# Supplementary material for: A collection of forcefield precursors for metal–organic frameworks
Source: RSC Adv. 2019 Nov 13;9(63):36492–507. doi: 10.1039/c9ra07327b (PMC9075174; doi:10.1039/c9ra07327b)
Supplement: RA-009-C9RA07327B-s4433 [file RA-009-C9RA07327B-s4433.xyz]

  348
jmolscript: load "" {1 1 1} spacegroup "x,y,z" unitcell [{      8.760200     0.000000     0.000000 }, {     -2.835896    21.029749     0.000000 }, {      0.000000     0.000000    27.830800 }]
Dy     4.997454    15.851804     8.668459     2.084308
Dy    -0.106843    15.737402    11.736248     2.047944
Dy     0.926850     5.177945    22.583859     2.084309
Dy     6.031147     5.292347    25.651648     2.047943
Ni     1.733415     5.049874     8.735810     0.408739
Ni     6.062978     5.540918    11.355245     0.412259
Ni     4.190889    15.979875    22.651210     0.408954
Ni    -0.138674    15.488831    25.270645     0.412286
H      2.867744     1.080929     5.822203     0.133919
H      1.627020     2.616101     4.319340     0.136821
H      0.588744     7.820964     4.650527     0.135909
H      0.292729     9.372959     6.570852     0.134345
H     -0.596401     8.359325    11.711201     0.128548
H      0.235133     6.655916    13.305905     0.135871
H      4.004590     2.921032    12.710326     0.133543
H      4.706166     1.505730    10.812266     0.129198
H      7.826225     3.905224     4.375002     0.110195
H      6.908900     3.945181     2.215332     0.122792
H      1.171041     6.224806     0.935115     0.120890
H      2.130774     6.201673     3.111483     0.113887
H      6.821950     9.215236     8.107112     0.109161
H      5.995840    11.398124     8.296361     0.115796
H      0.260821    12.344463    10.723207     0.097405
H      1.110968    10.184707    10.531175     0.103741
H      1.262805     2.887385    13.801294     0.098936
H      1.364593     2.710735    16.083419     0.118967
H      3.053703     6.321543    16.228139     0.109743
H      2.933828     6.502398    13.929315     0.107100
H      1.951114     3.337421    19.342406     0.402572
H      0.254192    20.975072     9.760262     0.102650
H      1.315996    18.876303     9.687901     0.106382
H      3.357540    20.074998     6.420566     0.122502
H      5.253166     1.158739     6.598683     0.113703
H      4.787978     9.324591    14.460884     0.135855
H      5.878990     7.665344    15.955398     0.140563
H      6.903918     2.481510    15.309723     0.137652
H      7.535071     1.127195    13.317038     0.132204
H     -0.305822     2.384774     8.190604     0.133345
H      7.400341     4.016682     6.718355     0.126218
H      3.811540     7.873538     7.441956     0.134185
H      3.194528     9.259398     9.404027     0.129064
H     -0.429877     6.117554    16.264320     0.109154
H     -0.112286     6.016611    18.571493     0.114770
H      5.201599     3.814796    18.885981     0.117161
H      4.982431     3.919945    16.564892     0.103265
H      6.945916     0.572009     9.278789     0.110623
H      4.974234    19.454621     9.014396     0.102908
H     -1.052463    20.264266    11.933847     0.119951
H      1.020321     1.398478    12.081350     0.114285
H      6.461197     7.797831     6.339856     0.107260
H      6.208268     8.003922     3.993720     0.121157
H      4.226587     4.470925     3.896312     0.116527
H      4.594589     4.197538     6.206268     0.110321
H      5.479340     7.400369     0.804310     0.397951
H      4.921364    10.914440    10.634149     0.112035
H      3.839316    12.916472    10.870710     0.101214
H      1.383884    11.324520    13.678838     0.122125
H      2.461300     9.259398    13.478456     0.122260
H      3.056560    19.948820    19.737603     0.133920
H      4.297284    18.413648    18.234740     0.136823
H      5.335560    13.208785    18.565927     0.135910
H      5.631575    11.656790    20.486252     0.134346
H      6.520705    12.670424    25.626601     0.128548
H      5.689171    14.373833    27.221305     0.135871
H      1.919714    18.108717    26.625726     0.133543
H      1.218138    19.524019    24.727666     0.129199
H     -1.901921    17.124525    18.290402     0.110196
H     -0.984596    17.084568    16.130732     0.122793
H      4.753263    14.804943    14.850515     0.120890
H      3.793530    14.828076    17.026883     0.113888
H     -0.897646    11.814513    22.022512     0.109161
H     -0.071536     9.631625    22.211761     0.115796
H      5.663483     8.685286    24.638607     0.097405
H      4.813336    10.845042    24.446575     0.103741
H      4.661499    18.142364    27.716694     0.098936
H      4.559711    18.319014     2.168019     0.118966
H      2.870601    14.708206     2.312739     0.109743
H      2.990476    14.527351     0.013915     0.107099
H      3.973190    17.692328     5.427006     0.402571
H      5.670112     0.054677    23.675662     0.102651
H      4.608308     2.153446    23.603301     0.106382
H      2.566764     0.954751    20.335966     0.122502
H      0.671138    19.871010    20.514083     0.113703
H      1.136326    11.705158     0.545484     0.135854
H      0.045314    13.364405     2.039998     0.140562
H     -0.979614    18.548239     1.394323     0.137651
H     -1.610767    19.902554    27.232438     0.132203
H     -2.530074    18.644975    22.106004     0.133346
H     -1.476037    17.013067    20.633755     0.126220
H      2.112764    13.156211    21.357356     0.134186
H      2.729776    11.770351    23.319427     0.129064
H      6.354181    14.912195     2.348920     0.109153
H      6.036590    15.013138     4.656093     0.114770
H      0.722705    17.214953     4.970581     0.117161
H      0.941873    17.109804     2.649492     0.103265
H     -1.021612    20.457740    23.194189     0.110623
H      0.950070     1.575128    22.929796     0.102907
H      6.976767     0.765483    25.849247     0.119951
H      4.903983    19.631271    25.996750     0.114286
H     -0.536893    13.231918    20.255256     0.107261
H     -0.283964    13.025827    17.909120     0.121157
H      1.697717    16.558824    17.811712     0.116527
H      1.329715    16.832211    20.121668     0.110321
H      0.444964    13.629380    14.719710     0.397951
H      1.002940    10.115309    24.549549     0.112034
H      2.084988     8.113277    24.786110     0.101213
H      4.540420     9.705229    27.594238     0.122126
H      3.463004    11.770351    27.393856     0.122260
C      2.717923     2.607689     7.277754     0.168174
C      2.558489     1.951561     6.039284    -0.192925
C      1.884092     2.788545     5.218275    -0.183758
C      1.636829     3.972520     5.955791     0.171620
C      1.131474     5.167009     5.399175    -0.068395
C      1.030122     6.327851     6.122776     0.178643
C      0.677239     7.606460     5.571726    -0.174143
C      0.496634     8.445547     6.618164    -0.194196
C      0.671101     7.677961     7.814889     0.180349
C      0.279744     8.098556     9.075624    -0.078505
C      0.449523     7.326765    10.186073     0.185814
C     -0.039578     7.621181    11.491337    -0.188064
C      0.408144     6.691666    12.373574    -0.183538
C      1.194085     5.781078    11.602661     0.173797
C      1.995442     4.782165    12.142578    -0.066524
C      2.714339     3.901018    11.332702     0.172251
C      3.690352     2.984121    11.814175    -0.191232
C      4.089131     2.229153    10.778869    -0.188260
C      3.406337     2.719147     9.618324     0.181882
C      3.418654     2.075636     8.365938    -0.077095
C      0.682775     5.122847     3.977021     0.101051
C     -0.504483     4.403629     3.687581    -0.160705
C      7.711476     4.418350     2.399015    -0.098018
C     -0.421911     5.116538     1.402672    -0.024480
C      0.733223     5.762151     1.642017    -0.080172
C      1.306707     5.757945     2.955631    -0.146508
C      7.652157     5.137568     0.066794     0.605855
C     -0.287694     9.467593     9.237043     0.116687
C      7.302215     9.850334     8.624765    -0.142471
C      6.796439    11.158385     8.747220    -0.085119
C     -1.320296    12.077385     9.504218    -0.043052
C     -0.184687    11.711467    10.172157    -0.087559
C      0.327581    10.420241    10.049702    -0.143306
C     -1.837725    13.465348     9.646155     0.702006
C      2.071869     4.689634    13.628743     0.116472
C      1.631860     3.606602    14.299465    -0.138052
C      1.690666     3.488835    15.646476    -0.099606
C      2.232400     4.525602    16.372860    -0.033860
C      2.678541     5.608634    15.727185    -0.097000
C      2.611542     5.722195    14.363476    -0.136914
C      2.311349     4.479337    17.889638     0.588489
C      4.073971     0.775998     8.210086     0.112634
C      0.913462    20.808937     9.095105    -0.140207
C      1.532705    19.542946     9.045010    -0.078750
C      2.452934    19.280074     8.059800    -0.018815
C      2.752375    20.262163     7.127468    -0.093917
C      5.008682     0.483684     7.222093    -0.138691
C      3.218346    17.982538     8.107112     0.605619
C      5.083905     7.896671    12.913491     0.177187
C      5.114520     8.468680    14.213190    -0.201958
C      5.696090     7.566504    15.028632    -0.174905
C      5.983234     6.424588    14.204840     0.164189
C      6.412558     5.202760    14.716927    -0.069084
C      6.637656     4.098698    13.920966     0.174118
C      6.939269     2.778030    14.408005    -0.180382
C      7.282935     2.041989    13.314255    -0.199194
C      7.200185     2.889488    12.156493     0.175754
C      7.633328     2.548806    10.890192    -0.083898
C      7.420183     3.356348     9.785309     0.173887
C      7.863806     3.080858     8.452214    -0.181526
C      7.303493     3.968314     7.661819    -0.186047
C      6.528789     4.841048     8.468912     0.187717
C      5.704706     5.852579     7.973524    -0.076691
C      5.043267     6.716902     8.816797     0.167127
C      4.114755     7.755771     8.335325    -0.182463
C      3.777581     8.508636     9.401244    -0.188383
C      4.475608     7.957657    10.547873     0.188385
C      4.441604     8.508636    11.800259    -0.095542
C      6.609283     5.108126    16.225356     0.094104
C      7.693699     5.667517    16.804237    -0.153515
C      7.896942     5.596016    18.167946    -0.108862
C      6.947961     4.876799    18.958341    -0.039342
C      5.845281     4.277451    18.359979    -0.087350
C      5.703720     4.365776    16.990703    -0.150531
C      7.107580     4.849460    20.483469     0.643070
C      8.257215     1.202902    10.703726     0.122646
C      7.687979     0.298622     9.804791    -0.148254
C      5.346546    20.039248     9.665637    -0.080731
C     -2.353118    19.593417    10.492212    -0.055881
C     -1.779350    20.535550    11.385580    -0.085139
C      0.600010     0.786513    11.488554    -0.137704
C     -1.959076    18.165497    10.472730     0.694647
C      5.527304     5.959831     6.509624     0.114891
C      6.021336     7.116467     5.844468    -0.148689
C      5.854830     7.246852     4.444579    -0.103570
C      5.179318     6.273174     3.734893    -0.045709
C      4.692962     5.137568     4.386134    -0.095657
C      4.898220     4.986153     5.774891    -0.146423
C      4.912246     6.447721     2.298824     0.594910
C      3.774407     9.831408    11.989509     0.111717
C      4.191917    10.983838    11.240860    -0.144236
C      3.553098    12.174122    11.388363    -0.084164
C      2.485603    12.340257    12.278949    -0.034167
C      2.095118    11.227783    13.058211    -0.089516
C      2.729070     9.989131    12.932973    -0.148382
C      1.676805    13.595733    12.292864     0.602332
C      3.206381    18.422060    21.193154     0.168168
C      3.365815    19.078188    19.954684    -0.192932
C      4.040212    18.241204    19.133675    -0.183772
C      4.287475    17.057229    19.871191     0.171610
C      4.792830    15.862740    19.314575    -0.068413
C      4.894182    14.701898    20.038176     0.178635
C      5.247065    13.423289    19.487126    -0.174159
C      5.427670    12.584202    20.533564    -0.194202
C      5.253203    13.351788    21.730289     0.180342
C      5.644560    12.931193    22.991024    -0.078509
C      5.474781    13.702984    24.101473     0.185814
C      5.963882    13.408568    25.406737    -0.188073
C      5.516160    14.338083    26.288974    -0.183531
C      4.730219    15.248671    25.518061     0.173804
C      3.928862    16.247584    26.057978    -0.066507
C      3.209965    17.128731    25.248102     0.172258
C      2.233952    18.045628    25.729575    -0.191223
C      1.835173    18.800596    24.694269    -0.188272
C      2.517967    18.310602    23.533724     0.181882
C      2.505650    18.954113    22.281338    -0.077104
C      5.241529    15.906902    17.892421     0.101047
C      6.428787    16.626120    17.602981    -0.160709
C     -1.787172    16.611399    16.314415    -0.098017
C      6.346215    15.913211    15.318072    -0.024477
C      5.191081    15.267598    15.557417    -0.080169
C      4.617597    15.271804    16.871031    -0.146510
C     -1.727853    15.892181    13.982194     0.605854
C      6.211998    11.562156    23.152443     0.116686
C     -1.377911    11.179415    22.540165    -0.142475
C     -0.872135     9.871364    22.662620    -0.085122
C      7.244600     8.952364    23.419618    -0.043051
C      6.108991     9.318282    24.087557    -0.087556
C      5.596723    10.609508    23.965102    -0.143303
C     -0.998171     7.564401    23.561555     0.702007
C      3.852435    16.340115    27.544143     0.116474
C      4.292444    17.423147     0.384065    -0.138050
C      4.233638    17.540914     1.731076    -0.099606
C      3.691904    16.504147     2.457460    -0.033861
C      3.245763    15.421115     1.811785    -0.096999
C      3.312762    15.307554     0.448076    -0.136912
C      3.612955    16.550412     3.974238     0.588491
C      1.850333    20.253751    22.125486     0.112633
C      5.010842     0.220812    23.010505    -0.140204
C      4.391599     1.486803    22.960410    -0.078746
C      3.471370     1.749675    21.975200    -0.018815
C      3.171929     0.767586    21.042868    -0.093920
C      0.915622    20.546065    21.137493    -0.138695
C      2.705958     3.047211    22.022512     0.605619
C      0.840399    13.133078    26.828891     0.177192
C      0.809784    12.561069     0.297790    -0.201961
C      0.228214    13.463245     1.113232    -0.174897
C     -0.058930    14.605161     0.289440     0.164198
C     -0.488254    15.826989     0.801527    -0.069066
C     -0.713352    16.931051     0.005566     0.174127
C     -1.014965    18.251719     0.492605    -0.180374
C     -1.358631    18.987760    27.229655    -0.199198
C     -1.275881    18.140261    26.071893     0.175757
C     -1.709024    18.480943    24.805592    -0.083896
C     -1.495879    17.673401    23.700709     0.173881
C     -1.939502    17.948891    22.367614    -0.181533
C     -1.379189    17.061435    21.577219    -0.186064
C     -0.604485    16.188701    22.384312     0.187709
C      0.219598    15.177170    21.888924    -0.076712
C      0.881037    14.312847    22.732197     0.167117
C      1.809549    13.273978    22.250725    -0.182479
C      2.146723    12.521113    23.316644    -0.188380
C      1.448696    13.072092    24.463273     0.188384
C      1.482700    12.521113    25.715659    -0.095539
C     -0.684979    15.921623     2.309956     0.094109
C     -1.769395    15.362232     2.888837    -0.153513
C     -1.972638    15.433733     4.252546    -0.108863
C     -1.023657    16.152950     5.042941    -0.039346
C      0.079023    16.752298     4.444579    -0.087352
C      0.220584    16.663973     3.075303    -0.150529
C     -1.183276    16.180289     6.568069     0.643071
C     -2.332911    19.826847    24.619126     0.122648
C     -1.763675    20.731127    23.720191    -0.148257
C      0.577758     0.990501    23.581037    -0.080736
C      8.277422     1.436332    24.407612    -0.055883
C      7.703654     0.494199    25.300980    -0.085136
C      5.324294    20.243236    25.403954    -0.137698
C      7.883380     2.864252    24.388130     0.694647
C      0.397000    15.069918    20.425024     0.114890
C     -0.097032    13.913282    19.759868    -0.148690
C      0.069474    13.782897    18.359979    -0.103571
C      0.744986    14.756575    17.650293    -0.045709
C      1.231342    15.892181    18.301534    -0.095657
C      1.026084    16.043596    19.690291    -0.146423
C      1.012058    14.582028    16.214224     0.594910
C      2.149897    11.198341    25.904909     0.111718
C      1.732387    10.045911    25.156260    -0.144240
C      2.371206     8.855627    25.303763    -0.084168
C      3.438701     8.689492    26.194349    -0.034168
C      3.829186     9.801966    26.973611    -0.089513
C      3.195234    11.040618    26.848373    -0.148377
C      4.247499     7.434016    26.208264     0.602332
N      2.101283     3.867371     7.249923    -0.306237
N      1.071831     6.388838     7.514316    -0.293499
N      1.152574     6.134378    10.236168    -0.295666
N      2.602063     3.791664     9.957860    -0.297289
N      5.640743     6.651710    12.877311    -0.293182
N      6.730716     4.149169    12.543342    -0.296592
N      6.644888     4.519293     9.807574    -0.293999
N      5.208722     6.834668    10.194422    -0.290206
N      3.823021    17.162378    21.165323    -0.306274
N      4.852473    14.640911    21.429716    -0.293541
N      4.771730    14.895371    24.151568    -0.295687
N      3.322241    17.238085    23.873260    -0.297316
N      0.283561    14.378039    26.792711    -0.293173
N     -0.806412    16.880580    26.458742    -0.296584
N     -0.720584    16.510456    23.722974    -0.294017
N      0.715582    14.195081    24.109822    -0.290221
O      6.518735     4.590794    -0.002783    -0.647161
O     -0.603760     5.717989    26.904034    -0.633246
O      5.882566    13.738735     8.994915    -0.690606
O     -1.228028    14.264479    10.405936    -0.731031
O      1.981699     3.318494    18.423990    -0.512711
O      2.635577     5.453014    18.574276    -0.533998
O      3.109727    17.254909     9.134069    -0.698004
O      4.030957    17.679710     7.183129    -0.640314
O      6.104956     4.443586    21.106879    -0.584471
O     -0.545152     5.185936    20.925979    -0.719371
O      6.312804    17.414735     9.584928    -0.731955
O     -1.188042    17.761726    11.377231    -0.680166
O      4.161763     5.711680     1.678197    -0.517565
O      5.557432     7.431913     1.722727    -0.515898
O      2.014823    14.512630    11.510819    -0.686978
O      0.617509    13.694573    12.991417    -0.646029
O     -0.594431    16.438955    13.912617    -0.647162
O      6.528064    15.311760    12.988634    -0.633245
O      0.041738     7.291014    22.910315    -0.690608
O      7.152332     6.765270    24.321336    -0.731029
O      3.942605    17.711255     4.508590    -0.512711
O      3.288727    15.576735     4.658876    -0.534002
O      2.814577     3.774840    23.049469    -0.698001
O      1.893347     3.350039    21.098529    -0.640317
O     -0.180652    16.586163     7.191479    -0.584473
O      6.469456    15.843813     7.010579    -0.719370
O     -0.388500     3.615014    23.500328    -0.731957
O      7.112346     3.268023    25.292631    -0.680164
O      1.762541    15.318069    15.593597    -0.517563
O      0.366872    13.597836    15.638127    -0.515898
O      3.909481     6.517119    25.426219    -0.686980
O      5.306795     7.335176    26.906817    -0.646027

The following XYZ coordinates are in angstroms. Other properties are in atomic units.
The sperically averaged electron density of each atom fit to a function of the form exp(a - br)
eigen_1, eigen_2 and eigen_3 are the three eigenvalues of traceless quadrupole moment tensor
  atom number  atomic symbol              X              Y              Z     net charge C6 coefficient C8 coefficient C10 coefficient fluctuating dipole atomic polarizability isotropic forcefield polarizability              a              b squared Pearson coefficient          <r^3>          <r^4>         wp_QDO          m_QDO          q_QDO       dipole_x       dipole_y       dipole_z         dipole            Qxy            Qxz            Qyz     Q(x^2-y^2)  Q(3z^2 - R^2)        eigen_1        eigen_2        eigen_3 static polarizability      alpha(xx)      alpha(xy)      alpha(xz)      alpha(yy)      alpha(yz)      alpha(zz) atomic spin moment
            1             Dy       4.997454      15.851804       8.668459       2.084308      97.643278 0.19704259E+04  0.60204680E+05                                14.074063                           11.899218       2.175621       2.453795                    0.999903      70.524474     158.374241       0.743923       0.269468      -1.332113       0.001712      -0.025880      -0.019717       0.032580       0.187174       0.042551       0.067368      -0.032604       0.314081      -0.240838       0.040624       0.200214             16.854108      16.442993      -4.923478      -0.216257      21.386130      -1.883698      12.733200          -0.000005
            2             Dy      -0.106843      15.737402      11.736248       2.047944     105.703702 0.22674095E+04  0.71724254E+05                                14.937999                           12.869139       2.259615       2.464719                    0.999862      71.980552     164.254109       0.706919       0.273905      -1.327225       0.018289       0.030563      -0.015874       0.038994       0.186497       0.022562      -0.000630      -0.044857       0.029625      -0.194248       0.010133       0.184115             17.885279      15.385729      -6.027028       0.210538      22.028721      -1.225121      16.241385          -0.000004
            3             Dy       0.926850       5.177945      22.583859       2.084309      97.643159 0.19704228E+04  0.60204560E+05                                14.074051                           11.899207       2.175621       2.453795                    0.999903      70.524449     158.374143       0.743924       0.269468      -1.332113      -0.001712       0.025880      -0.019715       0.032578       0.187174      -0.042550      -0.067367      -0.032604       0.314085      -0.240838       0.040626       0.200212             16.854097      16.442977      -4.923479       0.216256      21.386133       1.883700      12.733180          -0.000005
            4             Dy       6.031147       5.292347      25.651648       2.047943     105.703998 0.22674175E+04  0.71724574E+05                                14.938031                           12.869166       2.259616       2.464719                    0.999862      71.980607     164.254338       0.706918       0.273905      -1.327225      -0.018289      -0.030563      -0.015872       0.038994       0.186498      -0.022563       0.000630      -0.044857       0.029621      -0.194248       0.010131       0.184117             17.885320      15.385769      -6.027051      -0.210538      22.028781       1.225123      16.241409          -0.000004
            5             Ni       1.733415       5.049874       8.735810       0.408739     120.253840 0.27993275E+04  0.97695113E+05                                18.318849                           16.165209       0.640061       2.000385                    0.997686      54.850089     152.581861       0.501357       0.350058      -1.192635      -0.005026      -0.002976       0.003890       0.007018      -0.062197       0.013943       0.007424      -0.068411       0.138450      -0.095811       0.047203       0.048608             19.844632      16.980173      -6.016495       0.888723      19.831291       0.641076      22.722431          -0.000324
            6             Ni       6.062978       5.540918      11.355245       0.412259     120.086587 0.27892271E+04  0.97214357E+05                                18.271846                           16.109654       0.645310       2.004113                    0.997575      54.636631     151.682254       0.503663       0.348915      -1.194106       0.007527      -0.003516      -0.005515       0.009971      -0.061812       0.007229       0.007055      -0.067559       0.156773      -0.097214       0.043699       0.053515             19.780851      16.803175      -6.011844       0.199386      19.640621       0.595505      22.898755          -0.000232
            7             Ni       4.190889      15.979875      22.651210       0.408954     120.248255 0.27991341E+04  0.97686025E+05                                18.317521                           16.163988       0.640399       2.000503                    0.997685      54.847912     152.570656       0.501410       0.350029      -1.192667       0.005032       0.002979       0.003891       0.007024      -0.062230      -0.013944      -0.007434      -0.068479       0.138554      -0.095875       0.047245       0.048630             19.843208      16.978854      -6.016085      -0.888667      19.829940      -0.641015      22.720830          -0.000153
            8             Ni      -0.138674      15.488831      25.270645       0.412286     120.085352 0.27891890E+04  0.97212602E+05                                18.271617                           16.109453       0.645351       2.004129                    0.997575      54.636175     151.680183       0.503671       0.348911      -1.194110      -0.007526       0.003516      -0.005515       0.009971      -0.061816      -0.007229      -0.007056      -0.067558       0.156785      -0.097219       0.043700       0.053520             19.780598      16.802949      -6.011756      -0.199387      19.640354      -0.595495      22.898491          -0.000277
            9              H       2.867744       1.080929       5.822203       0.133919       1.130971 0.80061115E+01  0.77315431E+02                                 1.682562                            1.572975      -1.014335       2.402387                    0.998520       3.232576       8.500692       0.547279       1.158919      -0.738917       0.007424      -0.036023      -0.015511       0.039917      -0.005541       0.003787       0.010336      -0.026456       0.019173      -0.019008       0.000202       0.018806              1.720048       1.510103      -0.346526      -0.001299       2.227722       0.202184       1.422319           0.000000
           10              H       1.627020       2.616101       4.319340       0.136821       1.157284 0.83009041E+01  0.80875518E+02                                 1.712774                            1.606832      -1.028440       2.399603                    0.998390       3.217299       8.493039       0.538973       1.166399      -0.737864      -0.006775      -0.013641      -0.037844       0.040794      -0.004729       0.004546       0.010771      -0.018536       0.039092      -0.018654      -0.001224       0.019877              1.741921       1.496127       0.007668       0.310421       1.469387       0.158705       2.260249           0.000000
           11              H       0.588744       7.820964       4.650527       0.135909       1.142937 0.82616190E+01  0.80757516E+02                                 1.727135                            1.624896      -0.947550       2.436639                    0.998790       3.270333       8.774401       0.522843       1.198443      -0.729613      -0.007556       0.015809      -0.036976       0.040917      -0.006940       0.002862      -0.009843      -0.021726       0.027114      -0.017409      -0.001551       0.018960              1.761948       1.410542      -0.019982       0.070134       1.452814      -0.171161       2.422489           0.000000
           12              H       0.292729       9.372959       6.570852       0.134345       1.126703 0.81755568E+01  0.79270219E+02                                 1.673767                            1.588217      -0.968430       2.424369                    0.998718       3.204199       8.409724       0.545984       1.157000      -0.740119      -0.005855       0.038771      -0.009982       0.040461      -0.003331       0.004678      -0.006636      -0.032514       0.014468      -0.019695       0.001612       0.018083              1.681369       1.405833      -0.187705      -0.025691       2.211760      -0.022265       1.426514           0.000000
           13              H      -0.596401       8.359325      11.711201       0.128548       1.069599 0.80592851E+01  0.79640806E+02                                 1.761284                            1.690727      -1.005128       2.410814                    0.997349       3.520451      10.041543       0.465999       1.330093      -0.698816      -0.026982       0.027711       0.016188       0.041929      -0.014640      -0.006177       0.004036      -0.006134       0.020014      -0.018508       0.001862       0.016646              1.788418       1.869873      -0.410624      -0.148833       2.027780       0.070788       1.467600          -0.000000
           14              H       0.235133       6.655916      13.305905       0.135871       1.063557 0.79602093E+01  0.78717854E+02                                 1.776501                            1.696666      -1.131226       2.355591                    0.996066       3.583313      10.352375       0.456728       1.356124      -0.692797      -0.013234       0.002376       0.037000       0.039367      -0.008623      -0.006164       0.002529      -0.014150       0.036256      -0.017894       0.002766       0.015128              1.793784       1.628362      -0.009088      -0.190576       1.425666      -0.137827       2.327323           0.000000
           15              H       4.004590       2.921032      12.710326       0.133543       1.163614 0.89601827E+01  0.91260373E+02                                 1.888437                            1.802328      -1.281883       2.286515                    0.993287       3.684506      10.800404       0.442342       1.359509      -0.692415       0.019916      -0.004214       0.033547       0.039240      -0.009060       0.008145       0.001287      -0.004270       0.028512      -0.016138       0.002866       0.013271              1.908062       1.845483      -0.015742       0.349597       1.459428       0.049136       2.419277           0.000000
           16              H       4.706166       1.505730      10.812266       0.129198       1.156063 0.87002937E+01  0.87836594E+02                                 1.867500                            1.764942      -1.220201       2.307159                    0.995042       3.666503      10.649993       0.451863       1.342635      -0.695586       0.025825      -0.027522       0.009056       0.038813      -0.015515       0.003351      -0.005428      -0.006592       0.011882      -0.017873       0.000910       0.016964              1.919990       2.144405      -0.515636       0.026200       2.109913       0.127094       1.505651           0.000000
           17              H       7.826225       3.905224       4.375002       0.110195       1.209381 0.91863358E+01  0.93081779E+02                                 1.854129                            1.755418      -1.054336       2.372260                    0.996600       3.617620      10.190493       0.480545       1.257912      -0.714083      -0.020057      -0.021543       0.024218       0.038117       0.016210       0.000263      -0.007270       0.000360       0.013934      -0.019744       0.003586       0.016158              1.894099       1.791384       0.189131      -0.293116       1.606637      -0.353092       2.284277          -0.000000
           18              H       6.908900       3.945181       2.215332       0.122792       1.212630 0.92165939E+01  0.92751175E+02                                 1.813962                            1.727422      -1.029315       2.397270                    0.997124       3.404291       9.320377       0.501302       1.214109      -0.725985      -0.037309      -0.020750      -0.009577       0.043752       0.017505       0.000591      -0.004500       0.008019      -0.007155      -0.017759      -0.001649       0.019408              1.838054       2.140069       0.337597       0.205882       1.619750       0.107168       1.754342          -0.000000
           19              H       1.171041       6.224806       0.935115       0.120890       1.154734 0.83830529E+01  0.82904307E+02                                 1.789184                            1.670731      -1.035847       2.391814                    0.997160       3.465296       9.599272       0.496008       1.248654      -0.716413       0.019570       0.017681      -0.031358       0.040974       0.010953      -0.002810      -0.006990       0.006556       0.014843      -0.014766       0.000878       0.013888              1.848262       1.752718       0.271108      -0.285856       1.599474      -0.417516       2.192595           0.000000
           20              H       2.130774       6.201673       3.111483       0.113887       1.239367 0.93207110E+01  0.95392724E+02                                 1.919258                            1.792903      -1.310897       2.250531                    0.993602       3.813684      11.023709       0.462747       1.293290      -0.704645       0.033709       0.015251       0.003398       0.037155       0.013387       0.003909      -0.004311       0.003958       0.008921      -0.016736       0.004689       0.012048              1.972484       2.633044       0.415966       0.127145       1.572741       0.015195       1.711666          -0.000000
           21              H       6.821950       9.215236       8.107112       0.109161       1.091218 0.79990805E+01  0.79268940E+02                                 1.801544                            1.688380      -1.281671       2.265577                    0.993173       3.816051      11.068409       0.462500       1.336386      -0.694724      -0.019949      -0.024466      -0.017358       0.036026      -0.002614       0.012659       0.003343      -0.008801      -0.008893      -0.016397       0.006599       0.009799              1.854670       1.804438       0.356092       0.248595       2.068690       0.446443       1.690881          -0.000000
           22              H       5.995840      11.398124       8.296361       0.115796       1.197438 0.89752800E+01  0.89292691E+02                                 1.765585                            1.679091      -0.885290       2.457035                    0.998778       3.328856       8.919700       0.522645       1.177963      -0.735037      -0.034861       0.011144      -0.021004       0.042198      -0.001898       0.014816       0.004246       0.008797      -0.009874      -0.015752      -0.001210       0.016961              1.790434       2.069773      -0.217510       0.303754       1.708847      -0.106111       1.592681          -0.000000
           23              H       0.260821      12.344463      10.723207       0.097405       1.168942 0.85149800E+01  0.86180975E+02                                 1.910360                            1.758185      -1.531308       2.132931                    0.991559       4.164318      12.427046       0.444530       1.361373      -0.687737       0.014542       0.024847       0.021671       0.036034       0.003728       0.003421       0.003375       0.000055      -0.002595      -0.003776      -0.003295       0.007071              1.994686       1.863692       0.296538       0.436878       2.260414       0.534375       1.859953          -0.000000
           24              H       1.110968      10.184707      10.531175       0.103741       1.056173 0.78596130E+01  0.78261926E+02                                 1.815703                            1.714337      -1.501330       2.154473                    0.991194       4.088788      12.250731       0.438666       1.402241      -0.680133       0.029240      -0.009043       0.018218       0.035618      -0.005331       0.006652       0.003621       0.002792      -0.023408      -0.012598       0.002510       0.010089              1.866904       2.296440      -0.238829       0.464993       1.692310      -0.040159       1.611964          -0.000000
           25              H       1.262805       2.887385      13.801294       0.098936       1.133455 0.84444656E+01  0.84334385E+02                                 1.807566                            1.704440      -1.213264       2.287341                    0.994623       3.785707      10.816644       0.475391       1.290098      -0.704942      -0.013824      -0.026759      -0.015137       0.033709       0.005373       0.003248      -0.000819      -0.027625       0.013891      -0.017638       0.005127       0.012511              1.838660       1.700153       0.368916       0.263916       1.895349       0.440098       1.920478          -0.000000
           26              H       1.364593       2.710735      16.083419       0.118967       1.205472 0.90269894E+01  0.89794211E+02                                 1.759475                            1.673872      -0.990857       2.407985                    0.998075       3.326844       8.867779       0.529015       1.163946      -0.738406      -0.015457      -0.033306       0.016106       0.040095       0.012348      -0.001294      -0.002061      -0.023816      -0.007760      -0.015872      -0.002846       0.018719              1.778806       1.534382       0.265350      -0.105815       1.918228      -0.415720       1.883809          -0.000000
           27              H       3.053703       6.321543      16.228139       0.109743       1.304376 0.10384631E+02  0.10797870E+03                                 1.913593                            1.841096      -1.265232       2.272586                    0.994780       3.658866      10.278086       0.481245       1.224033      -0.722438       0.015055       0.029886       0.020260       0.039119       0.007092       0.004604       0.004731      -0.020052      -0.010164      -0.011820      -0.004001       0.015821              1.912722       1.799111       0.351052       0.191941       1.959885       0.292780       1.979172          -0.000000
           28              H       2.933828       6.502398      13.929315       0.107100       1.059677 0.79483516E+01  0.79184655E+02                                 1.808401                            1.716988      -1.434045       2.191414                    0.991708       3.982535      11.845503       0.442032       1.390877      -0.683095       0.014634       0.028246      -0.015486       0.035381       0.005324      -0.001277      -0.001562      -0.016395       0.017471      -0.012719       0.004434       0.008285              1.840631       1.722123       0.381180      -0.151819       2.047676      -0.417582       1.752094          -0.000000
           29              H       1.951114       3.337421      19.342406       0.402572       0.564738 0.32533913E+01  0.26528657E+02                                 1.309514                            1.182300      -1.679457       2.222739                    0.995273       2.727440       7.912650       0.466205       1.611202      -0.643452      -0.006302      -0.003366       0.018374       0.019714       0.002265      -0.002707      -0.003938       0.001485      -0.015597      -0.007207       0.000468       0.006739              1.415599       1.055877      -0.006714      -0.020380       1.109390      -0.304039       2.081529          -0.000000
           30              H       0.254192      20.975072       9.760262       0.102650       1.070528 0.79720602E+01  0.78926042E+02                                 1.765756                            1.675363      -1.390698       2.199344                    0.993739       3.936306      11.407842       0.468573       1.320319      -0.696902      -0.023888       0.006060       0.023286       0.033906      -0.007406      -0.005399      -0.006465      -0.006129       0.007577      -0.013441       0.004605       0.008837              1.809567       2.047669      -0.121856      -0.542994       1.632883       0.134928       1.748149          -0.000000
           31              H       1.315996      18.876303       9.687901       0.106382       1.294734 0.99446862E+01  0.10333238E+03                                 1.978933                            1.857047      -1.187328       2.306558                    0.995191       3.784033      10.983400       0.453289       1.300426      -0.704416      -0.008040      -0.025916       0.023366       0.035809      -0.004023      -0.007862      -0.003302      -0.004475       0.012959      -0.011348       0.002312       0.009037              2.033515       1.807520       0.141457      -0.264757       2.377229      -0.483790       1.915795          -0.000000
           32              H       3.357540      20.074998       6.420566       0.122502       1.107705 0.79676947E+01  0.77084882E+02                                 1.686787                            1.588302      -0.851115       2.478181                    0.999016       3.241470       8.616609       0.533218       1.187312      -0.732240       0.024776      -0.007018      -0.032503       0.041467      -0.002905      -0.014509      -0.005541      -0.003763       0.011308      -0.016924       0.001462       0.015463              1.741842       1.708418      -0.233817      -0.418528       1.633275       0.305852       1.883833           0.000000
           33              H       5.253166       1.158739       6.598683       0.113703       1.143042 0.85962846E+01  0.84942895E+02                                 1.730784                            1.657405      -0.974761       2.411657                    0.998047       3.389309       9.169598       0.517264       1.198333      -0.728980       0.013176       0.026277      -0.026667       0.039689      -0.001883      -0.015557      -0.007108      -0.010965       0.008340      -0.019750       0.003598       0.016152              1.733730       1.546972       0.089954      -0.120773       1.996787      -0.357645       1.657432          -0.000000
           34              H       4.787978       9.324591      14.460884       0.135855       1.137160 0.80575013E+01  0.77888465E+02                                 1.685086                            1.575647      -1.033909       2.394261                    0.998330       3.223540       8.464129       0.548384       1.155444      -0.739926      -0.009189       0.033694       0.018396       0.039474      -0.006628       0.000368       0.010143      -0.024406       0.026063      -0.018572      -0.000399       0.018970              1.720885       1.501491      -0.340115      -0.011777       2.214258       0.220579       1.446905          -0.000000
           35              H       5.878990       7.665344      15.955398       0.140563       1.131483 0.80930857E+01  0.78498395E+02                                 1.700884                            1.597260      -0.947218       2.441054                    0.998917       3.195598       8.468176       0.534185       1.182138      -0.734029       0.003345       0.011342       0.039954       0.041667      -0.005447       0.001991       0.009452      -0.015948       0.043724      -0.017710      -0.001663       0.019373              1.728075       1.431405      -0.013310       0.250747       1.444188       0.071756       2.308632          -0.000000
           36              H       6.903918       2.481510      15.309723       0.137652       1.139288 0.81838133E+01  0.79657683E+02                                 1.711505                            1.607977      -0.976584       2.424307                    0.998540       3.233699       8.604560       0.531128       1.184773      -0.733089       0.001646      -0.018713       0.036537       0.041084      -0.005789      -0.000304      -0.010181      -0.023475       0.027233      -0.017918      -0.000842       0.018759              1.748001       1.392557      -0.000557      -0.069262       1.477512      -0.248906       2.373933           0.000000
           37              H       7.535071       1.127195      13.317038       0.132204       1.129966 0.82331368E+01  0.80068248E+02                                 1.682191                            1.597344      -1.019014       2.397010                    0.998501       3.248742       8.574196       0.541936       1.162152      -0.738378       0.007104      -0.038379       0.008136       0.039870      -0.004883       0.001930      -0.007197      -0.031638       0.013993      -0.018920       0.000659       0.018261              1.690926       1.457374      -0.250527      -0.051527       2.184965       0.031841       1.430440           0.000000
           38              H      -0.305822       2.384774       8.190604       0.133345       1.063331 0.79689565E+01  0.78975988E+02                                 1.790993                            1.709310      -1.140166       2.354631                    0.995309       3.608803      10.502379       0.449512       1.374902      -0.689108       0.027821      -0.024541      -0.018239       0.041339      -0.014964      -0.004057       0.004516      -0.002396       0.020662      -0.018456       0.002722       0.015734              1.827974       1.980534      -0.434006      -0.210113       1.995394       0.080633       1.507992          -0.000000
           39              H       7.400341       4.016682       6.718355       0.126218       1.034466 0.75594317E+01  0.74190971E+02                                 1.770836                            1.671026      -1.281564       2.275000                    0.994095       3.753500      10.993423       0.450543       1.385187      -0.685459       0.008573      -0.003152      -0.033813       0.035026      -0.007845      -0.003194       0.003487      -0.013010       0.035215      -0.016134       0.002208       0.013926              1.807637       1.570464      -0.022418      -0.156417       1.397516      -0.154689       2.454931          -0.000000
           40              H       3.811540       7.873538       7.441956       0.134185       1.162937 0.90192415E+01  0.91784979E+02                                 1.872199                            1.797217      -1.142125       2.350079                    0.995481       3.623095      10.530291       0.448169       1.342958      -0.696263      -0.019543       0.009052      -0.036331       0.042235      -0.008530       0.010562      -0.000540      -0.008659       0.025572      -0.017006       0.002103       0.014903              1.881012       1.799338      -0.033383       0.284122       1.470608       0.000833       2.373088           0.000000
           41              H       3.194528       9.259398       9.404027       0.129064       1.167531 0.87243910E+01  0.88076441E+02                                 1.873916                            1.762077      -1.226789       2.302243                    0.995184       3.666473      10.624318       0.454606       1.334584      -0.697142      -0.025506       0.027844      -0.008340       0.038670      -0.014680       0.004058      -0.006532      -0.006896       0.013975      -0.017447       0.000092       0.017355              1.932621       2.116895      -0.542291      -0.018219       2.170045       0.145175       1.510921           0.000000
           42              H      -0.429877       6.117554      16.264320       0.109154       1.222113 0.93679418E+01  0.95479230E+02                                 1.878250                            1.782465      -1.027863       2.385374                    0.996911       3.619054      10.256526       0.472512       1.271830      -0.711438       0.027330       0.015722      -0.018020       0.036315       0.014465      -0.001298      -0.001379       0.008213       0.021135      -0.018563       0.006371       0.012192              1.908314       2.114015       0.271108      -0.384216       1.580250      -0.267746       2.030677          -0.000000
           43              H      -0.112286       6.016611      18.571493       0.114770       1.356398 0.10483354E+02  0.10961982E+03                                 1.990254                            1.868258      -1.262378       2.277420                    0.994363       3.706749      10.553592       0.469151       1.248546      -0.716528       0.032477       0.020792       0.015221       0.041458       0.016175      -0.000261      -0.000116       0.000212       0.005891      -0.017157       0.001959       0.015199              2.039166       2.338989       0.308749       0.412823       1.680595       0.210233       2.097915          -0.000000
           44              H       5.201599       3.814796      18.885981       0.117161       1.196205 0.88564948E+01  0.89420212E+02                                 1.876565                            1.750883      -1.209411       2.307245                    0.994970       3.672161      10.515494       0.467357       1.298026      -0.704562      -0.030040      -0.017648       0.022936       0.041712       0.012674      -0.002839      -0.004577       0.007608      -0.000944      -0.013397      -0.001642       0.015040              1.936446       2.053106       0.379239      -0.368701       1.666066      -0.384433       2.090164          -0.000000
           45              H       4.982431       3.919945      16.564892       0.103265       1.261009 0.97675382E+01  0.10102223E+03                                 1.940527                            1.836511      -1.203431       2.297112                    0.995167       3.801134      11.002357       0.457342       1.294891      -0.705268      -0.027569      -0.020146      -0.013616       0.036760       0.014522       0.001953      -0.000965      -0.000878       0.020248      -0.018077       0.006821       0.011256              1.979283       2.389670       0.323785       0.386143       1.581399       0.139998       1.966780          -0.000000
           46              H       6.945916       0.572009       9.278789       0.110623       1.035302 0.77816064E+01  0.77304206E+02                                 1.792232                            1.706542      -1.514151       2.151375                    0.991461       4.065152      12.171857       0.439315       1.403447      -0.679881      -0.027000       0.009622      -0.017945       0.033817      -0.007619       0.005558       0.003187       0.002049      -0.014941      -0.011249       0.000740       0.010508              1.834047       2.172963      -0.218381       0.458845       1.713158      -0.073597       1.616020          -0.000000
           47              H       4.974234      19.454621       9.014396       0.102908       1.194979 0.88590402E+01  0.90104291E+02                                 1.908291                            1.772108      -1.457310       2.173922                    0.992149       4.012077      11.807867       0.453025       1.329305      -0.695312      -0.010092      -0.022392      -0.030703       0.039318      -0.000367       0.002367       0.005547      -0.003567       0.020764      -0.006416      -0.003482       0.009897              1.982730       1.834051       0.255080       0.413012       2.210450       0.539772       1.903690          -0.000000
           48              H      -1.052463      20.264266      11.933847       0.119951       1.140844 0.85185240E+01  0.83617339E+02                                 1.710007                            1.636565      -0.836202       2.484748                    0.999215       3.244565       8.624914       0.529226       1.179053      -0.735147       0.030857      -0.009735       0.025381       0.041123      -0.002503       0.014428       0.003928       0.005133       0.000926      -0.014841      -0.001025       0.015866              1.729934       1.886529      -0.230396       0.308174       1.688549      -0.161823       1.614725          -0.000000
           49              H       1.020321       1.398478      12.081350       0.114285       1.101632 0.80949791E+01  0.80444563E+02                                 1.814937                            1.700548      -1.276699       2.271628                    0.993389       3.780929      10.975657       0.460079       1.339655      -0.694421       0.019021       0.021821       0.022490       0.036657      -0.003606       0.013527       0.002123      -0.008494       0.002563      -0.016557       0.004606       0.011951              1.866831       1.751225       0.297646       0.232141       2.077753       0.494130       1.771516          -0.000000
           50              H       6.461197       7.797831       6.339856       0.107260       1.112161 0.83243962E+01  0.82909594E+02                                 1.788673                            1.696126      -1.257145       2.270417                    0.994444       3.772298      10.794045       0.474525       1.295969      -0.703535       0.017718       0.028708       0.017349       0.037935       0.006687       0.004419      -0.002560      -0.023585       0.016401      -0.017356       0.006158       0.011198              1.817082       1.758160       0.371746       0.282545       1.815158       0.385733       1.877928          -0.000000
           51              H       6.208268       8.003922       3.993720       0.121157       1.181488 0.89229971E+01  0.88587447E+02                                 1.742666                            1.669175      -0.979443       2.414765                    0.998278       3.321354       8.872135       0.526890       1.170913      -0.736603       0.017613       0.032689      -0.017664       0.041120       0.014590       0.000182      -0.002570      -0.018866      -0.010923      -0.015715      -0.003685       0.019399              1.756633       1.531991       0.261193      -0.090953       1.871395      -0.386831       1.866513          -0.000000
           52              H       4.226587       4.470925       3.896312       0.116527       1.268157 0.10077389E+02  0.10440126E+03                                 1.906612                            1.836344      -1.231437       2.293000                    0.995069       3.660883      10.394814       0.471148       1.254848      -0.715204      -0.019659      -0.029555      -0.021185       0.041337       0.008110       0.003226       0.006922      -0.015422      -0.005273      -0.010321      -0.005134       0.015455              1.911832       1.936784       0.366879       0.224100       1.861256       0.225668       1.937456          -0.000000
           53              H       4.594589       4.197538       6.206268       0.110321       1.070833 0.81525690E+01  0.81796697E+02                                 1.825860                            1.742524      -1.471755       2.175014                    0.991440       4.015457      12.014965       0.437090       1.396671      -0.681879      -0.012832      -0.029041       0.015570       0.035362       0.006067       0.003149      -0.000959      -0.014842       0.016357      -0.012901       0.006014       0.006887              1.856128       1.766464       0.387646      -0.154907       2.049189      -0.405964       1.752732          -0.000000
           54              H       5.479340       7.400369       0.804310       0.397951       0.593225 0.34803761E+01  0.28785914E+02                                 1.335867                            1.209201      -1.725770       2.192130                    0.994588       2.786494       8.071676       0.470057       1.575441      -0.648785       0.006171       0.001986      -0.019442       0.020495       0.003858      -0.005967      -0.004189       0.002821      -0.014530      -0.008403      -0.001686       0.010089              1.442105       1.070234      -0.028342       0.051996       1.115430      -0.261079       2.140650           0.000000
           55              H       4.921364      10.914440      10.634149       0.112035       1.049538 0.76680653E+01  0.75265147E+02                                 1.757087                            1.654873      -1.332929       2.238752                    0.993485       3.825685      11.079482       0.465933       1.339290      -0.693654       0.027556       0.000564      -0.020348       0.034259      -0.004394      -0.005348      -0.005129      -0.006859      -0.011876      -0.010978       0.002779       0.008199              1.807652       2.157449      -0.071431      -0.563476       1.578383       0.072803       1.687123          -0.000000
           56              H       3.839316      12.916472      10.870710       0.101214       1.228626 0.92275793E+01  0.94267331E+02                                 1.911332                            1.786051      -1.308644       2.242316                    0.994212       3.855447      11.159205       0.462489       1.296377      -0.703743       0.012699       0.025062      -0.015478       0.032077      -0.000818      -0.006953      -0.000076       0.000773      -0.009118      -0.007977       0.001096       0.006881              1.975128       1.802523       0.224373      -0.267924       2.408756      -0.403625       1.714105          -0.000000
           57              H       1.383884      11.324520      13.678838       0.122125       1.098250 0.80183417E+01  0.77756060E+02                                 1.681477                            1.597173      -0.864846       2.473236                    0.999013       3.255663       8.685656       0.529427       1.193028      -0.730814      -0.032015       0.001486       0.027517       0.042242      -0.000302      -0.014551      -0.006484       0.000327      -0.004820      -0.016433       0.000917       0.015516              1.721259       1.817459      -0.209342      -0.428752       1.588333       0.214182       1.757984          -0.000000
           58              H       2.461300       9.259398      13.478456       0.122260       1.113190 0.83208194E+01  0.81903745E+02                                 1.727627                            1.651434      -1.028390       2.393616                    0.997356       3.406373       9.327381       0.506269       1.229101      -0.721282      -0.014386      -0.028205       0.025457       0.040627      -0.002084      -0.015739      -0.007629      -0.007064       0.003367      -0.019393       0.003247       0.016146              1.736595       1.541461       0.109481      -0.094927       2.098259      -0.338670       1.570065          -0.000000
           59              H       3.056560      19.948820      19.737603       0.133920       1.130962 0.80060290E+01  0.77314429E+02                                 1.682552                            1.572966      -1.014325       2.402392                    0.998520       3.232563       8.500644       0.547280       1.158918      -0.738918      -0.007424       0.036023      -0.015511       0.039917      -0.005541      -0.003787      -0.010336      -0.026456       0.019173      -0.019008       0.000202       0.018806              1.720038       1.510095      -0.346522       0.001299       2.227708      -0.202183       1.422311           0.000000
           60              H       4.297284      18.413648      18.234740       0.136823       1.157266 0.83007471E+01  0.80873607E+02                                 1.712757                            1.606818      -1.028422       2.399613                    0.998390       3.217275       8.492956       0.538976       1.166399      -0.737864       0.006775       0.013642      -0.037844       0.040794      -0.004729      -0.004546      -0.010771      -0.018536       0.039092      -0.018654      -0.001223       0.019877              1.741904       1.496113       0.007668      -0.310415       1.469375      -0.158703       2.260223           0.000000
           61              H       5.335560      13.208785      18.565927       0.135910       1.142922 0.82614791E+01  0.80755815E+02                                 1.727121                            1.624884      -0.947535       2.436648                    0.998791       3.270311       8.774327       0.522844       1.198445      -0.729612       0.007556      -0.015809      -0.036976       0.040918      -0.006940      -0.002862       0.009843      -0.021726       0.027114      -0.017410      -0.001551       0.018960              1.761933       1.410532      -0.019982      -0.070134       1.452804       0.171160       2.422464           0.000000
           62              H       5.631575      11.656790      20.486252       0.134346       1.126694 0.81754765E+01  0.79269254E+02                                 1.673760                            1.588210      -0.968420       2.424375                    0.998718       3.204186       8.409683       0.545985       1.157002      -0.740119       0.005854      -0.038771      -0.009982       0.040461      -0.003331      -0.004678       0.006636      -0.032514       0.014468      -0.019695       0.001612       0.018083              1.681362       1.405827      -0.187704       0.025690       2.211750       0.022265       1.426508          -0.000000
           63              H       6.520705      12.670424      25.626601       0.128548       1.069596 0.80592624E+01  0.79640519E+02                                 1.761281                            1.690725      -1.005125       2.410816                    0.997349       3.520447      10.041525       0.466000       1.330092      -0.698816       0.026982      -0.027712       0.016188       0.041929      -0.014640       0.006177      -0.004036      -0.006134       0.020014      -0.018509       0.001863       0.016646              1.788415       1.869869      -0.410623       0.148833       2.027776      -0.070788       1.467598           0.000000
           64              H       5.689171      14.373833      27.221305       0.135871       1.063560 0.79602384E+01  0.78718211E+02                                 1.776505                            1.696669      -1.131230       2.355589                    0.996066       3.583318      10.352393       0.456728       1.356123      -0.692797       0.013234      -0.002376       0.037000       0.039367      -0.008623       0.006164      -0.002529      -0.014151       0.036256      -0.017894       0.002766       0.015128              1.793788       1.628365      -0.009088       0.190577       1.425667       0.137827       2.327331           0.000000
           65              H       1.919714      18.108717      26.625726       0.133543       1.163618 0.89602182E+01  0.91260819E+02                                 1.888442                            1.802331      -1.281886       2.286513                    0.993287       3.684511      10.800422       0.442342       1.359508      -0.692415      -0.019916       0.004214       0.033547       0.039240      -0.009060      -0.008145      -0.001287      -0.004270       0.028512      -0.016138       0.002866       0.013272              1.908067       1.845487      -0.015742      -0.349600       1.459430      -0.049136       2.419285          -0.000000
           66              H       1.218138      19.524019      24.727666       0.129199       1.156057 0.87002403E+01  0.87835913E+02                                 1.867494                            1.764936      -1.220194       2.307163                    0.995042       3.666493      10.649953       0.451863       1.342635      -0.695586      -0.025825       0.027522       0.009057       0.038813      -0.015515      -0.003351       0.005428      -0.006593       0.011882      -0.017873       0.000909       0.016964              1.919983       2.144397      -0.515633      -0.026200       2.109905      -0.127093       1.505647          -0.000000
           67              H      -1.901921      17.124525      18.290402       0.110196       1.209373 0.91862660E+01  0.93080887E+02                                 1.854121                            1.755411      -1.054332       2.372263                    0.996600       3.617609      10.190449       0.480546       1.257911      -0.714084       0.020057       0.021543       0.024218       0.038118       0.016210      -0.000263       0.007270       0.000359       0.013934      -0.019744       0.003586       0.016158              1.894090       1.791376       0.189129       0.293113       1.606630       0.353089       2.284265          -0.000000
           68              H      -0.984596      17.084568      16.130732       0.122793       1.212631 0.92165993E+01  0.92751252E+02                                 1.813963                            1.727423      -1.029315       2.397270                    0.997124       3.404291       9.320381       0.501302       1.214110      -0.725985       0.037309       0.020750      -0.009577       0.043752       0.017505      -0.000591       0.004500       0.008019      -0.007155      -0.017759      -0.001649       0.019408              1.838055       2.140071       0.337598      -0.205882       1.619751      -0.107169       1.754343          -0.000000
           69              H       4.753263      14.804943      14.850515       0.120890       1.154733 0.83830423E+01  0.82904186E+02                                 1.789184                            1.670731      -1.035846       2.391815                    0.997160       3.465293       9.599267       0.496008       1.248656      -0.716413      -0.019570      -0.017681      -0.031358       0.040974       0.010953       0.002810       0.006990       0.006556       0.014843      -0.014766       0.000878       0.013888              1.848263       1.752719       0.271108       0.285856       1.599474       0.417517       2.192596           0.000000
           70              H       3.793530      14.828076      17.026883       0.113888       1.239363 0.93206794E+01  0.95392317E+02                                 1.919254                            1.792900      -1.310896       2.250532                    0.993602       3.813678      11.023686       0.462748       1.293290      -0.704645      -0.033709      -0.015251       0.003398       0.037155       0.013387      -0.003909       0.004311       0.003958       0.008921      -0.016736       0.004688       0.012048              1.972480       2.633037       0.415964      -0.127144       1.572738      -0.015195       1.711663          -0.000000
           71              H      -0.897646      11.814513      22.022512       0.109161       1.091214 0.79990453E+01  0.79268502E+02                                 1.801540                            1.688377      -1.281666       2.265579                    0.993173       3.816044      11.068382       0.462500       1.336386      -0.694724       0.019949       0.024467      -0.017357       0.036026      -0.002614      -0.012659      -0.003343      -0.008801      -0.008894      -0.016397       0.006599       0.009799              1.854665       1.804434       0.356091      -0.248594       2.068685      -0.446441       1.690877          -0.000000
           72              H      -0.071536       9.631625      22.211761       0.115796       1.197440 0.89753016E+01  0.89292966E+02                                 1.765588                            1.679093      -0.885294       2.457033                    0.998778       3.328861       8.919718       0.522644       1.177963      -0.735037       0.034861      -0.011144      -0.021003       0.042197      -0.001898      -0.014816      -0.004246       0.008797      -0.009873      -0.015752      -0.001210       0.016961              1.790436       2.069776      -0.217511      -0.303754       1.708850       0.106111       1.592683          -0.000000
           73              H       5.663483       8.685286      24.638607       0.097405       1.168943 0.85149915E+01  0.86181134E+02                                 1.910363                            1.758188      -1.531309       2.132931                    0.991559       4.164322      12.427068       0.444530       1.361374      -0.687736      -0.014542      -0.024847       0.021672       0.036034       0.003728      -0.003421      -0.003375       0.000055      -0.002596      -0.003776      -0.003295       0.007071              1.994689       1.863694       0.296539      -0.436879       2.260418      -0.534376       1.859955          -0.000000
           74              H       4.813336      10.845042      24.446575       0.103741       1.056171 0.78595915E+01  0.78261666E+02                                 1.815702                            1.714336      -1.501330       2.154474                    0.991194       4.088783      12.250716       0.438666       1.402242      -0.680132      -0.029240       0.009043       0.018219       0.035618      -0.005331      -0.006652      -0.003621       0.002792      -0.023408      -0.012598       0.002510       0.010089              1.866902       2.296437      -0.238828      -0.464992       1.692308       0.040158       1.611962          -0.000000
           75              H       4.661499      18.142364      27.716694       0.098936       1.133457 0.84444833E+01  0.84334597E+02                                 1.807567                            1.704441      -1.213263       2.287341                    0.994623       3.785710      10.816651       0.475391       1.290097      -0.704942       0.013824       0.026758      -0.015138       0.033709       0.005373      -0.003248       0.000819      -0.027625       0.013892      -0.017638       0.005127       0.012511              1.838661       1.700154       0.368916      -0.263917       1.895350      -0.440099       1.920480          -0.000000
           76              H       4.559711      18.319014       2.168019       0.118966       1.205475 0.90270125E+01  0.89794489E+02                                 1.759477                            1.673873      -0.990861       2.407983                    0.998075       3.326848       8.867789       0.529015       1.163945      -0.738407       0.015457       0.033306       0.016106       0.040095       0.012348       0.001294       0.002061      -0.023816      -0.007760      -0.015872      -0.002846       0.018719              1.778808       1.534383       0.265351       0.105815       1.918229       0.415720       1.883811          -0.000000
           77              H       2.870601      14.708206       2.312739       0.109743       1.304377 0.10384638E+02  0.10797878E+03                                 1.913593                            1.841096      -1.265230       2.272587                    0.994780       3.658867      10.278086       0.481245       1.224032      -0.722438      -0.015055      -0.029886       0.020260       0.039119       0.007092      -0.004604      -0.004731      -0.020052      -0.010163      -0.011820      -0.004001       0.015821              1.912722       1.799111       0.351052      -0.191941       1.959884      -0.292780       1.979172          -0.000000
           78              H       2.990476      14.527351       0.013915       0.107099       1.059678 0.79483628E+01  0.79184787E+02                                 1.808402                            1.716989      -1.434044       2.191414                    0.991708       3.982537      11.845507       0.442032       1.390877      -0.683096      -0.014634      -0.028246      -0.015486       0.035381       0.005324       0.001277       0.001562      -0.016395       0.017471      -0.012720       0.004434       0.008285              1.840632       1.722124       0.381181       0.151820       2.047677       0.417583       1.752095          -0.000000
           79              H       3.973190      17.692328       5.427006       0.402571       0.564739 0.32533997E+01  0.26528739E+02                                 1.309515                            1.182301      -1.679458       2.222738                    0.995273       2.727442       7.912654       0.466205       1.611201      -0.643452       0.006302       0.003366       0.018374       0.019714       0.002265       0.002707       0.003938       0.001485      -0.015596      -0.007207       0.000468       0.006739              1.415600       1.055878      -0.006714       0.020380       1.109390       0.304040       2.081532          -0.000000
           80              H       5.670112       0.054677      23.675662       0.102651       1.070524 0.79720284E+01  0.78925656E+02                                 1.765753                            1.675361      -1.390698       2.199344                    0.993739       3.936298      11.407817       0.468573       1.320320      -0.696901       0.023888      -0.006060       0.023286       0.033906      -0.007406       0.005399       0.006465      -0.006129       0.007577      -0.013441       0.004605       0.008837              1.809564       2.047665      -0.121855       0.542993       1.632881      -0.134928       1.748146          -0.000000
           81              H       4.608308       2.153446      23.603301       0.106382       1.294732 0.99446613E+01  0.10333206E+03                                 1.978931                            1.857045      -1.187327       2.306559                    0.995191       3.784027      10.983380       0.453289       1.300427      -0.704416       0.008040       0.025916       0.023367       0.035809      -0.004023       0.007862       0.003301      -0.004475       0.012960      -0.011348       0.002312       0.009037              2.033513       1.807518       0.141456       0.264757       2.377227       0.483790       1.915793          -0.000000
           82              H       2.566764       0.954751      20.335966       0.122502       1.107705 0.79676941E+01  0.77084881E+02                                 1.686788                            1.588302      -0.851114       2.478181                    0.999016       3.241471       8.616614       0.533218       1.187312      -0.732240      -0.024776       0.007018      -0.032503       0.041467      -0.002905       0.014509       0.005541      -0.003763       0.011308      -0.016925       0.001462       0.015463              1.741843       1.708418      -0.233817       0.418528       1.633276      -0.305852       1.883833           0.000000
           83              H       0.671138      19.871010      20.514083       0.113703       1.143038 0.85962469E+01  0.84942418E+02                                 1.730779                            1.657400      -0.974755       2.411659                    0.998047       3.389304       9.169575       0.517265       1.198332      -0.728980      -0.013176      -0.026277      -0.026667       0.039689      -0.001883       0.015557       0.007108      -0.010965       0.008340      -0.019749       0.003598       0.016152              1.733725       1.546968       0.089953       0.120773       1.996781       0.357643       1.657427          -0.000000
           84              H       1.136326      11.705158       0.545484       0.135854       1.137165 0.80575490E+01  0.77889033E+02                                 1.685090                            1.575651      -1.033914       2.394257                    0.998330       3.223550       8.464158       0.548384       1.155442      -0.739926       0.009190      -0.033694       0.018396       0.039474      -0.006628      -0.000368      -0.010143      -0.024407       0.026063      -0.018572      -0.000399       0.018970              1.720888       1.501494      -0.340116       0.011777       2.214263      -0.220580       1.446908          -0.000000
           85              H       0.045314      13.364405       2.039998       0.140562       1.131495 0.80931905E+01  0.78499650E+02                                 1.700894                            1.597268      -0.947230       2.441047                    0.998917       3.195616       8.468231       0.534184       1.182135      -0.734029      -0.003345      -0.011341       0.039953       0.041666      -0.005447      -0.001991      -0.009452      -0.015948       0.043724      -0.017710      -0.001663       0.019373              1.728085       1.431412      -0.013310      -0.250750       1.444195      -0.071757       2.308649           0.000000
           86              H      -0.979614      18.548239       1.394323       0.137651       1.139301 0.81839258E+01  0.79659029E+02                                 1.711515                            1.607985      -0.976597       2.424299                    0.998540       3.233718       8.604616       0.531128       1.184769      -0.733089      -0.001646       0.018713       0.036537       0.041083      -0.005790       0.000304       0.010181      -0.023474       0.027233      -0.017918      -0.000842       0.018759              1.748012       1.392564      -0.000557       0.069263       1.477520       0.248909       2.373951           0.000000
           87              H      -1.610767      19.902554      27.232438       0.132203       1.129969 0.82331679E+01  0.80068619E+02                                 1.682193                            1.597347      -1.019018       2.397008                    0.998501       3.248749       8.574216       0.541936       1.162151      -0.738378      -0.007104       0.038379       0.008136       0.039870      -0.004883      -0.001930       0.007197      -0.031638       0.013993      -0.018920       0.000659       0.018261              1.690928       1.457376      -0.250527       0.051527       2.184967      -0.031841       1.430442          -0.000000
           88              H      -2.530074      18.644975      22.106004       0.133346       1.063324 0.79688995E+01  0.78975327E+02                                 1.790990                            1.709308      -1.140174       2.354628                    0.995309       3.608800      10.502384       0.449510       1.374908      -0.689107      -0.027821       0.024541      -0.018239       0.041340      -0.014964       0.004057      -0.004516      -0.002395       0.020663      -0.018456       0.002723       0.015734              1.827970       1.980530      -0.434004       0.210112       1.995389      -0.080632       1.507991          -0.000000
           89              H      -1.476037      17.013067      20.633755       0.126220       1.034455 0.75593385E+01  0.74189854E+02                                 1.770826                            1.671018      -1.281556       2.275005                    0.994095       3.753485      10.993377       0.450542       1.385191      -0.685458      -0.008574       0.003152      -0.033814       0.035026      -0.007845       0.003194      -0.003487      -0.013011       0.035213      -0.016134       0.002208       0.013926              1.807626       1.570457      -0.022418       0.156415       1.397511       0.154687       2.454910           0.000000
           90              H       2.112764      13.156211      21.357356       0.134186       1.162922 0.90191166E+01  0.91783453E+02                                 1.872189                            1.797210      -1.142116       2.350085                    0.995481       3.623084      10.530268       0.448168       1.342965      -0.696262       0.019543      -0.009053      -0.036331       0.042235      -0.008531      -0.010562       0.000540      -0.008658       0.025572      -0.017006       0.002103       0.014903              1.881001       1.799331      -0.033383      -0.284117       1.470603      -0.000833       2.373068          -0.000000
           91              H       2.729776      11.770351      23.319427       0.129064       1.167530 0.87243791E+01  0.88076297E+02                                 1.873915                            1.762076      -1.226788       2.302243                    0.995184       3.666474      10.624322       0.454606       1.334584      -0.697141       0.025506      -0.027844      -0.008340       0.038670      -0.014680      -0.004058       0.006532      -0.006896       0.013975      -0.017447       0.000092       0.017355              1.932620       2.116895      -0.542291       0.018219       2.170046      -0.145175       1.510921          -0.000000
           92              H       6.354181      14.912195       2.348920       0.109153       1.222116 0.93679744E+01  0.95479647E+02                                 1.878254                            1.782468      -1.027866       2.385372                    0.996911       3.619059      10.256545       0.472511       1.271830      -0.711438      -0.027329      -0.015722      -0.018020       0.036315       0.014465       0.001298       0.001379       0.008213       0.021136      -0.018563       0.006371       0.012192              1.908318       2.114020       0.271109       0.384217       1.580253       0.267747       2.030681          -0.000000
           93              H       6.036590      15.013138       4.656093       0.114770       1.356397 0.10483343E+02  0.10961967E+03                                 1.990253                            1.868257      -1.262376       2.277421                    0.994363       3.706748      10.553586       0.469151       1.248546      -0.716528      -0.032477      -0.020792       0.015221       0.041458       0.016175       0.000261       0.000116       0.000212       0.005891      -0.017157       0.001959       0.015199              2.039164       2.338987       0.308749      -0.412822       1.680594      -0.210232       2.097913          -0.000000
           94              H       0.722705      17.214953       4.970581       0.117161       1.196203 0.88564766E+01  0.89419973E+02                                 1.876562                            1.750880      -1.209408       2.307246                    0.994970       3.672157      10.515476       0.467358       1.298026      -0.704562       0.030040       0.017648       0.022936       0.041712       0.012674       0.002839       0.004577       0.007608      -0.000944      -0.013397      -0.001642       0.015040              1.936443       2.053103       0.379238       0.368700       1.666064       0.384432       2.090161          -0.000000
           95              H       0.941873      17.109804       2.649492       0.103265       1.261013 0.97675747E+01  0.10102269E+03                                 1.940530                            1.836514      -1.203433       2.297111                    0.995167       3.801140      11.002375       0.457342       1.294890      -0.705269       0.027568       0.020146      -0.013616       0.036760       0.014522      -0.001953       0.000966      -0.000878       0.020248      -0.018077       0.006821       0.011256              1.979286       2.389674       0.323786      -0.386145       1.581401      -0.139999       1.966783          -0.000000
           96              H      -1.021612      20.457740      23.194189       0.110623       1.035300 0.77815825E+01  0.77303900E+02                                 1.792228                            1.706539      -1.514147       2.151377                    0.991461       4.065146      12.171829       0.439316       1.403446      -0.679881       0.027000      -0.009622      -0.017945       0.033817      -0.007619      -0.005559      -0.003187       0.002049      -0.014941      -0.011249       0.000740       0.010508              1.834043       2.172958      -0.218380      -0.458843       1.713155       0.073597       1.616016          -0.000000
           97              H       0.950070       1.575128      22.929796       0.102907       1.194980 0.88590476E+01  0.90104377E+02                                 1.908291                            1.772108      -1.457311       2.173922                    0.992149       4.012080      11.807873       0.453026       1.329304      -0.695313       0.010093       0.022392      -0.030703       0.039318      -0.000367      -0.002367      -0.005547      -0.003567       0.020764      -0.006416      -0.003482       0.009897              1.982730       1.834051       0.255079      -0.413012       2.210450      -0.539772       1.903689          -0.000000
           98              H       6.976767       0.765483      25.849247       0.119951       1.140842 0.85185092E+01  0.83617151E+02                                 1.710005                            1.636563      -0.836199       2.484749                    0.999215       3.244561       8.624899       0.529226       1.179053      -0.735147      -0.030857       0.009735       0.025382       0.041123      -0.002503      -0.014428      -0.003928       0.005133       0.000926      -0.014841      -0.001025       0.015866              1.729932       1.886527      -0.230395      -0.308174       1.688547       0.161823       1.614723          -0.000000
           99              H       4.903983      19.631271      25.996750       0.114286       1.101629 0.80949466E+01  0.80444163E+02                                 1.814934                            1.700545      -1.276695       2.271630                    0.993389       3.780920      10.975627       0.460079       1.339656      -0.694421      -0.019021      -0.021821       0.022490       0.036657      -0.003606      -0.013527      -0.002122      -0.008494       0.002563      -0.016557       0.004606       0.011950              1.866828       1.751222       0.297646      -0.232141       2.077748      -0.494129       1.771513          -0.000000
          100              H      -0.536893      13.231918      20.255256       0.107261       1.112155 0.83243473E+01  0.82908981E+02                                 1.788667                            1.696121      -1.257140       2.270420                    0.994444       3.772287      10.794004       0.474526       1.295969      -0.703535      -0.017718      -0.028708       0.017349       0.037935       0.006686      -0.004419       0.002560      -0.023585       0.016401      -0.017356       0.006158       0.011198              1.817076       1.758154       0.371744      -0.282543       1.815151      -0.385731       1.877922          -0.000000
          101              H      -0.283964      13.025827      17.909120       0.121157       1.181487 0.89229849E+01  0.88587302E+02                                 1.742666                            1.669175      -0.979441       2.414766                    0.998278       3.321352       8.872131       0.526890       1.170914      -0.736603      -0.017612      -0.032689      -0.017664       0.041120       0.014590      -0.000182       0.002570      -0.018866      -0.010923      -0.015715      -0.003685       0.019399              1.756633       1.531990       0.261193       0.090953       1.871394       0.386831       1.866513          -0.000000
          102              H       1.697717      16.558824      17.811712       0.116527       1.268157 0.10077382E+02  0.10440117E+03                                 1.906610                            1.836343      -1.231437       2.292999                    0.995069       3.660883      10.394810       0.471148       1.254847      -0.715204       0.019659       0.029555      -0.021185       0.041337       0.008110      -0.003226      -0.006922      -0.015422      -0.005273      -0.010321      -0.005134       0.015455              1.911831       1.936782       0.366878      -0.224100       1.861254      -0.225668       1.937455          -0.000000
          103              H       1.329715      16.832211      20.121668       0.110321       1.070826 0.81525074E+01  0.81795933E+02                                 1.825854                            1.742519      -1.471750       2.175017                    0.991440       4.015444      12.014920       0.437090       1.396674      -0.681878       0.012833       0.029041       0.015571       0.035362       0.006067      -0.003149       0.000959      -0.014842       0.016357      -0.012900       0.006014       0.006887              1.856121       1.766458       0.387644       0.154907       2.049181       0.405961       1.752726          -0.000000
          104              H       0.444964      13.629380      14.719710       0.397951       0.593224 0.34803699E+01  0.28785854E+02                                 1.335867                            1.209201      -1.725769       2.192131                    0.994588       2.786493       8.071676       0.470056       1.575443      -0.648784      -0.006171      -0.001986      -0.019442       0.020495       0.003858       0.005967       0.004189       0.002820      -0.014530      -0.008403      -0.001686       0.010089              1.442104       1.070234      -0.028342      -0.051996       1.115430       0.261079       2.140649           0.000000
          105              H       1.002940      10.115309      24.549549       0.112034       1.049536 0.76680515E+01  0.75264976E+02                                 1.757085                            1.654872      -1.332927       2.238753                    0.993485       3.825682      11.079470       0.465933       1.339291      -0.693654      -0.027556      -0.000564      -0.020348       0.034259      -0.004394       0.005348       0.005129      -0.006858      -0.011877      -0.010978       0.002779       0.008199              1.807650       2.157447      -0.071431       0.563475       1.578382      -0.072804       1.687122          -0.000000
          106              H       2.084988       8.113277      24.786110       0.101213       1.228625 0.92275774E+01  0.94267308E+02                                 1.911332                            1.786051      -1.308644       2.242316                    0.994212       3.855448      11.159208       0.462489       1.296377      -0.703743      -0.012699      -0.025062      -0.015477       0.032077      -0.000818       0.006953       0.000076       0.000773      -0.009118      -0.007978       0.001096       0.006881              1.975128       1.802523       0.224373       0.267924       2.408756       0.403625       1.714104          -0.000000
          107              H       4.540420       9.705229      27.594238       0.122126       1.098250 0.80183396E+01  0.77756029E+02                                 1.681476                            1.597172      -0.864846       2.473236                    0.999013       3.255661       8.685648       0.529427       1.193027      -0.730815       0.032015      -0.001486       0.027517       0.042242      -0.000302       0.014550       0.006484       0.000327      -0.004820      -0.016433       0.000917       0.015516              1.721258       1.817459      -0.209342       0.428752       1.588331      -0.214182       1.757984           0.000000
          108              H       3.463004      11.770351      27.393856       0.122260       1.113191 0.83208232E+01  0.81903789E+02                                 1.727627                            1.651434      -1.028392       2.393615                    0.997356       3.406372       9.327377       0.506269       1.229100      -0.721282       0.014386       0.028205       0.025457       0.040627      -0.002084       0.015739       0.007629      -0.007064       0.003367      -0.019393       0.003247       0.016146              1.736595       1.541461       0.109481       0.094927       2.098259       0.338671       1.570065          -0.000000
          109              C       2.717923       2.607689       7.277754       0.168174      35.133351 0.40102973E+03  0.92773582E+04                                 9.558261                            6.839464      -0.073304       1.980613                    0.999676      26.860421      77.621058       0.605284       0.437420      -1.046936      -0.034665       0.047176      -0.006198       0.058870      -0.012883       0.000987       0.001622      -0.011838       0.028840      -0.019086       0.008694       0.010392             11.384560       9.316887      -4.541279       4.530314      11.464714      -2.805138      13.372079           0.000000
          110              C       2.558489       1.951561       6.039284      -0.192925      32.963939 0.44598192E+03  0.10541449E+05                                 8.780460                            6.966949       0.212666       2.022322                    0.999725      30.269024      86.965513       0.634927       0.408131      -1.070643      -0.008603       0.002392      -0.013531       0.016211       0.004946      -0.009248       0.016357      -0.023823       0.008100      -0.022207      -0.001347       0.023554              9.449861       7.019185      -3.223472       1.890176      11.798792       0.229623       9.531605           0.000008
          111              C       1.884092       2.788545       5.218275      -0.183758      32.627494 0.44501675E+03  0.10515125E+05                                 8.725918                            6.967810       0.236312       2.033780                    0.999824      30.119011      86.578799       0.633608       0.409117      -1.069775       0.012725      -0.010819       0.001982       0.016820       0.009486      -0.013743       0.017212      -0.012034       0.032731      -0.027946       0.003257       0.024689              9.326068       6.884224      -2.193940       2.634281       9.587924       0.103760      11.506057           0.000003
          112              C       1.636829       3.972520       5.955791       0.171620      34.264461 0.40166708E+03  0.93183351E+04                                 9.475405                            6.902297      -0.206921       1.941574                    0.999585      27.039298      78.869725       0.593583       0.444787      -1.040051       0.023060      -0.015832       0.049761       0.057084      -0.007236      -0.000448      -0.000251      -0.005610       0.009667      -0.009393       0.003243       0.006151             11.128174       8.397653      -4.615249       3.129847      13.307726      -2.775701      11.679144           0.000001
          113              C       1.131474       5.167009       5.399175      -0.068395      44.442430 0.48855485E+03  0.11804023E+05                                10.925645                            7.443042      -0.109848       1.962881                    0.998869      28.597198      82.841019       0.596171       0.425225      -1.060609      -0.014842      -0.003540      -0.039511       0.042355       0.023060      -0.008369      -0.014487       0.072641       0.066314      -0.055832       0.015289       0.040543             13.504768       8.438020      -2.899945       3.841771      13.097868       0.707684      18.978416           0.000010
          114              C       1.030122       6.327851       6.122776       0.178643      32.805779 0.39422506E+03  0.91053082E+04                                 9.200098                            6.840920      -0.089138       1.981066                    0.999721      26.821433      78.125285       0.595717       0.445160      -1.039573       0.002277       0.015971       0.059058       0.061222      -0.010225       0.009707      -0.001283      -0.002430       0.015649      -0.015185       0.000565       0.014620             10.481759       5.505878      -1.788655      -0.090216      12.507501       3.981740      13.431896           0.000004
          115              C       0.677239       7.606460       5.571726      -0.174143      31.678864 0.45396722E+03  0.10788115E+05                                 8.597462                            7.070775       0.163535       2.011923                    0.999775      30.201084      87.273669       0.624086       0.412991      -1.066469      -0.011150       0.004782       0.002743       0.012438      -0.007982       0.008576      -0.023459      -0.000253      -0.009592      -0.024370      -0.003621       0.027991              9.051557       5.234941      -1.121723       0.294676       8.884286       0.429526      13.035443          -0.000000
          116              C       0.496634       8.445547       6.618164      -0.194196      31.821428 0.45409255E+03  0.10778276E+05                                 8.567905                            7.035071       0.241123       2.034078                    0.999836      30.311795      87.182743       0.631360       0.408718      -1.070591      -0.002321      -0.002762      -0.010351       0.010961      -0.000485       0.014129      -0.023342      -0.007701      -0.024224      -0.029243       0.001696       0.027547              8.972618       5.241604      -1.460334      -0.133876      10.866941       0.815193      10.809309           0.000011
          117              C       0.671101       7.677961       7.814889       0.180349      33.381057 0.39637150E+03  0.91633952E+04                                 9.306829                            6.851534      -0.128287       1.968065                    0.999718      26.799356      77.988092       0.596551       0.444124      -1.040624       0.014250      -0.049301      -0.021639       0.055695      -0.001847       0.005042      -0.003485      -0.007134       0.017801      -0.008359      -0.001083       0.009442             10.785549       6.198763      -2.295233      -1.798321      10.113848       3.106718      16.044037          -0.000004
          118              C       0.279744       8.098556       9.075624      -0.078505      42.594237 0.47230720E+03  0.11322705E+05                                10.614336                            7.314603      -0.047153       1.986917                    0.999056      28.394220      82.105949       0.601440       0.424804      -1.060185      -0.023460       0.033657       0.003002       0.041136      -0.001632       0.014681       0.015495       0.006369      -0.134606      -0.051221       0.022348       0.028873             12.990936       7.822937      -4.528109      -1.054604      16.189168       0.246077      14.960704           0.000020
          119              C       0.449523       7.326765      10.186073       0.185814      31.698524 0.38463270E+03  0.88665596E+04                                 9.126188                            6.856113      -0.264000       1.925934                    0.999575      27.071027      79.869524       0.579770       0.458291      -1.027698       0.020905      -0.050124       0.005725       0.054609      -0.004746       0.006975       0.010883      -0.013104       0.015527      -0.016155       0.000535       0.015620             10.559736       6.951043      -3.054539       0.351877      11.587409      -4.365819      13.140757          -0.000001
          120              C      -0.039578       7.621181      11.491337      -0.188064      32.288833 0.49653306E+03  0.12137310E+05                                 8.875572                            7.498034      -0.005563       1.952198                    0.999527      31.496638      94.078516       0.590139       0.424598      -1.052971      -0.006858      -0.009182       0.009396       0.014820      -0.008638      -0.018393       0.018610       0.008907      -0.003084      -0.023180      -0.007824       0.031003              9.477564       8.353672      -3.337898      -0.802022      10.312542      -1.539755       9.766478           0.000004
          121              C       0.408144       6.691666      12.373574      -0.183538      32.251688 0.49465042E+03  0.12082347E+05                                 8.889691                            7.498097      -0.066348       1.935738                    0.999270      31.401329      93.823416       0.588326       0.426221      -1.051747      -0.016562       0.001969       0.000242       0.016681      -0.000357      -0.014558       0.015697       0.014756      -0.008695      -0.023346       0.001164       0.022181              9.489793       8.339392      -2.754820      -0.722455       8.680289      -1.853445      11.449697           0.000005
          122              C       1.194085       5.781078      11.602661       0.173797      33.456065 0.40900862E+03  0.95493905E+04                                 9.403718                            7.009048      -0.172896       1.952032                    0.999600      27.274390      80.294087       0.582433       0.450419      -1.034866      -0.012445       0.020094      -0.056933       0.061644      -0.000964      -0.000076       0.003644      -0.008609       0.016665      -0.007198      -0.000527       0.007726             11.148512      10.515858      -6.064324       1.817497      12.071701      -3.151900      10.857978          -0.000003
          123              C       1.995442       4.782165      12.142578      -0.066524      43.121070 0.48417734E+03  0.11671953E+05                                10.706623                            7.406095      -0.004471       1.999846                    0.999120      28.422630      82.242450       0.598083       0.424820      -1.060862       0.007157      -0.003103       0.042711       0.043418       0.046700       0.004169      -0.005975       0.003582       0.039313      -0.054058       0.013827       0.040231             13.171700      10.912720      -5.638971      -0.377269      11.733889       0.368354      16.868489           0.000030
          124              C       2.714339       3.901018      11.332702       0.172251      34.275978 0.40378981E+03  0.94057085E+04                                 9.563281                            6.972617      -0.220174       1.932960                    0.999673      27.398312      80.800442       0.582375       0.451510      -1.033318       0.003706      -0.003802      -0.059484       0.059720      -0.011444      -0.000120      -0.001624      -0.021226       0.021701      -0.019246       0.006852       0.012394             11.435849      10.841898      -5.511724      -2.745762      10.755542       4.078581      12.710109          -0.000003
          125              C       3.690352       2.984121      11.814175      -0.191232      32.579708 0.48632589E+03  0.11848756E+05                                 8.956904                            7.426125      -0.092707       1.924816                    0.999179      31.649802      94.969015       0.591197       0.425234      -1.050576       0.019940       0.001012      -0.008032       0.021521      -0.000677       0.008230      -0.016073       0.008621      -0.005867      -0.019864       0.002719       0.017146              9.665704       9.555600      -2.807768       0.905034       7.859923       1.940351      11.581590           0.000008
          126              C       4.089131       2.229153      10.778869      -0.188260      32.732880 0.48728790E+03  0.11870020E+05                                 9.006498                            7.446622      -0.109214       1.923699                    0.998889      31.441691      94.127478       0.589218       0.426741      -1.050359       0.011267       0.012030       0.008379       0.018490       0.006610       0.011119      -0.015353       0.003748      -0.036541      -0.026274       0.012847       0.013426              9.815274       9.792312      -3.798289       0.327421       9.796786       2.253023       9.856725           0.000003
          127              C       3.406337       2.719147       9.618324       0.181882      33.121109 0.40323578E+03  0.93716145E+04                                 9.294869                            6.933919      -0.149485       1.960936                    0.999678      26.996560      79.029842       0.589415       0.447126      -1.037828      -0.023044       0.049891       0.018271       0.057914      -0.002335       0.006087      -0.001717      -0.011138       0.015513      -0.010697       0.002079       0.008618             10.909384       7.807041      -2.989976       0.015767      10.430659       4.489121      14.490451          -0.000000
          128              C       3.418654       2.075636       8.365938      -0.077095      44.441201 0.47804212E+03  0.11456893E+05                                10.834210                            7.294284       0.118904       2.034129                    0.999441      28.300414      80.944335       0.612315       0.417379      -1.068394       0.018951      -0.036431       0.001100       0.041080       0.005317      -0.028496      -0.008845      -0.002543      -0.110044      -0.049507       0.015208       0.034298             13.635542      10.011229      -6.168769       2.012741      16.626476       1.069147      14.268922           0.000024
          129              C       0.682775       5.122847       3.977021       0.101051      36.984390 0.42548561E+03  0.99618329E+04                                 9.900955                            7.036734      -0.327951       1.908612                    0.998759      26.961941      77.666651       0.599464       0.436404      -1.050493       0.003603      -0.001561       0.026069       0.026363      -0.019926       0.022885       0.008594      -0.015570       0.034823      -0.038574       0.012937       0.025637             12.579460      10.311761       2.024125       3.502158       6.498497      -1.244557      20.928121          -0.000006
          130              C      -0.504483       4.403629       3.687581      -0.160705      36.352800 0.47884723E+03  0.11555246E+05                                 9.599375                            7.328223       0.031436       1.974378                    0.998928      30.508614      89.423000       0.603521       0.420564      -1.059516      -0.005593       0.013001      -0.021488       0.025730       0.007372      -0.022416      -0.015866      -0.005476      -0.000278      -0.025231      -0.005786       0.031017             11.403212      11.049685       1.981559       4.011966       6.037842      -0.670411      17.122109           0.000007
          131              C       7.711476       4.418350       2.399015      -0.098018      33.508091 0.42740739E+03  0.10040766E+05                                 9.140368                            6.959642      -0.065725       1.952057                    0.999597      29.430125      85.549136       0.613505       0.424975      -1.055099       0.015980       0.020782       0.004435       0.026588       0.013190       0.007126       0.009375       0.008427      -0.060494      -0.023430      -0.003240       0.026670             10.855757       9.142633       1.580372       2.617427       5.878889      -1.270534      17.545748          -0.000004
          132              C      -0.421911       5.116538       1.402672      -0.024480      36.049918 0.40960564E+03  0.94319724E+04                                 9.499239                            6.726318       0.005257       2.016954                    0.999213      26.773988      74.730969       0.642169       0.414210      -1.071885       0.011544      -0.000949       0.037150       0.038914      -0.002093      -0.007539      -0.000087       0.005434       0.010772      -0.006711      -0.003315       0.010026             12.088080      11.132461       2.099492       4.686132       6.072715      -1.060625      19.059065           0.000007
          133              C       0.733223       5.762151       1.642017      -0.080172      34.130956 0.41862966E+03  0.97657827E+04                                 9.210564                            6.866034       0.011616       1.983380                    0.999620      28.828553      83.009257       0.621750       0.422292      -1.058706       0.007826      -0.018550       0.031904       0.037726      -0.010443      -0.014505      -0.012344      -0.003287       0.011319      -0.025046       0.008685       0.016361             10.961194      11.148778       2.461663       3.604196       5.992621      -0.922350      15.742184          -0.000005
          134              C       1.306707       5.757945       2.955631      -0.146508      36.895574 0.45910836E+03  0.10987457E+05                                 9.747589                            7.222037      -0.021833       1.966676                    0.998809      30.121844      88.568107       0.600743       0.426025      -1.053747      -0.009064      -0.012434      -0.039733       0.042608       0.001604       0.002562       0.015167       0.004928      -0.044699      -0.023160       0.008505       0.014655             11.715537      11.056640       2.243443       2.115424       6.043688      -1.743808      18.046283           0.000006
          135              C       7.652157       5.137568       0.066794       0.605855      23.607857 0.25610935E+03  0.53402632E+04                                 7.691986                            5.707194      -0.105106       2.020986                    0.999532      22.501514      63.417373       0.615911       0.476926      -1.016143      -0.020064      -0.010152      -0.037943       0.044106      -0.038826      -0.063632       0.032199      -0.107286      -0.242167      -0.119309      -0.001025       0.120334              9.512310       7.913095       0.925501       2.887274       5.176897      -1.166069      15.446939          -0.000007
          136              C      -0.287694       9.467593       9.237043       0.116687      35.330238 0.41198238E+03  0.95563937E+04                                 9.577627                            6.911070      -0.265797       1.932963                    0.998794      26.453012      75.541152       0.607362       0.434754      -1.052790       0.008147      -0.026680       0.001090       0.027917      -0.006276      -0.027757      -0.011002      -0.033180       0.031928      -0.040157       0.011042       0.029115             11.912792      10.538501      -4.106529       1.736914      18.250825       2.495886       6.949050          -0.000003
          137              C       7.302215       9.850334       8.624765      -0.142471      35.283293 0.45798883E+03  0.10927690E+05                                 9.412369                            7.175363       0.086988       2.004017                    0.998878      29.722895      86.581352       0.608931       0.421565      -1.059065      -0.011072       0.025580       0.015345       0.031818       0.021526      -0.006117       0.004684      -0.014876       0.039882      -0.030767       0.014595       0.016172             11.092643      10.868107      -3.191020       1.767425      16.116568       1.781163       6.293254           0.000002
          138              C       6.796439      11.158385       8.747220      -0.085119      32.532809 0.40587358E+03  0.93837690E+04                                 8.871662                            6.726449       0.112249       2.014750                    0.999721      28.602227      81.662872       0.633735       0.418035      -1.062690       0.024159      -0.015293       0.010660       0.030515      -0.004611       0.009559      -0.017668       0.031578       0.027348      -0.028619       0.003260       0.025359             10.465151       8.715088      -1.910892       1.422758      16.571547       2.088907       6.108817          -0.000001
          139              C      -1.320296      12.077385       9.504218      -0.043052      36.173433 0.40635387E+03  0.93219879E+04                                 9.461922                            6.650646       0.191450       2.076916                    0.999402      26.605244      73.694132       0.654105       0.408183      -1.077722       0.018586      -0.045101      -0.004431       0.048981       0.000086      -0.002183      -0.008713       0.016417       0.041871      -0.017606       0.000950       0.016656             12.187736      10.091305      -3.612293       2.122536      19.937055       1.794956       6.534847           0.000005
          140              C      -0.184687      11.711467      10.172157      -0.087559      35.484033 0.43675771E+03  0.10337029E+05                                 9.555805                            7.071219      -0.140145       1.930434                    0.999367      29.567903      86.843256       0.602798       0.429318      -1.050288      -0.016659      -0.023879      -0.010054       0.030803       0.021473      -0.020842       0.001102      -0.002037       0.071007      -0.037699       0.002976       0.034723             11.499003      10.826337      -3.628043       2.600689      16.891051       1.800410       6.779621          -0.000001
          141              C       0.327581      10.420241      10.049702      -0.143306      36.855165 0.46805881E+03  0.11252902E+05                                 9.739333                            7.278669      -0.068057       1.950094                    0.998652      30.205288      88.939953       0.600215       0.424458      -1.054995      -0.023320       0.018094       0.002112       0.029592      -0.006587      -0.008436      -0.018168       0.036791       0.009984      -0.031969       0.011004       0.020965             11.696137      10.067957      -2.500897       2.278604      18.121729       2.778894       6.898726           0.000003
          142              C      -1.837725      13.465348       9.646155       0.702006      22.568345 0.22851126E+03  0.46628233E+04                                 7.610060                            5.522473      -0.258245       1.995620                    0.999073      21.567845      61.496599       0.599755       0.500485      -0.997094      -0.029691       0.068022       0.006410       0.074496       0.049647      -0.065555      -0.038476       0.088762       0.241859      -0.107382      -0.026552       0.133933              9.403703       7.681220      -2.244088       1.984031      14.224853       1.020643       6.305037          -0.000006
          143              C       2.071869       4.689634      13.628743       0.116472      31.668938 0.39981372E+03  0.92373521E+04                                 8.983626                            6.873959      -0.276274       1.935944                    0.998994      26.401255      76.114394       0.598176       0.443187      -1.044061      -0.002592       0.000731      -0.025404       0.025546      -0.025454       0.000326      -0.003028       0.042481       0.049575      -0.041532       0.016351       0.025181             10.522744       6.358699       1.889986       0.797938       7.996310      -0.928352      17.213225          -0.000005
          144              C       1.631860       3.606602      14.299465      -0.138052      32.221265 0.42511215E+03  0.99951269E+04                                 8.897182                            6.952926       0.021710       1.985083                    0.999153      29.574313      86.617120       0.610883       0.426445      -1.051898      -0.002833       0.010035       0.031407       0.033093      -0.008538       0.009571       0.019807       0.002339      -0.069969      -0.035582       0.013716       0.021866             10.128396       6.431631       2.164512       0.478776       7.795692      -1.216814      16.157864           0.000003
          145              C       1.690666       3.488835      15.646476      -0.099606      30.945970 0.40708159E+03  0.94441323E+04                                 8.612501                            6.778315       0.059174       1.996479                    0.999705      28.973875      83.599712       0.623781       0.423246      -1.056549      -0.001245       0.021466      -0.021774       0.030602      -0.001236      -0.007790      -0.010600      -0.008122      -0.090704      -0.033797       0.012426       0.021370              9.733631       6.150712       1.819893       1.316645       7.254432      -0.659548      15.795749          -0.000002
          146              C       2.232400       4.525602      16.372860      -0.033860      35.702562 0.44304638E+03  0.10410014E+05                                 9.438225                            7.012019      -0.053567       1.991806                    0.999063      27.360024      77.283376       0.626377       0.416168      -1.070019      -0.006710       0.004696      -0.048466       0.049153      -0.007313      -0.000217       0.004751       0.002973      -0.016710      -0.008997      -0.001894       0.010891             11.493981       6.913262       2.051289       0.692577       7.909819      -1.807899      19.658861           0.000006
          147              C       2.678541       5.608634      15.727185      -0.097000      30.764723 0.41059295E+03  0.95921428E+04                                 8.681759                            6.867962      -0.128915       1.935041                    0.999540      29.523022      86.836254       0.608592       0.430800      -1.046835      -0.006402      -0.017131      -0.024856       0.030859      -0.013984      -0.000289       0.027168       0.008604      -0.083483      -0.042766       0.008683       0.034084              9.806898       6.511062       2.093264      -0.059696       7.550756      -1.962318      15.358875          -0.000002
          148              C       2.611542       5.722195      14.363476      -0.136914      32.630107 0.45154276E+03  0.10778855E+05                                 9.016562                            7.187404      -0.058943       1.960994                    0.998166      29.862899      88.154905       0.598075       0.429019      -1.050220       0.009217      -0.010770       0.025806       0.029443      -0.008342      -0.011582      -0.011623       0.012941      -0.058075      -0.028626       0.007445       0.021181             10.153179       6.983989       2.428698       1.111588       8.016161      -0.711266      15.459386           0.000004
          149              C       2.311349       4.479337      17.889638       0.588489      23.799202 0.28096584E+03  0.59800613E+04                                 7.778871                            6.031648      -0.148532       2.012482                    0.999085      22.520967      63.578486       0.592658       0.485568      -1.014255      -0.004556      -0.039639       0.063754       0.075211      -0.021427      -0.007872      -0.017287       0.072930      -0.200720      -0.072491      -0.003324       0.075815              9.267399       5.426960       0.941268       0.283666       7.171348      -1.975569      15.203891          -0.000011
          150              C       4.073971       0.775998       8.210086       0.112634      34.747141 0.40710435E+03  0.94231418E+04                                 9.491056                            6.878309      -0.313282       1.916975                    0.998902      26.523156      75.870410       0.607194       0.435802      -1.051266      -0.012459       0.021997      -0.003469       0.025517      -0.008257       0.027557       0.013682      -0.009146      -0.008814      -0.036292       0.010775       0.025517             11.950932      10.254067      -5.881331      -2.594999      17.808698       0.519587       7.790030          -0.000006
          151              C       0.913462      20.808937       9.095105      -0.140207      35.007503 0.46005040E+03  0.11008336E+05                                 9.434471                            7.233735       0.003158       1.975805                    0.999197      29.911511      87.752526       0.600121       0.426531      -1.054133       0.009949      -0.024895      -0.010677       0.028857      -0.000200       0.006925       0.017164       0.023802       0.039098      -0.026257       0.003406       0.022851             11.210087       9.416631      -3.868049      -2.523871      17.132154      -0.272453       7.081476           0.000007
          152              C       1.532705      19.542946       9.045010      -0.078750      33.430997 0.42599679E+03  0.10011360E+05                                 9.161591                            6.962119       0.075161       2.006521                    0.999501      29.127872      85.018733       0.610818       0.426685      -1.052776      -0.007453       0.013099      -0.020105       0.025127       0.010558       0.015308      -0.007449       0.002070       0.015681      -0.022628       0.005082       0.017546             10.968255      10.322114      -4.303047      -3.027252      15.302925       0.423998       7.279725          -0.000005
          153              C       2.452934      19.280074       8.059800      -0.018815      35.574500 0.43692397E+03  0.10233458E+05                                 9.490411                            7.011119      -0.009622       2.017057                    0.998575      26.990260      76.189127       0.619854       0.421891      -1.066064      -0.027616       0.032919      -0.009684       0.044046       0.011042       0.005278       0.002646      -0.007605       0.011496      -0.014049       0.001175       0.012874             11.810670      10.867189      -5.717181      -2.517408      16.825697       0.462610       7.739123           0.000009
          154              C       2.752375      20.262163       7.127468      -0.093917      31.758478 0.41211856E+03  0.95532958E+04                                 8.697067                            6.771455       0.204393       2.046021                    0.999794      28.537851      81.272112       0.633289       0.417228      -1.064460      -0.018218       0.008222       0.019434       0.027878       0.009017      -0.006657       0.006015       0.044789       0.026430      -0.029896       0.007792       0.022104             10.091532       7.866663      -3.784689      -1.993675      14.838285       0.710791       7.569647          -0.000006
          155              C       5.008682       0.483684       7.222093      -0.138691      33.884772 0.43882069E+03  0.10334951E+05                                 9.072845                            6.977259       0.193917       2.036840                    0.999675      29.285651      84.112835       0.625131       0.416020      -1.065051       0.004974      -0.024046       0.002686       0.024702       0.012917      -0.000437      -0.017715       0.005605       0.022341      -0.023668       0.001338       0.022330             10.670231       9.656702      -4.694951      -2.584194      14.983169       0.910647       7.370823           0.000007
          156              C       3.218346      17.982538       8.107112       0.605619      24.351808 0.26394494E+03  0.55730453E+04                                 7.927246                            5.859892      -0.190717       1.986917                    0.999398      23.172063      66.799085       0.594606       0.487862      -1.005363       0.002992      -0.051632       0.001205       0.051733       0.101096       0.028361       0.034386       0.090772       0.052834      -0.121010       0.001199       0.119811              9.762329       8.638285      -4.402730      -1.807909      12.379449       0.343314       8.269252          -0.000009
          157              C       5.083905       7.896671      12.913491       0.177187      34.408971 0.39486599E+03  0.91017637E+04                                 9.433167                            6.790393      -0.082420       1.978304                    0.999602      26.760847      77.257238       0.606819       0.437896      -1.046386       0.028631      -0.046043       0.005957       0.054545      -0.009604       0.002454      -0.000085       0.007540       0.036789      -0.016509       0.003688       0.012821             11.111781       8.216479      -4.305650       3.542261      11.624778      -2.926169      13.494086           0.000001
          158              C       5.114520       8.468680      14.213190      -0.201958      33.134501 0.45032567E+03  0.10667535E+05                                 8.799567                            6.996438       0.210427       2.020581                    0.999772      30.410572      87.403745       0.634323       0.407623      -1.071218       0.002858      -0.003419       0.013502       0.014219       0.003928      -0.012040       0.020391      -0.006080       0.023715      -0.024279      -0.001651       0.025930              9.431249       6.532082      -3.107151       1.373316      11.869454       0.141919       9.892212           0.000005
          159              C       5.696090       7.566504      15.028632      -0.174905      32.300953 0.44667325E+03  0.10560922E+05                                 8.677068                            6.987301       0.196850       2.022394                    0.999778      30.035313      86.281300       0.632025       0.409883      -1.069594      -0.013625       0.008871       0.000667       0.016272       0.008264      -0.016471       0.019201       0.001958       0.027489      -0.029468       0.003736       0.025731              9.218385       6.228601      -2.084476       2.064102       9.447843      -0.336962      11.978711           0.000004
          160              C       5.983234       6.424588      14.204840       0.164189      34.556207 0.40751443E+03  0.94727993E+04                                 9.464379                            6.908143      -0.123715       1.963985                    0.999710      27.062035      78.596121       0.600012       0.439148      -1.045071      -0.021827       0.022920      -0.054766       0.063254      -0.010034      -0.003360       0.000892      -0.020509       0.024583      -0.018732       0.007102       0.011630             11.015428       7.373349      -4.295423       2.311751      13.710975      -3.109964      11.961958          -0.000000
          161              C       6.412558       5.202760      14.716927      -0.069084      44.882942 0.49064273E+03  0.11848817E+05                                10.959657                            7.426272      -0.016273       1.990653                    0.999251      28.523827      82.193466       0.601712       0.421510      -1.064579       0.006674      -0.007994       0.042294       0.043557       0.030734      -0.002959      -0.010110       0.086057       0.047724      -0.061815       0.015710       0.046105             13.594455       7.444254      -3.263510       1.597472      13.173332       0.089417      20.165778           0.000014
          162              C       6.637656       4.098698      13.920966       0.174118      33.441830 0.39559783E+03  0.91391810E+04                                 9.293286                            6.832806      -0.072415       1.984272                    0.999734      26.864819      78.099541       0.599069       0.442563      -1.041752       0.007902      -0.009203      -0.056762       0.058044      -0.012347       0.003222      -0.001485      -0.001749       0.015767      -0.015097       0.003600       0.011496             10.709865       5.789153      -2.351713      -1.293969      11.958584       3.953542      14.381859           0.000007
          163              C       6.939269       2.778030      14.408005      -0.180382      32.268016 0.45937101E+03  0.10936887E+05                                 8.673418                            7.090519       0.199555       2.020473                    0.999765      30.290935      87.301988       0.626833       0.410416      -1.069309       0.011630      -0.006962      -0.002542       0.013791      -0.006031       0.010371      -0.020155      -0.011661      -0.003914      -0.019468      -0.007621       0.027089              9.174854       5.406538      -1.259537      -0.861655       8.826202       0.062371      13.291820           0.000004
          164              C       7.282935       2.041989      13.314255      -0.199194      32.525927 0.46536084E+03  0.11116836E+05                                 8.705452                            7.128468       0.232754       2.027836                    0.999798      30.612609      88.413972       0.626154       0.409481      -1.069784      -0.001704       0.004939       0.011710       0.012823      -0.002565       0.016002      -0.020510      -0.014618      -0.027050      -0.028121      -0.000243       0.028364              9.160870       5.713444      -1.975824      -0.939757      10.727731       0.882088      11.041435           0.000003
          165              C       7.200185       2.889488      12.156493       0.175754      33.988471 0.40535846E+03  0.94298363E+04                                 9.442298                            6.948618      -0.206658       1.941465                    0.999659      27.074203      79.198862       0.589457       0.446672      -1.038475      -0.022538       0.046495       0.019824       0.055342      -0.008232       0.004985      -0.002469      -0.009817       0.020274      -0.013470       0.002155       0.011315             11.006379       6.809906      -2.512497      -2.767913       9.766255       2.775233      16.442975           0.000006
          166              C       7.633328       2.548806      10.890192      -0.083898      43.215268 0.48659818E+03  0.11752058E+05                                10.713672                            7.420803      -0.052549       1.980044                    0.999049      28.751269      83.435248       0.597585       0.424388      -1.060491       0.021305      -0.028532      -0.003542       0.035784      -0.002231       0.017319       0.018776       0.007116      -0.127714      -0.051832       0.022116       0.029716             13.141633       8.445526      -4.823068      -1.308150      15.779783      -0.210040      15.199592           0.000010
          167              C       7.420183       3.356348       9.785309       0.173887      33.061237 0.40303329E+03  0.93903613E+04                                 9.383134                            7.010083      -0.251760       1.924574                    0.999604      27.421816      81.067645       0.574947       0.457232      -1.029338      -0.027170       0.050802      -0.007804       0.058138      -0.009888       0.006739       0.007036      -0.018936       0.024865      -0.020655       0.006603       0.014052             10.975005       7.539757      -3.413391       0.492345      11.817906      -4.534399      13.567352           0.000002
          168              C       7.863806       3.080858       8.452214      -0.181526      31.812305 0.47732000E+03  0.11579157E+05                                 8.840698                            7.379891      -0.067013       1.937060                    0.999390      31.348406      93.968402       0.590089       0.427880      -1.048583       0.007056       0.006051      -0.009377       0.013204       0.005198      -0.019436       0.015291       0.002384      -0.002778      -0.027497       0.005172       0.022325              9.572154       9.074368      -3.698589      -0.839678       9.935980      -1.422867       9.706114           0.000006
          169              C       7.303493       3.968314       7.661819      -0.186047      32.337027 0.47646965E+03  0.11558846E+05                                 8.970207                            7.395053      -0.142198       1.915154                    0.999047      31.341112      94.093167       0.586608       0.430406      -1.046546       0.014943       0.001309       0.002148       0.015153       0.014453      -0.014765       0.016444       0.013269      -0.025815      -0.032079       0.011036       0.021043              9.752542       8.751632      -3.195711      -0.551671       8.614494      -1.749576      11.891501           0.000004
          170              C       6.528789       4.841048       8.468912       0.187717      32.563801 0.38876535E+03  0.89702648E+04                                 9.266352                            6.842907      -0.144496       1.967262                    0.999650      26.830699      78.751309       0.587710       0.451674      -1.033228       0.017372      -0.016473       0.048981       0.054519       0.000279       0.001601       0.004339      -0.004605       0.002089      -0.003972      -0.001926       0.005898             11.070648      10.899407      -6.328884       1.691032      11.824570      -2.704662      10.487966           0.000001
          171              C       5.704706       5.852579       7.973524      -0.076691      42.744849 0.47893106E+03  0.11527792E+05                                10.654551                            7.371363      -0.032397       1.989025                    0.999197      28.584345      82.968928       0.598107       0.425455      -1.059205      -0.004914       0.001967      -0.043654       0.043974       0.045026       0.007347      -0.010794       0.003858       0.039396      -0.054101       0.015403       0.038698             13.093360      10.846095      -5.645548       0.210655      11.810050       0.501268      16.623935           0.000013
          172              C       5.043267       6.716902       8.816797       0.167127      35.122424 0.41949096E+03  0.98535954E+04                                 9.695696                            7.095785      -0.212804       1.932487                    0.999591      27.585352      81.383071       0.579328       0.450101      -1.035331      -0.002373       0.006823       0.059980       0.060413      -0.016424       0.002652      -0.006522      -0.019148       0.017495      -0.021961       0.002332       0.019629             11.552233      10.025828      -5.203996      -2.663460      11.214113       4.436123      13.416757           0.000003
          173              C       4.114755       7.755771       8.335325      -0.182463      32.845578 0.50238306E+03  0.12316642E+05                                 8.987335                            7.544768      -0.066866       1.932616                    0.999251      31.612624      94.572639       0.587978       0.424901      -1.052756      -0.016230      -0.002816       0.002926       0.016730      -0.003597       0.009957      -0.018637       0.016805      -0.009269      -0.024214       0.002235       0.021979              9.595967       8.904343      -2.703910       0.634203       8.173627       1.871418      11.709931           0.000006
          174              C       3.777581       8.508636       9.401244      -0.188383      33.181137 0.49364226E+03  0.12047651E+05                                 9.058528                            7.478563      -0.059497       1.938720                    0.998919      31.403371      93.690650       0.590692       0.424869      -1.052925      -0.012788      -0.009836      -0.003552       0.016520       0.004550       0.009912      -0.023195       0.003749      -0.018341      -0.029188       0.007555       0.021633              9.835055       9.380027      -3.784754       0.226923      10.095215       2.192999      10.029923           0.000004
          175              C       4.475608       7.957657      10.547873       0.188385      33.036632 0.39399879E+03  0.91065168E+04                                 9.266069                            6.849196      -0.124092       1.969847                    0.999695      26.842815      78.432762       0.593517       0.446494      -1.037912       0.016641      -0.052622      -0.024989       0.060584      -0.001572       0.002663      -0.005726      -0.003889       0.005115      -0.004741      -0.003238       0.007979             10.860638       7.477923      -3.039801      -0.140909      10.343199       4.240417      14.760793           0.000004
          176              C       4.441604       8.508636      11.800259      -0.095542      45.032792 0.48903582E+03  0.11791000E+05                                10.929232                            7.380547       0.088974       2.020553                    0.999422      28.689324      82.390668       0.608175       0.417703      -1.067841      -0.019501       0.030514       0.013845       0.038770       0.000321      -0.024097      -0.003853      -0.001677      -0.126188      -0.050473       0.021688       0.028786             13.646023       9.479270      -5.939060       1.476124      16.445581       1.071464      15.013220           0.000014
          177              C       6.609283       5.108126      16.225356       0.094104      37.307444 0.42811403E+03  0.10030588E+05                                 9.953053                            7.047256      -0.349111       1.901537                    0.998676      26.950605      77.454210       0.600935       0.435023      -1.052188      -0.008113       0.003061      -0.018178       0.020140      -0.019874       0.003351      -0.000739      -0.035612       0.104830      -0.044252       0.009052       0.035200             12.678069      10.197070       2.173317       2.323791       6.543267      -1.626532      21.293870          -0.000003
          178              C       7.693699       5.667517      16.804237      -0.153515      34.889511 0.43750484E+03  0.10354411E+05                                 9.358320                            7.015304       0.041794       1.983318                    0.999157      30.102988      88.281866       0.613511       0.421834      -1.055398       0.002947      -0.010089       0.031555       0.033260       0.008598      -0.018034      -0.010821      -0.001028      -0.043038      -0.025596      -0.000600       0.026196             11.148184      10.344987       1.876469       2.841749       5.523799      -0.543287      17.575765           0.000002
          179              C       7.896942       5.596016      18.167946      -0.108862      35.136696 0.44977026E+03  0.10708274E+05                                 9.437871                            7.143657      -0.056833       1.950313                    0.999418      29.997729      87.959988       0.604638       0.425483      -1.054136      -0.014572      -0.010922      -0.017371       0.025167       0.011074       0.008432       0.009048       0.011986      -0.031398      -0.016014      -0.006182       0.022196             11.173010       9.408289       1.923216       1.308470       5.832468      -1.105073      18.278272          -0.000003
          180              C       6.947961       4.876799      18.958341      -0.039342      39.176287 0.46647182E+03  0.11059349E+05                                 9.989510                            7.138118       0.070590       2.020404                    0.999345      27.658187      77.484962       0.630708       0.409613      -1.078468      -0.010703       0.000008      -0.051264       0.052370      -0.008976      -0.000091      -0.006615       0.032320      -0.021095      -0.018568      -0.003521       0.022089             12.680430      10.107942       2.343568       2.493653       6.209311      -1.055888      21.724036           0.000013
          181              C       5.845281       4.277451      18.359979      -0.087350      34.912644 0.43373348E+03  0.10235227E+05                                 9.394721                            7.013931      -0.098796       1.940411                    0.999586      29.563270      86.359223       0.610240       0.425335      -1.054015       0.001457       0.025781      -0.011306       0.028189      -0.004521      -0.016443      -0.005909      -0.010405      -0.044502      -0.026240       0.011924       0.014316             11.207756       9.891509       2.324743       2.033803       5.974157      -1.284996      17.757602          -0.000003
          182              C       5.703720       4.365776      16.990703      -0.150531      35.986086 0.45686516E+03  0.10925784E+05                                 9.579300                            7.188187       0.013649       1.975745                    0.998687      30.239672      89.025486       0.603892       0.424113      -1.054412       0.002943       0.009257       0.026133       0.027879       0.008375       0.007344       0.018902       0.010545      -0.059059      -0.030154       0.004221       0.025933             11.450086       9.752772       2.297208       0.402567       6.084380      -1.983566      18.513105           0.000003
          183              C       7.107580       4.849460      20.483469       0.643070      23.018643 0.24101945E+03  0.49603611E+04                                 7.528187                            5.562999      -0.232940       1.986971                    0.998931      22.146516      62.439618       0.618084       0.481501      -1.011581       0.043944       0.011918       0.069061       0.082720      -0.041943      -0.001793       0.008270      -0.147080      -0.248894      -0.083309      -0.043174       0.126484              8.999903       8.942211       1.500799       1.475866       4.750611      -0.440732      13.306888          -0.000021
          184              C       8.257215       1.202902      10.703726       0.122646      35.399128 0.42736772E+03  0.10000889E+05                                 9.613692                            7.054771      -0.247058       1.937953                    0.998844      26.594090      76.187550       0.599341       0.436712      -1.051993      -0.002171       0.019749       0.002120       0.019981      -0.007723      -0.026871      -0.015814      -0.029107       0.015079      -0.039664       0.010742       0.028922             11.881094      10.462277      -4.443045       1.879212      17.624636       2.429853       7.556369          -0.000001
          185              C       7.687979       0.298622       9.804791      -0.148254      36.283333 0.46960794E+03  0.11304978E+05                                 9.646569                            7.301625      -0.105123       1.939420                    0.998644      30.277829      89.354050       0.597636       0.425731      -1.053693       0.018073      -0.023930      -0.000031       0.029988      -0.005222      -0.015361      -0.017172       0.029239       0.024859      -0.030506       0.004055       0.026451             11.509791       9.397082      -2.636934       2.188223      17.947150       2.810402       7.185142           0.000002
          186              C       5.346546      20.039248       9.665637      -0.080731      35.188261 0.44860552E+03  0.10676997E+05                                 9.492422                            7.161466      -0.133208       1.931740                    0.999358      29.643633      86.997081       0.600276       0.428717      -1.051810       0.013288       0.019694       0.009379       0.025542       0.017319      -0.024289       0.007214       0.006818       0.076894      -0.037955      -0.000149       0.038104             11.356130       9.930301      -3.662255       2.602218      16.948926       1.651775       7.189165          -0.000002
          187              C      -2.353118      19.593417      10.492212      -0.055881      39.140351 0.45296401E+03  0.10648214E+05                                 9.949678                            7.007298       0.203872       2.072505                    0.999316      27.221163      75.651838       0.640950       0.406508      -1.081768      -0.009677       0.053717       0.005261       0.054835      -0.003546       0.007478       0.001050       0.007211       0.056940      -0.015029      -0.006026       0.021056             12.991302       9.451652      -3.861927       2.374095      22.306580       1.014351       7.215675           0.000006
          188              C      -1.779350      20.535550      11.385580      -0.085139      32.547594 0.41359624E+03  0.95970908E+04                                 8.853112                            6.778942       0.154568       2.027562                    0.999722      28.634331      81.614064       0.633526       0.416657      -1.064718      -0.023504       0.005947      -0.018369       0.030417       0.004175       0.010284      -0.016528       0.036618       0.046696      -0.033120       0.007041       0.026078             10.409967       8.070231      -2.208726       1.383662      16.788188       1.872058       6.371480          -0.000001
          189              C       0.600010       0.786513      11.488554      -0.137704      34.796197 0.45502742E+03  0.10844180E+05                                 9.332873                            7.162347       0.034946       1.990072                    0.998724      29.648689      86.437479       0.607914       0.422770      -1.057846       0.008944      -0.014909      -0.009514       0.019819       0.015380      -0.006242       0.000812       0.012774       0.048057      -0.025087       0.006428       0.018658             10.956448      10.189014      -3.310513       1.824655      16.007962       1.696282       6.672369           0.000001
          190              C      -1.959076      18.165497      10.472730       0.694647      23.368925 0.23148837E+03  0.47420323E+04                                 7.755947                            5.534454      -0.327608       1.963116                    0.999177      21.962817      62.881363       0.602586       0.496194      -0.998579       0.018386      -0.072101      -0.004922       0.074571       0.037027      -0.072799      -0.014935       0.135547       0.176285      -0.106706      -0.021058       0.127765              9.727064       6.628934      -2.396872       2.333603      14.903993      -0.047534       7.648267          -0.000008
          191              C       5.527304       5.959831       6.509624       0.114891      32.784091 0.42488571E+03  0.99636655E+04                                 9.192035                            7.093063      -0.309814       1.918692                    0.998819      26.895300      78.031337       0.588210       0.444045      -1.043909       0.000840      -0.002336       0.024518       0.024644      -0.025035       0.002448      -0.006302       0.028800       0.045059      -0.036739       0.012315       0.024424             10.726011       6.974218       1.967386       1.732526       7.983088      -0.666736      17.220728          -0.000002
          192              C       6.021336       7.116467       5.844468      -0.148689      34.418989 0.48910612E+03  0.11863702E+05                                 9.263409                            7.434385       0.069598       1.989464                    0.999125      30.393743      89.271061       0.595896       0.423758      -1.057675       0.001985      -0.005308      -0.026019       0.026629       0.003640       0.007476       0.012906      -0.006241      -0.036386      -0.019489       0.001323       0.018165             10.466509       7.112942       2.233778       1.112181       7.933341      -1.264488      16.353244           0.000001
          193              C       5.854830       7.246852       4.444579      -0.103570      32.295642 0.43794650E+03  0.10340659E+05                                 8.878360                            7.041268       0.010045       1.973227                    0.999609      29.593161      85.954960       0.611036       0.424533      -1.056449       0.004834      -0.024890       0.019695       0.032106       0.007022      -0.012618      -0.011082      -0.011789      -0.053508      -0.025138       0.001136       0.024002             10.045257       6.719888       1.870016       2.160569       7.215833      -0.722064      16.200049           0.000000
          194              C       5.179318       6.273174       3.734893      -0.045709      36.544930 0.45458293E+03  0.10753878E+05                                 9.583257                            7.104679      -0.092320       1.972450                    0.999190      27.779715      78.829955       0.621795       0.416397      -1.069480       0.014838      -0.011213       0.052287       0.055497       0.006257      -0.004520      -0.002522       0.006773      -0.005342      -0.006233      -0.004000       0.010233             11.728355       7.311809       1.956372       1.917613       7.975125      -2.335821      19.898131           0.000004
          195              C       4.692962       5.137568       4.386134      -0.095657      32.632719 0.45615549E+03  0.10915209E+05                                 9.034094                            7.246635      -0.120584       1.934687                    0.999103      29.983037      88.577425       0.592920       0.431709      -1.048720       0.011064       0.015880       0.022717       0.029844      -0.006791      -0.003162       0.022890      -0.000387      -0.049401      -0.030090       0.004828       0.025262             10.190447       7.329390       2.195717       0.461315       7.641492      -2.245199      15.600458          -0.000001
          196              C       4.898220       4.986153       5.774891      -0.146423      33.718171 0.47463929E+03  0.11477694E+05                                 9.226220                            7.382815      -0.115369       1.937421                    0.997975      30.474033      90.679614       0.588171       0.430637      -1.048746      -0.010931       0.011531      -0.026555       0.030945      -0.008064      -0.016808      -0.009100       0.003468      -0.036505      -0.026360       0.008357       0.018004             10.398893       7.712483       2.525148       1.861510       7.968000      -0.702856      15.516196           0.000002
          197              C       4.912246       6.447721       2.298824       0.594910      23.203733 0.26076752E+03  0.54485481E+04                                 7.609824                            5.776055      -0.115629       2.023614                    0.999557      22.167859      62.041180       0.610996       0.479778      -1.017125       0.015636       0.036413      -0.061112       0.072836      -0.045819      -0.034168       0.009531      -0.005654      -0.173765      -0.070547      -0.011086       0.081633              9.189150       6.496678       1.504938       1.029137       6.226829      -2.440908      14.843943          -0.000016
          198              C       3.774407       9.831408      11.989509       0.111717      37.259339 0.44999411E+03  0.10647542E+05                                 9.909839                            7.215003      -0.309776       1.911378                    0.998709      26.968550      77.225461       0.596714       0.433808      -1.055682       0.011424      -0.018962      -0.005621       0.022840      -0.015217       0.018896       0.010449      -0.016613       0.013792      -0.032272       0.014902       0.017370             12.481399      10.688073      -5.490372      -2.742040      19.173766       0.738033       7.582357          -0.000002
          199              C       4.191917      10.983838      11.240860      -0.144236      35.758022 0.46019003E+03  0.11001290E+05                                 9.509615                            7.206974       0.054898       1.991272                    0.999058      29.920470      87.445679       0.605340       0.423253      -1.057246      -0.008914       0.016666       0.012201       0.022496       0.009238      -0.000291       0.006207       0.031561       0.032437      -0.024729       0.010943       0.013786             11.317756      10.145028      -3.325272      -2.780178      17.158173       0.074257       6.650068           0.000002
          200              C       3.553098      12.174122      11.388363      -0.084164      34.283264 0.42469544E+03  0.99771409E+04                                 9.299121                            6.954380       0.031226       1.987352                    0.999615      29.310402      85.647904       0.610530       0.427042      -1.052135      -0.001888      -0.017664       0.021922       0.028216       0.017841       0.015239      -0.004484       0.016962       0.002988      -0.026038       0.001406       0.024632             11.173404      11.543784      -4.119716      -3.386519      15.109996       0.754336       6.866431          -0.000002
          201              C       2.485603      12.340257      12.278949      -0.034167      37.621358 0.45239948E+03  0.10666450E+05                                 9.782923                            7.090369       0.042690       2.025954                    0.998919      27.280821      76.745236       0.623392       0.416722      -1.071567       0.028713      -0.034175      -0.006363       0.045088       0.014709      -0.006519      -0.003396      -0.010909      -0.013566      -0.014732      -0.004990       0.019722             12.339804      12.220621      -6.073439      -2.953560      17.379674       0.828329       7.419116           0.000007
          202              C       2.095118      11.227783      13.058211      -0.089516      32.695232 0.42934980E+03  0.10055017E+05                                 8.893672                            6.926492       0.133526       2.019033                    0.999711      28.894079      82.704128       0.624148       0.419031      -1.063330       0.015682      -0.014825      -0.018748       0.028587       0.008750      -0.007893      -0.001887       0.048877       0.038294      -0.032346       0.007388       0.024958             10.359481       8.555622      -3.847145      -2.161289      15.489872       0.740767       7.032948          -0.000002
          203              C       2.729070       9.989131      12.932973      -0.148382      34.586384 0.46010683E+03  0.10963566E+05                                 9.210272                            7.151815       0.160638       2.022435                    0.999444      29.720676      85.816297       0.616606       0.416874      -1.064679      -0.012255       0.022651       0.004652       0.026171       0.009293      -0.003857      -0.016439       0.004289       0.016391      -0.018636      -0.002430       0.021065             10.777349      10.090686      -4.517978      -2.546488      15.207452       0.765402       7.033910           0.000001
          204              C       1.676805      13.595733      12.292864       0.602332      24.267528 0.26175955E+03  0.55087926E+04                                 7.857354                            5.798837      -0.227367       1.972424                    0.999335      23.146013      66.353237       0.604146       0.481738      -1.009758      -0.012077       0.048131       0.010906       0.050807       0.078600       0.035913       0.045293       0.059230       0.155563      -0.111861       0.000903       0.110958              9.678923       9.533939      -4.073026      -2.299793      12.468111       0.197961       7.034717          -0.000011
          205              C       3.206381      18.422060      21.193154       0.168168      35.133427 0.40103024E+03  0.92773797E+04                                 9.558286                            6.839474      -0.073335       1.980603                    0.999676      26.860534      77.621610       0.605283       0.437421      -1.046934       0.034668      -0.047177      -0.006196       0.058872      -0.012882      -0.000987      -0.001622      -0.011837       0.028844      -0.019086       0.008694       0.010392             11.384596       9.316924      -4.541301      -4.530335      11.464750       2.805154      13.372115          -0.000004
          206              C       3.365815      19.078188      19.954684      -0.192932      32.963951 0.44598213E+03  0.10541455E+05                                 8.780460                            6.966949       0.212675       2.022325                    0.999725      30.269034      86.965530       0.634927       0.408130      -1.070643       0.008605      -0.002392      -0.013531       0.016213       0.004945       0.009248      -0.016357      -0.023823       0.008099      -0.022207      -0.001347       0.023555              9.449861       7.019181      -3.223472      -1.890163      11.798802      -0.229646       9.531599           0.000004
          207              C       4.040212      18.241204      19.133675      -0.183772      32.627652 0.44501967E+03  0.10515210E+05                                 8.725942                            6.967830       0.236320       2.033781                    0.999824      30.119113      86.579134       0.633607       0.409117      -1.069775      -0.012725       0.010820       0.001984       0.016820       0.009486       0.013743      -0.017213      -0.012037       0.032738      -0.027947       0.003256       0.024692              9.326093       6.884237      -2.193941      -2.634280       9.587952      -0.103779      11.506091           0.000004
          208              C       4.287475      17.057229      19.871191       0.171610      34.264543 0.40166752E+03  0.93183542E+04                                 9.475431                            6.902308      -0.206947       1.941565                    0.999585      27.039451      78.870387       0.593581       0.444788      -1.040050      -0.023060       0.015832       0.049763       0.057086      -0.007237       0.000448       0.000251      -0.005614       0.009664      -0.009394       0.003241       0.006152             11.128211       8.397686      -4.615271      -3.129860      13.307776       2.775715      11.679171          -0.000003
          209              C       4.792830      15.862740      19.314575      -0.068413      44.442832 0.48855875E+03  0.11804142E+05                                10.925705                            7.443069      -0.109851       1.962878                    0.998869      28.597364      82.841607       0.596170       0.425225      -1.060609       0.014842       0.003540      -0.039509       0.042353       0.023059       0.008367       0.014487       0.072637       0.066328      -0.055832       0.015293       0.040539             13.504857       8.438069      -2.899963      -3.841809      13.097928      -0.707685      18.978574           0.000024
          210              C       4.894182      14.701898      20.038176       0.178635      32.805872 0.39422591E+03  0.91053397E+04                                 9.200125                            6.840932      -0.089167       1.981056                    0.999721      26.821574      78.125936       0.595715       0.445161      -1.039572      -0.002278      -0.015969       0.059060       0.061224      -0.010225      -0.009707       0.001283      -0.002432       0.015643      -0.015184       0.000565       0.014619             10.481793       5.505897      -1.788663       0.090219      12.507545      -3.981757      13.431937          -0.000006
          211              C       5.247065      13.423289      19.487126      -0.174159      31.679066 0.45397110E+03  0.10788230E+05                                 8.597496                            7.070804       0.163541       2.011924                    0.999775      30.201219      87.274144       0.624085       0.412991      -1.066469       0.011149      -0.004784       0.002744       0.012438      -0.007982      -0.008576       0.023460      -0.000256      -0.009586      -0.024370      -0.003623       0.027993              9.051592       5.234962      -1.121729      -0.294684       8.884324      -0.429506      13.035490           0.000007
          212              C       5.427670      12.584202      20.533564      -0.194202      31.821409 0.45409226E+03  0.10778268E+05                                 8.567901                            7.035067       0.241134       2.034082                    0.999836      30.311788      87.182709       0.631361       0.408718      -1.070591       0.002319       0.002763      -0.010352       0.010962      -0.000485      -0.014129       0.023342      -0.007702      -0.024227      -0.029244       0.001696       0.027548              8.972612       5.241603      -1.460340       0.133872      10.866951      -0.815170      10.809282          -0.000001
          213              C       5.253203      13.351788      21.730289       0.180342      33.381119 0.39637206E+03  0.91634180E+04                                 9.306851                            6.851545      -0.128318       1.968055                    0.999718      26.799480      77.988677       0.596549       0.444125      -1.040623      -0.014252       0.049304      -0.021638       0.055697      -0.001846      -0.005041       0.003486      -0.007134       0.017805      -0.008359      -0.001084       0.009443             10.785577       6.198781      -2.295239       1.798330      10.113872      -3.106731      16.044079          -0.000000
          214              C       5.644560      12.931193      22.991024      -0.078509      42.594427 0.47230897E+03  0.11322763E+05                                10.614378                            7.314624      -0.047162       1.986914                    0.999056      28.394305      82.106350       0.601438       0.424804      -1.060184       0.023458      -0.033656       0.003002       0.041134      -0.001633      -0.014681      -0.015497       0.006369      -0.134609      -0.051222       0.022349       0.028873             12.990996       7.822973      -4.528144       1.054613      16.189263      -0.246095      14.960751           0.000008
          215              C       5.474781      13.702984      24.101473       0.185814      31.698455 0.38463129E+03  0.88665276E+04                                 9.126204                            6.856122      -0.264028       1.925925                    0.999575      27.071117      79.870043       0.579767       0.458294      -1.027696      -0.020906       0.050124       0.005725       0.054610      -0.004744      -0.006976      -0.010882      -0.013101       0.015527      -0.016154       0.000534       0.015619             10.559756       6.951059      -3.054543      -0.351877      11.587422       4.365823      13.140788           0.000002
          216              C       5.963882      13.408568      25.406737      -0.188073      32.289013 0.49653658E+03  0.12137418E+05                                 8.875604                            7.498059      -0.005568       1.952195                    0.999527      31.496765      94.078995       0.590138       0.424598      -1.052971       0.006856       0.009182       0.009396       0.014819      -0.008640       0.018394      -0.018611       0.008905      -0.003084      -0.023180      -0.007826       0.031006              9.477600       8.353709      -3.337915       0.802037      10.312575       1.539745       9.766516           0.000006
          217              C       5.516160      14.338083      26.288974      -0.183531      32.251527 0.49464695E+03  0.12082242E+05                                 8.889665                            7.498071      -0.066350       1.935738                    0.999270      31.401222      93.823043       0.588327       0.426221      -1.051747       0.016562      -0.001968       0.000241       0.016680      -0.000356       0.014559      -0.015696       0.014756      -0.008695      -0.023346       0.001165       0.022181              9.489765       8.339359      -2.754803       0.722469       8.680246       1.853426      11.449690           0.000003
          218              C       4.730219      15.248671      25.518061       0.173804      33.455980 0.40900710E+03  0.95493557E+04                                 9.403738                            7.009059      -0.172937       1.952020                    0.999600      27.274430      80.294470       0.582429       0.450422      -1.034863       0.012445      -0.020094      -0.056933       0.061645      -0.000962       0.000076      -0.003643      -0.008608       0.016658      -0.007196      -0.000527       0.007723             11.148537      10.515886      -6.064342      -1.817499      12.071729       3.151903      10.857996           0.000002
          219              C       3.928862      16.247584      26.057978      -0.066507      43.120790 0.48417329E+03  0.11671836E+05                                10.706600                            7.406076      -0.004483       1.999845                    0.999119      28.422501      82.242121       0.598082       0.424822      -1.060861      -0.007157       0.003103       0.042710       0.043417       0.046704      -0.004169       0.005975       0.003583       0.039306      -0.054060       0.013824       0.040236             13.171673      10.912689      -5.638953       0.377270      11.733859      -0.368353      16.868472           0.000010
          220              C       3.209965      17.128731      25.248102       0.172258      34.275897 0.40378827E+03  0.94056746E+04                                 9.563307                            6.972631      -0.220222       1.932945                    0.999673      27.398377      80.800948       0.582370       0.451514      -1.033315      -0.003705       0.003802      -0.059485       0.059721      -0.011441       0.000120       0.001623      -0.021226       0.021694      -0.019243       0.006850       0.012393             11.435883      10.841933      -5.511744       2.745772      10.755575      -4.078595      12.710140          -0.000001
          221              C       2.233952      18.045628      25.729575      -0.191223      32.579516 0.48632198E+03  0.11848638E+05                                 8.956870                            7.426094      -0.092703       1.924819                    0.999179      31.649677      94.968559       0.591199       0.425234      -1.050576      -0.019939      -0.001012      -0.008032       0.021520      -0.000675      -0.008230       0.016073       0.008621      -0.005866      -0.019865       0.002720       0.017145              9.665668       9.555560      -2.807753      -0.905056       7.859880      -1.940322      11.581565           0.000003
          222              C       1.835173      18.800596      24.694269      -0.188272      32.733065 0.48729140E+03  0.11870127E+05                                 9.006529                            7.446646      -0.109214       1.923698                    0.998889      31.441815      94.127922       0.589217       0.426741      -1.050359      -0.011266      -0.012030       0.008379       0.018489       0.006608      -0.011119       0.015354       0.003747      -0.036543      -0.026274       0.012847       0.013428              9.815310       9.792359      -3.798309      -0.327437       9.796818      -2.253015       9.856752           0.000004
          223              C       2.517967      18.310602      23.533724       0.181882      33.121119 0.40323541E+03  0.93716130E+04                                 9.294895                            6.933932      -0.149517       1.960925                    0.999678      26.996674      79.030460       0.589412       0.447128      -1.037825       0.023046      -0.049891       0.018272       0.057915      -0.002332      -0.006086       0.001716      -0.011133       0.015514      -0.010695       0.002078       0.008617             10.909417       7.807067      -2.989985      -0.015769      10.430688      -4.489133      14.490496          -0.000002
          224              C       2.505650      18.954113      22.281338      -0.077104      44.441625 0.47804650E+03  0.11457029E+05                                10.834288                            7.294324       0.118886       2.034122                    0.999441      28.300576      80.945033       0.612312       0.417380      -1.068393      -0.018949       0.036431       0.001101       0.041079       0.005314       0.028496       0.008845      -0.002542      -0.110048      -0.049508       0.015211       0.034297             13.635656      10.011318      -6.168848      -2.012754      16.626642      -1.069154      14.269008           0.000022
          225              C       5.241529      15.906902      17.892421       0.101047      36.984482 0.42548613E+03  0.99618467E+04                                 9.900965                            7.036733      -0.327947       1.908612                    0.998759      26.961968      77.666708       0.599465       0.436403      -1.050493      -0.003603       0.001561       0.026069       0.026363      -0.019926      -0.022885      -0.008594      -0.015570       0.034825      -0.038574       0.012937       0.025638             12.579484      10.311769       2.024123      -3.502176       6.498498       1.244558      20.928187          -0.000009
          226              C       6.428787      16.626120      17.602981      -0.160709      36.352891 0.47884851E+03  0.11555284E+05                                 9.599391                            7.328233       0.031436       1.974378                    0.998928      30.508649      89.423113       0.603520       0.420564      -1.059516       0.005593      -0.013000      -0.021488       0.025730       0.007373       0.022417       0.015866      -0.005476      -0.000279      -0.025231      -0.005787       0.031018             11.403237      11.049709       1.981561      -4.011992       6.037846       0.670402      17.122156           0.000010
          227              C      -1.787172      16.611399      16.314415      -0.098017      33.508054 0.42740661E+03  0.10040743E+05                                 9.140363                            6.959636      -0.065722       1.952058                    0.999597      29.430094      85.549027       0.613505       0.424975      -1.055099      -0.015981      -0.020781       0.004435       0.026588       0.013190      -0.007126      -0.009375       0.008427      -0.060493      -0.023430      -0.003239       0.026669             10.855755       9.142632       1.580372      -2.617433       5.878884       1.270529      17.545748          -0.000005
          228              C       6.346215      15.913211      15.318072      -0.024477      36.049842 0.40960462E+03  0.94319420E+04                                 9.499225                            6.726309       0.005261       2.016956                    0.999213      26.773946      74.730801       0.642170       0.414209      -1.071885      -0.011544       0.000949       0.037149       0.038913      -0.002093       0.007539       0.000087       0.005435       0.010771      -0.006711      -0.003315       0.010026             12.088065      11.132444       2.099488      -4.686127       6.072705       1.060622      19.059046           0.000009
          229              C       5.191081      15.267598      15.557417      -0.080169      34.130885 0.41862849E+03  0.97657482E+04                                 9.210551                            6.866024       0.011619       1.983382                    0.999620      28.828504      83.009073       0.621751       0.422292      -1.058706      -0.007826       0.018550       0.031904       0.037726      -0.010444       0.014505       0.012343      -0.003287       0.011320      -0.025046       0.008686       0.016361             10.961183      11.148759       2.461657      -3.604190       5.992613       0.922351      15.742178          -0.000006
          230              C       4.617597      15.271804      16.871031      -0.146510      36.895622 0.45910882E+03  0.10987471E+05                                 9.747598                            7.222042      -0.021836       1.966675                    0.998809      30.121855      88.568142       0.600743       0.426026      -1.053747       0.009064       0.012434      -0.039734       0.042609       0.001604      -0.002561      -0.015167       0.004927      -0.044701      -0.023160       0.008505       0.014655             11.715554      11.056642       2.243441      -2.115427       6.043690       1.743814      18.046331           0.000009
          231              C      -1.727853      15.892181      13.982194       0.605854      23.607871 0.25610950E+03  0.53402676E+04                                 7.691990                            5.707196      -0.105108       2.020986                    0.999532      22.501523      63.417413       0.615910       0.476926      -1.016142       0.020064       0.010152      -0.037943       0.044106      -0.038826       0.063632      -0.032199      -0.107286      -0.242166      -0.119308      -0.001025       0.120334              9.512318       7.913099       0.925501      -2.887276       5.176899       1.166069      15.446957          -0.000007
          232              C       6.211998      11.562156      23.152443       0.116686      35.330245 0.41198209E+03  0.95563842E+04                                 9.577623                            6.911064      -0.265792       1.932965                    0.998794      26.453003      75.541086       0.607363       0.434753      -1.052790      -0.008146       0.026681       0.001092       0.027918      -0.006277       0.027758       0.011002      -0.033178       0.031928      -0.040157       0.011042       0.029115             11.912796      10.538501      -4.106543      -1.736907      18.250845      -2.495887       6.949040          -0.000004
          233              C      -1.377911      11.179415      22.540165      -0.142475      35.283377 0.45798997E+03  0.10927724E+05                                 9.412383                            7.175372       0.086989       2.004017                    0.998878      29.722933      86.581481       0.608931       0.421565      -1.059065       0.011073      -0.025579       0.015347       0.031819       0.021526       0.006117      -0.004685      -0.014876       0.039882      -0.030768       0.014595       0.016173             11.092666      10.868128      -3.191041      -1.767423      16.116615      -1.781161       6.293254           0.000004
          234              C      -0.872135       9.871364      22.662620      -0.085122      32.532891 0.40587461E+03  0.93837994E+04                                 8.871677                            6.726457       0.112245       2.014748                    0.999721      28.602273      81.663044       0.633734       0.418035      -1.062689      -0.024158       0.015294       0.010662       0.030515      -0.004611      -0.009559       0.017668       0.031577       0.027348      -0.028619       0.003259       0.025360             10.465174       8.715104      -1.910903      -1.422758      16.571596      -2.088909       6.108822          -0.000003
          235              C       7.244600       8.952364      23.419618      -0.043051      36.173419 0.40635365E+03  0.93219812E+04                                 9.461919                            6.650644       0.191450       2.076916                    0.999402      26.605235      73.694097       0.654105       0.408183      -1.077722      -0.018585       0.045101      -0.004429       0.048981       0.000086       0.002183       0.008713       0.016416       0.041872      -0.017606       0.000949       0.016657             12.187737      10.091304      -3.612296      -2.122534      19.937064      -1.794957       6.534844           0.000006
          236              C       6.108991       9.318282      24.087557      -0.087556      35.483955 0.43675649E+03  0.10336993E+05                                 9.555792                            7.071209      -0.140146       1.930434                    0.999367      29.567854      86.843078       0.602798       0.429318      -1.050288       0.016661       0.023880      -0.010051       0.030803       0.021473       0.020842      -0.001101      -0.002037       0.071007      -0.037699       0.002975       0.034724             11.498990      10.826323      -3.628036      -2.600684      16.891036      -1.800412       6.779612          -0.000002
          237              C       5.596723      10.609508      23.965102      -0.143303      36.855100 0.46805771E+03  0.11252869E+05                                 9.739324                            7.278662      -0.068059       1.950094                    0.998652      30.205238      88.939774       0.600216       0.424458      -1.054995       0.023322      -0.018092       0.002115       0.029592      -0.006587       0.008437       0.018167       0.036791       0.009985      -0.031969       0.011004       0.020965             11.696131      10.067946      -2.500899      -2.278597      18.121730      -2.778896       6.898716           0.000004
          238              C      -0.998171       7.564401      23.561555       0.702007      22.568342 0.22851121E+03  0.46628222E+04                                 7.610060                            5.522472      -0.258246       1.995620                    0.999073      21.567843      61.496595       0.599755       0.500485      -0.997094       0.029692      -0.068022       0.006411       0.074496       0.049647       0.065555       0.038476       0.088761       0.241859      -0.107381      -0.026552       0.133933              9.403705       7.681219      -2.244089      -1.984029      14.224862      -1.020645       6.305035          -0.000007
          239              C       3.852435      16.340115      27.544143       0.116474      31.668914 0.39981318E+03  0.92373364E+04                                 8.983624                            6.873955      -0.276273       1.935945                    0.998994      26.401224      76.114288       0.598176       0.443188      -1.044061       0.002592      -0.000731      -0.025403       0.025546      -0.025454      -0.000326       0.003028       0.042483       0.049574      -0.041532       0.016350       0.025181             10.522745       6.358696       1.889986      -0.797937       7.996303       0.928353      17.213236          -0.000002
          240              C       4.292444      17.423147       0.384065      -0.138050      32.221253 0.42511179E+03  0.99951165E+04                                 8.897180                            6.952923       0.021710       1.985083                    0.999153      29.574301      86.617080       0.610883       0.426445      -1.051898       0.002834      -0.010036       0.031407       0.033093      -0.008538      -0.009571      -0.019807       0.002340      -0.069968      -0.035582       0.013717       0.021865             10.128396       6.431629       2.164511      -0.478777       7.795687       1.216816      16.157871           0.000002
          241              C       4.233638      17.540914       1.731076      -0.099606      30.946018 0.40708225E+03  0.94441517E+04                                 8.612510                            6.778320       0.059171       1.996478                    0.999705      28.973905      83.599826       0.623781       0.423246      -1.056549       0.001246      -0.021467      -0.021774       0.030602      -0.001235       0.007790       0.010601      -0.008122      -0.090704      -0.033797       0.012427       0.021370              9.733644       6.150719       1.819895      -1.316647       7.254437       0.659549      15.795776          -0.000001
          242              C       3.691904      16.504147       2.457460      -0.033861      35.702580 0.44304662E+03  0.10410021E+05                                 9.438227                            7.012020      -0.053565       1.991807                    0.999063      27.360032      77.283397       0.626377       0.416167      -1.070019       0.006710      -0.004696      -0.048466       0.049154      -0.007312       0.000217      -0.004751       0.002974      -0.016708      -0.008997      -0.001894       0.010890             11.493986       6.913265       2.051290      -0.692578       7.909818       1.807898      19.658874           0.000004
          243              C       3.245763      15.421115       1.811785      -0.096999      30.764712 0.41059270E+03  0.95921353E+04                                 8.681757                            6.867960      -0.128914       1.935041                    0.999540      29.523011      86.836212       0.608592       0.430800      -1.046835       0.006401       0.017132      -0.024856       0.030860      -0.013984       0.000290      -0.027168       0.008605      -0.083483      -0.042766       0.008683       0.034083              9.806897       6.511061       2.093264       0.059696       7.550752       1.962317      15.358878          -0.000001
          244              C       3.312762      15.307554       0.448076      -0.136912      32.630072 0.45154204E+03  0.10778833E+05                                 9.016556                            7.187399      -0.058943       1.960994                    0.998166      29.862871      88.154801       0.598075       0.429019      -1.050220      -0.009218       0.010771       0.025806       0.029444      -0.008341       0.011582       0.011624       0.012942      -0.058074      -0.028626       0.007445       0.021181             10.153173       6.983984       2.428696      -1.111586       8.016153       0.711266      15.459384           0.000002
          245              C       3.612955      16.550412       3.974238       0.588491      23.799173 0.28096543E+03  0.59800502E+04                                 7.778865                            6.031643      -0.148530       2.012483                    0.999085      22.520947      63.578414       0.592658       0.485568      -1.014255       0.004555       0.039639       0.063754       0.075210      -0.021427       0.007872       0.017287       0.072930      -0.200723      -0.072492      -0.003323       0.075815              9.267394       5.426956       0.941268      -0.283666       7.171341       1.975566      15.203883          -0.000009
          246              C       1.850333      20.253751      22.125486       0.112633      34.747164 0.40710413E+03  0.94231345E+04                                 9.491055                            6.878303      -0.313279       1.916976                    0.998902      26.523155      75.870377       0.607195       0.435801      -1.051266       0.012458      -0.021997      -0.003468       0.025517      -0.008257      -0.027557      -0.013683      -0.009145      -0.008813      -0.036292       0.010775       0.025517             11.950944      10.254079      -5.881355       2.594998      17.808732      -0.519595       7.790021          -0.000008
          247              C       5.010842       0.220812      23.010505      -0.140204      35.007430 0.46004918E+03  0.11008299E+05                                 9.434461                            7.233727       0.003156       1.975805                    0.999197      29.911454      87.752316       0.600121       0.426532      -1.054133      -0.009950       0.024894      -0.010676       0.028856      -0.000200      -0.006925      -0.017163       0.023802       0.039098      -0.026257       0.003406       0.022851             11.210078       9.416620      -3.868053       2.523864      17.132154       0.272454       7.081462           0.000010
          248              C       4.391599       1.486803      22.960410      -0.078746      33.430882 0.42599503E+03  0.10011307E+05                                 9.161570                            6.962105       0.075163       2.006522                    0.999501      29.127797      85.018451       0.610818       0.426686      -1.052776       0.007452      -0.013099      -0.020104       0.025125       0.010558      -0.015308       0.007448       0.002070       0.015682      -0.022628       0.005082       0.017546             10.968232      10.322090      -4.303038       3.027242      15.302899      -0.423994       7.279707          -0.000007
          249              C       3.471370       1.749675      21.975200      -0.018815      35.574521 0.43692422E+03  0.10233465E+05                                 9.490415                            7.011121      -0.009624       2.017056                    0.998575      26.990268      76.189156       0.619854       0.421891      -1.066064       0.027615      -0.032919      -0.009683       0.044046       0.011042      -0.005278      -0.002646      -0.007606       0.011497      -0.014050       0.001176       0.012874             11.810680      10.867198      -5.717193       2.517407      16.825722      -0.462613       7.739120           0.000012
          250              C       3.171929       0.767586      21.042868      -0.093920      31.758567 0.41211977E+03  0.95533312E+04                                 8.697084                            6.771465       0.204388       2.046019                    0.999794      28.537901      81.272302       0.633289       0.417228      -1.064460       0.018217      -0.008223       0.019435       0.027878       0.009017       0.006657      -0.006016       0.044788       0.026430      -0.029896       0.007792       0.022104             10.091558       7.866683      -3.784709       1.993680      14.838336      -0.710800       7.569655          -0.000007
          251              C       0.915622      20.546065      21.137493      -0.138695      33.884890 0.43882224E+03  0.10334997E+05                                 9.072866                            6.977272       0.193917       2.036840                    0.999675      29.285706      84.113027       0.625130       0.416020      -1.065051      -0.004976       0.024046       0.002686       0.024702       0.012917       0.000437       0.017715       0.005604       0.022341      -0.023668       0.001338       0.022330             10.670266       9.656736      -4.694983       2.584203      14.983230      -0.910665       7.370831           0.000010
          252              C       2.705958       3.047211      22.022512       0.605619      24.351817 0.26394503E+03  0.55730477E+04                                 7.927248                            5.859893      -0.190717       1.986917                    0.999398      23.172067      66.799100       0.594606       0.487862      -1.005363      -0.002993       0.051631       0.001206       0.051732       0.101096      -0.028361      -0.034386       0.090772       0.052835      -0.121010       0.001199       0.119811              9.762333       8.638288      -4.402735       1.807907      12.379463      -0.343313       8.269250          -0.000010
          253              C       0.840399      13.133078      26.828891       0.177192      34.408954 0.39486596E+03  0.91017634E+04                                 9.433168                            6.790396      -0.082423       1.978303                    0.999602      26.760841      77.257244       0.606818       0.437897      -1.046386      -0.028629       0.046043       0.005958       0.054544      -0.009603      -0.002455       0.000086       0.007541       0.036788      -0.016508       0.003687       0.012821             11.111777       8.216472      -4.305638      -3.542257      11.624761       2.926158      13.494099           0.000003
          254              C       0.809784      12.561069       0.297790      -0.201961      33.134645 0.45032800E+03  0.10667605E+05                                 8.799593                            6.996457       0.210418       2.020577                    0.999772      30.410665      87.404104       0.634321       0.407623      -1.071218      -0.002856       0.003420       0.013501       0.014218       0.003928       0.012040      -0.020391      -0.006082       0.023713      -0.024279      -0.001651       0.025930              9.431278       6.532100      -3.107158      -1.373322      11.869483      -0.141919       9.892250           0.000007
          255              C       0.228214      13.463245       1.113232      -0.174897      32.300880 0.44667166E+03  0.10560876E+05                                 8.677056                            6.987289       0.196846       2.022393                    0.999778      30.035271      86.281167       0.632025       0.409883      -1.069594       0.013626      -0.008869       0.000667       0.016272       0.008265       0.016470      -0.019200       0.001960       0.027488      -0.029467       0.003738       0.025730              9.218373       6.228591      -2.084469      -2.064102       9.447819       0.336962      11.978709           0.000003
          256              C      -0.058930      14.605161       0.289440       0.164198      34.556164 0.40751394E+03  0.94727871E+04                                 9.464383                            6.908147      -0.123724       1.963982                    0.999710      27.062005      78.596083       0.600011       0.439149      -1.045071       0.021829      -0.022920      -0.054766       0.063254      -0.010034       0.003360      -0.000891      -0.020507       0.024581      -0.018731       0.007102       0.011629             11.015429       7.373349      -4.295419      -2.311750      13.710971       3.109961      11.961967           0.000003
          257              C      -0.488254      15.826989       0.801527      -0.069066      44.882625 0.49063897E+03  0.11848706E+05                                10.959622                            7.426254      -0.016277       1.990653                    0.999251      28.523697      82.193087       0.601712       0.421511      -1.064579      -0.006674       0.007994       0.042294       0.043558       0.030734       0.002960       0.010110       0.086063       0.047716      -0.061816       0.015707       0.046109             13.594406       7.444231      -3.263496      -1.597465      13.173286      -0.089419      20.165702           0.000020
          258              C      -0.713352      16.931051       0.005566       0.174127      33.441764 0.39559700E+03  0.91391588E+04                                 9.293286                            6.832808      -0.072425       1.984270                    0.999734      26.864772      78.099444       0.599068       0.442565      -1.041751      -0.007903       0.009203      -0.056762       0.058044      -0.012346      -0.003221       0.001485      -0.001746       0.015766      -0.015096       0.003600       0.011496             10.709864       5.789152      -2.351709       1.293967      11.958576      -3.953538      14.381864           0.000006
          259              C      -1.014965      18.251719       0.492605      -0.180374      32.267903 0.45936860E+03  0.10936816E+05                                 8.673397                            7.090500       0.199555       2.020473                    0.999765      30.290865      87.301741       0.626834       0.410415      -1.069309      -0.011630       0.006960      -0.002542       0.013790      -0.006030      -0.010371       0.020154      -0.011658      -0.003914      -0.019468      -0.007619       0.027087              9.174834       5.406524      -1.259531       0.861653       8.826172      -0.062365      13.291806           0.000001
          260              C      -1.358631      18.987760      27.229655      -0.199198      32.526081 0.46536356E+03  0.11116918E+05                                 8.705479                            7.128488       0.232746       2.027832                    0.999798      30.612710      88.414348       0.626153       0.409481      -1.069784       0.001702      -0.004940       0.011710       0.012822      -0.002565      -0.016001       0.020510      -0.014621      -0.027053      -0.028121      -0.000243       0.028365              9.160899       5.713460      -1.975826       0.939758      10.727754      -0.882086      11.041483           0.000006
          261              C      -1.275881      18.140261      26.071893       0.175757      33.988441 0.40535814E+03  0.94298281E+04                                 9.442297                            6.948619      -0.206659       1.941465                    0.999659      27.074191      79.198848       0.589457       0.446673      -1.038474       0.022536      -0.046495       0.019825       0.055342      -0.008231      -0.004984       0.002469      -0.009814       0.020274      -0.013468       0.002154       0.011314             11.006374       6.809900      -2.512487       2.767905       9.766238      -2.775215      16.442984           0.000002
          262              C      -1.709024      18.480943      24.805592      -0.083896      43.215182 0.48659690E+03  0.11752021E+05                                10.713667                            7.420799      -0.052554       1.980043                    0.999049      28.751238      83.435186       0.597585       0.424388      -1.060490      -0.021308       0.028530      -0.003542       0.035785      -0.002230      -0.017320      -0.018776       0.007117      -0.127715      -0.051833       0.022116       0.029717             13.141626       8.445517      -4.823060       1.308136      15.779768       0.210069      15.199591           0.000013
          263              C      -1.495879      17.673401      23.700709       0.173881      33.061396 0.40303509E+03  0.93904211E+04                                 9.383184                            7.010112      -0.251811       1.924556                    0.999604      27.421996      81.068453       0.574944       0.457234      -1.029336       0.027171      -0.050802      -0.007802       0.058138      -0.009891      -0.006741      -0.007038      -0.018938       0.024869      -0.020660       0.006605       0.014055             10.975069       7.539800      -3.413420      -0.492357      11.817982       4.534440      13.567425           0.000003
          264              C      -1.939502      17.948891      22.367614      -0.181533      31.812756 0.47732911E+03  0.11579442E+05                                 8.840794                            7.379970      -0.067050       1.937044                    0.999390      31.348792      93.970038       0.590084       0.427881      -1.048582      -0.007054      -0.006048      -0.009379       0.013202       0.005192       0.019437      -0.015291       0.002384      -0.002768      -0.027495       0.005164       0.022330              9.572260       9.074481      -3.698636       0.839695       9.936091       1.422883       9.706209           0.000010
          265              C      -1.379189      17.061435      21.577219      -0.186064      32.337491 0.47647886E+03  0.11559132E+05                                 8.970304                            7.395134      -0.142235       1.915138                    0.999047      31.341487      94.094731       0.586604       0.430407      -1.046544      -0.014943      -0.001307       0.002147       0.015153       0.014451       0.014770      -0.016444       0.013262      -0.025810      -0.032080       0.011040       0.021040              9.752650       8.751755      -3.195766       0.551684       8.614600       1.749589      11.891595           0.000003
          266              C      -0.604485      16.188701      22.384312       0.187709      32.563772 0.38876423E+03  0.89702378E+04                                 9.266361                            6.842905      -0.144509       1.967259                    0.999650      26.830773      78.751681       0.587709       0.451675      -1.033227      -0.017372       0.016473       0.048982       0.054519       0.000280      -0.001600      -0.004340      -0.004608       0.002089      -0.003972      -0.001927       0.005899             11.070667      10.899441      -6.328915      -1.691037      11.824607       2.704667      10.487953           0.000007
          267              C       0.219598      15.177170      21.888924      -0.076712      42.745749 0.47894152E+03  0.11528122E+05                                10.654736                            7.371472      -0.032458       1.989002                    0.999197      28.584795      82.970883       0.598099       0.425459      -1.059201       0.004913      -0.001966      -0.043654       0.043973       0.045023      -0.007349       0.010794       0.003855       0.039407      -0.054101       0.015407       0.038694             13.093602      10.846305      -5.645676      -0.210657      11.810269      -0.501280      16.624232           0.000004
          268              C       0.881037      14.312847      22.732197       0.167117      35.122778 0.41949507E+03  0.98537257E+04                                 9.695776                            7.095830      -0.212873       1.932461                    0.999591      27.585662      81.384383       0.579324       0.450102      -1.035330       0.002370      -0.006823       0.059981       0.060414      -0.016429      -0.002651       0.006523      -0.019154       0.017503      -0.021967       0.002335       0.019632             11.552339      10.025930      -5.204065       2.663496      11.214226      -4.436175      13.416860           0.000006
          269              C       1.809549      13.273978      22.250725      -0.182479      32.846249 0.50239685E+03  0.12317076E+05                                 8.987479                            7.544889      -0.066925       1.932592                    0.999251      31.613115      94.574739       0.587970       0.424903      -1.052754       0.016230       0.002814       0.002925       0.016730      -0.003603      -0.009959       0.018638       0.016810      -0.009253      -0.024214       0.002228       0.021985              9.596124       8.904522      -2.703979      -0.634202       8.173774      -1.871454      11.710075           0.000003
          270              C       2.146723      12.521113      23.316644      -0.188380      33.181096 0.49364141E+03  0.12047629E+05                                 9.058531                            7.478563      -0.059513       1.938716                    0.998919      31.403373      93.690765       0.590691       0.424870      -1.052924       0.012790       0.009838      -0.003552       0.016522       0.004551      -0.009910       0.023196       0.003753      -0.018340      -0.029189       0.007557       0.021633              9.835061       9.380043      -3.784771      -0.226916      10.095235      -2.193002      10.029905           0.000006
          271              C       1.448696      13.072092      24.463273       0.188384      33.036579 0.39399779E+03  0.91064906E+04                                 9.266069                            6.849193      -0.124101       1.969846                    0.999695      26.842803      78.432793       0.593516       0.446495      -1.037912      -0.016640       0.052624      -0.024988       0.060585      -0.001572      -0.002663       0.005727      -0.003888       0.005112      -0.004742      -0.003238       0.007980             10.860643       7.477921      -3.039802       0.140919      10.343205      -4.240436      14.760805           0.000004
          272              C       1.482700      12.521113      25.715659      -0.095539      45.032625 0.48903380E+03  0.11790937E+05                                10.929203                            7.380529       0.088981       2.020556                    0.999422      28.689251      82.390369       0.608176       0.417703      -1.067841       0.019503      -0.030513       0.013846       0.038770       0.000323       0.024098       0.003852      -0.001678      -0.126189      -0.050474       0.021688       0.028786             13.645983       9.479234      -5.939029      -1.476110      16.445521      -1.071484      15.013194           0.000017
          273              C      -0.684979      15.921623       2.309956       0.094109      37.307365 0.42811315E+03  0.10030563E+05                                 9.953046                            7.047253      -0.349113       1.901537                    0.998676      26.950566      77.454103       0.600934       0.435023      -1.052187       0.008113      -0.003061      -0.018178       0.020140      -0.019874      -0.003350       0.000739      -0.035612       0.104826      -0.044251       0.009053       0.035198             12.678060      10.197065       2.173317      -2.323788       6.543263       1.626530      21.293853          -0.000003
          274              C      -1.769395      15.362232       2.888837      -0.153513      34.889479 0.43750433E+03  0.10354396E+05                                 9.358314                            7.015300       0.041794       1.983318                    0.999157      30.102972      88.281811       0.613511       0.421834      -1.055398      -0.002947       0.010089       0.031555       0.033259       0.008598       0.018034       0.010821      -0.001028      -0.043035      -0.025595      -0.000600       0.026195             11.148178      10.344980       1.876469      -2.841740       5.523796       0.543290      17.575759           0.000002
          275              C      -1.972638      15.433733       4.252546      -0.108863      35.136736 0.44977089E+03  0.10708292E+05                                 9.437877                            7.143661      -0.056834       1.950313                    0.999418      29.997755      87.960081       0.604638       0.425482      -1.054136       0.014572       0.010923      -0.017371       0.025168       0.011074      -0.008432      -0.009048       0.011987      -0.031399      -0.016014      -0.006182       0.022197             11.173020       9.408295       1.923217      -1.308467       5.832471       1.105076      18.278295          -0.000002
          276              C      -1.023657      16.152950       5.042941      -0.039346      39.176436 0.46647372E+03  0.11059406E+05                                 9.989536                            7.138134       0.070587       2.020402                    0.999345      27.658252      77.485212       0.630707       0.409613      -1.078468       0.010703      -0.000008      -0.051265       0.052370      -0.008975       0.000091       0.006615       0.032320      -0.021093      -0.018568      -0.003521       0.022089             12.680471      10.107969       2.343573      -2.493662       6.209325       1.055892      21.724118           0.000012
          277              C       0.079023      16.752298       4.444579      -0.087352      34.912679 0.43373405E+03  0.10235243E+05                                 9.394726                            7.013934      -0.098794       1.940412                    0.999586      29.563294      86.359297       0.610240       0.425335      -1.054015      -0.001458      -0.025782      -0.011306       0.028189      -0.004520       0.016443       0.005910      -0.010405      -0.044503      -0.026240       0.011924       0.014316             11.207763       9.891515       2.324743      -2.033808       5.974158       1.284994      17.757618          -0.000002
          278              C       0.220584      16.663973       3.075303      -0.150529      35.986044 0.45686449E+03  0.10925764E+05                                 9.579293                            7.188181       0.013649       1.975745                    0.998687      30.239651      89.025408       0.603893       0.424113      -1.054412      -0.002943      -0.009257       0.026132       0.027879       0.008374      -0.007345      -0.018901       0.010545      -0.059056      -0.030154       0.004221       0.025932             11.450079       9.752769       2.297207      -0.402573       6.084375       1.983560      18.513092           0.000003
          279              C      -1.183276      16.180289       6.568069       0.643071      23.018620 0.24101911E+03  0.49603519E+04                                 7.528180                            5.562993      -0.232936       1.986972                    0.998931      22.146495      62.439525       0.618085       0.481501      -1.011582      -0.043944      -0.011918       0.069061       0.082720      -0.041943       0.001793      -0.008270      -0.147080      -0.248897      -0.083310      -0.043174       0.126484              8.999898       8.942203       1.500798      -1.475864       4.750606       0.440732      13.306883          -0.000019
          280              C      -2.332911      19.826847      24.619126       0.122648      35.399052 0.42736681E+03  0.10000862E+05                                 9.613681                            7.054765      -0.247055       1.937955                    0.998844      26.594049      76.187406       0.599341       0.436712      -1.051993       0.002171      -0.019749       0.002121       0.019981      -0.007721       0.026871       0.015814      -0.029108       0.015079      -0.039663       0.010740       0.028923             11.881079      10.462263      -4.443040      -1.879212      17.624620      -2.429839       7.556355          -0.000003
          281              C      -1.763675      20.731127      23.720191      -0.148257      36.283385 0.46960870E+03  0.11304999E+05                                 9.646576                            7.301629      -0.105120       1.939421                    0.998644      30.277855      89.354118       0.597636       0.425730      -1.053693      -0.018072       0.023931      -0.000030       0.029988      -0.005222       0.015361       0.017174       0.029238       0.024858      -0.030506       0.004056       0.026451             11.509803       9.397086      -2.636944      -2.188219      17.947184      -2.810398       7.185137           0.000003
          282              C       0.577758       0.990501      23.581037      -0.080736      35.188389 0.44860736E+03  0.10677052E+05                                 9.492444                            7.161480      -0.133208       1.931739                    0.999358      29.643707      86.997353       0.600276       0.428717      -1.051810      -0.013287      -0.019694       0.009381       0.025542       0.017319       0.024288      -0.007214       0.006817       0.076894      -0.037955      -0.000148       0.038104             11.356162       9.930326      -3.662274      -2.602222      16.948985      -1.651774       7.189174          -0.000003
          283              C       8.277422       1.436332      24.407612      -0.055883      39.140400 0.45296467E+03  0.10648234E+05                                 9.949686                            7.007304       0.203872       2.072504                    0.999316      27.221186      75.651924       0.640950       0.406508      -1.081767       0.009679      -0.053717       0.005263       0.054835      -0.003546      -0.007478      -0.001050       0.007212       0.056939      -0.015030      -0.006026       0.021055             12.991317       9.451662      -3.861938      -2.374097      22.306611      -1.014347       7.215677           0.000007
          284              C       7.703654       0.494199      25.300980      -0.085136      32.547481 0.41359474E+03  0.95970459E+04                                 8.853088                            6.778928       0.154574       2.027565                    0.999722      28.634269      81.613805       0.633527       0.416657      -1.064719       0.023505      -0.005946      -0.018367       0.030417       0.004175      -0.010283       0.016528       0.036618       0.046695      -0.033120       0.007042       0.026077             10.409936       8.070211      -2.208717      -1.383661      16.788134      -1.872048       6.371463          -0.000002
          285              C       5.324294      20.243236      25.403954      -0.137698      34.796002 0.45502458E+03  0.10844093E+05                                 9.332837                            7.162324       0.034955       1.990076                    0.998724      29.648569      86.437013       0.607916       0.422770      -1.057846      -0.008944       0.014908      -0.009513       0.019817       0.015380       0.006242      -0.000811       0.012773       0.048055      -0.025086       0.006427       0.018659             10.956404      10.188973      -3.310494      -1.824650      16.007893      -1.696270       6.672345           0.000003
          286              C       7.883380       2.864252      24.388130       0.694647      23.368924 0.23148835E+03  0.47420315E+04                                 7.755945                            5.534453      -0.327606       1.963116                    0.999177      21.962813      62.881339       0.602586       0.496194      -0.998579      -0.018384       0.072101      -0.004922       0.074571       0.037027       0.072799       0.014935       0.135548       0.176285      -0.106706      -0.021058       0.127765              9.727064       6.628934      -2.396876      -2.333603      14.903996       0.047538       7.648262          -0.000008
          287              C       0.397000      15.069918      20.425024       0.114890      32.784065 0.42488499E+03  0.99636474E+04                                 9.192039                            7.093062      -0.309818       1.918692                    0.998819      26.895312      78.031437       0.588209       0.444045      -1.043908      -0.000840       0.002335       0.024519       0.024644      -0.025036      -0.002448       0.006302       0.028799       0.045056      -0.036739       0.012314       0.024425             10.726017       6.974219       1.967383      -1.732528       7.983081       0.666736      17.220751          -0.000003
          288              C      -0.097032      13.913282      19.759868      -0.148690      34.418952 0.48910551E+03  0.11863682E+05                                 9.263402                            7.434379       0.069601       1.989465                    0.999125      30.393711      89.270923       0.595897       0.423758      -1.057675      -0.001984       0.005307      -0.026019       0.026628       0.003639      -0.007476      -0.012906      -0.006240      -0.036386      -0.019489       0.001324       0.018165             10.466502       7.112935       2.233772      -1.112175       7.933327       1.264500      16.353245           0.000002
          289              C       0.069474      13.782897      18.359979      -0.103571      32.295628 0.43794626E+03  0.10340651E+05                                 8.878357                            7.041265       0.010048       1.973228                    0.999609      29.593149      85.954906       0.611037       0.424533      -1.056449      -0.004833       0.024890       0.019695       0.032105       0.007021       0.012618       0.011081      -0.011789      -0.053507      -0.025138       0.001136       0.024002             10.045255       6.719886       1.870013      -2.160567       7.215828       0.722072      16.200051          -0.000002
          290              C       0.744986      14.756575      17.650293      -0.045709      36.544920 0.45458279E+03  0.10753873E+05                                 9.583255                            7.104677      -0.092320       1.972450                    0.999190      27.779709      78.829920       0.621795       0.416396      -1.069481      -0.014838       0.011213       0.052287       0.055496       0.006257       0.004520       0.002521       0.006772      -0.005343      -0.006233      -0.004000       0.010233             11.728354       7.311806       1.956370      -1.917611       7.975118       2.335825      19.898137           0.000006
          291              C       1.231342      15.892181      18.301534      -0.095657      32.632711 0.45615532E+03  0.10915203E+05                                 9.034090                            7.246631      -0.120580       1.934688                    0.999103      29.983029      88.577369       0.592920       0.431709      -1.048720      -0.011064      -0.015880       0.022717       0.029844      -0.006791       0.003162      -0.022890      -0.000387      -0.049399      -0.030090       0.004827       0.025263             10.190443       7.329388       2.195715      -0.461313       7.641483       2.245196      15.600460          -0.000002
          292              C       1.026084      16.043596      19.690291      -0.146423      33.718155 0.47463911E+03  0.11477689E+05                                 9.226223                            7.382817      -0.115371       1.937421                    0.997975      30.474014      90.679573       0.588170       0.430638      -1.048746       0.010932      -0.011530      -0.026555       0.030945      -0.008064       0.016809       0.009101       0.003469      -0.036507      -0.026361       0.008357       0.018004             10.398897       7.712488       2.525147      -1.861516       7.967989       0.702850      15.516214           0.000003
          293              C       1.012058      14.582028      16.214224       0.594910      23.203747 0.26076767E+03  0.54485518E+04                                 7.609826                            5.776056      -0.115629       2.023614                    0.999557      22.167865      62.041197       0.610996       0.479778      -1.017125      -0.015636      -0.036413      -0.061113       0.072836      -0.045819       0.034167      -0.009532      -0.005654      -0.173763      -0.070546      -0.011086       0.081633              9.189155       6.496679       1.504938      -1.029137       6.226829       2.440910      14.843956          -0.000017
          294              C       2.149897      11.198341      25.904909       0.111718      37.259309 0.44999384E+03  0.10647534E+05                                 9.909833                            7.215000      -0.309774       1.911379                    0.998709      26.968533      77.225386       0.596714       0.433808      -1.055682      -0.011424       0.018962      -0.005620       0.022840      -0.015216      -0.018896      -0.010449      -0.016614       0.013791      -0.032272       0.014902       0.017370             12.481390      10.688063      -5.490365       2.742040      19.173754      -0.738039       7.582353          -0.000004
          295              C       1.732387      10.045911      25.156260      -0.144240      35.758115 0.46019139E+03  0.11001331E+05                                 9.509629                            7.206983       0.054899       1.991271                    0.999058      29.920522      87.445855       0.605340       0.423253      -1.057246       0.008913      -0.016667       0.012203       0.022497       0.009238       0.000291      -0.006208       0.031562       0.032435      -0.024729       0.010943       0.013786             11.317776      10.145043      -3.325285       2.780181      17.158212      -0.074264       6.650073           0.000004
          296              C       2.371206       8.855627      25.303763      -0.084168      34.283355 0.42469667E+03  0.99771774E+04                                 9.299137                            6.954390       0.031225       1.987351                    0.999615      29.310455      85.648098       0.610530       0.427042      -1.052135       0.001887       0.017664       0.021924       0.028218       0.017842      -0.015239       0.004485       0.016962       0.002986      -0.026038       0.001407       0.024631             11.173426      11.543807      -4.119732       3.386525      15.110032      -0.754343       6.866439          -0.000004
          297              C       3.438701       8.689492      26.194349      -0.034168      37.621379 0.45239974E+03  0.10666458E+05                                 9.782927                            7.090371       0.042691       2.025955                    0.998919      27.280829      76.745267       0.623392       0.416722      -1.071567      -0.028715       0.034175      -0.006362       0.045088       0.014709       0.006519       0.003396      -0.010908      -0.013568      -0.014732      -0.004990       0.019722             12.339812      12.220630      -6.073447       2.953563      17.379687      -0.828333       7.419118           0.000010
          298              C       3.829186       9.801966      26.973611      -0.089513      32.695118 0.42934813E+03  0.10054967E+05                                 8.893650                            6.926477       0.133532       2.019036                    0.999711      28.894014      82.703869       0.624149       0.419031      -1.063330      -0.015683       0.014825      -0.018747       0.028586       0.008751       0.007893       0.001887       0.048877       0.038294      -0.032346       0.007389       0.024958             10.359452       8.555600      -3.847130       2.161284      15.489825      -0.740765       7.032932          -0.000004
          299              C       3.195234      11.040618      26.848373      -0.148377      34.586234 0.46010459E+03  0.10963498E+05                                 9.210244                            7.151796       0.160644       2.022438                    0.999444      29.720590      85.815960       0.616607       0.416874      -1.064679       0.012254      -0.022651       0.004653       0.026170       0.009293       0.003857       0.016438       0.004289       0.016390      -0.018635      -0.002429       0.021064             10.777313      10.090651      -4.517955       2.546480      15.207398      -0.765397       7.033891           0.000004
          300              C       4.247499       7.434016      26.208264       0.602332      24.267521 0.26175945E+03  0.55087900E+04                                 7.857353                            5.798836      -0.227366       1.972424                    0.999335      23.146008      66.353219       0.604146       0.481738      -1.009758       0.012076      -0.048132       0.010907       0.050808       0.078600      -0.035913      -0.045292       0.059230       0.155562      -0.111861       0.000903       0.110958              9.678922       9.533941      -4.073028       2.299794      12.468112      -0.197964       7.034714          -0.000010
          301              N       2.101283       3.867371       7.249923      -0.306237      43.835648 0.63431444E+03  0.16221506E+05                                10.550489                            8.304517      -0.396143       1.867059                    0.998157      30.794575      89.272389       0.587441       0.407714      -1.080934      -0.006424      -0.045831      -0.043066       0.063217      -0.047285       0.026778      -0.018796      -0.053202       0.063181      -0.067100       0.002411       0.064690             12.152054       9.686694      -4.338390       1.974088      12.681824      -0.428952      14.087643           0.000031
          302              N       1.071831       6.388838       7.514316      -0.293499      42.123143 0.62443680E+03  0.15901268E+05                                10.240225                            8.203630      -0.360554       1.883349                    0.998187      30.442363      87.972053       0.595125       0.404161      -1.083648      -0.011523       0.045131      -0.038631       0.060514      -0.033313      -0.005914       0.030242      -0.064700       0.118739      -0.066641       0.002499       0.064142             11.576423       7.335062      -2.714177       0.412094      12.269754       1.617113      15.124452           0.000033
          303              N       1.152574       6.134378      10.236168      -0.295666      41.132153 0.63564913E+03  0.16266172E+05                                10.112462                            8.297403      -0.350096       1.888146                    0.997602      30.556784      88.647141       0.589305       0.406161      -1.081833      -0.035821       0.024850       0.050765       0.066916      -0.044892       0.019630      -0.024930      -0.059302       0.099153      -0.070643       0.004052       0.066591             11.383027       8.850392      -4.176553       0.107443      12.222963      -1.374077      13.075728           0.000036
          304              N       2.602063       3.791664       9.957860      -0.297289      42.023086 0.62765081E+03  0.16013454E+05                                10.223328                            8.212923      -0.318550       1.895563                    0.998234      30.583604      88.641390       0.595704       0.403003      -1.083761       0.048524      -0.025910       0.037840       0.066767      -0.038195      -0.015174       0.029028      -0.044294       0.111582      -0.062770      -0.001853       0.064623             11.677583       9.920840      -4.633739       0.025489      11.493682       1.666944      13.618227           0.000036
          305              N       5.640743       6.651710      12.877311      -0.293182      42.886137 0.61452353E+03  0.15587400E+05                                10.340329                            8.118871      -0.373107       1.878501                    0.998356      30.391074      87.670666       0.600326       0.402239      -1.084868       0.002951       0.037964       0.044743       0.058753      -0.037666       0.021780      -0.025926      -0.052612       0.069577      -0.058309      -0.004172       0.062482             11.836433       8.661857      -4.153661       1.108605      12.620592      -0.641862      14.226850           0.000006
          306              N       6.730716       4.149169      12.543342      -0.296592      42.657385 0.63093373E+03  0.16112805E+05                                10.359582                            8.276849      -0.385975       1.874176                    0.998041      30.601853      88.639884       0.589035       0.407172      -1.081340       0.005586      -0.053549       0.038330       0.066090      -0.039124      -0.010954       0.027845      -0.062765       0.125802      -0.071168       0.005070       0.066098             11.775762       7.713770      -2.969617      -0.662758      11.903761       1.428339      15.709755           0.000052
          307              N       6.644888       4.519293       9.807574      -0.293999      40.503700 0.62533380E+03  0.15944916E+05                                10.035322                            8.244762      -0.365736       1.884904                    0.997677      30.474659      88.395855       0.589278       0.407639      -1.080307       0.030754      -0.021105      -0.045473       0.058813      -0.045981       0.019750      -0.024259      -0.054493       0.065189      -0.064654      -0.000141       0.064795             11.327662       9.250782      -4.315743       0.050320      11.641234      -1.042427      13.090969           0.000007
          308              N       5.208722       6.834668      10.194422      -0.290206      42.049604 0.62211039E+03  0.15822555E+05                                10.204268                            8.160297      -0.300007       1.904673                    0.998196      30.330611      87.510375       0.599959       0.401398      -1.085831      -0.046567       0.028762      -0.033381       0.064110      -0.037075      -0.012892       0.032109      -0.048947       0.117928      -0.064244      -0.003009       0.067253             11.655726       9.414343      -4.483996      -0.076897      11.818857       1.927253      13.733977           0.000050
          309              N       3.823021      17.162378      21.165323      -0.306274      43.837984 0.63435284E+03  0.16222761E+05                                10.550915                            8.304819      -0.396178       1.867031                    0.998157      30.795758      89.277072       0.587424       0.407719      -1.080928       0.006425       0.045837      -0.043071       0.063225      -0.047286      -0.026779       0.018802      -0.053202       0.063179      -0.067100       0.002405       0.064695             12.152571       9.687094      -4.338610      -1.974171      12.682371       0.428947      14.088247           0.000044
          310              N       4.852473      14.640911      21.429716      -0.293541      42.125543 0.62447806E+03  0.15902607E+05                                10.240654                            8.203940      -0.360583       1.883321                    0.998187      30.443599      87.976884       0.595108       0.404165      -1.083644       0.011527      -0.045137      -0.038636       0.060523      -0.033311       0.005918      -0.030247      -0.064699       0.118745      -0.066640       0.002492       0.064149             11.576929       7.335362      -2.714324      -0.412127      12.270293      -1.617157      15.125130           0.000002
          311              N       4.771730      14.895371      24.151568      -0.295687      41.133974 0.63568250E+03  0.16267257E+05                                10.112787                            8.297647      -0.350102       1.888129                    0.997602      30.557736      88.650851       0.589293       0.406163      -1.081830       0.035821      -0.024854       0.050772       0.066923      -0.044893      -0.019632       0.024933      -0.059302       0.099144      -0.070642       0.004047       0.066594             11.383410       8.850693      -4.176723      -0.107426      12.223362       1.374096      13.076176           0.000044
          312              N       3.322241      17.238085      23.873260      -0.297316      42.025294 0.62768986E+03  0.16014716E+05                                10.223694                            8.213188      -0.318561       1.895542                    0.998235      30.584678      88.645536       0.595693       0.403004      -1.083760      -0.048526       0.025917       0.037846       0.066774      -0.038195       0.015176      -0.029033      -0.044294       0.111582      -0.062769      -0.001859       0.064628             11.678023       9.921228      -4.633958      -0.025515      11.494118      -1.666986      13.618724           0.000004
          313              N       0.283561      14.378039      26.792711      -0.293173      42.886007 0.61452167E+03  0.15587333E+05                                10.340290                            8.118845      -0.373083       1.878509                    0.998356      30.390988      87.670231       0.600328       0.402237      -1.084869      -0.002949      -0.037963       0.044744       0.058753      -0.037666      -0.021780       0.025925      -0.052612       0.069575      -0.058309      -0.004172       0.062481             11.836383       8.661817      -4.153630      -1.108596      12.620522       0.641849      14.226811           0.000042
          314              N      -0.806412      16.880580      26.458742      -0.296584      42.657238 0.63093163E+03  0.16112731E+05                                10.359540                            8.276820      -0.385953       1.874184                    0.998041      30.601744      88.639375       0.589038       0.407170      -1.081342      -0.005588       0.053547       0.038331       0.066090      -0.039124       0.010954      -0.027844      -0.062765       0.125795      -0.071166       0.005070       0.066097             11.775709       7.713736      -2.969593       0.662749      11.903692      -1.428320      15.709699           0.000019
          315              N      -0.720584      16.510456      23.722974      -0.294017      40.504154 0.62534221E+03  0.15945202E+05                                10.035442                            8.244854      -0.365782       1.884887                    0.997677      30.474983      88.397315       0.589270       0.407642      -1.080303      -0.030754       0.021105      -0.045474       0.058814      -0.045979      -0.019752       0.024261      -0.054491       0.065188      -0.064652      -0.000144       0.064796             11.327805       9.250909      -4.315819      -0.050320      11.641389       1.042441      13.091118           0.000038
          316              N       0.715582      14.195081      24.109822      -0.290221      42.050177 0.62212064E+03  0.15822896E+05                                10.204391                            8.160386      -0.300053       1.904655                    0.998196      30.330921      87.511776       0.599952       0.401401      -1.085828       0.046569      -0.028762      -0.033381       0.064111      -0.037073       0.012896      -0.032109      -0.048947       0.117927      -0.064242      -0.003011       0.067254             11.655874       9.414464      -4.484067       0.076899      11.819006      -1.927284      13.734151           0.000017
          317              O       6.518735       4.590794      -0.002783      -0.647161      32.763167 0.55074310E+03  0.13348916E+05                                 8.140627                            7.276874       0.291571       2.119528                    0.996798      29.027726      77.168539       0.700870       0.360555      -1.135261       0.038282      -0.033550       0.096412       0.109024       0.006970      -0.016929       0.031969       0.006472      -0.197862      -0.078546       0.037531       0.041015              8.794222       9.764133       1.210158       1.749972       6.509256       0.791175      10.109277           0.000004
          318              O      -0.603760       5.717989      26.904034      -0.633246      35.206427 0.54991307E+03  0.13280220E+05                                 8.469604                            7.203435       0.636591       2.224136                    0.999004      28.806397      75.627288       0.716768       0.353848      -1.144344       0.063296       0.018768       0.054108       0.085359      -0.030322      -0.059255      -0.029576      -0.119490      -0.030938      -0.105942       0.029801       0.076141              9.640044       6.882516       0.714436      -0.671719       7.115483      -3.013661      14.922132           0.000004
          319              O       5.882566      13.738735       8.994915      -0.690606      38.401276 0.56944908E+03  0.13885248E+05                                 9.027598                            7.337956       0.535348       2.192928                    0.998022      29.213231      77.296671       0.708404       0.354590      -1.142698       0.059028      -0.097263      -0.010099       0.114220       0.020823      -0.007667      -0.038684       0.089492       0.119214      -0.080299       0.021726       0.058573             10.650797      10.775885      -3.818948       2.901122      12.878415      -3.407258       8.298091           0.000004
          320              O      -1.228028      14.264479      10.405936      -0.731031      52.020142 0.79909000E+03  0.21285301E+05                                11.190207                            8.901577      -0.044635       1.972217                    0.997312      31.923072      89.352223       0.618376       0.371851      -1.125047      -0.046453      -0.108430      -0.026794       0.120967       0.062987      -0.048802      -0.001229       0.058925       0.203433      -0.107328       0.008634       0.098695             13.073484       8.965147       2.425387       3.206043      18.123550       5.997929      12.131755           0.000003
          321              O       1.981699       3.318494      18.423990      -0.512711      26.918075 0.36826701E+03  0.80856548E+04                                 7.142659                            5.807649       0.488593       2.248073                    0.998459      25.358433      64.525855       0.812240       0.343454      -1.147148       0.011827       0.060295      -0.014175       0.063058       0.019300      -0.025320      -0.069706      -0.027151       0.115203      -0.056732      -0.040546       0.097278              8.402664       4.909788       0.583239      -0.440262       7.514454      -4.473167      12.783752           0.000003
          322              O       2.635577       5.453014      18.574276      -0.533998      26.067970 0.43187750E+03  0.98449385E+04                                 6.841927                            6.376545       0.664669       2.255170                    0.998548      27.278848      70.197702       0.761048       0.353054      -1.141894       0.015154      -0.001602      -0.014445       0.020997      -0.020656       0.022408       0.053651       0.082090      -0.302114      -0.126291       0.029442       0.096849              6.972736       6.100370       0.838989       0.722624       6.506656       1.917591       8.311181           0.000010
          323              O       3.109727      17.254909       9.134069      -0.698004      39.884307 0.65106323E+03  0.16468236E+05                                 9.323276                            7.949085       0.264330       2.088709                    0.997650      30.633865      83.418695       0.665334       0.363951      -1.131669      -0.081320       0.084294       0.004632       0.117217       0.050676       0.049210      -0.029822       0.021424       0.133973      -0.095510       0.022301       0.073209             10.472438       8.666120      -1.346899      -0.267785      12.680596      -4.150364      10.070600           0.000005
          324              O       4.030957      17.679710       7.183129      -0.640314      42.923389 0.62699582E+03  0.15666145E+05                                 9.860997                            7.791713       0.321457       2.130501                    0.996964      29.177837      78.236888       0.675112       0.363105      -1.135557      -0.026330       0.076408      -0.034468       0.087861       0.042566      -0.037795       0.042785       0.150847       0.064329      -0.116632       0.028280       0.088352             11.885464      10.751035      -3.700997      -3.932006       9.472152       4.036845      15.433205           0.000006
          325              O       6.104956       4.443586      21.106879      -0.584471      32.531170 0.50917915E+03  0.12055574E+05                                 7.943526                            6.905455       0.809918       2.282251                    0.999475      28.193917      73.159425       0.736620       0.351193      -1.147129       0.008416      -0.016727      -0.035103       0.039785      -0.005048      -0.041954      -0.021863      -0.024129      -0.354967      -0.130846       0.057127       0.073719              8.516679       9.596192       2.149541      -2.690763       6.311473      -1.656345       9.642372           0.000014
          326              O      -0.545152       5.185936      20.925979      -0.719371      48.196288 0.71247418E+03  0.18416121E+05                                10.595876                            8.349764       0.173348       2.056764                    0.997543      30.797927      84.535651       0.645753       0.366953      -1.130339      -0.109300      -0.017295      -0.089662       0.142425      -0.028045       0.006570       0.006343      -0.097021      -0.162700      -0.056673      -0.026620       0.083293             12.459940      14.399749       1.202811       6.821403       7.365066       1.243377      15.615006           0.000007
          327              O       6.312804      17.414735       9.584928      -0.731955      51.281909 0.81123475E+03  0.21688888E+05                                11.085945                            8.968375      -0.122344       1.946542                    0.997231      32.000801      89.714641       0.616174       0.371802      -1.125165       0.076564       0.116825       0.000867       0.139682       0.051286      -0.048968       0.009278       0.075304       0.188841      -0.101161       0.007819       0.093341             12.779923       8.644411       1.855782       2.876233      16.917426       6.149909      12.777931           0.000003
          328              O      -1.188042      17.761726      11.377231      -0.680166      44.102842 0.62331492E+03  0.15548736E+05                                 9.985626                            7.725952       0.363313       2.134549                    0.997572      29.542060      79.106734       0.683740       0.359110      -1.138887      -0.075262       0.077401       0.022863       0.110354       0.007190      -0.023062      -0.032459       0.103768       0.148970      -0.084585       0.013789       0.070796             12.444347       9.614788      -4.768781       4.164120      15.467805      -6.242158      12.250446           0.000005
          329              O       4.161763       5.711680       1.678197      -0.517565      26.649699 0.42567853E+03  0.96495300E+04                                 6.962156                            6.335558       0.851801       2.334861                    0.998763      26.529712      67.641276       0.764122       0.353606      -1.143706       0.004311      -0.007562       0.002638       0.009096      -0.042896       0.003394       0.059418       0.057675      -0.260740      -0.116755       0.017692       0.099063              7.253848       8.249282       1.626340       1.546145       5.348640       0.855863       8.163623           0.000017
          330              O       5.557432       7.431913       1.722727      -0.515898      26.421660 0.36601808E+03  0.80274163E+04                                 7.063045                            5.794002       0.356600       2.203646                    0.997590      25.407965      64.706668       0.811983       0.343943      -1.146249      -0.027941      -0.046937       0.021859       0.058835       0.021128      -0.048321      -0.059681      -0.018430       0.148633      -0.058607      -0.046148       0.104755              8.256682       5.173111       0.945110      -0.723412       6.748802      -3.875701      12.848135           0.000001
          331              O       2.014823      14.512630      11.510819      -0.686978      38.470488 0.61717112E+03  0.15393557E+05                                 9.053723                            7.703429       0.472304       2.152730                    0.998241      30.259939      81.648779       0.681050       0.360574      -1.135057       0.081068      -0.069276       0.023830       0.109266       0.062330       0.046825      -0.010108      -0.024181       0.105546      -0.095333       0.026738       0.068595             10.153067       8.437390      -0.169836      -1.028680      13.631321      -3.696055       8.390489           0.000005
          332              O       0.617509      13.694573      12.991417      -0.646029      41.481543 0.62868475E+03  0.15738278E+05                                 9.683555                            7.834444       0.111220       2.064141                    0.995504      29.326695      79.028117       0.668293       0.366113      -1.131823       0.020331      -0.068300       0.025982       0.075851       0.032324      -0.033515       0.035216       0.144396       0.054961      -0.102884       0.020885       0.081999             11.539773      12.053098      -3.768360      -4.379065       9.124311       2.862407      13.441910           0.000006
          333              O      -0.594431      16.438955      13.912617      -0.647162      32.763214 0.55074407E+03  0.13348946E+05                                 8.140635                            7.276881       0.291571       2.119528                    0.996798      29.027747      77.168618       0.700869       0.360555      -1.135261      -0.038282       0.033550       0.096411       0.109024       0.006970       0.016928      -0.031969       0.006472      -0.197863      -0.078546       0.037531       0.041015              8.794233       9.764141       1.210159      -1.749974       6.509261      -0.791177      10.109295           0.000004
          334              O       6.528064      15.311760      12.988634      -0.633245      35.206426 0.54991301E+03  0.13280218E+05                                 8.469605                            7.203435       0.636591       2.224136                    0.999004      28.806393      75.627281       0.716768       0.353848      -1.144344      -0.063296      -0.018767       0.054107       0.085359      -0.030323       0.059255       0.029576      -0.119490      -0.030938      -0.105942       0.029802       0.076141              9.640046       6.882517       0.714437       0.671721       7.115482       3.013661      14.922140           0.000004
          335              O       0.041738       7.291014      22.910315      -0.690608      38.401362 0.56945060E+03  0.13885296E+05                                 9.027613                            7.337967       0.535345       2.192926                    0.998022      29.213260      77.296786       0.708403       0.354590      -1.142698      -0.059028       0.097263      -0.010097       0.114220       0.020823       0.007667       0.038684       0.089491       0.119214      -0.080299       0.021725       0.058573             10.650818      10.775902      -3.818960      -2.901125      12.878453       3.407266       8.298100           0.000004
          336              O       7.152332       6.765270      24.321336      -0.731029      52.020062 0.79908845E+03  0.21285249E+05                                11.190194                            8.901567      -0.044633       1.972218                    0.997312      31.923045      89.352114       0.618376       0.371851      -1.125047       0.046454       0.108431      -0.026793       0.120967       0.062987       0.048802       0.001229       0.058924       0.203433      -0.107328       0.008634       0.098695             13.073469       8.965137       2.425385      -3.206037      18.123535      -5.997922      12.131734           0.000004
          337              O       3.942605      17.711255       4.508590      -0.512711      26.918058 0.36826671E+03  0.80856464E+04                                 7.142654                            5.807645       0.488594       2.248074                    0.998459      25.358433      64.525839       0.812241       0.343454      -1.147148      -0.011827      -0.060295      -0.014175       0.063057       0.019300       0.025320       0.069706      -0.027151       0.115203      -0.056732      -0.040546       0.097278              8.402659       4.909785       0.583239       0.440262       7.514446       4.473162      12.783748           0.000003
          338              O       3.288727      15.576735       4.658876      -0.534002      26.067979 0.43187769E+03  0.98449443E+04                                 6.841931                            6.376549       0.664662       2.255168                    0.998548      27.278841      70.197698       0.761047       0.353055      -1.141893      -0.015155       0.001601      -0.014447       0.020998      -0.020656      -0.022407      -0.053650       0.082089      -0.302116      -0.126291       0.029443       0.096848              6.972741       6.100374       0.838990      -0.722625       6.506657      -1.917593       8.311190           0.000008
          339              O       2.814577       3.774840      23.049469      -0.698001      39.884148 0.65105996E+03  0.16468131E+05                                 9.323248                            7.949062       0.264338       2.088713                    0.997650      30.633807      83.418457       0.665335       0.363950      -1.131670       0.081319      -0.084295       0.004634       0.117218       0.050676      -0.049210       0.029822       0.021425       0.133975      -0.095510       0.022301       0.073209             10.472406       8.666091      -1.346892       0.267784      12.680561       4.150352      10.070567           0.000005
          340              O       1.893347       3.350039      21.098529      -0.640317      42.923525 0.62699829E+03  0.15666224E+05                                 9.861021                            7.791731       0.321451       2.130499                    0.996964      29.177880      78.237067       0.675111       0.363105      -1.135556       0.026330      -0.076409      -0.034468       0.087861       0.042566       0.037795      -0.042785       0.150847       0.064329      -0.116632       0.028280       0.088352             11.885494      10.751065      -3.701014       3.932015       9.472185      -4.036857      15.433231           0.000007
          341              O      -0.180652      16.586163       7.191479      -0.584473      32.531131 0.50917831E+03  0.12055548E+05                                 7.943519                            6.905449       0.809919       2.282252                    0.999475      28.193900      73.159354       0.736621       0.351192      -1.147129      -0.008416       0.016727      -0.035105       0.039786      -0.005048       0.041953       0.021863      -0.024129      -0.354970      -0.130847       0.057127       0.073719              8.516674       9.596183       2.149539       2.690763       6.311466       1.656344       9.642372           0.000013
          342              O       6.469456      15.843813       7.010579      -0.719370      48.196224 0.71247292E+03  0.18416080E+05                                10.595866                            8.349756       0.173350       2.056765                    0.997543      30.797904      84.535554       0.645754       0.366953      -1.130340       0.109299       0.017295      -0.089663       0.142425      -0.028045      -0.006570      -0.006343      -0.097021      -0.162701      -0.056673      -0.026620       0.083294             12.459932      14.399735       1.202811      -6.821401       7.365056      -1.243376      15.615005           0.000007
          343              O      -0.388500       3.615014      23.500328      -0.731957      51.281957 0.81123578E+03  0.21688923E+05                                11.085953                            8.968381      -0.122345       1.946542                    0.997231      32.000818      89.714710       0.616173       0.371803      -1.125165      -0.076564      -0.116825       0.000868       0.139681       0.051286       0.048968      -0.009278       0.075304       0.188841      -0.101160       0.007819       0.093342             12.779933       8.644415       1.855778      -2.876230      16.917455      -6.149911      12.777928           0.000004
          344              O       7.112346       3.268023      25.292631      -0.680164      44.102713 0.62331273E+03  0.15548667E+05                                 9.985605                            7.725937       0.363317       2.134550                    0.997572      29.542020      79.106574       0.683741       0.359110      -1.138887       0.075263      -0.077401       0.022864       0.110355       0.007189       0.023062       0.032459       0.103768       0.148970      -0.084585       0.013789       0.070796             12.444319       9.614772      -4.768773      -4.164111      15.467772       6.242142      12.250414           0.000005
          345              O       1.762541      15.318069      15.593597      -0.517563      26.649658 0.42567769E+03  0.96495061E+04                                 6.962149                            6.335551       0.851803       2.334863                    0.998763      26.529690      67.641200       0.764122       0.353606      -1.143706      -0.004312       0.007562       0.002637       0.009095      -0.042896      -0.003395      -0.059418       0.057675      -0.260739      -0.116756       0.017693       0.099063              7.253841       8.249273       1.626338      -1.546143       5.348634      -0.855862       8.163616           0.000018
          346              O       0.366872      13.597836      15.638127      -0.515898      26.421681 0.36601842E+03  0.80274261E+04                                 7.063050                            5.794007       0.356598       2.203645                    0.997590      25.407967      64.706691       0.811982       0.343943      -1.146249       0.027941       0.046937       0.021859       0.058835       0.021128       0.048321       0.059681      -0.018430       0.148632      -0.058607      -0.046148       0.104755              8.256691       5.173114       0.945111       0.723413       6.748807       3.875707      12.848152           0.000002
          347              O       3.909481       6.517119      25.426219      -0.686980      38.470563 0.61717264E+03  0.15393605E+05                                 9.053736                            7.703440       0.472300       2.152728                    0.998241      30.259966      81.648890       0.681049       0.360574      -1.135057      -0.081068       0.069276       0.023832       0.109266       0.062330      -0.046825       0.010108      -0.024181       0.105544      -0.095333       0.026738       0.068595             10.153083       8.437405      -0.169843       1.028680      13.631349       3.696058       8.390495           0.000006
          348              O       5.306795       7.335176      26.906817      -0.646027      41.481453 0.62868308E+03  0.15738225E+05                                 9.683540                            7.834432       0.111222       2.064142                    0.995504      29.326665      79.027996       0.668294       0.366112      -1.131823      -0.020331       0.068300       0.025982       0.075851       0.032324       0.033515      -0.035216       0.144396       0.054961      -0.102884       0.020885       0.081999             11.539752      12.053080      -3.768353       4.379058       9.124296      -2.862401      13.441882           0.000005

******************************************************
Auxiliary information for the entire system
The total spin magnetic moment of the unit cell is   -0.000000
The total net atomic charge of the unit cell is   -0.000004
Accuracy of reproducing the electrostatic potential in the unit cell:
  The inner radius (bohr) =    5.0000
  The outer radius (bohr) =   12.0000
  Valid grid points have density less than (e/(bohr^3)) =    0.0001
  The number of valid grid points were=       157974
  The rms potential error without charges in kcal/mol is=      4.76592
  The rms potential error with partial charges in kcal/mol is=      1.38261
  The RRMSE value at monopole order=      0.29010
  The rms potential error with partial charges and cloud penetration in kcal/mol is=      1.38992
  The RRMSE value at monopole order with cloud penetration is=      0.29164
  The rms potential error with partial charges and atomic dipoles in kcal/mol is=      0.54946
  The RRMSE value at dipole order=      0.11529
  The rms potential error with partial charges, atomic dipoles and cloud penetration in kcal/mol is=      0.53162
  The RRMSE value at dipole order with cloud penetration=      0.11155

******************************************************
The electron densities and ab initio electrostatic potential were computed in VASP using the PBE functional and
projector augmented wave method. See the main text of the journal article for a description of computational details.
The atomic charges, dipoles, and quadrupoles were computed with the DDEC6 method as described in
(a) T. A. Manz and N. Gabaldon Limas, RSC Adv. 6 (2016) 47771-47801 DOI: 10.1039/c6ra04656h
(b) N. Gabaldon Limas and T. A. Manz, RSC Adv. 8 (2018) 2678-2707 DOI: 10.1039/c7ra11829e.
For each atom in the material, the electron cloud parameters were fit to the spherically averaged atom-in-material
electron density using radial positions for which this density was between 10^-4 and 10^-2 electrons per cubic bohr.
The polarizabilities, dispersion coefficients, and quantum Drude oscillator (QDO) parameters were fit using the MCLF method.
The magnetic structure of the system was optimized in VASP from the default ferromagnetic initial guess using spin polarization.
The atomic spin moments (ASMs) were computed on this optimized magnetic structure using the DDEC6 partition as inputs
to the method of T. A. Manz and D. S. Sholl, J. Chem. Theory Comput. 7 (2011) 4146-4164 DOI: 10.1021/ct200539n.
The RMSE and RRMSE were computed using a uniform grid with Ewald summation.
