# Supplementary material for: A collection of forcefield precursors for metal–organic frameworks
Source: RSC Adv. 2019 Nov 13;9(63):36492–507. doi: 10.1039/c9ra07327b (PMC9075174; doi:10.1039/c9ra07327b)
Supplement: RA-009-C9RA07327B-s4434 [file RA-009-C9RA07327B-s4434.xyz]

  160
jmolscript: load "" {1 1 1} spacegroup "x,y,z" unitcell [{     13.205200     0.000000     0.000000 }, {      0.000000    14.120800     0.000000 }, {     -5.931765     0.000000    13.303587 }]
Co     1.984388     8.501851     9.830420     1.075292
Co     3.262067    10.351535    12.301428     0.931998
Co    -4.279436     1.441451    10.124961     1.075348
Co     7.648085     3.291135     7.653953     0.931945
Co     5.289047     5.618949     3.473167     1.075301
Co     4.011368     3.769265     1.002159     0.931951
Co    11.552871    12.679349     3.178626     1.075286
Co    -0.374650    10.829665     5.649634     0.932156
H     10.278242     6.391074     0.798215     0.146200
H     11.935987     2.623645     1.999529     0.099383
H     -0.073521     3.583859     2.365378     0.100916
H      0.532840     5.926500     6.075748     0.146240
H      5.446969     5.611606    10.327575     0.127155
H     -2.229477     3.045857     6.341820     0.129846
H     12.704017     3.322624     0.025277     0.139146
H     -1.055864     2.440074     4.266460     0.093157
H     10.882923     3.350866     4.056264     0.095319
H     -1.048626     5.017120     9.634458     0.125384
H      6.563676    13.451474     5.853578     0.146197
H      4.905930     9.684045     4.652264     0.099383
H      3.710239    10.644259     4.286416     0.100904
H      3.103878    12.986900     0.576045     0.146250
H      5.463183    12.672006     9.627806     0.127161
H      5.866194    10.106257     0.309974     0.129847
H      4.137901    10.383024     6.626517     0.139141
H      4.692581     9.500474     2.385333     0.093156
H      5.958995    10.411266     2.595530     0.095318
H     -1.246422    12.077520    10.320923     0.125378
H     -3.004807     7.729726    12.505372     0.146203
H     -4.662552    11.497155    11.304058     0.099382
H      7.346956    10.536941    10.938209     0.100917
H      6.740595     8.194300     7.227839     0.146243
H      1.826466     8.509194     2.976012     0.127149
H      9.502912    11.074943     6.961767     0.129838
H      0.501183    10.798176    -0.025277     0.139147
H      8.329299    11.680726     9.037127     0.093156
H     -3.609488    10.769934     9.247323     0.095316
H      8.322061     9.103680     3.669129     0.125376
H      0.709759     0.669326     7.450009     0.146187
H      2.367505     4.436755     8.651323     0.099382
H      3.563196     3.476541     9.017171     0.100911
H      4.169557     1.133900    12.727542     0.146256
H      1.810252     1.448794     3.675781     0.127152
H      1.407241     4.014543    12.993613     0.129849
H      3.135534     3.737776     6.677070     0.139148
H      2.580854     4.620326    10.918254     0.093155
H      1.314440     3.709534    10.708057     0.095317
H      8.519857     2.043280     2.982664     0.125388
C     10.742310     5.874253     0.180929    -0.216745
C     -1.025857     3.431354     2.478458    -0.034556
C      3.988852     7.386590    11.657933     0.633503
C     -0.053260     5.419563     6.590597    -0.222081
C      5.479649     5.419563    11.237540    -0.162405
C     -1.699363     3.694001     6.746249    -0.263148
C      4.770119     6.214564    12.132871     0.001478
C      6.230848     4.354855    11.679219     0.010412
C     -0.836547     4.460761     5.983953     0.283630
C     11.463462     4.778479     0.615956     0.280302
C      6.258662     4.037137    13.029533    -0.247024
C     -1.361369     3.297207     3.929880    -0.024250
C     -0.124273     5.639848     7.958206     0.007135
C     -1.769055     3.894517     8.113858     0.001842
C     -0.988544     4.875912     8.717841    -0.156605
C      0.703339     6.687611     8.592787     0.575658
C     -2.699903     3.088219     8.928037     0.593715
C      7.057862     3.559854    10.730673     0.635164
C      6.099608    12.934653     6.470865    -0.216746
C      4.662574    10.491754     4.173335    -0.034552
C      6.921301     0.326190     8.297447     0.633511
C      3.689978    12.479963     0.061197    -0.222077
C      5.430504    12.479963     8.717841    -0.162414
C     -0.595685    10.754401    13.209132    -0.263154
C      6.140033    13.274964     7.822509     0.001481
C      4.679305    11.415255     8.276161     0.010412
C      4.473264    11.521161     0.667840     0.283639
C      5.378456    11.838879     6.035837     0.280300
C      4.651491    11.097537     6.925847    -0.247029
C      4.998087    10.357607     2.721914    -0.024249
C     -2.170774    12.700248    11.997175     0.007144
C     -0.525992    10.954917    11.841523     0.001838
C     -1.306503    11.936312    11.237540    -0.156600
C     -2.998386    13.748011    11.362594     0.575664
C      0.404856    10.148619    11.027343     0.593708
C      3.852291    10.620254     9.224707     0.635168
C     -3.468875     8.246547    13.122658    -0.216733
C      8.299292    10.689446    10.825129    -0.034557
C      3.284583     6.734210     1.645654     0.633509
C      7.326695     8.701237     6.712990    -0.222077
C      1.793786     8.701237     2.066047    -0.162401
C      8.972798    10.426799     6.557338    -0.263143
C      2.503316     7.906236     1.170716     0.001490
C      1.042587     9.765945     1.624368     0.010396
C      8.109982     9.660039     7.319634     0.283626
C     -4.190027     9.342321    12.687631     0.280304
C      1.014773    10.083663     0.274054    -0.247021
C      8.634804    10.823593     9.373707    -0.024251
C      7.397708     8.480952     5.345381     0.007139
C      9.042490    10.226283     5.189729     0.001831
C      8.261979     9.244888     4.585746    -0.156602
C      6.570096     7.433189     4.710800     0.575664
C      9.973338    11.032581     4.375550     0.593714
C      0.215573    10.560946     2.572914     0.635154
C      1.173827     1.186147     6.832722    -0.216755
C      2.610861     3.629046     9.130252    -0.034553
C      0.352134    13.794610     5.006140     0.633511
C      3.583457     1.640837    13.242390    -0.222078
C      1.842931     1.640837     4.585746    -0.162406
C      7.869120     3.366399     0.094455    -0.263140
C      1.133401     0.845836     5.481078     0.001462
C      2.594130     2.705545     5.027426     0.010421
C      2.800171     2.599639    12.635747     0.283635
C      1.894979     2.281921     7.267750     0.280303
C      2.621944     3.023263     6.377740    -0.247013
C      2.275348     3.763193    10.581673    -0.024252
C      9.444209     1.420552     1.306412     0.007142
C      7.799427     3.165883     1.462064     0.001849
C      8.579938     2.184488     2.066047    -0.156600
C     10.271821     0.372789     1.940993     0.575665
C      6.868579     3.972181     2.276244     0.593725
C      3.421144     3.500546     4.078880     0.635163
O     -0.711908     4.363327     4.632309    -0.203995
O      3.947915     8.397640    12.404265    -0.576155
O     11.427968     4.556782     1.980904    -0.210271
O      3.418876     7.294805    10.528459    -0.551219
O      0.463186     7.077345     9.735565    -0.533983
O      1.686527     7.180427     8.004768    -0.543508
O     -2.530419     2.952659    10.167932    -0.523138
O     -3.678831     2.465492     8.395894    -0.623523
O      6.924187     3.760369     9.520047    -0.598882
O      7.865673     2.715430    11.208272    -0.541417
O      4.348625    11.423727     2.019485    -0.203999
O      6.962238     1.337240     7.551116    -0.576141
O      5.413949    11.617182     4.670889    -0.210277
O      7.491276     0.234405     9.426922    -0.551265
O     -2.758234     0.016945    10.219816    -0.533973
O     -3.981574     0.120027    11.950612    -0.543509
O      0.235372    10.013059     9.787449    -0.523134
O      1.383784     9.525892    11.559487    -0.623505
O      3.985965    10.820769    10.435334    -0.598925
O      3.044479     9.775830     8.747108    -0.541404
O      7.985343     9.757473     8.671278    -0.203998
O      3.325520     5.723160     0.899322    -0.576145
O     -4.154533     9.564018    11.322683    -0.210263
O      3.854559     6.825995     2.775128    -0.551265
O      6.810249     7.043455     3.568022    -0.533981
O      5.586908     6.940373     5.298819    -0.543531
O      9.803854    11.168141     3.135655    -0.523140
O     10.952266    11.655308     4.907693    -0.623623
O      0.349248    10.360431     3.783540    -0.598788
O     -0.592238    11.405370     2.095315    -0.541370
O      2.924810     2.697073    11.284102    -0.203994
O      0.311197    12.783560     5.752471    -0.576036
O      1.859486     2.503618     8.632698    -0.210274
O     -0.217841    13.886395     3.876665    -0.551262
O     10.031669    -0.016945     3.083771    -0.533966
O     11.255009    14.000773     1.352975    -0.543566
O      7.038063     4.107741     3.516138    -0.523134
O      5.889651     4.594908     1.744100    -0.623531
O      3.287470     3.300031     2.868253    -0.598906
O      4.228956     4.344970     4.556479    -0.541425

The following XYZ coordinates are in angstroms. Other properties are in atomic units.
The sperically averaged electron density of each atom fit to a function of the form exp(a - br)
eigen_1, eigen_2 and eigen_3 are the three eigenvalues of traceless quadrupole moment tensor
  atom number  atomic symbol              X              Y              Z     net charge C6 coefficient C8 coefficient C10 coefficient fluctuating dipole atomic polarizability isotropic forcefield polarizability              a              b squared Pearson coefficient          <r^3>          <r^4>         wp_QDO          m_QDO          q_QDO       dipole_x       dipole_y       dipole_z         dipole            Qxy            Qxz            Qyz     Q(x^2-y^2)  Q(3z^2 - R^2)        eigen_1        eigen_2        eigen_3 static polarizability      alpha(xx)      alpha(xy)      alpha(xz)      alpha(yy)      alpha(yz)      alpha(zz) atomic spin moment
            1             Co       1.984388       8.501851       9.830420       1.075292      99.834537 0.20822653E+04  0.66874529E+05                                16.249010                           13.745080       0.705537       2.118204                    0.995886      43.449524     112.541230       0.560521       0.340243      -1.212161      -0.006528      -0.015471       0.002181       0.016933       0.030659      -0.050869      -0.042838       0.050151       0.085757      -0.060820      -0.031477       0.092297             19.211586      19.636935       1.648658       0.655887      24.762015       2.450605      13.235808           3.061152
            2             Co       3.262067      10.351535      12.301428       0.931998      90.179052 0.21054446E+04  0.68079166E+05                                15.460006                           14.253909       0.462143       2.024513                    0.999527      44.534224     117.270696       0.523456       0.361872      -1.188844       0.065381       0.059160       0.101926       0.134772       0.051631      -0.004320      -0.064562       0.050604      -0.100619      -0.093890       0.005412       0.088478             16.227976      16.285090      -0.631626      -0.285586      15.831257       0.553209      16.567582           2.531434
            3             Co      -4.279436       1.441451      10.124961       1.075348      99.848532 0.20826310E+04  0.66887384E+05                                16.248199                           13.744394       0.705999       2.118339                    0.995883      43.455728     112.548198       0.560666       0.340150      -1.212277       0.006541      -0.015469      -0.002204       0.016939      -0.030854      -0.050744       0.042892       0.049832       0.086456      -0.060857      -0.031480       0.092337             19.210591      19.636005      -1.648557       0.655972      24.760654      -2.450301      13.235113           3.061800
            4             Co       7.648085       3.291135       7.653953       0.931945      90.174647 0.21053319E+04  0.68075262E+05                                15.460615                           14.254503       0.461736       2.024414                    0.999528      44.529309     117.261186       0.523386       0.361922      -1.188792      -0.065277       0.059150      -0.101966       0.134747      -0.051169      -0.004753       0.064692       0.051209      -0.100192      -0.093816       0.005472       0.088345             16.228592      16.285696       0.631638      -0.285562      15.831854      -0.553298      16.568227           2.531114
            5             Co       5.289047       5.618949       3.473167       1.075301      99.860070 0.20829413E+04  0.66898831E+05                                16.248101                           13.744331       0.706359       2.118432                    0.995882      43.460303     112.555742       0.560742       0.340096      -1.212343       0.006555       0.015489      -0.002194       0.016961       0.030917      -0.050655      -0.043090       0.049299       0.085416      -0.060689      -0.031557       0.092246             19.210410      19.635827       1.648543       0.655935      24.760396       2.450169      13.235008           3.062026
            6             Co       4.011368       3.769265       1.002159       0.931951      90.167444 0.21051242E+04  0.68067119E+05                                15.460294                           14.254241       0.461532       2.024386                    0.999527      44.525719     117.251927       0.523365       0.361944      -1.188769      -0.065239      -0.059204      -0.101978       0.134762       0.051211      -0.004924      -0.064458       0.051470      -0.101258      -0.093691       0.005194       0.088497             16.228228      16.285329      -0.631624      -0.285548      15.831510       0.553294      16.567845           2.531044
            7             Co      11.552871      12.679349       3.178626       1.075286      99.846164 0.20825759E+04  0.66885694E+05                                16.248591                           13.744749       0.705724       2.118255                    0.995884      43.454396     112.547701       0.560621       0.340176      -1.212244      -0.006551       0.015451       0.002268       0.016935      -0.031010      -0.050893       0.042689       0.049471       0.085805      -0.060532      -0.031793       0.092326             19.211027      19.636408      -1.648374       0.655908      24.761225      -2.450456      13.235447           3.061414
            8             Co      -0.374650      10.829665       5.649634       0.932156      90.153484 0.21046789E+04  0.68048008E+05                                15.457035                           14.251250       0.462282       2.024608                    0.999528      44.528023     117.247663       0.523510       0.361869      -1.188851       0.065213      -0.059265       0.102111       0.134877      -0.050393      -0.005657       0.064414       0.050302      -0.099688      -0.092806       0.004911       0.087895             16.224805      16.281887       0.631434      -0.285515      15.828162      -0.552989      16.564365           2.532088
            9              H      10.278242       6.391074       0.798215       0.146200       1.005956 0.74238420E+01  0.71227988E+02                                 1.640130                            1.581653      -0.995853       2.432862                    0.998199       3.229004       8.812968       0.505195       1.263644      -0.714212      -0.017090       0.021929       0.025895       0.037993      -0.007788      -0.005820       0.005993       0.003956       0.018560      -0.011230      -0.002660       0.013890              1.646875       1.537531      -0.268928      -0.210571       1.684481       0.210195       1.718613          -0.000071
           10              H      11.935987       2.623645       1.999529       0.099383       1.064023 0.82304597E+01  0.82090454E+02                                 1.779089                            1.717716      -1.115653       2.340219                    0.994459       3.783269      10.984806       0.456802       1.344342      -0.694158      -0.007180      -0.032807      -0.017511       0.037874      -0.003248       0.002629       0.002456      -0.011199       0.002572      -0.008060       0.001446       0.006614              1.810448       1.546252       0.275416       0.203203       2.034289       0.293407       1.850803          -0.000053
           11              H      -0.073521       3.583859       2.365378       0.100916       1.038715 0.80035091E+01  0.78548787E+02                                 1.698437                            1.654441      -0.751759       2.513312                    0.999006       3.521259       9.843254       0.486624       1.282488      -0.708836       0.036247       0.007436      -0.000932       0.037014       0.002507      -0.001490      -0.006663       0.002419      -0.027722      -0.012111       0.003156       0.008955              1.710663       2.168056       0.126847       0.031318       1.378315      -0.054717       1.585618          -0.000064
           12              H       0.532840       5.926500       6.075748       0.146240       1.025550 0.75970314E+01  0.73686841E+02                                 1.691368                            1.622522      -1.110347       2.376928                    0.997060       3.348146       9.342701       0.485950       1.299476      -0.705620       0.025419       0.019213      -0.020840       0.038073       0.006505      -0.009806      -0.007138       0.004937       0.017139      -0.009833      -0.007228       0.017061              1.710270       1.694933       0.330185      -0.211940       1.706710      -0.180014       1.729168           0.000282
           13              H       5.446969       5.611606      10.327575       0.127155       1.053831 0.79070179E+01  0.77233607E+02                                 1.695058                            1.633853      -1.121455       2.354042                    0.997234       3.429424       9.510080       0.495300       1.266031      -0.712355      -0.002683       0.009014      -0.038656       0.039784      -0.002890       0.001767      -0.007131      -0.006737       0.037595      -0.010743      -0.004870       0.015613              1.705095       1.485405      -0.086904       0.017544       1.540868      -0.151695       2.089012          -0.000055
           14              H      -2.229477       3.045857       6.341820       0.129846       1.073093 0.81465356E+01  0.80634888E+02                                 1.750894                            1.684346      -1.302812       2.268367                    0.995191       3.586900      10.204228       0.473844       1.305933      -0.702767      -0.018281      -0.031112      -0.011843       0.037979       0.014640       0.003603       0.002848      -0.018043       0.006177      -0.018381       0.001030       0.017351              1.770032       1.713454       0.358460       0.102139       1.729310       0.229464       1.867331           0.000194
           15              H      12.704017       3.322624       0.025277       0.139146       0.997118 0.74096718E+01  0.71832156E+02                                 1.688366                            1.622939      -1.182810       2.331008                    0.996822       3.499622       9.947039       0.473968       1.333021      -0.697138       0.020535      -0.029758       0.006823       0.036794      -0.011495       0.004761      -0.005211      -0.012867      -0.007220      -0.012239      -0.004620       0.016859              1.711240       1.609814      -0.334064       0.072844       1.757205      -0.191127       1.766699           0.000189
           16              H      -1.055864       2.440074       4.266460       0.093157       1.079178 0.83879369E+01  0.84097602E+02                                 1.795563                            1.733209      -1.147752       2.319243                    0.993946       3.861172      11.257307       0.454883       1.343007      -0.694007       0.011886      -0.033169       0.010391       0.036734       0.000868       0.002436      -0.001728      -0.010629       0.006486      -0.007187       0.001954       0.005233              1.825429       1.598160      -0.334574       0.190861       2.155841      -0.274891       1.722287          -0.000030
           17              H      10.882923       3.350866       4.056264       0.095319       1.100867 0.87000248E+01  0.87262667E+02                                 1.772191                            1.730131      -0.865987       2.457316                    0.997506       3.624675      10.273176       0.473292       1.290235      -0.707136      -0.037204       0.006197       0.001512       0.037747      -0.000066      -0.003447       0.008298       0.007004      -0.019178      -0.012596       0.004136       0.008460              1.782148       2.238693      -0.024809       0.032149       1.406586       0.021058       1.701164           0.000025
           18              H      -1.048626       5.017120       9.634458       0.125384       1.116410 0.84617758E+01  0.84152644E+02                                 1.764653                            1.692414      -1.262372       2.286968                    0.995579       3.544481       9.951611       0.485195       1.269355      -0.711151      -0.003981       0.008050       0.038741       0.039768       0.001956      -0.004025       0.005659       0.005780       0.038560      -0.011723      -0.003151       0.014874              1.778083       1.566959       0.101995      -0.047982       1.555148       0.153347       2.212141           0.000527
           19              H       6.563676      13.451474       5.853578       0.146197       1.005975 0.74240203E+01  0.71230158E+02                                 1.640153                            1.581674      -0.995865       2.432854                    0.998199       3.229038       8.813102       0.505191       1.263648      -0.714211       0.017089       0.021929      -0.025895       0.037993       0.007787      -0.005820      -0.005993       0.003957       0.018559      -0.011230      -0.002660       0.013890              1.646898       1.537551       0.268933      -0.210577       1.684503      -0.210200       1.718641          -0.000068
           20              H       4.905930       9.684045       4.652264       0.099383       1.064003 0.82302485E+01  0.82087755E+02                                 1.779064                            1.717692      -1.115628       2.340234                    0.994459       3.783204      10.984549       0.456806       1.344340      -0.694159       0.007180      -0.032808       0.017512       0.037876       0.003248       0.002628      -0.002457      -0.011200       0.002571      -0.008060       0.001445       0.006615              1.810422       1.546231      -0.275410       0.203198       2.034259      -0.293402       1.850776          -0.000046
           21              H       3.710239      10.644259       4.286416       0.100904       1.038713 0.80034823E+01  0.78548390E+02                                 1.698432                            1.654435      -0.751718       2.513328                    0.999006       3.521255       9.843206       0.486627       1.282483      -0.708838      -0.036247       0.007435       0.000935       0.037013      -0.002507      -0.001492       0.006662       0.002421      -0.027722      -0.012110       0.003156       0.008955              1.710657       2.168049      -0.126846       0.031315       1.378310       0.054716       1.585613          -0.000061
           22              H       3.103878      12.986900       0.576045       0.146250       1.025581 0.75973342E+01  0.73690640E+02                                 1.691409                            1.622559      -1.110353       2.376921                    0.997060       3.348224       9.343026       0.485942       1.299484      -0.705618      -0.025418       0.019211       0.020839       0.038071      -0.006504      -0.009805       0.007137       0.004938       0.017140      -0.009833      -0.007227       0.017059              1.710313       1.694975      -0.330198      -0.211947       1.706752       0.180020       1.729210           0.000288
           23              H       5.463183      12.672006       9.627806       0.127161       1.053862 0.79073311E+01  0.77237529E+02                                 1.695096                            1.633887      -1.121469       2.354031                    0.997233       3.429507       9.510403       0.495293       1.266034      -0.712354       0.002683       0.009013       0.038654       0.039781       0.002892       0.001766       0.007129      -0.006737       0.037587      -0.010743      -0.004867       0.015610              1.705134       1.485437       0.086908       0.017543       1.540902       0.151699       2.089062          -0.000046
           24              H       5.866194      10.106257       0.309974       0.129847       1.073160 0.81472352E+01  0.80643995E+02                                 1.751002                            1.684445      -1.302923       2.268315                    0.995189       3.587094      10.205104       0.473816       1.305975      -0.702757       0.018278      -0.031116       0.011844       0.037981      -0.014643       0.003605      -0.002849      -0.018053       0.006183      -0.018387       0.001031       0.017356              1.770143       1.713559      -0.358492       0.102145       1.729414      -0.229482       1.867455           0.000199
           25              H       4.137901      10.383024       6.626517       0.139141       0.997094 0.74094494E+01  0.71829537E+02                                 1.688350                            1.622924      -1.182817       2.331006                    0.996822       3.499584       9.946933       0.473966       1.333036      -0.697135      -0.020535      -0.029759      -0.006825       0.036795       0.011494       0.004763       0.005212      -0.012868      -0.007224      -0.012238      -0.004622       0.016860              1.711223       1.609799       0.334060       0.072843       1.757188       0.191124       1.766681           0.000194
           26              H       4.692581       9.500474       2.385333       0.093156       1.079159 0.83877497E+01  0.84095249E+02                                 1.795543                            1.733191      -1.147735       2.319252                    0.993946       3.861137      11.257170       0.454885       1.343008      -0.694007      -0.011883      -0.033170      -0.010391       0.036735      -0.000869       0.002436       0.001729      -0.010629       0.006488      -0.007187       0.001954       0.005233              1.825409       1.598143       0.334569       0.190857       2.155814       0.274885       1.722269          -0.000024
           27              H       5.958995      10.411266       2.595530       0.095318       1.100856 0.86999238E+01  0.87261500E+02                                 1.772188                            1.730129      -0.865992       2.457316                    0.997506       3.624669      10.273188       0.473289       1.290246      -0.707134       0.037205       0.006194      -0.001511       0.037747       0.000064      -0.003446      -0.008298       0.007001      -0.019178      -0.012595       0.004138       0.008456              1.782146       2.238688       0.024808       0.032150       1.406584      -0.021058       1.701164           0.000031
           28              H      -1.246422      12.077520      10.320923       0.125378       1.116416 0.84618358E+01  0.84153442E+02                                 1.764664                            1.692425      -1.262380       2.286966                    0.995579       3.544501       9.951699       0.485192       1.269362      -0.711149       0.003980       0.008052      -0.038741       0.039768      -0.001955      -0.004024      -0.005661       0.005778       0.038554      -0.011723      -0.003150       0.014873              1.778095       1.566968      -0.101997      -0.047982       1.555157      -0.153349       2.212158           0.000535
           29              H      -3.004807       7.729726      12.505372       0.146203       1.005956 0.74238502E+01  0.71228161E+02                                 1.640138                            1.581660      -0.995845       2.432868                    0.998199       3.229000       8.812993       0.505190       1.263655      -0.714210       0.017090      -0.021929      -0.025895       0.037993      -0.007786      -0.005819       0.005994       0.003958       0.018557      -0.011229      -0.002660       0.013889              1.646883       1.537538      -0.268930      -0.210574       1.684488       0.210198       1.718622          -0.000073
           30              H      -4.662552      11.497155      11.304058       0.099382       1.064030 0.82305343E+01  0.82091409E+02                                 1.779099                            1.717725      -1.115665       2.340213                    0.994459       3.783288      10.984886       0.456800       1.344344      -0.694157       0.007181       0.032807       0.017510       0.037874      -0.003248       0.002629       0.002457      -0.011199       0.002572      -0.008060       0.001446       0.006614              1.810457       1.546261       0.275419       0.203205       2.034299       0.293408       1.850812          -0.000046
           31              H       7.346956      10.536941      10.938209       0.100917       1.038724 0.80036053E+01  0.78550019E+02                                 1.698450                            1.654453      -0.751768       2.513306                    0.999006       3.521293       9.843388       0.486621       1.282491      -0.708836      -0.036247      -0.007435       0.000930       0.037013       0.002507      -0.001489      -0.006663       0.002418      -0.027723      -0.012111       0.003157       0.008954              1.710676       2.168075       0.126849       0.031319       1.378324      -0.054717       1.585629          -0.000054
           32              H       6.740595       8.194300       7.227839       0.146243       1.025553 0.75970752E+01  0.73687525E+02                                 1.691385                            1.622538      -1.110296       2.376951                    0.997061       3.348169       9.342845       0.485942       1.299494      -0.705617      -0.025420      -0.019212       0.020839       0.038072       0.006507      -0.009805      -0.007137       0.004939       0.017140      -0.009835      -0.007225       0.017060              1.710288       1.694949       0.330188      -0.211943       1.706726      -0.180017       1.729187           0.000288
           33              H       1.826466       8.509194       2.976012       0.127149       1.053785 0.79065565E+01  0.77227841E+02                                 1.695002                            1.633800      -1.121377       2.354081                    0.997234       3.429323       9.509669       0.495311       1.266023      -0.712358       0.002683      -0.009017       0.038657       0.039785      -0.002891       0.001765      -0.007130      -0.006734       0.037599      -0.010743      -0.004870       0.015613              1.705038       1.485358      -0.086898       0.017543       1.540818      -0.151688       2.088939          -0.000051
           34              H       9.502912      11.074943       6.961767       0.129838       1.073035 0.81458662E+01  0.80625778E+02                                 1.750761                            1.684223      -1.302767       2.268387                    0.995192       3.586664      10.203057       0.473889       1.305850      -0.702785       0.018282       0.031111       0.011839       0.037978       0.014630       0.003600       0.002846      -0.018037       0.006168      -0.018369       0.001028       0.017341              1.769895       1.713324       0.358421       0.102133       1.729183       0.229442       1.867178           0.000193
           35              H       0.501183      10.798176      -0.025277       0.139147       0.997123 0.74097189E+01  0.71832707E+02                                 1.688368                            1.622942      -1.182795       2.331013                    0.996822       3.499633       9.947068       0.473969       1.333016      -0.697139      -0.020534       0.029758      -0.006825       0.036793      -0.011494       0.004760      -0.005211      -0.012868      -0.007221      -0.012239      -0.004621       0.016859              1.711241       1.609817      -0.334065       0.072844       1.757206      -0.191128       1.766702           0.000196
           36              H       8.329299      11.680726       9.037127       0.093156       1.079194 0.83880960E+01  0.84099650E+02                                 1.795585                            1.733229      -1.147789       2.319225                    0.993946       3.861207      11.257463       0.454879       1.343012      -0.694006      -0.011886       0.033168      -0.010392       0.036734       0.000868       0.002436      -0.001729      -0.010627       0.006489      -0.007187       0.001954       0.005232              1.825452       1.598178      -0.334581       0.190865       2.155872      -0.274897       1.722306          -0.000026
           37              H      -3.609488      10.769934       9.247323       0.095316       1.100874 0.87000890E+01  0.87263342E+02                                 1.772188                            1.730128      -0.865981       2.457316                    0.997506       3.624674      10.273125       0.473297       1.290221      -0.707139       0.037204      -0.006196      -0.001512       0.037747      -0.000068      -0.003448       0.008300       0.007006      -0.019178      -0.012597       0.004135       0.008462              1.782145       2.238694      -0.024810       0.032150       1.406584       0.021058       1.701158           0.000025
           38              H       8.322061       9.103680       3.669129       0.125376       1.116365 0.84613593E+01  0.84147614E+02                                 1.764625                            1.692389      -1.262301       2.287007                    0.995580       3.544411       9.951419       0.485191       1.269380      -0.711146       0.003981      -0.008053      -0.038741       0.039769       0.001957      -0.004023       0.005662       0.005777       0.038557      -0.011724      -0.003150       0.014874              1.778055       1.566936       0.101992      -0.047982       1.555125       0.153342       2.212103           0.000536
           39              H       0.709759       0.669326       7.450009       0.146187       1.005965 0.74239285E+01  0.71229068E+02                                 1.640146                            1.581667      -0.995801       2.432883                    0.998200       3.229029       8.813069       0.505190       1.263653      -0.714211      -0.017089      -0.021928       0.025895       0.037993       0.007789      -0.005820      -0.005993       0.003955       0.018556      -0.011230      -0.002659       0.013889              1.646891       1.537544       0.268931      -0.210575       1.684495      -0.210199       1.718633          -0.000070
           40              H       2.367505       4.436755       8.651323       0.099382       1.064015 0.82303688E+01  0.82089308E+02                                 1.779080                            1.717707      -1.115646       2.340224                    0.994459       3.783240      10.984700       0.456803       1.344344      -0.694158      -0.007180       0.032808      -0.017511       0.037875       0.003249       0.002629      -0.002457      -0.011198       0.002572      -0.008060       0.001446       0.006614              1.810438       1.546244      -0.275414       0.203201       2.034279      -0.293405       1.850792          -0.000054
           41              H       3.563196       3.476541       9.017171       0.100911       1.038700 0.80033616E+01  0.78546940E+02                                 1.698421                            1.654425      -0.751737       2.513323                    0.999006       3.521227       9.843124       0.486627       1.282488      -0.708837       0.036248      -0.007435      -0.000933       0.037015      -0.002507      -0.001491       0.006663       0.002419      -0.027722      -0.012111       0.003156       0.008954              1.710646       2.168033      -0.126846       0.031316       1.378303       0.054716       1.585602          -0.000066
           42              H       4.169557       1.133900      12.727542       0.146256       1.025589 0.75974323E+01  0.73691979E+02                                 1.691429                            1.622578      -1.110353       2.376921                    0.997060       3.348262       9.343218       0.485934       1.299498      -0.705615       0.025419      -0.019209      -0.020839       0.038071      -0.006504      -0.009805       0.007137       0.004939       0.017143      -0.009833      -0.007226       0.017060              1.710333       1.694994      -0.330202      -0.211948       1.706772       0.180021       1.729232           0.000287
           43              H       1.810252       1.448794       3.675781       0.127152       1.053870 0.79073902E+01  0.77238123E+02                                 1.695094                            1.633886      -1.121495       2.354018                    0.997233       3.429500       9.510333       0.495297       1.266023      -0.712357      -0.002682      -0.009014      -0.038655       0.039783       0.002890       0.001766       0.007130      -0.006735       0.037593      -0.010742      -0.004870       0.015612              1.705132       1.485435       0.086907       0.017543       1.540900       0.151700       2.089062          -0.000053
           44              H       1.407241       4.014543      12.993613       0.129849       1.073042 0.81460413E+01  0.80628801E+02                                 1.750846                            1.684301      -1.302738       2.268408                    0.995192       3.586794      10.203862       0.473847       1.305943      -0.702765      -0.018282       0.031112      -0.011843       0.037980      -0.014640       0.003602      -0.002849      -0.018038       0.006175      -0.018379       0.001029       0.017350              1.769983       1.713408      -0.358446       0.102137       1.729265      -0.229455       1.867275           0.000189
           45              H       3.135534       3.737776       6.677070       0.139148       0.997067 0.74091764E+01  0.71826097E+02                                 1.688308                            1.622885      -1.182741       2.331047                    0.996823       3.499500       9.946580       0.473976       1.333021      -0.697139       0.020536       0.029759       0.006823       0.036795       0.011495       0.004761       0.005210      -0.012866      -0.007224      -0.012238      -0.004621       0.016859              1.711179       1.609761       0.334048       0.072841       1.757144       0.191118       1.766633           0.000191
           46              H       2.580854       4.620326      10.918254       0.093155       1.079199 0.83881441E+01  0.84100269E+02                                 1.795591                            1.733235      -1.147803       2.319218                    0.993946       3.861223      11.257526       0.454877       1.343013      -0.694006       0.011885       0.033169       0.010390       0.036734      -0.000869       0.002436       0.001729      -0.010625       0.006491      -0.007186       0.001954       0.005231              1.825459       1.598184       0.334583       0.190867       2.155879       0.274897       1.722313          -0.000033
           47              H       1.314440       3.709534      10.708057       0.095317       1.100873 0.87000966E+01  0.87263616E+02                                 1.772202                            1.730141      -0.865997       2.457311                    0.997506       3.624694      10.273262       0.473289       1.290240      -0.707135      -0.037204      -0.006195       0.001511       0.037747       0.000065      -0.003447      -0.008298       0.007004      -0.019177      -0.012596       0.004137       0.008459              1.782160       2.238711       0.024809       0.032152       1.406594      -0.021059       1.701174           0.000020
           48              H       8.519857       2.043280       2.982664       0.125388       1.116373 0.84614060E+01  0.84147966E+02                                 1.764608                            1.692373      -1.262328       2.286993                    0.995580       3.544404       9.951304       0.485203       1.269349      -0.711152      -0.003980      -0.008051       0.038741       0.039769      -0.001956      -0.004025      -0.005660       0.005777       0.038560      -0.011723      -0.003151       0.014875              1.778037       1.566921      -0.101989      -0.047982       1.555109      -0.153339       2.212082           0.000533
           49              C      10.742310       5.874253       0.180929      -0.216745      35.012235 0.47280184E+03  0.11372548E+05                                 9.350664                            7.311754      -0.048438       1.948687                    0.999321      30.628076      89.611900       0.600527       0.424029      -1.057403       0.001102       0.019471      -0.018664       0.026994       0.023231      -0.021360       0.036646       0.031123       0.005329      -0.058614       0.026731       0.031883             10.703906       7.744388      -3.952778       1.543759      11.424429      -3.636945      12.942903          -0.002343
           50              C      -1.025857       3.431354       2.478458      -0.034556      26.276708 0.36871741E+03  0.83807504E+04                                 7.960536                            6.501426      -0.182994       1.958490                    0.997853      27.554708      79.801241       0.626848       0.429888      -1.047958      -0.050125       0.068217       0.022430       0.087574      -0.031878       0.005873      -0.032056      -0.044862      -0.002521      -0.041718      -0.014872       0.056590              9.322109       6.702230      -0.257225       1.627028       6.927484      -1.744234      14.336613          -0.000019
           51              C       3.988852       7.386590      11.657933       0.633503      23.227252 0.24282565E+03  0.49808011E+04                                 7.534053                            5.540813      -0.066733       2.047238                    0.999402      21.585923      59.729857       0.629822       0.474115      -1.020813      -0.025789       0.055385      -0.021332       0.064712       0.054809      -0.081200      -0.013471       0.110057       0.030237      -0.088563      -0.039389       0.127952              8.995926       7.307341      -3.578214       2.769325      11.825479      -0.886209       7.854959          -0.003821
           52              C      -0.053260       5.419563       6.590597      -0.222081      36.584034 0.48263197E+03  0.11701549E+05                                 9.707965                            7.439851      -0.169074       1.908542                    0.998936      31.123435      92.262394       0.587402       0.430074      -1.050725       0.009632       0.009117       0.021504       0.025265      -0.021292      -0.022906      -0.039207       0.024769      -0.028380      -0.060388       0.029331       0.031056             11.296597       8.712114       3.982951       1.846848      10.305228       3.787589      14.872449           0.001114
           53              C       5.479649       5.419563      11.237540      -0.162405      33.739652 0.46006150E+03  0.11020121E+05                                 9.199936                            7.272428      -0.088140       1.937268                    0.999396      30.454759      89.697137       0.593146       0.431096      -1.050239       0.000092      -0.003001       0.023922       0.024110       0.031678       0.010838      -0.009460       0.007113       0.071312      -0.046658       0.019567       0.027091             10.417427       9.673899      -5.509342      -0.721996      12.047345       0.289460       9.531037          -0.000381
           54              C      -1.699363       3.694001       6.746249      -0.263148      36.501082 0.51179747E+03  0.12599745E+05                                 9.662012                            7.647304      -0.203595       1.888094                    0.999390      32.209394      96.406496       0.580621       0.428499      -1.051046       0.005980      -0.020174       0.036562       0.042184       0.008988       0.033169       0.010338      -0.058245      -0.022627      -0.050799       0.009804       0.040995             10.905552       9.049875       3.196970      -2.875838       7.890348      -0.487048      15.776434           0.000608
           55              C       4.770119       6.214564      12.132871       0.001478      36.953520 0.42831674E+03  0.99464765E+04                                 9.559393                            6.835773       0.035072       2.019713                    0.999213      26.759904      74.343742       0.644704       0.409111      -1.078139       0.029632      -0.028110       0.019507       0.045264       0.005460       0.004970       0.014899      -0.008992       0.031212      -0.012799      -0.009570       0.022370             11.838069       9.480354      -6.335444       1.325330      14.586456      -2.778425      11.447397           0.006681
           56              C       6.230848       4.354855      11.679219       0.010412      37.042482 0.41700175E+03  0.96357685E+04                                 9.610487                            6.769318       0.048753       2.027357                    0.999352      26.652050      74.278979       0.643242       0.412082      -1.074332      -0.025593       0.018266       0.042493       0.052862      -0.000035       0.009054      -0.006358      -0.006378       0.031882      -0.012690      -0.003479       0.016169             11.880393      10.416167      -5.671432      -3.188652      11.213334       1.862091      14.011677           0.006813
           57              C      -0.836547       4.460761       5.983953       0.283630      30.864601 0.34359087E+03  0.76247123E+04                                 8.762527                            6.344118      -0.073341       2.003861                    0.999710      24.767351      69.426484       0.628336       0.439271      -1.048923       0.004064      -0.005729      -0.049839       0.050331       0.003418       0.005836       0.012831      -0.013939       0.067651      -0.019299      -0.009351       0.028650             10.677781       7.637663       3.081208       0.378826       8.084413       2.451221      16.311268           0.000302
           58              C      11.463462       4.778479       0.615956       0.280302      30.212561 0.34776469E+03  0.77343966E+04                                 8.627143                            6.375294      -0.054706       2.009255                    0.999791      24.769445      69.325351       0.628375       0.438274      -1.050370      -0.001665      -0.006567       0.050325       0.050779      -0.009552       0.004664      -0.014858      -0.011854       0.067458      -0.022767      -0.007573       0.030340             10.388163       6.907199      -3.031285       0.645940       9.148952      -2.929520      15.108339           0.000886
           59              C       6.258662       4.037137      13.029533      -0.247024      35.124945 0.49452274E+03  0.12061765E+05                                 9.420836                            7.523767      -0.098457       1.927599                    0.999079      31.444001      93.460028       0.585013       0.429255      -1.051336       0.010779      -0.005871      -0.041871       0.043633       0.009109       0.026526      -0.015233      -0.022627      -0.094087      -0.049583       0.018426       0.031157             10.555628       7.684308      -2.604882      -1.963322       8.108139       0.176026      15.874438           0.000060
           60              C      -1.361369       3.297207       3.929880      -0.024250      26.088122 0.36361812E+03  0.82462666E+04                                 7.934135                            6.464760      -0.249097       1.938729                    0.997568      27.542521      79.997268       0.626619       0.431013      -1.045984       0.051089       0.079440      -0.009875       0.094965       0.021050       0.005747       0.035446      -0.036090       0.031949      -0.036482      -0.015597       0.052079              9.272037       6.526588       0.169401       1.566664       6.766427       0.561019      14.523098           0.000023
           61              C      -0.124273       5.639848       7.958206       0.007135      37.559177 0.42291345E+03  0.98298562E+04                                 9.779702                            6.868055       0.008897       2.015531                    0.999370      26.911752      75.801659       0.630033       0.418261      -1.067834      -0.023061      -0.031474      -0.025149       0.046421      -0.009294      -0.013802       0.000481       0.005705       0.020802      -0.016608      -0.002394       0.019002             12.307855      10.980347       6.554302       1.828191      13.135893       3.669059      12.807323           0.003009
           62              C      -1.769055       3.894517       8.113858       0.001842      39.114128 0.43165039E+03  0.10082422E+05                                10.010598                            6.914594      -0.060879       1.986703                    0.999213      27.228338      76.834282       0.631307       0.415368      -1.069893       0.047790       0.009165      -0.030934       0.057661       0.004288       0.005695       0.003541      -0.032338       0.014903      -0.020300       0.004299       0.016001             12.607159      13.116351       6.867062      -3.524985      11.169024      -1.479455      13.536103           0.002591
           63              C      -0.988544       4.875912       8.717841      -0.156605      35.078536 0.46644082E+03  0.11240840E+05                                 9.535278                            7.377701      -0.200403       1.902791                    0.998956      30.783427      91.721028       0.580801       0.437600      -1.043581       0.003077      -0.003713      -0.021450       0.021985      -0.035006      -0.001141       0.010715      -0.004157       0.049688      -0.044062       0.012259       0.031803             11.002151      11.686426       6.310746      -0.397680      11.516584       0.672274       9.803444           0.001667
           64              C       0.703339       6.687611       8.592787       0.575658      23.821942 0.25039088E+03  0.51931974E+04                                 7.747566                            5.648488      -0.099985       2.023908                    0.999553      22.472542      63.228891       0.618034       0.477834      -1.015354       0.019704       0.034082       0.027012       0.047743      -0.075022       0.017083      -0.052949      -0.002474      -0.037115      -0.080604      -0.022685       0.103288              9.512240       8.790057       4.696282       1.509597      10.993993       3.913127       8.752668          -0.004505
           65              C      -2.699903       3.088219       8.928037       0.593715      24.805786 0.25784941E+03  0.53893247E+04                                 7.960897                            5.733685      -0.169765       1.999966                    0.999479      22.586983      63.875807       0.612922       0.478115      -1.014819      -0.034264      -0.060492       0.013607       0.070841      -0.080355      -0.005217       0.069180      -0.086284      -0.141881      -0.097541      -0.038826       0.136367              9.791954      11.648442       5.248195      -2.701027       8.211775      -2.798990       9.515647          -0.000472
           66              C       7.057862       3.559854      10.730673       0.635164      22.467722 0.23409305E+03  0.47703027E+04                                 7.420704                            5.467866      -0.067193       2.051203                    0.999414      21.549708      59.941473       0.627582       0.478937      -1.015590       0.033387      -0.034354      -0.043488       0.064700       0.091547       0.026175      -0.019597      -0.006222      -0.155623      -0.091965      -0.025675       0.117640              8.828331       8.461092      -4.155638      -2.343601       8.000920       2.039566      10.022982          -0.007260
           67              C       6.099608      12.934653       6.470865      -0.216746      35.012185 0.47280007E+03  0.11372498E+05                                 9.350667                            7.311748      -0.048449       1.948685                    0.999321      30.628029      89.611828       0.600526       0.424030      -1.057402      -0.001103       0.019471       0.018664       0.026994      -0.023236      -0.021361      -0.036643       0.031128       0.005327      -0.058617       0.026736       0.031881             10.703915       7.744379       3.952756       1.543747      11.424367       3.636932      12.943000          -0.002337
           68              C       4.662574      10.491754       4.173335      -0.034552      26.276484 0.36871307E+03  0.83806187E+04                                 7.960464                            6.501367      -0.182972       1.958499                    0.997853      27.554486      79.800177       0.626854       0.429885      -1.047960       0.050125       0.068216      -0.022427       0.087572       0.031879       0.005867       0.032056      -0.044857      -0.002519      -0.041721      -0.014866       0.056586              9.322029       6.702176       0.257225       1.626994       6.927420       1.744211      14.336492          -0.000011
           69              C       6.921301       0.326190       8.297447       0.633511      23.227365 0.24282688E+03  0.49808372E+04                                 7.534100                            5.540843      -0.066821       2.047208                    0.999402      21.586032      59.730409       0.629817       0.474118      -1.020811       0.025788       0.055386       0.021336       0.064714      -0.054812      -0.081199       0.013474       0.110056       0.030231      -0.088563      -0.039390       0.127953              8.995982       7.307384       3.578233       2.769347      11.825541       0.886207       7.855022          -0.003824
           70              C       3.689978      12.479963       0.061197      -0.222077      36.584638 0.48263989E+03  0.11701808E+05                                 9.708112                            7.439940      -0.169067       1.908541                    0.998936      31.123776      92.264156       0.587394       0.430078      -1.050721      -0.009635       0.009111      -0.021505       0.025265       0.021292      -0.022902       0.039210       0.024770      -0.028375      -0.060388       0.029332       0.031056             11.296785       8.712287      -3.983061       1.846877      10.305418      -3.787638      14.872649           0.001132
           71              C       5.430504      12.479963       8.717841      -0.162414      33.740118 0.46006848E+03  0.11020337E+05                                 9.200035                            7.272490      -0.088150       1.937262                    0.999396      30.455058      89.698411       0.593142       0.431097      -1.050238      -0.000093      -0.003001      -0.023922       0.024110      -0.031674       0.010838       0.009457       0.007112       0.071310      -0.046653       0.019563       0.027090             10.417554       9.674025       5.509422      -0.722015      12.047464      -0.289470       9.531174          -0.000364
           72              C      -0.595685      10.754401      13.209132      -0.263154      36.502393 0.51181779E+03  0.12600407E+05                                 9.662305                            7.647492      -0.203735       1.888044                    0.999390      32.210285      96.410702       0.580608       0.428503      -1.051040      -0.005995      -0.020183      -0.036562       0.042191      -0.008992       0.033170      -0.010339      -0.058296      -0.022589      -0.050815       0.009804       0.041011             10.905920       9.050195      -3.197125      -2.875964       7.890614       0.487082      15.776949           0.000625
           73              C       6.140033      13.274964       7.822509       0.001481      36.953448 0.42831486E+03  0.99464251E+04                                 9.559393                            6.835765       0.035065       2.019712                    0.999213      26.759853      74.343650       0.644703       0.409112      -1.078139      -0.029633      -0.028109      -0.019506       0.045263      -0.005461       0.004974      -0.014899      -0.008985       0.031211      -0.012799      -0.009571       0.022369             11.838070       9.480355       6.335421       1.325345      14.586365       2.778438      11.447490           0.006685
           74              C       4.679305      11.415255       8.276161       0.010412      37.042498 0.41700114E+03  0.96357495E+04                                 9.610490                            6.769309       0.048745       2.027355                    0.999352      26.652025      74.278854       0.643243       0.412081      -1.074332       0.025595       0.018268      -0.042493       0.052863       0.000033       0.009054       0.006357      -0.006378       0.031892      -0.012690      -0.003479       0.016170             11.880416      10.416188       5.671444      -3.188669      11.213328      -1.862099      14.011732           0.006828
           75              C       4.473264      11.521161       0.667840       0.283639      30.864801 0.34359187E+03  0.76247504E+04                                 8.762595                            6.344144      -0.073350       2.003858                    0.999710      24.767461      69.427165       0.628332       0.439273      -1.048921      -0.004067      -0.005732       0.049837       0.050330      -0.003418       0.005840      -0.012830      -0.013943       0.067648      -0.019300      -0.009349       0.028649             10.677882       7.637758      -3.081271       0.378803       8.084498      -2.451211      16.311391           0.000315
           76              C       5.378456      11.838879       6.035837       0.280300      30.212430 0.34776235E+03  0.77343293E+04                                 8.627116                            6.375269      -0.054700       2.009259                    0.999791      24.769346      69.324942       0.628377       0.438274      -1.050370       0.001666      -0.006567      -0.050326       0.050780       0.009551       0.004662       0.014859      -0.011852       0.067454      -0.022766      -0.007573       0.030339             10.388143       6.907174       3.031263       0.645934       9.148896       2.929508      15.108360           0.000892
           77              C       4.651491      11.097537       6.925847      -0.247029      35.124847 0.49452027E+03  0.12061683E+05                                 9.420808                            7.523737      -0.098451       1.927601                    0.999079      31.443861      93.459365       0.585016       0.429254      -1.051337      -0.010779      -0.005870       0.041870       0.043632      -0.009113       0.026532       0.015236      -0.022624      -0.094094      -0.049590       0.018432       0.031159             10.555610       7.684282       2.604869      -1.963334       8.108101      -0.176036      15.874448           0.000073
           78              C       4.998087      10.357607       2.721914      -0.024249      26.088085 0.36361695E+03  0.82462357E+04                                 7.934147                            6.464764      -0.249093       1.938733                    0.997568      27.542443      79.997092       0.626617       0.431015      -1.045983      -0.051086       0.079437       0.009874       0.094960      -0.021057       0.005750      -0.035447      -0.036100       0.031949      -0.036488      -0.015597       0.052086              9.272062       6.526591      -0.169403       1.566662       6.766424      -0.561020      14.523170           0.000032
           79              C      -2.170774      12.700248      11.997175       0.007144      37.559527 0.42291584E+03  0.98299408E+04                                 9.779815                            6.868111       0.008905       2.015535                    0.999370      26.911831      75.802373       0.630024       0.418265      -1.067829       0.023057      -0.031475       0.025147       0.046419       0.009291      -0.013805      -0.000487       0.005707       0.020814      -0.016605      -0.002402       0.019007             12.308025      10.980522      -6.554430       1.828244      13.136082      -3.669133      12.807472           0.003017
           80              C      -0.525992      10.954917      11.841523       0.001838      39.115496 0.43166513E+03  0.10082875E+05                                10.010887                            6.914745      -0.060936       1.986679                    0.999213      27.228904      76.836835       0.631295       0.415371      -1.069888      -0.047799       0.009162       0.030934       0.057668      -0.004285       0.005688      -0.003544      -0.032355       0.014894      -0.020303       0.004295       0.016008             12.607583      13.116826      -6.867346      -3.525165      11.169385       1.479553      13.536539           0.002602
           81              C      -1.306503      11.936312      11.237540      -0.156600      35.078436 0.46643802E+03  0.11240760E+05                                 9.535263                            7.377674      -0.200398       1.902794                    0.998956      30.783387      91.720966       0.580802       0.437599      -1.043581      -0.003079      -0.003712       0.021449       0.021984       0.035007      -0.001139      -0.010724      -0.004164       0.049684      -0.044064       0.012254       0.031810             11.002152      11.686438      -6.310769      -0.397666      11.516586      -0.672289       9.803431           0.001688
           82              C      -2.998386      13.748011      11.362594       0.575664      23.822205 0.25039338E+03  0.51932662E+04                                 7.747635                            5.648525      -0.100061       2.023880                    0.999553      22.472712      63.229625       0.618030       0.477836      -1.015352      -0.019702       0.034081      -0.027012       0.047743       0.075017       0.017076       0.052949      -0.002473      -0.037111      -0.080604      -0.022676       0.103281              9.512341       8.790171      -4.696356       1.509643      10.994103      -3.913179       8.752748          -0.004498
           83              C       0.404856      10.148619      11.027343       0.593708      24.805957 0.25785053E+03  0.53893657E+04                                 7.960981                            5.733724      -0.169811       1.999951                    0.999479      22.587184      63.876937       0.612914       0.478120      -1.014814       0.034265      -0.060502      -0.013608       0.070850       0.080350      -0.005231      -0.069178      -0.086290      -0.141909      -0.097529      -0.038842       0.136371              9.792089      11.648599      -5.248282      -2.701127       8.211879       2.799066       9.515787          -0.000467
           84              C       3.852291      10.620254       9.224707       0.635168      22.467425 0.23408940E+03  0.47702127E+04                                 7.420652                            5.467828      -0.067182       2.051210                    0.999414      21.549595      59.941183       0.627582       0.478938      -1.015589      -0.033387      -0.034355       0.043490       0.064702      -0.091546       0.026174       0.019596      -0.006222      -0.155627      -0.091963      -0.025676       0.117640              8.828274       8.461060       4.155619      -2.343589       8.000869      -2.039552      10.022894          -0.007251
           85              C      -3.468875       8.246547      13.122658      -0.216733      35.011563 0.47279170E+03  0.11372245E+05                                 9.350569                            7.311696      -0.048434       1.948694                    0.999321      30.627654      89.610511       0.600526       0.424031      -1.057402      -0.001100      -0.019471       0.018661       0.026992       0.023244      -0.021356       0.036644       0.031138       0.005303      -0.058622       0.026750       0.031872             10.703779       7.744313      -3.952714       1.543730      11.424266      -3.636876      12.942759          -0.002346
           86              C       8.299292      10.689446      10.825129      -0.034557      26.276780 0.36871924E+03  0.83808085E+04                                 7.960567                            6.501457      -0.183018       1.958481                    0.997853      27.554823      79.801840       0.626843       0.429890      -1.047956       0.050125      -0.068217      -0.022432       0.087574      -0.031879       0.005877      -0.032057      -0.044862      -0.002530      -0.041716      -0.014877       0.056592              9.322135       6.702273      -0.257227       1.627044       6.927508      -1.744245      14.336623          -0.000008
           87              C       3.284583       6.734210       1.645654       0.633509      23.227154 0.24282478E+03  0.49807821E+04                                 7.534061                            5.540826      -0.066798       2.047216                    0.999402      21.585870      59.729830       0.629817       0.474119      -1.020811       0.025783      -0.055383       0.021336       0.064709       0.054825      -0.081207      -0.013478       0.110062       0.030229      -0.088574      -0.039394       0.127968              8.995916       7.307322      -3.578173       2.769336      11.825431      -0.886203       7.854996          -0.003808
           88              C       7.326695       8.701237       6.712990      -0.222077      36.584240 0.48263530E+03  0.11701660E+05                                 9.708034                            7.439905      -0.169053       1.908548                    0.998936      31.123502      92.262972       0.587396       0.430078      -1.050722      -0.009636      -0.009112      -0.021506       0.025266      -0.021287      -0.022907      -0.039206       0.024775      -0.028378      -0.060385       0.029327       0.031058             11.296671       8.712140       3.982936       1.846826      10.305262       3.787593      14.872610           0.001128
           89              C       1.793786       8.701237       2.066047      -0.162401      33.738965 0.46005163E+03  0.11019806E+05                                 9.199773                            7.272324      -0.088071       1.937295                    0.999396      30.454301      89.694973       0.593154       0.431093      -1.050243      -0.000092       0.002993      -0.023926       0.024113       0.031678       0.010838      -0.009469       0.007117       0.071318      -0.046662       0.019569       0.027092             10.417217       9.673718      -5.509204      -0.721963      12.047080       0.289426       9.530853          -0.000372
           90              C       8.972798      10.426799       6.557338      -0.263143      36.498984 0.51176185E+03  0.12598586E+05                                 9.661504                            7.646940      -0.203322       1.888185                    0.999391      32.208091      96.399948       0.580649       0.428488      -1.051058      -0.005970       0.020180      -0.036565       0.042188       0.008975       0.033173       0.010332      -0.058175      -0.022707      -0.050782       0.009813       0.040970             10.904955       9.049366       3.196759      -2.875704       7.889927      -0.487067      15.775571           0.000608
           91              C       2.503316       7.906236       1.170716       0.001490      36.952749 0.42830778E+03  0.99462127E+04                                 9.559266                            6.835708       0.035068       2.019719                    0.999213      26.759550      74.342461       0.644706       0.409112      -1.078139      -0.029632       0.028110      -0.019504       0.045262       0.005463       0.004970       0.014899      -0.008980       0.031212      -0.012802      -0.009566       0.022368             11.837873       9.480201      -6.335284       1.325344      14.586126      -2.778431      11.447293           0.006686
           92              C       1.042587       9.765945       1.624368       0.010396      37.042255 0.41700140E+03  0.96357429E+04                                 9.610388                            6.769273       0.048839       2.027384                    0.999352      26.652037      74.278486       0.643251       0.412076      -1.074337       0.025593      -0.018268      -0.042502       0.052869      -0.000043       0.009047      -0.006358      -0.006380       0.031886      -0.012682      -0.003485       0.016167             11.880236      10.416020      -5.671307      -3.188598      11.213141       1.862041      14.011547           0.006830
           93              C       8.109982       9.660039       7.319634       0.283626      30.864504 0.34359045E+03  0.76246843E+04                                 8.762438                            6.344067      -0.073383       2.003844                    0.999710      24.767303      69.425775       0.628347       0.439264      -1.048930      -0.004070       0.005733       0.049838       0.050331       0.003420       0.005835       0.012832      -0.013938       0.067657      -0.019299      -0.009352       0.028652             10.677661       7.637560       3.081146       0.378815       8.084312       2.451190      16.311112           0.000309
           94              C      -4.190027       9.342321      12.687631       0.280304      30.212238 0.34776135E+03  0.77343041E+04                                 8.627093                            6.375273      -0.054710       2.009258                    0.999791      24.769281      69.324826       0.628375       0.438276      -1.050369       0.001666       0.006568      -0.050325       0.050779      -0.009549       0.004664      -0.014857      -0.011852       0.067443      -0.022762      -0.007573       0.030335             10.388083       6.907172      -3.031266       0.645935       9.148886      -2.929485      15.108190           0.000897
           95              C       1.014773      10.083663       0.274054      -0.247021      35.124945 0.49452377E+03  0.12061799E+05                                 9.420850                            7.523787      -0.098483       1.927589                    0.999079      31.444020      93.460186       0.585011       0.429257      -1.051334      -0.010776       0.005868       0.041872       0.043633       0.009112       0.026528      -0.015238      -0.022630      -0.094087      -0.049587       0.018426       0.031160             10.555631       7.684321      -2.604872      -1.963314       8.108128       0.176014      15.874445           0.000074
           96              C       8.634804      10.823593       9.373707      -0.024251      26.088076 0.36361790E+03  0.82462605E+04                                 7.934117                            6.464754      -0.249125       1.938720                    0.997568      27.542553      79.997361       0.626620       0.431013      -1.045985      -0.051090      -0.079439       0.009875       0.094964       0.021051       0.005748       0.035446      -0.036082       0.031955      -0.036482      -0.015596       0.052078              9.271996       6.526591       0.169399       1.566671       6.766433       0.561006      14.522964           0.000029
           97              C       7.397708       8.480952       5.345381       0.007139      37.558885 0.42290914E+03  0.98297370E+04                                 9.779682                            6.868046       0.008946       2.015552                    0.999369      26.911552      75.801170       0.630029       0.418264      -1.067831       0.023059       0.031473       0.025148       0.046418      -0.009287      -0.013807       0.000488       0.005708       0.020819      -0.016603      -0.002406       0.019009             12.307810      10.980292       6.554242       1.828134      13.135809       3.669001      12.807329           0.003017
           98              C       9.042490      10.226283       5.189729       0.001831      39.114304 0.43165169E+03  0.10082454E+05                                10.010614                            6.914594      -0.061044       1.986650                    0.999213      27.228367      76.834205       0.631309       0.415366      -1.069895      -0.047787      -0.009163       0.030938       0.057661       0.004294       0.005703       0.003545      -0.032345       0.014903      -0.020307       0.004298       0.016009             12.607203      13.116434       6.867126      -3.525087      11.169084      -1.479565      13.536090           0.002586
           99              C       8.261979       9.244888       4.585746      -0.156602      35.078035 0.46643256E+03  0.11240590E+05                                 9.535202                            7.377647      -0.200366       1.902809                    0.998956      30.783017      91.719550       0.580802       0.437601      -1.043580      -0.003075       0.003709       0.021447       0.021982      -0.035006      -0.001141       0.010724      -0.004164       0.049689      -0.044064       0.012254       0.031809             11.002066      11.686357       6.310708      -0.397743      11.516502       0.672195       9.803339           0.001681
          100              C       6.570096       7.433189       4.710800       0.575664      23.821521 0.25038579E+03  0.51930696E+04                                 7.747513                            5.648462      -0.100030       2.023899                    0.999553      22.472262      63.228133       0.618030       0.477839      -1.015350      -0.019705      -0.034080      -0.027013       0.047743      -0.075023       0.017080      -0.052957      -0.002462      -0.037092      -0.080614      -0.022675       0.103289              9.512150       8.789988       4.696213       1.509561      10.993851       3.913061       8.752610          -0.004478
          101              C       9.973338      11.032581       4.375550       0.593714      24.806367 0.25785547E+03  0.53895018E+04                                 7.961104                            5.733808      -0.170192       1.999823                    0.999478      22.587495      63.878279       0.612904       0.478125      -1.014810       0.034263       0.060499      -0.013604       0.070846      -0.080347      -0.005232       0.069187      -0.086312      -0.141864      -0.097530      -0.038845       0.136375              9.792233      11.648773       5.248389      -2.701146       8.212039      -2.799099       9.515887          -0.000473
          102              C       0.215573      10.560946       2.572914       0.635154      22.467488 0.23409072E+03  0.47702483E+04                                 7.420705                            5.467877      -0.067126       2.051232                    0.999414      21.549499      59.941055       0.627574       0.478944      -1.015585      -0.033389       0.034342       0.043505       0.064706       0.091543       0.026181      -0.019606      -0.006227      -0.155609      -0.091973      -0.025661       0.117634              8.828322       8.461102      -4.155632      -2.343585       8.000904       2.039550      10.022960          -0.007310
          103              C       1.173827       1.186147       6.832722      -0.216755      35.012151 0.47280036E+03  0.11372501E+05                                 9.350640                            7.311735      -0.048405       1.948698                    0.999321      30.628034      89.611684       0.600528       0.424028      -1.057404       0.001104      -0.019466      -0.018663       0.026989      -0.023232      -0.021363      -0.036648       0.031131       0.005335      -0.058620       0.026732       0.031888             10.703876       7.744354       3.952730       1.543753      11.424322       3.636925      12.942953          -0.002346
          104              C       2.610861       3.629046       9.130252      -0.034553      26.276510 0.36871409E+03  0.83806548E+04                                 7.960497                            6.501399      -0.182995       1.958493                    0.997853      27.554556      79.800670       0.626849       0.429888      -1.047958      -0.050124      -0.068215       0.022430       0.087572       0.031881       0.005871       0.032057      -0.044858      -0.002523      -0.041720      -0.014870       0.056591              9.322058       6.702202       0.257226       1.627020       6.927461       1.744223      14.336512          -0.000022
          105              C       0.352134      13.794610       5.006140       0.633511      23.227283 0.24282632E+03  0.49808222E+04                                 7.534086                            5.540841      -0.066784       2.047220                    0.999402      21.585935      59.730095       0.629816       0.474119      -1.020811      -0.025789      -0.055392      -0.021330       0.064717      -0.054814      -0.081196       0.013465       0.110051       0.030224      -0.088565      -0.039381       0.127947              8.995956       7.307377       3.578208       2.769360      11.825463       0.886224       7.855028          -0.003862
          106              C       3.583457       1.640837      13.242390      -0.222078      36.585001 0.48264597E+03  0.11701997E+05                                 9.708180                            7.439989      -0.169069       1.908538                    0.998936      31.124019      92.265185       0.587391       0.430078      -1.050721       0.009641      -0.009105       0.021506       0.025266       0.021289      -0.022906       0.039207       0.024778      -0.028363      -0.060386       0.029327       0.031059             11.296867       8.712302      -3.983057       1.846916      10.305479      -3.787714      14.872821           0.001130
          107              C       1.842931       1.640837       4.585746      -0.162406      33.739828 0.46006474E+03  0.11020225E+05                                 9.199989                            7.272470      -0.088173       1.937256                    0.999396      30.454908      89.697889       0.593142       0.431098      -1.050237       0.000093       0.002997       0.023926       0.024113      -0.031676       0.010838       0.009457       0.007124       0.071312      -0.046656       0.019565       0.027092             10.417476       9.673944       5.509345      -0.721991      12.047352      -0.289438       9.531132          -0.000380
          108              C       7.869120       3.366399       0.094455      -0.263140      36.500483 0.51178846E+03  0.12599455E+05                                 9.661887                            7.647226      -0.203535       1.888117                    0.999390      32.208966      96.404639       0.580626       0.428498      -1.051048       0.005979       0.020178       0.036562       0.042186      -0.008990       0.033163      -0.010339      -0.058223      -0.022637      -0.050787       0.009797       0.040989             10.905389       9.049760      -3.196933      -2.875780       7.890264       0.487041      15.776142           0.000596
          109              C       1.133401       0.845836       5.481078       0.001462      36.953442 0.42831659E+03  0.99464668E+04                                 9.559355                            6.835756       0.035116       2.019728                    0.999213      26.759909      74.343604       0.644708       0.409109      -1.078141       0.029633       0.028118       0.019501       0.045266      -0.005453       0.004976      -0.014894      -0.008982       0.031222      -0.012790      -0.009576       0.022366             11.837998       9.480293       6.335351       1.325338      14.586251       2.778431      11.447450           0.006690
          110              C       2.594130       2.705545       5.027426       0.010421      37.041964 0.41699593E+03  0.96355967E+04                                 9.610397                            6.769271       0.048753       2.027361                    0.999351      26.651813      74.278086       0.643244       0.412082      -1.074332      -0.025588      -0.018265       0.042492       0.052858       0.000034       0.009055       0.006358      -0.006382       0.031878      -0.012691      -0.003477       0.016168             11.880260      10.416066       5.671363      -3.188585      11.213208      -1.862037      14.011506           0.006823
          111              C       2.800171       2.599639      12.635747       0.283635      30.864789 0.34359297E+03  0.76247736E+04                                 8.762562                            6.344137      -0.073370       2.003849                    0.999710      24.767471      69.426971       0.628335       0.439271      -1.048923       0.004070       0.005735      -0.049836       0.050330      -0.003420       0.005837      -0.012832      -0.013934       0.067648      -0.019297      -0.009353       0.028650             10.677826       7.637698      -3.081240       0.378876       8.084475      -2.451277      16.311304           0.000303
          112              C       1.894979       2.281921       7.267750       0.280303      30.212381 0.34776234E+03  0.77343317E+04                                 8.627121                            6.375282      -0.054730       2.009250                    0.999791      24.769327      69.324976       0.628374       0.438276      -1.050369      -0.001665       0.006565       0.050325       0.050778       0.009551       0.004663       0.014860      -0.011850       0.067450      -0.022764      -0.007574       0.030338             10.388136       6.907175       3.031259       0.645954       9.148898       2.929523      15.108334           0.000887
          113              C       2.621944       3.023263       6.377740      -0.247013      35.124175 0.49451019E+03  0.12061367E+05                                 9.420684                            7.523660      -0.098417       1.927618                    0.999079      31.443424      93.457588       0.585020       0.429254      -1.051338       0.010784       0.005870      -0.041870       0.043633      -0.009109       0.026526       0.015231      -0.022625      -0.094099      -0.049584       0.018427       0.031157             10.555448       7.684181       2.604819      -1.963289       8.107987      -0.176029      15.874176           0.000055
          114              C       2.275348       3.763193      10.581673      -0.024252      26.088160 0.36361856E+03  0.82462876E+04                                 7.934169                            6.464784      -0.249134       1.938718                    0.997568      27.542618      79.997876       0.626614       0.431016      -1.045982       0.051090      -0.079438      -0.009876       0.094964      -0.021055       0.005749      -0.035448      -0.036084       0.031951      -0.036486      -0.015597       0.052083              9.272076       6.526629      -0.169404       1.566699       6.766476      -0.561021      14.523123           0.000017
          115              C       9.444209       1.420552       1.306412       0.007142      37.559911 0.42292152E+03  0.98301109E+04                                 9.779884                            6.868164       0.008879       2.015523                    0.999370      26.912051      75.803267       0.630020       0.418266      -1.067828      -0.023055       0.031480      -0.025147       0.046421       0.009289      -0.013806      -0.000488       0.005710       0.020812      -0.016603      -0.002405       0.019008             12.308087      10.980527      -6.554417       1.828249      13.136124      -3.669165      12.807610           0.003014
          116              C       7.799427       3.165883       1.462064       0.001849      39.113373 0.43164272E+03  0.10082182E+05                                10.010420                            6.914503      -0.060792       1.986733                    0.999213      27.228022      76.832731       0.631317       0.415364      -1.069897       0.047789      -0.009163      -0.030934       0.057660      -0.004292       0.005698      -0.003542      -0.032323       0.014901      -0.020295       0.004297       0.015998             12.606898      13.116065      -6.866887      -3.524925      11.168793       1.479440      13.535837           0.002589
          117              C       8.579938       2.184488       2.066047      -0.156600      35.078250 0.46643744E+03  0.11240726E+05                                 9.535188                            7.377650      -0.200369       1.902803                    0.998956      30.783257      91.720068       0.580806       0.437597      -1.043583       0.003080       0.003715      -0.021449       0.021985       0.035001      -0.001144      -0.010720      -0.004159       0.049699      -0.044060       0.012255       0.031805             11.002022      11.686284      -6.310644      -0.397716      11.516431      -0.672225       9.803350           0.001679
          118              C      10.271821       0.372789       1.940993       0.575665      23.822211 0.25039381E+03  0.51932780E+04                                 7.747629                            5.648526      -0.100045       2.023885                    0.999553      22.472761      63.229808       0.618031       0.477835      -1.015352       0.019710      -0.034078       0.027010       0.047743       0.075015       0.017078       0.052947      -0.002467      -0.037099      -0.080602      -0.022675       0.103277              9.512315       8.790108      -4.696306       1.509629      10.994063      -3.913183       8.752773          -0.004487
          119              C       6.868579       3.972181       2.276244       0.593725      24.805415 0.25784562E+03  0.53892188E+04                                 7.960793                            5.733628      -0.169705       1.999987                    0.999479      22.586725      63.874649       0.612928       0.478113      -1.014821      -0.034268       0.060487       0.013602       0.070838       0.080362      -0.005211      -0.069180      -0.086272      -0.141855      -0.097547      -0.038817       0.136364              9.791799      11.648240      -5.248083      -2.700954       8.211638       2.798924       9.515519          -0.000467
          120              C       3.421144       3.500546       4.078880       0.635163      22.467647 0.23409238E+03  0.47702844E+04                                 7.420691                            5.467862      -0.067197       2.051203                    0.999414      21.549628      59.941168       0.627581       0.478938      -1.015590       0.033383       0.034355      -0.043489       0.064699      -0.091551       0.026175       0.019598      -0.006230      -0.155631      -0.091968      -0.025677       0.117645              8.828306       8.461076       4.155627      -2.343580       8.000900      -2.039546      10.022942          -0.007244
          121              O      -0.711908       4.363327       4.632309      -0.203995      27.588384 0.32713381E+03  0.69359204E+04                                 7.361857                            5.547444       0.334442       2.232686                    0.999033      22.503202      55.297944       0.818909       0.352770      -1.145587      -0.109877      -0.127792       0.055723       0.177507       0.064319       0.049182       0.112323      -0.069904       0.316361      -0.127651      -0.064678       0.192329              9.026258       5.035163       1.126561       1.889041       6.041361       3.518419      16.002251           0.000242
          122              O       3.947915       8.397640      12.404265      -0.576155      33.526531 0.50389668E+03  0.11878234E+05                                 8.080090                            6.809809       0.663165       2.246279                    0.999510      27.631417      71.126978       0.752898       0.345112      -1.154206      -0.010997      -0.043119      -0.020433       0.048966       0.028733      -0.056225       0.018562      -0.000593      -0.069850      -0.076525       0.019661       0.056864              8.893493       6.182806      -2.254155       0.283714      13.948027       1.862875       6.549646           0.039109
          123              O      11.427968       4.556782       1.980904      -0.210271      27.001063 0.33209695E+03  0.70656905E+04                                 7.248721                            5.591836       0.339582       2.231359                    0.998991      22.649195      55.701719       0.815344       0.353082      -1.145661       0.107419      -0.119629      -0.078079       0.178734      -0.092195       0.054404      -0.119018      -0.079022       0.226629      -0.141080      -0.058062       0.199142              8.809814       5.241330      -1.483417       2.252876       6.828905      -4.307832      14.359208           0.000544
          124              O       3.418876       7.294805      10.528459      -0.551219      34.149456 0.51145529E+03  0.12107954E+05                                 8.258689                            6.916977       0.611942       2.248285                    0.998481      27.160734      70.189229       0.737542       0.350797      -1.148876       0.034403      -0.001175       0.007400       0.035210       0.032149      -0.002924      -0.005552       0.102547       0.102512      -0.077788       0.032612       0.045175              9.249400       9.469844      -2.178059       4.656827       8.048364      -1.742557      10.229993           0.050775
          125              O       0.463186       7.077345       9.735565      -0.533983      29.761702 0.45207799E+03  0.10398336E+05                                 7.546203                            6.495858       0.610145       2.249484                    0.998944      26.767086      68.638492       0.760790       0.350018      -1.147172      -0.007684      -0.017896      -0.027530       0.033722      -0.032723       0.016097       0.026021      -0.044470       0.075286      -0.060520       0.015204       0.045316              8.353881       6.273911       1.294059       0.323558       9.155691       3.794327       9.632041           0.063197
          126              O       1.686527       7.180427       8.004768      -0.543508      30.438497 0.47253719E+03  0.10978802E+05                                 7.633941                            6.640350       0.696041       2.266919                    0.999158      27.210256      69.896506       0.753373       0.349927      -1.148402       0.002913      -0.022825      -0.000164       0.023011       0.015610      -0.015183      -0.036334       0.069365      -0.139879      -0.069555       0.003165       0.066390              8.377601       9.387188       3.640343      -0.776691       8.857290       0.199621       6.888324           0.055418
          127              O      -2.530419       2.952659      10.167932      -0.523138      30.132180 0.49405426E+03  0.11616729E+05                                 7.612423                            6.840789       0.608835       2.239695                    0.999115      27.289153      70.708157       0.733378       0.355197      -1.143182       0.009306       0.007684      -0.022942       0.025922      -0.072127      -0.014202       0.007552      -0.084379       0.061733      -0.094492       0.017886       0.076606              8.008640       6.960585       1.444821      -0.449072       6.440774      -1.473918      10.624563           0.040908
          128              O      -3.678831       2.465492       8.395894      -0.623523      39.353194 0.61465102E+03  0.15297921E+05                                 9.165347                            7.607267       0.301485       2.100103                    0.999538      29.648226      79.621485       0.697015       0.353069      -1.142317       0.078237      -0.029509      -0.004699       0.083749      -0.005032       0.009706       0.050942       0.003361      -0.158423      -0.079170       0.029196       0.049974             10.569461      15.235141       5.094166       0.365265       9.070073      -0.606565       7.403169           0.054609
          129              O       6.924187       3.760369       9.520047      -0.598882      34.534094 0.53315359E+03  0.12769912E+05                                 8.259179                            7.040128       0.637793       2.229632                    0.999443      28.201282      73.615205       0.733551       0.348610      -1.149187      -0.007262      -0.012428       0.060352       0.062045       0.068376       0.014116      -0.002783      -0.004812       0.038477      -0.076475       0.013237       0.063239              8.882323       6.590710      -1.124204      -1.686090       6.101306       1.175288      13.954954           0.035252
          130              O       7.865673       2.715430      11.208272      -0.541417      35.896815 0.52159223E+03  0.12426774E+05                                 8.618989                            7.020530       0.386535       2.171646                    0.998949      27.272439      71.040146       0.725502       0.354356      -1.144310      -0.028353       0.020177       0.006237       0.035354       0.008661       0.010926      -0.025250      -0.015845      -0.151969      -0.059813       0.018244       0.041569              9.991261      11.490096      -6.116449      -1.116941      11.480621       1.156475       7.003068           0.060691
          131              O       4.348625      11.423727       2.019485      -0.203999      27.588985 0.32714152E+03  0.69361279E+04                                 7.361973                            5.547517       0.334419       2.232674                    0.999033      22.503395      55.298680       0.818902       0.352771      -1.145586       0.109880      -0.127794      -0.055723       0.177510      -0.064317       0.049184      -0.112322      -0.069906       0.316368      -0.127650      -0.064680       0.192330              9.026417       5.035235      -1.126575       1.889066       6.041432      -3.518464      16.002585           0.000254
          132              O       6.962238       1.337240       7.551116      -0.576141      33.524639 0.50386285E+03  0.11877221E+05                                 8.079748                            6.809542       0.663204       2.246308                    0.999510      27.630695      71.124167       0.752920       0.345108      -1.154211       0.010989      -0.043122       0.020430       0.048966      -0.028750      -0.056234      -0.018575      -0.000635      -0.069822      -0.076547       0.019685       0.056863              8.893090       6.182517       2.253976       0.283683      13.947331      -1.862864       6.549420           0.039115
          133              O       5.413949      11.617182       4.670889      -0.210277      27.001339 0.33210014E+03  0.70657770E+04                                 7.248780                            5.591869       0.339563       2.231351                    0.998991      22.649269      55.702009       0.815340       0.353083      -1.145660      -0.107415      -0.119631       0.078082       0.178735       0.092196       0.054404       0.119020      -0.079020       0.226627      -0.141081      -0.058063       0.199144              8.809907       5.241371       1.483426       2.252905       6.828945       4.307880      14.359405           0.000552
          134              O       7.491276       0.234405       9.426922      -0.551265      34.153009 0.51151885E+03  0.12109839E+05                                 8.259218                            6.917377       0.612216       2.248332                    0.998482      27.162511      70.194997       0.737525       0.350794      -1.148878      -0.034392      -0.001153      -0.007413       0.035201      -0.032165      -0.002939       0.005552       0.102547       0.102456      -0.077786       0.032588       0.045198              9.250035       9.470517       2.178287       4.657209       8.048930       1.742740      10.230659           0.050774
          135              O      -2.758234       0.016945      10.219816      -0.533973      29.762452 0.45209133E+03  0.10398735E+05                                 7.546396                            6.496009       0.610164       2.249486                    0.998944      26.767259      68.639577       0.760770       0.350024      -1.147165       0.007695      -0.017906       0.027518       0.033721       0.032698       0.016085      -0.026015      -0.044434       0.075281      -0.060484       0.015184       0.045300              8.354110       6.274091      -1.294129       0.323606       9.155948      -3.794461       9.632290           0.063214
          136              O      -3.981574       0.120027      11.950612      -0.543509      30.438265 0.47253286E+03  0.10978657E+05                                 7.633805                            6.640236       0.696081       2.266912                    0.999159      27.210656      69.896995       0.753395       0.349918      -1.148411      -0.002911      -0.022814       0.000161       0.023000      -0.015611      -0.015173       0.036352       0.069355      -0.139866      -0.069566       0.003184       0.066383              8.377450       9.387057      -3.640276      -0.776678       8.857103      -0.199586       6.888191           0.055425
          137              O       0.235372      10.013059       9.787449      -0.523134      30.132706 0.49406477E+03  0.11617059E+05                                 7.612581                            6.840919       0.608444       2.239577                    0.999112      27.289133      70.708776       0.733360       0.355203      -1.143175      -0.009291       0.007667       0.022951       0.025920       0.072126      -0.014192      -0.007544      -0.084381       0.061660      -0.094479       0.017869       0.076611              8.008816       6.960743      -1.444877      -0.449112       6.440903       1.473972      10.624803           0.040932
          138              O       1.383784       9.525892      11.559487      -0.623505      39.354496 0.61467366E+03  0.15298660E+05                                 9.165645                            7.607485       0.301142       2.100001                    0.999538      29.648340      79.622846       0.696993       0.353077      -1.142309      -0.078227      -0.029513       0.004684       0.083740       0.005035       0.009718      -0.050966       0.003432      -0.158496      -0.079216       0.029246       0.049970             10.569848      15.235744      -5.094413       0.365206       9.070389       0.606629       7.403411           0.054598
          139              O       3.985965      10.820769      10.435334      -0.598925      34.536799 0.53320457E+03  0.12771443E+05                                 8.259585                            7.040452       0.638023       2.229676                    0.999444      28.202611      73.619665       0.733536       0.348609      -1.149188       0.007255      -0.012428      -0.060354       0.062046      -0.068368       0.014107       0.002788      -0.004813       0.038391      -0.076454       0.013212       0.063241              8.882781       6.591065       1.124311      -1.686238       6.101611      -1.175408      13.955668           0.035246
          140              O       3.044479       9.775830       8.747108      -0.541404      35.896577 0.52158801E+03  0.12426676E+05                                 8.619079                            7.020598       0.386380       2.171626                    0.998948      27.271761      71.038895       0.725482       0.354366      -1.144300       0.028375       0.020182      -0.006230       0.035373      -0.008674       0.010918       0.025252      -0.015882      -0.152030      -0.059830       0.018229       0.041600              9.991376      11.490259       6.116540      -1.116962      11.480725      -1.156475       7.003145           0.060687
          141              O       7.985343       9.757473       8.671278      -0.203998      27.588446 0.32713487E+03  0.69359470E+04                                 7.361861                            5.547448       0.334432       2.232681                    0.999033      22.503274      55.298100       0.818910       0.352769      -1.145588       0.109873       0.127795      -0.055725       0.177507       0.064321       0.049182       0.112323      -0.069903       0.316362      -0.127653      -0.064677       0.192330              9.026257       5.035169       1.126568       1.889061       6.041377       3.518440      16.002225           0.000248
          142              O       3.325520       5.723160       0.899322      -0.576145      33.523871 0.50385087E+03  0.11876858E+05                                 8.079591                            6.809432       0.663189       2.246304                    0.999510      27.630537      71.123302       0.752932       0.345105      -1.154214       0.010980       0.043122       0.020442       0.048969       0.028762      -0.056256       0.018560      -0.000623      -0.069854      -0.076565       0.019670       0.056896              8.892895       6.182388      -2.253882       0.283674      13.946989       1.862836       6.549309           0.039094
          143              O      -4.154533       9.564018      11.322683      -0.210263      27.000826 0.33209432E+03  0.70656204E+04                                 7.248677                            5.591815       0.339596       2.231366                    0.998991      22.649093      55.701404       0.815346       0.353082      -1.145660      -0.107417       0.119630       0.078076       0.178733      -0.092192       0.054404      -0.119018      -0.079018       0.226631      -0.141077      -0.058063       0.199140              8.809743       5.241313      -1.483412       2.252862       6.828864      -4.307787      14.359052           0.000550
          144              O       3.854559       6.825995       2.775128      -0.551265      34.152733 0.51151367E+03  0.12109682E+05                                 8.259157                            6.917333       0.612178       2.248318                    0.998483      27.162520      70.194859       0.737529       0.350793      -1.148879      -0.034364       0.001144      -0.007416       0.035174       0.032191      -0.002928      -0.005567       0.102576       0.102408      -0.077806       0.032584       0.045221              9.249950       9.470407      -2.178242       4.657157       8.048850      -1.742728      10.230594           0.050773
          145              O       6.810249       7.043455       3.568022      -0.533981      29.762082 0.45208479E+03  0.10398554E+05                                 7.546377                            6.496002       0.610055       2.249456                    0.998944      26.766935      68.638790       0.760763       0.350029      -1.147161       0.007680       0.017916       0.027518       0.033723      -0.032687       0.016085       0.026004      -0.044402       0.075235      -0.060460       0.015184       0.045276              8.354074       6.274071       1.294108       0.323578       9.155895       3.794410       9.632256           0.063230
          146              O       5.586908       6.940373       5.298819      -0.543531      30.437998 0.47252855E+03  0.10978527E+05                                 7.633750                            6.640199       0.696152       2.266938                    0.999160      27.210562      69.896548       0.753398       0.349917      -1.148413      -0.002920       0.022814       0.000183       0.023001       0.015610      -0.015181      -0.036373       0.069392      -0.139795      -0.069577       0.003184       0.066393              8.377372       9.386951       3.640210      -0.776695       8.857005       0.199567       6.888160           0.055438
          147              O       9.803854      11.168141       3.135655      -0.523140      30.133039 0.49407157E+03  0.11617249E+05                                 7.612592                            6.840931       0.608855       2.239700                    0.999115      27.289397      70.709356       0.733366       0.355199      -1.143179      -0.009294      -0.007677       0.022953       0.025925      -0.072130      -0.014206       0.007563      -0.084379       0.061706      -0.094490       0.017872       0.076618              8.008822       6.960736       1.444876      -0.449080       6.440920      -1.473949      10.624810           0.040907
          148              O      10.952266      11.655308       4.907693      -0.623623      39.356993 0.61472500E+03  0.15300191E+05                                 9.165749                            7.607576       0.301601       2.100074                    0.999541      29.650571      79.628362       0.697023       0.353055      -1.142330      -0.078276       0.029528       0.004706       0.083793      -0.005045       0.009680       0.050934       0.003304      -0.158409      -0.079152       0.029162       0.049990             10.569943      15.235831       5.094466       0.365262       9.070503      -0.606604       7.403496           0.054576
          149              O       0.349248      10.360431       3.783540      -0.598788      34.533580 0.53314476E+03  0.12769698E+05                                 8.259329                            7.040262       0.637089       2.229441                    0.999442      28.200403      73.613863       0.733511       0.348629      -1.149167       0.007256       0.012405      -0.060401       0.062087       0.068306       0.014115      -0.002779      -0.004947       0.038500      -0.076413       0.013245       0.063168              8.882489       6.590852      -1.124237      -1.686130       6.101419       1.175328      13.955196           0.035395
          150              O      -0.592238      11.405370       2.095315      -0.541370      35.894150 0.52154673E+03  0.12425408E+05                                 8.618562                            7.020219       0.386622       2.171699                    0.998949      27.271268      71.036088       0.725520       0.354356      -1.144312       0.028342      -0.020162      -0.006246       0.035338       0.008694       0.010921      -0.025265      -0.015841      -0.152011      -0.059835       0.018240       0.041595              9.990720      11.489490      -6.116054      -1.116817      11.479966       1.156339       7.002702           0.060696
          151              O       2.924810       2.697073      11.284102      -0.203994      27.588734 0.32713833E+03  0.69360409E+04                                 7.361919                            5.547482       0.334431       2.232680                    0.999033      22.503316      55.298344       0.818906       0.352770      -1.145587      -0.109873       0.127798       0.055722       0.177509      -0.064319       0.049182      -0.112323      -0.069898       0.316369      -0.127651      -0.064678       0.192329              9.026342       5.035210      -1.126586       1.889095       6.041428      -3.518485      16.002387           0.000243
          152              O       0.311197      12.783560       5.752471      -0.576036      33.523611 0.50384408E+03  0.11876704E+05                                 8.079774                            6.809577       0.662642       2.246165                    0.999508      27.629565      71.121721       0.752889       0.345124      -1.154194      -0.010985       0.043159      -0.020424       0.048995      -0.028713      -0.056164      -0.018559      -0.000756      -0.069721      -0.076468       0.019713       0.056755              8.893109       6.182553       2.253972       0.283700      13.947328      -1.862840       6.549444           0.039246
          153              O       1.859486       2.503618       8.632698      -0.210274      27.001284 0.33209991E+03  0.70657697E+04                                 7.248762                            5.591862       0.339583       2.231357                    0.998991      22.649272      55.701981       0.815342       0.353082      -1.145660       0.107418       0.119632      -0.078081       0.178738       0.092194       0.054405       0.119021      -0.079018       0.226627      -0.141078      -0.058065       0.199144              8.809873       5.241363       1.483428       2.252909       6.828942       4.307868      14.359315           0.000542
          154              O      -0.217841      13.886395       3.876665      -0.551262      34.151568 0.51149268E+03  0.12109044E+05                                 8.258927                            6.917148       0.612453       2.248418                    0.998482      27.162026      70.192840       0.737547       0.350789      -1.148884       0.034358       0.001191       0.007401       0.035166      -0.032201      -0.002924       0.005547       0.102539       0.102462      -0.077803       0.032602       0.045201              9.249694       9.470178       2.178171       4.657020       8.048593       1.742656      10.230311           0.050725
          155              O      10.031669      -0.016945       3.083771      -0.533966      29.761357 0.45207083E+03  0.10398146E+05                                 7.546232                            6.495881       0.610027       2.249461                    0.998943      26.766597      68.637512       0.760774       0.350026      -1.147163      -0.007690       0.017899      -0.027504       0.033704       0.032692       0.016096      -0.026044      -0.044422       0.075289      -0.060493       0.015168       0.045325              8.353911       6.273918      -1.294043       0.323558       9.155692      -3.794349       9.632122           0.063196
          156              O      11.255009      14.000773       1.352975      -0.543566      30.439559 0.47255821E+03  0.10979399E+05                                 7.634032                            6.640426       0.695993       2.266880                    0.999159      27.211205      69.899013       0.753381       0.349919      -1.148410       0.002918       0.022822      -0.000168       0.023008      -0.015620      -0.015166       0.036370       0.069388      -0.139871      -0.069587       0.003186       0.066401              8.377700       9.387303      -3.640391      -0.776686       8.857388      -0.199626       6.888408           0.055381
          157              O       7.038063       4.107741       3.516138      -0.523134      30.132318 0.49405723E+03  0.11616819E+05                                 7.612459                            6.840820       0.608761       2.239670                    0.999115      27.289215      70.708439       0.733374       0.355198      -1.143181       0.009303      -0.007685      -0.022939       0.025919       0.072133      -0.014197      -0.007554      -0.084358       0.061721      -0.094489       0.017882       0.076608              8.008677       6.960622      -1.444831      -0.449079       6.440798       1.473917      10.624610           0.040940
          158              O       5.889651       4.594908       1.744100      -0.623531      39.352156 0.61463345E+03  0.15297344E+05                                 9.165102                            7.607094       0.301796       2.100201                    0.999539      29.648091      79.620235       0.697033       0.353063      -1.142324       0.078248       0.029492      -0.004725       0.083755       0.005037       0.009720      -0.050944       0.003342      -0.158338      -0.079154       0.029176       0.049977             10.569138      15.234629      -5.093958       0.365302       9.069800       0.606510       7.402985           0.054601
          159              O       3.287470       3.300031       2.868253      -0.598906      34.533316 0.53314061E+03  0.12769494E+05                                 8.258958                            7.039961       0.638013       2.229698                    0.999444      28.201275      73.614332       0.733574       0.348602      -1.149196      -0.007277       0.012430       0.060357       0.062051      -0.068383       0.014139       0.002781      -0.004812       0.038491      -0.076489       0.013240       0.063249              8.882069       6.590528       1.124151      -1.686000       6.101141      -1.175212      13.954538           0.035240
          160              O       4.228956       4.344970       4.556479      -0.541425      35.897450 0.52160294E+03  0.12427098E+05                                 8.619098                            7.020613       0.386489       2.171623                    0.998950      27.272741      71.041226       0.725496       0.354357      -1.144309      -0.028345      -0.020172       0.006230       0.035344      -0.008658       0.010912       0.025249      -0.015814      -0.151906      -0.059791       0.018244       0.041547              9.991386      11.490241       6.116531      -1.116964      11.480763      -1.156503       7.003155           0.060710

******************************************************
Auxiliary information for the entire system
The total spin magnetic moment of the unit cell is   23.999339
The total net atomic charge of the unit cell is   -0.000001
Accuracy of reproducing the electrostatic potential in the unit cell:
  The inner radius (bohr) =    5.0000
  The outer radius (bohr) =   12.0000
  Valid grid points have density less than (e/(bohr^3)) =    0.0001
  The number of valid grid points were=        30522
  The rms potential error without charges in kcal/mol is=      6.14472
  The rms potential error with partial charges in kcal/mol is=      2.26596
  The RRMSE value at monopole order=      0.36877
  The rms potential error with partial charges and cloud penetration in kcal/mol is=      2.26497
  The RRMSE value at monopole order with cloud penetration is=      0.36860
  The rms potential error with partial charges and atomic dipoles in kcal/mol is=      0.87219
  The RRMSE value at dipole order=      0.14194
  The rms potential error with partial charges, atomic dipoles and cloud penetration in kcal/mol is=      0.87207
  The RRMSE value at dipole order with cloud penetration=      0.14192

******************************************************
The electron densities and ab initio electrostatic potential were computed in VASP using the PBE functional and
projector augmented wave method. See the main text of the journal article for a description of computational details.
The atomic charges, dipoles, and quadrupoles were computed with the DDEC6 method as described in
(a) T. A. Manz and N. Gabaldon Limas, RSC Adv. 6 (2016) 47771-47801 DOI: 10.1039/c6ra04656h
(b) N. Gabaldon Limas and T. A. Manz, RSC Adv. 8 (2018) 2678-2707 DOI: 10.1039/c7ra11829e.
For each atom in the material, the electron cloud parameters were fit to the spherically averaged atom-in-material
electron density using radial positions for which this density was between 10^-4 and 10^-2 electrons per cubic bohr.
The polarizabilities, dispersion coefficients, and quantum Drude oscillator (QDO) parameters were fit using the MCLF method.
The magnetic structure of the system was optimized in VASP from the default ferromagnetic initial guess using spin polarization.
The atomic spin moments (ASMs) were computed on this optimized magnetic structure using the DDEC6 partition as inputs
to the method of T. A. Manz and D. S. Sholl, J. Chem. Theory Comput. 7 (2011) 4146-4164 DOI: 10.1021/ct200539n.
The RMSE and RRMSE were computed using a uniform grid with Ewald summation.
