# Supplementary material for: A collection of forcefield precursors for metal–organic frameworks
Source: RSC Adv. 2019 Nov 13;9(63):36492–507. doi: 10.1039/c9ra07327b (PMC9075174; doi:10.1039/c9ra07327b)
Supplement: RA-009-C9RA07327B-s4435 [file RA-009-C9RA07327B-s4435.xyz]

  192
jmolscript: load "" {1 1 1} spacegroup "x,y,z" unitcell [{      7.276500     0.000000     0.000000 }, {      0.000000    16.979100     0.000000 }, {     -1.943263     0.000000    16.955807 }]
Co     1.595620    13.561207    13.676893     0.789895
Co    -0.872264     5.071657    11.756817     0.789762
Co     3.737617     3.417893     3.278914     0.789980
Co     6.205501    11.907443     5.198990     0.790104
H      5.086261     8.158458     7.828496     0.081434
H      5.883519     9.489619     7.563986     0.084812
H      3.934524    10.735885    11.065360     0.135614
H      0.671444    11.921026     9.093399     0.120000
H      3.473015     9.740910     7.238434     0.127038
H      3.173996     0.555217    10.710983     0.101577
H      3.613167     0.721612     9.215481     0.099186
H      4.732723     0.001698    12.411651     0.120520
H      5.431731     1.393984    12.248875     0.109957
H      1.764900     2.567240     8.276129     0.132523
H      2.309021    16.756674    13.540907     0.117381
H     -0.269229     3.740496     8.895016     0.122416
H      5.916091     0.923663    10.022578     0.101630
H      5.304112    16.464633    10.175180     0.107266
H      4.314462     2.854187     9.585118     0.111221
H      4.142135     2.694583    11.133183     0.115647
H      0.707977     1.466994    12.799939     0.131619
H      2.084778     3.782943    11.992842     0.111789
H     -0.918216    14.892369    12.462518     0.108329
H      4.856857    16.648008     0.649407     0.081425
H      4.059599     1.000069     0.913918     0.084825
H      4.065331     2.246335    14.368351     0.135609
H      0.051912     3.431476    16.340311     0.119998
H      6.470103     1.251360     1.239469     0.127032
H      4.825860     9.044767    14.722727     0.101585
H      4.386689     9.211162    16.218229     0.099185
H      3.267133     8.491248    13.022060     0.120525
H      2.568125     9.883534    13.184836     0.109944
H      0.901718    11.056790     0.201774     0.132519
H      5.690834     8.267124    11.892803     0.117378
H      0.992584    12.230046    16.538694     0.122408
H      2.083764     9.413213    15.411133     0.101624
H      2.695744     7.975083    15.258531     0.107279
H      3.685394    11.343737    15.848593     0.111211
H      3.857720    11.184133    14.300528     0.115635
H      0.015379     9.956544    12.633772     0.131604
H     -1.361423    12.272493    13.440868     0.111778
H      1.641571     6.402819    12.971192     0.108344
H      0.246976     8.820642     9.127311     0.081433
H     -0.550282     7.489481     9.391821     0.084861
H      1.398713     6.243215     5.890447     0.135576
H      4.661793     5.058074     7.862408     0.119997
H      1.860222     7.238190     9.717373     0.127049
H      2.159241    16.423883     6.244824     0.101605
H      1.720070    16.257488     7.740326     0.099238
H      0.600514    -0.001698     4.544156     0.120535
H     -0.098494    15.585116     4.706932     0.109946
H      3.568337    14.411860     8.679678     0.132588
H      3.024216     0.222426     3.414900     0.117390
H      5.602466    13.238604     8.060791     0.122466
H     -0.582854    16.055437     6.933229     0.101653
H      0.029125     0.514467     6.780627     0.107320
H      1.018775    14.124913     7.370689     0.111249
H      1.191102    14.284517     5.822624     0.115644
H      4.625260    15.512106     4.155868     0.131612
H      3.248459    13.196157     4.962965     0.111808
H      6.251453     2.086731     4.493289     0.108350
H      0.476380     0.331092    16.306400     0.081437
H      1.273638    15.979031    16.041889     0.084842
H      1.267906    14.732765     2.587456     0.135582
H      5.281325    13.547624     0.615496     0.119998
H     -1.136866    15.727740    15.716338     0.127054
H      0.507377     7.934333     2.233080     0.101594
H      0.946548     7.767938     0.737578     0.099237
H      2.066104     8.487852     3.933747     0.120537
H      2.765112     7.095566     3.770971     0.109966
H      4.431519     5.922310    16.754033     0.132574
H     -0.357597     8.711976     5.063004     0.117405
H      4.340653     4.749054     0.417113     0.122454
H      3.249473     7.565887     1.544674     0.101664
H      2.637493     9.004017     1.697276     0.107308
H      1.647843     5.635363     1.107214     0.111246
H      1.475517     5.794967     2.655279     0.115640
H      5.317858     7.022556     4.322035     0.131638
H      6.694660     4.706607     3.514939     0.111790
H      3.691666    10.576281     3.984615     0.108361
C      3.882550    10.087283     9.169700     0.282171
C      5.674717     8.817247     8.230349    -0.027741
C      3.428891    10.752864    10.283697    -0.242410
C      1.489223    11.479230     9.106964    -0.186686
C      1.956229    10.853041     7.959056     0.003942
C      1.160783    10.934540     6.683979     0.577202
C      3.155970    10.160293     8.004836    -0.245346
C      2.232056    11.449007    10.263350    -0.000287
C      1.767559    12.190994    11.490950     0.556114
C      3.833684     0.962715    10.129399    -0.195697
C      5.457635     0.466925    11.965713    -0.096764
C      1.586778     2.959457     9.100182    -0.132280
C      1.456999    16.585185    13.210269    -0.051197
C      0.463081     3.602965     9.451167    -0.043943
C      5.234594     0.404103    10.476993    -0.191487
C      3.766037     2.446688    10.275219    -0.094633
C      0.579716     0.546727    12.801634    -0.131563
C      1.745012     3.631829    11.141661     0.094730
C     -0.292996    15.564741    12.613425     0.106027
C      4.117305     1.597733    16.264010     0.282167
C      4.268402     0.327697     0.247555    -0.027738
C      4.570965     2.263314    15.150014    -0.242430
C     -0.765868     2.989680    16.326747    -0.186689
C      0.710390     2.363491     0.518848     0.003950
C      1.505836     2.444990     1.793924     0.577186
C      6.787148     1.670743     0.473067    -0.245350
C     -1.508700     2.959457    15.170361    -0.000292
C     -1.044204     3.701444    13.942760     0.556115
C      4.166171     9.452265    15.304311    -0.195693
C      2.542221     8.956475    13.467998    -0.096762
C     -0.863422    11.449007    16.333529    -0.132275
C     -0.733643     8.095635    12.223441    -0.051202
C      0.260274    12.092515    15.982544    -0.043942
C      2.765261     8.893653    14.956717    -0.191489
C      4.233819    10.936238    15.158491    -0.094637
C      0.143640     9.036277    12.632076    -0.131588
C     -1.021657    12.121379    14.292050     0.094742
C      1.016351     7.075191    12.820286     0.106026
C      1.450687     6.891817     7.786107     0.282168
C     -0.341480     8.161853     8.725458    -0.027739
C      1.904346     6.226236     6.672110    -0.242472
C      3.844014     5.499870     7.848843    -0.186677
C      3.377008     6.126059     8.996751     0.003978
C      4.172454     6.044560    10.271828     0.577164
C      2.177267     6.818807     8.950971    -0.245324
C      3.101181     5.530093     6.692457    -0.000324
C      3.565678     4.788106     5.464857     0.556124
C      1.499553    16.016385     6.826408    -0.195685
C     -0.124398    16.512175     4.990094    -0.096767
C      3.746459    14.019643     7.855625    -0.132191
C      3.876238     0.393915     3.745538    -0.051172
C      4.870156    13.376135     7.504640    -0.043908
C      0.098643    16.574997     6.478814    -0.191484
C      1.567200    14.532412     6.680588    -0.094645
C      4.753521    16.432373     4.154173    -0.131569
C      3.588225    13.347271     5.814146     0.094751
C      5.626233     1.414359     4.342382     0.106062
C      1.215932    15.381367     0.691797     0.282176
C      1.064835    16.651403    16.708252    -0.027740
C      0.762272    14.715786     1.805793    -0.242456
C      6.099105    13.989420     0.629060    -0.186670
C      4.622847    14.615609    16.436959     0.003981
C      3.827401    14.534110    15.161883     0.577169
C     -1.453911    15.308357    16.482740    -0.245307
C      6.841937    14.019643     1.785446    -0.000334
C      6.377441    13.277656     3.013047     0.556151
C      1.167066     7.526835     1.651496    -0.195689
C      2.791016     8.022625     3.487809    -0.096769
C      6.196659     5.530093     0.622278    -0.132225
C      6.066880     8.883465     4.732366    -0.051161
C      5.072963     4.886585     0.973263    -0.043922
C      2.567976     8.085447     1.999090    -0.191486
C      1.099418     6.042862     1.797316    -0.094639
C      5.189597     7.942823     4.323731    -0.131508
C      6.354894     4.857721     2.663757     0.094736
C      4.316886     9.903909     4.135521     0.106066
N      0.556874     4.028291    10.753373    -0.294488
N      0.905097    15.340787    13.060889    -0.296350
N     -0.534248    16.851417    12.394695     0.077815
N      2.416213     2.986454    10.180267     0.076747
N      0.166482    12.517841    14.680338    -0.294508
N     -0.181741     6.851237    12.372822    -0.296321
N      1.257603     8.361867    13.039016     0.077812
N     -1.692858    11.476004    15.253444     0.076747
N      4.776363    12.950809     6.202434    -0.294522
N      4.428140     1.638313     3.894918    -0.296330
N      5.867485     0.127683     4.561112     0.077823
N      2.917024    13.992646     6.775540     0.076767
N      5.166755     4.461259     2.275469    -0.294516
N      5.514978    10.127863     4.582985    -0.296349
N      4.075634     8.617233     3.916791     0.077839
N      7.026095     5.503096     1.702363     0.076753
O      5.059383     9.407950     9.345532    -0.199337
O      0.067801    11.596386     6.760619    -0.568991
O      0.615763    12.632111    11.572847    -0.560556
O      1.571643    10.411584     5.651370    -0.575881
O      2.621050    12.378783    12.430980    -0.569237
O      2.940473     0.918400    16.088178    -0.199344
O      2.598818     3.106836     1.717284    -0.568993
O      0.107593     4.142561    13.860864    -0.560560
O      1.094976     1.922034     2.826533    -0.575899
O      5.378805     3.889233    13.002730    -0.569251
O      0.273854     7.571150     7.610275    -0.199379
O      5.265436     5.382714    10.195188    -0.568994
O      4.717474     4.346989     5.382960    -0.560545
O      3.761594     6.567516    11.304437    -0.575889
O      2.712187     4.600317     4.524827    -0.569240
O      2.392764    16.060700     0.867629    -0.199372
O      2.734419    13.872264    15.238523    -0.568997
O      5.225644    12.836539     3.094943    -0.560525
O      4.238261    15.057066    14.129274    -0.575877
O     -0.045568    13.089867     3.953077    -0.569225

The following XYZ coordinates are in angstroms. Other properties are in atomic units.
The sperically averaged electron density of each atom fit to a function of the form exp(a - br)
eigen_1, eigen_2 and eigen_3 are the three eigenvalues of traceless quadrupole moment tensor
  atom number  atomic symbol              X              Y              Z     net charge C6 coefficient C8 coefficient C10 coefficient fluctuating dipole atomic polarizability isotropic forcefield polarizability              a              b squared Pearson coefficient          <r^3>          <r^4>         wp_QDO          m_QDO          q_QDO       dipole_x       dipole_y       dipole_z         dipole            Qxy            Qxz            Qyz     Q(x^2-y^2)  Q(3z^2 - R^2)        eigen_1        eigen_2        eigen_3 static polarizability      alpha(xx)      alpha(xy)      alpha(xz)      alpha(yy)      alpha(yz)      alpha(zz) atomic spin moment
            1             Co       1.595620      13.561207      13.676893       0.789895     117.430223 0.25658808E+04  0.87120291E+05                                17.884320                           15.189938       0.678812       2.055425                    0.996692      49.044881     132.082066       0.534954       0.337215      -1.210732       0.094271      -0.020969       0.007598       0.096874      -0.021530       0.001161       0.029138       0.026315       0.164407      -0.058745      -0.004557       0.063303             20.509743      17.476528       0.051214       0.210644      23.721458       4.448954      20.331242           2.784269
            2             Co      -0.872264       5.071657      11.756817       0.789762     117.439837 0.25661386E+04  0.87131879E+05                                17.885871                           15.191209       0.678682       2.055354                    0.996693      49.047125     132.093445       0.534901       0.337237      -1.210702      -0.094277      -0.020971      -0.007598       0.096879       0.021533       0.001160      -0.029147       0.026316       0.164431      -0.058754      -0.004560       0.063314             20.511572      17.478071      -0.051238       0.210631      23.723547      -4.449499      20.333098           2.784282
            3             Co       3.737617       3.417893       3.278914       0.789980     117.426578 0.25657770E+04  0.87115530E+05                                17.883612                           15.189336       0.678925       2.055468                    0.996691      49.044104     132.077259       0.534982       0.337202      -1.210748      -0.094268       0.020956      -0.007595       0.096867      -0.021532       0.001135       0.029124       0.026323       0.164428      -0.058741      -0.004563       0.063304             20.508928      17.475934       0.051272       0.210585      23.720315       4.448820      20.330535           2.784671
            4             Co       6.205501      11.907443       5.198990       0.790104     117.418843 0.25655643E+04  0.87106112E+05                                17.882500                           15.188410       0.679033       2.055524                    0.996691      49.042227     132.068605       0.535017       0.337189      -1.210765       0.094265       0.020955       0.007595       0.096864       0.021539       0.001135      -0.029125       0.026298       0.164427      -0.058740      -0.004565       0.063305             20.507635      17.474881      -0.051242       0.210602      23.718845      -4.448442      20.329177           2.784820
            5              H       5.086261       8.158458       7.828496       0.081434       1.029776 0.82176725E+01  0.82252270E+02                                 1.758667                            1.730035      -1.266217       2.267452                    0.992530       3.987022      11.745995       0.448038       1.365816      -0.688713      -0.020788      -0.025367      -0.011665       0.034809       0.001545       0.003312       0.004956       0.005402      -0.015900      -0.008600       0.001012       0.007587              1.762981       1.915060       0.313509       0.165395       1.867344       0.155142       1.506538          -0.000021
            6              H       5.883519       9.489619       7.563986       0.084812       0.988333 0.76257510E+01  0.75165514E+02                                 1.732296                            1.682880      -1.272215       2.265571                    0.992370       3.992510      11.800583       0.446185       1.392691      -0.683076       0.011026       0.026162      -0.021415       0.035562      -0.002259      -0.004381      -0.003298      -0.005768      -0.001329      -0.007463       0.002366       0.005098              1.752299       1.606128       0.102707      -0.161870       1.843080      -0.432636       1.807691          -0.000081
            7              H       3.934524      10.735885      11.065360       0.135614       0.961441 0.69519580E+01  0.66501601E+02                                 1.665450                            1.585813      -1.077458       2.380794                    0.997435       3.484051       9.920744       0.472012       1.356526      -0.692298       0.020207       0.001370       0.026850       0.033632      -0.003973       0.012189      -0.001255       0.013131       0.012030      -0.010465      -0.006556       0.017021              1.690064       1.610763      -0.085605       0.278360       1.389013       0.026386       2.070415           0.000209
            8              H       0.671444      11.921026       9.093399       0.120000       1.046205 0.79223763E+01  0.78337673E+02                                 1.752723                            1.685038      -1.317915       2.251514                    0.995571       3.752483      10.880208       0.460888       1.343987      -0.693583      -0.035152       0.013680       0.001624       0.037755      -0.007997       0.000976       0.002506       0.012604      -0.025378      -0.010166      -0.004247       0.014413              1.772599       2.055513      -0.332121       0.091831       1.633541      -0.026638       1.628744           0.000207
            9              H       3.473015       9.740910       7.238434       0.127038       0.923731 0.70448915E+01  0.68439155E+02                                 1.686582                            1.646727      -1.363334       2.239007                    0.993285       3.856603      11.513588       0.436793       1.443445      -0.673421       0.009482      -0.015178      -0.029154       0.034208      -0.007218      -0.005211       0.009307       0.001783       0.011293      -0.010679      -0.004240       0.014919              1.695403       1.651102      -0.219741      -0.177815       1.547573       0.226046       1.887534          -0.000044
           10              H       3.173996       0.555217      10.710983       0.101577       1.060224 0.84295634E+01  0.83720033E+02                                 1.701483                            1.681226      -0.943864       2.407716                    0.997550       3.654388      10.240383       0.490460       1.257415      -0.713108      -0.011512      -0.010957       0.019736       0.025339       0.001446      -0.001097      -0.002068      -0.012349      -0.010552      -0.005153      -0.003345       0.008498              1.690739       1.805277       0.178624      -0.283255       1.562021      -0.222829       1.704919          -0.000024
           11              H       3.613167       0.721612       9.215481       0.099186       1.046179 0.79467357E+01  0.77204590E+02                                 1.648760                            1.602528      -0.642398       2.551552                    0.999758       3.428095       9.277440       0.520233       1.211864      -0.724983       0.001754      -0.001384      -0.026309       0.026404      -0.002250       0.000820      -0.001907      -0.005701       0.028782      -0.008430      -0.001550       0.009980              1.658769       1.412925       0.001067       0.216074       1.471777       0.257355       2.091604           0.000014
           12              H       4.732723       0.001698      12.411651       0.120520       0.931234 0.69685564E+01  0.66658163E+02                                 1.628560                            1.582468      -0.930364       2.439207                    0.997359       3.543560      10.069302       0.475157       1.347591      -0.693879      -0.027763      -0.019520       0.011765       0.035920       0.001512      -0.002322      -0.002030       0.005412      -0.009563      -0.004617      -0.000972       0.005588              1.641392       1.820915       0.222203      -0.240331       1.510259      -0.242100       1.593002          -0.000002
           13              H       5.431731       1.393984      12.248875       0.109957       0.903235 0.67691929E+01  0.64708721E+02                                 1.629964                            1.585614      -1.099622       2.350839                    0.994694       3.739764      10.854907       0.460035       1.392802      -0.683651      -0.002601       0.031814       0.004061       0.032178      -0.000848       0.004758       0.002568       0.004030      -0.011286      -0.007078       0.000883       0.006195              1.646267       1.402013      -0.110719       0.062542       2.058726       0.162113       1.478064           0.000010
           14              H       1.764900       2.567240       8.276129       0.132523       0.950929 0.66479302E+01  0.61854048E+02                                 1.554375                            1.478655      -0.765939       2.526504                    0.999862       3.143017       8.361902       0.533760       1.233327      -0.720806       0.003636      -0.011717      -0.043421       0.045121      -0.012929       0.007338       0.012378       0.022966       0.049466      -0.029945       0.008854       0.021091              1.568147       1.306718      -0.079553      -0.118523       1.469267       0.329632       1.928457           0.000195
           15              H       2.309021      16.756674      13.540907       0.117381       0.997741 0.69671079E+01  0.67075773E+02                                 1.732192                            1.606368      -1.277445       2.275396                    0.994899       3.739867      10.890442       0.458062       1.388893      -0.684197       0.038440       0.010572       0.017430       0.043511       0.008454       0.008351      -0.002790      -0.004581      -0.060265      -0.023125       0.004089       0.019035              1.783416       2.357191       0.133580       0.360870       1.408970       0.026069       1.584088           0.000099
           16              H      -0.269229       3.740496       8.895016       0.122416       1.014010 0.70452067E+01  0.67036314E+02                                 1.672621                            1.558657      -0.864665       2.477900                    0.999373       3.339860       9.220774       0.497795       1.293120      -0.706717      -0.033588       0.011092      -0.031984       0.047688      -0.007852       0.009808       0.007737       0.019553       0.046356      -0.023265       0.002337       0.020928              1.715822       2.113023      -0.193072       0.412152       1.427272      -0.118516       1.607172           0.000035
           17              H       5.916091       0.923663      10.022578       0.101630       1.026849 0.80950062E+01  0.79634124E+02                                 1.672273                            1.653691      -0.826430       2.465624                    0.998338       3.593798      10.041902       0.491475       1.266842      -0.711361       0.012628       0.018407      -0.007891       0.023676       0.000839       0.003312      -0.001997       0.000654       0.006345      -0.004157      -0.000403       0.004560              1.660704       1.790333       0.225551      -0.252205       1.599032      -0.193648       1.592746          -0.000013
           18              H       5.304112      16.464633      10.175180       0.107266       1.005810 0.75502715E+01  0.72212257E+02                                 1.587884                            1.548587      -0.632160       2.560593                    0.999946       3.316934       8.823235       0.537673       1.191077      -0.730223      -0.002686      -0.028254      -0.002904       0.028530       0.000421       0.000281       0.000175      -0.015505      -0.013810      -0.005543      -0.004524       0.010068              1.594262       1.325990      -0.106902       0.013738       1.978532       0.268275       1.478264           0.000000
           19              H       4.314462       2.854187       9.585118       0.111221       1.026991 0.79572046E+01  0.78212834E+02                                 1.704511                            1.664638      -0.875263       2.459225                    0.997666       3.542534      10.006740       0.477176       1.305901      -0.703547       0.020385       0.008820      -0.026422       0.034517      -0.001841      -0.006529      -0.004960       0.006644       0.017372      -0.009828      -0.000947       0.010775              1.714505       1.707486       0.166037      -0.286071       1.702821      -0.313088       1.733208           0.000024
           20              H       4.142135       2.694583      11.133183       0.115647       0.916991 0.68718990E+01  0.65922685E+02                                 1.647259                            1.598102      -1.133607       2.340548                    0.994578       3.715105      10.794024       0.458125       1.393682      -0.683705       0.015358       0.004215       0.030857       0.034724      -0.005451      -0.000960       0.003526       0.002992       0.002849      -0.006825       0.000089       0.006735              1.668822       1.607523      -0.031121       0.363095       1.492116       0.067925       1.906827           0.000001
           21              H       0.707977       1.466994      12.799939       0.131619       0.942500 0.66309424E+01  0.62888902E+02                                 1.654254                            1.558345      -1.112452       2.359726                    0.997199       3.559664      10.200015       0.470245       1.373357      -0.687935       0.011240       0.040358       0.007802       0.042614       0.004173       0.016400       0.001286       0.003537      -0.054123      -0.025470       0.005755       0.019715              1.678243       1.386016       0.101480      -0.024714       2.307480      -0.081309       1.341233           0.000117
           22              H       2.084778       3.782943      11.992842       0.111789       1.012034 0.73654681E+01  0.71171034E+02                                 1.694449                            1.613121      -0.974499       2.425425                    0.998320       3.473922       9.801165       0.478452       1.324844      -0.699446       0.015904       0.014267       0.052303       0.056498      -0.008389       0.009569       0.008714       0.011468       0.039961      -0.021213       0.002460       0.018753              1.702895       1.537046       0.013449       0.213471       1.455691       0.111620       2.115947          -0.000046
           23              H      -0.918216      14.892369      12.462518       0.108329       1.164170 0.85384161E+01  0.85481999E+02                                 1.849631                            1.727847      -1.092902       2.366958                    0.996459       3.607001      10.308098       0.466599       1.311187      -0.702310      -0.034734      -0.043446      -0.005250       0.055871       0.008260       0.014326       0.001253      -0.006149      -0.058002      -0.025823       0.004867       0.020956              1.877309       1.917817       0.450998       0.061982       2.205142       0.070672       1.508966          -0.000013
           24              H       4.856857      16.648008       0.649407       0.081425       1.029800 0.82179084E+01  0.82255162E+02                                 1.758687                            1.730054      -1.266205       2.267451                    0.992530       3.987076      11.746164       0.448038       1.365807      -0.688715       0.020789      -0.025362       0.011666       0.034807      -0.001546       0.003312      -0.004955       0.005402      -0.015903      -0.008600       0.001011       0.007589              1.763001       1.915082      -0.313513       0.165399       1.867364      -0.155146       1.506555          -0.000037
           25              H       4.059599       1.000069       0.913918       0.084825       0.988273 0.76251663E+01  0.75158407E+02                                 1.732241                            1.682828      -1.272217       2.265584                    0.992370       3.992362      11.800090       0.446187       1.392712      -0.683073      -0.011024       0.026166       0.021417       0.035565       0.002261      -0.004380       0.003298      -0.005768      -0.001328      -0.007463       0.002366       0.005097              1.752242       1.606077      -0.102704      -0.161862       1.843019       0.432615       1.807630          -0.000083
           26              H       4.065331       2.246335      14.368351       0.135609       0.961483 0.69523539E+01  0.66506364E+02                                 1.665497                            1.585857      -1.077535       2.380749                    0.997435       3.484162       9.921147       0.472006       1.356524      -0.692298      -0.020207       0.001374      -0.026848       0.033630       0.003973       0.012189       0.001257       0.013132       0.012028      -0.010465      -0.006556       0.017021              1.690113       1.610809       0.085610       0.278370       1.389051      -0.026388       2.070479           0.000213
           27              H       0.051912       3.431476      16.340311       0.119998       1.046222 0.79225462E+01  0.78339810E+02                                 1.752744                            1.685058      -1.317988       2.251480                    0.995570       3.752529      10.880390       0.460885       1.343990      -0.693582       0.035152       0.013682      -0.001623       0.037755       0.007996       0.000977      -0.002505       0.012604      -0.025383      -0.010167      -0.004247       0.014414              1.772621       2.055541       0.332126       0.091833       1.633559       0.026639       1.628764           0.000213
           28              H       6.470103       1.251360       1.239469       0.127032       0.923745 0.70450249E+01  0.68440729E+02                                 1.686595                            1.646738      -1.363364       2.238989                    0.993286       3.856633      11.513675       0.436793       1.443437      -0.673422      -0.009483      -0.015173       0.029156       0.034208       0.007218      -0.005211      -0.009307       0.001783       0.011290      -0.010679      -0.004240       0.014919              1.695416       1.651113       0.219744      -0.177818       1.547584      -0.226050       1.887550          -0.000050
           29              H       4.825860       9.044767      14.722727       0.101585       1.060187 0.84291874E+01  0.83715450E+02                                 1.701453                            1.681198      -0.943841       2.407734                    0.997550       3.654311      10.240149       0.490459       1.257428      -0.713106       0.011512      -0.010961      -0.019736       0.025341      -0.001446      -0.001097       0.002068      -0.012352      -0.010556      -0.005153      -0.003347       0.008500              1.690710       1.805244      -0.178620      -0.283248       1.561994       0.222823       1.704890          -0.000021
           30              H       4.386689       9.211162      16.218229       0.099185       1.046180 0.79467481E+01  0.77204783E+02                                 1.648765                            1.602533      -0.642398       2.551553                    0.999758       3.428100       9.277475       0.520230       1.211869      -0.724982      -0.001753      -0.001389       0.026307       0.026402       0.002249       0.000821       0.001906      -0.005703       0.028777      -0.008429      -0.001549       0.009978              1.658774       1.412930      -0.001067       0.216077       1.471781      -0.257357       2.091611           0.000009
           31              H       3.267133       8.491248      13.022060       0.120525       0.931233 0.69685518E+01  0.66658195E+02                                 1.628567                            1.582474      -0.930413       2.439187                    0.997358       3.543571      10.069382       0.475153       1.347602      -0.693877       0.027762      -0.019525      -0.011765       0.035922      -0.001513      -0.002321       0.002028       0.005410      -0.009563      -0.004615      -0.000972       0.005587              1.641400       1.820925      -0.222205      -0.240334       1.510265       0.242102       1.593009           0.000004
           32              H       2.568125       9.883534      13.184836       0.109944       0.903259 0.67694013E+01  0.64711062E+02                                 1.629976                            1.585626      -1.099562       2.350859                    0.994694       3.739797      10.854950       0.460040       1.392780      -0.683655       0.002600       0.031812      -0.004062       0.032175       0.000848       0.004758      -0.002569       0.004027      -0.011287      -0.007079       0.000885       0.006194              1.646280       1.402024       0.110722       0.062543       2.058743      -0.162113       1.478074           0.000007
           33              H       0.901718      11.056790       0.201774       0.132519       0.950923 0.66478837E+01  0.61853601E+02                                 1.554381                            1.478660      -0.765951       2.526503                    0.999862       3.143010       8.361924       0.533753       1.233344      -0.720803      -0.003636      -0.011720       0.043420       0.045120       0.012928       0.007337      -0.012378       0.022964       0.049463      -0.029943       0.008854       0.021090              1.568153       1.306722       0.079554      -0.118524       1.469273      -0.329635       1.928465           0.000177
           34              H       5.690834       8.267124      11.892803       0.117378       0.997772 0.69673756E+01  0.67078952E+02                                 1.732220                            1.606393      -1.277457       2.275383                    0.994899       3.739937      10.890672       0.458061       1.388882      -0.684199      -0.038438       0.010566      -0.017430       0.043508      -0.008454       0.008352       0.002790      -0.004583      -0.060262      -0.023124       0.004089       0.019034              1.783446       2.357234      -0.133581       0.360879       1.408991      -0.026069       1.584113           0.000106
           35              H       0.992584      12.230046      16.538694       0.122408       1.014001 0.70451282E+01  0.67035391E+02                                 1.672615                            1.558652      -0.864650       2.477909                    0.999373       3.339842       9.220717       0.497795       1.293126      -0.706716       0.033589       0.011090       0.031986       0.047689       0.007852       0.009809      -0.007737       0.019552       0.046354      -0.023265       0.002337       0.020928              1.715817       2.113016       0.193072       0.412151       1.427268       0.118516       1.607165           0.000010
           36              H       2.083764       9.413213      15.411133       0.101624       1.026860 0.80951015E+01  0.79635143E+02                                 1.672271                            1.653689      -0.826388       2.465637                    0.998338       3.593808      10.041872       0.491482       1.266824      -0.711365      -0.012629       0.018404       0.007889       0.023673      -0.000840       0.003311       0.001997       0.000656       0.006340      -0.004156      -0.000402       0.004559              1.660702       1.790330      -0.225550      -0.252205       1.599029       0.193648       1.592746          -0.000023
           37              H       2.695744       7.975083      15.258531       0.107279       1.005770 0.75499110E+01  0.72208115E+02                                 1.587860                            1.548565      -0.632176       2.560598                    0.999946       3.316861       8.823065       0.537667       1.191100      -0.730218       0.002686      -0.028258       0.002903       0.028534      -0.000421       0.000280      -0.000175      -0.015506      -0.013815      -0.005543      -0.004526       0.010069              1.594238       1.325972       0.106898       0.013738       1.978498      -0.268269       1.478243           0.000011
           38              H       3.685394      11.343737      15.848593       0.111211       1.027019 0.79574775E+01  0.78216195E+02                                 1.704541                            1.664666      -0.875282       2.459211                    0.997666       3.542596      10.006962       0.477172       1.305901      -0.703547      -0.020386       0.008817       0.026422       0.034517       0.001841      -0.006530       0.004960       0.006645       0.017370      -0.009829      -0.000947       0.010776              1.714535       1.707516      -0.166042      -0.286079       1.702851       0.313097       1.733239           0.000008
           39              H       3.857720      11.184133      14.300528       0.115635       0.917002 0.68719934E+01  0.65923764E+02                                 1.647267                            1.598110      -1.133587       2.340553                    0.994578       3.715123      10.794062       0.458126       1.393676      -0.683706      -0.015358       0.004211      -0.030858       0.034725       0.005451      -0.000960      -0.003526       0.002995       0.002855      -0.006826       0.000091       0.006735              1.668831       1.607531       0.031121       0.363098       1.492123      -0.067924       1.906838          -0.000009
           40              H       0.015379       9.956544      12.633772       0.131604       0.942559 0.66314587E+01  0.62894866E+02                                 1.654302                            1.558388      -1.112436       2.359717                    0.997199       3.559791      10.200382       0.470247       1.373326      -0.687941      -0.011241       0.040356      -0.007802       0.042612      -0.004174       0.016401      -0.001286       0.003536      -0.054130      -0.025472       0.005756       0.019717              1.678292       1.386053      -0.101484      -0.024715       2.307555       0.081314       1.341268           0.000112
           41              H      -1.361423      12.272493      13.440868       0.111778       1.012012 0.73652574E+01  0.71168419E+02                                 1.694424                            1.613098      -0.974458       2.425447                    0.998320       3.473859       9.800916       0.478456       1.324844      -0.699447      -0.015906       0.014264      -0.052304       0.056500       0.008389       0.009571      -0.008714       0.011468       0.039963      -0.021213       0.002459       0.018754              1.702869       1.537023      -0.013449       0.213467       1.455671      -0.111617       2.115912          -0.000061
           42              H       1.641571       6.402819      12.971192       0.108344       1.164157 0.85382972E+01  0.85480558E+02                                 1.849618                            1.727836      -1.092901       2.366961                    0.996459       3.606984      10.308053       0.466600       1.311188      -0.702310       0.034731      -0.043448       0.005248       0.055871      -0.008259       0.014325      -0.001253      -0.006150      -0.058001      -0.025822       0.004868       0.020955              1.877295       1.917803      -0.450992       0.061980       2.205125      -0.070670       1.508957           0.000006
           43              H       0.246976       8.820642       9.127311       0.081433       1.029770 0.82176152E+01  0.82251452E+02                                 1.758651                            1.730022      -1.266164       2.267474                    0.992530       3.986992      11.745842       0.448043       1.365805      -0.688715       0.020790       0.025358       0.011673       0.034807       0.001548       0.003314       0.004956       0.005403      -0.015909      -0.008602       0.001010       0.007592              1.762964       1.915039       0.313500       0.165396       1.867320       0.155143       1.506533          -0.000023
           44              H      -0.550282       7.489481       9.391821       0.084861       0.988154 0.76240122E+01  0.75144384E+02                                 1.732127                            1.682723      -1.272224       2.265609                    0.992371       3.992070      11.799120       0.446190       1.392749      -0.683067      -0.011022      -0.026170       0.021425       0.035572      -0.002265      -0.004380      -0.003300      -0.005767      -0.001325      -0.007466       0.002368       0.005098              1.752125       1.605972       0.102693      -0.161843       1.842893      -0.432570       1.807510          -0.000070
           45              H       1.398713       6.243215       5.890447       0.135576       0.961574 0.69531565E+01  0.66515680E+02                                 1.665567                            1.585921      -1.077527       2.380724                    0.997435       3.484347       9.921659       0.472011       1.356476      -0.692307      -0.020208      -0.001378      -0.026841       0.033626      -0.003976       0.012187      -0.001253       0.013130       0.012034      -0.010468      -0.006550       0.017018              1.690185       1.610875      -0.085617       0.278384       1.389105       0.026392       2.070575           0.000214
           46              H       4.661793       5.058074       7.862408       0.119997       1.046158 0.79219100E+01  0.78331913E+02                                 1.752677                            1.684995      -1.317910       2.251526                    0.995571       3.752369      10.879799       0.460891       1.343998      -0.693581       0.035152      -0.013687      -0.001619       0.037758      -0.007998       0.000969       0.002509       0.012603      -0.025384      -0.010167      -0.004248       0.014415              1.772553       2.055459      -0.332108       0.091830       1.633500      -0.026641       1.628699           0.000218
           47              H       1.860222       7.238190       9.717373       0.127049       0.923674 0.70443276E+01  0.68432359E+02                                 1.686524                            1.646671      -1.363326       2.239025                    0.993286       3.856440      11.513018       0.436796       1.443462      -0.673418      -0.009486       0.015169       0.029160       0.034211      -0.007216      -0.005214       0.009306       0.001777       0.011281      -0.010674      -0.004245       0.014919              1.695344       1.651039      -0.219728      -0.177808       1.547522       0.226038       1.887471          -0.000034
           48              H       2.159241      16.423883       6.244824       0.101605       1.060157 0.84288602E+01  0.83711228E+02                                 1.701406                            1.681152      -0.943734       2.407786                    0.997551       3.654220      10.239771       0.490473       1.257409      -0.713110       0.011510       0.010966      -0.019729       0.025337       0.001448      -0.001096      -0.002067      -0.012355      -0.010559      -0.005153      -0.003348       0.008502              1.690662       1.805190       0.178615      -0.283233       1.561955      -0.222811       1.704839          -0.000028
           49              H       1.720070      16.257488       7.740326       0.099238       1.046019 0.79452217E+01  0.77186594E+02                                 1.648636                            1.602412      -0.642373       2.551604                    0.999758       3.427779       9.276540       0.520231       1.211919      -0.724971      -0.001754       0.001397       0.026318       0.026414      -0.002250       0.000820      -0.001905      -0.005705       0.028790      -0.008432      -0.001549       0.009982              1.658644       1.412826       0.001070       0.216049       1.471673       0.257330       2.091431           0.000012
           50              H       0.600514      -0.001698       4.544156       0.120535       0.931209 0.69683185E+01  0.66655370E+02                                 1.628536                            1.582445      -0.930391       2.439202                    0.997359       3.543500      10.069118       0.475158       1.347599      -0.693878       0.027762       0.019524      -0.011768       0.035922       0.001513      -0.002322      -0.002028       0.005411      -0.009559      -0.004614      -0.000973       0.005587              1.641368       1.820885       0.222200      -0.240325       1.510241      -0.242094       1.592977          -0.000003
           51              H      -0.098494      15.585116       4.706932       0.109946       0.903279 0.67696037E+01  0.64713545E+02                                 1.630003                            1.585651      -1.099617       2.350831                    0.994694       3.739871      10.855246       0.460035       1.392783      -0.683654       0.002603      -0.031810      -0.004065       0.032174      -0.000850       0.004759       0.002570       0.004027      -0.011290      -0.007081       0.000887       0.006194              1.646308       1.402046      -0.110725       0.062544       2.058778       0.162117       1.478099           0.000002
           52              H       3.568337      14.411860       8.679678       0.132588       0.950759 0.66464176E+01  0.61836497E+02                                 1.554203                            1.478497      -0.765989       2.526527                    0.999862       3.142628       8.360650       0.533783       1.233345      -0.720803      -0.003637       0.011724       0.043430       0.045131      -0.012927       0.007334       0.012378       0.022959       0.049467      -0.029941       0.008852       0.021090              1.567972       1.306583      -0.079538      -0.118503       1.469109       0.329581       1.928226           0.000183
           53              H       3.024216       0.222426       3.414900       0.117390       0.997743 0.69671266E+01  0.67076033E+02                                 1.732195                            1.606371      -1.277502       2.275372                    0.994899       3.739877      10.890496       0.458061       1.388894      -0.684196      -0.038440      -0.010571      -0.017435       0.043513       0.008454       0.008351      -0.002790      -0.004577      -0.060263      -0.023123       0.004089       0.019034              1.783419       2.357196       0.133579       0.360873       1.408971       0.026069       1.584091           0.000095
           54              H       5.602466      13.238604       8.060791       0.122466       1.013877 0.70440622E+01  0.67022661E+02                                 1.672474                            1.558530      -0.864523       2.477991                    0.999374       3.339575       9.219779       0.497816       1.293119      -0.706718       0.033588      -0.011090       0.031995       0.047695      -0.007851       0.009810       0.007737       0.019549       0.046351      -0.023263       0.002335       0.020928              1.715668       2.112809      -0.193042       0.412098       1.427158      -0.118500       1.607035           0.000017
           55              H      -0.582854      16.055437       6.933229       0.101653       1.026793 0.80943785E+01  0.79625966E+02                                 1.672173                            1.653595      -0.826240       2.465714                    0.998340       3.593607      10.041062       0.491506       1.266794      -0.711371      -0.012628      -0.018395       0.007897       0.023669       0.000838       0.003308      -0.001997       0.000658       0.006348      -0.004154      -0.000405       0.004559              1.660604       1.790221       0.225528      -0.252185       1.598934      -0.193628       1.592659          -0.000024
           56              H       0.029125       0.514467       6.780627       0.107320       1.005640 0.75486598E+01  0.72193265E+02                                 1.587741                            1.548452      -0.632162       2.560637                    0.999946       3.316577       8.822177       0.537678       1.191123      -0.730213       0.002684       0.028265       0.002915       0.028541       0.000418       0.000279       0.000177      -0.015507      -0.013814      -0.005543      -0.004527       0.010069              1.594117       1.325881      -0.106885       0.013735       1.978333       0.268241       1.478137           0.000009
           57              H       1.018775      14.124913       7.370689       0.111249       1.026963 0.79569228E+01  0.78209393E+02                                 1.704478                            1.664607      -0.875260       2.459233                    0.997666       3.542471      10.006528       0.477181       1.305898      -0.703548      -0.020386      -0.008815       0.026429       0.034522      -0.001841      -0.006532      -0.004958       0.006645       0.017377      -0.009829      -0.000950       0.010778              1.714471       1.707447       0.166030      -0.286062       1.702785      -0.313077       1.733180           0.000011
           58              H       1.191102      14.284517       5.822624       0.115644       0.917033 0.68722962E+01  0.65927393E+02                                 1.647297                            1.598139      -1.133606       2.340537                    0.994578       3.715211      10.794376       0.458125       1.393665      -0.683707      -0.015356      -0.004208      -0.030857       0.034723      -0.005452      -0.000961       0.003526       0.002995       0.002863      -0.006828       0.000092       0.006736              1.668862       1.607562      -0.031123       0.363107       1.492150       0.067924       1.906873          -0.000012
           59              H       4.625260      15.512106       4.155868       0.131612       0.942543 0.66313155E+01  0.62893175E+02                                 1.654284                            1.558373      -1.112394       2.359740                    0.997199       3.559742      10.200218       0.470249       1.373328      -0.687940      -0.011241      -0.040355      -0.007808       0.042613       0.004175       0.016401       0.001287       0.003536      -0.054124      -0.025471       0.005754       0.019717              1.678273       1.386039       0.101482      -0.024714       2.307525      -0.081312       1.341255           0.000104
           60              H       3.248459      13.196157       4.962965       0.111808       1.012000 0.73651619E+01  0.71167244E+02                                 1.694402                            1.613080      -0.974447       2.425454                    0.998321       3.473831       9.800810       0.478462       1.324832      -0.699449      -0.015908      -0.014262      -0.052305       0.056501      -0.008390       0.009573       0.008713       0.011467       0.039967      -0.021214       0.002457       0.018756              1.702845       1.537007       0.013448       0.213461       1.455655       0.111611       2.115875          -0.000066
           61              H       6.251453       2.086731       4.493289       0.108350       1.164069 0.85374510E+01  0.85469651E+02                                 1.849505                            1.727735      -1.092820       2.367009                    0.996460       3.606763      10.307149       0.466622       1.311165      -0.702316       0.034736       0.043448       0.005254       0.055874       0.008261       0.014326       0.001255      -0.006149      -0.057986      -0.025819       0.004863       0.020956              1.877179       1.917684       0.450956       0.061977       2.204977       0.070668       1.508876          -0.000003
           62              H       0.476380       0.331092      16.306400       0.081437       1.029749 0.82173926E+01  0.82248737E+02                                 1.758635                            1.730005      -1.266176       2.267475                    0.992530       3.986946      11.745704       0.448042       1.365816      -0.688713      -0.020789       0.025363      -0.011672       0.034810      -0.001546       0.003313      -0.004957       0.005402      -0.015905      -0.008602       0.001012       0.007590              1.762948       1.915020      -0.313498       0.165392       1.867305      -0.155140       1.506518          -0.000031
           63              H       1.273638      15.979031      16.041889       0.084842       0.988219 0.76246468E+01  0.75152106E+02                                 1.732190                            1.682781      -1.272230       2.265592                    0.992371       3.992231      11.799661       0.446188       1.392730      -0.683070       0.011024      -0.026166      -0.021423       0.035568       0.002263      -0.004381       0.003300      -0.005767      -0.001326      -0.007465       0.002367       0.005098              1.752189       1.606029      -0.102698      -0.161853       1.842961       0.432594       1.807578          -0.000088
           64              H       1.267906      14.732765       2.587456       0.135582       0.961549 0.69529269E+01  0.66512934E+02                                 1.665540                            1.585896      -1.077478       2.380753                    0.997435       3.484285       9.921441       0.472014       1.356479      -0.692307       0.020207      -0.001373       0.026843       0.033626       0.003976       0.012187       0.001252       0.013129       0.012035      -0.010469      -0.006550       0.017019              1.690157       1.610850       0.085614       0.278377       1.389083      -0.026391       2.070537           0.000197
           65              H       5.281325      13.547624       0.615496       0.119998       1.046143 0.79217702E+01  0.78330182E+02                                 1.752662                            1.684981      -1.317840       2.251559                    0.995572       3.752335      10.879675       0.460893       1.344000      -0.693581      -0.035153      -0.013686       0.001619       0.037758       0.007999       0.000971      -0.002509       0.012603      -0.025378      -0.010167      -0.004248       0.014415              1.772537       2.055441       0.332105       0.091828       1.633487       0.026640       1.628684           0.000200
           66              H      -1.136866      15.727740      15.716338       0.127054       0.923655 0.70441484E+01  0.68430219E+02                                 1.686506                            1.646654      -1.363294       2.239045                    0.993286       3.856392      11.512861       0.436796       1.443469      -0.673417       0.009485       0.015173      -0.029159       0.034212       0.007216      -0.005214      -0.009307       0.001778       0.011285      -0.010674      -0.004245       0.014919              1.695325       1.651021       0.219724      -0.177806       1.547506      -0.226035       1.887449          -0.000052
           67              H       0.507377       7.934333       2.233080       0.101594       1.060220 0.84295039E+01  0.83719147E+02                                 1.701462                            1.681206      -0.943767       2.407757                    0.997551       3.654357      10.240219       0.490470       1.257394      -0.713113      -0.011510       0.010959       0.019728       0.025333      -0.001446      -0.001097       0.002067      -0.012350      -0.010554      -0.005152      -0.003346       0.008498              1.690717       1.805253      -0.178623      -0.283247       1.562005       0.222823       1.704894          -0.000028
           68              H       0.946548       7.767938       0.737578       0.099237       1.046018 0.79452148E+01  0.77186543E+02                                 1.648639                            1.602414      -0.642377       2.551602                    0.999758       3.427782       9.276562       0.520229       1.211923      -0.724970       0.001753       0.001391      -0.026321       0.026416       0.002251       0.000820       0.001906      -0.005702       0.028793      -0.008432      -0.001551       0.009983              1.658646       1.412828      -0.001069       0.216049       1.471674      -0.257328       2.091435           0.000014
           69              H       2.066104       8.487852       3.933747       0.120537       0.931227 0.69684917E+01  0.66657392E+02                                 1.628548                            1.582458      -0.930367       2.439208                    0.997358       3.543543      10.069244       0.475160       1.347586      -0.693880      -0.027763       0.019518       0.011766       0.035919      -0.001511      -0.002323       0.002030       0.005412      -0.009560      -0.004616      -0.000972       0.005588              1.641380       1.820898      -0.222200      -0.240327       1.510251       0.242097       1.592992          -0.000001
           70              H       2.765112       7.095566       3.770971       0.109966       0.903244 0.67692845E+01  0.64709884E+02                                 1.629977                            1.585627      -1.099674       2.350816                    0.994694       3.739804      10.855084       0.460032       1.392806      -0.683649      -0.002605      -0.031814       0.004063       0.032178       0.000849       0.004758      -0.002569       0.004029      -0.011291      -0.007080       0.000885       0.006195              1.646281       1.402025       0.110721       0.062543       2.058740      -0.162113       1.478077           0.000009
           71              H       4.431519       5.922310      16.754033       0.132574       0.950773 0.66465527E+01  0.61838103E+02                                 1.554223                            1.478516      -0.765982       2.526526                    0.999862       3.142672       8.360806       0.533777       1.233351      -0.720802       0.003638       0.011720      -0.043431       0.045131       0.012928       0.007335      -0.012378       0.022961       0.049468      -0.029943       0.008852       0.021090              1.567992       1.306599       0.079540      -0.118505       1.469128      -0.329585       1.928250           0.000196
           72              H      -0.357597       8.711976       5.063004       0.117405       0.997725 0.69669800E+01  0.67074292E+02                                 1.732177                            1.606355      -1.277483       2.275384                    0.994899       3.739834      10.890356       0.458063       1.388896      -0.684196       0.038440      -0.010575       0.017435       0.043514      -0.008454       0.008351       0.002791      -0.004576      -0.060267      -0.023125       0.004089       0.019035              1.783400       2.357167      -0.133578       0.360866       1.408958      -0.026069       1.584075           0.000101
           73              H       4.340653       4.749054       0.417113       0.122454       1.013885 0.70441323E+01  0.67023566E+02                                 1.672492                            1.558545      -0.864555       2.477977                    0.999374       3.339603       9.219905       0.497810       1.293131      -0.706715      -0.033588      -0.011092      -0.031994       0.047695       0.007851       0.009809      -0.007736       0.019550       0.046352      -0.023263       0.002336       0.020928              1.715687       2.112836       0.193046       0.412104       1.427172       0.118502       1.607052           0.000029
           74              H       3.249473       7.565887       1.544674       0.101664       1.026766 0.80941225E+01  0.79622990E+02                                 1.672161                            1.653583      -0.826277       2.465707                    0.998339       3.593565      10.040987       0.491501       1.266815      -0.711367       0.012626      -0.018400      -0.007900       0.023673      -0.000838       0.003309       0.001997       0.000656       0.006355      -0.004155      -0.000405       0.004560              1.660592       1.790206      -0.225526      -0.252182       1.598923       0.193626       1.592646          -0.000017
           75              H       2.637493       9.004017       1.697276       0.107308       1.005687 0.75491086E+01  0.72198535E+02                                 1.587778                            1.548487      -0.632148       2.560629                    0.999946       3.316678       8.822467       0.537679       1.191106      -0.730217      -0.002685       0.028259      -0.002917       0.028536      -0.000418       0.000280      -0.000178      -0.015506      -0.013806      -0.005544      -0.004524       0.010068              1.594154       1.325909       0.106889       0.013736       1.978381      -0.268251       1.478172          -0.000004
           76              H       1.647843       5.635363       1.107214       0.111246       1.026938 0.79566743E+01  0.78206346E+02                                 1.704455                            1.664585      -0.875246       2.459245                    0.997667       3.542415      10.006334       0.477182       1.305905      -0.703547       0.020385      -0.008819      -0.026429       0.034522       0.001841      -0.006531       0.004958       0.006643       0.017376      -0.009828      -0.000949       0.010778              1.714448       1.707424      -0.166028      -0.286057       1.702761       0.313072       1.733157           0.000020
           77              H       1.475517       5.794967       2.655279       0.115640       0.917024 0.68722145E+01  0.65926443E+02                                 1.647292                            1.598134      -1.133618       2.340534                    0.994578       3.715194      10.794329       0.458123       1.393672      -0.683706       0.015356      -0.004213       0.030857       0.034723       0.005453      -0.000960      -0.003526       0.002992       0.002859      -0.006828       0.000091       0.006737              1.668856       1.607558       0.031122       0.363108       1.492146      -0.067925       1.906866          -0.000004
           78              H       5.317858       7.022556       4.322035       0.131638       0.942483 0.66307792E+01  0.62886924E+02                                 1.654228                            1.558322      -1.112399       2.359756                    0.997200       3.559594      10.199757       0.470251       1.373349      -0.687937       0.011240      -0.040357       0.007807       0.042615      -0.004175       0.016400      -0.001287       0.003536      -0.054117      -0.025468       0.005753       0.019715              1.678216       1.385994      -0.101479      -0.024713       2.307440       0.081308       1.341213           0.000116
           79              H       6.694660       4.706607       3.514939       0.111790       1.012008 0.73652343E+01  0.71168179E+02                                 1.694420                            1.613096      -0.974481       2.425439                    0.998320       3.473854       9.800918       0.478455       1.324846      -0.699446       0.015909      -0.014267       0.052305       0.056502       0.008389       0.009572      -0.008714       0.011468       0.039968      -0.021214       0.002458       0.018757              1.702865       1.537022      -0.013448       0.213466       1.455669      -0.111614       2.115903          -0.000052
           80              H       3.691666      10.576281       3.984615       0.108361       1.164107 0.85378063E+01  0.85474090E+02                                 1.849536                            1.727764      -1.092836       2.366995                    0.996460       3.606842      10.307425       0.466621       1.311154      -0.702317      -0.034735       0.043445      -0.005255       0.055872      -0.008261       0.014326      -0.001255      -0.006149      -0.057986      -0.025819       0.004863       0.020955              1.877211       1.917719      -0.450966       0.061978       2.205015      -0.070668       1.508899          -0.000016
           81              C       3.882550      10.087283       9.169700       0.282171      29.747949 0.34349297E+03  0.76261720E+04                                 8.539180                            6.337610      -0.001968       2.026291                    0.999789      24.771881      69.580077       0.629148       0.438495      -1.048813       0.048792      -0.030583       0.005111       0.057811      -0.022556      -0.011684       0.007972       0.030741      -0.032516      -0.022200      -0.014660       0.036860             10.246418      12.807458      -5.256502      -0.250469       8.272809       1.561920       9.658989           0.000236
           82              C       5.674717       8.817247       8.230349      -0.027741      25.584636 0.36866036E+03  0.84165036E+04                                 7.890845                            6.559126      -0.353749       1.902731                    0.997395      27.946257      82.301727       0.613062       0.437620      -1.038665       0.004247       0.017053       0.092266       0.093924      -0.027657      -0.021118       0.018932       0.012932      -0.007591      -0.027407      -0.018739       0.046146              9.186133      12.671286      -3.411447      -0.756332       8.277042       0.004186       6.610070          -0.000055
           83              C       3.428891      10.752864      10.283697      -0.242410      36.902889 0.49892252E+03  0.12192074E+05                                 9.710573                            7.529004      -0.110078       1.918854                    0.999393      31.581640      93.857619       0.588286       0.426062      -1.053644      -0.019589       0.019650       0.007259       0.028680       0.030759       0.037343      -0.020840      -0.003421      -0.037109      -0.060882       0.019829       0.041052             11.103027      11.605697      -4.669879      -1.883466       9.051768       3.217896      12.651617           0.000680
           84              C       1.489223      11.479230       9.106964      -0.186686      35.007125 0.49737535E+03  0.12200957E+05                                 9.508239                            7.615170      -0.245543       1.875207                    0.999252      31.875578      96.353208       0.571071       0.437226      -1.042037       0.011124      -0.019257       0.004454       0.022681       0.000318      -0.008447      -0.006152       0.009190      -0.122516      -0.042535       0.016335       0.026200             10.571414       9.161666      -1.730396       1.764260       6.971321       1.835774      15.581254           0.000905
           85              C       1.956229      10.853041       7.959056       0.003942      35.627989 0.46098097E+03  0.10988980E+05                                 9.529756                            7.250213      -0.153494       1.957684                    0.998905      27.827507      80.351660       0.600872       0.427612      -1.057991       0.035622      -0.014895       0.038874       0.054790      -0.002158      -0.014305       0.004972       0.008045      -0.031227      -0.018541       0.000689       0.017852             11.195694      12.304901      -3.265871       3.457363       7.493808       0.194702      13.788374           0.002625
           86              C       1.160783      10.934540       6.683979       0.577202      22.430959 0.25953601E+03  0.54480127E+04                                 7.423572                            5.782654      -0.132822       2.010460                    0.999181      22.994742      65.742527       0.603917       0.483157      -1.009451      -0.053126       0.008917      -0.043292       0.069109       0.046743      -0.024966      -0.029090      -0.057867      -0.150598      -0.061959      -0.028202       0.090161              8.453082       9.513210      -2.273870       2.342895       5.997454       0.120465       9.848581           0.001724
           87              C       3.155970      10.160293       8.004836      -0.245346      34.507982 0.51962661E+03  0.12867542E+05                                 9.382026                            7.755794      -0.227665       1.885295                    0.998322      32.091524      96.983751       0.569783       0.434103      -1.045487      -0.033085       0.015033      -0.012198       0.038333       0.010374      -0.033995       0.012317      -0.022451      -0.022044      -0.045695       0.018908       0.026787             10.458572      13.212129      -4.197673       2.324218       7.913409      -0.218372      10.250177          -0.000054
           88              C       2.232056      11.449007      10.263350      -0.000287      38.102310 0.44470942E+03  0.10469398E+05                                 9.837759                            7.025592      -0.049466       1.984613                    0.999385      27.527451      78.087755       0.625086       0.416218      -1.068912       0.018362      -0.021909      -0.038170       0.047687      -0.000835       0.012191       0.006316       0.022622      -0.040061      -0.020070      -0.002163       0.022233             12.031126       9.982799      -3.424286      -0.786743       8.783112       4.399442      17.327466           0.001169
           89              C       1.767559      12.190994      11.490950       0.556114      24.502391 0.27021018E+03  0.57044821E+04                                 7.800017                            5.815588      -0.152746       1.992612                    0.999347      23.188088      65.540079       0.618123       0.469372      -1.021245      -0.003442       0.036671       0.046147       0.059043       0.036975       0.000446      -0.066402      -0.076784      -0.082909      -0.073327      -0.024905       0.098232              9.293582       7.765418      -1.858406      -1.200716       7.269348       4.409886      12.845980          -0.000691
           90              C       3.833684       0.962715      10.129399      -0.195697      25.886682 0.41263052E+03  0.95922719E+04                                 7.623523                            6.727238       0.046264       2.006637                    0.999291      28.936490      83.206095       0.640623       0.411286      -1.065596       0.082564       0.044845       0.028695       0.098241      -0.020238       0.009757      -0.014346      -0.041236      -0.027730      -0.025419      -0.014033       0.039452              8.222537       8.665476      -2.368632       1.096854       9.399085      -0.359550       6.603052           0.000168
           91              C       5.457635       0.466925      11.965713      -0.096764      26.467384 0.38398361E+03  0.87861522E+04                                 7.871756                            6.602710      -0.071801       2.004898                    0.996740      27.381893      78.668323       0.628720       0.425758      -1.054143       0.058930      -0.035356      -0.052108       0.086244      -0.020190       0.037656      -0.011744       0.033696      -0.072167      -0.043654      -0.013559       0.057213              8.762922       9.655879      -2.211246       2.585753       7.276795      -1.594437       9.356092           0.000470
           92              C       1.586778       2.959457       9.100182      -0.132280      27.962687 0.41047307E+03  0.95026986E+04                                 7.932769                            6.739741       0.381155       2.099532                    0.999622      28.770694      81.798868       0.637545       0.414986      -1.066225       0.053477       0.019381       0.017588       0.059538      -0.039998       0.027400       0.018414       0.057237       0.164189      -0.082734       0.016436       0.066297              8.390170       9.350754      -2.388459       0.095784       6.381200       1.583708       9.438557           0.001227
           93              C       1.456999      16.585185      13.210269      -0.051197      29.729883 0.41302777E+03  0.96462227E+04                                 8.457540                            6.870392       0.021796       1.982614                    0.999620      29.159709      85.261223       0.611946       0.428563      -1.050053      -0.026253      -0.072472       0.008941       0.077598       0.020648       0.014341       0.018363      -0.014828      -0.080859      -0.034725      -0.008419       0.043144              9.160372      11.753018      -0.137394       2.913226       9.657454      -0.552824       6.070644           0.002066
           94              C       0.463081       3.602965       9.451167      -0.043943      27.750061 0.39779320E+03  0.91897950E+04                                 8.018264                            6.710314       0.161484       2.027814                    0.999827      28.758485      83.224155       0.624594       0.424482      -1.054142       0.001783       0.057915       0.059046       0.082727      -0.015765       0.017734       0.005415       0.039559       0.134832      -0.049106      -0.001715       0.050821              8.587892      11.393559      -2.729469       1.096671       6.171429       0.505775       8.198688           0.001635
           95              C       5.234594       0.404103      10.476993      -0.191487      25.529313 0.41112990E+03  0.95324195E+04                                 7.521671                            6.698194       0.164995       2.047072                    0.999508      28.660243      81.846931       0.645527       0.409230      -1.068752      -0.070666       0.036734       0.060443       0.099982      -0.011116       0.022120      -0.011132      -0.001159       0.036353      -0.022114      -0.010863       0.032977              8.052930       8.518052      -1.811104       1.628377       6.989041      -0.696499       8.651698           0.000161
           96              C       3.766037       2.446688      10.275219      -0.094633      26.294741 0.37421824E+03  0.85273934E+04                                 7.861037                            6.528300      -0.127291       1.984068                    0.997096      27.547269      79.577710       0.629373       0.427077      -1.050900      -0.067641      -0.047194      -0.014869       0.083807      -0.042899       0.010611       0.004065       0.041997      -0.030996      -0.045000      -0.008672       0.053672              8.855242      10.359328      -3.156430       0.765208      10.346134      -0.755789       5.860264           0.000542
           97              C       0.579716       0.546727      12.801634      -0.131563      28.688720 0.40825131E+03  0.94275437E+04                                 8.035807                            6.665382       0.658705       2.193318                    0.999584      28.476643      80.556415       0.649952       0.408088      -1.071941      -0.053226      -0.006861       0.001175       0.053679       0.024796       0.042746       0.010066      -0.009168      -0.139283      -0.067659       0.006485       0.061174              8.562756       8.918406      -0.377612       1.729749      11.555691      -0.925702       5.214172           0.001898
           98              C       1.745012       3.631829      11.141661       0.094730      23.762246 0.32500450E+03  0.71450507E+04                                 7.285701                            6.118941       0.357358       2.137009                    0.999384      25.975175      73.555155       0.644905       0.432011      -1.048531      -0.026041       0.018380      -0.037266       0.049038       0.016546       0.013084       0.001578      -0.012191       0.071470      -0.031363       0.002548       0.028815              7.770444       9.170778      -2.286188       0.035447       5.817985       1.063535       8.322570           0.000920
           99              C      -0.292996      15.564741      12.613425       0.106027      23.896415 0.30668548E+03  0.66475858E+04                                 7.302080                            5.916583       0.255436       2.104683                    0.999592      25.706810      72.365692       0.660169       0.428036      -1.050584       0.034632       0.022684       0.021980       0.046873       0.023673      -0.013393       0.016748       0.004835       0.018372      -0.037395       0.016352       0.021043              7.889640       8.663823      -0.394162       1.553549      10.298545      -0.795010       4.706554           0.002698
          100              C       4.117305       1.597733      16.264010       0.282167      29.748236 0.34349618E+03  0.76262560E+04                                 8.539195                            6.337612      -0.001922       2.026301                    0.999789      24.772053      69.580465       0.629153       0.438491      -1.048816      -0.048807      -0.030565      -0.005104       0.057813       0.022562      -0.011682      -0.007973       0.030748      -0.032533      -0.022205      -0.014663       0.036868             10.246441      12.807459       5.256519      -0.250494       8.272839      -1.561949       9.659027           0.000234
          101              C       4.268402       0.327697       0.247555      -0.027738      25.584471 0.36865783E+03  0.84164277E+04                                 7.890808                            6.559102      -0.353759       1.902732                    0.997395      27.946069      82.300968       0.613063       0.437619      -1.038665      -0.004248       0.017061      -0.092262       0.093922       0.027660      -0.021107      -0.018936       0.012941      -0.007607      -0.027412      -0.018733       0.046145              9.186085      12.671210       3.411428      -0.756321       8.277010      -0.004212       6.610034          -0.000069
          102              C       4.570965       2.263314      15.150014      -0.242430      36.903989 0.49893876E+03  0.12192575E+05                                 9.710743                            7.529109      -0.110096       1.918838                    0.999393      31.582355      93.860286       0.588284       0.426060      -1.053644       0.019577       0.019678      -0.007251       0.028689      -0.030756       0.037341       0.020837      -0.003414      -0.037094      -0.060876       0.019826       0.041050             11.103243      11.605919       4.669993      -1.883519       9.051944      -3.217984      12.651866           0.000685
          103              C      -0.765868       2.989680      16.326747      -0.186689      35.007392 0.49737858E+03  0.12201062E+05                                 9.508292                            7.615197      -0.245564       1.875198                    0.999252      31.875766      96.354026       0.571070       0.437226      -1.042036      -0.011130      -0.019240      -0.004449       0.022668      -0.000325      -0.008448       0.006151       0.009192      -0.122522      -0.042537       0.016333       0.026204             10.571489       9.161724       1.730406       1.764283       6.971353      -1.835799      15.581389           0.000914
          104              C       0.710390       2.363491       0.518848       0.003950      35.628040 0.46098124E+03  0.10988983E+05                                 9.529743                            7.250202      -0.153478       1.957687                    0.998905      27.827506      80.351528       0.600874       0.427610      -1.057993      -0.035632      -0.014881      -0.038868       0.054789       0.002154      -0.014307      -0.004972       0.008050      -0.031236      -0.018544       0.000690       0.017854             11.195682      12.304858       3.265849       3.457356       7.493791      -0.194722      13.788397           0.002625
          105              C       1.505836       2.444990       1.793924       0.577186      22.431056 0.25953706E+03  0.54480329E+04                                 7.423557                            5.782641      -0.132769       2.010476                    0.999181      22.994715      65.742148       0.603923       0.483153      -1.009454       0.053119       0.008926       0.043298       0.069109      -0.046747      -0.024960       0.029092      -0.057860      -0.150580      -0.061950      -0.028209       0.090159              8.453067       9.513185       2.273862       2.342901       5.997439      -0.120468       9.848578           0.001726
          106              C       6.787148       1.670743       0.473067      -0.245350      34.508216 0.51963065E+03  0.12867657E+05                                 9.382026                            7.755792      -0.227622       1.885305                    0.998322      32.091670      96.984013       0.569787       0.434099      -1.045490       0.033074       0.015058       0.012205       0.038336      -0.010373      -0.033994      -0.012321      -0.022448      -0.022033      -0.045693       0.018905       0.026788             10.458567      13.212088       4.197658       2.324195       7.913405       0.218347      10.250209          -0.000064
          107              C      -1.508700       2.959457      15.170361      -0.000292      38.103038 0.44471678E+03  0.10469624E+05                                 9.837898                            7.025660      -0.049499       1.984596                    0.999385      27.527782      78.089145       0.625081       0.416219      -1.068910      -0.018374      -0.021893       0.038177       0.047690       0.000830       0.012191      -0.006311       0.022629      -0.040075      -0.020069      -0.002169       0.022237             12.031330       9.982947       3.424353      -0.786773       8.783251      -4.399555      17.327793           0.001175
          108              C      -1.044204       3.701444      13.942760       0.556115      24.502924 0.27021622E+03  0.57046450E+04                                 7.800119                            5.815642      -0.152769       1.992598                    0.999346      23.188494      65.541566       0.618121       0.469370      -1.021245       0.003442       0.036684      -0.046143       0.059048      -0.036972       0.000433       0.066393      -0.076793      -0.082877      -0.073307      -0.024921       0.098228              9.293729       7.765507       1.858441      -1.200755       7.269460      -4.409993      12.846220          -0.000672
          109              C       4.166171       9.452265      15.304311      -0.195693      25.886466 0.41262642E+03  0.95921518E+04                                 7.623490                            6.727212       0.046260       2.006641                    0.999291      28.936256      83.205287       0.640623       0.411287      -1.065596      -0.082563       0.044836      -0.028698       0.098237       0.020235       0.009761       0.014341      -0.041261      -0.027760      -0.025426      -0.014033       0.039459              8.222500       8.665428       2.368609       1.096864       9.399038       0.359551       6.603034           0.000164
          110              C       2.542221       8.956475      13.467998      -0.096762      26.467491 0.38398455E+03  0.87861776E+04                                 7.871761                            6.602703      -0.071761       2.004907                    0.996740      27.381978      78.668536       0.628722       0.425756      -1.054145      -0.058930      -0.035361       0.052108       0.086246       0.020183       0.037658       0.011737       0.033673      -0.072158      -0.043655      -0.013545       0.057201              8.762937       9.655915       2.211256       2.585762       7.276799       1.594450       9.356096           0.000475
          111              C      -0.863422      11.449007      16.333529      -0.132275      27.962140 0.41046284E+03  0.95024117E+04                                 7.932723                            6.739702       0.381107       2.099528                    0.999622      28.770220      81.797557       0.637540       0.414991      -1.066221      -0.053471       0.019361      -0.017592       0.059527       0.039990       0.027400      -0.018410       0.057224       0.164144      -0.082716       0.016432       0.066284              8.390122       9.350700       2.388449       0.095772       6.381172      -1.583707       9.438495           0.001196
          112              C      -0.733643       8.095635      12.223441      -0.051202      29.730500 0.41303703E+03  0.96464958E+04                                 8.457645                            6.870460       0.021789       1.982604                    0.999620      29.160162      85.262877       0.611944       0.428562      -1.050054       0.026250      -0.072478      -0.008942       0.077602      -0.020637       0.014342      -0.018357      -0.014813      -0.080847      -0.034721      -0.008407       0.043128              9.160497      11.753190       0.137423       2.913282       9.657587       0.552837       6.070712           0.002087
          113              C       0.260274      12.092515      15.982544      -0.043942      27.749669 0.39778638E+03  0.91896006E+04                                 8.018209                            6.710271       0.161488       2.027821                    0.999827      28.758194      83.223218       0.624594       0.424484      -1.054141      -0.001781       0.057901      -0.059051       0.082721       0.015762       0.017739      -0.005416       0.039545       0.134836      -0.049100      -0.001725       0.050825              8.587829      11.393473       2.729452       1.096658       6.171399      -0.505769       8.198616           0.001585
          114              C       2.765261       8.893653      14.956717      -0.191489      25.529282 0.41112924E+03  0.95323966E+04                                 7.521659                            6.698185       0.165017       2.047081                    0.999508      28.660162      81.846557       0.645528       0.409230      -1.068753       0.070667       0.036727      -0.060445       0.099981       0.011116       0.022118       0.011136      -0.001146       0.036322      -0.022106      -0.010869       0.032975              8.052920       8.518033       1.811095       1.628389       6.989013       0.696514       8.651713           0.000163
          115              C       4.233819      10.936238      15.158491      -0.094637      26.294758 0.37421890E+03  0.85274128E+04                                 7.861035                            6.528301      -0.127274       1.984071                    0.997097      27.547337      79.577943       0.629374       0.427077      -1.050901       0.067642      -0.047198       0.014866       0.083809       0.042900       0.010610      -0.004060       0.042019      -0.030988      -0.045005      -0.008673       0.053677              8.855236      10.359316       3.156415       0.765205      10.346118       0.755799       5.860273           0.000523
          116              C       0.143640       9.036277      12.632076      -0.131588      28.690019 0.40827318E+03  0.94281686E+04                                 8.035963                            6.665494       0.658799       2.193325                    0.999584      28.477714      80.559775       0.649957       0.408080      -1.071947       0.053227      -0.006867      -0.001174       0.053681      -0.024800       0.042751      -0.010064      -0.009191      -0.139342      -0.067679       0.006495       0.061184              8.562930       8.918583       0.377626       1.729791      11.555941       0.925727       5.214267           0.001897
          117              C      -1.021657      12.121379      14.292050       0.094742      23.761805 0.32499755E+03  0.71448617E+04                                 7.285642                            6.118902       0.357317       2.137003                    0.999384      25.974791      73.553943       0.644903       0.432014      -1.048528       0.026047       0.018367       0.037263       0.049034      -0.016547       0.013091      -0.001571      -0.012195       0.071456      -0.031367       0.002553       0.028813              7.770376       9.170686       2.286160       0.035445       5.817947      -1.063517       8.322493           0.000893
          118              C       1.016351       7.075191      12.820286       0.106026      23.896646 0.30668887E+03  0.66476801E+04                                 7.302134                            5.916621       0.255413       2.104673                    0.999592      25.706972      72.366346       0.660166       0.428036      -1.050583      -0.034629       0.022682      -0.021983       0.046871      -0.023670      -0.013394      -0.016746       0.004814       0.018363      -0.037389       0.016348       0.021041              7.889703       8.663890       0.394184       1.553559      10.298637       0.795023       4.706582           0.002727
          119              C       1.450687       6.891817       7.786107       0.282168      29.748211 0.34349529E+03  0.76262400E+04                                 8.539232                            6.337634      -0.002015       2.026273                    0.999789      24.772046      69.580724       0.629146       0.438495      -1.048812      -0.048823       0.030541      -0.005094       0.057813      -0.022562      -0.011688       0.007974       0.030742      -0.032546      -0.022201      -0.014670       0.036871             10.246489      12.807512      -5.256548      -0.250484       8.272887       1.561947       9.659068           0.000247
          120              C      -0.341480       8.161853       8.725458      -0.027739      25.584366 0.36865624E+03  0.84163832E+04                                 7.890826                            6.559124      -0.353844       1.902713                    0.997394      27.945843      82.300292       0.613057       0.437624      -1.038662      -0.004248      -0.017067      -0.092254       0.093916      -0.027672      -0.021101       0.018946       0.012953      -0.007612      -0.027428      -0.018729       0.046156              9.186109      12.671268      -3.411492      -0.756305       8.277018       0.004234       6.610043          -0.000049
          121              C       1.904346       6.226236       6.672110      -0.242472      36.905680 0.49896618E+03  0.12193410E+05                                 9.710966                            7.529266      -0.110077       1.918823                    0.999393      31.583575      93.864462       0.588283       0.426055      -1.053648       0.019566      -0.019710      -0.007227       0.028697       0.030740       0.037360      -0.020828      -0.003392      -0.037051      -0.060873       0.019822       0.041051             11.103506      11.606184      -4.670110      -1.883549       9.052150       3.218054      12.652183           0.000694
          122              C       3.844014       5.499870       7.848843      -0.186677      35.006646 0.49736804E+03  0.12200733E+05                                 9.508176                            7.615136      -0.245602       1.875194                    0.999252      31.875212      96.351936       0.571070       0.437229      -1.042035      -0.011146       0.019209      -0.004431       0.022646       0.000327      -0.008444      -0.006154       0.009197      -0.122524      -0.042537       0.016331       0.026206             10.571335       9.161634      -1.730369       1.764320       6.971259       1.835694      15.581113           0.000926
          123              C       3.377008       6.126059       8.996751       0.003978      35.627097 0.46096884E+03  0.10988632E+05                                 9.529675                            7.250179      -0.153619       1.957651                    0.998905      27.827035      80.350392       0.600865       0.427619      -1.057986      -0.035642       0.014850      -0.038860       0.054781      -0.002140      -0.014326       0.004968       0.008030      -0.031311      -0.018578       0.000718       0.017860             11.195583      12.304746      -3.265796       3.457370       7.493728       0.194672      13.788275           0.002634
          124              C       4.172454       6.044560      10.271828       0.577164      22.431291 0.25954035E+03  0.54481067E+04                                 7.423545                            5.782633      -0.132666       2.010509                    0.999181      22.994731      65.741724       0.603932       0.483145      -1.009461       0.053105      -0.008938       0.043307       0.069105       0.046760      -0.024930      -0.029097      -0.057852      -0.150518      -0.061915      -0.028239       0.090154              8.453055       9.513186      -2.273876       2.342896       5.997437       0.120463       9.848543           0.001745
          125              C       2.177267       6.818807       8.950971      -0.245324      34.506495 0.51959976E+03  0.12866696E+05                                 9.381756                            7.755592      -0.227647       1.885316                    0.998321      32.090407      96.979336       0.569791       0.434102      -1.045489       0.033049      -0.015086       0.012226       0.038331       0.010395      -0.033993       0.012305      -0.022469      -0.022077      -0.045702       0.018932       0.026770             10.458252      13.211648      -4.197486       2.324167       7.913163      -0.218370      10.249944          -0.000034
          126              C       3.101181       5.530093       6.692457      -0.000324      38.103291 0.44472343E+03  0.10469795E+05                                 9.837827                            7.025637      -0.049379       1.984628                    0.999385      27.528011      78.089236       0.625094       0.416210      -1.068918      -0.018390       0.021868       0.038190       0.047695      -0.000850       0.012181       0.006336       0.022648      -0.040024      -0.020074      -0.002159       0.022233             12.031210       9.982907      -3.424322      -0.786706       8.783161       4.399432      17.327561           0.001182
          127              C       3.565678       4.788106       5.464857       0.556124      24.502375 0.27020959E+03  0.57044624E+04                                 7.800001                            5.815575      -0.152678       1.992631                    0.999347      23.187990      65.539606       0.618125       0.469371      -1.021246       0.003431      -0.036699      -0.046133       0.059050       0.036977       0.000464      -0.066420      -0.076746      -0.082936      -0.073359      -0.024873       0.098232              9.293566       7.765433      -1.858421      -1.200733       7.269319       4.409868      12.845945          -0.000676
          128              C       1.499553      16.016385       6.826408      -0.195685      25.885962 0.41261788E+03  0.95918893E+04                                 7.623391                            6.727152       0.046350       2.006684                    0.999290      28.935599      83.202716       0.640626       0.411288      -1.065596      -0.082572      -0.044826      -0.028690       0.098237      -0.020235       0.009755      -0.014336      -0.041286      -0.027787      -0.025430      -0.014035       0.039466              8.222371       8.665235      -2.368534       1.096811       9.398941      -0.359510       6.602936           0.000161
          129              C      -0.124398      16.512175       4.990094      -0.096767      26.467702 0.38399009E+03  0.87863354E+04                                 7.871807                            6.602759      -0.071779       2.004899                    0.996740      27.382126      78.669079       0.628718       0.425757      -1.054144      -0.058929       0.035365       0.052101       0.086243      -0.020193       0.037660      -0.011731       0.033678      -0.072138      -0.043652      -0.013555       0.057206              8.762969       9.655928      -2.211257       2.585758       7.276852      -1.594435       9.356126           0.000463
          130              C       3.746459      14.019643       7.855625      -0.132191      27.959754 0.41042169E+03  0.95012005E+04                                 7.932298                            6.739392       0.381185       2.099590                    0.999621      28.768199      81.790128       0.637552       0.414995      -1.066221      -0.053466      -0.019371      -0.017580       0.059522      -0.039981       0.027406       0.018403       0.057208       0.164118      -0.082700       0.016419       0.066281              8.389649       9.350138      -2.388256       0.095802       6.380830       1.583600       9.437979           0.001205
          131              C       3.876238       0.393915       3.745538      -0.051172      29.729384 0.41301933E+03  0.96459776E+04                                 8.457466                            6.870340       0.021715       1.982595                    0.999619      29.159338      85.259969       0.611946       0.428566      -1.050052       0.026264       0.072474      -0.008960       0.077605       0.020641       0.014336       0.018378      -0.014827      -0.080819      -0.034719      -0.008419       0.043138              9.160283      11.752889      -0.137424       2.913199       9.657355      -0.552828       6.070605           0.002060
          132              C       4.870156      13.376135       7.504640      -0.043908      27.748963 0.39777819E+03  0.91893560E+04                                 8.018093                            6.710230       0.161542       2.027851                    0.999827      28.757552      83.220869       0.624593       0.424488      -1.054140      -0.001797      -0.057911      -0.059034       0.082716      -0.015761       0.017743       0.005426       0.039530       0.134896      -0.049106      -0.001737       0.050844              8.587675      11.393202      -2.729349       1.096644       6.171314       0.505752       8.198509           0.001595
          133              C       0.098643      16.574997       6.478814      -0.191484      25.528660 0.41111804E+03  0.95320448E+04                                 7.521506                            6.698079       0.165162       2.047141                    0.999508      28.659352      81.843091       0.645537       0.409228      -1.068757       0.070672      -0.036719      -0.060424       0.099970      -0.011128       0.022116      -0.011129      -0.001121       0.036404      -0.022107      -0.010878       0.032985              8.052735       8.517798      -1.811029       1.628322       6.988837      -0.696460       8.651569           0.000159
          134              C       1.567200      14.532412       6.680588      -0.094645      26.295328 0.37422962E+03  0.85277177E+04                                 7.861149                            6.528400      -0.127260       1.984068                    0.997097      27.547719      79.579319       0.629368       0.427077      -1.050900       0.067645       0.047203       0.014872       0.083816      -0.042909       0.010609       0.004064       0.042018      -0.030939      -0.045019      -0.008656       0.053676              8.855356      10.359445      -3.156482       0.765221      10.346264      -0.755796       5.860360           0.000522
          135              C       4.753521      16.432373       4.154173      -0.131569      28.689166 0.40825917E+03  0.94277622E+04                                 8.035838                            6.665410       0.658772       2.193331                    0.999584      28.477015      80.557398       0.649957       0.408084      -1.071945       0.053234       0.006863      -0.001204       0.053688       0.024800       0.042754       0.010076      -0.009181      -0.139291      -0.067668       0.006482       0.061186              8.562783       8.918444      -0.377634       1.729761      11.555703      -0.925718       5.214202           0.001881
          136              C       3.588225      13.347271       5.814146       0.094751      23.762356 0.32500765E+03  0.71451486E+04                                 7.285776                            6.119018       0.357232       2.136969                    0.999384      25.975319      73.556085       0.644893       0.432017      -1.048525       0.026046      -0.018373       0.037268       0.049039       0.016543       0.013100       0.001565      -0.012191       0.071463      -0.031368       0.002550       0.028818              7.770520       9.170917      -2.286234       0.035434       5.818066       1.063506       8.322578           0.000889
          137              C       5.626233       1.414359       4.342382       0.106062      23.895392 0.30667040E+03  0.66471656E+04                                 7.301878                            5.916452       0.255480       2.104713                    0.999592      25.705863      72.362101       0.660175       0.428038      -1.050585      -0.034632      -0.022685      -0.021975       0.046870       0.023669      -0.013397       0.016758       0.004838       0.018442      -0.037404       0.016373       0.021032              7.889404       8.663559      -0.394158       1.553492      10.298202      -0.794978       4.706450           0.002711
          138              C       1.215932      15.381367       0.691797       0.282176      29.747831 0.34349058E+03  0.76261134E+04                                 8.539193                            6.337614      -0.002051       2.026267                    0.999789      24.771828      69.580133       0.629143       0.438498      -1.048809       0.048809       0.030558       0.005100       0.057811       0.022556      -0.011690      -0.007970       0.030734      -0.032526      -0.022195      -0.014667       0.036862             10.246435      12.807455       5.256519      -0.250493       8.272847      -1.561942       9.659002           0.000221
          139              C       1.064835      16.651403      16.708252      -0.027740      25.584389 0.36865697E+03  0.84164054E+04                                 7.890825                            6.559125      -0.353827       1.902716                    0.997394      27.945930      82.300617       0.613058       0.437624      -1.038663       0.004248      -0.017059       0.092257       0.093917       0.027668      -0.021111      -0.018944       0.012942      -0.007590      -0.027424      -0.018734       0.046157              9.186101      12.671236       3.411459      -0.756323       8.277015      -0.004220       6.610052          -0.000071
          140              C       0.762272      14.715786       1.805793      -0.242456      36.904933 0.49895463E+03  0.12193061E+05                                 9.710880                            7.529212      -0.110088       1.918828                    0.999393      31.583062      93.862779       0.588281       0.426059      -1.053646      -0.019579      -0.019680       0.007235       0.028687      -0.030742       0.037358       0.020836      -0.003400      -0.037068      -0.060879       0.019831       0.041048             11.103399      11.606088       4.670067      -1.883537       9.052075      -3.218020      12.652035           0.000654
          141              C       6.099105      13.989420       0.629060      -0.186670      35.006293 0.49736252E+03  0.12200559E+05                                 9.508110                            7.615094      -0.245577       1.875205                    0.999252      31.874950      96.350880       0.571072       0.437229      -1.042036       0.011141       0.019225       0.004436       0.022659      -0.000321      -0.008443       0.006159       0.009196      -0.122519      -0.042536       0.016333       0.026204             10.571250       9.161565       1.730352       1.764307       6.971217      -1.835675      15.580969           0.000890
          142              C       4.622847      14.615609      16.436959       0.003981      35.626789 0.46096501E+03  0.10988516E+05                                 9.529626                            7.250152      -0.153612       1.957658                    0.998905      27.826847      80.349719       0.600866       0.427620      -1.057986       0.035633       0.014863       0.038861       0.054780       0.002144      -0.014322      -0.004968       0.008027      -0.031295      -0.018571       0.000715       0.017856             11.195514      12.304683       3.265775       3.457349       7.493696      -0.194670      13.788164           0.002615
          143              C       3.827401      14.534110      15.161883       0.577169      22.431011 0.25953683E+03  0.54480184E+04                                 7.423515                            5.782617      -0.132703       2.010502                    0.999181      22.994566      65.741330       0.603928       0.483149      -1.009458      -0.053112      -0.008934      -0.043298       0.069105      -0.046755      -0.024942       0.029094      -0.057860      -0.150547      -0.061930      -0.028227       0.090157              8.453011       9.513132       2.273859       2.342859       5.997418      -0.120475       9.848483           0.001716
          144              C      -1.453911      15.308357      16.482740      -0.245307      34.505969 0.51959095E+03  0.12866426E+05                                 9.381689                            7.755548      -0.227678       1.885312                    0.998321      32.090021      96.978024       0.569790       0.434105      -1.045487      -0.033059      -0.015064      -0.012219       0.038329      -0.010395      -0.033994      -0.012303      -0.022471      -0.022084      -0.045703       0.018934       0.026769             10.458167      13.211550       4.197449       2.324145       7.913109       0.218365      10.249843          -0.000073
          145              C       6.841937      14.019643       1.785446      -0.000334      38.103089 0.44472188E+03  0.10469747E+05                                 9.837794                            7.025625      -0.049363       1.984637                    0.999385      27.527918      78.088867       0.625094       0.416210      -1.068918       0.018379       0.021886      -0.038186       0.047697       0.000854       0.012181      -0.006336       0.022642      -0.040011      -0.020072      -0.002157       0.022229             12.031152       9.982863       3.424298      -0.786693       8.783125      -4.399400      17.327469           0.001162
          146              C       6.377441      13.277656       3.013047       0.556151      24.502065 0.27020618E+03  0.57043756E+04                                 7.799968                            5.815562      -0.152709       1.992626                    0.999347      23.187782      65.539061       0.618122       0.469374      -1.021244      -0.003435      -0.036685       0.046140       0.059047      -0.036978       0.000472       0.066425      -0.076745      -0.082952      -0.073369      -0.024866       0.098235              9.293511       7.765405       1.858403      -1.200708       7.269282      -4.409822      12.845847          -0.000703
          147              C       1.167066       7.526835       1.651496      -0.195689      25.886175 0.41262169E+03  0.95920038E+04                                 7.623429                            6.727177       0.046355       2.006679                    0.999291      28.935838      83.203622       0.640625       0.411287      -1.065596       0.082572      -0.044835       0.028686       0.098241       0.020240       0.009753       0.014340      -0.041250      -0.027758      -0.025421      -0.014035       0.039456              8.222418       8.665308       2.368563       1.096816       9.398984       0.359534       6.602963           0.000164
          148              C       2.791016       8.022625       3.487809      -0.096769      26.467906 0.38399412E+03  0.87864574E+04                                 7.871876                            6.602817      -0.071838       2.004880                    0.996740      27.382284      78.669874       0.628712       0.425760      -1.054141       0.058927       0.035358      -0.052103       0.086239       0.020200       0.037658       0.011741       0.033702      -0.072155      -0.043652      -0.013568       0.057220              8.763050       9.656009       2.211282       2.585797       7.276901       1.594460       9.356240           0.000468
          149              C       6.196659       5.530093       0.622278      -0.132225      27.960529 0.41043589E+03  0.95016146E+04                                 7.932428                            6.739495       0.381175       2.099574                    0.999622      28.768848      81.792429       0.637549       0.414993      -1.066221       0.053473      -0.019389       0.017573       0.059533       0.039989       0.027408      -0.018405       0.057222       0.164154      -0.082716       0.016424       0.066293              8.389791       9.350311       2.388311       0.095802       6.380933      -1.583620       9.438131           0.001223
          150              C       6.066880       8.883465       4.732366      -0.051161      29.729245 0.41301815E+03  0.96459403E+04                                 8.457436                            6.870329       0.021739       1.982606                    0.999619      29.159207      85.259454       0.611947       0.428565      -1.050052      -0.026268       0.072468       0.008962       0.077601      -0.020651       0.014338      -0.018379      -0.014841      -0.080838      -0.034725      -0.008427       0.043152              9.160244      11.752853       0.137384       2.913184       9.657287       0.552808       6.070593           0.002069
          151              C       5.072963       4.886585       0.973263      -0.043922      27.749164 0.39778105E+03  0.91894424E+04                                 8.018136                            6.710255       0.161510       2.027838                    0.999827      28.757733      83.221598       0.624591       0.424488      -1.054139       0.001799      -0.057924       0.059029       0.082721       0.015762       0.017739      -0.005424       0.039541       0.134899      -0.049110      -0.001732       0.050842              8.587729      11.393287       2.729378       1.096643       6.171343      -0.505759       8.198557           0.001618
          152              C       2.567976       8.085447       1.999090      -0.191486      25.528900 0.41112264E+03  0.95321874E+04                                 7.521574                            6.698132       0.165127       2.047127                    0.999508      28.659594      81.844197       0.645532       0.409230      -1.068755      -0.070673      -0.036730       0.060421       0.099972       0.011126       0.022118       0.011122      -0.001141       0.036450      -0.022119      -0.010867       0.032987              8.052813       8.517884       1.811063       1.628343       6.988904       0.696464       8.651651           0.000156
          153              C       1.099418       6.042862       1.797316      -0.094639      26.294970 0.37422271E+03  0.85275182E+04                                 7.861077                            6.528339      -0.127276       1.984070                    0.997097      27.547394      79.578099       0.629372       0.427077      -1.050901      -0.067645       0.047196      -0.014875       0.083813       0.042907       0.010611      -0.004070       0.041993      -0.030954      -0.045014      -0.008656       0.053671              8.855277      10.359350       3.156451       0.765232      10.346169       0.755799       5.860312           0.000535
          154              C       5.189597       7.942823       4.323731      -0.131508      28.687552 0.40823106E+03  0.94269516E+04                                 8.035598                            6.665227       0.658718       2.193340                    0.999584      28.475734      80.553100       0.649959       0.408089      -1.071941      -0.053232       0.006859       0.001202       0.053686      -0.024797       0.042749      -0.010075      -0.009163      -0.139236      -0.067649       0.006474       0.061176              8.562521       8.918173       0.377602       1.729703      11.555333       0.925676       5.214057           0.001900
          155              C       6.354894       4.857721       2.663757       0.094736      23.762368 0.32500774E+03  0.71451455E+04                                 7.285751                            6.118994       0.357277       2.136982                    0.999384      25.975314      73.555864       0.644898       0.432014      -1.048528      -0.026038      -0.018390      -0.037272       0.049045      -0.016544       0.013096      -0.001573      -0.012185       0.071471      -0.031366       0.002545       0.028821              7.770493       9.170872       2.286218       0.035445       5.818033      -1.063512       8.322574           0.000908
          156              C       4.316886       9.903909       4.135521       0.106066      23.895786 0.30667649E+03  0.66473339E+04                                 7.301950                            5.916505       0.255484       2.104708                    0.999592      25.706248      72.363505       0.660173       0.428037      -1.050585       0.034634      -0.022686       0.021973       0.046872      -0.023671      -0.013394      -0.016760       0.004849       0.018444      -0.037406       0.016372       0.021034              7.889484       8.663667       0.394168       1.553517      10.298286       0.794991       4.706498           0.002697
          157              N       0.556874       4.028291      10.753373      -0.294488      37.245308 0.57416171E+03  0.14250239E+05                                 9.292527                            7.748347       0.077663       2.022146                    0.999285      29.544376      83.003055       0.629366       0.392117      -1.097021       0.078333      -0.057676      -0.102090       0.141014       0.007864       0.065265      -0.015466       0.047198       0.089516      -0.059350      -0.026391       0.085741             10.247926      12.922197      -4.082823      -1.461637       8.188012       1.677574       9.633570           0.031751
          158              N       0.905097      15.340787      13.060889      -0.296350      36.912789 0.54662431E+03  0.13400579E+05                                 9.207907                            7.523873       0.028688       2.003006                    0.999499      29.432185      82.169313       0.643348       0.388352      -1.099714      -0.029037       0.135219      -0.023969       0.140363       0.045744       0.016121       0.020241       0.069714      -0.019619      -0.056883      -0.011339       0.068222             10.173428      10.256440      -2.014171       2.012004      14.236961      -1.002888       6.026882           0.031619
          159              N      -0.534248      16.851417      12.394695       0.077815      26.859116 0.31682386E+03  0.67273988E+04                                 7.436396                            5.646048       0.321898       2.206980                    0.999202      22.209286      56.338717       0.764494       0.377314      -1.115829      -0.017692       0.032295       0.011755       0.038654      -0.013193       0.061367      -0.018354       0.027089      -0.229343      -0.102261       0.019499       0.082761              8.598297      11.428955      -2.924387       3.323633       8.903166      -1.734136       5.462768           0.002230
          160              N       2.416213       2.986454      10.180267       0.076747      27.314388 0.33130933E+03  0.71289115E+04                                 7.553295                            5.797952       0.143156       2.141476                    0.998943      22.611425      58.135436       0.748117       0.380493      -1.111170       0.024767      -0.009069      -0.028489       0.038824      -0.069015       0.023668       0.035964       0.111611       0.036100      -0.109733       0.026432       0.083301              8.779399      13.223011      -4.557194       0.663272       6.715839       0.333192       6.399345           0.002430
          161              N       0.166482      12.517841      14.680338      -0.294508      37.245821 0.57417252E+03  0.14250574E+05                                 9.292624                            7.748432       0.077626       2.022133                    0.999285      29.544593      83.003842       0.629361       0.392118      -1.097021      -0.078334      -0.057688       0.102088       0.141018      -0.007863       0.065263       0.015464       0.047191       0.089508      -0.059347      -0.026390       0.085737             10.248031      12.922316       4.082878      -1.461665       8.188121      -1.677592       9.633655           0.031742
          162              N      -0.181741       6.851237      12.372822      -0.296321      36.911903 0.54660718E+03  0.13400061E+05                                 9.207780                            7.523767       0.028692       2.003015                    0.999499      29.431717      82.167852       0.643351       0.388353      -1.099712       0.029035       0.135211       0.023964       0.140354      -0.045749       0.016121      -0.020242       0.069717      -0.019615      -0.056888      -0.011338       0.068226             10.173290      10.256310       2.014141       2.011971      14.236763       1.002859       6.026795           0.031626
          163              N       1.257603       8.361867      13.039016       0.077812      26.859703 0.31683127E+03  0.67276015E+04                                 7.436513                            5.646121       0.321822       2.206948                    0.999202      22.209605      56.339883       0.764487       0.377315      -1.115828       0.017690       0.032290      -0.011760       0.038651       0.013195       0.061373       0.018355       0.027099      -0.229361      -0.102268       0.019497       0.082772              8.598444      11.429175       2.924447       3.323707       8.903302       1.734170       5.462856           0.002236
          164              N      -1.692858      11.476004      15.253444       0.076747      27.313983 0.33130382E+03  0.71287584E+04                                 7.553212                            5.797897       0.143178       2.141489                    0.998943      22.611188      58.134557       0.748123       0.380492      -1.111171      -0.024765      -0.009081       0.028486       0.038823       0.069008       0.023666      -0.035963       0.111603       0.036107      -0.109725       0.026434       0.083292              8.779296      13.222857       4.557126       0.663267       6.715757      -0.333185       6.399274           0.002420
          165              N       4.776363      12.950809       6.202434      -0.294522      37.247720 0.57420870E+03  0.14251711E+05                                 9.292950                            7.748687       0.077507       2.022080                    0.999285      29.545623      83.007712       0.629348       0.392119      -1.097019      -0.078347       0.057682       0.102097       0.141029       0.007859       0.065263      -0.015464       0.047195       0.089513      -0.059344      -0.026394       0.085738             10.248409      12.922904      -4.083094      -1.461742       8.188423       1.677616       9.633899           0.031763
          166              N       4.428140       1.638313       3.894918      -0.296330      36.911761 0.54660766E+03  0.13400052E+05                                 9.207722                            7.523753       0.028662       2.003008                    0.999499      29.431607      82.166998       0.643355       0.388351      -1.099715       0.029037      -0.135218       0.023970       0.140363       0.045740       0.016116       0.020248       0.069717      -0.019583      -0.056890      -0.011325       0.068215             10.173196      10.256187      -2.014095       2.011938      14.236619      -1.002849       6.026784           0.031636
          167              N       5.867485       0.127683       4.561112       0.077823      26.858656 0.31681866E+03  0.67272506E+04                                 7.436272                            5.645975       0.321918       2.206990                    0.999202      22.209096      56.337799       0.764506       0.377310      -1.115834       0.017696      -0.032290      -0.011764       0.038655      -0.013194       0.061369      -0.018345       0.027094      -0.229329      -0.102256       0.019495       0.082761              8.598129      11.428742      -2.924304       3.323548       8.902970      -1.734081       5.462676           0.002229
          168              N       2.917024      13.992646       6.775540       0.076767      27.313820 0.33130201E+03  0.71287032E+04                                 7.553153                            5.797860       0.143156       2.141481                    0.998943      22.611108      58.134106       0.748130       0.380489      -1.111174      -0.024769       0.009076       0.028491       0.038828      -0.069013       0.023666       0.035967       0.111604       0.036127      -0.109734       0.026442       0.083292              8.779215      13.222730      -4.557086       0.663234       6.715711       0.333185       6.399206           0.002420
          169              N       5.166755       4.461259       2.275469      -0.294516      37.247242 0.57419929E+03  0.14251416E+05                                 9.292862                            7.748616       0.077523       2.022087                    0.999285      29.545381      83.006798       0.629352       0.392118      -1.097020       0.078347       0.057669      -0.102098       0.141025      -0.007860       0.065264       0.015463       0.047202       0.089519      -0.059345      -0.026396       0.085741             10.248309      12.922768       4.083036      -1.461730       8.188323      -1.677608       9.633835           0.031760
          170              N       5.514978      10.127863       4.582985      -0.296349      36.913079 0.54663188E+03  0.13400802E+05                                 9.207939                            7.523921       0.028640       2.002990                    0.999499      29.432346      82.169687       0.643347       0.388351      -1.099715      -0.029040      -0.135224      -0.023970       0.140369      -0.045737       0.016120      -0.020246       0.069712      -0.019589      -0.056884      -0.011329       0.068213             10.173442      10.256457       2.014168       2.012005      14.236946       1.002885       6.026924           0.031641
          171              N       4.075634       8.617233       3.916791       0.077839      26.858298 0.31681372E+03  0.67271149E+04                                 7.436196                            5.645922       0.321976       2.207014                    0.999202      22.208885      56.337013       0.764512       0.377309      -1.115835      -0.017695      -0.032293       0.011761       0.038656       0.013192       0.061365       0.018346       0.027084      -0.229317      -0.102252       0.019497       0.082754              8.598044      11.428619       2.924276       3.323516       8.902883       1.734067       5.462629           0.002231
          172              N       7.026095       5.503096       1.702363       0.076753      27.314153 0.33130667E+03  0.71288328E+04                                 7.553225                            5.797909       0.143152       2.141475                    0.998943      22.611300      58.134833       0.748125       0.380491      -1.111173       0.024774       0.009064      -0.028495       0.038831       0.069017       0.023668      -0.035969       0.111610       0.036120      -0.109739       0.026441       0.083298              8.779305      13.222864       4.557145       0.663260       6.715782      -0.333179       6.399267           0.002426
          173              O       5.059383       9.407950       9.345532      -0.199337      28.697445 0.35759904E+03  0.77548239E+04                                 7.564583                            5.843934       0.490673       2.295900                    0.998760      22.452784      55.854144       0.788651       0.358134      -1.140934      -0.041668      -0.011627      -0.174972       0.180240      -0.123313      -0.073713       0.060198       0.083208      -0.032697      -0.125131      -0.057185       0.182316              9.159028      13.149532      -5.625209      -2.138416       8.001164       1.417202       6.326389           0.000119
          174              O       0.067801      11.596386       6.760619      -0.568991      41.718967 0.61524776E+03  0.15274334E+05                                 9.539086                            7.660543       0.308235       2.151225                    0.994912      27.875433      74.096492       0.689753       0.357685      -1.141756       0.027268      -0.027624      -0.016788       0.042290      -0.029443       0.007017      -0.025345       0.036881      -0.102548      -0.048849      -0.006964       0.055813             11.117533      15.704358      -4.629338       3.671869       9.099299      -1.926551       8.548942           0.048891
          175              O       0.615763      12.632111      11.572847      -0.560556      31.513328 0.50850059E+03  0.12036823E+05                                 7.811136                            6.929404       0.586912       2.227029                    0.998332      27.645527      71.754296       0.730725       0.354105      -1.144637       0.018068      -0.004091      -0.006655       0.019685      -0.007625      -0.043130      -0.033853       0.013329      -0.157081      -0.081925       0.029513       0.052412              8.319264       9.530950      -2.462608      -1.705262       7.521293       1.922265       7.905548           0.023111
          176              O       1.571643      10.411584       5.651370      -0.575881      32.597105 0.53879607E+03  0.12917470E+05                                 7.936982                            7.129708       0.866288       2.322267                    0.997348      27.679625      71.894837       0.722109       0.353794      -1.146869      -0.012932       0.007117       0.024111       0.028271       0.047490      -0.064380       0.021479      -0.074761      -0.015999      -0.103923       0.038540       0.065383              8.198550       7.498007      -1.128464      -1.453836       6.918123       2.382215      10.179521           0.007689
          177              O       2.621050      12.378783      12.430980      -0.569237      36.064480 0.56351850E+03  0.13703934E+05                                 8.646129                            7.314992       0.333160       2.143041                    0.997032      28.158405      74.392092       0.707324       0.356083      -1.141565      -0.022426       0.009847      -0.027153       0.036567       0.012175       0.032960       0.017596      -0.020866       0.110388      -0.043187      -0.014039       0.057226              9.663157       7.701147      -0.138964       2.138215       8.010323       3.653069      13.278001           0.048944
          178              O       2.940473       0.918400      16.088178      -0.199344      28.697625 0.35760122E+03  0.77548796E+04                                 7.564594                            5.843937       0.490755       2.295924                    0.998760      22.452897      55.854374       0.788654       0.358132      -1.140936       0.041666      -0.011603       0.174980       0.180246       0.123313      -0.073714      -0.060206       0.083204      -0.032690      -0.125132      -0.057187       0.182319              9.159047      13.149548       5.625242      -2.138424       8.001207      -1.417221       6.326386           0.000115
          179              O       2.598818       3.106836       1.717284      -0.568993      41.718210 0.61523435E+03  0.15273907E+05                                 9.538936                            7.660433       0.308300       2.151248                    0.994912      27.875213      74.095509       0.689762       0.357682      -1.141759      -0.027264      -0.027616       0.016801       0.042287       0.029443       0.007012       0.025345       0.036887      -0.102568      -0.048854      -0.006961       0.055815             11.117346      15.704073       4.629249       3.671792       9.099151       1.926510       8.548815           0.048886
          180              O       0.107593       4.142561      13.860864      -0.560560      31.514439 0.50852278E+03  0.12037483E+05                                 7.811305                            6.929542       0.586892       2.227010                    0.998333      27.646117      71.756281       0.730720       0.354103      -1.144638      -0.018088      -0.004074       0.006633       0.019692       0.007629      -0.043136       0.033848       0.013334      -0.157062      -0.081923       0.029509       0.052414              8.319456       9.531161       2.462669      -1.705312       7.521447      -1.922340       7.905760           0.023150
          181              O       1.094976       1.922034       2.826533      -0.575899      32.596813 0.53878959E+03  0.12917271E+05                                 7.936923                            7.129656       0.866344       2.322284                    0.997349      27.679540      71.894404       0.722113       0.353793      -1.146870       0.012937       0.007141      -0.024101       0.028271      -0.047493      -0.064377      -0.021477      -0.074751      -0.015985      -0.103918       0.038538       0.065381              8.198491       7.497945       1.128450      -1.453812       6.918077      -2.382198      10.179451           0.007693
          182              O       5.378805       3.889233      13.002730      -0.569251      36.065581 0.56353859E+03  0.13704545E+05                                 8.646267                            7.315090       0.333251       2.143058                    0.997033      28.158961      74.393889       0.707324       0.356079      -1.141567       0.022445       0.009879       0.027139       0.036577      -0.012186       0.032970      -0.017594      -0.020876       0.110420      -0.043204      -0.014037       0.057241              9.663330       7.701267       0.138975       2.138246       8.010452      -3.653166      13.278272           0.048960
          183              O       0.273854       7.571150       7.610275      -0.199379      28.698759 0.35761754E+03  0.77553224E+04                                 7.564770                            5.844052       0.490832       2.295932                    0.998761      22.453448      55.856076       0.788650       0.358130      -1.140937       0.041666       0.011583       0.175008       0.180272      -0.123314      -0.073719       0.060209       0.083198      -0.032718      -0.125128      -0.057199       0.182326              9.159279      13.149908      -5.625434      -2.138488       8.001436       1.417266       6.326492           0.000125
          184              O       5.265436       5.382714      10.195188      -0.568994      41.716886 0.61521163E+03  0.15273174E+05                                 9.538639                            7.660215       0.308480       2.151309                    0.994912      27.874911      74.093852       0.689783       0.357675      -1.141767      -0.027244       0.027596       0.016862       0.042286      -0.029448       0.007008      -0.025345       0.036890      -0.102675      -0.048877      -0.006957       0.055834             11.116980      15.703546      -4.629095       3.671602       9.098889      -1.926406       8.548504           0.048872
          185              O       4.717474       4.346989       5.382960      -0.560545      31.511539 0.50846329E+03  0.12035698E+05                                 7.810781                            6.929100       0.587118       2.227107                    0.998333      27.644858      71.751425       0.730750       0.354100      -1.144643      -0.018058       0.004085       0.006727       0.019699      -0.007621      -0.043103      -0.033862       0.013357      -0.157029      -0.081902       0.029500       0.052402              8.318868       9.530578      -2.462482      -1.705161       7.520892       1.922107       7.905134           0.023152
          186              O       3.761594       6.567516      11.304437      -0.575889      32.596570 0.53878403E+03  0.12917100E+05                                 7.936876                            7.129615       0.866377       2.322297                    0.997349      27.679407      71.893871       0.722116       0.353793      -1.146871       0.012971      -0.007177      -0.024073       0.028272       0.047493      -0.064367       0.021484      -0.074729      -0.015972      -0.103907       0.038537       0.065370              8.198444       7.497939      -1.128455      -1.453814       6.918037       2.382185      10.179357           0.007713
          187              O       2.712187       4.600317       4.524827      -0.569240      36.065201 0.56353147E+03  0.13704331E+05                                 8.646253                            7.315082       0.333147       2.143032                    0.997032      28.158694      74.393117       0.707318       0.356083      -1.141564       0.022401      -0.009853       0.027198       0.036587       0.012162       0.032941       0.017601      -0.020852       0.110390      -0.043165      -0.014049       0.057214              9.663322       7.701219      -0.138984       2.138201       8.010445       3.653189      13.278302           0.048993
          188              O       2.392764      16.060700       0.867629      -0.199372      28.698482 0.35761388E+03  0.77552258E+04                                 7.564741                            5.844036       0.490758       2.295913                    0.998761      22.453290      55.855677       0.788648       0.358132      -1.140936      -0.041666       0.011607      -0.174997       0.180263       0.123315      -0.073718      -0.060200       0.083201      -0.032722      -0.125127      -0.057195       0.182322              9.159236      13.149841       5.625388      -2.138485       8.001383      -1.417258       6.326483           0.000098
          189              O       2.734419      13.872264      15.238523      -0.568997      41.717336 0.61522033E+03  0.15273461E+05                                 9.538779                            7.660326       0.308362       2.151272                    0.994912      27.874959      74.094437       0.689770       0.357680      -1.141761       0.027256       0.027603      -0.016835       0.042288       0.029445       0.007014       0.025345       0.036881      -0.102633      -0.048866      -0.006959       0.055825             11.117143      15.703785       4.629163       3.671666       9.099026       1.926440       8.548619           0.048850
          190              O       5.225644      12.836539       3.094943      -0.560525      31.511194 0.50845691E+03  0.12035506E+05                                 7.810719                            6.929052       0.587144       2.227120                    0.998332      27.644681      71.750771       0.730754       0.354099      -1.144644       0.018051       0.004103      -0.006737       0.019699       0.007617      -0.043097       0.033863       0.013346      -0.157034      -0.081898       0.029503       0.052396              8.318795       9.530502       2.462461      -1.705137       7.520845      -1.922071       7.905039           0.023108
          191              O       4.238261      15.057066      14.129274      -0.575877      32.595883 0.53876973E+03  0.12916674E+05                                 7.936785                            7.129536       0.866327       2.322290                    0.997348      27.679012      71.892657       0.722118       0.353794      -1.146869      -0.012955      -0.007149       0.024076       0.028260      -0.047494      -0.064374      -0.021484      -0.074747      -0.015981      -0.103919       0.038541       0.065378              8.198346       7.497836       1.128438      -1.453813       6.917966      -2.382162      10.179235           0.007681
          192              O      -0.045568      13.089867       3.953077      -0.569225      36.065314 0.56353428E+03  0.13704418E+05                                 8.646287                            7.315114       0.333074       2.143011                    0.997032      28.158699      74.393218       0.707315       0.356085      -1.141563      -0.022401      -0.009827      -0.027203       0.036584      -0.012152       0.032936      -0.017605      -0.020850       0.110376      -0.043156      -0.014051       0.057207              9.663356       7.701250       0.138982       2.138209       8.010488      -3.653204      13.278331           0.048980

******************************************************
Auxiliary information for the entire system
The total spin magnetic moment of the unit cell is   12.000832
The total net atomic charge of the unit cell is   -0.000004
Accuracy of reproducing the electrostatic potential in the unit cell:
  The inner radius (bohr) =    5.0000
  The outer radius (bohr) =   12.0000
  Valid grid points have density less than (e/(bohr^3)) =    0.0001
  The number of valid grid points were=          444
  The rms potential error without charges in kcal/mol is=      4.41986
  The rms potential error with partial charges in kcal/mol is=      1.37913
  The RRMSE value at monopole order=      0.31203
  The rms potential error with partial charges and cloud penetration in kcal/mol is=      1.38280
  The RRMSE value at monopole order with cloud penetration is=      0.31286
  The rms potential error with partial charges and atomic dipoles in kcal/mol is=      0.51329
  The RRMSE value at dipole order=      0.11613
  The rms potential error with partial charges, atomic dipoles and cloud penetration in kcal/mol is=      0.51120
  The RRMSE value at dipole order with cloud penetration=      0.11566

******************************************************
The electron densities and ab initio electrostatic potential were computed in VASP using the PBE functional and
projector augmented wave method. See the main text of the journal article for a description of computational details.
The atomic charges, dipoles, and quadrupoles were computed with the DDEC6 method as described in
(a) T. A. Manz and N. Gabaldon Limas, RSC Adv. 6 (2016) 47771-47801 DOI: 10.1039/c6ra04656h
(b) N. Gabaldon Limas and T. A. Manz, RSC Adv. 8 (2018) 2678-2707 DOI: 10.1039/c7ra11829e.
For each atom in the material, the electron cloud parameters were fit to the spherically averaged atom-in-material
electron density using radial positions for which this density was between 10^-4 and 10^-2 electrons per cubic bohr.
The polarizabilities, dispersion coefficients, and quantum Drude oscillator (QDO) parameters were fit using the MCLF method.
The magnetic structure of the system was optimized in VASP from the default ferromagnetic initial guess using spin polarization.
The atomic spin moments (ASMs) were computed on this optimized magnetic structure using the DDEC6 partition as inputs
to the method of T. A. Manz and D. S. Sholl, J. Chem. Theory Comput. 7 (2011) 4146-4164 DOI: 10.1021/ct200539n.
The RMSE and RRMSE were computed using a uniform grid with Ewald summation.
