# Supplementary material for: A collection of forcefield precursors for metal–organic frameworks
Source: RSC Adv. 2019 Nov 13;9(63):36492–507. doi: 10.1039/c9ra07327b (PMC9075174; doi:10.1039/c9ra07327b)
Supplement: RA-009-C9RA07327B-s4436 [file RA-009-C9RA07327B-s4436.xyz]

  192
jmolscript: load "" {1 1 1} spacegroup "x,y,z" unitcell [{      7.216900     0.000000     0.000000 }, {      0.000000    16.938900     0.000000 }, {     -1.641835     0.000000    17.010650 }]
Zn     6.218116    13.537399     5.250167     0.766002
Zn     3.786317     5.067949     3.255158     0.766002
Zn    -0.643051     3.401501    11.760483     0.766002
Zn     1.788748    11.870951    13.755492     0.766002
H      3.585744    15.715911     7.241434     0.132189
H      5.995760    15.903933     7.612266     0.081638
H      5.180492     0.298125     7.826600     0.079817
H      1.065291    11.293165     7.416643     0.113030
H      1.257835    11.132245     5.870375     0.115429
H      0.762054    13.539263     9.085388     0.118343
H      4.004971    14.711435    11.107954     0.136448
H      3.069582     8.235693     3.369810     0.117483
H      2.224563     8.996250     6.307549     0.101970
H      1.763916     9.163945     7.797682     0.099819
H      5.621676    12.275621     8.153205     0.121918
H      3.589828    11.052632     8.784300     0.137896
H      3.308369    12.214641     5.023245     0.113855
H     -0.526420     9.340109     6.979470     0.101362
H      0.099861     7.912160     6.794054     0.108137
H      0.665812     8.488083     4.579267     0.119459
H     -0.055437     9.865215     4.776591     0.111080
H      6.229905     6.353781     4.640505     0.111912
H      4.646270     9.929583     4.142093     0.133998
H      6.418688     7.246461     1.263891     0.132189
H      4.008673     7.434483     0.893059     0.081638
H      4.823941     8.767575     0.678725     0.079817
H      1.722242     2.823715     1.088682     0.113030
H      1.529697     2.662795     2.634950     0.115429
H      0.383644     5.069813    16.430587     0.118343
H      4.357627     6.241985    14.408021     0.136448
H     -0.282050    16.705143     5.135515     0.117483
H      0.562970     0.526800     2.197776     0.101970
H      1.023617     0.694495     0.707643     0.099819
H      4.382757     3.806171     0.352120     0.121918
H      4.772769     2.583182    16.731675     0.137896
H      6.696064     3.745191     3.482080     0.113855
H      3.313953     0.870659     1.525855     0.101362
H      2.687672    16.381610     1.711271     0.108137
H      2.121720     0.018633     3.926058     0.119459
H      2.842970     1.395765     3.728734     0.111080
H      3.774528    14.823231     3.864820     0.111912
H      5.358163     1.460133     4.363232     0.133998
H      1.989321     1.222989     9.769216     0.132189
H     -0.420695     1.034967     9.398384     0.081638
H      0.394573    16.640775     9.184050     0.079817
H      4.509774     5.645735     9.594007     0.113030
H      4.317230     5.806655    11.140275     0.115429
H      4.813011     3.399637     7.925262     0.118343
H      1.570094     2.227465     5.902696     0.136449
H      2.505483     8.703207    13.640840     0.117483
H      3.350502     7.942650    10.703101     0.101970
H      3.811149     7.774955     9.212968     0.099818
H     -0.046611     4.663279     8.857445     0.121918
H      1.985237     5.886268     8.226350     0.137896
H      2.266696     4.724259    11.987405     0.113855
H      6.101485     7.598791    10.031180     0.101362
H      5.475204     9.026740    10.216596     0.108137
H      4.909253     8.450817    12.431383     0.119459
H      5.630502     7.073685    12.234059     0.111080
H     -0.654840    10.585119    12.370145     0.111912
H      0.928795     7.009317    12.868557     0.133998
H     -0.843623     9.692439    15.746759     0.132189
H      1.566392     9.504417    16.117591     0.081638
H      0.751124     8.171325    16.331925     0.079817
H      3.852823    14.115185    15.921968     0.113030
H      4.045368    14.276105    14.375700     0.115429
H      5.191421    11.869087     0.580063     0.118343
H      1.217438    10.696915     2.602629     0.136449
H      5.857115     0.233757    11.875135     0.117483
H      5.012095    16.412100    14.812874     0.101970
H      4.551448    16.244405    16.303007     0.099818
H      1.192308    13.132729    16.658530     0.121918
H      0.802296    14.355718     0.278975     0.137896
H     -1.120999    13.193709    13.528570     0.113855
H      2.261112    16.068241    15.484795     0.101362
H      2.887393     0.557290    15.299379     0.108137
H      3.453345    -0.018633    13.084592     0.119459
H      2.732095    15.543135    13.281916     0.111080
H      1.800537     2.115669    13.145830     0.111912
H      0.216902    15.478767    12.647418     0.133998
C      3.265208    15.290745     8.005212    -0.253939
C      3.977959    15.341562     9.204463     0.279935
C      5.770039    16.595040     8.253567    -0.024742
C      1.624043    10.886631     6.734516    -0.096399
C      1.582974    13.974931     9.111585    -0.187442
C      3.508507    14.689414    10.322233    -0.246693
C      2.068583    14.590322     7.975954     0.004116
C      1.292924    14.508168     6.673278     0.573577
C      3.908414     8.066304     3.733838    -0.045037
C      2.309865    14.001695    10.291443     0.000990
C      1.555796     9.402783     6.880808    -0.198472
C      1.821296    13.264853    11.502602     0.564396
C      4.900761    12.104538     7.591853    -0.041379
C      3.776432    11.433758     7.957582    -0.133754
C      3.642035    12.079130     5.880582     0.089946
C      0.160149     8.838718     6.513378    -0.193249
C     -0.065566     8.931882     5.038555    -0.094798
C      5.630496     7.031337     4.427872     0.103675
C      4.770694     9.008107     4.154001    -0.132144
C      6.739225     6.821295     0.500113    -0.253939
C      4.384639     6.872112    16.311512     0.279935
C      4.234394     8.125590     0.251758    -0.024742
C      1.163490     2.417181     1.770809    -0.096399
C     -0.437276     5.505481    16.404390    -0.187442
C      4.854090     6.219964    15.193742    -0.246693
C      0.718949     6.120872     0.529371     0.004116
C      1.494608     6.038718     1.832047     0.573577
C      6.096019    16.535754     4.771487    -0.045037
C     -1.164167     5.532245    15.224532     0.000990
C      1.231736     0.933333     1.624517    -0.198472
C     -0.675598     4.795403    14.013373     0.564396
C      5.103671     3.635088     0.913472    -0.041379
C      6.228001     2.964307     0.547743    -0.133754
C      6.362397     3.609680     2.624743     0.089946
C      2.627384     0.369268     1.991947    -0.193249
C      2.853099     0.462432     3.466770    -0.094798
C      4.373936    15.500787     4.077453     0.103675
C      5.233738     0.538657     4.351324    -0.132144
C      2.309857     1.648155     9.005438    -0.253939
C      1.597106     1.597338     7.806187     0.279935
C     -0.194974     0.343860     8.757083    -0.024742
C      3.951022     6.052269    10.276134    -0.096399
C      3.992091     2.963969     7.899065    -0.187442
C      2.066558     2.249486     6.688417    -0.246693
C      3.506482     2.348578     9.034696     0.004116
C      4.282141     2.430732    10.337372     0.573577
C      1.666651     8.872596    13.276812    -0.045037
C      3.265200     2.937205     6.719207     0.000990
C      4.019269     7.536117    10.129842    -0.198471
C      3.753769     3.674047     5.508048     0.564396
C      0.674304     4.834362     9.418797    -0.041379
C      1.798633     5.505143     9.053068    -0.133754
C      1.933030     4.859770    11.130068     0.089946
C      5.414916     8.100182    10.497272    -0.193249
C      5.640631     8.007018    11.972095    -0.094798
C     -0.055431     9.907563    12.582778     0.103675
C      0.804371     7.930793    12.856649    -0.132144
C     -1.164160    10.117605    16.510537    -0.253939
C      1.190426    10.066788     0.699138     0.279935
C      1.340671     8.813310    16.758892    -0.024742
C      4.411575    14.521719    15.239841    -0.096399
C      6.012341    11.433419     0.606260    -0.187442
C      0.720975    10.718936     1.816908    -0.246693
C      4.856116    10.818028    16.481279     0.004116
C      4.080457    10.900182    15.178603     0.573577
C     -0.520954     0.403146    12.239163    -0.045037
C      6.739232    11.406655     1.786118     0.000990
C      4.343329    16.005567    15.386133    -0.198472
C      6.250663    12.143497     2.997277     0.564396
C      0.471394    13.303812    16.097178    -0.041379
C     -0.652936    13.974592    16.462907    -0.133754
C     -0.787332    13.329220    14.385907     0.089946
C      2.947681    16.569632    15.018703    -0.193249
C      2.721966    16.476468    13.543880    -0.094798
C      1.201129     1.438113    12.933197     0.103675
C      0.341327    16.400243    12.659326    -0.132144
N      2.976545    11.438162     6.846106     0.076277
N      4.822288    12.492269     6.281353    -0.267804
N      4.443562     6.827562     3.916872    -0.273589
N      5.876083     8.325131     4.605123     0.078760
N     -0.189012     2.968712     1.659219     0.076277
N      5.182144     4.022819     2.223972    -0.267804
N      5.560871    15.297012     4.588453    -0.273589
N      4.128349    16.794581     3.900202     0.078760
N      2.598520     5.500738    10.164544     0.076277
N      0.752777     4.446631    10.729297    -0.267804
N      1.131503    10.111338    13.093778    -0.273589
N     -0.301018     8.613769    12.405527     0.078760
N     -1.452823    13.970188    15.351431     0.076277
N      0.392921    12.916081    14.786678    -0.267804
N      0.014194     1.641888    12.422197    -0.273589
N      1.446716     0.144319    13.110448     0.078760
O      0.206757    13.812487     6.748295    -0.578178
O      5.149819    16.035548     9.378141    -0.199064
O      0.643623    12.885421    11.568603    -0.577500
O      1.692674    15.059868     5.657062    -0.569667
O      2.674424    13.044478    12.443801    -0.579606
O      2.580775     5.343037     1.757030    -0.578178
O      3.212778     7.566098    16.137834    -0.199064
O      0.502075     4.415971    13.947372    -0.577500
O      1.094859     6.590418     2.848263    -0.569667
O      5.688174     4.575028    13.072174    -0.579606
O      5.368308     3.126413    10.262355    -0.578178
O      0.425246     0.903352     7.632509    -0.199064
O      4.931442     4.053479     5.442047    -0.577500
O      3.882391     1.879032    11.353588    -0.569667
O      2.900641     3.894422     4.566849    -0.579606
O      2.994290    11.595863    15.253620    -0.578178
O      2.362287     9.372802     0.872816    -0.199064
O      5.072990    12.522929     3.063278    -0.577500
O      4.480206    10.348482    14.162387    -0.569667
O     -0.113109    12.363872     3.938476    -0.579606

The following XYZ coordinates are in angstroms. Other properties are in atomic units.
The sperically averaged electron density of each atom fit to a function of the form exp(a - br)
eigen_1, eigen_2 and eigen_3 are the three eigenvalues of traceless quadrupole moment tensor
  atom number  atomic symbol              X              Y              Z     net charge C6 coefficient C8 coefficient C10 coefficient fluctuating dipole atomic polarizability isotropic forcefield polarizability              a              b squared Pearson coefficient          <r^3>          <r^4>         wp_QDO          m_QDO          q_QDO       dipole_x       dipole_y       dipole_z         dipole            Qxy            Qxz            Qyz     Q(x^2-y^2)  Q(3z^2 - R^2)        eigen_1        eigen_2        eigen_3 static polarizability      alpha(xx)      alpha(xy)      alpha(xz)      alpha(yy)      alpha(yz)      alpha(zz) atomic spin moment
            1             Zn       6.218116      13.537399       5.250167       0.766002      99.574214 0.20847688E+04  0.68198970E+05                                17.505796                           14.900870       0.291672       1.935415                    0.997352      48.795547     135.330166       0.468802       0.399389      -1.143651       0.071458      -0.024486       0.000878       0.075542      -0.005726       0.023681       0.029381       0.067870       0.114790      -0.063692       0.006078       0.057614             19.991946      17.154306       0.274492       0.455403      22.978564       3.791704      19.842967           0.000004
            2             Zn       3.786317       5.067949       3.255158       0.766002      99.574214 0.20847690E+04  0.68198980E+05                                17.505796                           14.900871       0.291672       1.935415                    0.997352      48.795547     135.330166       0.468802       0.399389      -1.143651      -0.071458      -0.024486      -0.000878       0.075542       0.005726       0.023681      -0.029381       0.067870       0.114790      -0.063692       0.006078       0.057614             19.991945      17.154307      -0.274490       0.455396      22.978566      -3.791696      19.842961           0.000004
            3             Zn      -0.643051       3.401501      11.760483       0.766002      99.574211 0.20847687E+04  0.68198966E+05                                17.505796                           14.900870       0.291672       1.935416                    0.997352      48.795546     135.330162       0.468802       0.399389      -1.143651      -0.071458       0.024486      -0.000878       0.075542      -0.005726       0.023681       0.029381       0.067870       0.114790      -0.063692       0.006078       0.057614             19.991945      17.154305       0.274492       0.455404      22.978564       3.791704      19.842967           0.000004
            4             Zn       1.788748      11.870951      13.755492       0.766002      99.574212 0.20847689E+04  0.68198977E+05                                17.505796                           14.900871       0.291672       1.935415                    0.997352      48.795546     135.330164       0.468802       0.399390      -1.143651       0.071458       0.024486       0.000878       0.075542       0.005726       0.023681      -0.029381       0.067870       0.114790      -0.063692       0.006078       0.057614             19.991945      17.154308      -0.274491       0.455396      22.978565      -3.791696      19.842962           0.000004
            5              H       3.585744      15.715911       7.241434       0.132189       0.912866 0.69530113E+01  0.67414410E+02                                 1.681812                            1.642937      -1.392713       2.228548                    0.992847       3.857171      11.553857       0.433937       1.455794      -0.671099       0.009047       0.016478      -0.029139       0.034676       0.006749      -0.005112      -0.009055       0.002388       0.012530      -0.010515      -0.003976       0.014491              1.691013       1.655240       0.222764      -0.175715       1.550324      -0.222785       1.867475           0.000000
            6              H       5.995760      15.903933       7.612266       0.081638       0.995084 0.76821219E+01  0.75830082E+02                                 1.736742                            1.686258      -1.261760       2.267853                    0.992492       4.008830      11.841714       0.447041       1.388028      -0.683925       0.011361      -0.027769      -0.020896       0.036563       0.002222      -0.004416       0.002788      -0.007034      -0.001103      -0.007563       0.002445       0.005118              1.757593       1.621135      -0.121443      -0.166348       1.868978       0.428785       1.782665           0.000001
            7              H       5.180492       0.298125       7.826600       0.079817       1.037387 0.83048480E+01  0.83394529E+02                                 1.769646                            1.740791      -1.289237       2.254610                    0.992213       4.032385      11.922283       0.445767       1.368336      -0.687982      -0.021799       0.025428      -0.012800       0.035855      -0.002104       0.003163      -0.005439       0.006033      -0.017177      -0.009231       0.000904       0.008328              1.774971       1.931289      -0.299762       0.183353       1.860914      -0.165536       1.532710          -0.000000
            8              H       1.065291      11.293165       7.416643       0.113030       1.018738 0.79001937E+01  0.77541888E+02                                 1.697563                            1.660596      -0.879429       2.458109                    0.997710       3.537405       9.997296       0.476745       1.308946      -0.702876      -0.020636       0.008719       0.026651       0.034816       0.001751      -0.005733       0.005478       0.007949       0.017727      -0.010260      -0.000253       0.010513              1.705188       1.704608      -0.165514      -0.283700       1.697369       0.303407       1.713586           0.000001
            9              H       1.257835      11.132245       5.870375       0.115429       0.921183 0.69516566E+01  0.66809119E+02                                 1.646550                            1.603221      -1.040031       2.384271                    0.995691       3.691943      10.699111       0.459652       1.386531      -0.685315      -0.015873       0.004030      -0.030986       0.035047       0.004939      -0.000900      -0.003815       0.004403       0.004365      -0.007071       0.000587       0.006484              1.664134       1.597536       0.041193       0.346713       1.497130      -0.058990       1.897735           0.000003
           10              H       0.762054      13.539263       9.085388       0.118343       1.048328 0.79448171E+01  0.78669953E+02                                 1.757730                            1.689117      -1.317979       2.248158                    0.995643       3.793611      11.032269       0.459319       1.346687      -0.692752      -0.035216      -0.013452       0.001140       0.037715       0.007445       0.001331      -0.002193       0.012832      -0.027686      -0.010468      -0.003978       0.014446              1.779485       2.070067       0.331483       0.098116       1.636445       0.032038       1.631941           0.000000
           11              H       4.004971      14.711435      11.107954       0.136448       0.959583 0.69482396E+01  0.66501931E+02                                 1.667192                            1.588489      -1.094648       2.372891                    0.997235       3.495541       9.978084       0.469917       1.361837      -0.691156       0.020023      -0.001310       0.026783       0.033466       0.004164       0.011942       0.001730       0.013781       0.011374      -0.010377      -0.006662       0.017039              1.691128       1.606130       0.086278       0.273118       1.391094      -0.017030       2.076160           0.000002
           12              H       3.069582       8.235693       3.369810       0.117483       0.990949 0.69037804E+01  0.66324255E+02                                 1.726161                            1.600541      -1.270253       2.280229                    0.995082       3.724445      10.839143       0.458187       1.391483      -0.683778      -0.038661       0.011067      -0.018974       0.044465      -0.007924       0.008532       0.003128      -0.007102      -0.057313      -0.022556       0.004198       0.018358              1.777468       2.321937      -0.124851       0.392895       1.400351      -0.032832       1.610116           0.000001
           13              H       2.224563       8.996250       6.307549       0.101970       1.056076 0.84038262E+01  0.83425836E+02                                 1.699578                            1.680922      -0.930584       2.414452                    0.997679       3.649889      10.235507       0.489366       1.260809      -0.712413       0.011581      -0.011094      -0.019898       0.025556      -0.001880      -0.000925       0.002593      -0.011007      -0.013100      -0.005091      -0.003477       0.008568              1.687481       1.811470      -0.181309      -0.280816       1.560293       0.214582       1.690680           0.000002
           14              H       1.763916       9.163945       7.797682       0.099819       1.043257 0.79393440E+01  0.77157012E+02                                 1.648788                            1.604400      -0.628070       2.557469                    0.999849       3.435081       9.314428       0.518374       1.215828      -0.723995      -0.001328      -0.000658       0.026937       0.026978       0.002371       0.000551       0.001876      -0.005938       0.027834      -0.008439      -0.001203       0.009642              1.657270       1.411281       0.001300       0.205015       1.470579      -0.253224       2.089949           0.000001
           15              H       5.621676      12.275621       8.153205       0.121918       1.004048 0.69888233E+01  0.66457924E+02                                 1.670413                            1.559109      -0.867722       2.477805                    0.999329       3.352862       9.295521       0.493837       1.304307      -0.704225       0.033066       0.013321       0.032755       0.048412       0.008873       0.009674      -0.006408       0.018473       0.047021      -0.023098       0.002450       0.020649              1.712516       2.081489       0.211428       0.410405       1.440309       0.136481       1.615751           0.000001
           16              H       3.589828      11.052632       8.784300       0.137896       0.929279 0.64703924E+01  0.59851591E+02                                 1.537085                            1.464237      -0.769887       2.529749                    0.999860       3.109430       8.273421       0.532890       1.242578      -0.718795      -0.004497      -0.011226       0.045123       0.046715       0.013684       0.007288      -0.011794       0.021906       0.050595      -0.030020       0.008936       0.021083              1.549772       1.294015       0.074000      -0.120063       1.450103      -0.312811       1.905197          -0.000001
           17              H       3.308369      12.214641       5.023245       0.113855       1.014668 0.73890818E+01  0.71456573E+02                                 1.695082                            1.613606      -0.973086       2.421961                    0.998465       3.492659       9.858080       0.479312       1.321404      -0.699899      -0.017856       0.013085      -0.052228       0.056726       0.008377       0.010911      -0.007294       0.010647       0.037581      -0.020494       0.001676       0.018818              1.704156       1.525087      -0.007900       0.191679       1.447249      -0.096804       2.140132           0.000002
           18              H      -0.526420       9.340109       6.979470       0.101362       1.018109 0.80176639E+01  0.78706372E+02                                 1.664790                            1.647434      -0.813181       2.472010                    0.998461       3.588584      10.025941       0.491524       1.269402      -0.710802      -0.013604       0.018260       0.007498       0.023973      -0.000743       0.002869       0.001285       0.001432       0.006418      -0.003380      -0.000720       0.004100              1.652976       1.779829      -0.212327      -0.261183       1.572772       0.188691       1.606328           0.000002
           19              H       0.099861       7.912160       6.794054       0.108137       1.004923 0.75725337E+01  0.72613062E+02                                 1.599201                            1.560773      -0.638198       2.558711                    0.999889       3.337035       8.942225       0.529497       1.206339      -0.726554       0.003014      -0.028268       0.001340       0.028459      -0.000363       0.000040       0.000390      -0.015533      -0.014377      -0.005383      -0.004798       0.010181              1.604678       1.335458       0.104200       0.019489       1.997540      -0.252934       1.481038           0.000000
           20              H       0.665812       8.488083       4.579267       0.119459       0.933246 0.69849504E+01  0.66811909E+02                                 1.626347                            1.580601      -0.909952       2.446105                    0.997563       3.544719      10.051545       0.477423       1.341258      -0.695137       0.028326      -0.018782      -0.012067       0.036066      -0.001289      -0.002975       0.001681       0.005004      -0.008616      -0.004407      -0.001145       0.005553              1.638975       1.818172      -0.214796      -0.253600       1.490257       0.240068       1.608495           0.000001
           21              H      -0.055437       9.865215       4.776591       0.111080       0.900987 0.67489247E+01  0.64448684E+02                                 1.626164                            1.582518      -1.018827       2.389102                    0.995849       3.721227      10.785741       0.460928       1.391534      -0.683997       0.002152       0.031892      -0.003153       0.032120       0.000799       0.005043      -0.001225       0.004202      -0.009170      -0.006145      -0.000194       0.006339              1.641622       1.399756       0.095862       0.071541       2.054089      -0.146552       1.471019           0.000002
           22              H       6.229905       6.353781       4.640505       0.111912       1.144777 0.83774902E+01  0.83427451E+02                                 1.824329                            1.708166      -1.091180       2.369741                    0.996805       3.574615      10.170399       0.470905       1.306103      -0.703376       0.035172      -0.043087       0.009028       0.056347      -0.008765       0.016334      -0.001292      -0.004726      -0.052187      -0.025946       0.004433       0.021513              1.849288       1.836206      -0.407706       0.105668       2.187549      -0.138082       1.524109          -0.000000
           23              H       4.646270       9.929583       4.142093       0.133998       0.936483 0.65889225E+01  0.62498642E+02                                 1.657688                            1.561388      -1.176358       2.332202                    0.996424       3.582607      10.324328       0.465384       1.387517      -0.684993      -0.012122       0.039831      -0.008979       0.042592      -0.003919       0.016620      -0.000692       0.004571      -0.052392      -0.025143       0.005366       0.019777              1.681910       1.382274      -0.089243      -0.023309       2.316355       0.058163       1.347101           0.000003
           24              H       6.418688       7.246461       1.263891       0.132189       0.912866 0.69530126E+01  0.67414427E+02                                 1.681812                            1.642937      -1.392713       2.228548                    0.992847       3.857171      11.553858       0.433936       1.455795      -0.671099      -0.009047       0.016478       0.029139       0.034676      -0.006749      -0.005112       0.009055       0.002388       0.012530      -0.010515      -0.003976       0.014491              1.691014       1.655241      -0.222764      -0.175715       1.550325       0.222785       1.867475           0.000000
           25              H       4.008673       7.434483       0.893059       0.081638       0.995084 0.76821210E+01  0.75830075E+02                                 1.736742                            1.686258      -1.261760       2.267853                    0.992492       4.008830      11.841716       0.447041       1.388028      -0.683925      -0.011361      -0.027769       0.020896       0.036563      -0.002222      -0.004416      -0.002788      -0.007034      -0.001103      -0.007563       0.002445       0.005118              1.757593       1.621136       0.121443      -0.166348       1.868978      -0.428785       1.782665           0.000001
           26              H       4.823941       8.767575       0.678725       0.079817       1.037387 0.83048480E+01  0.83394529E+02                                 1.769646                            1.740791      -1.289236       2.254610                    0.992213       4.032385      11.922283       0.445767       1.368336      -0.687982       0.021799       0.025428       0.012800       0.035855       0.002104       0.003163       0.005439       0.006033      -0.017177      -0.009231       0.000904       0.008328              1.774971       1.931289       0.299762       0.183353       1.860914       0.165536       1.532710          -0.000000
           27              H       1.722242       2.823715       1.088682       0.113030       1.018738 0.79001931E+01  0.77541879E+02                                 1.697563                            1.660596      -0.879428       2.458109                    0.997710       3.537405       9.997295       0.476745       1.308946      -0.702876       0.020636       0.008719      -0.026651       0.034816      -0.001751      -0.005733      -0.005478       0.007949       0.017727      -0.010260      -0.000253       0.010513              1.705187       1.704608       0.165514      -0.283700       1.697368      -0.303407       1.713585           0.000001
           28              H       1.529697       2.662795       2.634950       0.115429       0.921183 0.69516588E+01  0.66809143E+02                                 1.646550                            1.603221      -1.040031       2.384270                    0.995691       3.691944      10.699113       0.459652       1.386531      -0.685315       0.015873       0.004030       0.030986       0.035047      -0.004939      -0.000900       0.003815       0.004403       0.004365      -0.007071       0.000587       0.006484              1.664134       1.597535      -0.041193       0.346713       1.497130       0.058990       1.897736           0.000003
           29              H       0.383644       5.069813      16.430587       0.118343       1.048328 0.79448170E+01  0.78669952E+02                                 1.757730                            1.689117      -1.317979       2.248158                    0.995643       3.793611      11.032269       0.459319       1.346687      -0.692752       0.035216      -0.013452      -0.001140       0.037715      -0.007445       0.001331       0.002193       0.012832      -0.027686      -0.010468      -0.003978       0.014446              1.779485       2.070067      -0.331483       0.098116       1.636445      -0.032038       1.631941           0.000000
           30              H       4.357627       6.241985      14.408021       0.136448       0.959582 0.69482322E+01  0.66501849E+02                                 1.667192                            1.588489      -1.094648       2.372891                    0.997235       3.495540       9.978083       0.469917       1.361838      -0.691156      -0.020023      -0.001310      -0.026783       0.033466      -0.004164       0.011942      -0.001730       0.013781       0.011374      -0.010377      -0.006662       0.017039              1.691128       1.606130      -0.086278       0.273117       1.391094       0.017030       2.076160           0.000002
           31              H      -0.282050      16.705143       5.135515       0.117483       0.990949 0.69037754E+01  0.66324198E+02                                 1.726161                            1.600540      -1.270253       2.280229                    0.995082       3.724445      10.839144       0.458187       1.391483      -0.683778       0.038661       0.011067       0.018974       0.044465       0.007924       0.008532      -0.003128      -0.007102      -0.057313      -0.022556       0.004198       0.018358              1.777467       2.321936       0.124851       0.392895       1.400351       0.032832       1.610115           0.000001
           32              H       0.562970       0.526800       2.197776       0.101970       1.056075 0.84038209E+01  0.83425769E+02                                 1.699577                            1.680921      -0.930583       2.414452                    0.997679       3.649889      10.235506       0.489366       1.260808      -0.712413      -0.011581      -0.011094       0.019898       0.025556       0.001880      -0.000925      -0.002593      -0.011007      -0.013100      -0.005091      -0.003477       0.008568              1.687480       1.811468       0.181309      -0.280816       1.560293      -0.214582       1.690680           0.000002
           33              H       1.023617       0.694495       0.707643       0.099819       1.043257 0.79393465E+01  0.77157038E+02                                 1.648788                            1.604400      -0.628070       2.557469                    0.999849       3.435082       9.314429       0.518374       1.215827      -0.723995       0.001328      -0.000658      -0.026937       0.026978      -0.002371       0.000551      -0.001876      -0.005938       0.027834      -0.008439      -0.001203       0.009642              1.657269       1.411281      -0.001300       0.205015       1.470579       0.253224       2.089948           0.000001
           34              H       4.382757       3.806171       0.352120       0.121918       1.004048 0.69888193E+01  0.66457879E+02                                 1.670413                            1.559108      -0.867723       2.477805                    0.999329       3.352862       9.295522       0.493837       1.304308      -0.704225      -0.033066       0.013321      -0.032755       0.048412      -0.008873       0.009674       0.006408       0.018473       0.047021      -0.023098       0.002450       0.020649              1.712516       2.081488      -0.211428       0.410405       1.440309      -0.136481       1.615751           0.000001
           35              H       4.772769       2.583182      16.731675       0.137896       0.929279 0.64703887E+01  0.59851552E+02                                 1.537085                            1.464237      -0.769887       2.529749                    0.999860       3.109430       8.273422       0.532890       1.242578      -0.718795       0.004497      -0.011226      -0.045123       0.046715      -0.013684       0.007288       0.011794       0.021906       0.050595      -0.030020       0.008936       0.021083              1.549772       1.294015      -0.074000      -0.120062       1.450103       0.312810       1.905197          -0.000001
           36              H       6.696064       3.745191       3.482080       0.113855       1.014668 0.73890839E+01  0.71456598E+02                                 1.695082                            1.613606      -0.973086       2.421961                    0.998465       3.492659       9.858080       0.479312       1.321404      -0.699899       0.017856       0.013085       0.052228       0.056726      -0.008377       0.010911       0.007294       0.010647       0.037581      -0.020494       0.001676       0.018818              1.704156       1.525088       0.007900       0.191680       1.447249       0.096804       2.140131           0.000002
           37              H       3.313953       0.870659       1.525855       0.101362       1.018109 0.80176677E+01  0.78706420E+02                                 1.664790                            1.647434      -0.813182       2.472010                    0.998461       3.588585      10.025945       0.491524       1.269402      -0.710802       0.013604       0.018260      -0.007498       0.023973       0.000743       0.002869      -0.001285       0.001432       0.006418      -0.003380      -0.000720       0.004100              1.652977       1.779829       0.212327      -0.261183       1.572773      -0.188691       1.606328           0.000003
           38              H       2.687672      16.381610       1.711271       0.108137       1.004923 0.75725333E+01  0.72613060E+02                                 1.599201                            1.560773      -0.638198       2.558710                    0.999889       3.337035       8.942226       0.529496       1.206339      -0.726554      -0.003014      -0.028268      -0.001340       0.028459       0.000363       0.000040      -0.000390      -0.015533      -0.014377      -0.005383      -0.004798       0.010181              1.604679       1.335458      -0.104200       0.019489       1.997540       0.252934       1.481038           0.000000
           39              H       2.121720       0.018633       3.926058       0.119459       0.933247 0.69849545E+01  0.66811956E+02                                 1.626347                            1.580601      -0.909952       2.446105                    0.997563       3.544719      10.051545       0.477423       1.341258      -0.695137      -0.028326      -0.018782       0.012067       0.036066       0.001289      -0.002975      -0.001681       0.005004      -0.008616      -0.004407      -0.001145       0.005553              1.638975       1.818174       0.214796      -0.253600       1.490257      -0.240068       1.608495           0.000001
           40              H       2.842970       1.395765       3.728734       0.111080       0.900987 0.67489256E+01  0.64448693E+02                                 1.626164                            1.582518      -1.018827       2.389102                    0.995849       3.721227      10.785740       0.460928       1.391534      -0.683997      -0.002152       0.031892       0.003153       0.032120      -0.000799       0.005043       0.001225       0.004202      -0.009170      -0.006145      -0.000194       0.006339              1.641621       1.399756      -0.095862       0.071541       2.054089       0.146552       1.471019           0.000002
           41              H       3.774528      14.823231       3.864820       0.111912       1.144776 0.83774844E+01  0.83427376E+02                                 1.824328                            1.708165      -1.091180       2.369741                    0.996805       3.574615      10.170397       0.470905       1.306103      -0.703376      -0.035172      -0.043087      -0.009028       0.056347       0.008765       0.016334       0.001292      -0.004726      -0.052187      -0.025946       0.004433       0.021513              1.849287       1.836204       0.407706       0.105667       2.187549       0.138082       1.524109          -0.000000
           42              H       5.358163       1.460133       4.363232       0.133998       0.936483 0.65889230E+01  0.62498647E+02                                 1.657688                            1.561388      -1.176358       2.332202                    0.996424       3.582607      10.324328       0.465384       1.387517      -0.684993       0.012122       0.039831       0.008979       0.042592       0.003919       0.016620       0.000692       0.004571      -0.052392      -0.025143       0.005366       0.019777              1.681910       1.382275       0.089243      -0.023309       2.316354      -0.058163       1.347101           0.000003
           43              H       1.989321       1.222989       9.769216       0.132189       0.912865 0.69530095E+01  0.67414392E+02                                 1.681812                            1.642937      -1.392713       2.228548                    0.992847       3.857171      11.553859       0.433936       1.455795      -0.671099      -0.009047      -0.016478       0.029139       0.034676       0.006749      -0.005112      -0.009055       0.002388       0.012530      -0.010515      -0.003976       0.014491              1.691013       1.655241       0.222764      -0.175715       1.550324      -0.222785       1.867475           0.000000
           44              H      -0.420695       1.034967       9.398384       0.081638       0.995085 0.76821258E+01  0.75830130E+02                                 1.736742                            1.686258      -1.261760       2.267853                    0.992492       4.008831      11.841718       0.447041       1.388028      -0.683925      -0.011361       0.027769       0.020896       0.036563       0.002222      -0.004416       0.002788      -0.007034      -0.001103      -0.007563       0.002445       0.005118              1.757593       1.621136      -0.121443      -0.166348       1.868979       0.428785       1.782665           0.000001
           45              H       0.394573      16.640775       9.184050       0.079817       1.037387 0.83048499E+01  0.83394549E+02                                 1.769646                            1.740791      -1.289236       2.254610                    0.992213       4.032385      11.922281       0.445767       1.368335      -0.687982       0.021799      -0.025428       0.012800       0.035855      -0.002104       0.003163      -0.005439       0.006033      -0.017177      -0.009231       0.000904       0.008328              1.774971       1.931289      -0.299762       0.183353       1.860914      -0.165536       1.532710          -0.000000
           46              H       4.509774       5.645735       9.594007       0.113030       1.018738 0.79001942E+01  0.77541892E+02                                 1.697563                            1.660596      -0.879428       2.458109                    0.997710       3.537405       9.997295       0.476745       1.308945      -0.702876       0.020636      -0.008719      -0.026651       0.034816       0.001751      -0.005733       0.005478       0.007949       0.017727      -0.010260      -0.000253       0.010513              1.705187       1.704608      -0.165514      -0.283700       1.697369       0.303407       1.713586           0.000001
           47              H       4.317230       5.806655      11.140275       0.115429       0.921183 0.69516566E+01  0.66809119E+02                                 1.646550                            1.603221      -1.040031       2.384271                    0.995691       3.691943      10.699111       0.459652       1.386531      -0.685315       0.015873      -0.004030       0.030986       0.035047       0.004939      -0.000900      -0.003815       0.004403       0.004365      -0.007071       0.000587       0.006484              1.664134       1.597536       0.041193       0.346713       1.497130      -0.058990       1.897735           0.000003
           48              H       4.813011       3.399637       7.925262       0.118343       1.048328 0.79448216E+01  0.78670007E+02                                 1.757731                            1.689117      -1.317979       2.248158                    0.995643       3.793612      11.032272       0.459319       1.346687      -0.692752       0.035216       0.013452      -0.001140       0.037715       0.007445       0.001331      -0.002193       0.012832      -0.027686      -0.010468      -0.003978       0.014446              1.779485       2.070068       0.331483       0.098116       1.636445       0.032038       1.631942           0.000000
           49              H       1.570094       2.227465       5.902696       0.136449       0.959582 0.69482316E+01  0.66501835E+02                                 1.667191                            1.588488      -1.094647       2.372892                    0.997235       3.495539       9.978077       0.469918       1.361837      -0.691156      -0.020023       0.001310      -0.026783       0.033466       0.004164       0.011942       0.001730       0.013781       0.011374      -0.010377      -0.006662       0.017039              1.691127       1.606129       0.086278       0.273117       1.391093      -0.017030       2.076158           0.000002
           50              H       2.505483       8.703207      13.640840       0.117483       0.990949 0.69037772E+01  0.66324217E+02                                 1.726161                            1.600541      -1.270253       2.280229                    0.995082       3.724444      10.839140       0.458187       1.391483      -0.683778       0.038661      -0.011067       0.018974       0.044465      -0.007924       0.008532       0.003128      -0.007102      -0.057313      -0.022556       0.004198       0.018358              1.777468       2.321937      -0.124851       0.392895       1.400351      -0.032832       1.610115           0.000001
           51              H       3.350502       7.942650      10.703101       0.101970       1.056076 0.84038278E+01  0.83425849E+02                                 1.699577                            1.680921      -0.930583       2.414452                    0.997679       3.649889      10.235504       0.489366       1.260808      -0.712413      -0.011581       0.011094       0.019898       0.025556      -0.001880      -0.000925       0.002593      -0.011007      -0.013100      -0.005091      -0.003477       0.008568              1.687481       1.811469      -0.181309      -0.280816       1.560293       0.214582       1.690680           0.000002
           52              H       3.811149       7.774955       9.212968       0.099818       1.043257 0.79393473E+01  0.77157057E+02                                 1.648789                            1.604401      -0.628071       2.557468                    0.999849       3.435082       9.314433       0.518374       1.215828      -0.723995       0.001328       0.000658      -0.026937       0.026978       0.002371       0.000551       0.001876      -0.005938       0.027834      -0.008439      -0.001203       0.009642              1.657271       1.411282       0.001300       0.205015       1.470580      -0.253224       2.089950           0.000001
           53              H      -0.046611       4.663279       8.857445       0.121918       1.004048 0.69888204E+01  0.66457890E+02                                 1.670413                            1.559108      -0.867722       2.477805                    0.999329       3.352861       9.295518       0.493837       1.304307      -0.704225      -0.033066      -0.013321      -0.032755       0.048412       0.008873       0.009674      -0.006408       0.018473       0.047021      -0.023098       0.002450       0.020649              1.712516       2.081489       0.211428       0.410404       1.440309       0.136481       1.615751           0.000001
           54              H       1.985237       5.886268       8.226350       0.137896       0.929279 0.64703894E+01  0.59851553E+02                                 1.537084                            1.464236      -0.769887       2.529749                    0.999860       3.109430       8.273419       0.532890       1.242577      -0.718795       0.004497       0.011226      -0.045123       0.046715       0.013684       0.007288      -0.011794       0.021906       0.050595      -0.030020       0.008936       0.021083              1.549771       1.294015       0.074000      -0.120062       1.450102      -0.312810       1.905197          -0.000001
           55              H       2.266696       4.724259      11.987405       0.113855       1.014667 0.73890741E+01  0.71456484E+02                                 1.695082                            1.613606      -0.973085       2.421962                    0.998465       3.492657       9.858075       0.479312       1.321405      -0.699899       0.017856      -0.013085       0.052228       0.056726       0.008377       0.010911      -0.007294       0.010647       0.037581      -0.020494       0.001676       0.018818              1.704156       1.525087      -0.007900       0.191679       1.447249      -0.096804       2.140132           0.000002
           56              H       6.101485       7.598791      10.031180       0.101362       1.018109 0.80176640E+01  0.78706378E+02                                 1.664790                            1.647434      -0.813181       2.472010                    0.998461       3.588584      10.025943       0.491524       1.269403      -0.710801       0.013604      -0.018260      -0.007498       0.023973      -0.000743       0.002869       0.001285       0.001432       0.006418      -0.003380      -0.000720       0.004100              1.652977       1.779830      -0.212327      -0.261183       1.572773       0.188691       1.606328           0.000003
           57              H       5.475204       9.026740      10.216596       0.108137       1.004923 0.75725262E+01  0.72612976E+02                                 1.599201                            1.560772      -0.638198       2.558711                    0.999889       3.337033       8.942220       0.529496       1.206340      -0.726554      -0.003014       0.028268      -0.001340       0.028459      -0.000363       0.000040       0.000390      -0.015533      -0.014377      -0.005383      -0.004798       0.010181              1.604678       1.335458       0.104200       0.019489       1.997539      -0.252933       1.481037           0.000000
           58              H       4.909253       8.450817      12.431383       0.119459       0.933247 0.69849507E+01  0.66811909E+02                                 1.626346                            1.580600      -0.909952       2.446105                    0.997563       3.544719      10.051543       0.477423       1.341257      -0.695137      -0.028326       0.018782       0.012067       0.036066      -0.001289      -0.002975       0.001681       0.005004      -0.008616      -0.004407      -0.001145       0.005553              1.638975       1.818172      -0.214796      -0.253599       1.490257       0.240068       1.608495           0.000001
           59              H       5.630502       7.073685      12.234059       0.111080       0.900987 0.67489256E+01  0.64448693E+02                                 1.626164                            1.582518      -1.018827       2.389102                    0.995849       3.721227      10.785740       0.460928       1.391534      -0.683997      -0.002152      -0.031892       0.003153       0.032120       0.000799       0.005043      -0.001225       0.004202      -0.009170      -0.006145      -0.000194       0.006339              1.641621       1.399756       0.095862       0.071541       2.054089      -0.146552       1.471019           0.000003
           60              H      -0.654840      10.585119      12.370145       0.111912       1.144777 0.83774857E+01  0.83427390E+02                                 1.824328                            1.708165      -1.091180       2.369741                    0.996805       3.574614      10.170393       0.470905       1.306103      -0.703376      -0.035172       0.043087      -0.009028       0.056347      -0.008765       0.016334      -0.001292      -0.004726      -0.052187      -0.025946       0.004433       0.021513              1.849287       1.836205      -0.407706       0.105668       2.187548      -0.138082       1.524109          -0.000000
           61              H       0.928795       7.009317      12.868557       0.133998       0.936484 0.65889229E+01  0.62498643E+02                                 1.657687                            1.561388      -1.176358       2.332202                    0.996424       3.582607      10.324326       0.465384       1.387517      -0.684993       0.012122      -0.039831       0.008979       0.042592      -0.003919       0.016620      -0.000692       0.004571      -0.052392      -0.025143       0.005366       0.019777              1.681910       1.382274      -0.089243      -0.023309       2.316354       0.058163       1.347101           0.000003
           62              H      -0.843623       9.692439      15.746759       0.132189       0.912866 0.69530120E+01  0.67414423E+02                                 1.681812                            1.642937      -1.392713       2.228548                    0.992847       3.857171      11.553860       0.433936       1.455795      -0.671099       0.009047      -0.016478      -0.029139       0.034676      -0.006749      -0.005112       0.009055       0.002388       0.012530      -0.010515      -0.003976       0.014491              1.691014       1.655242      -0.222764      -0.175715       1.550325       0.222785       1.867476           0.000000
           63              H       1.566392       9.504417      16.117591       0.081638       0.995084 0.76821211E+01  0.75830076E+02                                 1.736742                            1.686258      -1.261760       2.267853                    0.992492       4.008830      11.841716       0.447041       1.388028      -0.683925       0.011361       0.027769      -0.020896       0.036563      -0.002222      -0.004416      -0.002788      -0.007034      -0.001103      -0.007563       0.002445       0.005118              1.757593       1.621136       0.121443      -0.166348       1.868978      -0.428785       1.782665           0.000001
           64              H       0.751124       8.171325      16.331925       0.079817       1.037387 0.83048503E+01  0.83394555E+02                                 1.769646                            1.740791      -1.289236       2.254610                    0.992213       4.032385      11.922282       0.445767       1.368336      -0.687982      -0.021799      -0.025428      -0.012800       0.035855       0.002104       0.003163       0.005439       0.006033      -0.017177      -0.009231       0.000904       0.008328              1.774971       1.931289       0.299762       0.183353       1.860914       0.165536       1.532710          -0.000000
           65              H       3.852823      14.115185      15.921968       0.113030       1.018738 0.79001975E+01  0.77541932E+02                                 1.697563                            1.660596      -0.879429       2.458109                    0.997710       3.537406       9.997298       0.476745       1.308945      -0.702876      -0.020636      -0.008719       0.026651       0.034816      -0.001751      -0.005733      -0.005478       0.007949       0.017727      -0.010260      -0.000253       0.010513              1.705188       1.704609       0.165514      -0.283700       1.697369      -0.303407       1.713586           0.000001
           66              H       4.045368      14.276105      14.375700       0.115429       0.921182 0.69516537E+01  0.66809088E+02                                 1.646550                            1.603221      -1.040031       2.384270                    0.995691       3.691943      10.699112       0.459652       1.386532      -0.685315      -0.015873      -0.004030      -0.030986       0.035047      -0.004939      -0.000900       0.003815       0.004403       0.004365      -0.007071       0.000587       0.006484              1.664134       1.597535      -0.041193       0.346713       1.497130       0.058990       1.897736           0.000003
           67              H       5.191421      11.869087       0.580063       0.118343       1.048328 0.79448208E+01  0.78670000E+02                                 1.757731                            1.689117      -1.317979       2.248158                    0.995643       3.793612      11.032273       0.459319       1.346687      -0.692752      -0.035216       0.013452       0.001140       0.037715      -0.007445       0.001331       0.002193       0.012832      -0.027686      -0.010468      -0.003978       0.014446              1.779485       2.070068      -0.331483       0.098116       1.636445      -0.032038       1.631942           0.000000
           68              H       1.217438      10.696915       2.602629       0.136449       0.959582 0.69482291E+01  0.66501805E+02                                 1.667190                            1.588488      -1.094647       2.372892                    0.997235       3.495539       9.978076       0.469918       1.361837      -0.691156       0.020023       0.001310       0.026783       0.033466      -0.004164       0.011942      -0.001730       0.013781       0.011374      -0.010377      -0.006662       0.017039              1.691126       1.606128      -0.086278       0.273117       1.391093       0.017030       2.076158           0.000002
           69              H       5.857115       0.233757      11.875135       0.117483       0.990948 0.69037719E+01  0.66324155E+02                                 1.726160                            1.600540      -1.270253       2.280229                    0.995082       3.724444      10.839140       0.458187       1.391483      -0.683778      -0.038661      -0.011067      -0.018974       0.044465       0.007924       0.008532      -0.003128      -0.007102      -0.057313      -0.022556       0.004198       0.018358              1.777467       2.321935       0.124851       0.392895       1.400351       0.032832       1.610115           0.000001
           70              H       5.012095      16.412100      14.812874       0.101970       1.056075 0.84038216E+01  0.83425781E+02                                 1.699578                            1.680921      -0.930583       2.414452                    0.997679       3.649889      10.235507       0.489366       1.260809      -0.712413       0.011581       0.011094      -0.019898       0.025556       0.001880      -0.000925      -0.002593      -0.011007      -0.013100      -0.005091      -0.003477       0.008568              1.687481       1.811469       0.181309      -0.280816       1.560293      -0.214582       1.690680           0.000002
           71              H       4.551448      16.244405      16.303007       0.099818       1.043257 0.79393458E+01  0.77157041E+02                                 1.648789                            1.604401      -0.628071       2.557469                    0.999849       3.435082       9.314434       0.518374       1.215829      -0.723995      -0.001328       0.000658       0.026937       0.026978      -0.002371       0.000551      -0.001876      -0.005938       0.027834      -0.008439      -0.001203       0.009642              1.657271       1.411282      -0.001300       0.205015       1.470580       0.253224       2.089950           0.000001
           72              H       1.192308      13.132729      16.658530       0.121918       1.004047 0.69888154E+01  0.66457834E+02                                 1.670413                            1.559108      -0.867722       2.477805                    0.999329       3.352861       9.295519       0.493837       1.304308      -0.704225       0.033066      -0.013321       0.032755       0.048412      -0.008873       0.009674       0.006408       0.018473       0.047021      -0.023098       0.002450       0.020649              1.712516       2.081488      -0.211428       0.410404       1.440308      -0.136481       1.615751           0.000001
           73              H       0.802296      14.355718       0.278975       0.137896       0.929279 0.64703900E+01  0.59851564E+02                                 1.537085                            1.464237      -0.769887       2.529749                    0.999860       3.109430       8.273421       0.532890       1.242578      -0.718795      -0.004497       0.011226       0.045123       0.046715      -0.013684       0.007288       0.011794       0.021906       0.050595      -0.030020       0.008936       0.021083              1.549772       1.294015      -0.074000      -0.120062       1.450103       0.312810       1.905197          -0.000001
           74              H      -1.120999      13.193709      13.528570       0.113855       1.014667 0.73890762E+01  0.71456510E+02                                 1.695082                            1.613606      -0.973085       2.421962                    0.998465       3.492657       9.858075       0.479312       1.321405      -0.699899      -0.017856      -0.013085      -0.052228       0.056726      -0.008377       0.010911       0.007294       0.010647       0.037581      -0.020494       0.001676       0.018818              1.704156       1.525087       0.007900       0.191680       1.447249       0.096804       2.140131           0.000002
           75              H       2.261112      16.068241      15.484795       0.101362       1.018109 0.80176684E+01  0.78706431E+02                                 1.664790                            1.647434      -0.813182       2.472010                    0.998461       3.588585      10.025946       0.491524       1.269402      -0.710802      -0.013604      -0.018260       0.007498       0.023973       0.000743       0.002869      -0.001285       0.001432       0.006418      -0.003380      -0.000720       0.004100              1.652977       1.779830       0.212327      -0.261183       1.572773      -0.188691       1.606328           0.000003
           76              H       2.887393       0.557290      15.299379       0.108137       1.004923 0.75725293E+01  0.72613011E+02                                 1.599201                            1.560772      -0.638198       2.558711                    0.999889       3.337034       8.942222       0.529497       1.206339      -0.726554       0.003014       0.028268       0.001340       0.028459       0.000363       0.000040      -0.000390      -0.015533      -0.014377      -0.005383      -0.004798       0.010181              1.604678       1.335458      -0.104200       0.019489       1.997539       0.252933       1.481037           0.000000
           77              H       3.453345      -0.018633      13.084592       0.119459       0.933247 0.69849541E+01  0.66811949E+02                                 1.626347                            1.580601      -0.909952       2.446105                    0.997563       3.544719      10.051544       0.477423       1.341257      -0.695137       0.028326       0.018782      -0.012067       0.036066       0.001289      -0.002975      -0.001681       0.005004      -0.008616      -0.004407      -0.001145       0.005553              1.638975       1.818173       0.214796      -0.253600       1.490257      -0.240068       1.608495           0.000001
           78              H       2.732095      15.543135      13.281916       0.111080       0.900987 0.67489247E+01  0.64448683E+02                                 1.626164                            1.582518      -1.018828       2.389102                    0.995849       3.721227      10.785741       0.460928       1.391534      -0.683997       0.002152      -0.031892      -0.003153       0.032120      -0.000799       0.005043       0.001225       0.004202      -0.009170      -0.006145      -0.000194       0.006339              1.641622       1.399756      -0.095862       0.071541       2.054089       0.146552       1.471019           0.000002
           79              H       1.800537       2.115669      13.145830       0.111912       1.144776 0.83774795E+01  0.83427312E+02                                 1.824327                            1.708165      -1.091179       2.369741                    0.996805       3.574614      10.170392       0.470906       1.306103      -0.703376       0.035172       0.043087       0.009028       0.056347       0.008765       0.016334       0.001292      -0.004726      -0.052187      -0.025946       0.004433       0.021513              1.849286       1.836203       0.407705       0.105667       2.187548       0.138082       1.524108          -0.000000
           80              H       0.216902      15.478767      12.647418       0.133998       0.936483 0.65889227E+01  0.62498642E+02                                 1.657687                            1.561388      -1.176358       2.332202                    0.996424       3.582607      10.324327       0.465384       1.387517      -0.684993      -0.012122      -0.039831      -0.008979       0.042592       0.003919       0.016620       0.000692       0.004571      -0.052392      -0.025143       0.005366       0.019777              1.681910       1.382274       0.089243      -0.023309       2.316354      -0.058163       1.347101           0.000003
           81              C       3.265208      15.290745       8.005212      -0.253939      34.915397 0.53946707E+03  0.13477967E+05                                 9.453268                            7.897488      -0.236674       1.878439                    0.998251      32.457124      98.367153       0.565461       0.433555      -1.046331      -0.033269      -0.009600      -0.014101       0.037388      -0.010983      -0.031496      -0.010676      -0.020157      -0.030997      -0.043234       0.019097       0.024137             10.490086      13.199826       4.203981       2.144903       8.046904       0.146786      10.223529           0.000002
           82              C       3.977959      15.341562       9.204463       0.279935      30.016253 0.35219190E+03  0.78656079E+04                                 8.590103                            6.414931      -0.012284       2.020410                    0.999736      24.931724      70.156266       0.625918       0.438163      -1.049376       0.043017       0.029245       0.006689       0.052445       0.024681      -0.009063      -0.008757       0.037424      -0.036928      -0.026082      -0.013821       0.039902             10.285336      12.804280       5.252619      -0.443515       8.313352      -1.638422       9.738378           0.000001
           83              C       5.770039      16.595040       8.253567      -0.024742      25.556971 0.36919497E+03  0.84332977E+04                                 7.891891                            6.567105      -0.362972       1.899501                    0.997297      27.968646      82.439078       0.612126       0.438050      -1.038221       0.002497      -0.015206       0.088514       0.089846       0.026495      -0.022597      -0.017272       0.012860      -0.011908      -0.025303      -0.020271       0.045574              9.187067      12.662927       3.385575      -0.735102       8.278279       0.016745       6.619997           0.000001
           84              C       1.624043      10.886631       6.734516      -0.096399      26.293942 0.37708907E+03  0.86080305E+04                                 7.861422                            6.553160      -0.121996       1.984980                    0.997139      27.604483      79.776813       0.628286       0.427060      -1.051059       0.065806      -0.048124       0.014804       0.082858       0.042424       0.013288      -0.002998       0.043953      -0.029788      -0.045411      -0.008848       0.054259              8.838319      10.217240       3.199006       0.762343      10.467194       0.780639       5.830524           0.000005
           85              C       1.582974      13.974931       9.111585      -0.187442      35.278793 0.50427825E+03  0.12422795E+05                                 9.582591                            7.687039      -0.288913       1.859904                    0.999230      32.121088      97.552474       0.565819       0.439419      -1.039913       0.011287       0.022274       0.005894       0.025657      -0.001361      -0.005837       0.006762       0.008704      -0.125389      -0.043037       0.016864       0.026172             10.641359       9.248774       1.771869       1.632970       7.025029      -1.809260      15.650274           0.000000
           86              C       3.508507      14.689414      10.322233      -0.246693      37.019824 0.50218068E+03  0.12298270E+05                                 9.742265                            7.563271      -0.130395       1.912007                    0.999305      31.736934      94.586695       0.585506       0.427160      -1.052402      -0.016613      -0.015031       0.008588       0.023993      -0.030785       0.036918       0.021400      -0.004793      -0.042753      -0.061298       0.020227       0.041071             11.128561      11.724854       4.693765      -1.936444       9.027403      -3.129708      12.633427           0.000002
           87              C       2.068583      14.590322       7.975954       0.004116      35.159847 0.46182606E+03  0.11023980E+05                                 9.477604                            7.282070      -0.227010       1.932732                    0.998729      27.990634      81.112786       0.595914       0.430589      -1.055218       0.031094       0.015454       0.039851       0.052856       0.000356      -0.011207      -0.002889       0.006163      -0.042996      -0.018961       0.004190       0.014770             11.057985      12.071991       3.266377       3.066187       7.518716      -0.276253      13.583248           0.000002
           88              C       1.292924      14.508168       6.673278       0.573577      22.546297 0.26432652E+03  0.55681915E+04                                 7.425508                            5.822456      -0.080991       2.025791                    0.999224      23.056897      65.812135       0.604546       0.480953      -1.011659      -0.054415      -0.010943      -0.044639       0.071228      -0.046405      -0.023165       0.030863      -0.049156      -0.153135      -0.062009      -0.026589       0.088598              8.409493       9.317891       2.309854       2.174738       6.150055      -0.242991       9.760533           0.000007
           89              C       3.908414       8.066304       3.733838      -0.045037      29.206737 0.40366434E+03  0.93717098E+04                                 8.351559                            6.786752       0.044329       1.993618                    0.999526      28.867981      84.101054       0.616556       0.427893      -1.050682       0.022924      -0.070698      -0.009622       0.074942      -0.021297       0.013170      -0.017539      -0.021894      -0.077270      -0.032806      -0.010890       0.043695              9.039701      11.366531       0.199064       3.053790       9.558594       0.484312       6.193979           0.000002
           90              C       2.309865      14.001695      10.291443       0.000990      38.310343 0.44919901E+03  0.10607763E+05                                 9.888315                            7.070288      -0.086564       1.971243                    0.999335      27.656313      78.721721       0.621519       0.417318      -1.067594       0.019543       0.023961      -0.037536       0.048632      -0.001741       0.012992      -0.004493       0.025669      -0.037938      -0.018418      -0.005699       0.024117             12.077799      10.100666       3.502376      -0.987906       8.804010      -4.379510      17.328720          -0.000002
           91              C       1.555796       9.402783       6.880808      -0.198472      26.005163 0.41560496E+03  0.96811639E+04                                 7.653409                            6.756699       0.035580       2.003059                    0.999274      29.032450      83.634499       0.638322       0.411926      -1.064919      -0.082319       0.046925      -0.030587       0.099569       0.018253       0.009868       0.015472      -0.041695      -0.030782      -0.024293      -0.015072       0.039366              8.250383       8.663864       2.379939       1.125973       9.458776       0.380638       6.628508           0.000004
           92              C       1.821296      13.264853      11.502602       0.564396      24.354189 0.27029066E+03  0.57061778E+04                                 7.770766                            5.822258      -0.124308       2.003299                    0.999361      23.115962      65.320186       0.616891       0.470309      -1.020813      -0.002557      -0.036996       0.050124       0.062351      -0.032497       0.001844       0.062761      -0.086934      -0.066390      -0.067465      -0.028247       0.095711              9.207953       7.851366       1.683063      -1.170792       7.120692      -4.313703      12.651801           0.000005
           93              C       4.900761      12.104538       7.591853      -0.041379      27.726511 0.40200059E+03  0.93039583E+04                                 7.998015                            6.733633       0.168368       2.029780                    0.999859      28.730249      82.999728       0.625693       0.422964      -1.055937      -0.003003       0.055833      -0.057154       0.079955       0.020688       0.013995      -0.004103       0.048369       0.142140      -0.056261       0.004995       0.051266              8.540963      11.061450       2.781857       1.088298       6.231807      -0.376607       8.329633           0.000002
           94              C       3.776432      11.433758       7.957582      -0.133754      28.161820 0.42154982E+03  0.98161030E+04                                 7.966366                            6.831922       0.385771       2.099883                    0.999640      28.869181      82.093566       0.633502       0.415210      -1.066973      -0.056168       0.018095      -0.014070       0.060665       0.046666       0.030905      -0.014748       0.061378       0.174447      -0.090205       0.018167       0.072038              8.386540       9.067333       2.366013       0.051830       6.466811      -1.537265       9.625477           0.000002
           95              C       3.642035      12.079130       5.880582       0.089946      23.712366 0.32636815E+03  0.71781636E+04                                 7.264082                            6.122541       0.380605       2.143968                    0.999453      25.965274      73.396758       0.646567       0.430712      -1.049960       0.023920       0.018299       0.036552       0.047361      -0.015488       0.013067      -0.000604      -0.005616       0.061711      -0.028035       0.001904       0.026131              7.734050       8.977031       2.307159      -0.009137       5.796310      -0.969553       8.428808           0.000005
           96              C       0.160149       8.838718       6.513378      -0.193249      25.641172 0.41225040E+03  0.95713690E+04                                 7.556966                            6.714950       0.161106       2.044773                    0.999498      28.761944      82.374645       0.643187       0.410162      -1.067423       0.072933       0.039470      -0.057434       0.100875       0.010753       0.021822       0.013015      -0.004128       0.030622      -0.022162      -0.010720       0.032882              8.100186       8.523431       1.825584       1.698108       6.983862       0.709334       8.793264           0.000005
           97              C      -0.065566       8.931882       5.038555      -0.094798      26.308260 0.38105135E+03  0.87057613E+04                                 7.845475                            6.581011      -0.072310       2.004511                    0.996758      27.362683      78.653386       0.628999       0.426219      -1.053447      -0.057131      -0.039260       0.052141       0.086741       0.021163       0.037420       0.012971       0.030437      -0.066571      -0.042582      -0.014168       0.056750              8.723620       9.516727       2.152827       2.577484       7.216333       1.576025       9.437802           0.000003
           98              C       5.630496       7.031337       4.427872       0.103675      23.854239 0.31025745E+03  0.67381005E+04                                 7.284500                            5.947569       0.280210       2.112935                    0.999561      25.684760      72.149637       0.659634       0.427551      -1.051881      -0.030425       0.019746      -0.025439       0.044302      -0.020291      -0.009101      -0.011791       0.010621      -0.001761      -0.028601       0.007333       0.021268              7.834463       8.358433       0.420756       1.747975      10.265737       0.506343       4.879220           0.000001
           99              C       4.770694       9.008107       4.154001      -0.132144      28.845597 0.41279724E+03  0.95588271E+04                                 8.073457                            6.709207       0.640776       2.187303                    0.999647      28.525114      80.801495       0.646847       0.408919      -1.071409       0.051592      -0.005615      -0.001099       0.051908      -0.023047       0.045434      -0.012990       0.000376      -0.137089      -0.068319       0.005357       0.062963              8.593164       8.788114       0.453568       1.826533      11.642690       0.822636       5.348687           0.000007
          100              C       6.739225       6.821295       0.500113      -0.253939      34.915401 0.53946687E+03  0.13477961E+05                                 9.453268                            7.897486      -0.236674       1.878439                    0.998251      32.457124      98.367155       0.565461       0.433555      -1.046331       0.033269      -0.009600       0.014101       0.037388       0.010983      -0.031496       0.010676      -0.020157      -0.030998      -0.043234       0.019098       0.024137             10.490088      13.199830      -4.203985       2.144901       8.046906      -0.146785      10.223527           0.000002
          101              C       4.384639       6.872112      16.311512       0.279935      30.016248 0.35219199E+03  0.78656103E+04                                 8.590103                            6.414932      -0.012284       2.020410                    0.999736      24.931723      70.156261       0.625918       0.438163      -1.049376      -0.043017       0.029245      -0.006689       0.052445      -0.024681      -0.009063       0.008757       0.037424      -0.036927      -0.026082      -0.013821       0.039902             10.285334      12.804272      -5.252613      -0.443512       8.313347       1.638422       9.738382           0.000001
          102              C       4.234394       8.125590       0.251758      -0.024742      25.556964 0.36919501E+03  0.84332986E+04                                 7.891890                            6.567105      -0.362972       1.899501                    0.997297      27.968646      82.439078       0.612126       0.438050      -1.038221      -0.002497      -0.015206      -0.088515       0.089846      -0.026495      -0.022597       0.017272       0.012860      -0.011908      -0.025303      -0.020271       0.045574              9.187063      12.662918      -3.385569      -0.735103       8.278275      -0.016743       6.619997           0.000001
          103              C       1.163490       2.417181       1.770809      -0.096399      26.293929 0.37708894E+03  0.86080268E+04                                 7.861420                            6.553159      -0.121996       1.984980                    0.997139      27.604483      79.776816       0.628286       0.427060      -1.051059      -0.065806      -0.048124      -0.014804       0.082858      -0.042424       0.013288       0.002998       0.043953      -0.029788      -0.045411      -0.008848       0.054259              8.838316      10.217234      -3.199000       0.762342      10.467190      -0.780638       5.830524           0.000005
          104              C      -0.437276       5.505481      16.404390      -0.187442      35.278792 0.50427834E+03  0.12422797E+05                                 9.582591                            7.687040      -0.288914       1.859904                    0.999230      32.121086      97.552466       0.565819       0.439419      -1.039913      -0.011287       0.022274      -0.005894       0.025657       0.001361      -0.005837      -0.006762       0.008704      -0.125389      -0.043037       0.016864       0.026172             10.641358       9.248774      -1.771871       1.632965       7.025029       1.809261      15.650270          -0.000000
          105              C       4.854090       6.219964      15.193742      -0.246693      37.019808 0.50218064E+03  0.12298268E+05                                 9.742262                            7.563271      -0.130394       1.912007                    0.999305      31.736933      94.586690       0.585506       0.427160      -1.052402       0.016613      -0.015031      -0.008588       0.023993       0.030785       0.036918      -0.021400      -0.004792      -0.042752      -0.061298       0.020227       0.041071             11.128556      11.724842      -4.693757      -1.936442       9.027397       3.129708      12.633430           0.000002
          106              C       0.718949       6.120872       0.529371       0.004116      35.159843 0.46182590E+03  0.11023975E+05                                 9.477603                            7.282069      -0.227010       1.932732                    0.998729      27.990634      81.112786       0.595914       0.430589      -1.055218      -0.031094       0.015454      -0.039851       0.052856      -0.000356      -0.011207       0.002889       0.006163      -0.042996      -0.018961       0.004190       0.014770             11.057984      12.071993      -3.266381       3.066184       7.518718       0.276251      13.583241           0.000002
          107              C       1.494608       6.038718       1.832047       0.573577      22.546291 0.26432644E+03  0.55681896E+04                                 7.425507                            5.822456      -0.080992       2.025791                    0.999224      23.056898      65.812141       0.604546       0.480953      -1.011659       0.054415      -0.010943       0.044639       0.071228       0.046405      -0.023165      -0.030863      -0.049156      -0.153135      -0.062009      -0.026589       0.088598              8.409492       9.317886      -2.309852       2.174739       6.150054       0.242991       9.760534           0.000007
          108              C       6.096019      16.535754       4.771487      -0.045037      29.206724 0.40366425E+03  0.93717070E+04                                 8.351556                            6.786750       0.044329       1.993618                    0.999526      28.867982      84.101054       0.616557       0.427893      -1.050682      -0.022924      -0.070698       0.009622       0.074942       0.021297       0.013170       0.017539      -0.021894      -0.077270      -0.032806      -0.010890       0.043695              9.039698      11.366527      -0.199064       3.053788       9.558588      -0.484311       6.193978           0.000002
          109              C      -1.164167       5.532245      15.224532       0.000990      38.310345 0.44919922E+03  0.10607769E+05                                 9.888316                            7.070290      -0.086564       1.971243                    0.999335      27.656311      78.721717       0.621519       0.417318      -1.067594      -0.019543       0.023961       0.037536       0.048632       0.001741       0.012992       0.004493       0.025669      -0.037938      -0.018418      -0.005699       0.024117             12.077799      10.100665      -3.502374      -0.987907       8.804010       4.379511      17.328723          -0.000002
          110              C       1.231736       0.933333       1.624517      -0.198472      26.005141 0.41560470E+03  0.96811566E+04                                 7.653405                            6.756697       0.035580       2.003059                    0.999274      29.032446      83.634483       0.638322       0.411926      -1.064919       0.082319       0.046925       0.030587       0.099569      -0.018253       0.009868      -0.015472      -0.041695      -0.030782      -0.024293      -0.015072       0.039366              8.250377       8.663853      -2.379932       1.125969       9.458771      -0.380636       6.628507           0.000004
          111              C      -0.675598       4.795403      14.013373       0.564396      24.354189 0.27029067E+03  0.57061781E+04                                 7.770766                            5.822258      -0.124308       2.003299                    0.999361      23.115963      65.320189       0.616891       0.470309      -1.020813       0.002557      -0.036996      -0.050124       0.062351       0.032497       0.001844      -0.062761      -0.086933      -0.066390      -0.067465      -0.028247       0.095711              9.207952       7.851365      -1.683062      -1.170790       7.120692       4.313703      12.651800           0.000005
          112              C       5.103671       3.635088       0.913472      -0.041379      27.726501 0.40200062E+03  0.93039590E+04                                 7.998013                            6.733634       0.168368       2.029780                    0.999859      28.730245      82.999714       0.625693       0.422964      -1.055937       0.003003       0.055833       0.057154       0.079955      -0.020688       0.013995       0.004103       0.048370       0.142140      -0.056261       0.004995       0.051266              8.540961      11.061441      -2.781854       1.088300       6.231806       0.376606       8.329635           0.000002
          113              C       6.228001       2.964307       0.547743      -0.133754      28.161815 0.42154997E+03  0.98161072E+04                                 7.966366                            6.831924       0.385771       2.099883                    0.999640      28.869179      82.093561       0.633501       0.415210      -1.066973       0.056168       0.018095       0.014070       0.060665      -0.046666       0.030905       0.014748       0.061378       0.174447      -0.090205       0.018167       0.072038              8.386539       9.067329      -2.366009       0.051835       6.466810       1.537265       9.625479           0.000003
          114              C       6.362397       3.609680       2.624743       0.089946      23.712379 0.32636837E+03  0.71781695E+04                                 7.264085                            6.122544       0.380605       2.143968                    0.999453      25.965274      73.396757       0.646567       0.430712      -1.049960      -0.023920       0.018299      -0.036552       0.047361       0.015488       0.013067       0.000604      -0.005616       0.061711      -0.028035       0.001904       0.026131              7.734053       8.977039      -2.307162      -0.009136       5.796312       0.969551       8.428807           0.000005
          115              C       2.627384       0.369268       1.991947      -0.193249      25.641175 0.41225061E+03  0.95713754E+04                                 7.556967                            6.714952       0.161106       2.044773                    0.999498      28.761947      82.374661       0.643187       0.410162      -1.067423      -0.072933       0.039470       0.057434       0.100875      -0.010753       0.021822      -0.013015      -0.004128       0.030622      -0.022162      -0.010720       0.032882              8.100186       8.523430      -1.825582       1.698108       6.983862      -0.709334       8.793267           0.000005
          116              C       2.853099       0.462432       3.466770      -0.094798      26.308268 0.38105138E+03  0.87057621E+04                                 7.845476                            6.581011      -0.072310       2.004511                    0.996758      27.362682      78.653381       0.628999       0.426219      -1.053447       0.057131      -0.039260      -0.052141       0.086741      -0.021163       0.037420      -0.012971       0.030437      -0.066571      -0.042582      -0.014168       0.056750              8.723622       9.516732      -2.152829       2.577486       7.216334      -1.576025       9.437801           0.000003
          117              C       4.373936      15.500787       4.077453       0.103675      23.854243 0.31025753E+03  0.67381026E+04                                 7.284501                            5.947570       0.280210       2.112935                    0.999561      25.684761      72.149639       0.659634       0.427551      -1.051881       0.030425       0.019746       0.025439       0.044302       0.020291      -0.009101       0.011791       0.010621      -0.001761      -0.028601       0.007333       0.021268              7.834464       8.358430      -0.420758       1.747974      10.265742      -0.506344       4.879220           0.000001
          118              C       5.233738       0.538657       4.351324      -0.132144      28.845610 0.41279755E+03  0.95588360E+04                                 8.073459                            6.709210       0.640776       2.187303                    0.999647      28.525116      80.801503       0.646847       0.408919      -1.071409      -0.051592      -0.005615       0.001099       0.051908       0.023047       0.045434       0.012990       0.000375      -0.137089      -0.068319       0.005357       0.062963              8.593166       8.788123      -0.453565       1.826536      11.642688      -0.822635       5.348689           0.000007
          119              C       2.309857       1.648155       9.005438      -0.253939      34.915399 0.53946711E+03  0.13477969E+05                                 9.453268                            7.897488      -0.236674       1.878439                    0.998251      32.457125      98.367156       0.565461       0.433555      -1.046331       0.033269       0.009600       0.014101       0.037388      -0.010983      -0.031496      -0.010676      -0.020157      -0.030998      -0.043234       0.019098       0.024137             10.490086      13.199826       4.203981       2.144903       8.046904       0.146785      10.223529           0.000002
          120              C       1.597106       1.597338       7.806187       0.279935      30.016254 0.35219192E+03  0.78656083E+04                                 8.590104                            6.414931      -0.012284       2.020410                    0.999736      24.931725      70.156269       0.625918       0.438163      -1.049376      -0.043017      -0.029245      -0.006689       0.052445       0.024681      -0.009063      -0.008757       0.037424      -0.036928      -0.026082      -0.013821       0.039902             10.285337      12.804281       5.252619      -0.443515       8.313352      -1.638422       9.738378           0.000001
          121              C      -0.194974       0.343860       8.757083      -0.024742      25.556961 0.36919478E+03  0.84332920E+04                                 7.891889                            6.567103      -0.362971       1.899502                    0.997297      27.968638      82.439043       0.612126       0.438050      -1.038221      -0.002497       0.015206      -0.088515       0.089846       0.026495      -0.022597      -0.017272       0.012860      -0.011908      -0.025303      -0.020271       0.045574              9.187064      12.662922       3.385572      -0.735102       8.278276       0.016745       6.619995           0.000001
          122              C       3.951022       6.052269      10.276134      -0.096399      26.293944 0.37708914E+03  0.86080323E+04                                 7.861422                            6.553160      -0.121996       1.984980                    0.997139      27.604485      79.776819       0.628286       0.427060      -1.051059      -0.065806       0.048124      -0.014804       0.082858       0.042424       0.013288      -0.002998       0.043953      -0.029788      -0.045411      -0.008848       0.054259              8.838319      10.217240       3.199005       0.762343      10.467194       0.780639       5.830524           0.000005
          123              C       3.992091       2.963969       7.899065      -0.187442      35.278795 0.50427827E+03  0.12422795E+05                                 9.582592                            7.687039      -0.288913       1.859904                    0.999230      32.121090      97.552482       0.565819       0.439419      -1.039913      -0.011287      -0.022274      -0.005894       0.025657      -0.001361      -0.005837       0.006762       0.008704      -0.125389      -0.043037       0.016864       0.026172             10.641359       9.248774       1.771870       1.632970       7.025029      -1.809261      15.650274           0.000000
          124              C       2.066558       2.249486       6.688417      -0.246693      37.019832 0.50218083E+03  0.12298274E+05                                 9.742267                            7.563273      -0.130395       1.912007                    0.999305      31.736937      94.586711       0.585506       0.427160      -1.052402       0.016613       0.015031      -0.008588       0.023993      -0.030785       0.036918       0.021400      -0.004793      -0.042753      -0.061298       0.020227       0.041071             11.128564      11.724857       4.693767      -1.936446       9.027406      -3.129709      12.633429           0.000002
          125              C       3.506482       2.348578       9.034696       0.004116      35.159850 0.46182610E+03  0.11023981E+05                                 9.477605                            7.282071      -0.227010       1.932732                    0.998729      27.990636      81.112794       0.595914       0.430589      -1.055218      -0.031094      -0.015455      -0.039851       0.052856       0.000356      -0.011207      -0.002889       0.006163      -0.042996      -0.018961       0.004190       0.014770             11.057986      12.071991       3.266377       3.066187       7.518717      -0.276253      13.583249           0.000002
          126              C       4.282141       2.430732      10.337372       0.573577      22.546296 0.26432651E+03  0.55681914E+04                                 7.425508                            5.822457      -0.080992       2.025791                    0.999224      23.056897      65.812137       0.604546       0.480953      -1.011659       0.054415       0.010943       0.044639       0.071228      -0.046405      -0.023165       0.030863      -0.049156      -0.153135      -0.062009      -0.026589       0.088598              8.409493       9.317891       2.309854       2.174738       6.150055      -0.242991       9.760534           0.000007
          127              C       1.666651       8.872596      13.276812      -0.045037      29.206735 0.40366432E+03  0.93717090E+04                                 8.351558                            6.786751       0.044329       1.993618                    0.999526      28.867979      84.101044       0.616557       0.427893      -1.050682      -0.022924       0.070698       0.009622       0.074942      -0.021297       0.013170      -0.017539      -0.021894      -0.077270      -0.032806      -0.010890       0.043695              9.039700      11.366530       0.199064       3.053789       9.558593       0.484312       6.193979           0.000002
          128              C       3.265200       2.937205       6.719207       0.000990      38.310341 0.44919897E+03  0.10607762E+05                                 9.888315                            7.070288      -0.086564       1.971243                    0.999335      27.656312      78.721721       0.621519       0.417318      -1.067594      -0.019543      -0.023961       0.037536       0.048632      -0.001741       0.012992      -0.004493       0.025669      -0.037938      -0.018418      -0.005699       0.024118             12.077799      10.100666       3.502376      -0.987906       8.804010      -4.379510      17.328720          -0.000002
          129              C       4.019269       7.536117      10.129842      -0.198471      26.005150 0.41560470E+03  0.96811562E+04                                 7.653406                            6.756696       0.035580       2.003059                    0.999274      29.032440      83.634456       0.638322       0.411926      -1.064919       0.082319      -0.046925       0.030587       0.099569       0.018253       0.009868       0.015471      -0.041695      -0.030782      -0.024294      -0.015072       0.039366              8.250379       8.663860       2.379936       1.125973       9.458770       0.380637       6.628506           0.000004
          130              C       3.753769       3.674047       5.508048       0.564396      24.354189 0.27029065E+03  0.57061776E+04                                 7.770767                            5.822258      -0.124308       2.003299                    0.999361      23.115962      65.320189       0.616891       0.470309      -1.020813       0.002557       0.036996      -0.050124       0.062351      -0.032497       0.001844       0.062761      -0.086934      -0.066390      -0.067465      -0.028247       0.095711              9.207954       7.851366       1.683063      -1.170792       7.120693      -4.313704      12.651802           0.000005
          131              C       0.674304       4.834362       9.418797      -0.041379      27.726512 0.40200070E+03  0.93039614E+04                                 7.998015                            6.733634       0.168369       2.029780                    0.999859      28.730247      82.999720       0.625693       0.422964      -1.055937       0.003003      -0.055833       0.057154       0.079955       0.020687       0.013995      -0.004103       0.048369       0.142140      -0.056261       0.004995       0.051266              8.540963      11.061447       2.781857       1.088299       6.231809      -0.376607       8.329634           0.000002
          132              C       1.798633       5.505143       9.053068      -0.133754      28.161813 0.42154977E+03  0.98161014E+04                                 7.966365                            6.831922       0.385771       2.099883                    0.999640      28.869178      82.093556       0.633502       0.415210      -1.066973       0.056168      -0.018095       0.014070       0.060665       0.046666       0.030905      -0.014748       0.061378       0.174447      -0.090205       0.018167       0.072038              8.386539       9.067329       2.366011       0.051831       6.466811      -1.537266       9.625477           0.000002
          133              C       1.933030       4.859770      11.130068       0.089946      23.712366 0.32636816E+03  0.71781638E+04                                 7.264082                            6.122541       0.380605       2.143969                    0.999453      25.965273      73.396754       0.646567       0.430712      -1.049960      -0.023920      -0.018299      -0.036552       0.047361      -0.015488       0.013067      -0.000604      -0.005616       0.061711      -0.028035       0.001904       0.026131              7.734050       8.977031       2.307160      -0.009138       5.796310      -0.969553       8.428808           0.000005
          134              C       5.414916       8.100182      10.497272      -0.193249      25.641171 0.41225039E+03  0.95713687E+04                                 7.556965                            6.714949       0.161107       2.044774                    0.999498      28.761942      82.374633       0.643187       0.410162      -1.067423      -0.072933      -0.039470       0.057434       0.100875       0.010753       0.021822       0.013015      -0.004128       0.030622      -0.022162      -0.010720       0.032882              8.100184       8.523430       1.825583       1.698108       6.983860       0.709334       8.793263           0.000005
          135              C       5.640631       8.007018      11.972095      -0.094798      26.308257 0.38105131E+03  0.87057600E+04                                 7.845474                            6.581011      -0.072310       2.004511                    0.996758      27.362681      78.653376       0.628999       0.426219      -1.053447       0.057131       0.039260      -0.052141       0.086741       0.021163       0.037420       0.012971       0.030437      -0.066571      -0.042582      -0.014168       0.056750              8.723620       9.516726       2.152826       2.577484       7.216332       1.576024       9.437801           0.000003
          136              C      -0.055431       9.907563      12.582778       0.103675      23.854239 0.31025745E+03  0.67381004E+04                                 7.284500                            5.947569       0.280210       2.112935                    0.999561      25.684759      72.149631       0.659634       0.427551      -1.051881       0.030425      -0.019746       0.025439       0.044302      -0.020291      -0.009101      -0.011791       0.010621      -0.001761      -0.028601       0.007333       0.021268              7.834463       8.358432       0.420756       1.747975      10.265736       0.506344       4.879220           0.000001
          137              C       0.804371       7.930793      12.856649      -0.132144      28.845596 0.41279721E+03  0.95588264E+04                                 8.073457                            6.709207       0.640777       2.187303                    0.999647      28.525113      80.801493       0.646847       0.408919      -1.071409      -0.051592       0.005615       0.001099       0.051908      -0.023047       0.045434      -0.012990       0.000375      -0.137089      -0.068319       0.005357       0.062963              8.593164       8.788114       0.453568       1.826533      11.642690       0.822636       5.348687           0.000007
          138              C      -1.164160      10.117605      16.510537      -0.253939      34.915401 0.53946688E+03  0.13477962E+05                                 9.453268                            7.897486      -0.236674       1.878439                    0.998251      32.457124      98.367153       0.565461       0.433555      -1.046331      -0.033269       0.009600      -0.014101       0.037388       0.010983      -0.031496       0.010676      -0.020157      -0.030998      -0.043234       0.019098       0.024137             10.490087      13.199829      -4.203985       2.144901       8.046906      -0.146785      10.223527           0.000002
          139              C       1.190426      10.066788       0.699138       0.279935      30.016250 0.35219201E+03  0.78656108E+04                                 8.590103                            6.414932      -0.012284       2.020410                    0.999736      24.931724      70.156264       0.625918       0.438163      -1.049376       0.043017      -0.029245       0.006689       0.052445      -0.024681      -0.009063       0.008757       0.037424      -0.036927      -0.026082      -0.013821       0.039902             10.285334      12.804273      -5.252614      -0.443512       8.313348       1.638422       9.738381           0.000001
          140              C       1.340671       8.813310      16.758892      -0.024742      25.556954 0.36919482E+03  0.84332934E+04                                 7.891888                            6.567104      -0.362972       1.899501                    0.997297      27.968639      82.439053       0.612126       0.438050      -1.038221       0.002497       0.015206       0.088515       0.089846      -0.026495      -0.022597       0.017272       0.012860      -0.011908      -0.025303      -0.020271       0.045574              9.187061      12.662915      -3.385568      -0.735103       8.278273      -0.016743       6.619995           0.000000
          141              C       4.411575      14.521719      15.239841      -0.096399      26.293934 0.37708901E+03  0.86080288E+04                                 7.861421                            6.553159      -0.121997       1.984980                    0.997139      27.604486      79.776828       0.628286       0.427060      -1.051059       0.065806       0.048124       0.014804       0.082858      -0.042424       0.013288       0.002998       0.043953      -0.029788      -0.045411      -0.008848       0.054259              8.838317      10.217236      -3.199001       0.762342      10.467192      -0.780638       5.830524           0.000005
          142              C       6.012341      11.433419       0.606260      -0.187442      35.278799 0.50427847E+03  0.12422801E+05                                 9.582593                            7.687041      -0.288913       1.859904                    0.999230      32.121092      97.552492       0.565819       0.439419      -1.039913       0.011287      -0.022275       0.005894       0.025657       0.001361      -0.005837      -0.006762       0.008704      -0.125389      -0.043037       0.016864       0.026173             10.641360       9.248776      -1.771871       1.632965       7.025030       1.809262      15.650273           0.000000
          143              C       0.720975      10.718936       1.816908      -0.246693      37.019817 0.50218078E+03  0.12298273E+05                                 9.742264                            7.563273      -0.130394       1.912007                    0.999305      31.736937      94.586707       0.585506       0.427160      -1.052402      -0.016613       0.015031       0.008588       0.023993       0.030785       0.036918      -0.021400      -0.004793      -0.042753      -0.061298       0.020227       0.041071             11.128559      11.724845      -4.693759      -1.936443       9.027400       3.129709      12.633432           0.000002
          144              C       4.856116      10.818028      16.481279       0.004116      35.159841 0.46182587E+03  0.11023975E+05                                 9.477604                            7.282069      -0.227010       1.932732                    0.998729      27.990634      81.112789       0.595914       0.430589      -1.055218       0.031094      -0.015454       0.039851       0.052856      -0.000356      -0.011207       0.002889       0.006163      -0.042996      -0.018961       0.004190       0.014770             11.057984      12.071994      -3.266381       3.066184       7.518718       0.276251      13.583241           0.000002
          145              C       4.080457      10.900182      15.178603       0.573577      22.546291 0.26432645E+03  0.55681898E+04                                 7.425507                            5.822456      -0.080992       2.025791                    0.999224      23.056898      65.812140       0.604546       0.480953      -1.011659      -0.054415       0.010943      -0.044639       0.071228       0.046405      -0.023165      -0.030863      -0.049156      -0.153135      -0.062009      -0.026589       0.088598              8.409492       9.317886      -2.309852       2.174739       6.150054       0.242992       9.760534           0.000007
          146              C      -0.520954       0.403146      12.239163      -0.045037      29.206723 0.40366424E+03  0.93717070E+04                                 8.351556                            6.786751       0.044329       1.993618                    0.999526      28.867981      84.101052       0.616557       0.427893      -1.050682       0.022924       0.070698      -0.009622       0.074942       0.021297       0.013170       0.017539      -0.021894      -0.077270      -0.032806      -0.010890       0.043695              9.039698      11.366527      -0.199064       3.053788       9.558588      -0.484311       6.193978           0.000002
          147              C       6.739232      11.406655       1.786118       0.000990      38.310348 0.44919926E+03  0.10607771E+05                                 9.888316                            7.070290      -0.086564       1.971243                    0.999335      27.656313      78.721725       0.621519       0.417318      -1.067594       0.019543      -0.023961      -0.037536       0.048632       0.001741       0.012992       0.004493       0.025669      -0.037938      -0.018418      -0.005699       0.024118             12.077800      10.100665      -3.502374      -0.987907       8.804010       4.379511      17.328725          -0.000002
          148              C       4.343329      16.005567      15.386133      -0.198472      26.005144 0.41560476E+03  0.96811584E+04                                 7.653406                            6.756697       0.035580       2.003059                    0.999274      29.032449      83.634498       0.638322       0.411926      -1.064919      -0.082319      -0.046925      -0.030587       0.099569      -0.018253       0.009868      -0.015471      -0.041695      -0.030782      -0.024294      -0.015072       0.039366              8.250378       8.663853      -2.379932       1.125969       9.458772      -0.380636       6.628508           0.000005
          149              C       6.250663      12.143497       2.997277       0.564396      24.354190 0.27029069E+03  0.57061786E+04                                 7.770766                            5.822258      -0.124308       2.003299                    0.999361      23.115964      65.320193       0.616891       0.470309      -1.020813      -0.002557       0.036996       0.050124       0.062351       0.032497       0.001844      -0.062761      -0.086934      -0.066390      -0.067465      -0.028247       0.095711              9.207953       7.851365      -1.683062      -1.170790       7.120692       4.313703      12.651801           0.000005
          150              C       0.471394      13.303812      16.097178      -0.041379      27.726506 0.40200063E+03  0.93039596E+04                                 7.998014                            6.733634       0.168368       2.029780                    0.999859      28.730251      82.999740       0.625693       0.422964      -1.055937      -0.003003      -0.055833      -0.057154       0.079955      -0.020688       0.013995       0.004103       0.048370       0.142140      -0.056261       0.004995       0.051266              8.540962      11.061446      -2.781854       1.088299       6.231805       0.376606       8.329635           0.000002
          151              C      -0.652936      13.974592      16.462907      -0.133754      28.161825 0.42155009E+03  0.98161108E+04                                 7.966367                            6.831925       0.385771       2.099883                    0.999640      28.869184      82.093582       0.633501       0.415210      -1.066973      -0.056168      -0.018095      -0.014070       0.060665      -0.046666       0.030905       0.014748       0.061378       0.174447      -0.090205       0.018167       0.072038              8.386542       9.067335      -2.366012       0.051834       6.466811       1.537264       9.625479           0.000002
          152              C      -0.787332      13.329220      14.385907       0.089946      23.712379 0.32636841E+03  0.71781706E+04                                 7.264085                            6.122544       0.380605       2.143968                    0.999453      25.965275      73.396764       0.646567       0.430712      -1.049960       0.023920      -0.018299       0.036552       0.047361       0.015488       0.013067       0.000604      -0.005616       0.061711      -0.028035       0.001904       0.026131              7.734053       8.977040      -2.307162      -0.009136       5.796312       0.969551       8.428807           0.000005
          153              C       2.947681      16.569632      15.018703      -0.193249      25.641170 0.41225050E+03  0.95713719E+04                                 7.556965                            6.714951       0.161106       2.044774                    0.999498      28.761942      82.374639       0.643187       0.410162      -1.067423       0.072933      -0.039470      -0.057434       0.100875      -0.010753       0.021822      -0.013015      -0.004128       0.030622      -0.022162      -0.010720       0.032882              8.100185       8.523429      -1.825581       1.698107       6.983860      -0.709334       8.793265           0.000004
          154              C       2.721966      16.476468      13.543880      -0.094798      26.308271 0.38105143E+03  0.87057636E+04                                 7.845477                            6.581012      -0.072310       2.004511                    0.996758      27.362684      78.653390       0.628999       0.426219      -1.053447      -0.057131       0.039260       0.052141       0.086741      -0.021163       0.037420      -0.012971       0.030437      -0.066571      -0.042582      -0.014168       0.056750              8.723624       9.516733      -2.152830       2.577487       7.216335      -1.576025       9.437802           0.000003
          155              C       1.201129       1.438113      12.933197       0.103675      23.854243 0.31025753E+03  0.67381024E+04                                 7.284501                            5.947570       0.280210       2.112935                    0.999561      25.684760      72.149635       0.659634       0.427551      -1.051881      -0.030425      -0.019746      -0.025439       0.044302       0.020291      -0.009101       0.011791       0.010621      -0.001761      -0.028601       0.007333       0.021268              7.834464       8.358430      -0.420759       1.747974      10.265742      -0.506344       4.879220           0.000001
          156              C       0.341327      16.400243      12.659326      -0.132144      28.845607 0.41279750E+03  0.95588346E+04                                 8.073459                            6.709209       0.640776       2.187303                    0.999647      28.525114      80.801498       0.646847       0.408919      -1.071409       0.051592       0.005615      -0.001099       0.051908       0.023047       0.045434       0.012990       0.000375      -0.137089      -0.068319       0.005357       0.062963              8.593166       8.788123      -0.453565       1.826536      11.642687      -0.822635       5.348689           0.000007
          157              N       2.976545      11.438162       6.846106       0.076277      27.145341 0.33366045E+03  0.71902322E+04                                 7.515055                            5.814716       0.121327       2.132676                    0.998844      22.665086      58.264702       0.747970       0.380000      -1.111835      -0.028362      -0.006405       0.027439       0.039979       0.071424       0.022266      -0.034066       0.109297       0.044276      -0.110371       0.027416       0.082955              8.694497      12.823711       4.553116       0.654561       6.763496      -0.288352       6.496282           0.000003
          158              N       4.822288      12.492269       6.281353      -0.267804      35.638137 0.54826057E+03  0.13454260E+05                                 9.061229                            7.598955      -0.061104       1.995868                    0.998554      28.755825      80.390240       0.631948       0.394959      -1.094799      -0.074054      -0.053321       0.091836       0.129464      -0.001718       0.060494       0.010784       0.051134       0.096482      -0.049618      -0.033172       0.082790              9.950283      12.360603       3.912005      -1.366950       7.917893      -1.514082       9.572353           0.000004
          159              N       4.443562       6.827562       3.916872      -0.273589      35.436334 0.52445379E+03  0.12720747E+05                                 8.980653                            7.381883      -0.052491       1.994649                    0.998785      28.653413      79.489867       0.648101       0.389635      -1.099145       0.029278       0.125835       0.016966       0.130305      -0.045321       0.023849      -0.019028       0.057640      -0.042235      -0.047736      -0.023619       0.071355              9.870834       9.779490       1.773488       2.153389      13.726080       0.971955       6.106932          -0.000000
          160              N       5.876083       8.325131       4.605123       0.078760      26.783483 0.31863067E+03  0.67727875E+04                                 7.417023                            5.658982       0.294200       2.197707                    0.999106      22.208283      56.294716       0.764550       0.376895      -1.116568       0.019984       0.032088      -0.016584       0.041280       0.013270       0.066065       0.012499       0.022582      -0.232234      -0.105786       0.022467       0.083319              8.549846      11.224320       2.913535       3.374909       8.885702       1.637582       5.539517           0.000002
          161              N      -0.189012       2.968712       1.659219       0.076277      27.145342 0.33366055E+03  0.71902349E+04                                 7.515055                            5.814717       0.121327       2.132676                    0.998844      22.665086      58.264702       0.747970       0.380000      -1.111835       0.028362      -0.006405      -0.027439       0.039979      -0.071424       0.022266       0.034066       0.109297       0.044276      -0.110371       0.027416       0.082955              8.694496      12.823711      -4.553114       0.654561       6.763495       0.288353       6.496282           0.000003
          162              N       5.182144       4.022819       2.223972      -0.267804      35.638135 0.54826048E+03  0.13454257E+05                                 9.061229                            7.598954      -0.061104       1.995868                    0.998554      28.755824      80.390237       0.631948       0.394959      -1.094799       0.074054      -0.053321      -0.091836       0.129464       0.001718       0.060494      -0.010784       0.051134       0.096482      -0.049618      -0.033172       0.082790              9.950282      12.360602      -3.912003      -1.366948       7.917892       1.514082       9.572353           0.000004
          163              N       5.560871      15.297012       4.588453      -0.273589      35.436344 0.52445414E+03  0.12720757E+05                                 8.980655                            7.381886      -0.052491       1.994649                    0.998785      28.653412      79.489863       0.648100       0.389635      -1.099145      -0.029278       0.125835      -0.016966       0.130305       0.045321       0.023849       0.019028       0.057640      -0.042235      -0.047736      -0.023619       0.071355              9.870836       9.779492      -1.773488       2.153388      13.726082      -0.971954       6.106933           0.000000
          164              N       4.128349      16.794581       3.900202       0.078760      26.783484 0.31863055E+03  0.67727842E+04                                 7.417022                            5.658980       0.294200       2.197707                    0.999106      22.208283      56.294713       0.764550       0.376895      -1.116568      -0.019984       0.032088       0.016584       0.041280      -0.013270       0.066065      -0.012499       0.022582      -0.232234      -0.105786       0.022467       0.083319              8.549846      11.224319      -2.913536       3.374909       8.885702      -1.637583       5.539517           0.000002
          165              N       2.598520       5.500738      10.164544       0.076277      27.145341 0.33366047E+03  0.71902328E+04                                 7.515055                            5.814716       0.121326       2.132676                    0.998844      22.665087      58.264705       0.747970       0.380000      -1.111835       0.028362       0.006405      -0.027439       0.039979       0.071424       0.022266      -0.034066       0.109297       0.044276      -0.110371       0.027416       0.082955              8.694496      12.823709       4.553114       0.654560       6.763495      -0.288354       6.496283           0.000003
          166              N       0.752777       4.446631      10.729297      -0.267804      35.638134 0.54826053E+03  0.13454259E+05                                 9.061229                            7.598955      -0.061104       1.995868                    0.998554      28.755824      80.390238       0.631948       0.394959      -1.094799       0.074054       0.053321      -0.091836       0.129464      -0.001718       0.060494       0.010784       0.051134       0.096482      -0.049618      -0.033172       0.082790              9.950283      12.360603       3.912004      -1.366949       7.917893      -1.514081       9.572352           0.000004
          167              N       1.131503      10.111338      13.093778      -0.273589      35.436326 0.52445366E+03  0.12720743E+05                                 8.980652                            7.381882      -0.052491       1.994650                    0.998785      28.653409      79.489852       0.648101       0.389635      -1.099145      -0.029278      -0.125835      -0.016966       0.130305      -0.045321       0.023849      -0.019028       0.057640      -0.042234      -0.047736      -0.023619       0.071355              9.870833       9.779489       1.773488       2.153388      13.726078       0.971955       6.106932          -0.000000
          168              N      -0.301018       8.613769      12.405527       0.078760      26.783482 0.31863067E+03  0.67727874E+04                                 7.417022                            5.658981       0.294200       2.197707                    0.999106      22.208283      56.294714       0.764550       0.376895      -1.116568      -0.019984      -0.032088       0.016584       0.041280       0.013270       0.066065       0.012499       0.022582      -0.232234      -0.105786       0.022467       0.083319              8.549846      11.224319       2.913534       3.374909       8.885701       1.637582       5.539516           0.000002
          169              N      -1.452823      13.970188      15.351431       0.076277      27.145346 0.33366057E+03  0.71902355E+04                                 7.515056                            5.814717       0.121326       2.132676                    0.998844      22.665087      58.264707       0.747970       0.380000      -1.111835      -0.028362       0.006405       0.027439       0.039979      -0.071424       0.022266       0.034066       0.109297       0.044276      -0.110371       0.027416       0.082955              8.694497      12.823715      -4.553116       0.654562       6.763496       0.288351       6.496281           0.000003
          170              N       0.392921      12.916081      14.786678      -0.267804      35.638135 0.54826046E+03  0.13454257E+05                                 9.061229                            7.598954      -0.061104       1.995868                    0.998554      28.755824      80.390242       0.631948       0.394959      -1.094799      -0.074054       0.053321       0.091836       0.129464       0.001718       0.060494      -0.010784       0.051134       0.096482      -0.049618      -0.033172       0.082790              9.950283      12.360603      -3.912004      -1.366950       7.917892       1.514082       9.572354           0.000004
          171              N       0.014194       1.641888      12.422197      -0.273589      35.436342 0.52445411E+03  0.12720756E+05                                 8.980655                            7.381885      -0.052491       1.994649                    0.998785      28.653411      79.489859       0.648100       0.389635      -1.099145       0.029278      -0.125835       0.016966       0.130305       0.045321       0.023849       0.019028       0.057640      -0.042234      -0.047736      -0.023619       0.071355              9.870835       9.779492      -1.773488       2.153388      13.726082      -0.971954       6.106933          -0.000000
          172              N       1.446716       0.144319      13.110448       0.078760      26.783486 0.31863058E+03  0.67727850E+04                                 7.417023                            5.658980       0.294200       2.197707                    0.999106      22.208284      56.294719       0.764550       0.376895      -1.116568       0.019984      -0.032088      -0.016584       0.041280      -0.013270       0.066065      -0.012499       0.022582      -0.232234      -0.105786       0.022467       0.083319              8.549847      11.224321      -2.913537       3.374910       8.885703      -1.637583       5.539517           0.000002
          173              O       0.206757      13.812487       6.748295      -0.578178      42.074993 0.62346994E+03  0.15519263E+05                                 9.577068                            7.697134       0.237004       2.134032                    0.993869      27.812086      73.859732       0.690521       0.356348      -1.143610       0.020118       0.024436      -0.022913       0.039075       0.036190       0.009116       0.025697       0.044419      -0.110041      -0.051996      -0.013089       0.065085             11.147898      15.705006       4.667687       3.727080       9.244274       1.889746       8.494414           0.000001
          174              O       5.149819      16.035548       9.378141      -0.199064      28.712460 0.36132352E+03  0.78587364E+04                                 7.574201                            5.881845       0.479626       2.291678                    0.998679      22.507138      56.137779       0.784309       0.359056      -1.139791      -0.040526       0.007059      -0.175926       0.180672       0.121850      -0.077268      -0.058988       0.084107      -0.027008      -0.124530      -0.058133       0.182663              9.144896      13.124444       5.541235      -2.149100       7.933963      -1.371890       6.376282           0.000001
          175              O       0.643623      12.885421      11.568603      -0.577500      31.364141 0.50986678E+03  0.12064597E+05                                 7.749099                            6.919108       0.743212       2.278531                    0.998110      27.668136      71.553771       0.735149       0.352107      -1.147460       0.019520       0.003746      -0.003667       0.020212       0.006293      -0.042375       0.042534       0.016465      -0.173619      -0.090029       0.032963       0.057066              8.186197       9.671562       2.221952      -1.646216       7.232933      -1.660488       7.654097          -0.000002
          176              O       1.692674      15.059868       5.657062      -0.569667      32.273993 0.52942920E+03  0.12637947E+05                                 7.878750                            7.067709       0.865522       2.324644                    0.997474      27.522474      71.342303       0.725198       0.353819      -1.146797      -0.014649      -0.006760       0.025578       0.030241      -0.045434      -0.059295      -0.020684      -0.068690      -0.021811      -0.096843       0.034522       0.062321              8.137563       7.378253       1.140208      -1.476774       6.964276      -2.517708      10.070162          -0.000001
          177              O       2.674424      13.044478      12.443801      -0.579606      36.421609 0.56242891E+03  0.13666135E+05                                 8.693195                            7.291751       0.301334       2.137199                    0.996505      28.078602      74.067620       0.711051       0.354509      -1.143221      -0.031275      -0.015456      -0.017064       0.038836      -0.016932       0.040107      -0.025158      -0.034723       0.127682      -0.055952      -0.014922       0.070874              9.790192       7.458807      -0.022637       1.995637       8.292025      -4.108143      13.619745           0.000000
          178              O       2.580775       5.343037       1.757030      -0.578178      42.074989 0.62346996E+03  0.15519263E+05                                 9.577067                            7.697134       0.237004       2.134032                    0.993869      27.812085      73.859729       0.690521       0.356348      -1.143610      -0.020118       0.024436       0.022913       0.039075      -0.036190       0.009116      -0.025697       0.044419      -0.110041      -0.051996      -0.013090       0.065085             11.147897      15.705004      -4.667687       3.727078       9.244274      -1.889745       8.494412           0.000001
          179              O       3.212778       7.566098      16.137834      -0.199064      28.712450 0.36132359E+03  0.78587383E+04                                 7.574200                            5.881846       0.479626       2.291678                    0.998679      22.507137      56.137778       0.784309       0.359056      -1.139791       0.040526       0.007059       0.175926       0.180671      -0.121850      -0.077268       0.058988       0.084107      -0.027008      -0.124530      -0.058133       0.182663              9.144893      13.124435      -5.541229      -2.149099       7.933959       1.371891       6.376284           0.000001
          180              O       0.502075       4.415971      13.947372      -0.577500      31.364147 0.50986690E+03  0.12064601E+05                                 7.749100                            6.919109       0.743212       2.278531                    0.998110      27.668139      71.553781       0.735149       0.352107      -1.147460      -0.019520       0.003746       0.003667       0.020212      -0.006293      -0.042375      -0.042534       0.016465      -0.173619      -0.090029       0.032963       0.057066              8.186198       9.671563      -2.221951      -1.646215       7.232934       1.660487       7.654098          -0.000002
          181              O       1.094859       6.590418       2.848263      -0.569667      32.273993 0.52942920E+03  0.12637947E+05                                 7.878749                            7.067709       0.865522       2.324644                    0.997474      27.522478      71.342315       0.725198       0.353819      -1.146797       0.014649      -0.006760      -0.025578       0.030241       0.045434      -0.059295       0.020684      -0.068690      -0.021811      -0.096843       0.034522       0.062321              8.137563       7.378250      -1.140206      -1.476771       6.964276       2.517709      10.070164          -0.000000
          182              O       5.688174       4.575028      13.072174      -0.579606      36.421612 0.56242889E+03  0.13666134E+05                                 8.693196                            7.291751       0.301334       2.137199                    0.996505      28.078603      74.067622       0.711051       0.354509      -1.143221       0.031275      -0.015456       0.017064       0.038836       0.016932       0.040107       0.025158      -0.034723       0.127682      -0.055952      -0.014922       0.070874              9.790193       7.458806       0.022637       1.995638       8.292027       4.108145      13.619747           0.000000
          183              O       5.368308       3.126413      10.262355      -0.578178      42.074993 0.62346995E+03  0.15519263E+05                                 9.577068                            7.697134       0.237004       2.134032                    0.993869      27.812086      73.859733       0.690521       0.356348      -1.143610      -0.020118      -0.024436       0.022913       0.039075       0.036190       0.009116       0.025697       0.044419      -0.110041      -0.051996      -0.013089       0.065085             11.147898      15.705006       4.667687       3.727080       9.244274       1.889746       8.494414           0.000001
          184              O       0.425246       0.903352       7.632509      -0.199064      28.712462 0.36132353E+03  0.78587369E+04                                 7.574202                            5.881845       0.479625       2.291678                    0.998679      22.507138      56.137780       0.784309       0.359056      -1.139791       0.040526      -0.007059       0.175926       0.180671       0.121850      -0.077268      -0.058988       0.084107      -0.027008      -0.124530      -0.058133       0.182663              9.144897      13.124446       5.541236      -2.149100       7.933964      -1.371891       6.376282           0.000001
          185              O       4.931442       4.053479       5.442047      -0.577500      31.364145 0.50986686E+03  0.12064600E+05                                 7.749100                            6.919109       0.743211       2.278531                    0.998110      27.668138      71.553777       0.735149       0.352107      -1.147460      -0.019520      -0.003746       0.003667       0.020212       0.006293      -0.042375       0.042534       0.016465      -0.173619      -0.090029       0.032963       0.057066              8.186198       9.671563       2.221952      -1.646216       7.232934      -1.660488       7.654098          -0.000002
          186              O       3.882391       1.879032      11.353588      -0.569667      32.273990 0.52942915E+03  0.12637945E+05                                 7.878749                            7.067709       0.865522       2.324644                    0.997474      27.522473      71.342299       0.725198       0.353819      -1.146797       0.014649       0.006760      -0.025578       0.030241      -0.045434      -0.059295      -0.020684      -0.068690      -0.021810      -0.096843       0.034522       0.062321              8.137563       7.378252       1.140208      -1.476774       6.964275      -2.517708      10.070162          -0.000001
          187              O       2.900641       3.894422       4.566849      -0.579606      36.421613 0.56242899E+03  0.13666137E+05                                 8.693196                            7.291752       0.301333       2.137199                    0.996505      28.078604      74.067626       0.711051       0.354509      -1.143221       0.031275       0.015456       0.017064       0.038836      -0.016932       0.040107      -0.025158      -0.034723       0.127682      -0.055952      -0.014922       0.070874              9.790193       7.458807      -0.022637       1.995638       8.292026      -4.108144      13.619746           0.000000
          188              O       2.994290      11.595863      15.253620      -0.578178      42.074993 0.62347003E+03  0.15519265E+05                                 9.577068                            7.697135       0.237004       2.134032                    0.993869      27.812086      73.859733       0.690521       0.356348      -1.143610       0.020118      -0.024436      -0.022913       0.039075      -0.036190       0.009116      -0.025697       0.044419      -0.110040      -0.051996      -0.013089       0.065085             11.147898      15.705006      -4.667687       3.727078       9.244275      -1.889745       8.494413           0.000001
          189              O       2.362287       9.372802       0.872816      -0.199064      28.712452 0.36132361E+03  0.78587390E+04                                 7.574200                            5.881846       0.479626       2.291678                    0.998679      22.507138      56.137780       0.784309       0.359056      -1.139791      -0.040526      -0.007059      -0.175926       0.180671      -0.121850      -0.077268       0.058988       0.084107      -0.027008      -0.124530      -0.058133       0.182663              9.144893      13.124436      -5.541229      -2.149099       7.933959       1.371891       6.376284           0.000001
          190              O       5.072990      12.522929       3.063278      -0.577500      31.364147 0.50986690E+03  0.12064601E+05                                 7.749100                            6.919109       0.743211       2.278531                    0.998110      27.668138      71.553779       0.735149       0.352107      -1.147460       0.019520      -0.003746      -0.003667       0.020212      -0.006293      -0.042375      -0.042534       0.016465      -0.173619      -0.090029       0.032963       0.057066              8.186199       9.671564      -2.221951      -1.646216       7.232934       1.660487       7.654098          -0.000002
          191              O       4.480206      10.348482      14.162387      -0.569667      32.273986 0.52942904E+03  0.12637942E+05                                 7.878748                            7.067708       0.865522       2.324644                    0.997474      27.522474      71.342303       0.725198       0.353819      -1.146797      -0.014649       0.006760       0.025578       0.030241       0.045433      -0.059295       0.020684      -0.068690      -0.021811      -0.096843       0.034522       0.062321              8.137562       7.378249      -1.140206      -1.476771       6.964275       2.517709      10.070162          -0.000001
          192              O      -0.113109      12.363872       3.938476      -0.579606      36.421608 0.56242882E+03  0.13666132E+05                                 8.693196                            7.291751       0.301333       2.137199                    0.996505      28.078600      74.067615       0.711051       0.354509      -1.143221      -0.031275       0.015456      -0.017064       0.038836       0.016932       0.040107       0.025158      -0.034723       0.127682      -0.055952      -0.014922       0.070874              9.790193       7.458806       0.022637       1.995638       8.292027       4.108145      13.619747           0.000000

******************************************************
Auxiliary information for the entire system
The total spin magnetic moment of the unit cell is   0.000354
The total net atomic charge of the unit cell is   0.000005
Accuracy of reproducing the electrostatic potential in the unit cell:
  The inner radius (bohr) =    5.0000
  The outer radius (bohr) =   12.0000
  Valid grid points have density less than (e/(bohr^3)) =    0.0001
  The number of valid grid points were=          156
  The rms potential error without charges in kcal/mol is=      5.69562
  The rms potential error with partial charges in kcal/mol is=      1.38088
  The RRMSE value at monopole order=      0.24245
  The rms potential error with partial charges and cloud penetration in kcal/mol is=      1.37982
  The RRMSE value at monopole order with cloud penetration is=      0.24226
  The rms potential error with partial charges and atomic dipoles in kcal/mol is=      0.56063
  The RRMSE value at dipole order=      0.09843
  The rms potential error with partial charges, atomic dipoles and cloud penetration in kcal/mol is=      0.55798
  The RRMSE value at dipole order with cloud penetration=      0.09797

******************************************************
The electron densities and ab initio electrostatic potential were computed in VASP using the PBE functional and
projector augmented wave method. See the main text of the journal article for a description of computational details.
The atomic charges, dipoles, and quadrupoles were computed with the DDEC6 method as described in
(a) T. A. Manz and N. Gabaldon Limas, RSC Adv. 6 (2016) 47771-47801 DOI: 10.1039/c6ra04656h
(b) N. Gabaldon Limas and T. A. Manz, RSC Adv. 8 (2018) 2678-2707 DOI: 10.1039/c7ra11829e.
For each atom in the material, the electron cloud parameters were fit to the spherically averaged atom-in-material
electron density using radial positions for which this density was between 10^-4 and 10^-2 electrons per cubic bohr.
The polarizabilities, dispersion coefficients, and quantum Drude oscillator (QDO) parameters were fit using the MCLF method.
The magnetic structure of the system was optimized in VASP from the default ferromagnetic initial guess using spin polarization.
The atomic spin moments (ASMs) were computed on this optimized magnetic structure using the DDEC6 partition as inputs
to the method of T. A. Manz and D. S. Sholl, J. Chem. Theory Comput. 7 (2011) 4146-4164 DOI: 10.1021/ct200539n.
The RMSE and RRMSE were computed using a uniform grid with Ewald summation.
