# Supplementary material for: A collection of forcefield precursors for metal–organic frameworks
Source: RSC Adv. 2019 Nov 13;9(63):36492–507. doi: 10.1039/c9ra07327b (PMC9075174; doi:10.1039/c9ra07327b)
Supplement: RA-009-C9RA07327B-s4437 [file RA-009-C9RA07327B-s4437.xyz]

   74
jmolscript: load "" {1 1 1} spacegroup "x,y,z" unitcell [{     10.070000     0.000000     0.000000 }, {      0.000000    11.383000     0.000000 }, {     -2.886750     0.000000    13.633736 }]
Zn     2.038479     0.000000     8.173970     0.801948
Zn     5.144771     0.000000     5.459766     0.801948
H      3.197885     8.980049     9.679953     0.100927
H      3.296852     6.723938     9.688133     0.127197
H      0.798489     6.748981     6.620542     0.119186
H      0.888105     8.976634     6.630086     0.095879
H      3.985365     8.980049     3.953783     0.100927
H      3.886398     6.723938     3.945603     0.127197
H      6.384761     6.748981     7.013194     0.119185
H      6.295145     8.976634     7.003650     0.095879
H      3.985365     2.402951     3.953783     0.100927
H      3.886398     4.659062     3.945603     0.127197
H      6.384761     4.634019     7.013194     0.119186
H      6.295145     2.406366     7.003650     0.095879
H      3.197885     2.402951     9.679953     0.100927
H      3.296852     4.659062     9.688133     0.127197
H      0.798489     4.634019     6.620542     0.119186
H      0.888105     2.406366     6.630086     0.095879
H      7.491056     0.000000     8.189785     0.128243
H     -1.037681     0.000000    11.896798     0.126975
H      5.052441     0.000000    11.384170     0.130823
H     -0.307806     0.000000     5.443951     0.128243
H      8.220931     0.000000     1.736938     0.126977
H      2.130809     0.000000     2.249566     0.130822
C      2.732108     8.519037     9.021443     0.105917
C      2.781001     7.157630     9.047347    -0.192800
C      2.064669     6.416597     8.121617     0.105539
C      1.337368     7.173567     7.247694    -0.191464
C      1.381085     8.516761     7.269508     0.110923
C      4.451142     8.519037     4.612293     0.105917
C      4.402249     7.157630     4.586389    -0.192800
C      5.118581     6.416597     5.512119     0.105539
C      5.845882     7.173567     6.386042    -0.191464
C      5.802165     8.516761     6.364228     0.110923
C      4.451142     2.863963     4.612293     0.105917
C      4.402249     4.225370     4.586389    -0.192800
C      5.118581     4.966403     5.512119     0.105539
C      5.845882     4.209433     6.386042    -0.191464
C      5.802165     2.866239     6.364228     0.110923
C      2.732108     2.863963     9.021443     0.105917
C      2.781001     4.225370     9.047347    -0.192800
C      2.064669     4.966403     8.121617     0.105539
C      1.337368     4.209433     7.247694    -0.191464
C      1.381085     2.866239     7.269508     0.110923
C      4.886732     0.000000     8.709231     0.599840
C      6.083269     0.000000     9.621327    -0.041251
C      7.366402     0.000000     9.111426    -0.136463
C     -1.584413     0.000000     9.960808    -0.001530
C     -0.193490     0.000000     9.393644     0.562739
C     -1.771958     0.000000    11.326908    -0.169404
C      7.002523     0.000000    11.857260     0.170740
C      5.910372     0.000000    11.022876    -0.179007
C      2.296518     0.000000     4.924505     0.599840
C      1.099981     0.000000     4.012409    -0.041250
C     -0.183152     0.000000     4.522310    -0.136462
C      8.767663     0.000000     3.672928    -0.001531
C      7.376740     0.000000     4.240092     0.562739
C      8.955208     0.000000     2.306828    -0.169402
C      0.180727     0.000000     1.776476     0.170733
C      1.272878     0.000000     2.610860    -0.179010
N      2.073437     9.223645     8.132524    -0.184614
N      5.109813     9.223645     5.501212    -0.184614
N      5.109813     2.159355     5.501212    -0.184614
N      2.073437     2.159355     8.132524    -0.184614
N      6.700011     0.000000    13.257445    -0.132360
N      0.483239     0.000000     0.376291    -0.132275
O      3.754467     0.000000     9.272304    -0.557024
O      5.082071     0.000000     7.510825    -0.568562
O     -0.071346     0.000000     8.155701    -0.561861
O      0.779735     0.000000    10.166677    -0.567264
O      3.428783     0.000000     4.361432    -0.557023
O      2.101179     0.000000     6.122911    -0.568562
O      7.254596     0.000000     5.478035    -0.561861
O      6.403515     0.000000     3.467059    -0.567265

The following XYZ coordinates are in angstroms. Other properties are in atomic units.
The sperically averaged electron density of each atom fit to a function of the form exp(a - br)
eigen_1, eigen_2 and eigen_3 are the three eigenvalues of traceless quadrupole moment tensor
  atom number  atomic symbol              X              Y              Z     net charge C6 coefficient C8 coefficient C10 coefficient fluctuating dipole atomic polarizability isotropic forcefield polarizability              a              b squared Pearson coefficient          <r^3>          <r^4>         wp_QDO          m_QDO          q_QDO       dipole_x       dipole_y       dipole_z         dipole            Qxy            Qxz            Qyz     Q(x^2-y^2)  Q(3z^2 - R^2)        eigen_1        eigen_2        eigen_3 static polarizability      alpha(xx)      alpha(xy)      alpha(xz)      alpha(yy)      alpha(yz)      alpha(zz) atomic spin moment
            1             Zn       2.038479       0.000000       8.173970       0.801948     114.010195 0.20709788E+04  0.67682277E+05                                19.945828                           15.508544       0.445251       1.972789                    0.997380      48.698174     135.299602       0.430337       0.435510      -1.118390      -0.001369      -0.000000      -0.014571       0.014635      -0.000000       0.024620       0.000000       0.175819       0.332420      -0.143313       0.025408       0.117905             26.720536      29.876763      -0.000000      -3.912905      32.703794      -0.000000      17.581051           0.000004
            2             Zn       5.144771       0.000000       5.459766       0.801948     114.010192 0.20709787E+04  0.67682271E+05                                19.945827                           15.508543       0.445252       1.972789                    0.997380      48.698172     135.299591       0.430337       0.435510      -1.118391       0.001369       0.000000       0.014571       0.014635       0.000000       0.024620      -0.000000       0.175819       0.332420      -0.143313       0.025408       0.117905             26.720535      29.876760       0.000000      -3.912906      32.703790       0.000000      17.581054           0.000004
            3              H       3.197885       8.980049       9.679953       0.100927       1.169900 0.83154691E+01  0.81455992E+02                                 1.764896                            1.632852      -0.832057       2.483242                    0.999495       3.317585       8.924890       0.520034       1.202370      -0.728659       0.020062       0.022266       0.037715       0.048174      -0.002445       0.015191       0.002464      -0.002766       0.027550      -0.016247      -0.002364       0.018611              1.839594       1.683117       0.374575       0.366401       2.001279       0.423980       1.834385           0.000000
            4              H       3.296852       6.723938       9.688133       0.127197       1.027431 0.73668152E+01  0.69290300E+02                                 1.546603                            1.484164      -0.837425       2.487043                    0.999493       3.080115       7.849706       0.580762       1.121283      -0.749198       0.018757      -0.014293       0.025325       0.034604      -0.000898       0.015232       0.000083      -0.009224       0.009598      -0.017478       0.003023       0.014455              1.552316       1.408191      -0.167414       0.245338       1.707173      -0.209713       1.541584          -0.000001
            5              H       0.798489       6.748981       6.620542       0.119186       1.068594 0.78222612E+01  0.74884852E+02                                 1.604911                            1.543262      -0.870501       2.467331                    0.999156       3.173094       8.229614       0.560359       1.141769      -0.743832      -0.021619      -0.012503      -0.021887       0.033207       0.000400       0.015539       0.000112      -0.008875       0.004195      -0.017750       0.003730       0.014021              1.609953       1.567457       0.192223       0.272047       1.768797       0.200557       1.493606          -0.000001
            6              H       0.888105       8.976634       6.630086       0.095879       1.142365 0.81038314E+01  0.79531584E+02                                 1.786174                            1.647494      -0.950772       2.428146                    0.997992       3.469564       9.599770       0.496899       1.255996      -0.714784      -0.026941       0.023509      -0.031874       0.047901      -0.000601       0.017090      -0.002254      -0.005033       0.003497      -0.018244       0.001689       0.016554              1.873349       1.737126      -0.378987       0.368753       2.059260      -0.477966       1.823660           0.000002
            7              H       3.985365       8.980049       3.953783       0.100927       1.169899 0.83154562E+01  0.81455837E+02                                 1.764895                            1.632851      -0.832055       2.483242                    0.999495       3.317584       8.924887       0.520034       1.202371      -0.728659      -0.020062       0.022266      -0.037715       0.048174       0.002445       0.015191      -0.002464      -0.002766       0.027550      -0.016248      -0.002364       0.018612              1.839592       1.683116      -0.374575       0.366400       2.001278      -0.423980       1.834384           0.000000
            8              H       3.886398       6.723938       3.945603       0.127197       1.027432 0.73668224E+01  0.69290389E+02                                 1.546604                            1.484165      -0.837425       2.487043                    0.999493       3.080116       7.849711       0.580762       1.121283      -0.749198      -0.018757      -0.014293      -0.025325       0.034604       0.000898       0.015232      -0.000083      -0.009224       0.009598      -0.017478       0.003023       0.014455              1.552317       1.408192       0.167414       0.245338       1.707175       0.209713       1.541585          -0.000001
            9              H       6.384761       6.748981       7.013194       0.119185       1.068594 0.78222636E+01  0.74884874E+02                                 1.604910                            1.543262      -0.870501       2.467331                    0.999156       3.173095       8.229614       0.560359       1.141768      -0.743833       0.021619      -0.012503       0.021887       0.033207      -0.000400       0.015539      -0.000112      -0.008875       0.004195      -0.017750       0.003730       0.014021              1.609953       1.567456      -0.192223       0.272047       1.768797      -0.200557       1.493606          -0.000001
           10              H       6.295145       8.976634       7.003650       0.095879       1.142366 0.81038369E+01  0.79531650E+02                                 1.786174                            1.647494      -0.950773       2.428146                    0.997992       3.469565       9.599773       0.496899       1.255996      -0.714784       0.026942       0.023509       0.031874       0.047901       0.000601       0.017090       0.002254      -0.005033       0.003497      -0.018244       0.001689       0.016554              1.873349       1.737127       0.378987       0.368753       2.059261       0.477966       1.823660           0.000002
           11              H       3.985365       2.402951       3.953783       0.100927       1.169899 0.83154570E+01  0.81455842E+02                                 1.764895                            1.632851      -0.832055       2.483242                    0.999495       3.317584       8.924885       0.520034       1.202370      -0.728659      -0.020062      -0.022266      -0.037715       0.048174      -0.002445       0.015191       0.002464      -0.002766       0.027550      -0.016248      -0.002364       0.018612              1.839592       1.683115       0.374575       0.366400       2.001277       0.423980       1.834383           0.000000
           12              H       3.886398       4.659062       3.945603       0.127197       1.027431 0.73668127E+01  0.69290268E+02                                 1.546602                            1.484163      -0.837425       2.487043                    0.999493       3.080115       7.849704       0.580763       1.121282      -0.749198      -0.018757       0.014293      -0.025325       0.034604      -0.000898       0.015232       0.000083      -0.009224       0.009598      -0.017478       0.003023       0.014455              1.552315       1.408190      -0.167414       0.245338       1.707173      -0.209713       1.541583          -0.000001
           13              H       6.384761       4.634019       7.013194       0.119186       1.068594 0.78222583E+01  0.74884811E+02                                 1.604910                            1.543261      -0.870500       2.467331                    0.999156       3.173094       8.229611       0.560359       1.141768      -0.743833       0.021619       0.012503       0.021887       0.033207       0.000400       0.015539       0.000112      -0.008875       0.004195      -0.017750       0.003730       0.014021              1.609952       1.567456       0.192223       0.272047       1.768796       0.200557       1.493605          -0.000001
           14              H       6.295145       2.406366       7.003650       0.095879       1.142366 0.81038358E+01  0.79531635E+02                                 1.786174                            1.647494      -0.950772       2.428146                    0.997992       3.469565       9.599772       0.496900       1.255996      -0.714784       0.026942      -0.023509       0.031874       0.047901      -0.000601       0.017090      -0.002254      -0.005033       0.003497      -0.018244       0.001689       0.016554              1.873349       1.737127      -0.378987       0.368753       2.059261      -0.477966       1.823660           0.000002
           15              H       3.197885       2.402951       9.679953       0.100927       1.169900 0.83154672E+01  0.81455962E+02                                 1.764895                            1.632851      -0.832056       2.483242                    0.999495       3.317585       8.924887       0.520034       1.202370      -0.728659       0.020062      -0.022266       0.037715       0.048174       0.002445       0.015191      -0.002464      -0.002766       0.027550      -0.016247      -0.002364       0.018612              1.839593       1.683116      -0.374575       0.366400       2.001278      -0.423980       1.834384           0.000000
           16              H       3.296852       4.659062       9.688133       0.127197       1.027431 0.73668145E+01  0.69290290E+02                                 1.546603                            1.484163      -0.837425       2.487043                    0.999493       3.080115       7.849705       0.580762       1.121282      -0.749198       0.018757       0.014293       0.025325       0.034604       0.000898       0.015232      -0.000083      -0.009224       0.009598      -0.017478       0.003023       0.014455              1.552316       1.408190       0.167414       0.245338       1.707173       0.209713       1.541584          -0.000001
           17              H       0.798489       4.634019       6.620542       0.119186       1.068594 0.78222639E+01  0.74884880E+02                                 1.604910                            1.543262      -0.870501       2.467331                    0.999156       3.173095       8.229615       0.560359       1.141768      -0.743833      -0.021619       0.012503      -0.021887       0.033207      -0.000400       0.015539      -0.000112      -0.008875       0.004195      -0.017750       0.003730       0.014021              1.609953       1.567456      -0.192223       0.272047       1.768797      -0.200557       1.493606          -0.000001
           18              H       0.888105       2.406366       6.630086       0.095879       1.142366 0.81038356E+01  0.79531634E+02                                 1.786174                            1.647494      -0.950773       2.428146                    0.997992       3.469565       9.599773       0.496899       1.255996      -0.714784      -0.026942      -0.023509      -0.031874       0.047901       0.000601       0.017090       0.002254      -0.005033       0.003497      -0.018244       0.001689       0.016554              1.873349       1.737127       0.378987       0.368753       2.059261       0.477966       1.823660           0.000002
           19              H       7.491056       0.000000       8.189785       0.128243       1.029282 0.73998334E+01  0.72360804E+02                                 1.771618                            1.653817      -1.457046       2.198779                    0.992677       3.816994      11.221037       0.451898       1.386067      -0.684189       0.005774      -0.000000      -0.038878       0.039304      -0.000000       0.000210      -0.000000      -0.003974       0.026322      -0.006377      -0.002400       0.008777              1.852825       1.741412       0.000000      -0.065503       1.415063       0.000000       2.401999           0.000004
           20              H      -1.037681       0.000000      11.896798       0.126975       1.544342 0.12309118E+02  0.13472734E+03                                 2.211977                            2.055217      -1.649912       2.102382                    0.991370       3.981897      11.810920       0.434868       1.286825      -0.707207       0.031453       0.000000       0.015232       0.034947       0.000000       0.009511      -0.000000       0.004758      -0.048237      -0.019139       0.005660       0.013479              2.288907       2.546014      -0.000000       0.339510       1.608238       0.000000       2.712469           0.000003
           21              H       5.052441       0.000000      11.384170       0.130823       1.346156 0.10268560E+02  0.10668788E+03                                 1.976508                            1.846622      -1.385916       2.234221                    0.993800       3.606324      10.193674       0.473394       1.245311      -0.717878      -0.038662      -0.000000       0.014233       0.041198      -0.000000      -0.012776      -0.000000       0.016825      -0.033203      -0.016440      -0.002879       0.019318              2.037012       2.553182       0.000000      -0.090029       1.511137       0.000000       2.046716           0.000001
           22              H      -0.307806       0.000000       5.443951       0.128243       1.029283 0.73998354E+01  0.72360827E+02                                 1.771618                            1.653817      -1.457046       2.198779                    0.992677       3.816994      11.221036       0.451898       1.386066      -0.684189      -0.005774      -0.000000       0.038878       0.039304       0.000000       0.000210      -0.000000      -0.003974       0.026322      -0.006377      -0.002400       0.008777              1.852825       1.741412       0.000000      -0.065503       1.415063       0.000000       2.401999           0.000004
           23              H       8.220931       0.000000       1.736938       0.126977       1.544287 0.12308548E+02  0.13471940E+03                                 2.211915                            2.055162      -1.649891       2.102393                    0.991371       3.981826      11.810595       0.434877       1.286816      -0.707209      -0.031453      -0.000000      -0.015233       0.034947       0.000000       0.009511       0.000000       0.004758      -0.048232      -0.019138       0.005660       0.013478              2.288843       2.545937       0.000000       0.339498       1.608202      -0.000000       2.712389           0.000003
           24              H       2.130809       0.000000       2.249566       0.130822       1.346192 0.10268908E+02  0.10669250E+03                                 1.976550                            1.846659      -1.385939       2.234210                    0.993800       3.606375      10.193898       0.473387       1.245319      -0.717876       0.038662      -0.000000      -0.014232       0.041198      -0.000000      -0.012777       0.000000       0.016825      -0.033208      -0.016441      -0.002878       0.019319              2.037056       2.553244      -0.000000      -0.090032       1.511164      -0.000000       2.046761           0.000001
           25              C       2.732108       8.519037       9.021443       0.105917      25.150695 0.30197298E+03  0.64974499E+04                                 7.549846                            5.843650       0.244045       2.105465                    0.999807      25.185251      69.836979       0.671274       0.424064      -1.056714      -0.038325       0.006368      -0.028455       0.048157       0.007796      -0.017663       0.012741       0.071910       0.052971      -0.048968       0.008258       0.040710              8.901976       5.816684       0.189376       1.902385      14.433912       0.207340       6.455332           0.000003
           26              C       2.781001       7.157630       9.047347      -0.192800      32.499583 0.41865844E+03  0.97257185E+04                                 8.820023                            6.798116       0.252836       2.053783                    0.999786      29.127803      82.556268       0.636936       0.413951      -1.068475      -0.011954       0.008301       0.003435       0.014954      -0.009254       0.014323      -0.012395       0.015203       0.047051      -0.020926      -0.008464       0.029391             10.542539       6.174762       0.759769       1.735981      18.539666       1.016415       6.913190           0.000006
           27              C       2.064669       6.416597       8.121617       0.105539      36.447437 0.38421795E+03  0.87218504E+04                                 9.717997                            6.591195      -0.059247       1.999732                    0.999394      25.826530      71.973521       0.636346       0.424016      -1.063815      -0.004031       0.003735       0.003306       0.006413       0.001523      -0.001189       0.000579      -0.004425      -0.002175      -0.003059      -0.000001       0.003060             13.405907       6.657629      -0.255329       1.628823      26.627426      -0.047605       6.932667           0.000006
           28              C       1.337368       7.173567       7.247694      -0.191464      32.470012 0.40828337E+03  0.94423352E+04                                 8.833143                            6.721579       0.224625       2.046255                    0.999828      29.086588      82.739382       0.638228       0.414966      -1.065904      -0.001626       0.004447       0.011615       0.012543       0.010685       0.013458       0.016668       0.018155       0.035473      -0.023690      -0.006580       0.030270             10.712837       6.676973      -1.033713       1.786063      19.067599      -1.188260       6.393938           0.000002
           29              C       1.381085       8.516761       7.269508       0.110923      25.263122 0.30235733E+03  0.65147182E+04                                 7.595189                            5.857338       0.229756       2.101552                    0.999826      25.189292      70.139865       0.668066       0.425512      -1.054691       0.024185       0.010465       0.042357       0.049885      -0.011009      -0.016165      -0.009375       0.069269       0.048636      -0.046741       0.008253       0.038488              9.050059       5.997112      -0.356694       1.851159      14.905071      -0.431319       6.247993           0.000003
           30              C       4.451142       8.519037       4.612293       0.105917      25.150694 0.30197297E+03  0.64974495E+04                                 7.549846                            5.843650       0.244045       2.105465                    0.999807      25.185249      69.836969       0.671274       0.424064      -1.056714       0.038325       0.006368       0.028455       0.048156      -0.007796      -0.017663      -0.012741       0.071910       0.052971      -0.048968       0.008259       0.040710              8.901976       5.816684      -0.189376       1.902385      14.433912      -0.207339       6.455332           0.000003
           31              C       4.402249       7.157630       4.586389      -0.192800      32.499586 0.41865850E+03  0.97257202E+04                                 8.820024                            6.798116       0.252835       2.053782                    0.999786      29.127807      82.556282       0.636936       0.413951      -1.068475       0.011954       0.008301      -0.003435       0.014954       0.009254       0.014323       0.012395       0.015203       0.047051      -0.020926      -0.008464       0.029390             10.542540       6.174762      -0.759768       1.735982      18.539665      -1.016414       6.913191           0.000006
           32              C       5.118581       6.416597       5.512119       0.105539      36.447438 0.38421797E+03  0.87218509E+04                                 9.717996                            6.591195      -0.059247       1.999732                    0.999394      25.826531      71.973522       0.636346       0.424016      -1.063815       0.004031       0.003735      -0.003306       0.006413      -0.001523      -0.001189      -0.000579      -0.004425      -0.002175      -0.003059      -0.000001       0.003060             13.405907       6.657629       0.255329       1.628823      26.627424       0.047606       6.932667           0.000006
           33              C       5.845882       7.173567       6.386042      -0.191464      32.470014 0.40828339E+03  0.94423357E+04                                 8.833144                            6.721579       0.224625       2.046255                    0.999828      29.086589      82.739385       0.638228       0.414966      -1.065904       0.001626       0.004447      -0.011615       0.012543      -0.010685       0.013458      -0.016668       0.018155       0.035473      -0.023690      -0.006580       0.030270             10.712837       6.676973       1.033714       1.786063      19.067600       1.188261       6.393939           0.000002
           34              C       5.802165       8.516761       6.364228       0.110923      25.263120 0.30235729E+03  0.65147171E+04                                 7.595188                            5.857338       0.229756       2.101552                    0.999826      25.189291      70.139860       0.668066       0.425512      -1.054692      -0.024185       0.010465      -0.042357       0.049885       0.011009      -0.016165       0.009375       0.069269       0.048636      -0.046741       0.008253       0.038488              9.050058       5.997111       0.356695       1.851159      14.905069       0.431320       6.247993           0.000003
           35              C       4.451142       2.863963       4.612293       0.105917      25.150692 0.30197294E+03  0.64974486E+04                                 7.549845                            5.843649       0.244045       2.105465                    0.999807      25.185248      69.836962       0.671274       0.424064      -1.056714       0.038325      -0.006368       0.028455       0.048156       0.007796      -0.017663       0.012741       0.071910       0.052971      -0.048968       0.008259       0.040710              8.901975       5.816684       0.189376       1.902384      14.433909       0.207339       6.455331           0.000003
           36              C       4.402249       4.225370       4.586389      -0.192800      32.499586 0.41865852E+03  0.97257205E+04                                 8.820024                            6.798116       0.252835       2.053782                    0.999786      29.127806      82.556274       0.636936       0.413951      -1.068475       0.011954      -0.008301      -0.003435       0.014954      -0.009254       0.014323      -0.012395       0.015203       0.047051      -0.020926      -0.008464       0.029391             10.542540       6.174762       0.759769       1.735981      18.539666       1.016414       6.913191           0.000006
           37              C       5.118581       4.966403       5.512119       0.105539      36.447440 0.38421800E+03  0.87218516E+04                                 9.717997                            6.591195      -0.059247       1.999731                    0.999394      25.826532      71.973525       0.636346       0.424016      -1.063815       0.004031      -0.003735      -0.003306       0.006413       0.001523      -0.001189       0.000579      -0.004425      -0.002175      -0.003059      -0.000001       0.003060             13.405907       6.657629      -0.255330       1.628822      26.627426      -0.047606       6.932667           0.000006
           38              C       5.845882       4.209433       6.386042      -0.191464      32.470015 0.40828341E+03  0.94423362E+04                                 8.833144                            6.721580       0.224625       2.046255                    0.999828      29.086589      82.739384       0.638228       0.414966      -1.065904       0.001626      -0.004447      -0.011615       0.012543       0.010685       0.013458       0.016668       0.018155       0.035473      -0.023690      -0.006580       0.030270             10.712838       6.676973      -1.033714       1.786062      19.067601      -1.188262       6.393938           0.000002
           39              C       5.802165       2.866239       6.364228       0.110923      25.263123 0.30235734E+03  0.65147182E+04                                 7.595189                            5.857338       0.229756       2.101552                    0.999826      25.189293      70.139867       0.668066       0.425512      -1.054692      -0.024185      -0.010465      -0.042357       0.049885      -0.011009      -0.016165      -0.009375       0.069269       0.048636      -0.046741       0.008253       0.038488              9.050059       5.997112      -0.356695       1.851159      14.905071      -0.431320       6.247994           0.000003
           40              C       2.732108       2.863963       9.021443       0.105917      25.150692 0.30197294E+03  0.64974486E+04                                 7.549845                            5.843650       0.244045       2.105465                    0.999807      25.185249      69.836968       0.671274       0.424064      -1.056714      -0.038325      -0.006368      -0.028455       0.048157      -0.007796      -0.017663      -0.012741       0.071910       0.052971      -0.048968       0.008258       0.040710              8.901975       5.816684      -0.189376       1.902384      14.433910      -0.207340       6.455331           0.000003
           41              C       2.781001       4.225370       9.047347      -0.192800      32.499591 0.41865858E+03  0.97257224E+04                                 8.820025                            6.798117       0.252835       2.053782                    0.999786      29.127808      82.556286       0.636936       0.413951      -1.068475      -0.011954      -0.008301       0.003435       0.014954       0.009254       0.014323       0.012395       0.015203       0.047051      -0.020926      -0.008464       0.029391             10.542541       6.174763      -0.759769       1.735981      18.539669      -1.016415       6.913191           0.000006
           42              C       2.064669       4.966403       8.121617       0.105539      36.447443 0.38421802E+03  0.87218524E+04                                 9.717997                            6.591195      -0.059247       1.999731                    0.999394      25.826533      71.973530       0.636346       0.424016      -1.063815      -0.004031      -0.003735       0.003306       0.006413      -0.001523      -0.001189      -0.000579      -0.004425      -0.002175      -0.003059      -0.000001       0.003060             13.405908       6.657629       0.255330       1.628823      26.627428       0.047606       6.932667           0.000006
           43              C       1.337368       4.209433       7.247694      -0.191464      32.470013 0.40828337E+03  0.94423351E+04                                 8.833143                            6.721579       0.224625       2.046255                    0.999828      29.086589      82.739382       0.638228       0.414966      -1.065904      -0.001626      -0.004447       0.011615       0.012543      -0.010685       0.013458      -0.016668       0.018155       0.035473      -0.023690      -0.006580       0.030270             10.712836       6.676973       1.033714       1.786062      19.067599       1.188260       6.393938           0.000002
           44              C       1.381085       2.866239       7.269508       0.110923      25.263126 0.30235738E+03  0.65147195E+04                                 7.595189                            5.857338       0.229756       2.101552                    0.999826      25.189295      70.139874       0.668066       0.425512      -1.054692       0.024185      -0.010465       0.042357       0.049885       0.011009      -0.016165       0.009375       0.069269       0.048636      -0.046741       0.008253       0.038488              9.050059       5.997112       0.356694       1.851159      14.905072       0.431319       6.247994           0.000003
           45              C       4.886732       0.000000       8.709231       0.599840      24.428135 0.23982235E+03  0.49316205E+04                                 7.828558                            5.520472       0.103452       2.093829                    0.999740      22.396137      63.202365       0.625046       0.476534      -1.013788      -0.052267      -0.000000      -0.036456       0.063725       0.000000      -0.021450       0.000000      -0.142843      -0.129948      -0.068231      -0.024849       0.093080              9.971411      13.716490       0.000000       2.349184       4.779395      -0.000000      11.418347           0.000003
           46              C       6.083269       0.000000       9.621327      -0.041251      44.442906 0.45427031E+03  0.10714898E+05                                10.834984                            7.023339       0.026038       2.000832                    0.999215      27.755803      77.937534       0.637717       0.407197      -1.078455       0.034223      -0.000000       0.037945       0.051099       0.000000      -0.015253      -0.000000       0.000774       0.029957      -0.014218      -0.005380       0.019598             15.323615      20.463620       0.000000       6.056933       5.658320       0.000000      19.848904           0.000003
           47              C       7.366402       0.000000       9.111426      -0.136463      39.636128 0.47577670E+03  0.11510271E+05                                10.313697                            7.422881      -0.237375       1.887319                    0.999307      30.753205      91.483407       0.582976       0.434283      -1.046703       0.006386      -0.000000       0.023257       0.024117       0.000000      -0.006758      -0.000000      -0.095607       0.014659      -0.051063       0.005703       0.045360             12.929846      20.282504       0.000000       1.591709       5.381185       0.000000      13.125849           0.000005
           48              C      -1.584413       0.000000       9.960808      -0.001530      42.581588 0.42600929E+03  0.98845574E+04                                10.539540                            6.808888      -0.007308       2.003288                    0.999209      26.907165      74.845354       0.646850       0.408098      -1.078261      -0.038088       0.000000       0.015507       0.041123       0.000000       0.014596      -0.000000      -0.026114       0.024291      -0.023787       0.009008       0.014779             14.662899      21.619374       0.000000      -4.467735       5.312507      -0.000000      17.056817           0.000005
           49              C      -0.193490       0.000000       9.393644       0.562739      24.698756 0.25651376E+03  0.53382133E+04                                 7.833226                            5.633337      -0.093140       2.014426                    0.999428      22.770878      63.622061       0.634408       0.463930      -1.025599       0.043654      -0.000000      -0.022389       0.049060       0.000000       0.010165       0.000000      -0.167939      -0.122907      -0.067395      -0.037059       0.104454             10.081643      15.904967       0.000000      -4.108918       4.477196      -0.000000       9.862766           0.000004
           50              C      -1.771958       0.000000      11.326908      -0.169404      39.795914 0.46622530E+03  0.11271414E+05                                10.444822                            7.378513      -0.297274       1.869162                    0.998995      31.335983      94.527516       0.578563       0.437898      -1.039971       0.003235       0.000000      -0.012565       0.012975       0.000000       0.015266      -0.000000      -0.105507      -0.171452      -0.063133      -0.018196       0.081329             13.657200      13.901371       0.000000      -4.676468       5.282026       0.000000      21.788203           0.000008
           51              C       7.002523       0.000000      11.857260       0.170740      46.163264 0.39215081E+03  0.90062565E+04                                11.529291                            6.772524      -0.383559       1.890182                    0.999330      26.370860      75.516574       0.608045       0.438611      -1.047974       0.006503      -0.000000       0.030503       0.031189       0.000000       0.010354      -0.000000      -0.044421       0.042533      -0.031639       0.015122       0.016517             18.476201      13.848771       0.000000       2.159581       6.039036       0.000000      35.540796           0.000004
           52              C       5.910372       0.000000      11.022876      -0.179007      43.621042 0.47450894E+03  0.11479584E+05                                10.984250                            7.372124      -0.230207       1.881227                    0.999305      31.377777      93.544442       0.589457       0.429509      -1.048901      -0.006762      -0.000000      -0.031460       0.032178       0.000000      -0.029172      -0.000000      -0.061969      -0.187156      -0.073873       0.011696       0.062177             15.237395      14.671355       0.000000       6.348547       5.734299       0.000000      25.306530           0.000000
           53              C       2.296518       0.000000       4.924505       0.599840      24.428115 0.23982223E+03  0.49316171E+04                                 7.828552                            5.520470       0.103454       2.093829                    0.999740      22.396127      63.202321       0.625046       0.476534      -1.013788       0.052267       0.000000       0.036456       0.063725       0.000000      -0.021450       0.000000      -0.142844      -0.129947      -0.068231      -0.024849       0.093080              9.971400      13.716471      -0.000000       2.349180       4.779391       0.000000      11.418337           0.000004
           54              C       1.099981       0.000000       4.012409      -0.041250      44.442805 0.45426944E+03  0.10714873E+05                                10.834968                            7.023332       0.026042       2.000833                    0.999215      27.755778      77.937457       0.637718       0.407197      -1.078455      -0.034223      -0.000000      -0.037946       0.051099      -0.000000      -0.015253       0.000000       0.000773       0.029955      -0.014218      -0.005379       0.019597             15.323579      20.463578      -0.000000       6.056899       5.658310       0.000000      19.848851           0.000003
           55              C      -0.183152       0.000000       4.522310      -0.136462      39.636101 0.47577641E+03  0.11510262E+05                                10.313691                            7.422878      -0.237374       1.887319                    0.999307      30.753194      91.483361       0.582976       0.434283      -1.046703      -0.006385      -0.000000      -0.023257       0.024118       0.000000      -0.006758      -0.000000      -0.095607       0.014660      -0.051063       0.005703       0.045360             12.929841      20.282498       0.000000       1.591696       5.381182       0.000000      13.125842           0.000005
           56              C       8.767663       0.000000       3.672928      -0.001531      42.581602 0.42600949E+03  0.98845630E+04                                10.539541                            6.808889      -0.007309       2.003288                    0.999209      26.907171      74.845367       0.646850       0.408098      -1.078261       0.038088      -0.000000      -0.015506       0.041124       0.000000       0.014595       0.000000      -0.026113       0.024292      -0.023787       0.009008       0.014779             14.662906      21.619407       0.000000      -4.467754       5.312509      -0.000000      17.056801           0.000005
           57              C       7.376740       0.000000       4.240092       0.562739      24.698772 0.25651387E+03  0.53382164E+04                                 7.833231                            5.633339      -0.093141       2.014425                    0.999428      22.770885      63.622090       0.634408       0.463930      -1.025599      -0.043654      -0.000000       0.022389       0.049061      -0.000000       0.010165      -0.000000      -0.167939      -0.122907      -0.067395      -0.037059       0.104454             10.081651      15.904985       0.000000      -4.108917       4.477199      -0.000000       9.862769           0.000004
           58              C       8.955208       0.000000       2.306828      -0.169402      39.795754 0.46622326E+03  0.11271347E+05                                10.444793                            7.378497      -0.297260       1.869168                    0.998995      31.335851      94.526899       0.578564       0.437898      -1.039972      -0.003235      -0.000000       0.012564       0.012974       0.000000       0.015267       0.000000      -0.105507      -0.171443      -0.063132      -0.018196       0.081327             13.657176      13.901311      -0.000000      -4.676439       5.282019       0.000000      21.788199           0.000008
           59              C       0.180727       0.000000       1.776476       0.170733      46.164152 0.39215900E+03  0.90064924E+04                                11.529449                            6.772605      -0.383579       1.890172                    0.999330      26.371085      75.517435       0.608040       0.438612      -1.047973      -0.006505      -0.000000      -0.030501       0.031187       0.000000       0.010358       0.000000      -0.044420       0.042536      -0.031641       0.015121       0.016520             18.476532      13.848949      -0.000000       2.159738       6.039121      -0.000000      35.541525           0.000005
           60              C       1.272878       0.000000       2.610860      -0.179010      43.621336 0.47451389E+03  0.11479744E+05                                10.984312                            7.372176      -0.230235       1.881217                    0.999305      31.378018      93.545608       0.589453       0.429510      -1.048899       0.006762      -0.000000       0.031462       0.032180      -0.000000      -0.029170       0.000000      -0.061969      -0.187173      -0.073876       0.011696       0.062180             15.237436      14.671482      -0.000000       6.348541       5.734323      -0.000000      25.306503          -0.000000
           61              N       2.073437       9.223645       8.132524      -0.184614      32.785400 0.47218125E+03  0.11137821E+05                                 8.654993                            7.092850       0.012835       2.052612                    0.998196      26.627777      72.456984       0.649906       0.399544      -1.094065      -0.007353      -0.144484       0.007249       0.144852      -0.004390       0.011636      -0.000168       0.138755       0.164744      -0.096974       0.035194       0.061780             10.179731       7.434786      -0.208283       2.317319      15.490526      -0.132388       7.613881           0.000001
           62              N       5.109813       9.223645       5.501212      -0.184614      32.785401 0.47218125E+03  0.11137821E+05                                 8.654993                            7.092850       0.012835       2.052612                    0.998196      26.627777      72.456983       0.649906       0.399544      -1.094065       0.007353      -0.144484      -0.007249       0.144852       0.004390       0.011636       0.000168       0.138755       0.164744      -0.096974       0.035194       0.061780             10.179731       7.434786       0.208283       2.317319      15.490526       0.132389       7.613882           0.000001
           63              N       5.109813       2.159355       5.501212      -0.184614      32.785403 0.47218129E+03  0.11137822E+05                                 8.654994                            7.092850       0.012835       2.052612                    0.998196      26.627778      72.456988       0.649906       0.399544      -1.094065       0.007353       0.144484      -0.007249       0.144852      -0.004390       0.011636      -0.000168       0.138755       0.164744      -0.096974       0.035194       0.061780             10.179732       7.434786      -0.208283       2.317319      15.490527      -0.132389       7.613882           0.000001
           64              N       2.073437       2.159355       8.132524      -0.184614      32.785400 0.47218125E+03  0.11137821E+05                                 8.654993                            7.092850       0.012835       2.052612                    0.998196      26.627777      72.456985       0.649906       0.399544      -1.094065      -0.007353       0.144484       0.007249       0.144852       0.004390       0.011636       0.000168       0.138755       0.164744      -0.096974       0.035194       0.061780             10.179731       7.434786       0.208283       2.317318      15.490527       0.132388       7.613881           0.000001
           65              N       6.700011       0.000000      13.257445      -0.132360      50.163805 0.42294814E+03  0.96721541E+04                                11.529934                            6.582525       0.337370       2.123881                    0.999792      26.745500      70.854701       0.697173       0.384175      -1.108668       0.243918      -0.000000      -0.061633       0.251584       0.000000       0.072751      -0.000000      -0.386746       0.340170      -0.264089       0.127411       0.136678             19.922451       8.507917       0.000000       3.473828       6.569943       0.000000      44.689491           0.000004
           66              N       0.483239       0.000000       0.376291      -0.132275      50.157592 0.42290005E+03  0.96707449E+04                                11.528849                            6.582033       0.337540       2.123950                    0.999792      26.744345      70.849680       0.697221       0.384161      -1.108682      -0.243925      -0.000000       0.061633       0.251591      -0.000000       0.072753      -0.000000      -0.386735       0.340182      -0.264087       0.127416       0.136671             19.920306       8.507171      -0.000000       3.473534       6.569366      -0.000000      44.684381           0.000004
           67              O       3.754467       0.000000       9.272304      -0.557024      40.325221 0.56255709E+03  0.13678997E+05                                 9.416961                            7.349339       0.075610       2.079860                    0.995155      27.646523      73.110306       0.699612       0.360049      -1.138052       0.003356       0.000000      -0.010917       0.011421      -0.000000      -0.035327       0.000000       0.019159      -0.154613      -0.064088       0.016189       0.047899             11.645807      19.972641       0.000000       0.264131       7.538706      -0.000000       7.426074          -0.000000
           68              O       5.082071       0.000000       7.510825      -0.568562      44.929053 0.64779506E+03  0.16386651E+05                                10.174514                            8.036642      -0.183761       1.987380                    0.994013      28.558704      78.107510       0.647606       0.373889      -1.122585       0.007194      -0.000000       0.016627       0.018116       0.000000      -0.033970       0.000000      -0.114530       0.055517      -0.078423       0.030411       0.048012             11.907619       8.423448       0.000000      -0.720819       7.820742      -0.000000      19.478668           0.000002
           69              O      -0.071346       0.000000       8.155701      -0.561861      37.414222 0.56013777E+03  0.13607981E+05                                 8.955693                            7.343045       0.295537       2.142852                    0.996088      27.803741      73.536907       0.698423       0.360985      -1.137106       0.000851       0.000000       0.019604       0.019622       0.000000      -0.038611       0.000000      -0.052051       0.115197      -0.060326       0.006826       0.053499             10.689307      12.474277       0.000000      -4.379337       6.334192      -0.000000      13.259451           0.000008
           70              O       0.779735       0.000000      10.166677      -0.567264      29.608003 0.45874108E+03  0.10600502E+05                                 7.501820                            6.551234       0.628651       2.240092                    0.998700      27.545770      71.022655       0.755505       0.350841      -1.145391      -0.009526       0.000000      -0.005363       0.010932       0.000000       0.047002       0.000000       0.017602      -0.157626      -0.072986       0.017470       0.055516              8.311003      12.396100      -0.000000       0.256824       5.156784      -0.000000       7.380127           0.000001
           71              O       3.428783       0.000000       4.361432      -0.557023      40.325189 0.56255666E+03  0.13678983E+05                                 9.416954                            7.349335       0.075612       2.079861                    0.995155      27.646505      73.110234       0.699612       0.360049      -1.138052      -0.003356       0.000000       0.010916       0.011420      -0.000000      -0.035326       0.000000       0.019159      -0.154611      -0.064088       0.016189       0.047898             11.645797      19.972622      -0.000000       0.264131       7.538699       0.000000       7.426070          -0.000000
           72              O       2.101179       0.000000       6.122911      -0.568562      44.929050 0.64779506E+03  0.16386651E+05                                10.174512                            8.036641      -0.183761       1.987380                    0.994013      28.558704      78.107504       0.647606       0.373889      -1.122585      -0.007194       0.000000      -0.016627       0.018116      -0.000000      -0.033970      -0.000000      -0.114530       0.055517      -0.078424       0.030411       0.048012             11.907615       8.423445      -0.000000      -0.720820       7.820741       0.000000      19.478659           0.000002
           73              O       7.254596       0.000000       5.478035      -0.561861      37.414226 0.56013785E+03  0.13607984E+05                                 8.955694                            7.343045       0.295537       2.142852                    0.996088      27.803742      73.536915       0.698423       0.360985      -1.137106      -0.000851      -0.000000      -0.019604       0.019622      -0.000000      -0.038611      -0.000000      -0.052051       0.115196      -0.060326       0.006826       0.053499             10.689309      12.474282       0.000000      -4.379337       6.334193      -0.000000      13.259454           0.000007
           74              O       6.403515       0.000000       3.467059      -0.567265      29.608013 0.45874118E+03  0.10600505E+05                                 7.501822                            6.551235       0.628649       2.240091                    0.998700      27.545780      71.022688       0.755505       0.350841      -1.145391       0.009526      -0.000000       0.005363       0.010932      -0.000000       0.047002       0.000000       0.017602      -0.157626      -0.072987       0.017470       0.055517              8.311007      12.396103       0.000000       0.256830       5.156786       0.000000       7.380131           0.000001

******************************************************
Auxiliary information for the entire system
The total spin magnetic moment of the unit cell is   0.000206
The total net atomic charge of the unit cell is   0.000002
Accuracy of reproducing the electrostatic potential in the unit cell:
  The inner radius (bohr) =    5.0000
  The outer radius (bohr) =   12.0000
  Valid grid points have density less than (e/(bohr^3)) =    0.0001
  The number of valid grid points were=       151191
  The rms potential error without charges in kcal/mol is=      7.26809
  The rms potential error with partial charges in kcal/mol is=      0.80029
  The RRMSE value at monopole order=      0.11011
  The rms potential error with partial charges and cloud penetration in kcal/mol is=      0.79232
  The RRMSE value at monopole order with cloud penetration is=      0.10901
  The rms potential error with partial charges and atomic dipoles in kcal/mol is=      0.58724
  The RRMSE value at dipole order=      0.08080
  The rms potential error with partial charges, atomic dipoles and cloud penetration in kcal/mol is=      0.57259
  The RRMSE value at dipole order with cloud penetration=      0.07878

******************************************************
The electron densities and ab initio electrostatic potential were computed in VASP using the PBE functional and
projector augmented wave method. See the main text of the journal article for a description of computational details.
The atomic charges, dipoles, and quadrupoles were computed with the DDEC6 method as described in
(a) T. A. Manz and N. Gabaldon Limas, RSC Adv. 6 (2016) 47771-47801 DOI: 10.1039/c6ra04656h
(b) N. Gabaldon Limas and T. A. Manz, RSC Adv. 8 (2018) 2678-2707 DOI: 10.1039/c7ra11829e.
For each atom in the material, the electron cloud parameters were fit to the spherically averaged atom-in-material
electron density using radial positions for which this density was between 10^-4 and 10^-2 electrons per cubic bohr.
The polarizabilities, dispersion coefficients, and quantum Drude oscillator (QDO) parameters were fit using the MCLF method.
The magnetic structure of the system was optimized in VASP from the default ferromagnetic initial guess using spin polarization.
The atomic spin moments (ASMs) were computed on this optimized magnetic structure using the DDEC6 partition as inputs
to the method of T. A. Manz and D. S. Sholl, J. Chem. Theory Comput. 7 (2011) 4146-4164 DOI: 10.1021/ct200539n.
The RMSE and RRMSE were computed using a uniform grid with Ewald summation.
