# Supplementary material for: A collection of forcefield precursors for metal–organic frameworks
Source: RSC Adv. 2019 Nov 13;9(63):36492–507. doi: 10.1039/c9ra07327b (PMC9075174; doi:10.1039/c9ra07327b)
Supplement: RA-009-C9RA07327B-s4438 [file RA-009-C9RA07327B-s4438.xyz]

  138
jmolscript: load "" {1 1 1} spacegroup "x,y,z" unitcell [{     11.218900     0.000000     0.000000 }, {     -3.316023    10.717636     0.000000 }, {     -2.125400    -2.882401    20.951121 }]
Fe     8.962948     4.804430     4.031205     0.910849
Fe     4.899632    -0.706113     6.444355     0.910250
Fe    -3.185471     3.030805    16.919916     0.910358
Fe     0.877845     8.541348    14.506766     0.910320
Fe     7.096843     1.927085     5.237780     1.145442
Fe    -1.319366     5.908150    15.713341     1.145411
H     -3.152048     6.561216     8.336451     0.118153
H     -3.182981     6.504051    10.613838     0.103752
H      8.724961     2.609356     8.198174     0.124682
H      6.566400    10.125368     3.081910     0.123243
H      7.602144     8.681816     1.632092     0.122643
H     -0.727442     2.467208     0.607583     0.125762
H      4.315470     2.578297     1.973596     0.107058
H      2.901448     2.945896     0.205321     0.113475
H      5.828962     6.267953     1.602761     0.119461
H     -0.359547    10.348319     2.139109     0.118163
H     -2.439479     7.512366    20.812844     0.103765
H      6.926286     0.170048     2.277387     0.124718
H     -0.891924     0.010622     7.393651     0.123291
H      0.793269    -0.552168     8.843468     0.122688
H      4.268192     9.242131     9.867978     0.125784
H      5.652623     4.391703     8.501965     0.107027
H      4.883499     5.633893    10.270240     0.113439
H      2.575172     1.855265     8.872800     0.119440
H      8.929525     1.274019    12.614670     0.118159
H      8.960458     1.331184    10.337283     0.103744
H     -2.947484     5.225879    12.752947     0.124699
H     -0.788923    -2.290133    17.869211     0.123245
H     -1.824667    -0.846581    19.319029     0.122651
H      6.504919     5.368027    20.343538     0.125757
H      1.462007     5.256938    18.977525     0.107054
H      2.876029     4.889339    20.745800     0.113471
H     -0.051485     1.567282    19.348360     0.119462
H      6.137024    -2.513084    18.812012     0.118161
H      8.216956     0.322869     0.138277     0.103774
H     -1.148809     7.665187    18.673734     0.124700
H      6.669401     7.824613    13.557470     0.123288
H      4.984208     8.387403    12.107653     0.122679
H      1.509285    -1.406896    11.083143     0.125789
H      0.124854     3.443532    12.449156     0.107036
H      0.893978     2.201342    10.680881     0.113446
H      3.202305     5.979970    12.078321     0.119442
C      8.465294     4.645915     6.545130     0.608930
C      8.391453     4.567075     8.045230    -0.015612
C     -3.026893     5.754162     8.780615    -0.112145
C     -3.035451     5.718213    10.140343    -0.134044
C     -2.821748     4.513944    10.846395     0.088036
C      8.590758     3.385881     8.692620    -0.148326
C      9.324934     1.989793     2.924776     0.617285
C     10.070749     1.090275     1.961025    -0.020555
C     10.207743    -0.272797     2.271102    -0.109272
C      7.498820     9.576293     1.401630    -0.147583
C     10.552817     1.558421     0.794047    -0.168694
C      7.959789    10.034082     0.169704     0.083502
C      6.176846     4.128895     3.104956     0.631755
C      5.230824     4.385660     1.963120    -0.023277
C      4.336244     3.397636     1.533622    -0.111222
C      3.486825     3.615006     0.475590    -0.148130
C      1.376241     1.979005    20.741610     0.087360
C      5.248745     5.602798     1.311540    -0.172448
C      4.903971    -0.183841     3.930430     0.608897
C      4.957463    -0.089996     2.430330    -0.015637
C      3.764463    -0.250334     1.694946    -0.112165
C      0.480254    10.486102     0.335218    -0.134051
C     -0.431519     7.755498    20.580286     0.087998
C      6.144789     0.068734     1.782940    -0.148431
C      7.695503    -0.219990     7.550784     0.617579
C      8.775274    -0.666607     8.514536    -0.020711
C     10.117936    -0.394590     8.204459    -0.109240
C     -0.091781    -0.717845     9.073931    -0.147466
C      8.470532    -1.265508     9.681513    -0.168431
C     -0.392866    -1.293528    10.305856     0.083554
C      4.721482     2.155176     7.370604     0.631795
C      4.196569     2.983036     8.512440    -0.023212
C      4.876033     4.129681     8.941938    -0.111231
C      4.417309     4.876899     9.999970    -0.148217
C      3.230977     4.494340    10.685072     0.087344
C      3.039111     2.606161     9.164020    -0.172557
C     -2.687817     3.189320    14.405991     0.608915
C     -2.613976     3.268160    12.905891    -0.015592
C     -2.414530     2.081073    12.170506    -0.112143
C      8.812928     2.117022    10.810778    -0.134053
C      8.599225     3.321291    10.104726     0.088017
C     -2.813281     4.449354    12.258501    -0.148364
C     -3.547457     5.845442    18.026345     0.617418
C     -4.293272     6.744960    18.990096    -0.020663
C     -4.430266     8.108032    18.680019    -0.109281
C     -1.721343    -1.741058    19.549491    -0.147567
C     -4.775340     6.276814    20.157074    -0.168590
C     -2.182312    -2.198847    20.781417     0.083541
C     -0.399369     3.706340    17.846165     0.631748
C      0.546653     3.449575    18.988001    -0.023222
C      1.441233     4.437599    19.417499    -0.111206
C      2.290652     4.220229    20.475531    -0.148152
C      4.401236     5.856230     0.209511     0.087340
C      0.528732     2.232437    19.639581    -0.172496
C      0.873506     8.019076    17.020691     0.608919
C      0.820014     7.925231    18.520791    -0.015655
C      5.329037    -2.632067    19.256175    -0.112168
C      5.297223    -2.650867    20.615903    -0.134048
C      6.208996     0.079737     0.370835     0.088019
C     -0.367312     7.766501    19.168181    -0.148386
C     -1.918026     8.055225    13.400337     0.617437
C     -2.997797     8.501842    12.436585    -0.020582
C     -4.340459     8.229825    12.746662    -0.109209
C      5.869258     8.553080    11.877190    -0.147489
C     -2.693055     9.100743    11.269608    -0.168540
C      6.170343     9.128763    10.645265     0.083510
C      1.055995     5.680059    13.580517     0.631755
C      1.580908     4.852199    12.438681    -0.023246
C      0.901444     3.705554    12.009183    -0.111236
C      1.360168     2.958336    10.951151    -0.148204
C      2.546500     3.340895    10.266049     0.087351
C      2.738366     5.229074    11.787101    -0.172530
O     -2.567689     5.743988     6.003334    -0.516501
O      8.402346     3.578893     5.859400    -0.587293
O      9.395527     3.229676     2.707723    -0.563021
O      8.687073     1.435127     3.840340    -0.547105
O      7.040907     5.011628     3.325990    -0.571077
O      6.042029     3.048393     3.713796    -0.562358
O      0.593889    10.031622     4.472226    -0.516413
O      5.904712     0.191679     4.616160    -0.587343
O      6.531884    -0.653906     7.767838    -0.562773
O      8.036851     0.553316     6.635220    -0.546378
O      4.133584     1.068808     7.149570    -0.570896
O      5.713859     2.603338     6.761765    -0.563193
O      8.345166     2.091247    14.947787    -0.516465
O     -2.624869     4.256342    15.091721    -0.587222
O     -3.618050     4.605559    18.243398    -0.562922
O     -2.909596     6.400108    17.110781    -0.546796
O     -1.263430     2.823607    17.625131    -0.570978
O     -0.264552     4.786842    17.237325    -0.562691
O      5.183588    -2.196387    16.478895    -0.516455
O     -0.127235     7.643556    16.334961    -0.587234
O     -0.754407     8.489141    13.183283    -0.562880
O     -2.259374     7.281919    14.315901    -0.546670
O      1.643893     6.766427    13.801551    -0.570976
O      0.063618     5.231897    14.189356    -0.562815

The following XYZ coordinates are in angstroms. Other properties are in atomic units.
The sperically averaged electron density of each atom fit to a function of the form exp(a - br)
eigen_1, eigen_2 and eigen_3 are the three eigenvalues of traceless quadrupole moment tensor
  atom number  atomic symbol              X              Y              Z     net charge C6 coefficient C8 coefficient C10 coefficient fluctuating dipole atomic polarizability isotropic forcefield polarizability              a              b squared Pearson coefficient          <r^3>          <r^4>         wp_QDO          m_QDO          q_QDO       dipole_x       dipole_y       dipole_z         dipole            Qxy            Qxz            Qyz     Q(x^2-y^2)  Q(3z^2 - R^2)        eigen_1        eigen_2        eigen_3 static polarizability      alpha(xx)      alpha(xy)      alpha(xz)      alpha(yy)      alpha(yz)      alpha(zz) atomic spin moment
            1             Fe       8.962948       4.804430       4.031205       0.910849     130.924991 0.33554907E+04  0.12293396E+06                                20.387753                           18.416219       0.083703       1.837647                    0.999528      52.620282     151.589537       0.441077       0.379032      -1.165339       0.016692       0.039997      -0.058907       0.073133      -0.250100      -0.035555      -0.021701      -0.025367       0.328955      -0.309208       0.112692       0.196516             22.229180      19.367807       0.357159      -0.647356      18.916950       3.939766      28.402784           3.729903
            2             Fe       4.899632      -0.706113       6.444355       0.910250     131.042256 0.33594328E+04  0.12311621E+06                                20.400429                           18.427617       0.082545       1.837135                    0.999528      52.643436     151.686326       0.440913       0.379056      -1.165305      -0.032466      -0.027586       0.058988       0.072764      -0.201481      -0.010320      -0.040766       0.301459       0.329563      -0.310563       0.112904       0.197660             22.242986      18.763938       0.167592       3.955617      19.543452       0.546239      28.421567           3.729298
            3             Fe      -3.185471       3.030805      16.919916       0.910358     130.983233 0.33574601E+04  0.12302489E+06                                20.393973                           18.421856       0.083212       1.837414                    0.999528      52.632054     151.637938       0.440998       0.379042      -1.165325      -0.016808      -0.039634       0.058957       0.073002      -0.250754      -0.035725      -0.021904      -0.022991       0.328873      -0.309831       0.112698       0.197133             22.235909      19.374021       0.357764      -0.647373      18.922025       3.940131      28.411681           3.729421
            4             Fe       0.877845       8.541348      14.506766       0.910320     131.004492 0.33581611E+04  0.12305736E+06                                20.396324                           18.423923       0.082991       1.837319                    0.999528      52.636026     151.655045       0.440967       0.379048      -1.165317       0.032769       0.027695      -0.058952       0.072912      -0.200724      -0.010328      -0.040595       0.302124       0.329223      -0.310080       0.112797       0.197283             22.238521      18.761003       0.167579       3.955538      19.539096       0.546255      28.415463           3.729391
            5             Fe       7.096843       1.927085       5.237780       1.145442     136.484956 0.26417200E+04  0.91435659E+05                                21.727154                           17.088036       0.205597       1.893429                    0.999619      49.338190     139.488294       0.426922       0.414504      -1.136211       0.023929      -0.017172       0.000388       0.029455       0.039498       0.032845       0.039609      -0.052394      -0.504061      -0.176762       0.037063       0.139699             27.194133      22.131177       0.619582      -1.089434      22.512420      -1.474478      36.938801           4.113860
            6             Fe      -1.319366       5.908150      15.713341       1.145411     136.488716 0.26418210E+04  0.91440162E+05                                21.727728                           17.088513       0.205594       1.893413                    0.999619      49.339609     139.493730       0.426910       0.414511      -1.136204      -0.023727       0.017442      -0.000048       0.029448       0.043424       0.030965       0.041329      -0.030592      -0.505993      -0.177334       0.038301       0.139033             27.194832      22.131015       0.619393      -1.088735      22.513654      -1.475219      36.939826           4.113938
            7              H      -3.152048       6.561216       8.336451       0.118153       1.100901 0.80474347E+01  0.79106772E+02                                 1.759035                            1.657483      -1.041767       2.388028                    0.997570       3.497157       9.791305       0.486719       1.280182      -0.708987      -0.006020       0.033228      -0.017380       0.037979      -0.004468       0.003150      -0.001713      -0.020114       0.004842      -0.012354       0.001544       0.010810              1.802261       1.385059      -0.132522       0.035510       2.278590      -0.321744       1.743135          -0.000041
            8              H      -3.182981       6.504051      10.613838       0.103752       1.036092 0.73003849E+01  0.70965332E+02                                 1.755367                            1.623722      -1.363252       2.219414                    0.993345       3.887598      11.299789       0.465261       1.354282      -0.689933      -0.005999       0.026510       0.015141       0.031113      -0.005459       0.001223      -0.002570      -0.014504       0.023526      -0.013003       0.003372       0.009631              1.833490       1.378784      -0.184691      -0.040068       2.403490       0.466798       1.718195          -0.000004
            9              H       8.724961       2.609356       8.198174       0.124682       1.030762 0.75671926E+01  0.74322347E+02                                 1.772092                            1.674620      -1.293234       2.275302                    0.993861       3.731293      10.949833       0.448738       1.389725      -0.684566       0.004204      -0.030180      -0.019412       0.036130      -0.003317      -0.004919       0.000229      -0.010906       0.004768      -0.009228       0.002878       0.006350              1.818950       1.418710      -0.125716       0.011699       2.159828       0.382570       1.878312          -0.000206
           10              H       6.566400      10.125368       3.081910       0.123243       1.056177 0.74471752E+01  0.70668148E+02                                 1.615529                            1.522077      -0.876792       2.468392                    0.999302       3.157176       8.245154       0.553300       1.166576      -0.737286      -0.013391      -0.016902       0.035846       0.041832       0.001722      -0.007196      -0.010303      -0.019551       0.018851      -0.015464      -0.002599       0.018063              1.660007       1.480610       0.018359      -0.311754       1.461479      -0.152670       2.037932           0.000006
           11              H       7.602144       8.681816       1.632092       0.122643       1.004020 0.69957943E+01  0.65728372E+02                                 1.596687                            1.501384      -0.793736       2.509381                    0.999695       3.173767       8.402194       0.539526       1.208308      -0.726687       0.003443      -0.033624       0.010882       0.035508      -0.004074      -0.010382      -0.003261      -0.020464       0.015328      -0.018525       0.007878       0.010646              1.635662       1.370803      -0.040647      -0.029904       2.137192      -0.180345       1.398991           0.000018
           12              H      -0.727442       2.467208       0.607583       0.125762       1.135201 0.85513623E+01  0.84758220E+02                                 1.756891                            1.680646      -1.072422       2.378010                    0.997627       3.380024       9.290251       0.498897       1.238649      -0.719819      -0.002104       0.035824      -0.006542       0.036477       0.000009      -0.004274      -0.008327      -0.017234      -0.005764      -0.010910      -0.003226       0.014136              1.779259       1.540216      -0.041095      -0.126671       2.237700      -0.055539       1.559862          -0.000128
           13              H       4.315470       2.578297       1.973596       0.107058       1.163058 0.85777556E+01  0.86030256E+02                                 1.838337                            1.718541      -1.336828       2.235896                    0.994274       3.785565      10.851038       0.472989       1.291152      -0.704563      -0.002339      -0.030349       0.018653       0.035700       0.008218       0.001140      -0.006146      -0.003958       0.002662      -0.010921       0.000805       0.010116              1.901699       1.492102      -0.057019       0.139271       2.478630      -0.440622       1.734365           0.000039
           14              H       2.901448       2.945896       0.205321       0.113475       1.008000 0.72461114E+01  0.69806764E+02                                 1.691267                            1.596573      -1.020299       2.395683                    0.997181       3.562966      10.072281       0.481959       1.319179      -0.699449      -0.021634      -0.025363      -0.009315       0.034613       0.006232       0.009691      -0.006331      -0.005504      -0.001000      -0.015488       0.006979       0.008509              1.730286       1.748973       0.415699       0.217472       2.017257       0.117700       1.424627           0.000053
           15              H       5.828962       6.267953       1.602761       0.119461       1.076484 0.78957175E+01  0.76939707E+02                                 1.698350                            1.613911      -1.138520       2.340189                    0.996598       3.485870       9.591452       0.508099       1.237084      -0.717939       0.020405       0.025919       0.011709       0.035004       0.007229       0.003070      -0.000034      -0.013961      -0.007186      -0.009930      -0.001419       0.011349              1.723770       1.696858       0.331741       0.260873       1.947227       0.044222       1.527225          -0.000080
           16              H      -0.359547      10.348319       2.139109       0.118163       1.100757 0.80460675E+01  0.79089058E+02                                 1.758796                            1.657275      -1.041728       2.388057                    0.997570       3.496864       9.789850       0.486785       1.280078      -0.709010      -0.033527      -0.004069       0.017383       0.037984       0.001991      -0.002569       0.002501       0.021641       0.004861      -0.012353       0.001547       0.010806              1.802007       2.275006       0.142902      -0.317787       1.388120      -0.061162       1.742895          -0.000039
           17              H      -2.439479       7.512366      20.812844       0.103765       1.036075 0.73002507E+01  0.70963989E+02                                 1.755376                            1.623728      -1.363374       2.219368                    0.993343       3.887629      11.300026       0.465249       1.354316      -0.689926      -0.027104      -0.002104      -0.015142       0.031118      -0.000411      -0.002817       0.000408       0.018138       0.023527      -0.013005       0.003374       0.009631              1.833503       2.418296       0.136922       0.457790       1.364011       0.099693       1.718203          -0.000005
           18              H       6.926286       0.170048       2.277387       0.124718       1.030701 0.75669758E+01  0.74322997E+02                                 1.772359                            1.674860      -1.293695       2.275135                    0.993850       3.731657      10.952700       0.448579       1.390164      -0.684481       0.030092       0.004919       0.019422       0.036152       0.000357       0.001690      -0.004623       0.012772       0.004758      -0.009234       0.002865       0.006369              1.819232       2.166437       0.105546       0.362091       1.412649       0.124283       1.878612          -0.000203
           19              H      -0.891924       0.010622       7.393651       0.123291       1.055851 0.74442852E+01  0.70633779E+02                                 1.615201                            1.521787      -0.876406       2.468603                    0.999306       3.156614       8.243246       0.553351       1.166583      -0.737285       0.012233       0.017794      -0.035852       0.041853       0.006961      -0.007744      -0.009920       0.014139       0.018889      -0.015450      -0.002643       0.018093              1.659661       1.452490       0.009751      -0.053691       1.489016      -0.342846       2.037478           0.000000
           20              H       0.793269      -0.552168       8.843468       0.122688       1.004005 0.69957990E+01  0.65730574E+02                                 1.596904                            1.501567      -0.793667       2.509462                    0.999696       3.173842       8.403427       0.539377       1.208602      -0.726619       0.033145       0.006656      -0.010886       0.035517       0.002421      -0.000041      -0.010883       0.021475       0.015326      -0.018520       0.007876       0.010644              1.635893       2.093545       0.182916      -0.163505       1.414976      -0.081896       1.399158           0.000014
           21              H       4.268192       9.242131       9.867978       0.125784       1.134936 0.85486280E+01  0.84722999E+02                                 1.756520                            1.680302      -1.072150       2.378169                    0.997630       3.379365       9.287513       0.498989       1.238539      -0.719847      -0.034855      -0.008587       0.006556       0.036491       0.004873      -0.006705      -0.006533       0.014207      -0.005801      -0.010898      -0.003245       0.014142              1.778876       2.199486       0.163002      -0.015641       1.577619      -0.137372       1.559522          -0.000122
           22              H       5.652623       4.391703       8.501965       0.107027       1.163390 0.85807893E+01  0.86068241E+02                                 1.838660                            1.718821      -1.337150       2.235713                    0.994270       3.786190      10.853286       0.472961       1.291117      -0.704568       0.028297       0.011190      -0.018657       0.035693       0.007900      -0.006204      -0.000715      -0.006013       0.002639      -0.010920       0.000812       0.010108              1.902046       2.425128       0.231567      -0.462218       1.546341       0.002823       1.734669           0.000038
           23              H       4.883499       5.633893      10.270240       0.113439       1.008153 0.72474843E+01  0.69823039E+02                                 1.691402                            1.596693      -1.020387       2.395607                    0.997179       3.563297      10.073315       0.481956       1.319128      -0.699458       0.017833       0.028154       0.009316       0.034604       0.006698      -0.008916       0.007389      -0.002492      -0.000994      -0.015491       0.006978       0.008513              1.730427       1.759204       0.418861       0.048164       2.007337       0.242576       1.424741           0.000053
           24              H       2.575172       1.855265       8.872800       0.119440       1.076695 0.78977310E+01  0.76964652E+02                                 1.698590                            1.614129      -1.138842       2.340009                    0.996594       3.486395       9.593399       0.508056       1.237102      -0.717932      -0.018733      -0.027141      -0.011712       0.034996       0.009917      -0.000933       0.002916       0.003374      -0.007164      -0.009936      -0.001420       0.011356              1.724021       1.738263       0.344532      -0.034885       1.906352       0.262344       1.527447          -0.000081
           25              H       8.929525       1.274019      12.614670       0.118159       1.100819 0.80466489E+01  0.79096600E+02                                 1.758902                            1.657366      -1.041721       2.388054                    0.997570       3.496970       9.790421       0.486755       1.280127      -0.709000       0.006022      -0.033228       0.017383       0.037981      -0.004468       0.003150      -0.001715      -0.020110       0.004851      -0.012353       0.001545       0.010808              1.802120       1.384970      -0.132507       0.035506       2.278388      -0.321705       1.743002          -0.000040
           26              H       8.960458       1.331184      10.337283       0.103744       1.036131 0.73007010E+01  0.70969055E+02                                 1.755397                            1.623746      -1.363282       2.219393                    0.993345       3.887660      11.299960       0.465263       1.354263      -0.689937       0.006001      -0.026511      -0.015138       0.031113      -0.005458       0.001222      -0.002571      -0.014507       0.023520      -0.013003       0.003373       0.009630              1.833524       1.378806      -0.184700      -0.040071       2.403542       0.466811       1.718223          -0.000003
           27              H      -2.947484       5.225879      12.752947       0.124699       1.030753 0.75672420E+01  0.74324295E+02                                 1.772216                            1.674731      -1.293444       2.275223                    0.993857       3.731456      10.951064       0.448672       1.389901      -0.684532      -0.004200       0.030190       0.019415       0.036139      -0.003315      -0.004919       0.000238      -0.010922       0.004752      -0.009230       0.002870       0.006360              1.819081       1.418797      -0.125727       0.011702       2.159995       0.382608       1.878452          -0.000206
           28              H      -0.788923      -2.290133      17.869211       0.123245       1.056167 0.74470974E+01  0.70667346E+02                                 1.615529                            1.522078      -0.876750       2.468406                    0.999302       3.157182       8.245212       0.553295       1.166589      -0.737282       0.013388       0.016918      -0.035845       0.041837       0.001732      -0.007195      -0.010313      -0.019546       0.018864      -0.015461      -0.002614       0.018075              1.660008       1.480612       0.018358      -0.311757       1.461478      -0.152666       2.037935           0.000004
           29              H      -1.824667      -0.846581      19.319029       0.122651       1.004080 0.69964224E+01  0.65736959E+02                                 1.596875                            1.501549      -0.793750       2.509385                    0.999695       3.173977       8.403427       0.539434       1.208465      -0.726650      -0.003441       0.033625      -0.010880       0.035508      -0.004070      -0.010385      -0.003257      -0.020461       0.015330      -0.018524       0.007879       0.010646              1.635860       1.370948      -0.040653      -0.029913       2.137486      -0.180383       1.399146           0.000016
           30              H       6.504919       5.368027      20.343538       0.125757       1.135157 0.85508202E+01  0.84750593E+02                                 1.756770                            1.680532      -1.072384       2.378028                    0.997627       3.379854       9.289334       0.498946       1.238560      -0.719840       0.002103      -0.035827       0.006548       0.036481       0.000009      -0.004269      -0.008330      -0.017231      -0.005774      -0.010906      -0.003231       0.014137              1.779135       1.540112      -0.041090      -0.126650       2.237543      -0.055540       1.559748          -0.000125
           31              H       1.462007       5.256938      18.977525       0.107054       1.163164 0.85787259E+01  0.86042489E+02                                 1.838448                            1.718637      -1.336950       2.235833                    0.994273       3.785755      10.851769       0.472976       1.291150      -0.704563       0.002332       0.030346      -0.018655       0.035698       0.008217       0.001146      -0.006142      -0.003957       0.002655      -0.010920       0.000810       0.010111              1.901817       1.492182      -0.057023       0.139285       2.478802      -0.440658       1.734466           0.000038
           32              H       2.876029       4.889339      20.745800       0.113471       1.008030 0.72463867E+01  0.69810097E+02                                 1.691301                            1.596602      -1.020344       2.395658                    0.997180       3.563038      10.072542       0.481955       1.319177      -0.699449       0.021631       0.025364       0.009315       0.034613       0.006231       0.009691      -0.006331      -0.005505      -0.001001      -0.015488       0.006979       0.008509              1.730321       1.749008       0.415711       0.217480       2.017302       0.117705       1.424654           0.000053
           33              H      -0.051485       1.567282      19.348360       0.119462       1.076508 0.78959662E+01  0.76942957E+02                                 1.698391                            1.613949      -1.138587       2.340155                    0.996597       3.485967       9.591860       0.508086       1.237102      -0.717934      -0.020401      -0.025920      -0.011710       0.035002       0.007230       0.003067      -0.000032      -0.013970      -0.007177      -0.009932      -0.001419       0.011352              1.723813       1.696898       0.331750       0.260882       1.947278       0.044219       1.527263          -0.000081
           34              H       6.137024      -2.513084      18.812012       0.118161       1.100814 0.80466433E+01  0.79096795E+02                                 1.758919                            1.657382      -1.041747       2.388046                    0.997570       3.497021       9.790686       0.486743       1.280153      -0.708994       0.033527       0.004070      -0.017381       0.037983       0.001991      -0.002568       0.002502       0.021644       0.004857      -0.012354       0.001547       0.010807              1.802138       2.275193       0.142921      -0.317823       1.388203      -0.061169       1.743018          -0.000040
           35              H       8.216956       0.322869       0.138277       0.103774       1.036038 0.72999494E+01  0.70960450E+02                                 1.755348                            1.623706      -1.363360       2.219382                    0.993343       3.887572      11.299875       0.465247       1.354335      -0.689922       0.027103       0.002106       0.015145       0.031118      -0.000413      -0.002817       0.000409       0.018136       0.023531      -0.013005       0.003373       0.009632              1.833471       2.418243       0.136922       0.457776       1.363993       0.099692       1.718176          -0.000006
           36              H      -1.148809       7.665187      18.673734       0.124700       1.030742 0.75672214E+01  0.74324730E+02                                 1.772274                            1.674783      -1.293520       2.275194                    0.993855       3.731568      10.951771       0.448639       1.389991      -0.684514      -0.030088      -0.004914      -0.019415       0.036144       0.000352       0.001684      -0.004627       0.012764       0.004754      -0.009232       0.002869       0.006364              1.819143       2.166325       0.105537       0.362069       1.412588       0.124273       1.878516          -0.000205
           37              H       6.669401       7.824613      13.557470       0.123288       1.055894 0.74446520E+01  0.70638113E+02                                 1.615244                            1.521823      -0.876471       2.468576                    0.999305       3.156660       8.243410       0.553345       1.166582      -0.737286      -0.012213      -0.017792       0.035852       0.041846       0.006952      -0.007732      -0.009918       0.014157       0.018875      -0.015453      -0.002625       0.018079              1.659706       1.452526       0.009753      -0.053697       1.489052      -0.342860       2.037538           0.000002
           38              H       4.984208       8.387403      12.107653       0.122679       1.003965 0.69953840E+01  0.65724765E+02                                 1.596765                            1.501446      -0.793663       2.509453                    0.999696       3.173703       8.402546       0.539448       1.208479      -0.726648      -0.033145      -0.006656       0.010888       0.035517       0.002420      -0.000044      -0.010882       0.021481       0.015326      -0.018522       0.007876       0.010646              1.635746       2.093332       0.182887      -0.163478       1.414862      -0.081882       1.399045           0.000015
           39              H       1.509285      -1.406896      11.083143       0.125789       1.134992 0.85492759E+01  0.84731835E+02                                 1.756645                            1.680419      -1.072203       2.378142                    0.997629       3.379545       9.288430       0.498944       1.238616      -0.719829       0.034852       0.008584      -0.006549       0.036486       0.004873      -0.006700      -0.006537       0.014208      -0.005789      -0.010902      -0.003238       0.014140              1.779004       2.199646       0.163014      -0.015636       1.577728      -0.137392       1.559637          -0.000126
           40              H       0.124854       3.443532      12.449156       0.107036       1.163269 0.85796777E+01  0.86054386E+02                                 1.838549                            1.718724      -1.336998       2.235795                    0.994272       3.785967      10.852510       0.472968       1.291138      -0.704565      -0.028298      -0.011195       0.018658       0.035696       0.007901      -0.006207      -0.000718      -0.006013       0.002650      -0.010922       0.000811       0.010111              1.901928       2.424963       0.231545      -0.462180       1.546254       0.002819       1.734568           0.000038
           41              H       0.893978       2.201342      10.680881       0.113446       1.008105 0.72470544E+01  0.69817890E+02                                 1.691354                            1.596652      -1.020322       2.395644                    0.997180       3.563191      10.072956       0.481960       1.319138      -0.699457      -0.017831      -0.028157      -0.009316       0.034606       0.006698      -0.008915       0.007389      -0.002494      -0.000994      -0.015491       0.006978       0.008513              1.730377       1.759153       0.418842       0.048160       2.007274       0.242562       1.424703           0.000053
           42              H       3.202305       5.979970      12.078321       0.119442       1.076629 0.78971000E+01  0.76956757E+02                                 1.698509                            1.614056      -1.138713       2.340076                    0.996595       3.486226       9.592740       0.508073       1.237089      -0.717936       0.018731       0.027144       0.011712       0.034998       0.009913      -0.000936       0.002920       0.003368      -0.007172      -0.009935      -0.001418       0.011353              1.723936       1.738176       0.344508      -0.034878       1.906257       0.262326       1.527376          -0.000081
           43              C       8.465294       4.645915       6.545130       0.608930      24.032570 0.24739269E+03  0.51070583E+04                                 7.732609                            5.597894      -0.031223       2.054015                    0.999499      22.000709      61.421070       0.624638       0.475000      -1.018562      -0.009954      -0.005192      -0.062968       0.063961      -0.037036       0.021397       0.008081       0.131919      -0.276793      -0.096474      -0.026927       0.123401              9.377188       4.374125       0.839184      -0.127970       8.521151       0.627808      15.236289           0.005589
           44              C       8.391453       4.567075       8.045230      -0.015612      36.752477 0.43133777E+03  0.10046602E+05                                 9.579368                            6.893312       0.028385       2.021022                    0.999250      26.933153      75.238716       0.636553       0.413114      -1.074196      -0.011832       0.007334       0.046351       0.048396       0.005679       0.001810       0.006474      -0.006931      -0.031941      -0.012606      -0.001131       0.013738             11.713632       5.335680      -0.939942       0.190996      10.858847       0.338876      18.946368          -0.000310
           45              C      -3.026893       5.754162       8.780615      -0.112145      32.360908 0.42749020E+03  0.10051557E+05                                 8.928252                            6.984411       0.088539       2.004320                    0.999655      29.426280      85.808525       0.608743       0.427922      -1.052401      -0.000965      -0.026752       0.000759       0.026780      -0.002742       0.006397      -0.009650       0.007152      -0.058022      -0.023337       0.006527       0.016811              9.996034       5.022144      -0.880994       0.052159      10.984147       1.442725      13.981810           0.000555
           46              C      -3.035451       5.718213      10.140343      -0.134044      34.012483 0.44811102E+03  0.10666958E+05                                 9.255426                            7.171573      -0.024412       1.968494                    0.998724      29.837695      87.699067       0.597829       0.430402      -1.050319       0.003078      -0.017627      -0.007484       0.019396       0.002117       0.007614       0.014193       0.015493      -0.018366      -0.020176       0.003252       0.016923             10.417471       5.411656      -1.615656       0.958210      12.215687      -0.700671      13.625070           0.000316
           47              C      -2.821748       4.513944      10.846395       0.088036      33.009235 0.40611773E+03  0.93676904E+04                                 9.065418                            6.810961      -0.030158       2.011147                    0.999355      26.248785      74.256049       0.619911       0.428347      -1.058843       0.000501       0.013952       0.012014       0.018419      -0.000032       0.005679      -0.010883      -0.012855       0.053566      -0.016584      -0.006703       0.023287             10.552321       5.330365      -1.658466       1.611143      11.040780      -1.700004      15.285817           0.000419
           48              C       8.590758       3.385881       8.692620      -0.148326      34.947692 0.45823809E+03  0.10979865E+05                                 9.466766                            7.279605      -0.096449       1.944124                    0.998823      30.176598      89.271321       0.589447       0.433666      -1.047313      -0.010825       0.006097       0.010843       0.016490       0.009214      -0.005599       0.021740       0.033279      -0.103239      -0.045856       0.009629       0.036227             10.877455       5.613038      -1.255904       1.626656      10.520312      -1.610630      16.499013           0.001334
           49              C       9.324934       1.989793       2.924776       0.617285      23.737951 0.24676443E+03  0.50889611E+04                                 7.675392                            5.595790      -0.000395       2.064225                    0.999507      21.942206      61.152672       0.624149       0.475852      -1.018485      -0.037024       0.045161       0.036718       0.068982       0.002695       0.086224      -0.019758       0.080998       0.031651      -0.074234      -0.036523       0.110757              9.445095       7.975725      -1.706988      -4.617786       9.879264       2.399724      10.480294          -0.002908
           50              C      10.070749       1.090275       1.961025      -0.020555      37.272804 0.42725986E+03  0.99234949E+04                                 9.661447                            6.840553       0.031483       2.016348                    0.999417      27.045009      75.332196       0.642114       0.410697      -1.076263       0.020775      -0.035439      -0.020281       0.045813       0.007863       0.009137      -0.008793      -0.004887      -0.023648      -0.018837       0.006408       0.012430             12.381891      10.400569      -3.528279      -6.530468      12.047413       3.548563      14.697692           0.002605
           51              C      10.207743      -0.272797       2.271102      -0.109272      32.285876 0.42262648E+03  0.98635131E+04                                 8.812252                            6.881416       0.079526       1.995222                    0.999662      29.089034      83.254609       0.624598       0.420175      -1.062074       0.006741       0.016389      -0.016708       0.024356       0.013540      -0.001235      -0.022867       0.008447       0.030837      -0.028698       0.000669       0.028029             10.075048       8.075483      -2.826258      -3.666133      11.404060       2.061598      10.745602          -0.000133
           52              C       7.498820       9.576293       1.401630      -0.147583      33.276401 0.42019454E+03  0.97670450E+04                                 8.867816                            6.770300       0.328636       2.075654                    0.999720      28.951869      81.990815       0.644164       0.409069      -1.072010       0.002114       0.012488       0.000374       0.012671       0.000017      -0.003446      -0.007939      -0.035791      -0.034156      -0.016053      -0.009268       0.025321             10.233916       8.451607      -1.671200      -4.407587      10.388917       1.056719      11.861225           0.000175
           53              C      10.552817       1.558421       0.794047      -0.168694      36.242388 0.45392746E+03  0.10818119E+05                                 9.605418                            7.172449       0.044633       1.979006                    0.999595      30.224476      88.295164       0.604729       0.424991      -1.055807       0.005695      -0.013375      -0.006731       0.016020       0.003921       0.027083      -0.014124      -0.001581      -0.082333      -0.044545       0.017205       0.027341             11.618020      10.218536      -2.020237      -6.272821      10.303565       2.548216      14.331958          -0.001218
           54              C       7.959789      10.034082       0.169704       0.083502      34.110632 0.40946580E+03  0.94486614E+04                                 9.241282                            6.819375      -0.003676       2.017638                    0.999452      26.218420      73.784558       0.623233       0.425895      -1.062122       0.003985      -0.013830       0.004418       0.015056      -0.009980      -0.013257       0.009062       0.000755       0.044631      -0.017776      -0.008042       0.025818             11.256023       9.774216      -2.099263      -5.970042      10.157070       1.851984      13.836783          -0.000110
           55              C       6.176846       4.128895       3.104956       0.631755      22.946399 0.24212857E+03  0.49714973E+04                                 7.493583                            5.548381      -0.098425       2.034044                    0.999272      21.799480      60.691900       0.625673       0.476780      -1.017628       0.041531      -0.005267       0.057772       0.071345      -0.030157      -0.074549       0.056131      -0.007474       0.019645      -0.079488      -0.030435       0.109923              8.948166       8.368552       0.106715       4.135464       8.523282      -2.776311       9.952664          -0.004276
           56              C       5.230824       4.385660       1.963120      -0.023277      38.424626 0.43256552E+03  0.10068148E+05                                 9.808053                            6.850445       0.052276       2.019723                    0.999328      27.121561      75.390350       0.646832       0.406834      -1.079840      -0.034223      -0.004500      -0.035103       0.049231       0.006080      -0.007778      -0.001359      -0.010775      -0.014305      -0.012221       0.000333       0.011888             12.400174      10.830797      -0.818467       6.794215      12.453541      -4.305161      13.916185           0.005073
           57              C       4.336244       3.397636       1.533622      -0.111222      33.719971 0.44887931E+03  0.10709116E+05                                 9.251112                            7.209631      -0.211813       1.900477                    0.999116      30.250449      89.537312       0.591227       0.434238      -1.046104       0.010653       0.026725      -0.004789       0.029166       0.000720      -0.019256      -0.010287      -0.013926       0.008660      -0.023957       0.001906       0.022050             10.436011       9.463187       0.356043       4.926871      11.260642      -2.040181      10.584204          -0.000068
           58              C       3.486825       3.615006       0.475590      -0.148130      35.937165 0.45260299E+03  0.10765096E+05                                 9.505669                            7.120433       0.115430       2.003757                    0.999656      29.923813      86.970933       0.613026       0.420075      -1.060219       0.012170       0.010362       0.000576       0.015994       0.017448       0.008764       0.008970       0.004777      -0.017154      -0.014958      -0.010524       0.025482             11.154846       9.032104      -0.462223       4.415980      13.494242      -4.157607      10.938192           0.000505
           59              C       1.376241       1.979005      20.741610       0.087360      35.260602 0.39802632E+03  0.91162319E+04                                 9.417409                            6.687687      -0.108264       1.980714                    0.999324      26.206587      73.380559       0.634645       0.421377      -1.065381      -0.007530      -0.007900      -0.003707       0.011526      -0.007596       0.013822      -0.013638      -0.009670       0.019031      -0.016438      -0.008681       0.025120             11.606868       9.002897      -1.053044       5.141825      13.583418      -5.248830      12.234289          -0.000307
           60              C       5.248745       5.602798       1.311540      -0.172448      39.223068 0.46812729E+03  0.11238963E+05                                10.122372                            7.285368      -0.040513       1.944172                    0.999586      30.671531      89.831908       0.600031       0.425178      -1.056050      -0.012506      -0.006505      -0.005191       0.015022       0.014551      -0.018541       0.026774      -0.002757      -0.044568      -0.043447       0.016817       0.026630             12.403892       9.730615      -1.756333       5.766897      13.843266      -5.843487      13.637796          -0.001202
           61              C       4.903971      -0.183841       3.930430       0.608897      24.032049 0.24738092E+03  0.51068415E+04                                 7.732937                            5.598043      -0.032160       2.053775                    0.999496      22.001110      61.425770       0.624572       0.475048      -1.018519       0.001974       0.011137       0.063024       0.064031      -0.067774       0.001395       0.022882      -0.067098      -0.276700      -0.096460      -0.026911       0.123371              9.377659       7.685203       1.863600       0.637355       5.210514       0.063257      15.237260           0.005418
           62              C       4.957463      -0.089996       2.430330      -0.015637      36.754402 0.43135330E+03  0.10047063E+05                                 9.579694                            6.893399       0.028856       2.021154                    0.999251      26.933798      75.241112       0.636554       0.413109      -1.074198      -0.010507       0.009124      -0.046338       0.048383       0.006661       0.005638       0.003651      -0.000639      -0.031874      -0.012580      -0.001164       0.013744             11.714182      10.907431       0.783884       0.267094       5.287454       0.282565      18.947659          -0.000282
           63              C       3.764463      -0.250334       1.694946      -0.112165      32.361629 0.42750044E+03  0.10051836E+05                                 8.928356                            6.984478       0.088547       2.004316                    0.999655      29.426542      85.808838       0.608744       0.427920      -1.052405       0.025261       0.008823      -0.000757       0.026768      -0.004286      -0.011122       0.003252      -0.002772      -0.057967      -0.023327       0.006517       0.016810              9.996174      10.960836       0.956371       1.363169       5.045470       0.476268      13.982217           0.000537
           64              C       0.480254      10.486102       0.335218      -0.134051      34.013680 0.44812830E+03  0.10667491E+05                                 9.255689                            7.171743      -0.024556       1.968442                    0.998724      29.838342      87.701968       0.597816       0.430406      -1.050315       0.017745       0.002267       0.007490       0.019394      -0.002632       0.011306       0.011468      -0.015139      -0.018349      -0.020169       0.003261       0.016907             10.417791      12.534161       0.587898      -0.952444       5.093747       0.708294      13.625464           0.000322
           65              C      -0.431519       7.755498      20.580286       0.087998      33.010699 0.40613585E+03  0.93682163E+04                                 9.065650                            6.811078      -0.030176       2.011127                    0.999355      26.249589      74.258846       0.619910       0.428343      -1.058846      -0.013180      -0.004605      -0.012015       0.018420       0.003611      -0.012076       0.002207       0.010684       0.053619      -0.016608      -0.006696       0.023304             10.552635      11.478769       0.243783      -2.100223       4.892721       1.036688      15.286416           0.000391
           66              C       6.144789       0.068734       1.782940      -0.148431      34.952567 0.45831090E+03  0.10982102E+05                                 9.467672                            7.280156      -0.096768       1.944002                    0.998821      30.179298      89.282799       0.589425       0.433663      -1.047309      -0.009009       0.008548      -0.010843       0.016486      -0.001760       0.022432       0.001084      -0.037747      -0.103171      -0.045834       0.009683       0.036150             10.878610      10.801914       0.349289      -2.019679       5.332889       1.078014      16.501028           0.001252
           67              C       7.695503      -0.219990       7.550784       0.617579      23.733186 0.24671881E+03  0.50876634E+04                                 7.673883                            5.594944       0.000992       2.064648                    0.999507      21.937945      61.133868       0.624266       0.475796      -1.018539      -0.053943       0.022008      -0.036702       0.068856      -0.020655      -0.044436       0.076632      -0.070214       0.031392      -0.074406      -0.036527       0.110933              9.442936      10.674571      -0.870726       3.656110       7.176439      -3.701133      10.477799          -0.001960
           68              C       8.775274      -0.666607       8.514536      -0.020711      37.271179 0.42727123E+03  0.99237249E+04                                 9.660840                            6.840457       0.031371       2.016315                    0.999416      27.045318      75.330445       0.642151       0.410675      -1.076288       0.040006      -0.009440       0.020314       0.045850       0.007863      -0.011055       0.006206      -0.004813      -0.023632      -0.018834       0.006439       0.012395             12.380623      13.894466      -2.446222       5.319202       8.551220      -5.189089      14.696185           0.002620
           69              C      10.117936      -0.394590       8.204459      -0.109240      32.281779 0.42257678E+03  0.98619742E+04                                 8.811336                            6.880897       0.080097       1.995424                    0.999663      29.086575      83.243509       0.624643       0.420161      -1.062093      -0.013601      -0.011306       0.016756       0.024363       0.008872      -0.021582      -0.007878      -0.022297       0.030665      -0.028807       0.000735       0.028072             10.073817      12.707835      -1.392195       3.052545       6.769416      -2.892429      10.744199          -0.000055
           70              C      -0.091781      -0.717845       9.073931      -0.147466      33.269639 0.42009969E+03  0.97642803E+04                                 8.866667                            6.769544       0.328897       2.075806                    0.999720      28.948016      81.977315       0.644200       0.409070      -1.072011      -0.011298      -0.005682      -0.000401       0.012653       0.010117      -0.006552      -0.005622       0.029388      -0.034117      -0.016004      -0.009252       0.025256             10.232441      11.162079      -0.831694       2.311453       7.675954      -3.897557      11.859289           0.000154
           71              C       8.470532      -1.265508       9.681513      -0.168431      36.232405 0.45379855E+03  0.10814218E+05                                 9.603694                            7.171491       0.044703       1.979086                    0.999595      30.219101      88.274472       0.604765       0.424998      -1.055809       0.014476      -0.001500       0.006724       0.016032       0.003677      -0.021562       0.021787      -0.003292      -0.082413      -0.044654       0.017192       0.027462             11.615478      11.434572      -1.642452       4.286859       9.083269      -5.237898      14.328593          -0.000832
           72              C      -0.392866      -1.293528      10.305856       0.083554      34.107696 0.40943700E+03  0.94478084E+04                                 9.240774                            6.819173      -0.003513       2.017709                    0.999452      26.217001      73.779255       0.623239       0.425900      -1.062121       0.014404       0.000280      -0.004398       0.015064      -0.008444       0.012559      -0.009960       0.010605       0.044590      -0.017746      -0.008035       0.025780             11.255147      11.308225      -1.623910       3.533062       8.621583      -5.155381      13.835632          -0.000009
           73              C       4.721482       2.155176       7.370604       0.631795      22.947827 0.24213709E+03  0.49718018E+04                                 7.494353                            5.548788      -0.100575       2.033384                    0.999271      21.800821      60.699847       0.625586       0.476833      -1.017582       0.017392      -0.038203      -0.057776       0.071414      -0.022882       0.075676      -0.054515       0.040187       0.019545      -0.079373      -0.030548       0.109921              8.949289       8.450346       0.131638      -3.875191       8.443331       3.130778       9.954191          -0.004503
           74              C       4.196569       2.983036       8.512440      -0.023212      38.426441 0.43256803E+03  0.10068271E+05                                 9.808494                            6.850527       0.052057       2.019645                    0.999328      27.121738      75.392302       0.646816       0.406841      -1.079830      -0.005799       0.034077       0.035061       0.049235       0.008057       0.000989      -0.007887       0.002100      -0.014205      -0.012263       0.000367       0.011896             12.401049      12.774525      -0.217358      -6.121457      10.511146       5.218864      13.917475           0.005067
           75              C       4.876033       4.129681       8.941938      -0.111231      33.723576 0.44892161E+03  0.10710465E+05                                 9.251967                            7.210096      -0.212107       1.900362                    0.999116      30.252633      89.547584       0.591188       0.434253      -1.046086      -0.022385      -0.018090       0.004754       0.029171       0.004512      -0.004143      -0.021408       0.010719       0.008797      -0.023936       0.001904       0.022032             10.437160      10.903682       0.801453      -3.405745       9.822294       4.104317      10.585504          -0.000081
           76              C       4.417309       4.876899       9.999970      -0.148217      35.941821 0.45266347E+03  0.10766917E+05                                 9.506425                            7.120850       0.115345       2.003687                    0.999656      29.926532      86.980975       0.613014       0.420068      -1.060221      -0.006307      -0.014705      -0.000563       0.016010       0.013079       0.005977       0.011048      -0.023643      -0.017160      -0.014968      -0.010546       0.025515             11.155886      13.366615       0.878439      -5.277749       9.161625       2.990225      10.939417           0.000509
           77              C       3.230977       4.494340      10.685072       0.087344      35.262589 0.39804179E+03  0.91166979E+04                                 9.417809                            6.687832      -0.108402       1.980662                    0.999324      26.207319      73.383666       0.634635       0.421379      -1.065377       0.005329       0.009513       0.003703       0.011516      -0.003539      -0.017119       0.009184       0.016577       0.019065      -0.016454      -0.008680       0.025135             11.607573      13.778658       0.424171      -6.534692       8.808776       3.361027      12.235284          -0.000320
           78              C       3.039111       2.606161       9.164020      -0.172557      39.229491 0.46820302E+03  0.11241286E+05                                10.123501                            7.285964      -0.040681       1.944084                    0.999586      30.674668      89.844444       0.600003       0.425178      -1.056045       0.002490       0.013883       0.005183       0.015027       0.012808       0.031068      -0.009797      -0.014116      -0.044474      -0.043444       0.016789       0.026655             12.405568      14.477567      -0.288440      -7.288194       9.099141       3.782818      13.639997          -0.001262
           79              C      -2.687817       3.189320      14.405991       0.608915      24.032149 0.24738620E+03  0.51069168E+04                                 7.732655                            5.597906      -0.031507       2.053951                    0.999498      22.000672      61.421947       0.624620       0.475015      -1.018549       0.009996       0.005184       0.062990       0.063988      -0.037013       0.021416       0.008091       0.131934      -0.276744      -0.096466      -0.026925       0.123391              9.377260       4.374140       0.839181      -0.127978       8.521191       0.627695      15.236449           0.005521
           80              C      -2.613976       3.268160      12.905891      -0.015592      36.752578 0.43133656E+03  0.10046570E+05                                 9.579400                            6.893303       0.028557       2.021073                    0.999250      26.933102      75.238643       0.636553       0.413114      -1.074196       0.011831      -0.007340      -0.046343       0.048390       0.005680       0.001814       0.006465      -0.006935      -0.031947      -0.012603      -0.001134       0.013738             11.713704       5.335672      -0.939951       0.190979      10.858845       0.338760      18.946596          -0.000276
           81              C      -2.414530       2.081073      12.170506      -0.112143      32.360638 0.42748630E+03  0.10051426E+05                                 8.928180                            6.984369       0.088557       2.004327                    0.999655      29.426021      85.807124       0.608748       0.427921      -1.052404       0.000970       0.026749      -0.000755       0.026777      -0.002744       0.006397      -0.009659       0.007165      -0.058001      -0.023336       0.006521       0.016815              9.995948       5.022109      -0.881000       0.052117      10.983967       1.442815      13.981768           0.000545
           82              C       8.812928       2.117022      10.810778      -0.134053      34.012900 0.44811777E+03  0.10667159E+05                                 9.255484                            7.171615      -0.024411       1.968488                    0.998725      29.838036      87.700236       0.597828       0.430401      -1.050320      -0.003069       0.017629       0.007489       0.019398       0.002108       0.007611       0.014191       0.015482      -0.018379      -0.020173       0.003261       0.016913             10.417534       5.411700      -1.615704       0.958178      12.215821      -0.700580      13.625081           0.000331
           83              C       8.599225       3.321291      10.104726       0.088017      33.009603 0.40612428E+03  0.93678759E+04                                 9.065465                            6.811007      -0.030176       2.011139                    0.999355      26.248986      74.256672       0.619911       0.428346      -1.058844      -0.000499      -0.013950      -0.012011       0.018415      -0.000034       0.005677      -0.010887      -0.012852       0.053587      -0.016584      -0.006710       0.023294             10.552363       5.330402      -1.658492       1.611154      11.040864      -1.700012      15.285823           0.000402
           84              C      -2.813281       4.449354      12.258501      -0.148364      34.949310 0.45826333E+03  0.10980643E+05                                 9.467068                            7.279795      -0.096571       1.944080                    0.998822      30.177516      89.275304       0.589439       0.433665      -1.047311       0.010831      -0.006088      -0.010845       0.016492       0.009214      -0.005598       0.021741       0.033237      -0.103239      -0.045853       0.009645       0.036208             10.877833       5.613173      -1.255935       1.626703      10.520673      -1.610667      16.499654           0.001295
           85              C      -3.547457       5.845442      18.026345       0.617418      23.736471 0.24674980E+03  0.50885382E+04                                 7.674907                            5.595508       0.000102       2.064368                    0.999507      21.940626      61.145747       0.624189       0.475832      -1.018504       0.037007      -0.045105      -0.036706       0.068929       0.002740       0.086278      -0.019787       0.081101       0.031524      -0.074323      -0.036507       0.110830              9.444435       7.975118      -1.706839      -4.617370       9.878678       2.399495      10.479510          -0.002505
           86              C      -4.293272       6.744960      18.990096      -0.020663      37.274109 0.42728737E+03  0.99242641E+04                                 9.661519                            6.840680       0.031396       2.016310                    0.999416      27.046070      75.334908       0.642123       0.410686      -1.076273      -0.020798       0.035443       0.020307       0.045838       0.007843       0.009132      -0.008761      -0.004931      -0.023627      -0.018804       0.006391       0.012413             12.381883      10.400578      -3.528215      -6.530396      12.047395       3.548485      14.697677           0.002587
           87              C      -4.430266       8.108032      18.680019      -0.109281      32.286505 0.42263799E+03  0.98638454E+04                                 8.812335                            6.881481       0.079646       1.995247                    0.999663      29.089525      83.256184       0.624600       0.420171      -1.062077      -0.006751      -0.016372       0.016741       0.024370       0.013566      -0.001222      -0.022910       0.008409       0.030798      -0.028738       0.000669       0.028069             10.075152       8.075565      -2.826296      -3.666191      11.404155       2.061657      10.745736          -0.000084
           88              C      -1.721343      -1.741058      19.549491      -0.147567      33.275916 0.42018507E+03  0.97667985E+04                                 8.867807                            6.770257       0.328620       2.075663                    0.999720      28.951553      81.990598       0.644160       0.409073      -1.072004      -0.002102      -0.012481      -0.000378       0.012663       0.000021      -0.003446      -0.007925      -0.035770      -0.034155      -0.016045      -0.009259       0.025305             10.233935       8.451575      -1.671204      -4.407605      10.388990       1.056676      11.861242           0.000145
           89              C      -4.775340       6.276814      20.157074      -0.168590      36.239776 0.45389241E+03  0.10817065E+05                                 9.604989                            7.172206       0.044599       1.979005                    0.999595      30.223133      88.290075       0.604736       0.424995      -1.055806      -0.005693       0.013386       0.006728       0.016027       0.003937       0.027121      -0.014149      -0.001550      -0.082375      -0.044594       0.017212       0.027382             11.617385      10.217965      -2.020042      -6.272327      10.303121       2.547948      14.331068          -0.001032
           90              C      -2.182312      -2.198847      20.781417       0.083541      34.110293 0.40945815E+03  0.94484564E+04                                 9.241293                            6.819355      -0.003678       2.017637                    0.999452      26.218206      73.784241       0.623227       0.425901      -1.062117      -0.003985       0.013836      -0.004402       0.015056      -0.009969      -0.013246       0.009049       0.000769       0.044623      -0.017763      -0.008035       0.025798             11.256079       9.774254      -2.099268      -5.970121      10.157068       1.851986      13.836917          -0.000054
           91              C      -0.399369       3.706340      17.846165       0.631748      22.946951 0.24213270E+03  0.49716329E+04                                 7.493873                            5.548549      -0.099319       2.033774                    0.999272      21.799965      60.694741       0.625639       0.476800      -1.017611      -0.041585       0.005293      -0.057763       0.071371      -0.030184      -0.074500       0.056150      -0.007408       0.019591      -0.079436      -0.030477       0.109913              8.948556       8.368923       0.106732       4.135734       8.523586      -2.776406       9.953157          -0.004411
           92              C       0.546653       3.449575      18.988001      -0.023222      38.423677 0.43254873E+03  0.10067665E+05                                 9.807918                            6.850321       0.052259       2.019721                    0.999328      27.120978      75.388509       0.646836       0.406835      -1.079838       0.034234       0.004521       0.035082       0.049226       0.006066      -0.007805      -0.001373      -0.010803      -0.014278      -0.012246       0.000352       0.011893             12.400028      10.830717      -0.818350       6.794180      12.453326      -4.304983      13.916041           0.005079
           93              C       1.441233       4.437599      19.417499      -0.111206      33.720473 0.44888338E+03  0.10709270E+05                                 9.251306                            7.209734      -0.211932       1.900441                    0.999116      30.250691      89.539148       0.591212       0.434246      -1.046095      -0.010662      -0.026719       0.004776       0.029161       0.000706      -0.019240      -0.010281      -0.013918       0.008721      -0.023940       0.001906       0.022034             10.436262       9.463398       0.356092       4.927014      11.260938      -2.040194      10.584452          -0.000078
           94              C       2.290652       4.220229      20.475531      -0.148152      35.938079 0.45261605E+03  0.10765491E+05                                 9.505824                            7.120529       0.115406       2.003742                    0.999656      29.924381      86.973114       0.613022       0.420074      -1.060219      -0.012177      -0.010363      -0.000571       0.016000       0.017450       0.008764       0.008972       0.004759      -0.017176      -0.014954      -0.010532       0.025486             11.155035       9.032253      -0.462221       4.416075      13.494483      -4.157648      10.938369           0.000513
           95              C       4.401236       5.856230       0.209511       0.087340      35.260893 0.39803049E+03  0.91163461E+04                                 9.417435                            6.687703      -0.108266       1.980712                    0.999324      26.206740      73.380927       0.634648       0.421375      -1.065383       0.007526       0.007904       0.003701       0.011524      -0.007600       0.013832      -0.013640      -0.009667       0.019038      -0.016446      -0.008683       0.025130             11.606901       9.002912      -1.053058       5.141833      13.583484      -5.248853      12.234306          -0.000319
           96              C       0.528732       2.232437      19.639581      -0.172496      39.224840 0.46815101E+03  0.11239680E+05                                10.122659                            7.285543      -0.040522       1.944161                    0.999586      30.672405      89.835201       0.600024       0.425176      -1.056050       0.012510       0.006492       0.005194       0.015021       0.014551      -0.018541       0.026774      -0.002777      -0.044533      -0.043442       0.016807       0.026635             12.404278       9.730921      -1.756392       5.767133      13.843634      -5.843686      13.638279          -0.001248
           97              C       0.873506       8.019076      17.020691       0.608919      24.032343 0.24738671E+03  0.51069472E+04                                 7.732769                            5.597957      -0.031665       2.053903                    0.999498      22.000924      61.423451       0.624607       0.475022      -1.018542      -0.001993      -0.011092      -0.063004       0.064004      -0.067787       0.001403       0.022860      -0.067060      -0.276759      -0.096474      -0.026906       0.123380              9.377428       7.685058       1.863564       0.637437       5.210410       0.063285      15.236814           0.005495
           98              C       0.820014       7.925231      18.520791      -0.015655      36.754691 0.43136150E+03  0.10047291E+05                                 9.579680                            6.893433       0.028681       2.021094                    0.999251      26.934127      75.241902       0.636557       0.413106      -1.074202       0.010510      -0.009128       0.046353       0.048398       0.006658       0.005636       0.003644      -0.000641      -0.031857      -0.012573      -0.001163       0.013736             11.714109      10.907481       0.783890       0.267145       5.287474       0.282592      18.947371          -0.000320
           99              C       5.329037      -2.632067      19.256175      -0.112168      32.361934 0.42750572E+03  0.10052009E+05                                 8.928432                            6.984529       0.088524       2.004306                    0.999655      29.426831      85.810359       0.608740       0.427921      -1.052403      -0.025267      -0.008824       0.000759       0.026774      -0.004279      -0.011117       0.003254      -0.002764      -0.057984      -0.023328       0.006524       0.016804              9.996255      10.961013       0.956415       1.363051       5.045523       0.476274      13.982230           0.000549
          100              C       5.297223      -2.650867      20.615903      -0.134048      34.013307 0.44812258E+03  0.10667324E+05                                 9.255651                            7.171720      -0.024592       1.968438                    0.998723      29.838035      87.701028       0.597814       0.430409      -1.050313      -0.017747      -0.002264      -0.007482       0.019392      -0.002628       0.011308       0.011472      -0.015165      -0.018333      -0.020172       0.003251       0.016921             10.417747      12.534047       0.587915      -0.952545       5.093735       0.708298      13.625461           0.000305
          101              C       6.208996       0.079737       0.370835       0.088019      33.010203 0.40612752E+03  0.93679782E+04                                 9.065580                            6.811017      -0.030164       2.011134                    0.999355      26.249315      74.257938       0.619912       0.428344      -1.058845       0.013183       0.004603       0.012017       0.018423       0.003614      -0.012072       0.002209       0.010684       0.053589      -0.016605      -0.006688       0.023294             10.552566      11.478649       0.243791      -2.100211       4.892685       1.036677      15.286363           0.000409
          102              C      -0.367312       7.766501      19.168181      -0.148386      34.951332 0.45829162E+03  0.10981512E+05                                 9.467449                            7.280021      -0.096644       1.944041                    0.998822      30.178676      89.280110       0.589429       0.433665      -1.047309       0.009018      -0.008546       0.010851       0.016495      -0.001769       0.022432       0.001082      -0.037783      -0.103243      -0.045855       0.009673       0.036182             10.878320      10.801687       0.349261      -2.019623       5.332790       1.077984      16.500484           0.001296
          103              C      -1.918026       8.055225      13.400337       0.617437      23.734881 0.24673590E+03  0.50881479E+04                                 7.674429                            5.595267       0.000410       2.064478                    0.999507      21.939533      61.140814       0.624221       0.475818      -1.018518       0.054003      -0.022005       0.036708       0.068906      -0.020658      -0.044394       0.076594      -0.070071       0.031504      -0.074322      -0.036538       0.110860              9.443675      10.675343      -0.870856       3.656489       7.177008      -3.701492      10.478673          -0.002382
          104              C      -2.997797       8.501842      12.436585      -0.020582      37.269701 0.42724204E+03  0.99229146E+04                                 9.660765                            6.840339       0.031446       2.016350                    0.999416      27.044177      75.327685       0.642138       0.410688      -1.076275      -0.039993       0.009409      -0.020287       0.045820       0.007868      -0.011087       0.006194      -0.004871      -0.023649      -0.018862       0.006449       0.012413             12.380609      13.894473      -2.446243       5.319250       8.551173      -5.189123      14.696182           0.002642
          105              C      -4.340459       8.229825      12.746662      -0.109209      32.280986 0.42256200E+03  0.98615535E+04                                 8.811239                            6.880812       0.079969       1.995397                    0.999663      29.086005      83.241852       0.624642       0.420165      -1.062089       0.013626       0.011292      -0.016724       0.024348       0.008831      -0.021529      -0.007882      -0.022300       0.030709      -0.028758       0.000733       0.028025             10.073701      12.707678      -1.392162       3.052464       6.769341      -2.892401      10.744083          -0.000105
          106              C       5.869258       8.553080      11.877190      -0.147489      33.270676 0.42011731E+03  0.97647749E+04                                 8.866797                            6.769665       0.328880       2.075785                    0.999720      28.948657      81.979009       0.644198       0.409068      -1.072014       0.011303       0.005692       0.000392       0.012661       0.010121      -0.006566      -0.005626       0.029416      -0.034120      -0.016014      -0.009261       0.025275             10.232571      11.162174      -0.831740       2.311532       7.676082      -3.897595      11.859455           0.000185
          107              C      -2.693055       9.100743      11.269608      -0.168540      36.235213 0.45383726E+03  0.10815383E+05                                 9.604153                            7.171763       0.044729       1.979083                    0.999595      30.220600      88.280138       0.604758       0.424994      -1.055810      -0.014465       0.001500      -0.006732       0.016025       0.003672      -0.021525       0.021753      -0.003242      -0.082370      -0.044600       0.017184       0.027416             11.616132      11.435167      -1.642627       4.287231       9.083743      -5.238288      14.329486          -0.001022
          108              C       6.170343       9.128763      10.645265       0.083510      34.108139 0.40944564E+03  0.94480426E+04                                 9.240783                            6.819199      -0.003510       2.017709                    0.999452      26.217264      73.779754       0.623245       0.425894      -1.062127      -0.014397      -0.000284       0.004414       0.015061      -0.008450       0.012577      -0.009967       0.010631       0.044600      -0.017760      -0.008042       0.025802             11.255125      11.308237      -1.623904       3.533051       8.621578      -5.155336      13.835559          -0.000065
          109              C       1.055995       5.680059      13.580517       0.631755      22.947417 0.24213488E+03  0.49717064E+04                                 7.494058                            5.548620      -0.099620       2.033678                    0.999272      21.800323      60.696609       0.625625       0.476808      -1.017603      -0.017350       0.038168       0.057779       0.071387      -0.022833       0.075664      -0.054556       0.040199       0.019582      -0.079417      -0.030494       0.109911              8.948889       8.450040       0.131657      -3.875005       8.442956       3.130546       9.953672          -0.004444
          110              C       1.580908       4.852199      12.438681      -0.023246      38.426531 0.43257519E+03  0.10068469E+05                                 9.808474                            6.850571       0.052124       2.019665                    0.999328      27.121984      75.392844       0.646817       0.406840      -1.079832       0.005808      -0.034061      -0.035074       0.049235       0.008062       0.000986      -0.007857       0.002071      -0.014247      -0.012237       0.000341       0.011896             12.400964      12.774546      -0.217383      -6.121464      10.511013       5.218739      13.917334           0.005069
          111              C       0.901444       3.705554      12.009183      -0.111236      33.722732 0.44891256E+03  0.10710166E+05                                 9.251734                            7.209968      -0.211983       1.900405                    0.999116      30.252138      89.544974       0.591201       0.434246      -1.046093       0.022390       0.018085      -0.004761       0.029173       0.004520      -0.004150      -0.021414       0.010717       0.008748      -0.023943       0.001904       0.022039             10.436860      10.903401       0.801401      -3.405673       9.821992       4.104138      10.585187          -0.000076
          112              C       1.360168       2.958336      10.951151      -0.148204      35.941048 0.45265330E+03  0.10766609E+05                                 9.506307                            7.120785       0.115368       2.003703                    0.999656      29.926019      86.979070       0.613016       0.420070      -1.060220       0.006310       0.014696       0.000567       0.016004       0.013073       0.005977       0.011048      -0.023651      -0.017150      -0.014969      -0.010543       0.025512             11.155740      13.366468       0.878411      -5.277723       9.161474       2.990138      10.939278           0.000506
          113              C       2.546500       3.340895      10.266049       0.087351      35.262340 0.39803822E+03  0.91165970E+04                                 9.417775                            6.687808      -0.108381       1.980670                    0.999324      26.207190      73.383264       0.634635       0.421380      -1.065376      -0.005324      -0.009518      -0.003704       0.011518      -0.003535      -0.017115       0.009176       0.016577       0.019059      -0.016448      -0.008679       0.025127             11.607535      13.778582       0.424161      -6.534669       8.808757       3.361030      12.235266          -0.000318
          114              C       2.738366       5.229074      11.787101      -0.172530      39.228189 0.46818716E+03  0.11240797E+05                                10.123266                            7.285834      -0.040637       1.944104                    0.999586      30.674013      89.841740       0.600009       0.425178      -1.056046      -0.002497      -0.013885      -0.005180       0.015028       0.012806       0.031062      -0.009788      -0.014131      -0.044515      -0.043442       0.016789       0.026653             12.405242      14.477230      -0.288430      -7.287976       9.098899       3.782677      13.639596          -0.001250
          115              O      -2.567689       5.743988       6.003334      -0.516501      28.132520 0.41841319E+03  0.94440857E+04                                 7.217851                            6.228129       0.597658       2.250665                    0.998589      26.485486      67.382912       0.780568       0.347649      -1.148576      -0.038846      -0.004344       0.028824       0.048567      -0.015531       0.002707      -0.043118       0.029437      -0.078098      -0.059282       0.015612       0.043670              7.775517       4.748656       1.029295      -0.583059       9.448191      -1.852248       9.129705           0.019994
          116              O       8.402346       3.578893       5.859400      -0.587293      40.856229 0.60081000E+03  0.14889798E+05                                 9.483482                            7.613940      -0.058270       2.014186                    0.996663      28.794626      77.525481       0.683032       0.361837      -1.133712       0.006375       0.010659       0.050929       0.052422      -0.033177       0.006226       0.037130       0.027575      -0.121117      -0.065856       0.006892       0.058964             11.104572       6.506440       1.679460       0.837716      12.126451       4.936893      14.680825           0.052432
          117              O       9.395527       3.229676       2.707723      -0.563021      32.239672 0.49395870E+03  0.11616135E+05                                 7.944157                            6.800880       0.447785       2.194111                    0.997825      27.344436      70.900598       0.741761       0.351132      -1.146257      -0.033197      -0.046420      -0.010789       0.058079      -0.005486       0.046283       0.002053      -0.073639      -0.067696      -0.070601       0.022048       0.048553              8.670951       6.195132      -1.300311      -1.345127      12.891593       2.172617       6.926127           0.030906
          118              O       8.687073       1.435127       3.840340      -0.547105      38.668521 0.53301390E+03  0.12780552E+05                                 9.111053                            7.144377       0.283122       2.147041                    0.996216      27.397741      71.828588       0.711334       0.359105      -1.139374       0.030229       0.001015      -0.009064       0.031575       0.036745       0.031637      -0.031149       0.072233       0.084815      -0.081320       0.024366       0.056954             10.991013      10.855668       0.078695      -6.332514       6.934322       0.026355      15.183049           0.030692
          119              O       7.040907       5.011628       3.325990      -0.571077      31.359470 0.47800578E+03  0.11141500E+05                                 7.725321                            6.639058       0.543442       2.219730                    0.998845      27.315254      70.353973       0.759949       0.345789      -1.151445      -0.045710      -0.020821       0.010771       0.051371       0.022610      -0.021706       0.049626       0.042412      -0.060370      -0.074697       0.033634       0.041063              8.318712      10.271693       1.995263       3.311122       7.503711       0.425601       7.180731           0.038897
          120              O       6.042029       3.048393       3.713796      -0.562358      37.514274 0.55127755E+03  0.13335146E+05                                 8.914626                            7.271647       0.329468       2.153217                    0.996651      27.780139      73.239081       0.703967       0.359688      -1.138497      -0.021361       0.027696      -0.022837       0.041772      -0.010435      -0.064958       0.007858      -0.053758       0.000583      -0.079848       0.021733       0.058115             10.380347       6.546553      -1.046995       2.023246      12.335132      -5.611802      12.259355           0.034438
          121              O       0.593889      10.031622       4.472226      -0.516413      28.143930 0.41862032E+03  0.94500521E+04                                 7.220145                            6.229946       0.596765       2.250297                    0.998588      26.489376      67.400254       0.780392       0.347680      -1.148536      -0.007353       0.038497      -0.028929       0.048713      -0.021163      -0.041930      -0.009949      -0.006705      -0.078661      -0.059227       0.015437       0.043790              7.778100       8.459044       2.177286      -1.597727       5.742193      -1.104839       9.133064           0.020135
          122              O       5.904712       0.191679       4.616160      -0.587343      40.866875 0.60100036E+03  0.14895732E+05                                 9.484945                            7.614997      -0.058774       2.013895                    0.996680      28.799053      77.541176       0.683004       0.361823      -1.133720      -0.008560      -0.009093      -0.050999       0.052506      -0.035047       0.033834       0.016671       0.015482      -0.121093      -0.065786       0.006683       0.059104             11.106352      10.688858       2.973629       4.469153       7.947062       2.259874      14.683136           0.052466
          123              O       6.531884      -0.653906       7.767838      -0.562773      32.216240 0.49352909E+03  0.11603276E+05                                 7.939697                            6.797454       0.448882       2.194614                    0.997828      27.335303      70.863874       0.742040       0.351084      -1.146320       0.034089       0.045347       0.010847       0.057759       0.016234      -0.011811       0.045112       0.066994      -0.068245      -0.070944       0.022298       0.048645              8.665712      13.032530       0.817418       2.470672       6.042681      -0.642304       6.921925           0.030891
          124              O       8.036851       0.553316       6.635220      -0.546378      38.635590 0.53246579E+03  0.12764594E+05                                 9.108414                            7.142673       0.270809       2.143803                    0.996088      27.378227      71.778124       0.711098       0.359303      -1.139176       0.007626      -0.028838       0.009062       0.031175       0.009399      -0.038516       0.020690      -0.101830       0.085926      -0.081180       0.024316       0.056864             10.987468       7.230454      -1.041740       1.895988      10.553872      -6.039208      15.178079           0.030961
          125              O       4.133584       1.068808       7.149570      -0.570896      31.368734 0.47816865E+03  0.11146469E+05                                 7.727561                            6.640767       0.541729       2.219233                    0.998834      27.316368      70.365146       0.759737       0.345849      -1.151372       0.006547       0.049989      -0.010977       0.051597       0.006623       0.053737      -0.005943      -0.060365      -0.060365      -0.074547       0.033584       0.040962              8.321308       6.620467       0.865214      -0.572454      11.160177       3.290547       7.183281           0.038999
          126              O       5.713859       2.603338       6.761765      -0.563193      37.533083 0.55161348E+03  0.13344840E+05                                 8.915507                            7.272176       0.337041       2.155198                    0.996719      27.793503      73.270276       0.704210       0.359522      -1.138668      -0.032946       0.012186       0.022636       0.041789       0.006575       0.026704      -0.060610       0.055649       0.000028      -0.080564       0.021947       0.058617             10.381585      12.422133       0.770552      -5.960079       6.461593       0.274344      12.261029           0.034001
          127              O       8.345166       2.091247      14.947787      -0.516465      28.136617 0.41848783E+03  0.94462414E+04                                 7.218702                            6.228807       0.597300       2.250525                    0.998589      26.486736      67.388925       0.780498       0.347663      -1.148559       0.038882       0.004337      -0.028855       0.048613      -0.015555       0.002787      -0.043070       0.029471      -0.078405      -0.059278       0.015541       0.043737              7.776476       4.749143       1.029442      -0.583121       9.449330      -1.852507       9.130955           0.020052
          128              O      -2.624869       4.256342      15.091721      -0.587222      40.857696 0.60083719E+03  0.14890662E+05                                 9.483697                            7.614098      -0.059028       2.013922                    0.996665      28.795148      77.527742       0.683027       0.361836      -1.133711      -0.006269      -0.010744      -0.050946       0.052443      -0.033199       0.006108       0.037203       0.027245      -0.121184      -0.065855       0.006845       0.059010             11.104822       6.506536       1.679520       0.837737      12.126866       4.936896      14.681062           0.052464
          129              O      -3.618050       4.605559      18.243398      -0.562922      32.227988 0.49374167E+03  0.11609635E+05                                 7.941916                            6.799131       0.448455       2.194402                    0.997827      27.339865      70.882063       0.741906       0.351106      -1.146291       0.033216       0.046232       0.010837       0.057949      -0.005489       0.046417       0.002046      -0.073640      -0.067922      -0.070752       0.022159       0.048593              8.668350       6.193402      -1.299738      -1.344493      12.887650       2.171572       6.923999           0.030899
          130              O      -2.909596       6.400108      17.110781      -0.546796      38.655691 0.53279823E+03  0.12774287E+05                                 9.110088                            7.143743       0.278067       2.145705                    0.996165      27.389947      71.808730       0.711233       0.359187      -1.139292      -0.030038      -0.001084       0.009094       0.031403       0.036653       0.031434      -0.030939       0.072719       0.085257      -0.081251       0.024337       0.056913             10.989765      10.854333       0.078621      -6.331591       6.933649       0.026430      15.181314           0.030811
          131              O      -1.263430       2.823607      17.625131      -0.570978      31.361841 0.47804592E+03  0.11142774E+05                                 7.726082                            6.639641       0.542505       2.219480                    0.998839      27.314702      70.355766       0.759856       0.345821      -1.151408       0.045756       0.020911      -0.010838       0.051462       0.022578      -0.021635       0.049593       0.042365      -0.060395      -0.074620       0.033594       0.041026              8.319585      10.272760       1.995509       3.311638       7.504416       0.425650       7.181579           0.038958
          132              O      -0.264552       4.786842      17.237325      -0.562691      37.521194 0.55140466E+03  0.13338761E+05                                 8.914705                            7.271674       0.333160       2.154196                    0.996684      27.785801      73.251378       0.704095       0.359608      -1.138580       0.021383      -0.027752       0.022770       0.041784      -0.010346      -0.065331       0.007759      -0.053582       0.000327      -0.080167       0.021833       0.058335             10.380452       6.546590      -1.046967       2.023291      12.335286      -5.611857      12.259481           0.034252
          133              O       5.183588      -2.196387      16.478895      -0.516455      28.139111 0.41853266E+03  0.94475338E+04                                 7.219218                            6.229214       0.597106       2.250451                    0.998588      26.487492      67.392496       0.780456       0.347671      -1.148549       0.007356      -0.038444       0.028894       0.048652      -0.021158      -0.041945      -0.010033      -0.006732      -0.078448      -0.059246       0.015504       0.043742              7.777060       8.457927       2.176929      -1.597503       5.741499      -1.104694       9.131754           0.020074
          134              O      -0.127235       7.643556      16.334961      -0.587234      40.859330 0.60086543E+03  0.14891546E+05                                 9.483933                            7.614262      -0.059098       2.013885                    0.996667      28.795770      77.530055       0.683021       0.361834      -1.133712       0.008445       0.009143       0.050975       0.052473      -0.035068       0.033753       0.016795       0.015126      -0.121158      -0.065830       0.006813       0.059017             11.105110      10.687649       2.973180       4.468726       7.946214       2.259614      14.681466           0.052475
          135              O      -0.754407       8.489141      13.183283      -0.562880      32.224953 0.49368983E+03  0.11608090E+05                                 7.941365                            6.798749       0.448547       2.194454                    0.997827      27.338635      70.877464       0.741932       0.351103      -1.146295      -0.034274      -0.045391      -0.010807       0.057895       0.016256      -0.011780       0.044995       0.066982      -0.068025      -0.070809       0.022198       0.048612              8.667647      13.035577       0.817564       2.471533       6.043872      -0.642515       6.923492           0.030889
          136              O      -2.259374       7.281919      14.315901      -0.546670      38.648799 0.53268990E+03  0.12771082E+05                                 9.109288                            7.143246       0.276493       2.145305                    0.996148      27.386647      71.799141       0.711221       0.359210      -1.139270      -0.007773       0.028981      -0.009058       0.031343       0.009646      -0.038779       0.020849      -0.101531       0.085439      -0.081253       0.024334       0.056919             10.988599       7.231067      -1.041852       1.896166      10.555055      -6.040017      15.179675           0.030842
          137              O       1.643893       6.766427      13.801551      -0.570976      31.364688 0.47809591E+03  0.11144272E+05                                 7.726675                            6.640084       0.542257       2.219396                    0.998837      27.315460      70.359628       0.759812       0.345831      -1.151395      -0.006473      -0.049926       0.010888       0.051508       0.006655       0.053767      -0.005992      -0.060436      -0.060384      -0.074604       0.033596       0.041007              8.320296       6.619763       0.865121      -0.572317      11.158803       3.289971       7.182322           0.038966
          138              O       0.063618       5.231897      14.189356      -0.562815      37.524623 0.55146102E+03  0.13340404E+05                                 8.914974                            7.271813       0.334197       2.154464                    0.996693      27.787860      73.256478       0.704125       0.359585      -1.138603       0.032872      -0.012221      -0.022728       0.041791       0.006593       0.026722      -0.060228       0.055837       0.000252      -0.080255       0.021859       0.058396             10.380902      12.421337       0.770484      -5.959590       6.461224       0.274268      12.260145           0.034189

******************************************************
Auxiliary information for the entire system
The total spin magnetic moment of the unit cell is   24.000008
The total net atomic charge of the unit cell is   0.000002
Accuracy of reproducing the electrostatic potential in the unit cell:
  The inner radius (bohr) =    5.0000
  The outer radius (bohr) =   12.0000
  Valid grid points have density less than (e/(bohr^3)) =    0.0001
  The number of valid grid points were=       139311
  The rms potential error without charges in kcal/mol is=      5.10414
  The rms potential error with partial charges in kcal/mol is=      1.49548
  The RRMSE value at monopole order=      0.29299
  The rms potential error with partial charges and cloud penetration in kcal/mol is=      1.49854
  The RRMSE value at monopole order with cloud penetration is=      0.29359
  The rms potential error with partial charges and atomic dipoles in kcal/mol is=      0.98599
  The RRMSE value at dipole order=      0.19317
  The rms potential error with partial charges, atomic dipoles and cloud penetration in kcal/mol is=      0.98599
  The RRMSE value at dipole order with cloud penetration=      0.19318

******************************************************
The electron densities and ab initio electrostatic potential were computed in VASP using the PBE functional and
projector augmented wave method. See the main text of the journal article for a description of computational details.
The atomic charges, dipoles, and quadrupoles were computed with the DDEC6 method as described in
(a) T. A. Manz and N. Gabaldon Limas, RSC Adv. 6 (2016) 47771-47801 DOI: 10.1039/c6ra04656h
(b) N. Gabaldon Limas and T. A. Manz, RSC Adv. 8 (2018) 2678-2707 DOI: 10.1039/c7ra11829e.
For each atom in the material, the electron cloud parameters were fit to the spherically averaged atom-in-material
electron density using radial positions for which this density was between 10^-4 and 10^-2 electrons per cubic bohr.
The polarizabilities, dispersion coefficients, and quantum Drude oscillator (QDO) parameters were fit using the MCLF method.
The magnetic structure of the system was optimized in VASP from the default ferromagnetic initial guess using spin polarization.
The atomic spin moments (ASMs) were computed on this optimized magnetic structure using the DDEC6 partition as inputs
to the method of T. A. Manz and D. S. Sholl, J. Chem. Theory Comput. 7 (2011) 4146-4164 DOI: 10.1021/ct200539n.
The RMSE and RRMSE were computed using a uniform grid with Ewald summation.
