# Supplementary material for: A collection of forcefield precursors for metal–organic frameworks
Source: RSC Adv. 2019 Nov 13;9(63):36492–507. doi: 10.1039/c9ra07327b (PMC9075174; doi:10.1039/c9ra07327b)
Supplement: RA-009-C9RA07327B-s4439 [file RA-009-C9RA07327B-s4439.xyz]

  336
jmolscript: load "" {1 1 1} spacegroup "x,y,z" unitcell [{     17.015100     0.000000     0.000000 }, {      8.507550    14.735509     0.000000 }, {      8.507573     4.911849    18.744235 }]
Gd    10.708644     5.178659    16.810205     2.055441
Gd    16.145649    17.607766    16.810205     2.056370
Gd    24.191069     6.684628    16.810205     2.057365
Gd    16.145642    11.863271    11.306148     2.057360
Gd    15.683512     8.050900    11.306148     2.055444
Gd    19.216187     9.556869    11.306148     2.056372
Gd    23.321579    14.468699     1.934030     2.055441
Gd    17.884574     2.039592     1.934030     2.056370
Gd     9.839154    12.962730     1.934030     2.057365
Gd    17.884581     7.784087     7.438087     2.057360
Gd    18.346711    11.596458     7.438087     2.055444
Gd    14.814036    10.090489     7.438087     2.056372
Gd    12.983645     6.982725    14.058176     1.864623
Gd    16.570513    14.735519    14.058176     1.864959
Gd    21.491195     7.752803    14.058176     1.865018
Gd    21.046578    12.664633     4.686059     1.864623
Gd    17.459710     4.911840     4.686059     1.864959
Gd    12.539028    11.894555     4.686059     1.865018
H      5.100277     4.395603     0.972826     0.112172
H     15.209820    10.275574    18.356229     0.115068
H     15.226833     9.715623    16.118168     0.085635
H     10.167389     9.814349    13.244676     0.121911
H     25.698771    11.002030    11.900715     0.119980
H     23.468942    10.455343    11.945701     0.085789
H      9.764116     8.120740     0.972826     0.113030
H     18.309121    11.161178    18.356229     0.114425
H     17.815680    11.426416    16.118168     0.084748
H     20.430898    15.758653    13.244676     0.122539
H     22.201317    16.449748    11.900715     0.120448
H     14.335236     3.918671    11.945701     0.086631
H     10.658260     2.219168     0.972826     0.112693
H     17.526426     8.034303    18.356229     0.115297
H     18.002846     8.329012    16.118168     0.084816
H     20.447062     3.898042    13.244676     0.122179
H     28.667906    16.754773    11.900715     0.121577
H     13.241165    15.097028    11.945701     0.085631
H     18.271675    16.438448     8.399292     0.112692
H      9.801560     3.574350     9.760123     0.115296
H      9.308125     3.309112    11.998185     0.084816
H     20.430900    13.712384    14.871676     0.122179
H     22.201322    13.021289    16.215638     0.121576
H     22.842792    10.816857    16.170652     0.085631
H     10.658269     7.604511     8.399292     0.112173
H      9.018866     6.701225     9.760123     0.115069
H      9.495291     6.406516    11.998185     0.085635
H     11.939514    10.837486    14.871676     0.121910
H     28.667911    12.716264    16.215638     0.119985
H     13.241171    14.374009    16.170652     0.085792
H     22.115387     5.428076     8.399292     0.113030
H      6.702260     4.459954     9.760123     0.114424
H      6.719278     5.019905    11.998185     0.084748
H     18.674941     4.921179    14.871676     0.122540
H     25.698776    18.469007    16.215638     0.120444
H     14.961397     4.280185    16.170652     0.086628
H     28.929946    15.251755    17.771409     0.112172
H     18.820403     9.371784     0.388006     0.115068
H     18.803390     9.931735     2.626067     0.085635
H     23.862834     9.833009     5.499559     0.121911
H      8.331452     8.645328     6.843520     0.119980
H     10.561281     9.192015     6.798534     0.085788
H     24.266107    11.526618    17.771409     0.113030
H     15.721102     8.486180     0.388006     0.114425
H     16.214543     8.220942     2.626067     0.084748
H     13.599325     3.888705     5.499559     0.122539
H     11.828906     3.197610     6.843520     0.120448
H     19.694987    15.728687     6.798534     0.086631
H     23.371963    17.428190    17.771409     0.112693
H     16.503797    11.613055     0.388006     0.115297
H     16.027377    11.318346     2.626067     0.084817
H     13.583161    15.749316     5.499559     0.122179
H      5.362317     2.892585     6.843520     0.121577
H     20.789058     4.550330     6.798534     0.085631
H     15.758548     3.208910    10.344943     0.112692
H     24.228663    16.073008     8.984112     0.115297
H     24.722098    16.338246     6.746050     0.084816
H     13.599323     5.934974     3.872559     0.122179
H     11.828901     6.626069     2.528597     0.121576
H     11.187431     8.830501     2.573583     0.085631
H     23.371954    12.042847    10.344943     0.112173
H     25.011357    12.946133     8.984112     0.115069
H     24.534932    13.240842     6.746050     0.085635
H     22.090709     8.809872     3.872559     0.121910
H      5.362312     6.931094     2.528597     0.119985
H     20.789052     5.273349     2.573583     0.085792
H     11.914836    14.219282    10.344943     0.113030
H     27.327963    15.187404     8.984112     0.114424
H     27.310945    14.627453     6.746050     0.084748
H     15.355282    14.726179     3.872559     0.122541
H      8.331447     1.178351     2.528597     0.120444
H     19.068826    15.367173     2.573583     0.086628
H      0.000000     0.000000     0.000000     0.386881
H     17.015111     9.823679     9.372118     0.386881
C     13.096543     7.584869    17.034198     0.497979
C     12.898319     7.990097    18.366914    -0.201985
C      5.191307     4.111207     0.095033    -0.037829
C     14.625351     9.631632    18.022769    -0.199482
C     14.660231     9.255876    16.694553     0.136692
C      3.296676     2.521246     0.468981     0.638876
C     24.447313     8.245018    13.966142     0.485152
C     25.821282     8.561831    14.047679    -0.214406
C     26.278987     9.596264    13.245801    -0.023008
C     25.396754    10.307988    12.440549    -0.204409
C     24.066173     9.963177    12.463042     0.147400
C      9.772641     7.816215    14.894544     0.694320
C     17.035539    14.336679    17.034198     0.498555
C     17.485590    14.305736    18.366914    -0.203450
C      9.472306     8.184102     0.095033    -0.038125
C     18.043685    11.989313    18.022769    -0.199340
C     17.700829    12.146983    16.694553     0.137472
C      9.042675    10.619882     0.468981     0.641399
C     11.931856     4.176544    13.966142     0.484573
C     20.026790    17.563754    14.047679    -0.215247
C     20.693781    16.650152    13.245801    -0.024514
C     21.751268    17.058325    12.440549    -0.205112
C     13.610394     3.647538    12.463042     0.148281
C     18.897839    17.099586    14.894544     0.696301
C     20.913280     7.549504    17.034198     0.497776
C     20.661458     7.175223    18.366914    -0.201433
C     10.859037     2.440200     0.095033    -0.037992
C     18.376330     7.850109    18.022769    -0.202021
C     18.684302     8.068194    16.694553     0.139525
C     13.183300     1.594382     0.468981     0.639324
C     14.666183    17.049485    13.966142     0.484776
C     30.719930    18.080970    14.047679    -0.215614
C     29.595230    17.960139    13.245801    -0.022235
C     29.419974    16.840239    12.440549    -0.208635
C     13.368779    15.860328    12.463042     0.149130
C     22.374875     4.555247    14.894544     0.696888
C     17.035532    15.134358    11.082154     0.497773
C     17.485579    15.165301     9.749439    -0.201433
C     17.979868    16.375086     9.277084    -0.037991
C      9.536125     2.746215    10.093583    -0.202019
C     17.700823    17.324054    11.421800     0.139529
C     17.550236    13.939306     8.903137     0.639328
C     20.439406    10.558984    14.150210     0.484777
C     20.026790    11.907283    14.068673    -0.215613
C     20.693783    12.820885    14.870551    -0.022234
C     21.751272    12.412712    15.675804    -0.208633
C     22.117948    11.087990    15.653311     0.149132
C     18.897837    12.371451    13.221808     0.696891
C     12.405723     7.186024    11.082154     0.497987
C     12.153898     7.560305     9.749439    -0.201995
C     10.859048     7.383479     9.277084    -0.037831
C      9.868770     6.885419    10.093583    -0.199486
C     10.176745     6.667334    11.421800     0.136689
C     13.183310     8.229297     8.903137     0.638871
C     14.666183    12.421552    14.150210     0.485135
C     13.704830    11.390067    14.068673    -0.214404
C     12.580132    11.510898    14.870551    -0.022997
C     12.404878    12.630798    15.675804    -0.204413
C     13.368783    13.610709    15.653311     0.147415
C     13.867323    10.180281    13.221808     0.694308
C     21.604086     7.150659    11.082154     0.498550
C     21.405859     6.745431     9.749439    -0.203439
C     22.206418     5.712472     9.277084    -0.038126
C      6.117792     5.103896    10.093583    -0.199339
C     23.167774     5.479652    11.421800     0.137471
C     20.311787     7.302433     8.903137     0.641400
C     15.939763     6.490510    14.150210     0.484589
C     17.313732     6.173697    14.068673    -0.215250
C     17.771439     5.139264    14.870551    -0.024526
C     16.889207     4.427540    15.675804    -0.205110
C     15.558627     4.772351    15.653311     0.148265
C     18.280189     6.919313    13.221808     0.696311
C     20.933680    12.062489     1.710037     0.497979
C     21.131904    11.657261     0.377321    -0.201985
C     28.838916    15.536151    18.649202    -0.037829
C     19.404872    10.015726     0.721466    -0.199483
C     19.369992    10.391482     2.049682     0.136692
C     30.733547    17.126112    18.275254     0.638876
C      9.582910    11.402340     4.778093     0.485152
C      8.208941    11.085527     4.696556    -0.214406
C      7.751236    10.051094     5.498434    -0.023008
C      8.633469     9.339370     6.303686    -0.204409
C      9.964050     9.684181     6.281193     0.147400
C     24.257582    11.831143     3.849691     0.694320
C     16.994684     5.310679     1.710037     0.498554
C     16.544633     5.341622     0.377321    -0.203450
C     24.557917    11.463256    18.649202    -0.038125
C     15.986538     7.658045     0.721466    -0.199340
C     16.329394     7.500375     2.049682     0.137472
C     24.987548     9.027476    18.275254     0.641399
C     22.098367    15.470814     4.778093     0.484573
C     14.003433     2.083604     4.696556    -0.215247
C     13.336442     2.997206     5.498434    -0.024514
C     12.278955     2.589033     6.303686    -0.205112
C     20.419829    15.999820     6.281193     0.148281
C     15.132384     2.547772     3.849691     0.696301
C     13.116943    12.097854     1.710037     0.497776
C     13.368765    12.472135     0.377321    -0.201433
C     23.171186    17.207158    18.649202    -0.037992
C     15.653893    11.797249     0.721466    -0.202021
C     15.345921    11.579164     2.049682     0.139525
C     20.846923    18.052976    18.275254     0.639324
C     19.364040     2.597873     4.778093     0.484776
C      3.310293     1.566388     4.696556    -0.215614
C      4.434993     1.687219     5.498434    -0.022235
C      4.610249     2.807119     6.303686    -0.208635
C     20.661444     3.787030     6.281193     0.149130
C     11.655348    15.092111     3.849691     0.696888
C     16.994691     4.513000     7.662081     0.497773
C     16.544644     4.482057     8.994796    -0.201433
C     16.050355     3.272272     9.467151    -0.037991
C     24.494098    16.901143     8.650652    -0.202019
C     16.329400     2.323304     7.322435     0.139529
C     16.479987     5.708052     9.841098     0.639328
C     13.590817     9.088374     4.594025     0.484777
C     14.003433     7.740075     4.675562    -0.215613
C     13.336440     6.826473     3.873684    -0.022234
C     12.278951     7.234646     3.068431    -0.208633
C     11.912275     8.559368     3.090924     0.149132
C     15.132386     7.275907     5.522427     0.696891
C     21.624500    12.461334     7.662081     0.497987
C     21.876325    12.087053     8.994796    -0.201995
C     23.171175    12.263879     9.467151    -0.037831
C     24.161453    12.761939     8.650652    -0.199486
C     23.853478    12.980024     7.322435     0.136689
C     20.846913    11.418061     9.841098     0.638871
C     19.364040     7.225806     4.594025     0.485134
C     20.325393     8.257291     4.675562    -0.214404
C     21.450091     8.136460     3.873684    -0.022997
C     21.625345     7.016560     3.068431    -0.204413
C     20.661440     6.036649     3.090924     0.147415
C     20.162900     9.467077     5.522427     0.694308
C     12.426137    12.496699     7.662081     0.498550
C     12.624364    12.901927     8.994796    -0.203439
C     11.823805    13.934886     9.467151    -0.038126
C     27.912431    14.543462     8.650652    -0.199339
C     10.862449    14.167706     7.322435     0.137471
C     13.718436    12.344925     9.841098     0.641400
C     18.090460    13.156848     4.594025     0.484589
C     16.716491    13.473661     4.675562    -0.215250
C     16.258784    14.508094     3.873684    -0.024526
C     17.141016    15.219818     3.068431    -0.205110
C     18.471596    14.875007     3.090924     0.148265
C     15.750034    12.728045     5.522427     0.696311
N     13.923476     8.268596    16.203079    -0.421173
N     23.592303     8.956742    13.193505    -0.435639
N     17.214197    13.278669    16.203079    -0.420929
N     12.975731     4.561140    13.193505    -0.436570
N     19.907687     7.923785    16.203079    -0.421252
N     14.477314    15.953162    13.193505    -0.434734
N     17.214191    16.192368    11.913273    -0.421250
N     21.483284    10.174388    14.922848    -0.434737
N     11.400132     6.811743    11.913273    -0.421173
N     14.477316    13.517875    14.922848    -0.435623
N     22.431021     6.466932    11.913273    -0.420931
N     15.084755     5.778786    14.922848    -0.436582
N     20.106747    11.378762     2.541156    -0.421173
N     10.437920    10.690616     5.550730    -0.435639
N     16.816026     6.368689     2.541156    -0.420929
N     21.054492    15.086218     5.550730    -0.436570
N     14.122536    11.723573     2.541156    -0.421252
N     19.552909     3.694196     5.550730    -0.434733
N     16.816032     3.454990     6.830962    -0.421249
N     12.546939     9.472970     3.821387    -0.434737
N     22.630091    12.835615     6.830962    -0.421173
N     19.552907     6.129483     3.821387    -0.435623
N     11.599202    13.180426     6.830962    -0.420931
N     18.945468    13.868572     3.821387    -0.436582
O      2.455279     1.671007    -0.002249    -0.730863
O      3.144392     2.944156     1.637496    -0.599744
O     12.528238     6.559277    16.489304    -0.732546
O      9.346414     6.974818    15.774586    -0.744690
O     10.971355     8.053457    14.712912    -0.612961
O     23.867949     7.273948    14.601009    -0.726076
O      8.727045    11.773672    -0.002249    -0.731976
O      9.485070    10.540311     1.637496    -0.600882
O     16.431502    15.341641    16.489304    -0.732915
O     18.382283    17.889410    15.774586    -0.745682
O     18.503939    15.942848    14.712912    -0.613162
O     11.380568     5.163823    14.601009    -0.724418
O     14.340326     1.290831    -0.002249    -0.731996
O     12.893194     1.251046     1.637496    -0.599841
O     22.085620     7.570133    16.489304    -0.732733
O     23.316662     4.606822    15.774586    -0.745816
O     21.570060     5.474743    14.712912    -0.613954
O     15.796837    17.033276    14.601009    -0.725596
O     17.234606    12.785516     9.374367    -0.731999
O     17.992627    14.018877     7.734621    -0.599842
O     16.431496    14.129396    11.627049    -0.732728
O     18.382278    11.581627    12.341767    -0.745815
O     18.503938    13.528189    13.403440    -0.613947
O     19.888116     9.571705    13.515343    -0.725606
O     14.340338     8.532848     9.374367    -0.730860
O     12.893202     8.572633     7.734621    -0.599746
O     13.578064     7.165395    11.627049    -0.732544
O     14.809107    10.128706    12.341767    -0.744686
O     13.062509     9.260785    13.403440    -0.612955
O     15.796835    12.437761    13.515343    -0.726054
O     19.470390     8.152672     9.374367    -0.731976
O     20.159500     6.879523     7.734621    -0.600879
O     21.035782     8.176251    11.627049    -0.732921
O     17.853960     7.760710    12.341767    -0.745687
O     19.478903     6.682071    13.403440    -0.613176
O     15.360398     7.461580    13.515343    -0.724430
O     23.067371    13.064502     0.002249    -0.730863
O     30.885831    16.703202    17.106739    -0.599744
O     21.501985    13.088081     2.254931    -0.732546
O     24.683809    12.672540     2.969649    -0.744690
O     23.058868    11.593901     4.031323    -0.612961
O     10.162274    12.373410     4.143226    -0.726076
O     16.795605     2.961837     0.002249    -0.731976
O     24.545153     9.107047    17.106739    -0.600882
O     17.598721     4.305717     2.254931    -0.732915
O     15.647940     1.757948     2.969649    -0.745682
O     15.526284     3.704510     4.031323    -0.613162
O     22.649655    14.483535     4.143226    -0.724418
O     11.182324    13.444678     0.002249    -0.731996
O     21.137029    18.396312    17.106739    -0.599841
O     11.944603    12.077225     2.254931    -0.732733
O     10.713561    15.040536     2.969649    -0.745816
O     12.460163    14.172615     4.031323    -0.613954
O     18.233386     2.614082     4.143226    -0.725596
O     16.795617     6.861842     9.369868    -0.731999
O     16.037596     5.628481    11.009614    -0.599842
O     17.598727     5.517962     7.117186    -0.732728
O     15.647945     8.065731     6.402468    -0.745815
O     15.526285     6.119169     5.340795    -0.613946
O     14.142107    10.075653     5.228892    -0.725606
O     19.689885    11.114510     9.369868    -0.730860
O     21.137021    11.074725    11.009614    -0.599746
O     20.452159    12.481963     7.117186    -0.732544
O     19.221116     9.518652     6.402468    -0.744686
O     20.967714    10.386573     5.340795    -0.612955
O     18.233388     7.209597     5.228892    -0.726054
O     14.559833    11.494686     9.369868    -0.731976
O     13.870723    12.767835    11.009614    -0.600880
O     12.994441    11.471107     7.117186    -0.732921
O     16.176263    11.886648     6.402468    -0.745687
O     14.551320    12.965287     5.340795    -0.613177
O     18.669825    12.185778     5.228892    -0.724430
O      8.507571     4.911848    17.482373    -1.227921
O     17.015113     9.823680    10.633979    -1.227921
O     25.522652    14.735510     1.261862    -1.227921
O     17.015110     9.823678     8.110256    -1.227921

The following XYZ coordinates are in angstroms. Other properties are in atomic units.
The sperically averaged electron density of each atom fit to a function of the form exp(a - br)
eigen_1, eigen_2 and eigen_3 are the three eigenvalues of traceless quadrupole moment tensor
  atom number  atomic symbol              X              Y              Z     net charge C6 coefficient C8 coefficient C10 coefficient fluctuating dipole atomic polarizability isotropic forcefield polarizability              a              b squared Pearson coefficient          <r^3>          <r^4>         wp_QDO          m_QDO          q_QDO       dipole_x       dipole_y       dipole_z         dipole            Qxy            Qxz            Qyz     Q(x^2-y^2)  Q(3z^2 - R^2)        eigen_1        eigen_2        eigen_3 static polarizability      alpha(xx)      alpha(xy)      alpha(xz)      alpha(yy)      alpha(yz)      alpha(zz) atomic spin moment
            1             Gd      10.708644       5.178659      16.810205       2.055441     157.785586 0.37371417E+04  0.13463043E+06                                20.882893                           17.990255       1.201565       2.125467                    0.996524      79.388005     196.573777       0.523523       0.324763      -1.265429      -0.038898       0.018615      -0.001522       0.043150       0.002391       0.000970      -0.013361       0.061864       0.066482      -0.044782       0.019904       0.024878             24.129845      23.048646       2.624146      -0.786905      24.647882       0.291378      24.693007           0.000014
            2             Gd      16.145649      17.607766      16.810205       2.056370     157.757657 0.37361449E+04  0.13457778E+06                                20.875958                           17.984251       1.200998       2.125605                    0.996528      79.348935     196.427797       0.523798       0.324633      -1.265629       0.035238       0.022562      -0.001140       0.041858       0.024937      -0.011463       0.005510      -0.034341       0.066270      -0.043774       0.019194       0.024580             24.122008      21.964434      -2.002704       0.648511      25.714813       0.537646      24.686777           0.000014
            3             Gd      24.191069       6.684628      16.810205       2.057365     157.779734 0.37365884E+04  0.13457529E+06                                20.862584                           17.973139       1.204600       2.127167                    0.996502      79.291470     196.165113       0.524581       0.324193      -1.266269       0.001870      -0.043465      -0.001284       0.043524      -0.028238       0.011300       0.007255      -0.026693       0.065222      -0.044813       0.020362       0.024452             24.106347      26.492262      -0.619421       0.138763      21.154397      -0.830083      24.672381           0.000014
            4             Gd      16.145642      11.863271      11.306148       2.057360     157.779743 0.37365910E+04  0.13457546E+06                                20.862620                           17.973175       1.204622       2.127171                    0.996502      79.291684     196.165980       0.524578       0.324194      -1.266268       0.036705      -0.023350       0.001281       0.043522      -0.025677       0.011934       0.006169      -0.035557       0.065228      -0.044814       0.020358       0.024455             24.106383      21.952483       2.001650      -0.649497      25.694261       0.535241      24.672404           0.000014
            5             Gd      15.683512       8.050900      11.306148       2.055444     157.785643 0.37371443E+04  0.13463049E+06                                20.882858                           17.990230       1.201536       2.125462                    0.996525      79.387798     196.572939       0.523525       0.324762      -1.265431       0.003329       0.042995       0.001524       0.043151       0.027984      -0.011071       0.007532      -0.026803       0.066476      -0.044783       0.019905       0.024878             24.129801      26.520593       0.619567      -0.141096      21.175797      -0.827179      24.693012           0.000014
            6             Gd      19.216187       9.556869      11.306148       2.056372     157.757621 0.37361410E+04  0.13457760E+06                                20.875955                           17.984240       1.201008       2.125608                    0.996527      79.348923     196.427732       0.523799       0.324633      -1.265629      -0.037160      -0.019236       0.001141       0.041859      -0.002409      -0.000950      -0.012683       0.060358       0.066271      -0.043773       0.019194       0.024579             24.122012      23.042861      -2.625317       0.789873      24.636408       0.292798      24.686767           0.000014
            7             Gd      23.321579      14.468699       1.934030       2.055441     157.785582 0.37371416E+04  0.13463043E+06                                20.882894                           17.990256       1.201564       2.125467                    0.996524      79.388011     196.573803       0.523523       0.324763      -1.265429       0.038898      -0.018615       0.001522       0.043150       0.002391       0.000970      -0.013361       0.061864       0.066482      -0.044782       0.019904       0.024878             24.129846      23.048647       2.624146      -0.786905      24.647883       0.291378      24.693008           0.000014
            8             Gd      17.884574       2.039592       1.934030       2.056370     157.757656 0.37361448E+04  0.13457778E+06                                20.875958                           17.984251       1.200998       2.125605                    0.996528      79.348934     196.427794       0.523798       0.324633      -1.265629      -0.035238      -0.022562       0.001140       0.041858       0.024937      -0.011463       0.005510      -0.034341       0.066270      -0.043774       0.019194       0.024580             24.122008      21.964434      -2.002704       0.648511      25.714813       0.537645      24.686777           0.000014
            9             Gd       9.839154      12.962730       1.934030       2.057365     157.779739 0.37365886E+04  0.13457530E+06                                20.862584                           17.973139       1.204600       2.127167                    0.996502      79.291470     196.165112       0.524581       0.324193      -1.266269      -0.001870       0.043465       0.001284       0.043524      -0.028238       0.011300       0.007255      -0.026693       0.065222      -0.044813       0.020362       0.024452             24.106347      26.492262      -0.619421       0.138763      21.154398      -0.830083      24.672380           0.000014
           10             Gd      17.884581       7.784087       7.438087       2.057360     157.779734 0.37365907E+04  0.13457545E+06                                20.862620                           17.973174       1.204621       2.127171                    0.996502      79.291682     196.165976       0.524578       0.324194      -1.266268      -0.036705       0.023351      -0.001281       0.043522      -0.025677       0.011934       0.006169      -0.035557       0.065228      -0.044814       0.020358       0.024455             24.106382      21.952482       2.001650      -0.649496      25.694260       0.535242      24.672404           0.000014
           11             Gd      18.346711      11.596458       7.438087       2.055444     157.785646 0.37371444E+04  0.13463049E+06                                20.882858                           17.990230       1.201536       2.125462                    0.996525      79.387800     196.572945       0.523525       0.324762      -1.265431      -0.003329      -0.042995      -0.001524       0.043150       0.027984      -0.011071       0.007533      -0.026803       0.066476      -0.044783       0.019905       0.024878             24.129801      26.520593       0.619567      -0.141096      21.175798      -0.827178      24.693012           0.000014
           12             Gd      14.814036      10.090489       7.438087       2.056372     157.757622 0.37361411E+04  0.13457761E+06                                20.875955                           17.984241       1.201008       2.125608                    0.996527      79.348924     196.427737       0.523799       0.324633      -1.265629       0.037160       0.019236      -0.001141       0.041859      -0.002409      -0.000950      -0.012683       0.060358       0.066271      -0.043773       0.019194       0.024579             24.122012      23.042861      -2.625318       0.789873      24.636408       0.292798      24.686767           0.000014
           13             Gd      12.983645       6.982725      14.058176       1.864623     156.560144 0.37871607E+04  0.13827252E+06                                21.578168                           18.696631       1.621334       2.170109                    0.998866      86.873784     223.799610       0.484663       0.346134      -1.232944      -0.030990       0.053679      -0.000002       0.061983      -0.023685      -0.088647      -0.051171      -0.027261      -0.028231      -0.118585       0.032032       0.086553             24.673832      25.735428       2.309507      -1.401411      23.068641      -0.809155      25.217429           0.000017
           14             Gd      16.570513      14.735519      14.058176       1.864959     156.548588 0.37866008E+04  0.13824458E+06                                21.576339                           18.694048       1.621543       2.170384                    0.998872      86.862759     223.752506       0.484751       0.346090      -1.233005       0.062314      -0.000484       0.000813       0.062321       0.000298      -0.000125       0.102505       0.055106      -0.030674      -0.119020       0.032666       0.086354             24.673037      21.735033       0.001773      -0.001032      27.070847       1.619867      25.213231           0.000016
           15             Gd      21.491195       7.752803      14.058176       1.865018     156.547794 0.37865716E+04  0.13824284E+06                                21.576029                           18.693787       1.621576       2.170407                    0.998872      86.860760     223.744657       0.484764       0.346083      -1.233015      -0.030737      -0.054209      -0.000811       0.062322       0.024037       0.088714      -0.051355      -0.026979      -0.030722      -0.119029       0.032682       0.086347             24.672684      25.738028      -2.309511       1.402271      23.067106      -0.810845      25.212918           0.000016
           16             Gd      21.046578      12.664633       4.686059       1.864623     156.560145 0.37871608E+04  0.13827253E+06                                21.578168                           18.696631       1.621334       2.170109                    0.998866      86.873783     223.799606       0.484663       0.346134      -1.232944       0.030990      -0.053679       0.000002       0.061983      -0.023685      -0.088647      -0.051171      -0.027261      -0.028231      -0.118585       0.032032       0.086553             24.673832      25.735427       2.309507      -1.401411      23.068641      -0.809155      25.217429           0.000016
           17             Gd      17.459710       4.911840       4.686059       1.864959     156.548585 0.37866007E+04  0.13824458E+06                                21.576340                           18.694049       1.621543       2.170384                    0.998872      86.862764     223.752528       0.484751       0.346090      -1.233005      -0.062314       0.000484      -0.000813       0.062321       0.000298      -0.000125       0.102505       0.055106      -0.030674      -0.119020       0.032666       0.086354             24.673038      21.735034       0.001778      -0.001034      27.070848       1.619868      25.213232           0.000016
           18             Gd      12.539028      11.894555       4.686059       1.865018     156.547796 0.37865717E+04  0.13824285E+06                                21.576029                           18.693787       1.621577       2.170407                    0.998872      86.860759     223.744653       0.484764       0.346083      -1.233015       0.030737       0.054209       0.000811       0.062322       0.024037       0.088714      -0.051355      -0.026979      -0.030722      -0.119029       0.032682       0.086347             24.672684      25.738027      -2.309511       1.402271      23.067106      -0.810845      25.212918           0.000016
           19              H       5.100277       4.395603       0.972826       0.112172       1.083138 0.76475140E+01  0.73909015E+02                                 1.714805                            1.595254      -0.844065       2.482705                    0.998993       3.385768       9.269733       0.507876       1.247874      -0.716570      -0.002075       0.013839       0.037567       0.040089       0.006560       0.002827       0.008989      -0.002496       0.024969      -0.011700      -0.003242       0.014942              1.756850       1.437801      -0.020921      -0.248224       1.517181       0.363851       2.315567          -0.000001
           20              H      15.209820      10.275574      18.356229       0.115068       1.127867 0.81193805E+01  0.79449323E+02                                 1.737739                            1.626701      -1.017250       2.387201                    0.998150       3.444665       9.410761       0.512171       1.222148      -0.722156       0.019319       0.022691       0.015731       0.033698       0.014209      -0.003630       0.006309      -0.001503       0.042913      -0.022701       0.006618       0.016083              1.773634       1.889344       0.524763       0.150550       1.924741       0.226330       1.506818          -0.000001
           21              H      15.226833       9.715623      16.118168       0.085635       1.028907 0.72245308E+01  0.69146133E+02                                 1.682647                            1.569900      -0.757347       2.511160                    0.999520       3.469809       9.594104       0.500244       1.279281      -0.708926       0.026044       0.021527      -0.030206       0.045322       0.014433      -0.009670       0.002056      -0.003835       0.024015      -0.021179       0.005967       0.015212              1.739853       1.786313       0.353358      -0.351495       1.683499      -0.325847       1.749746          -0.000001
           22              H      10.167389       9.814349      13.244676       0.121911       0.969268 0.67734059E+01  0.64104152E+02                                 1.650108                            1.546408      -0.882212       2.472417                    0.998945       3.391057       9.473795       0.488826       1.323953      -0.699444       0.041538       0.010565      -0.004169       0.043063       0.009414      -0.004896      -0.006928       0.012199      -0.007354      -0.011960      -0.003767       0.015728              1.700371       2.346633       0.225765       0.070901       1.408927      -0.036920       1.345553          -0.000001
           23              H      25.698771      11.002030      11.900715       0.119980       1.092994 0.77993950E+01  0.75017282E+02                                 1.667001                            1.570517      -0.796490       2.500243                    0.999674       3.210579       8.495658       0.536970       1.185920      -0.732823       0.015178       0.025759      -0.020619       0.036318       0.003976       0.003640      -0.020428       0.015772      -0.028566      -0.027710       0.013037       0.014674              1.683919       1.503531       0.198146      -0.126265       1.846632      -0.489145       1.701592          -0.000001
           24              H      23.468942      10.455343      11.945701       0.085789       1.108264 0.75077114E+01  0.73003462E+02                                 1.807527                            1.625988      -0.959637       2.411475                    0.997862       3.662994      10.418463       0.476993       1.320561      -0.698956      -0.031034       0.020739      -0.022584       0.043626       0.003519       0.000132      -0.010532       0.000293      -0.012968      -0.012488       0.001729       0.010759              1.910355       2.025491      -0.455247       0.529172       1.780220      -0.511114       1.925353          -0.000000
           25              H       9.764116       8.120740       0.972826       0.113030       1.081984 0.76395762E+01  0.73836883E+02                                 1.716107                            1.596408      -0.846648       2.482294                    0.998980       3.384431       9.276102       0.506585       1.250978      -0.715895       0.012851      -0.005369       0.037214       0.039735      -0.004276       0.006450      -0.006885      -0.010238       0.025225      -0.011799      -0.003163       0.014961              1.758205       1.516502      -0.023932       0.439665       1.440581       0.033152       2.317533          -0.000001
           26              H      18.309121      11.161178      18.356229       0.114425       1.130563 0.81441442E+01  0.79763119E+02                                 1.741551                            1.629993      -1.021107       2.385246                    0.998070       3.449793       9.433162       0.511202       1.223368      -0.721878       0.010410      -0.028308       0.015934       0.034111      -0.007813       0.007177       0.000184      -0.023865       0.043273      -0.022771       0.006679       0.016092              1.777641       1.464273      -0.278793       0.121142       2.358859      -0.244418       1.509791          -0.000001
           27              H      17.815680      11.426416      16.118168       0.084748       1.032649 0.72557854E+01  0.69511681E+02                                 1.685628                            1.572405      -0.756867       2.510622                    0.999538       3.476294       9.612755       0.500331       1.277838      -0.709214       0.005325      -0.033579      -0.030606       0.045746      -0.008911       0.006699       0.007116      -0.023367       0.023484      -0.021227       0.006205       0.015022              1.743065       1.405274      -0.132624      -0.106772       2.070886       0.468925       1.753035          -0.000001
           28              H      20.430898      15.758653      13.244676       0.122539       0.965866 0.67425478E+01  0.63715510E+02                                 1.643730                            1.540952      -0.875833       2.475011                    0.999053       3.381273       9.427802       0.490794       1.320644      -0.700143      -0.012078      -0.041099      -0.003875       0.043012       0.000493      -0.003570       0.007866      -0.022328      -0.007572      -0.011935      -0.003903       0.015838              1.693528       1.442786       0.291102      -0.066982       2.296603      -0.042676       1.341193          -0.000001
           29              H      22.201317      16.449748      11.900715       0.120448       1.089861 0.77689000E+01  0.74618622E+02                                 1.660209                            1.564566      -0.783122       2.505312                    0.999753       3.206610       8.467231       0.539708       1.181570      -0.733813       0.014477      -0.026055      -0.020976       0.036448       0.004898      -0.019457       0.006965      -0.014772      -0.028862      -0.027678       0.013130       0.014548              1.676924       1.582900      -0.245953      -0.358014       1.753443       0.351482       1.694430          -0.000001
           30              H      14.335236       3.918671      11.945701       0.086631       1.105210 0.74840853E+01  0.72747542E+02                                 1.807767                            1.626100      -0.965986       2.409605                    0.997763       3.660407      10.423798       0.475597       1.324912      -0.698082       0.033133       0.016295      -0.022297       0.043133      -0.001565      -0.009317       0.005007      -0.006289      -0.013059      -0.012607       0.001919       0.010688              1.910695       2.236293       0.333819      -0.707594       1.569986      -0.202713       1.925807          -0.000000
           31              H      10.658260       2.219168       0.972826       0.112693       1.085204 0.76674284E+01  0.74181714E+02                                 1.720251                            1.599840      -0.853634       2.478793                    0.998883       3.390300       9.300281       0.505736       1.251799      -0.715698      -0.011157      -0.008440       0.037274       0.039813      -0.002293      -0.009142      -0.002130       0.012473       0.025287      -0.011774      -0.003146       0.014919              1.762647       1.483457       0.045020      -0.191945       1.480024      -0.399103       2.324460          -0.000001
           32              H      17.526426       8.034303      18.356229       0.115297       1.127543 0.81204495E+01  0.79491954E+02                                 1.740405                            1.629193      -1.025681       2.384266                    0.998075       3.445651       9.426804       0.510466       1.225734      -0.721358      -0.029304       0.005247       0.015932       0.033765      -0.006353      -0.003222      -0.006050       0.025022       0.042786      -0.022367       0.006579       0.015788              1.776366       2.374220      -0.247568      -0.271535       1.445863       0.017160       1.509014          -0.000001
           33              H      18.002846       8.329012      16.118168       0.084816       1.032450 0.72518343E+01  0.69450809E+02                                 1.684024                            1.570888      -0.759139       2.509387                    0.999526       3.473643       9.597710       0.501190       1.276068      -0.709598      -0.031870       0.011683      -0.030518       0.045646      -0.005736       0.002884      -0.009216       0.027004       0.023658      -0.021136       0.006089       0.015047              1.741401       2.017340      -0.221713       0.459130       1.455469      -0.141908       1.751393          -0.000001
           34              H      20.447062       3.898042      13.244676       0.122179       0.969592 0.67728804E+01  0.64070973E+02                                 1.647371                            1.543907      -0.877343       2.473716                    0.998994       3.387637       9.449163       0.490589       1.319776      -0.700291      -0.029662       0.030558      -0.003959       0.042770      -0.010101       0.008590      -0.000851       0.010399      -0.007395      -0.012086      -0.003886       0.015972              1.697487       1.835664      -0.517817      -0.003487       1.913383       0.079588       1.343414          -0.000002
           35              H      28.667906      16.754773      11.900715       0.121577       1.086360 0.77438138E+01  0.74362561E+02                                 1.661705                            1.566072      -0.791806       2.503876                    0.999712       3.200912       8.468054       0.537040       1.187681      -0.732424      -0.029596       0.000599      -0.020416       0.035960      -0.008798       0.015628       0.013348      -0.000700      -0.028087      -0.027446       0.012898       0.014548              1.678400       1.925283       0.049110       0.483651       1.414011       0.134500       1.695907          -0.000001
           36              H      13.241165      15.097028      11.945701       0.085631       1.107980 0.75032856E+01  0.72927212E+02                                 1.804847                            1.623714      -0.946819       2.416724                    0.998033       3.659741      10.396379       0.478266       1.317646      -0.699557      -0.002572      -0.037123      -0.022884       0.043685      -0.001964       0.009134       0.005451       0.005802      -0.012975      -0.012624       0.001849       0.010775              1.907417       1.445289       0.121286       0.177698       2.354580       0.712343       1.922382          -0.000000
           37              H      18.271675      16.438448       8.399292       0.112692       1.085187 0.76672430E+01  0.74178933E+02                                 1.720178                            1.599778      -0.853670       2.478775                    0.998882       3.390231       9.299809       0.505770       1.251732      -0.715713       0.012888       0.005443      -0.037274       0.039813       0.004253      -0.006415      -0.006854      -0.010207       0.025287      -0.011773      -0.003147       0.014920              1.762569       1.519809       0.023994      -0.441574       1.443555       0.033320       2.324344          -0.000001
           38              H       9.801560       3.574350       9.760123       0.115296       1.127552 0.81205198E+01  0.79492660E+02                                 1.740400                            1.629188      -1.025748       2.384235                    0.998074       3.445656       9.426759       0.510474       1.225715      -0.721363       0.010106       0.028001      -0.015932       0.033764       0.007657      -0.006850       0.000236      -0.023514       0.042790      -0.022367       0.006578       0.015789              1.776360       1.463547       0.278205      -0.120907       2.356522      -0.243736       1.509010          -0.000001
           39              H       9.308125       3.309112      11.998185       0.084816       1.032461 0.72519335E+01  0.69452047E+02                                 1.684039                            1.570902      -0.759157       2.509378                    0.999526       3.473672       9.597833       0.501186       1.276073      -0.709597       0.005816       0.033441       0.030517       0.045645       0.008823      -0.006540       0.007104      -0.023437       0.023660      -0.021135       0.006089       0.015046              1.741417       1.403939       0.132443       0.106671       2.068904       0.468579       1.751409          -0.000001
           40              H      20.430900      13.712384      14.871676       0.122179       0.969590 0.67728864E+01  0.64071216E+02                                 1.647388                            1.543923      -0.877359       2.473711                    0.998994       3.387658       9.449318       0.490578       1.319803      -0.700286      -0.011633       0.040969       0.003960       0.042772      -0.000548       0.003558       0.007865      -0.022697      -0.007394      -0.012087      -0.003886       0.015973              1.697505       1.445525      -0.292566       0.067184       2.303562      -0.042815       1.343427          -0.000001
           41              H      22.201322      13.021289      16.215638       0.121576       1.086410 0.77442813E+01  0.74368456E+02                                 1.661784                            1.566141      -0.791872       2.503843                    0.999712       3.200998       8.468467       0.537016       1.187713      -0.732416       0.014279       0.025930       0.020417       0.035959      -0.004705       0.019375       0.006863      -0.014887      -0.028084      -0.027449       0.012900       0.014548              1.678481       1.584433       0.245962       0.358335       1.755020       0.351632       1.695990          -0.000001
           42              H      22.842792      10.816857      16.170652       0.085631       1.107982 0.75032927E+01  0.72927196E+02                                 1.804838                            1.623706      -0.946788       2.416740                    0.998033       3.659729      10.396291       0.478271       1.317633      -0.699560       0.033435      -0.016334       0.022883       0.043684       0.001532       0.009286       0.005184      -0.006302      -0.012975      -0.012622       0.001848       0.010775              1.907406       2.232282      -0.333091       0.705750       1.567567      -0.202280       1.922370          -0.000000
           43              H      10.658269       7.604511       8.399292       0.112173       1.083127 0.76474394E+01  0.73908321E+02                                 1.714815                            1.595263      -0.843993       2.482739                    0.998994       3.385772       9.269830       0.507866       1.247901      -0.716564      -0.010947       0.008718      -0.037567       0.040089       0.002199       0.009197      -0.002046       0.012611       0.024971      -0.011701      -0.003241       0.014942              1.756860       1.479227      -0.044834       0.190994       1.475773      -0.396897       2.315581          -0.000001
           44              H       9.018866       6.701225       9.760123       0.115069       1.127853 0.81192668E+01  0.79448073E+02                                 1.737739                            1.626701      -1.017265       2.387198                    0.998149       3.444651       9.410769       0.512165       1.222166      -0.722152      -0.029312      -0.005384      -0.015731       0.033700       0.006452       0.003650      -0.006299       0.025364       0.042910      -0.022701       0.006618       0.016083              1.773635       2.370350       0.247055       0.271282       1.443736       0.017215       1.506818          -0.000001
           45              H       9.495291       6.406516      11.998185       0.085635       1.028906 0.72245230E+01  0.69146077E+02                                 1.682650                            1.569903      -0.757365       2.511153                    0.999520       3.469810       9.594125       0.500242       1.279286      -0.708925      -0.031667      -0.011789       0.030207       0.045323       0.005555      -0.003056      -0.009402       0.026918       0.024014      -0.021179       0.005967       0.015213              1.739856       2.015224       0.221199      -0.457940       1.454595      -0.141481       1.749749          -0.000001
           46              H      11.939514      10.837486      14.871676       0.121910       0.969277 0.67734724E+01  0.64104854E+02                                 1.650108                            1.546408      -0.882198       2.472419                    0.998945       3.391064       9.473779       0.488831       1.323939      -0.699447      -0.029917      -0.030690       0.004168       0.043061       0.009988      -0.008448      -0.000775       0.010206      -0.007352      -0.011960      -0.003766       0.015726              1.700371       1.838874       0.518922       0.003476       1.916686       0.079860       1.345552          -0.000002
           47              H      28.667911      12.716264      16.215638       0.119985       1.092913 0.77986508E+01  0.75007937E+02                                 1.666882                            1.570412      -0.796429       2.500276                    0.999674       3.210441       8.495022       0.537006       1.185876      -0.732834      -0.029899      -0.000266       0.020617       0.036319       0.008816      -0.015868       0.013366      -0.000992      -0.028571      -0.027707       0.013034       0.014673              1.683795       1.932304      -0.049488      -0.486686       1.417615       0.135208       1.701466          -0.000001
           48              H      13.241171      14.374009      16.170652       0.085792       1.108242 0.75075154E+01  0.73001028E+02                                 1.807500                            1.625965      -0.959647       2.411475                    0.997862       3.662934      10.418230       0.476997       1.320558      -0.698957      -0.002442       0.037244       0.022586       0.043626       0.001887      -0.009053       0.005380       0.005951      -0.012961      -0.012486       0.001728       0.010758              1.910325       1.447262      -0.121417      -0.178048       2.358389       0.713819       1.925323          -0.000000
           49              H      22.115387       5.428076       8.399292       0.113030       1.082007 0.76397983E+01  0.73839929E+02                                 1.716169                            1.596459      -0.846685       2.482277                    0.998980       3.384494       9.276480       0.506561       1.251023      -0.715885      -0.001775      -0.013813      -0.037214       0.039735      -0.006571      -0.002736       0.009029      -0.002288       0.025223      -0.011799      -0.003161       0.014961              1.758271       1.438881       0.020910       0.248558       1.518298       0.364208       2.317633          -0.000001
           50              H       6.702260       4.459954       9.760123       0.114424       1.130566 0.81441670E+01  0.79763373E+02                                 1.741551                            1.629993      -1.021029       2.385277                    0.998072       3.449796       9.433162       0.511203       1.223365      -0.721878       0.019311      -0.023168      -0.015933       0.034111      -0.014241       0.003748       0.006123      -0.001601       0.043272      -0.022771       0.006680       0.016091              1.777640       1.893770      -0.526763      -0.151101       1.929360       0.227119       1.509790          -0.000001
           51              H       6.719278       5.019905      11.998185       0.084748       1.032636 0.72556682E+01  0.69510175E+02                                 1.685605                            1.572385      -0.756833       2.510637                    0.999539       3.476256       9.612577       0.500338       1.277826      -0.709216       0.026419      -0.021401       0.030606       0.045745      -0.014574       0.009513       0.002244      -0.003750       0.023483      -0.021228       0.006205       0.015022              1.743040       1.789601      -0.354522       0.352707       1.686510      -0.326923       1.753010          -0.000001
           52              H      18.674941       4.921179      14.871676       0.122540       0.965860 0.67424873E+01  0.63714705E+02                                 1.643714                            1.540938      -0.875828       2.475015                    0.999053       3.381248       9.427672       0.490801       1.320631      -0.700146       0.041632      -0.010090       0.003875       0.043012      -0.009422       0.005028      -0.007024       0.012018      -0.007576      -0.011935      -0.003904       0.015839              1.693511       2.335224      -0.224157      -0.070450       1.404126      -0.036669       1.341182          -0.000001
           53              H      25.698776      18.469007      16.215638       0.120444       1.089890 0.77691665E+01  0.74621936E+02                                 1.660249                            1.564601      -0.783115       2.505313                    0.999753       3.206661       8.467451       0.539697       1.181583      -0.733810       0.015325      -0.025564       0.020976       0.036447      -0.003948      -0.003698      -0.020333       0.015872      -0.028859      -0.027679       0.013131       0.014548              1.676966       1.497842      -0.196832       0.125391       1.838585      -0.485809       1.694472          -0.000001
           54              H      14.961397       4.280185      16.170652       0.086628       1.105221 0.74842011E+01  0.72749081E+02                                 1.807792                            1.626122      -0.966017       2.409587                    0.997763       3.660459      10.424037       0.475589       1.324928      -0.698079      -0.030679      -0.020548       0.022295       0.043134      -0.003504      -0.000322      -0.010575       0.000436      -0.013067      -0.012611       0.001921       0.010689              1.910723       2.025688       0.455436      -0.529360       1.780646      -0.511448       1.925835          -0.000000
           55              H      28.929946      15.251755      17.771409       0.112172       1.083138 0.76475144E+01  0.73909017E+02                                 1.714805                            1.595254      -0.844064       2.482705                    0.998993       3.385768       9.269731       0.507877       1.247874      -0.716570       0.002075      -0.013839      -0.037567       0.040089       0.006560       0.002827       0.008989      -0.002496       0.024969      -0.011700      -0.003242       0.014942              1.756849       1.437800      -0.020921      -0.248224       1.517181       0.363851       2.315566          -0.000001
           56              H      18.820403       9.371784       0.388006       0.115068       1.127867 0.81193805E+01  0.79449323E+02                                 1.737739                            1.626701      -1.017250       2.387201                    0.998150       3.444665       9.410761       0.512171       1.222148      -0.722156      -0.019319      -0.022691      -0.015731       0.033698       0.014209      -0.003630       0.006309      -0.001503       0.042913      -0.022701       0.006618       0.016083              1.773634       1.889344       0.524763       0.150550       1.924741       0.226330       1.506818          -0.000001
           57              H      18.803390       9.931735       2.626067       0.085635       1.028907 0.72245296E+01  0.69146119E+02                                 1.682647                            1.569900      -0.757347       2.511160                    0.999520       3.469809       9.594104       0.500244       1.279281      -0.708926      -0.026044      -0.021527       0.030206       0.045322       0.014433      -0.009670       0.002056      -0.003835       0.024015      -0.021179       0.005967       0.015212              1.739853       1.786313       0.353358      -0.351495       1.683499      -0.325847       1.749746          -0.000001
           58              H      23.862834       9.833009       5.499559       0.121911       0.969267 0.67734007E+01  0.64104095E+02                                 1.650108                            1.546408      -0.882211       2.472418                    0.998945       3.391056       9.473794       0.488826       1.323954      -0.699444      -0.041538      -0.010565       0.004169       0.043063       0.009414      -0.004896      -0.006928       0.012199      -0.007354      -0.011960      -0.003767       0.015728              1.700371       2.346633       0.225765       0.070901       1.408927      -0.036920       1.345553          -0.000001
           59              H       8.331452       8.645328       6.843520       0.119980       1.092994 0.77993989E+01  0.75017328E+02                                 1.667002                            1.570517      -0.796490       2.500243                    0.999674       3.210580       8.495661       0.536970       1.185920      -0.732823      -0.015178      -0.025759       0.020619       0.036318       0.003976       0.003640      -0.020428       0.015772      -0.028566      -0.027710       0.013037       0.014674              1.683919       1.503532       0.198146      -0.126265       1.846633      -0.489145       1.701593          -0.000001
           60              H      10.561281       9.192015       6.798534       0.085788       1.108264 0.75077097E+01  0.73003444E+02                                 1.807528                            1.625989      -0.959637       2.411475                    0.997862       3.662994      10.418464       0.476992       1.320562      -0.698956       0.031034      -0.020739       0.022584       0.043626       0.003519       0.000132      -0.010532       0.000293      -0.012968      -0.012488       0.001729       0.010759              1.910355       2.025492      -0.455247       0.529172       1.780220      -0.511114       1.925353          -0.000000
           61              H      24.266107      11.526618      17.771409       0.113030       1.081984 0.76395770E+01  0.73836897E+02                                 1.716108                            1.596408      -0.846648       2.482294                    0.998980       3.384431       9.276104       0.506585       1.250979      -0.715894      -0.012851       0.005369      -0.037214       0.039735      -0.004276       0.006450      -0.006885      -0.010238       0.025225      -0.011799      -0.003163       0.014961              1.758206       1.516502      -0.023932       0.439665       1.440582       0.033152       2.317534          -0.000001
           62              H      15.721102       8.486180       0.388006       0.114425       1.130564 0.81441491E+01  0.79763185E+02                                 1.741552                            1.629994      -1.021108       2.385246                    0.998070       3.449794       9.433168       0.511201       1.223369      -0.721878      -0.010410       0.028307      -0.015934       0.034111      -0.007813       0.007177       0.000184      -0.023865       0.043273      -0.022771       0.006679       0.016092              1.777642       1.464274      -0.278793       0.121142       2.358860      -0.244418       1.509792          -0.000001
           63              H      16.214543       8.220942       2.626067       0.084748       1.032648 0.72557819E+01  0.69511642E+02                                 1.685628                            1.572405      -0.756867       2.510622                    0.999538       3.476293       9.612753       0.500330       1.277838      -0.709214      -0.005325       0.033579       0.030606       0.045746      -0.008911       0.006699       0.007116      -0.023367       0.023484      -0.021227       0.006205       0.015022              1.743065       1.405274      -0.132624      -0.106772       2.070886       0.468925       1.753035          -0.000001
           64              H      13.599325       3.888705       5.499559       0.122539       0.965866 0.67425512E+01  0.63715547E+02                                 1.643730                            1.540953      -0.875833       2.475011                    0.999053       3.381274       9.427804       0.490794       1.320643      -0.700143       0.012078       0.041099       0.003875       0.043012       0.000493      -0.003570       0.007866      -0.022328      -0.007572      -0.011935      -0.003903       0.015838              1.693528       1.442786       0.291102      -0.066982       2.296603      -0.042676       1.341194          -0.000001
           65              H      11.828906       3.197610       6.843520       0.120448       1.089862 0.77689036E+01  0.74618662E+02                                 1.660209                            1.564566      -0.783122       2.505312                    0.999753       3.206611       8.467233       0.539708       1.181569      -0.733813      -0.014477       0.026055       0.020976       0.036448       0.004898      -0.019457       0.006965      -0.014772      -0.028862      -0.027678       0.013130       0.014548              1.676924       1.582900      -0.245953      -0.358014       1.753443       0.351482       1.694430          -0.000001
           66              H      19.694987      15.728687       6.798534       0.086631       1.105211 0.74840911E+01  0.72747607E+02                                 1.807767                            1.626100      -0.965986       2.409605                    0.997763       3.660408      10.423799       0.475598       1.324911      -0.698082      -0.033133      -0.016295       0.022297       0.043133      -0.001565      -0.009317       0.005007      -0.006289      -0.013059      -0.012607       0.001919       0.010688              1.910695       2.236293       0.333819      -0.707595       1.569986      -0.202713       1.925807          -0.000000
           67              H      23.371963      17.428190      17.771409       0.112693       1.085203 0.76674279E+01  0.74181713E+02                                 1.720251                            1.599841      -0.853634       2.478793                    0.998883       3.390300       9.300283       0.505736       1.251800      -0.715698       0.011157       0.008440      -0.037274       0.039813      -0.002293      -0.009142      -0.002130       0.012473       0.025287      -0.011774      -0.003146       0.014919              1.762648       1.483457       0.045020      -0.191945       1.480025      -0.399103       2.324461          -0.000001
           68              H      16.503797      11.613055       0.388006       0.115297       1.127543 0.81204536E+01  0.79492004E+02                                 1.740406                            1.629193      -1.025682       2.384265                    0.998075       3.445652       9.426807       0.510466       1.225734      -0.721358       0.029304      -0.005247      -0.015932       0.033765      -0.006353      -0.003222      -0.006050       0.025022       0.042786      -0.022367       0.006579       0.015788              1.776366       2.374221      -0.247569      -0.271535       1.445863       0.017160       1.509014          -0.000001
           69              H      16.027377      11.318346       2.626067       0.084817       1.032449 0.72518309E+01  0.69450768E+02                                 1.684023                            1.570888      -0.759139       2.509387                    0.999526       3.473642       9.597707       0.501191       1.276068      -0.709598       0.031870      -0.011683       0.030518       0.045646      -0.005736       0.002884      -0.009216       0.027004       0.023658      -0.021136       0.006089       0.015047              1.741400       2.017339      -0.221713       0.459130       1.455469      -0.141908       1.751393          -0.000001
           70              H      13.583161      15.749316       5.499559       0.122179       0.969592 0.67728804E+01  0.64070973E+02                                 1.647371                            1.543907      -0.877343       2.473716                    0.998994       3.387637       9.449163       0.490589       1.319776      -0.700291       0.029662      -0.030558       0.003959       0.042770      -0.010101       0.008590      -0.000851       0.010399      -0.007395      -0.012086      -0.003886       0.015972              1.697487       1.835664      -0.517817      -0.003487       1.913383       0.079588       1.343414          -0.000001
           71              H       5.362317       2.892585       6.843520       0.121577       1.086359 0.77438106E+01  0.74362527E+02                                 1.661705                            1.566072      -0.791805       2.503876                    0.999712       3.200911       8.468053       0.537040       1.187682      -0.732424       0.029596      -0.000599       0.020416       0.035960      -0.008798       0.015628       0.013348      -0.000700      -0.028087      -0.027446       0.012898       0.014548              1.678401       1.925284       0.049110       0.483651       1.414011       0.134500       1.695907          -0.000001
           72              H      20.789058       4.550330       6.798534       0.085631       1.107980 0.75032855E+01  0.72927212E+02                                 1.804847                            1.623714      -0.946819       2.416724                    0.998033       3.659741      10.396379       0.478266       1.317646      -0.699557       0.002572       0.037123       0.022884       0.043685      -0.001964       0.009134       0.005451       0.005802      -0.012975      -0.012624       0.001849       0.010775              1.907417       1.445289       0.121286       0.177698       2.354580       0.712343       1.922382          -0.000000
           73              H      15.758548       3.208910      10.344943       0.112692       1.085187 0.76672399E+01  0.74178898E+02                                 1.720178                            1.599778      -0.853670       2.478775                    0.998882       3.390230       9.299807       0.505770       1.251733      -0.715713      -0.012888      -0.005443       0.037274       0.039813       0.004253      -0.006415      -0.006854      -0.010207       0.025287      -0.011773      -0.003147       0.014920              1.762569       1.519809       0.023994      -0.441574       1.443555       0.033320       2.324344          -0.000001
           74              H      24.228663      16.073008       8.984112       0.115297       1.127552 0.81205201E+01  0.79492664E+02                                 1.740399                            1.629187      -1.025748       2.384235                    0.998074       3.445656       9.426759       0.510474       1.225715      -0.721363      -0.010106      -0.028001       0.015932       0.033764       0.007657      -0.006850       0.000236      -0.023514       0.042790      -0.022367       0.006578       0.015789              1.776359       1.463547       0.278205      -0.120906       2.356522      -0.243736       1.509010          -0.000000
           75              H      24.722098      16.338246       6.746050       0.084816       1.032460 0.72519294E+01  0.69451998E+02                                 1.684039                            1.570902      -0.759156       2.509378                    0.999526       3.473671       9.597830       0.501186       1.276073      -0.709597      -0.005816      -0.033441      -0.030517       0.045645       0.008823      -0.006540       0.007104      -0.023437       0.023660      -0.021135       0.006089       0.015046              1.741417       1.403939       0.132443       0.106671       2.068903       0.468579       1.751409          -0.000001
           76              H      13.599323       5.934974       3.872559       0.122179       0.969590 0.67728871E+01  0.64071225E+02                                 1.647388                            1.543924      -0.877360       2.473710                    0.998994       3.387658       9.449319       0.490578       1.319803      -0.700286       0.011633      -0.040969      -0.003960       0.042772      -0.000548       0.003558       0.007865      -0.022697      -0.007394      -0.012087      -0.003886       0.015973              1.697505       1.445526      -0.292566       0.067184       2.303562      -0.042815       1.343427          -0.000002
           77              H      11.828901       6.626069       2.528597       0.121576       1.086409 0.77442738E+01  0.74368369E+02                                 1.661783                            1.566140      -0.791871       2.503843                    0.999712       3.200996       8.468462       0.537015       1.187714      -0.732416      -0.014279      -0.025930      -0.020417       0.035959      -0.004705       0.019375       0.006863      -0.014887      -0.028084      -0.027449       0.012900       0.014548              1.678481       1.584433       0.245962       0.358334       1.755020       0.351631       1.695990          -0.000001
           78              H      11.187431       8.830501       2.573583       0.085631       1.107982 0.75032941E+01  0.72927209E+02                                 1.804838                            1.623706      -0.946787       2.416740                    0.998033       3.659729      10.396289       0.478271       1.317632      -0.699560      -0.033435       0.016334      -0.022883       0.043684       0.001532       0.009286       0.005184      -0.006302      -0.012975      -0.012622       0.001848       0.010775              1.907406       2.232281      -0.333090       0.705750       1.567567      -0.202280       1.922370          -0.000000
           79              H      23.371954      12.042847      10.344943       0.112173       1.083127 0.76474394E+01  0.73908321E+02                                 1.714815                            1.595263      -0.843993       2.482739                    0.998994       3.385772       9.269830       0.507866       1.247901      -0.716564       0.010947      -0.008718       0.037567       0.040089       0.002199       0.009197      -0.002046       0.012611       0.024971      -0.011701      -0.003241       0.014942              1.756860       1.479227      -0.044834       0.190994       1.475773      -0.396897       2.315581          -0.000001
           80              H      25.011357      12.946133       8.984112       0.115069       1.127854 0.81192722E+01  0.79448137E+02                                 1.737739                            1.626702      -1.017266       2.387198                    0.998149       3.444652       9.410772       0.512165       1.222165      -0.722152       0.029312       0.005384       0.015731       0.033700       0.006452       0.003650      -0.006299       0.025364       0.042910      -0.022701       0.006618       0.016083              1.773635       2.370351       0.247055       0.271282       1.443736       0.017215       1.506819          -0.000001
           81              H      24.534932      13.240842       6.746050       0.085635       1.028905 0.72245188E+01  0.69146028E+02                                 1.682650                            1.569903      -0.757364       2.511153                    0.999520       3.469809       9.594122       0.500242       1.279286      -0.708925       0.031667       0.011789      -0.030207       0.045323       0.005555      -0.003056      -0.009402       0.026918       0.024014      -0.021179       0.005967       0.015213              1.739856       2.015223       0.221199      -0.457940       1.454595      -0.141481       1.749749          -0.000001
           82              H      22.090709       8.809872       3.872559       0.121910       0.969276 0.67734672E+01  0.64104798E+02                                 1.650108                            1.546408      -0.882198       2.472419                    0.998945       3.391063       9.473778       0.488831       1.323940      -0.699446       0.029917       0.030690      -0.004168       0.043061       0.009988      -0.008447      -0.000775       0.010206      -0.007352      -0.011960      -0.003766       0.015726              1.700371       1.838874       0.518922       0.003476       1.916686       0.079860       1.345552          -0.000002
           83              H       5.362312       6.931094       2.528597       0.119985       1.092913 0.77986493E+01  0.75007917E+02                                 1.666881                            1.570412      -0.796429       2.500276                    0.999674       3.210441       8.495021       0.537006       1.185875      -0.732834       0.029899       0.000266      -0.020617       0.036319       0.008816      -0.015868       0.013366      -0.000992      -0.028571      -0.027707       0.013034       0.014673              1.683795       1.932304      -0.049488      -0.486686       1.417615       0.135208       1.701466          -0.000001
           84              H      20.789052       5.273349       2.573583       0.085792       1.108243 0.75075243E+01  0.73001130E+02                                 1.807500                            1.625965      -0.959647       2.411474                    0.997862       3.662936      10.418234       0.476998       1.320557      -0.698957       0.002442      -0.037244      -0.022586       0.043626       0.001887      -0.009053       0.005380       0.005951      -0.012961      -0.012486       0.001728       0.010758              1.910325       1.447262      -0.121417      -0.178048       2.358390       0.713819       1.925323          -0.000000
           85              H      11.914836      14.219282      10.344943       0.113030       1.082007 0.76397985E+01  0.73839930E+02                                 1.716168                            1.596459      -0.846685       2.482277                    0.998980       3.384494       9.276479       0.506561       1.251022      -0.715885       0.001775       0.013813       0.037214       0.039735      -0.006571      -0.002736       0.009029      -0.002288       0.025223      -0.011799      -0.003161       0.014961              1.758271       1.438881       0.020910       0.248558       1.518298       0.364208       2.317632          -0.000001
           86              H      27.327963      15.187404       8.984112       0.114424       1.130566 0.81441724E+01  0.79763437E+02                                 1.741551                            1.629993      -1.021030       2.385277                    0.998072       3.449797       9.433165       0.511203       1.223365      -0.721879      -0.019311       0.023168       0.015933       0.034111      -0.014241       0.003748       0.006123      -0.001601       0.043272      -0.022771       0.006680       0.016091              1.777641       1.893771      -0.526763      -0.151101       1.929361       0.227119       1.509790          -0.000001
           87              H      27.310945      14.627453       6.746050       0.084748       1.032636 0.72556688E+01  0.69510179E+02                                 1.685605                            1.572385      -0.756833       2.510637                    0.999539       3.476256       9.612576       0.500338       1.277826      -0.709216      -0.026419       0.021401      -0.030606       0.045745      -0.014574       0.009513       0.002244      -0.003750       0.023483      -0.021228       0.006205       0.015022              1.743040       1.789601      -0.354522       0.352707       1.686510      -0.326923       1.753010          -0.000001
           88              H      15.355282      14.726179       3.872559       0.122541       0.965860 0.67424875E+01  0.63714709E+02                                 1.643714                            1.540938      -0.875828       2.475015                    0.999053       3.381248       9.427673       0.490801       1.320631      -0.700146      -0.041632       0.010090      -0.003875       0.043012      -0.009422       0.005028      -0.007024       0.012018      -0.007576      -0.011935      -0.003904       0.015839              1.693510       2.335224      -0.224157      -0.070450       1.404125      -0.036669       1.341182          -0.000001
           89              H       8.331447       1.178351       2.528597       0.120444       1.089890 0.77691671E+01  0.74621948E+02                                 1.660250                            1.564602      -0.783116       2.505313                    0.999753       3.206661       8.467453       0.539696       1.181583      -0.733810      -0.015325       0.025564      -0.020976       0.036447      -0.003948      -0.003697      -0.020333       0.015872      -0.028859      -0.027679       0.013131       0.014548              1.676967       1.497842      -0.196833       0.125391       1.838585      -0.485809       1.694473          -0.000001
           90              H      19.068826      15.367173       2.573583       0.086628       1.105222 0.74842018E+01  0.72749087E+02                                 1.807792                            1.626122      -0.966017       2.409587                    0.997763       3.660459      10.424036       0.475589       1.324927      -0.698079       0.030679       0.020548      -0.022295       0.043134      -0.003504      -0.000322      -0.010575       0.000436      -0.013066      -0.012611       0.001921       0.010689              1.910723       2.025688       0.455436      -0.529360       1.780646      -0.511448       1.925835          -0.000000
           91              H       0.000000       0.000000       0.000000       0.386881       0.954000 0.69050892E+01  0.68675826E+02                                 1.831112                            1.693910      -2.208095       1.849621                    0.997071       4.495272      14.904055       0.395211       1.558269      -0.642089       0.000000       0.000000      -0.000000       0.000000       0.000209      -0.000059       0.000003       0.000222      -0.028249      -0.009416       0.004472       0.004945              1.948675       1.638262       0.000010      -0.000002       1.638284       0.000004       2.569479          -0.000002
           92              H      17.015111       9.823679       9.372118       0.386881       0.954000 0.69050812E+01  0.68675731E+02                                 1.831111                            1.693909      -2.208094       1.849621                    0.997071       4.495271      14.904053       0.395211       1.558270      -0.642089      -0.000000       0.000000      -0.000000       0.000000       0.000201      -0.000025      -0.000053       0.000249      -0.028249      -0.009416       0.004472       0.004945              1.948675       1.638287      -0.000005       0.000003       1.638258      -0.000003       2.569478          -0.000002
           93              C      13.096543       7.584869      17.034198       0.497979      24.731562 0.27945710E+03  0.59699131E+04                                 7.794940                            5.918494      -0.231886       1.964773                    0.999064      23.759957      68.313659       0.609979       0.470044      -1.017395      -0.009712      -0.051014      -0.043641       0.067833      -0.034199       0.031041      -0.017359       0.019263      -0.211012      -0.078936      -0.000088       0.079023              8.894056       7.581725       3.220460      -1.485301       8.614101       1.526725      10.486344          -0.000025
           94              C      12.898319       7.990097      18.366914      -0.201985      39.950668 0.49467875E+03  0.11885279E+05                                 9.907011                            7.282804       0.197675       2.055076                    0.999230      28.742031      80.698752       0.634037       0.402073      -1.084967       0.013003       0.024296       0.022712       0.035710       0.008680       0.015101       0.003855      -0.024451      -0.059107      -0.028470       0.001948       0.026521             11.581616      11.697056       4.447381      -4.220764       9.264717       0.655709      13.783074           0.000004
           95              C       5.191307       4.111207       0.095033      -0.037829      30.407723 0.39942159E+03  0.92116422E+04                                 8.486226                            6.705062       0.036332       1.987948                    0.999634      28.480932      81.618849       0.629210       0.422090      -1.058521      -0.008285      -0.008755      -0.024068       0.026917      -0.018061       0.015871       0.009622       0.003236       0.042541      -0.032163       0.009135       0.023028              9.263214       9.311202       3.759880      -2.505057       8.398517       0.595464      10.079922           0.000005
           96              C      14.625351       9.631632      18.022769      -0.199482      31.946263 0.44381673E+03  0.10476394E+05                                 8.637954                            6.977763       0.269226       2.049212                    0.999821      29.883885      85.772137       0.630722       0.411396      -1.068627      -0.024238      -0.013866       0.008338       0.029142       0.039965      -0.003627       0.020527      -0.012171       0.068304      -0.055235       0.014606       0.040629              9.310626       9.306119       3.705599      -1.865672       8.183448       0.538202      10.442310          -0.000001
           97              C      14.660231       9.255876      16.694553       0.136692      24.738909 0.32427901E+03  0.71135382E+04                                 7.458580                            6.096286       0.275218       2.109204                    0.999832      25.623884      72.097022       0.649675       0.429777      -1.051600      -0.044354      -0.045835      -0.017334       0.066096      -0.021262      -0.013512      -0.018888       0.016540      -0.071604      -0.041485       0.006732       0.034753              8.045557       7.259318       3.146637      -0.880930       7.911584       0.584029       8.965768          -0.000002
           98              C       3.296676       2.521246       0.468981       0.638876      21.848244 0.23993548E+03  0.49203965E+04                                 7.175498                            5.480475       0.025660       2.067515                    0.999587      21.976408      61.355158       0.636249       0.469433      -1.020523      -0.033496      -0.032189       0.015996       0.049132      -0.067012       0.055293      -0.024174      -0.075248      -0.091263      -0.089236      -0.020723       0.109960              8.254703       8.390162       2.440307      -2.827173       6.351132       0.559975      10.022814          -0.000029
           99              C      24.447313       8.245018      13.966142       0.485152      25.697904 0.28743114E+03  0.62012713E+04                                 8.074014                            6.040463      -0.238224       1.959928                    0.999399      24.273977      70.794289       0.596378       0.476034      -1.011289      -0.046510      -0.046928       0.013924       0.067522      -0.011285      -0.027252       0.031588      -0.114760       0.077613      -0.077574       0.004888       0.072685              9.429465      12.892718       0.980539       0.601016       7.749312      -3.106795       7.646364          -0.000023
          100              C      25.821282       8.561831      14.047679      -0.214406      42.429624 0.53094317E+03  0.13039269E+05                                10.457367                            7.638057       0.050220       2.006234                    0.998566      29.566811      85.097502       0.605274       0.412049      -1.073786       0.017562       0.032578      -0.015604       0.040165       0.005519      -0.013293      -0.001421      -0.041859       0.004734      -0.028156       0.006693       0.021463             12.452089      17.804363      -0.708251       2.347501       9.592322      -4.392467       9.959582           0.000005
          101              C      26.278987       9.596264      13.245801      -0.023008      30.001606 0.40823473E+03  0.94830324E+04                                 8.513114                            6.851331       0.033452       1.995671                    0.999735      28.362948      82.043295       0.611502       0.431193      -1.051043      -0.020479      -0.012349       0.002535       0.024048       0.010376      -0.018843       0.020430       0.018192       0.020424      -0.034691       0.007601       0.027091              9.281613      11.641584      -0.235391       1.494176       8.272852      -3.560508       7.930403           0.000003
          102              C      25.396754      10.307988      12.440549      -0.204409      31.819973 0.43425010E+03  0.10180829E+05                                 8.564530                            6.859225       0.257370       2.042289                    0.999834      29.800173      84.857255       0.643016       0.406295      -1.073445       0.017628      -0.020682       0.016957       0.032031       0.020598      -0.001908      -0.057329       0.040266      -0.070412      -0.075167       0.020394       0.054773              9.249943      12.052362      -0.085751       1.460908       7.933447      -3.444578       7.764021           0.000000
          103              C      24.066173       9.963177      12.463042       0.147400      25.499362 0.31737093E+03  0.69420232E+04                                 7.700015                            6.077233       0.156880       2.076995                    0.999627      25.570222      72.434157       0.641669       0.436391      -1.044966      -0.021997      -0.057597       0.040347       0.073683      -0.018788       0.009709       0.024393      -0.020258       0.052947      -0.038635       0.003224       0.035410              8.447364      10.556439      -0.033476       1.177958       7.509705      -3.312959       7.275948          -0.000004
          104              C       9.772641       7.816215      14.894544       0.694320      21.896735 0.22679188E+03  0.46221096E+04                                 7.387182                            5.472521      -0.259972       1.990028                    0.999107      21.750436      62.115482       0.606896       0.495198      -0.999074       0.032842      -0.036449       0.050732       0.070576       0.020558       0.006031       0.077294      -0.107722       0.061467      -0.069561      -0.042809       0.112370              8.678167      11.747319      -0.445853       0.124115       6.587873      -2.890334       7.699310          -0.000026
          105              C      17.035539      14.336679      17.034198       0.498555      24.690509 0.27891903E+03  0.59556052E+04                                 7.787765                            5.913696      -0.230424       1.965586                    0.999061      23.734581      68.226707       0.610081       0.470187      -1.017308      -0.039707       0.033243      -0.043748       0.067791       0.025947      -0.030162      -0.018077       0.049652      -0.208779      -0.078049      -0.000848       0.078897              8.885465       5.562430      -2.054799       2.062731      10.617582       0.521980      10.476385          -0.000026
          106              C      17.485590      14.305736      18.366914      -0.203450      39.987815 0.49524139E+03  0.11902158E+05                                 9.912729                            7.286691       0.195110       2.054040                    0.999280      28.759217      80.757952       0.633902       0.402045      -1.084988       0.014651      -0.023943       0.021681       0.035468      -0.015140      -0.004207      -0.014820      -0.003230      -0.059820      -0.028505       0.001684       0.026821             11.588494       6.024627      -1.171964       2.680047      14.950374       3.328170      13.790481           0.000005
          107              C       9.472306       8.184102       0.095033      -0.038125      30.415774 0.39955108E+03  0.92154807E+04                                 8.487661                            6.705685       0.036990       1.988093                    0.999647      28.485356      81.638355       0.629238       0.422032      -1.058545      -0.003259       0.012369      -0.024854       0.027952       0.010073      -0.000118      -0.017311       0.028666       0.040343      -0.030511       0.008621       0.021890              9.265140       5.371260      -1.485417       1.768190      12.343030       1.872476      10.081131           0.000004
          108              C      18.043685      11.989313      18.022769      -0.199340      31.943102 0.44369699E+03  0.10472625E+05                                 8.636023                            6.975291       0.270340       2.049605                    0.999830      29.882194      85.757115       0.631056       0.411215      -1.068768      -0.000203       0.026938       0.008717       0.028314      -0.025765       0.019311      -0.007414      -0.065355       0.067275      -0.056096       0.014761       0.041335              9.309125       5.253497      -1.367341       1.398496      12.234571       1.345891      10.439306          -0.000000
          109              C      17.700829      12.146983      16.694553       0.137472      24.703968 0.32363923E+03  0.70955684E+04                                 7.449849                            6.088734       0.272332       2.108681                    0.999829      25.599557      71.994321       0.650363       0.429560      -1.051796      -0.016950       0.060134      -0.017248       0.064815       0.017746      -0.010383       0.021758       0.030120      -0.069901      -0.042267       0.007340       0.034927              8.036324       5.017402      -1.853273       0.944863      10.135333       0.472223       8.956237          -0.000003
          110              C       9.042675      10.619882       0.468981       0.641399      21.807560 0.23941070E+03  0.49071117E+04                                 7.168673                            5.475931       0.029250       2.069158                    0.999606      21.948766      61.268920       0.636239       0.469682      -1.020354      -0.011505       0.045068       0.015942       0.049169       0.000684      -0.048958      -0.035760       0.151900      -0.090481      -0.088800      -0.020504       0.109305              8.246426       4.743419      -0.336972       1.896095       9.983774       2.165198      10.012084          -0.000028
          111              C      11.931856       4.176544      13.966142       0.484573      25.711958 0.28762277E+03  0.62062777E+04                                 8.076529                            6.042414      -0.246565       1.957343                    0.999419      24.279524      70.809405       0.596306       0.476024      -1.011321      -0.016698       0.063248       0.012779       0.066651      -0.043917       0.040673       0.007628       0.078422       0.077908      -0.077752       0.004959       0.072794              9.432184       8.188007       1.736587      -2.992164      12.459615       1.033990       7.648929          -0.000023
          112              C      20.026790      17.563754      14.047679      -0.215247      42.427011 0.53102426E+03  0.13039976E+05                                10.450149                            7.633870       0.058613       2.008668                    0.998542      29.570664      85.066412       0.606090       0.411535      -1.074268       0.019843      -0.031533      -0.015726       0.040440      -0.021007       0.005784       0.012452       0.010879       0.005676      -0.028567       0.007209       0.021358             12.442466      12.249875       3.907351      -4.973174      15.125310       0.162308       9.952214           0.000006
          113              C      20.693781      16.650152      13.245801      -0.024514      30.059114 0.40929949E+03  0.95141064E+04                                 8.525234                            6.862248       0.031961       1.994683                    0.999724      28.397970      82.176124       0.610740       0.431442      -1.050875      -0.000098       0.024439       0.002862       0.024606       0.001718       0.028101       0.006321      -0.027123       0.021922      -0.035704       0.007831       0.027873              9.294066       9.333674       1.577733      -3.837071      10.605752       0.487115       7.942772           0.000002
          114              C      21.751268      17.058325      12.440549      -0.205112      31.822702 0.43436112E+03  0.10184042E+05                                 8.566343                            6.862109       0.254146       2.041540                    0.999817      29.799913      84.857933       0.642601       0.406533      -1.073292      -0.028080      -0.006110       0.017790       0.033798       0.006689      -0.048922       0.029217      -0.053407      -0.070583      -0.074472       0.021098       0.053374              9.251216       9.039949       1.829304      -3.713334      10.948955       0.454389       7.764744           0.000001
          115              C      13.610394       3.647538      12.463042       0.148281      25.490381 0.31729856E+03  0.69399804E+04                                 7.698131                            6.075967       0.157432       2.077306                    0.999622      25.562573      72.407908       0.641833       0.436309      -1.045025      -0.039888       0.046750       0.041955       0.074410       0.000872       0.016094      -0.020523       0.041761       0.054141      -0.038362       0.003135       0.035227              8.445337       8.300314       1.335977      -3.458596       9.760425       0.635002       7.275273          -0.000004
          116              C      18.897839      17.099586      14.894544       0.696301      21.834910 0.22605325E+03  0.46031985E+04                                 7.374724                            5.464429      -0.263371       1.989590                    0.998971      21.707987      61.963822       0.607221       0.495348      -0.999021      -0.047828      -0.008755       0.051262       0.070653      -0.057534       0.063353      -0.043423       0.018051       0.061695      -0.070140      -0.041860       0.112000              8.662783       8.249336       2.451790      -2.559734      10.052931       1.334880       7.686081          -0.000027
          117              C      20.913280       7.549504      17.034198       0.497776      24.728781 0.27942557E+03  0.59691398E+04                                 7.794921                            5.918529      -0.231019       1.965071                    0.999079      23.758955      68.312772       0.609913       0.470103      -1.017352       0.050744       0.017150      -0.042923       0.068640       0.008644      -0.000373       0.035410      -0.069176      -0.211801      -0.079091      -0.000100       0.079192              8.894037      11.143673      -1.162745      -0.580585       5.050916      -2.049867      10.487522          -0.000026
          118              C      20.661458       7.175223      18.366914      -0.201433      39.898256 0.49391946E+03  0.11861341E+05                                 9.895874                            7.275115       0.204005       2.057280                    0.999253      28.719047      80.589581       0.634707       0.401842      -1.085228      -0.028785      -0.000805       0.023121       0.036930       0.005901      -0.009688       0.011046       0.027906      -0.059804      -0.028048       0.001638       0.026410             11.568279      13.708838      -3.271720       1.536979       7.228947      -3.977240      13.767052           0.000005
          119              C      10.859037       2.440200       0.095033      -0.037992      30.387480 0.39903132E+03  0.92000182E+04                                 8.479631                            6.698688       0.040068       1.989105                    0.999629      28.472829      81.573149       0.629971       0.421700      -1.058808       0.011138      -0.002264      -0.024120       0.026663       0.006858      -0.015316       0.008721      -0.033299       0.039176      -0.030988       0.008970       0.022018              9.256722      11.871924      -2.272557       0.734781       5.822408      -2.466256      10.075833           0.000004
          120              C      18.376330       7.850109      18.022769      -0.202021      32.035269 0.44542803E+03  0.10524238E+05                                 8.653934                            6.990129       0.267903       2.048300                    0.999823      29.938735      85.977079       0.630186       0.411362      -1.068621       0.023288      -0.014455       0.008435       0.028678      -0.015301      -0.016181      -0.013431       0.075538       0.064116      -0.055003       0.014221       0.040783              9.328363      11.696219      -2.344270       0.469361       5.826831      -1.889564      10.462039          -0.000001
          121              C      18.684302       8.068194      16.694553       0.139525      24.640526 0.32258177E+03  0.70662032E+04                                 7.436309                            6.078200       0.280007       2.111670                    0.999825      25.554056      71.821769       0.651056       0.429478      -1.051905       0.061406      -0.015366      -0.016576       0.065434       0.003330       0.023389      -0.002122      -0.046033      -0.069233      -0.041557       0.006758       0.034799              8.021322      10.440062      -1.286647      -0.063288       4.684104      -1.052132       8.939799          -0.000002
          122              C      13.183300       1.594382       0.468981       0.639324      21.838853 0.23983073E+03  0.49177932E+04                                 7.173854                            5.479669       0.029818       2.068746                    0.999583      21.972457      61.344627       0.636217       0.469499      -1.020470       0.045286      -0.012998       0.015259       0.049523       0.066018      -0.006924       0.060347      -0.077775      -0.091871      -0.089572      -0.020377       0.109950              8.252478       8.971908      -2.102307       0.927840       5.765814      -2.727268      10.019713          -0.000029
          123              C      14.666183      17.049485      13.966142       0.484776      25.694264 0.28740426E+03  0.62008478E+04                                 8.075069                            6.041625      -0.244977       1.957967                    0.999436      24.274226      70.807151       0.596077       0.476262      -1.011119       0.064055      -0.016380       0.014434       0.067674       0.055291      -0.013158      -0.038832       0.038510       0.078576      -0.077725       0.005809       0.071916              9.430261       9.884851      -2.717298       2.390508      10.758580       2.073792       7.647353          -0.000026
          124              C      30.719930      18.080970      14.047679      -0.215614      42.466408 0.53161420E+03  0.13058409E+05                                10.458049                            7.639246       0.052581       2.006626                    0.998525      29.584469      85.125849       0.605727       0.411657      -1.074162      -0.036998      -0.002078      -0.016237       0.040457       0.015602       0.007462      -0.010938       0.031384       0.004189      -0.028475       0.006600       0.021875             12.452294      11.031350      -3.201818       2.630030      16.365967       4.228855       9.959564           0.000007
          125              C      29.595230      17.960139      13.245801      -0.022235      29.931181 0.40702789E+03  0.94472935E+04                                 8.498151                            6.840459       0.036487       1.997173                    0.999711      28.322013      81.871416       0.612132       0.431100      -1.051179       0.020885      -0.012122       0.002319       0.024259      -0.012443      -0.008250      -0.026600       0.009180       0.020552      -0.034439       0.007361       0.027078              9.264305       8.895011      -1.338415       2.331099      10.982391       3.066996       7.915514           0.000002
          126              C      29.419974      16.840239      12.440549      -0.208635      31.952515 0.43673340E+03  0.10253743E+05                                 8.587754                            6.879174       0.255552       2.040738                    0.999829      29.882305      85.154517       0.642026       0.406338      -1.073407       0.009167       0.027206       0.017449       0.033596      -0.025551       0.049668       0.027057       0.014846      -0.069559      -0.073443       0.020448       0.052995              9.274294       8.909336      -1.746258       2.256601      11.129629       2.996469       7.783915           0.000002
          127              C      13.368779      15.860328      12.463042       0.149130      25.452757 0.31665887E+03  0.69222712E+04                                 7.690043                            6.070362       0.156319       2.077281                    0.999616      25.539685      72.315992       0.642067       0.436384      -1.045014       0.059428       0.009927       0.040422       0.072555       0.018036      -0.026444      -0.004113      -0.022608       0.052064      -0.038753       0.002981       0.035772              8.435707       8.231150      -1.299398       2.276935       9.809475       2.672161       7.266497          -0.000004
          128              C      22.374875       4.555247      14.894544       0.696888      21.839674 0.22612442E+03  0.46049890E+04                                 7.375187                            5.464897      -0.261287       1.990222                    0.998963      21.712333      61.977589       0.607264       0.495277      -0.999061       0.015440       0.047268       0.050767       0.071063       0.035864      -0.069315      -0.033091       0.090356       0.061332      -0.069664      -0.041983       0.111647              8.663203       7.479058      -2.007771       2.435577      10.824618       1.548870       7.685932          -0.000027
          129              C      17.035532      15.134358      11.082154       0.497773      24.728794 0.27942581E+03  0.59691441E+04                                 7.794911                            5.918524      -0.230990       1.965081                    0.999079      23.758946      68.312662       0.609914       0.470101      -1.017353      -0.040224      -0.035369       0.042922       0.068638      -0.025632       0.030477      -0.018029       0.049553      -0.211799      -0.079090      -0.000099       0.079188              8.894023       5.567127       2.056863      -2.065517      10.627444       0.522146      10.487498          -0.000026
          130              C      17.485579      15.165301       9.749439      -0.201433      39.898018 0.49391657E+03  0.11861250E+05                                 9.895826                            7.275089       0.204012       2.057283                    0.999253      28.718957      80.589165       0.634709       0.401841      -1.085229       0.015089       0.024526      -0.023121       0.036930       0.015032       0.004725      -0.013913      -0.003731      -0.059812      -0.028050       0.001641       0.026409             11.568215       6.015495       1.169995      -2.675875      14.922172       3.319690      13.766978           0.000005
          131              C      17.979868      16.375086       9.277084      -0.037991      30.387276 0.39902870E+03  0.91999350E+04                                 8.479585                            6.698671       0.040102       1.989116                    0.999629      28.472694      81.572432       0.629972       0.421701      -1.058809      -0.003610      -0.010777       0.024119       0.026663      -0.010991      -0.000104      -0.017627       0.028533       0.039174      -0.030992       0.008972       0.022020              9.256659       5.366663       1.483234      -1.768413      12.327592       1.869454      10.075721           0.000005
          132              C       9.536125       2.746215      10.093583      -0.202019      32.035156 0.44542646E+03  0.10524189E+05                                 8.653907                            6.990115       0.267929       2.048309                    0.999823      29.938682      85.976814       0.630187       0.411362      -1.068621       0.000876      -0.027394      -0.008434       0.028676       0.025057      -0.019722      -0.007297      -0.064271       0.064117      -0.055003       0.014222       0.040781              9.328327       5.263966       1.369386      -1.401721      12.259029       1.351222      10.461986          -0.000001
          133              C      17.700823      17.324054      11.421800       0.139529      24.640449 0.32258044E+03  0.70661698E+04                                 7.436306                            6.078197       0.280053       2.111687                    0.999825      25.554015      71.821736       0.651054       0.429480      -1.051904      -0.017396      -0.060862       0.016576       0.065434      -0.018269       0.009857       0.021314       0.028784      -0.069233      -0.041555       0.006756       0.034800              8.021318       5.008820       1.849086      -0.942807      10.115353       0.471259       8.939780          -0.000002
          134              C      17.550236      13.939306       8.903137       0.639328      21.838739 0.23982934E+03  0.49177560E+04                                 7.173832                            5.479655       0.029823       2.068749                    0.999583      21.972333      61.344157       0.636218       0.469500      -1.020470      -0.011389      -0.045716      -0.015259       0.049523      -0.000669       0.048802      -0.036170       0.153240      -0.091875      -0.089575      -0.020380       0.109954              8.252452       4.746671       0.337120      -1.897957       9.990994       2.167165      10.019690          -0.000029
          135              C      20.439406      10.558984      14.150210       0.484777      25.694353 0.28740549E+03  0.62008818E+04                                 8.075091                            6.041641      -0.244971       1.957966                    0.999435      24.274293      70.807424       0.596076       0.476262      -1.011119      -0.017843      -0.063665      -0.014434       0.067675       0.044321      -0.040210       0.008021       0.076514       0.078575      -0.077727       0.005809       0.071918              9.430287       8.186907      -1.736986       2.991210      12.456576       1.033360       7.647377          -0.000025
          136              C      20.026790      11.907283      14.068673      -0.215613      42.466307 0.53161243E+03  0.13058355E+05                                10.458032                            7.639231       0.052582       2.006627                    0.998525      29.584431      85.125718       0.605728       0.411657      -1.074162       0.020299       0.031001       0.016238       0.040457       0.021390      -0.005742       0.011931       0.011337       0.004192      -0.028476       0.006602       0.021874             12.452272      12.259425      -3.910828       4.977300      15.137833       0.163278       9.959558           0.000007
          137              C      20.693783      12.820885      14.870551      -0.022234      29.931386 0.40703100E+03  0.94473937E+04                                 8.498229                            6.840511       0.036518       1.997183                    0.999711      28.322094      81.872060       0.612126       0.431103      -1.051176       0.000055      -0.024148      -0.002318       0.024260      -0.002250      -0.027161       0.006158      -0.026147       0.020560      -0.034440       0.007359       0.027081              9.264396       9.301543      -1.573063       3.821710      10.576033       0.485315       7.915612           0.000002
          138              C      21.751272      12.412712      15.675804      -0.208633      31.952512 0.43673256E+03  0.10253725E+05                                 8.587760                            6.879165       0.255570       2.040744                    0.999829      29.882328      85.154761       0.642026       0.406338      -1.073407      -0.028145       0.005663      -0.017448       0.033595      -0.006355       0.048265       0.029490      -0.051663      -0.069546      -0.073442       0.020453       0.052989              9.274305       9.062259      -1.834497       3.723345      10.976704       0.456082       7.783951           0.000001
          139              C      22.117948      11.087990      15.653311       0.149132      25.452425 0.31665383E+03  0.69221228E+04                                 7.689930                            6.070280       0.156258       2.077263                    0.999615      25.539466      72.314808       0.642078       0.436379      -1.045018      -0.038308      -0.046503      -0.040424       0.072554      -0.000769      -0.016787      -0.020843       0.042551       0.052058      -0.038754       0.002978       0.035776              8.435577       8.289441      -1.333110       3.452555       9.750910       0.635800       7.266381          -0.000004
          140              C      18.897837      12.371451      13.221808       0.696891      21.839644 0.22612398E+03  0.46049798E+04                                 7.375195                            5.464902      -0.261337       1.990205                    0.998964      21.712321      61.977642       0.607261       0.495278      -0.999060      -0.048654       0.010261      -0.050768       0.071062       0.057057      -0.063316      -0.043485       0.016938       0.061339      -0.069664      -0.041984       0.111648              8.663213       8.249458      -2.452551       2.559155      10.054238       1.334846       7.685943          -0.000026
          141              C      12.405723       7.186024      11.082154       0.497987      24.731380 0.27945438E+03  0.59698408E+04                                 7.794911                            5.918471      -0.231894       1.964773                    0.999064      23.759821      68.313198       0.609979       0.470045      -1.017394       0.049035      -0.017095       0.043644       0.067834      -0.008759       0.000487       0.035565      -0.068870      -0.211011      -0.078937      -0.000090       0.079027              8.894025      11.144951       1.163189       0.579534       5.050800      -2.049669      10.486325          -0.000026
          142              C      12.153898       7.560305       9.749439      -0.201995      39.951281 0.49468682E+03  0.11885526E+05                                 9.907111                            7.282862       0.197672       2.055071                    0.999230      28.742309      80.699810       0.634035       0.402073      -1.084967      -0.027544       0.000890      -0.022712       0.035712      -0.006246       0.010890       0.011147       0.027269      -0.059091      -0.028464       0.001941       0.026523             11.581747      13.724500       3.276968      -1.542558       7.237499      -3.983202      13.783241           0.000005
          143              C      10.859048       7.383479       9.277084      -0.037831      30.408020 0.39942659E+03  0.92117937E+04                                 8.486303                            6.705117       0.036327       1.987945                    0.999634      28.481117      81.619754       0.629205       0.422092      -1.058519       0.011725       0.002799       0.024068       0.026918      -0.007629       0.016267       0.008933      -0.032898       0.042549      -0.032162       0.009134       0.023028              9.263303      11.882959       2.275168      -0.736852       5.826931      -2.467206      10.080018           0.000004
          144              C       9.868770       6.885419      10.093583      -0.199486      31.946339 0.44381833E+03  0.10476441E+05                                 8.637966                            6.977770       0.269238       2.049214                    0.999821      29.883933      85.772318       0.630722       0.411395      -1.068627       0.024126       0.014062      -0.008335       0.029143       0.014712       0.015965      -0.013408       0.075311       0.068305      -0.055239       0.014606       0.040633              9.310642      11.673278       2.338938      -0.466752       5.816320      -1.884831      10.442328           0.000001
          145              C      10.176745       6.667334      11.421800       0.136689      24.738961 0.32428004E+03  0.71135658E+04                                 7.458588                            6.096293       0.275227       2.109207                    0.999832      25.623921      72.097138       0.649675       0.429776      -1.051600       0.061870       0.015499       0.017333       0.066095      -0.003470      -0.023116      -0.002256      -0.045092      -0.071602      -0.041486       0.006736       0.034750              8.045566      10.473593       1.290881       0.065309       4.697324      -1.054929       8.965782          -0.000004
          146              C      13.183310       8.229297       8.903137       0.638871      21.848444 0.23993777E+03  0.49204564E+04                                 7.175540                            5.480500       0.025646       2.067508                    0.999587      21.976556      61.355712       0.636248       0.469432      -1.020523       0.044624       0.012916      -0.015996       0.049133      -0.066088       0.006711       0.059972      -0.078438      -0.091257      -0.089236      -0.020721       0.109957              8.254757       8.974323       2.103099      -0.928652       5.767069      -2.728412      10.022880          -0.000028
          147              C      14.666183      12.421552      14.150210       0.485135      25.698302 0.28743622E+03  0.62014088E+04                                 8.074089                            6.040512      -0.238237       1.959921                    0.999399      24.274233      70.795221       0.596376       0.476033      -1.011289       0.063897       0.016818      -0.013928       0.067525      -0.055332       0.013730      -0.039389       0.037833       0.077605      -0.077567       0.004889       0.072679              9.429557       9.884429       2.717479      -2.390069      10.757818       2.073914       7.646425          -0.000026
          148              C      13.704830      11.390067      14.068673      -0.214404      42.429831 0.53094616E+03  0.13039369E+05                                10.457416                            7.638091       0.050246       2.006241                    0.998566      29.566928      85.098099       0.605271       0.412050      -1.073785      -0.036994       0.001078       0.015606       0.040166      -0.015367      -0.007879      -0.010801       0.030492       0.004724      -0.028157       0.006690       0.021467             12.452147      11.032035       3.201844      -2.630239      16.364798       4.229229       9.959607           0.000008
          149              C      12.580132      11.510898      14.870551      -0.022997      30.001466 0.40823306E+03  0.94829874E+04                                 8.513102                            6.851332       0.033420       1.995662                    0.999735      28.362875      82.043152       0.611499       0.431194      -1.051042       0.020932       0.011562      -0.002536       0.024047       0.013062       0.008273      -0.026535       0.008878       0.020435      -0.034692       0.007599       0.027093              9.281592       8.911197       1.341043      -2.336389      11.003212       3.074201       7.930366           0.000000
          150              C      12.404878      12.630798      15.675804      -0.204413      31.819773 0.43424891E+03  0.10180782E+05                                 8.564486                            6.859220       0.257372       2.042292                    0.999834      29.799978      84.856282       0.643016       0.406296      -1.073446       0.009092      -0.025605      -0.016960       0.032029       0.027735      -0.050601       0.027013       0.015555      -0.070438      -0.075169       0.020392       0.054777              9.249880       8.888812       1.740675      -2.252566      11.096871       2.987458       7.763956           0.000003
          151              C      13.368783      13.610709      15.653311       0.147415      25.498884 0.31736410E+03  0.69418332E+04                                 7.699920                            6.077171       0.156910       2.077010                    0.999627      25.569865      72.432825       0.641672       0.436392      -1.044966       0.060878      -0.009748      -0.040345       0.073681      -0.018166       0.025986      -0.003788      -0.022406       0.052957      -0.038638       0.003220       0.035418              8.447252       8.242268       1.302496      -2.280085       9.823624       2.676598       7.275865          -0.000006
          152              C      13.867323      10.180281      13.221808       0.694308      21.896919 0.22679412E+03  0.46221669E+04                                 7.387217                            5.472544      -0.260011       1.990014                    0.999107      21.750587      62.116005       0.606896       0.495197      -0.999075       0.015154      -0.046673      -0.050728       0.070578      -0.036361       0.069952      -0.033423       0.089461       0.061471      -0.069556      -0.042809       0.112365              8.678208       7.491650       2.011202      -2.441054      10.843637       1.552654       7.699336          -0.000026
          153              C      21.604086       7.150659      11.082154       0.498550      24.690688 0.27892123E+03  0.59556659E+04                                 7.787806                            5.913721      -0.230449       1.965575                    0.999062      23.734723      68.227275       0.610079       0.470188      -1.017307      -0.008936       0.051011       0.043747       0.067792       0.034474      -0.030735      -0.017083       0.020114      -0.208781      -0.078049      -0.000848       0.078897              8.885516       7.574322      -3.216357       1.483418       8.605767       1.525410      10.476459          -0.000025
          154              C      21.405859       6.745431       9.749439      -0.203439      39.987389 0.49523505E+03  0.11901967E+05                                 9.912666                            7.286649       0.195104       2.054041                    0.999279      28.759008      80.757218       0.633903       0.402046      -1.084988       0.013410      -0.024657      -0.021681       0.035467      -0.008966      -0.014939       0.003766      -0.024608      -0.059827      -0.028507       0.001687       0.026821             11.588414      11.703873      -4.450895       4.222233       9.270962       0.656951      13.790408           0.000003
          155              C      22.206418       5.712472       9.277084      -0.038126      30.415563 0.39954740E+03  0.92153731E+04                                 8.487600                            6.705629       0.036962       1.988085                    0.999647      28.485280      81.637988       0.629245       0.422029      -1.058547      -0.009081       0.009005       0.024855       0.027952       0.017448      -0.015050       0.008554       0.003118       0.040337      -0.030509       0.008621       0.021889              9.265075       9.313577      -3.761514       2.505678       8.400536       0.595096      10.081114           0.000005
          156              C       6.117792       5.103896      10.093583      -0.199339      31.943075 0.44369676E+03  0.10472618E+05                                 8.636022                            6.975292       0.270306       2.049594                    0.999830      29.882170      85.757027       0.631055       0.411216      -1.068768      -0.023224       0.013649      -0.008720       0.028314      -0.041180       0.003233       0.020427      -0.011947       0.067273      -0.056093       0.014760       0.041333              9.309121       9.305148      -3.706554       1.864835       8.182903       0.538181      10.439312          -0.000001
          157              C      23.167774       5.479652      11.421800       0.137471      24.704010 0.32364014E+03  0.70955899E+04                                 7.449849                            6.088738       0.272280       2.108664                    0.999829      25.599561      71.994234       0.650364       0.429560      -1.051797      -0.043601       0.044750       0.017249       0.064816       0.021917       0.013654      -0.019869       0.015681      -0.069902      -0.042268       0.007339       0.034929              8.036321       7.250863      -3.142761       0.881381       7.901868       0.582168       8.956234          -0.000002
          158              C      20.311787       7.302433       8.903137       0.641400      21.807542 0.23941075E+03  0.49071124E+04                                 7.168667                            5.475931       0.029259       2.069161                    0.999606      21.948746      61.268841       0.636239       0.469682      -1.020354      -0.033278       0.032497      -0.015941       0.049170       0.066116      -0.055447      -0.024518      -0.074762      -0.090482      -0.088799      -0.020504       0.109303              8.246415       8.381847      -2.437619       2.823158       6.345325       0.559471      10.012073          -0.000029
          159              C      15.939763       6.490510      14.150210       0.484589      25.711514 0.28761713E+03  0.62061239E+04                                 8.076445                            6.042359      -0.246555       1.957352                    0.999419      24.279208      70.808240       0.596308       0.476025      -1.011321      -0.046422       0.046084      -0.012776       0.066648       0.012000       0.026947       0.031412      -0.115280       0.077917      -0.077757       0.004959       0.072798              9.432080      12.895459      -0.981344      -0.600619       7.751916      -3.108264       7.648865          -0.000025
          160              C      17.313732       6.173697      14.068673      -0.215250      42.426884 0.53102290E+03  0.13039926E+05                                10.450113                            7.633850       0.058590       2.008662                    0.998542      29.570586      85.065950       0.606093       0.411534      -1.074270       0.017388      -0.032952       0.015722       0.040439      -0.005794       0.013674      -0.001216      -0.041820       0.005682      -0.028564       0.007210       0.021354             12.442423      17.790239       0.708608      -2.346049       9.584838      -4.388040       9.952192           0.000008
          161              C      17.771439       5.139264      14.870551      -0.024526      30.059107 0.40929932E+03  0.95140894E+04                                 8.525188                            6.862212       0.031963       1.994682                    0.999724      28.397981      82.175760       0.610747       0.431438      -1.050879      -0.021115       0.012305      -0.002862       0.024606      -0.010886       0.019522       0.021174       0.016536       0.021902      -0.035702       0.007835       0.027867              9.294019      11.654032       0.238072      -1.496705       8.285287      -3.566539       7.942738           0.000002
          162              C      16.889207       4.427540      15.675804      -0.205110      31.822892 0.43436313E+03  0.10184105E+05                                 8.566372                            6.862116       0.254126       2.041530                    0.999817      29.800075      84.858577       0.642601       0.406532      -1.073292       0.019332       0.021268      -0.017788       0.033801      -0.019787       0.000839      -0.056976       0.038289      -0.070570      -0.074471       0.021096       0.053376              9.251258      12.055993       0.088007      -1.463148       7.933009      -3.443056       7.764770           0.000001
          163              C      15.558627       4.772351      15.653311       0.148265      25.491215 0.31731088E+03  0.69403314E+04                                 7.698347                            6.076119       0.157461       2.077308                    0.999622      25.563155      72.410458       0.641818       0.436314      -1.045020      -0.020542       0.057921      -0.041956       0.074412       0.018521      -0.009725       0.024191      -0.019358       0.054138      -0.038358       0.003141       0.035216              8.445586      10.552716       0.035723      -1.179395       7.508566      -3.312845       7.275478          -0.000004
          164              C      18.280189       6.919313      13.221808       0.696311      21.834704 0.22605081E+03  0.46031341E+04                                 7.374666                            5.464390      -0.263308       1.989613                    0.998971      21.707849      61.963230       0.607225       0.495346      -0.999022       0.031497       0.037032      -0.051265       0.070651      -0.020951      -0.005927       0.076577      -0.108691       0.061684      -0.070145      -0.041858       0.112003              8.662711      11.725233       0.444914      -0.123834       6.576878      -2.884212       7.686023          -0.000027
          165              C      20.933680      12.062489       1.710037       0.497979      24.731562 0.27945709E+03  0.59699129E+04                                 7.794940                            5.918494      -0.231886       1.964773                    0.999064      23.759956      68.313655       0.609979       0.470044      -1.017395       0.009712       0.051014       0.043641       0.067833      -0.034199       0.031041      -0.017359       0.019263      -0.211012      -0.078936      -0.000088       0.079023              8.894056       7.581725       3.220460      -1.485301       8.614101       1.526725      10.486343          -0.000027
          166              C      21.131904      11.657261       0.377321      -0.201985      39.950660 0.49467865E+03  0.11885276E+05                                 9.907009                            7.282802       0.197676       2.055076                    0.999230      28.742028      80.698734       0.634037       0.402073      -1.084967      -0.013003      -0.024296      -0.022712       0.035710       0.008680       0.015101       0.003855      -0.024451      -0.059107      -0.028470       0.001948       0.026521             11.581613      11.697053       4.447380      -4.220763       9.264715       0.655709      13.783070           0.000006
          167              C      28.838916      15.536151      18.649202      -0.037829      30.407718 0.39942152E+03  0.92116399E+04                                 8.486224                            6.705061       0.036332       1.987948                    0.999634      28.480929      81.618835       0.629210       0.422090      -1.058521       0.008285       0.008755       0.024068       0.026918      -0.018062       0.015871       0.009622       0.003236       0.042541      -0.032163       0.009136       0.023028              9.263212       9.311201       3.759879      -2.505056       8.398516       0.595464      10.079920           0.000003
          168              C      19.404872      10.015726       0.721466      -0.199483      31.946262 0.44381673E+03  0.10476394E+05                                 8.637954                            6.977763       0.269226       2.049212                    0.999821      29.883885      85.772137       0.630722       0.411396      -1.068627       0.024238       0.013866      -0.008338       0.029142       0.039965      -0.003627       0.020527      -0.012171       0.068304      -0.055235       0.014606       0.040629              9.310626       9.306119       3.705599      -1.865672       8.183448       0.538202      10.442310           0.000001
          169              C      19.369992      10.391482       2.049682       0.136692      24.738909 0.32427901E+03  0.71135383E+04                                 7.458580                            6.096286       0.275218       2.109204                    0.999832      25.623884      72.097023       0.649675       0.429777      -1.051600       0.044354       0.045835       0.017334       0.066096      -0.021262      -0.013512      -0.018888       0.016541      -0.071604      -0.041485       0.006732       0.034753              8.045557       7.259318       3.146637      -0.880930       7.911584       0.584029       8.965768          -0.000004
          170              C      30.733547      17.126112      18.275254       0.638876      21.848242 0.23993546E+03  0.49203958E+04                                 7.175497                            5.480475       0.025660       2.067515                    0.999587      21.976406      61.355149       0.636249       0.469433      -1.020523       0.033496       0.032189      -0.015996       0.049132      -0.067012       0.055293      -0.024174      -0.075248      -0.091263      -0.089236      -0.020723       0.109960              8.254702       8.390162       2.440307      -2.827173       6.351132       0.559975      10.022813          -0.000030
          171              C       9.582910      11.402340       4.778093       0.485152      25.697905 0.28743116E+03  0.62012716E+04                                 8.074014                            6.040463      -0.238223       1.959928                    0.999399      24.273977      70.794287       0.596378       0.476034      -1.011289       0.046510       0.046928      -0.013924       0.067522      -0.011285      -0.027252       0.031588      -0.114760       0.077613      -0.077574       0.004888       0.072685              9.429465      12.892718       0.980539       0.601016       7.749312      -3.106795       7.646364          -0.000026
          172              C       8.208941      11.085527       4.696556      -0.214406      42.429620 0.53094311E+03  0.13039267E+05                                10.457366                            7.638056       0.050220       2.006235                    0.998566      29.566809      85.097491       0.605274       0.412049      -1.073786      -0.017562      -0.032578       0.015604       0.040165       0.005519      -0.013293      -0.001421      -0.041860       0.004734      -0.028156       0.006693       0.021463             12.452088      17.804361      -0.708251       2.347501       9.592321      -4.392467       9.959581           0.000008
          173              C       7.751236      10.051094       5.498434      -0.023008      30.001607 0.40823476E+03  0.94830331E+04                                 8.513114                            6.851331       0.033451       1.995671                    0.999735      28.362948      82.043294       0.611502       0.431193      -1.051043       0.020479       0.012349      -0.002535       0.024048       0.010376      -0.018843       0.020430       0.018192       0.020424      -0.034691       0.007601       0.027091              9.281613      11.641584      -0.235391       1.494176       8.272853      -3.560508       7.930404           0.000001
          174              C       8.633469       9.339370       6.303686      -0.204409      31.819972 0.43425008E+03  0.10180829E+05                                 8.564530                            6.859224       0.257369       2.042289                    0.999834      29.800173      84.857255       0.643016       0.406295      -1.073445      -0.017628       0.020682      -0.016957       0.032031       0.020598      -0.001908      -0.057329       0.040266      -0.070411      -0.075167       0.020394       0.054773              9.249943      12.052362      -0.085751       1.460908       7.933447      -3.444578       7.764021           0.000002
          175              C       9.964050       9.684181       6.281193       0.147400      25.499361 0.31737092E+03  0.69420229E+04                                 7.700015                            6.077233       0.156880       2.076995                    0.999627      25.570221      72.434156       0.641669       0.436391      -1.044966       0.021997       0.057597      -0.040347       0.073683      -0.018788       0.009709       0.024393      -0.020258       0.052947      -0.038635       0.003224       0.035410              8.447364      10.556439      -0.033476       1.177958       7.509705      -3.312959       7.275948          -0.000006
          176              C      24.257582      11.831143       3.849691       0.694320      21.896735 0.22679188E+03  0.46221096E+04                                 7.387183                            5.472522      -0.259972       1.990028                    0.999107      21.750436      62.115484       0.606896       0.495198      -0.999074      -0.032842       0.036449      -0.050732       0.070576       0.020558       0.006031       0.077294      -0.107722       0.061467      -0.069561      -0.042809       0.112370              8.678168      11.747320      -0.445853       0.124115       6.587873      -2.890334       7.699311          -0.000026
          177              C      16.994684       5.310679       1.710037       0.498554      24.690512 0.27891906E+03  0.59556059E+04                                 7.787765                            5.913696      -0.230424       1.965586                    0.999061      23.734583      68.226714       0.610081       0.470187      -1.017308       0.039707      -0.033243       0.043748       0.067791       0.025947      -0.030162      -0.018077       0.049652      -0.208779      -0.078049      -0.000848       0.078897              8.885466       5.562430      -2.054799       2.062731      10.617582       0.521980      10.476386          -0.000027
          178              C      16.544633       5.341622       0.377321      -0.203450      39.987815 0.49524139E+03  0.11902158E+05                                 9.912729                            7.286690       0.195110       2.054040                    0.999280      28.759217      80.757951       0.633902       0.402045      -1.084988      -0.014651       0.023943      -0.021681       0.035468      -0.015140      -0.004207      -0.014820      -0.003230      -0.059820      -0.028505       0.001684       0.026821             11.588494       6.024627      -1.171964       2.680047      14.950374       3.328170      13.790481           0.000006
          179              C      24.557917      11.463256      18.649202      -0.038125      30.415773 0.39955105E+03  0.92154800E+04                                 8.487661                            6.705685       0.036990       1.988093                    0.999647      28.485355      81.638354       0.629238       0.422032      -1.058545       0.003259      -0.012369       0.024854       0.027952       0.010073      -0.000118      -0.017311       0.028666       0.040343      -0.030512       0.008621       0.021890              9.265141       5.371260      -1.485417       1.768190      12.343030       1.872476      10.081131           0.000004
          180              C      15.986538       7.658045       0.721466      -0.199340      31.943104 0.44369700E+03  0.10472625E+05                                 8.636023                            6.975290       0.270340       2.049605                    0.999830      29.882195      85.757120       0.631056       0.411215      -1.068768       0.000203      -0.026938      -0.008717       0.028314      -0.025764       0.019311      -0.007414      -0.065355       0.067275      -0.056096       0.014761       0.041335              9.309125       5.253497      -1.367341       1.398496      12.234572       1.345891      10.439306           0.000000
          181              C      16.329394       7.500375       2.049682       0.137472      24.703965 0.32363918E+03  0.70955669E+04                                 7.449849                            6.088734       0.272332       2.108681                    0.999829      25.599554      71.994313       0.650363       0.429560      -1.051796       0.016950      -0.060134       0.017248       0.064815       0.017746      -0.010383       0.021758       0.030120      -0.069901      -0.042267       0.007340       0.034927              8.036324       5.017401      -1.853273       0.944863      10.135332       0.472223       8.956237          -0.000003
          182              C      24.987548       9.027476      18.275254       0.641399      21.807562 0.23941072E+03  0.49071121E+04                                 7.168673                            5.475931       0.029250       2.069158                    0.999606      21.948767      61.268923       0.636239       0.469682      -1.020354       0.011505      -0.045068      -0.015942       0.049169       0.000684      -0.048958      -0.035760       0.151899      -0.090481      -0.088800      -0.020504       0.109305              8.246426       4.743419      -0.336972       1.896095       9.983774       2.165199      10.012084          -0.000028
          183              C      22.098367      15.470814       4.778093       0.484573      25.711957 0.28762276E+03  0.62062774E+04                                 8.076529                            6.042414      -0.246565       1.957343                    0.999419      24.279523      70.809400       0.596306       0.476024      -1.011321       0.016698      -0.063248      -0.012779       0.066651      -0.043917       0.040673       0.007628       0.078422       0.077909      -0.077752       0.004959       0.072794              9.432183       8.188007       1.736587      -2.992163      12.459614       1.033990       7.648929          -0.000026
          184              C      14.003433       2.083604       4.696556      -0.215247      42.427011 0.53102425E+03  0.13039976E+05                                10.450150                            7.633871       0.058613       2.008668                    0.998542      29.570664      85.066416       0.606090       0.411535      -1.074268      -0.019843       0.031533       0.015726       0.040440      -0.021007       0.005784       0.012452       0.010879       0.005676      -0.028567       0.007209       0.021358             12.442467      12.249876       3.907351      -4.973175      15.125311       0.162308       9.952214           0.000009
          185              C      13.336442       2.997206       5.498434      -0.024514      30.059118 0.40929955E+03  0.95141083E+04                                 8.525235                            6.862249       0.031961       1.994683                    0.999724      28.397973      82.176138       0.610740       0.431442      -1.050875       0.000098      -0.024439      -0.002862       0.024606       0.001718       0.028101       0.006321      -0.027123       0.021922      -0.035704       0.007831       0.027873              9.294067       9.333675       1.577733      -3.837072      10.605753       0.487115       7.942773           0.000000
          186              C      12.278955       2.589033       6.303686      -0.205112      31.822703 0.43436114E+03  0.10184043E+05                                 8.566343                            6.862110       0.254145       2.041540                    0.999817      29.799914      84.857938       0.642601       0.406533      -1.073292       0.028080       0.006110      -0.017790       0.033798       0.006689      -0.048922       0.029217      -0.053407      -0.070584      -0.074472       0.021098       0.053374              9.251216       9.039950       1.829305      -3.713335      10.948955       0.454389       7.764744           0.000003
          187              C      20.419829      15.999820       6.281193       0.148281      25.490381 0.31729854E+03  0.69399798E+04                                 7.698130                            6.075967       0.157432       2.077306                    0.999622      25.562573      72.407906       0.641833       0.436309      -1.045025       0.039888      -0.046750      -0.041955       0.074410       0.000872       0.016094      -0.020523       0.041761       0.054141      -0.038362       0.003135       0.035227              8.445337       8.300314       1.335977      -3.458596       9.760425       0.635002       7.275272          -0.000006
          188              C      15.132384       2.547772       3.849691       0.696301      21.834911 0.22605326E+03  0.46031990E+04                                 7.374724                            5.464429      -0.263371       1.989590                    0.998971      21.707988      61.963825       0.607221       0.495348      -0.999021       0.047828       0.008755      -0.051262       0.070653      -0.057534       0.063353      -0.043423       0.018051       0.061695      -0.070140      -0.041860       0.112000              8.662783       8.249336       2.451790      -2.559734      10.052931       1.334880       7.686081          -0.000028
          189              C      13.116943      12.097854       1.710037       0.497776      24.728782 0.27942558E+03  0.59691402E+04                                 7.794921                            5.918529      -0.231019       1.965071                    0.999079      23.758956      68.312778       0.609913       0.470103      -1.017352      -0.050744      -0.017150       0.042923       0.068640       0.008644      -0.000373       0.035410      -0.069176      -0.211801      -0.079091      -0.000100       0.079192              8.894038      11.143674      -1.162745      -0.580585       5.050916      -2.049867      10.487523          -0.000024
          190              C      13.368765      12.472135       0.377321      -0.201433      39.898259 0.49391949E+03  0.11861342E+05                                 9.895875                            7.275116       0.204005       2.057280                    0.999253      28.719048      80.589587       0.634707       0.401842      -1.085228       0.028785       0.000805      -0.023121       0.036930       0.005901      -0.009688       0.011046       0.027905      -0.059804      -0.028048       0.001638       0.026410             11.568280      13.708839      -3.271720       1.536979       7.228947      -3.977240      13.767053           0.000002
          191              C      23.171186      17.207158      18.649202      -0.037992      30.387485 0.39903140E+03  0.92000207E+04                                 8.479633                            6.698688       0.040067       1.989105                    0.999629      28.472832      81.573165       0.629971       0.421700      -1.058808      -0.011138       0.002264       0.024120       0.026663       0.006858      -0.015316       0.008721      -0.033299       0.039176      -0.030988       0.008970       0.022018              9.256723      11.871927      -2.272558       0.734781       5.822409      -2.466257      10.075835           0.000006
          192              C      15.653893      11.797249       0.721466      -0.202021      32.035273 0.44542809E+03  0.10524240E+05                                 8.653934                            6.990129       0.267902       2.048300                    0.999823      29.938738      85.977092       0.630186       0.411362      -1.068621      -0.023288       0.014455      -0.008435       0.028678      -0.015301      -0.016181      -0.013431       0.075538       0.064116      -0.055004       0.014221       0.040783              9.328364      11.696221      -2.344270       0.469361       5.826832      -1.889565      10.462040          -0.000002
          193              C      15.345921      11.579164       2.049682       0.139525      24.640526 0.32258179E+03  0.70662036E+04                                 7.436310                            6.078200       0.280006       2.111670                    0.999825      25.554056      71.821771       0.651056       0.429479      -1.051905      -0.061406       0.015366       0.016576       0.065434       0.003330       0.023389      -0.002122      -0.046033      -0.069233      -0.041557       0.006758       0.034799              8.021322      10.440063      -1.286647      -0.063288       4.684105      -1.052132       8.939800          -0.000000
          194              C      20.846923      18.052976      18.275254       0.639324      21.838853 0.23983073E+03  0.49177932E+04                                 7.173853                            5.479669       0.029819       2.068746                    0.999583      21.972457      61.344625       0.636218       0.469499      -1.020470      -0.045286       0.012997      -0.015259       0.049523       0.066018      -0.006924       0.060347      -0.077775      -0.091871      -0.089572      -0.020377       0.109950              8.252478       8.971908      -2.102307       0.927840       5.765813      -2.727268      10.019712          -0.000029
          195              C      19.364040       2.597873       4.778093       0.484776      25.694268 0.28740432E+03  0.62008491E+04                                 8.075070                            6.041625      -0.244977       1.957966                    0.999436      24.274228      70.807155       0.596077       0.476262      -1.011119      -0.064055       0.016380      -0.014434       0.067674       0.055291      -0.013158      -0.038832       0.038510       0.078576      -0.077725       0.005809       0.071916              9.430261       9.884851      -2.717297       2.390508      10.758580       2.073792       7.647354          -0.000026
          196              C       3.310293       1.566388       4.696556      -0.215614      42.466412 0.53161426E+03  0.13058411E+05                                10.458049                            7.639246       0.052581       2.006626                    0.998525      29.584471      85.125856       0.605727       0.411657      -1.074162       0.036998       0.002078       0.016237       0.040457       0.015602       0.007462      -0.010938       0.031384       0.004189      -0.028475       0.006600       0.021875             12.452294      11.031351      -3.201818       2.630030      16.365968       4.228856       9.959564           0.000008
          197              C       4.434993       1.687219       5.498434      -0.022235      29.931179 0.40702786E+03  0.94472926E+04                                 8.498151                            6.840458       0.036487       1.997173                    0.999711      28.322012      81.871410       0.612132       0.431099      -1.051179      -0.020885       0.012122      -0.002319       0.024259      -0.012443      -0.008250      -0.026600       0.009180       0.020552      -0.034439       0.007361       0.027078              9.264305       8.895010      -1.338415       2.331099      10.982390       3.066995       7.915513           0.000001
          198              C       4.610249       2.807119       6.303686      -0.208635      31.952512 0.43673336E+03  0.10253742E+05                                 8.587753                            6.879173       0.255552       2.040738                    0.999829      29.882303      85.154509       0.642026       0.406338      -1.073407      -0.009167      -0.027206      -0.017449       0.033596      -0.025551       0.049668       0.027057       0.014846      -0.069559      -0.073443       0.020448       0.052995              9.274293       8.909336      -1.746258       2.256601      11.129628       2.996469       7.783915           0.000002
          199              C      20.661444       3.787030       6.281193       0.149130      25.452758 0.31665890E+03  0.69222721E+04                                 7.690044                            6.070363       0.156319       2.077281                    0.999616      25.539686      72.315998       0.642067       0.436384      -1.045014      -0.059428      -0.009927      -0.040422       0.072555       0.018036      -0.026444      -0.004113      -0.022609       0.052064      -0.038753       0.002981       0.035772              8.435708       8.231150      -1.299398       2.276935       9.809475       2.672161       7.266498          -0.000005
          200              C      11.655348      15.092111       3.849691       0.696888      21.839675 0.22612444E+03  0.46049894E+04                                 7.375186                            5.464897      -0.261287       1.990222                    0.998963      21.712334      61.977590       0.607264       0.495276      -0.999061      -0.015440      -0.047268      -0.050767       0.071063       0.035864      -0.069315      -0.033091       0.090356       0.061332      -0.069664      -0.041983       0.111647              8.663202       7.479058      -2.007771       2.435577      10.824618       1.548870       7.685932          -0.000026
          201              C      16.994691       4.513000       7.662081       0.497773      24.728797 0.27942585E+03  0.59691452E+04                                 7.794911                            5.918524      -0.230991       1.965081                    0.999079      23.758948      68.312669       0.609914       0.470101      -1.017353       0.040224       0.035369      -0.042922       0.068638      -0.025632       0.030477      -0.018029       0.049553      -0.211799      -0.079090      -0.000099       0.079188              8.894024       5.567128       2.056863      -2.065517      10.627445       0.522146      10.487499          -0.000027
          202              C      16.544644       4.482057       8.994796      -0.201433      39.898019 0.49391661E+03  0.11861251E+05                                 9.895826                            7.275089       0.204011       2.057283                    0.999253      28.718958      80.589168       0.634709       0.401841      -1.085229      -0.015089      -0.024526       0.023121       0.036930       0.015032       0.004725      -0.013913      -0.003731      -0.059812      -0.028050       0.001641       0.026409             11.568215       6.015495       1.169995      -2.675875      14.922172       3.319690      13.766978           0.000004
          203              C      16.050355       3.272272       9.467151      -0.037991      30.387272 0.39902865E+03  0.91999335E+04                                 8.479583                            6.698670       0.040103       1.989117                    0.999629      28.472692      81.572421       0.629972       0.421701      -1.058809       0.003610       0.010777      -0.024119       0.026663      -0.010991      -0.000104      -0.017627       0.028534       0.039174      -0.030992       0.008972       0.022020              9.256657       5.366663       1.483234      -1.768413      12.327590       1.869453      10.075719           0.000004
          204              C      24.494098      16.901143       8.650652      -0.202019      32.035157 0.44542649E+03  0.10524190E+05                                 8.653907                            6.990116       0.267929       2.048309                    0.999823      29.938683      85.976817       0.630187       0.411362      -1.068621      -0.000876       0.027394       0.008434       0.028676       0.025057      -0.019722      -0.007297      -0.064272       0.064117      -0.055003       0.014222       0.040781              9.328327       5.263967       1.369386      -1.401721      12.259029       1.351222      10.461986           0.000001
          205              C      16.329400       2.323304       7.322435       0.139529      24.640446 0.32258041E+03  0.70661690E+04                                 7.436306                            6.078197       0.280053       2.111687                    0.999825      25.554013      71.821730       0.651054       0.429480      -1.051904       0.017396       0.060862      -0.016576       0.065433      -0.018269       0.009857       0.021314       0.028784      -0.069233      -0.041555       0.006756       0.034800              8.021317       5.008820       1.849086      -0.942807      10.115352       0.471259       8.939780          -0.000004
          206              C      16.479987       5.708052       9.841098       0.639328      21.838736 0.23982930E+03  0.49177550E+04                                 7.173831                            5.479654       0.029824       2.068749                    0.999583      21.972331      61.344150       0.636218       0.469500      -1.020470       0.011389       0.045716       0.015259       0.049523      -0.000669       0.048802      -0.036170       0.153240      -0.091875      -0.089575      -0.020380       0.109954              8.252451       4.746671       0.337120      -1.897957       9.990993       2.167165      10.019689          -0.000028
          207              C      13.590817       9.088374       4.594025       0.484777      25.694352 0.28740547E+03  0.62008813E+04                                 8.075091                            6.041641      -0.244970       1.957966                    0.999435      24.274292      70.807422       0.596076       0.476262      -1.011119       0.017843       0.063665       0.014434       0.067675       0.044321      -0.040210       0.008021       0.076514       0.078575      -0.077727       0.005809       0.071918              9.430287       8.186907      -1.736986       2.991210      12.456577       1.033360       7.647377          -0.000025
          208              C      14.003433       7.740075       4.675562      -0.215613      42.466309 0.53161246E+03  0.13058356E+05                                10.458032                            7.639231       0.052582       2.006627                    0.998525      29.584432      85.125718       0.605728       0.411657      -1.074162      -0.020299      -0.031001      -0.016238       0.040457       0.021390      -0.005742       0.011931       0.011337       0.004192      -0.028476       0.006602       0.021874             12.452272      12.259425      -3.910828       4.977300      15.137833       0.163278       9.959558           0.000007
          209              C      13.336440       6.826473       3.873684      -0.022234      29.931387 0.40703102E+03  0.94473943E+04                                 8.498229                            6.840511       0.036519       1.997183                    0.999711      28.322095      81.872063       0.612126       0.431103      -1.051176      -0.000055       0.024149       0.002318       0.024260      -0.002250      -0.027161       0.006158      -0.026147       0.020560      -0.034440       0.007359       0.027081              9.264396       9.301543      -1.573063       3.821710      10.576034       0.485315       7.915611           0.000002
          210              C      12.278951       7.234646       3.068431      -0.208633      31.952507 0.43673250E+03  0.10253723E+05                                 8.587759                            6.879165       0.255570       2.040745                    0.999829      29.882325      85.154747       0.642026       0.406338      -1.073407       0.028145      -0.005663       0.017448       0.033595      -0.006355       0.048265       0.029490      -0.051664      -0.069546      -0.073442       0.020453       0.052989              9.274304       9.062258      -1.834497       3.723345      10.976702       0.456082       7.783950           0.000002
          211              C      11.912275       8.559368       3.090924       0.149132      25.452424 0.31665381E+03  0.69221222E+04                                 7.689930                            6.070280       0.156258       2.077263                    0.999615      25.539465      72.314804       0.642078       0.436379      -1.045018       0.038308       0.046503       0.040424       0.072554      -0.000769      -0.016787      -0.020843       0.042551       0.052058      -0.038754       0.002978       0.035776              8.435577       8.289441      -1.333110       3.452554       9.750910       0.635800       7.266381          -0.000005
          212              C      15.132386       7.275907       5.522427       0.696891      21.839643 0.22612397E+03  0.46049796E+04                                 7.375195                            5.464902      -0.261338       1.990205                    0.998964      21.712321      61.977645       0.607261       0.495279      -0.999060       0.048654      -0.010261       0.050768       0.071063       0.057057      -0.063316      -0.043485       0.016938       0.061339      -0.069664      -0.041984       0.111648              8.663213       8.249458      -2.452551       2.559155      10.054238       1.334846       7.685943          -0.000026
          213              C      21.624500      12.461334       7.662081       0.497987      24.731380 0.27945438E+03  0.59698408E+04                                 7.794911                            5.918471      -0.231894       1.964773                    0.999064      23.759821      68.313197       0.609979       0.470045      -1.017394      -0.049035       0.017095      -0.043644       0.067834      -0.008759       0.000487       0.035565      -0.068870      -0.211011      -0.078937      -0.000090       0.079027              8.894025      11.144951       1.163189       0.579535       5.050800      -2.049669      10.486325          -0.000027
          214              C      21.876325      12.087053       8.994796      -0.201995      39.951282 0.49468683E+03  0.11885526E+05                                 9.907112                            7.282862       0.197672       2.055071                    0.999230      28.742309      80.699812       0.634035       0.402073      -1.084967       0.027544      -0.000890       0.022712       0.035712      -0.006246       0.010890       0.011147       0.027269      -0.059091      -0.028464       0.001941       0.026523             11.581747      13.724501       3.276968      -1.542558       7.237499      -3.983202      13.783242           0.000007
          215              C      23.171175      12.263879       9.467151      -0.037831      30.408020 0.39942659E+03  0.92117939E+04                                 8.486303                            6.705117       0.036326       1.987944                    0.999634      28.481117      81.619757       0.629204       0.422092      -1.058519      -0.011725      -0.002799      -0.024067       0.026918      -0.007629       0.016267       0.008933      -0.032898       0.042549      -0.032162       0.009134       0.023028              9.263303      11.882960       2.275168      -0.736852       5.826931      -2.467206      10.080019           0.000003
          216              C      24.161453      12.761939       8.650652      -0.199486      31.946341 0.44381835E+03  0.10476442E+05                                 8.637966                            6.977770       0.269237       2.049214                    0.999821      29.883935      85.772324       0.630722       0.411395      -1.068627      -0.024126      -0.014062       0.008335       0.029142       0.014712       0.015965      -0.013408       0.075311       0.068305      -0.055239       0.014606       0.040633              9.310642      11.673279       2.338938      -0.466752       5.816320      -1.884831      10.442328           0.000001
          217              C      23.853478      12.980024       7.322435       0.136689      24.738962 0.32428006E+03  0.71135663E+04                                 7.458588                            6.096292       0.275227       2.109207                    0.999832      25.623921      72.097135       0.649675       0.429776      -1.051600      -0.061870      -0.015499      -0.017333       0.066095      -0.003470      -0.023116      -0.002256      -0.045092      -0.071602      -0.041486       0.006736       0.034750              8.045566      10.473592       1.290881       0.065310       4.697323      -1.054929       8.965782          -0.000003
          218              C      20.846913      11.418061       9.841098       0.638871      21.848446 0.23993779E+03  0.49204570E+04                                 7.175540                            5.480500       0.025646       2.067508                    0.999587      21.976557      61.355713       0.636248       0.469432      -1.020523      -0.044624      -0.012916       0.015996       0.049133      -0.066088       0.006711       0.059972      -0.078438      -0.091257      -0.089236      -0.020721       0.109957              8.254757       8.974323       2.103099      -0.928652       5.767069      -2.728412      10.022879          -0.000029
          219              C      19.364040       7.225806       4.594025       0.485134      25.698303 0.28743623E+03  0.62014091E+04                                 8.074089                            6.040513      -0.238237       1.959921                    0.999399      24.274234      70.795225       0.596376       0.476033      -1.011289      -0.063896      -0.016818       0.013928       0.067525      -0.055332       0.013730      -0.039389       0.037833       0.077605      -0.077567       0.004889       0.072679              9.429558       9.884430       2.717480      -2.390069      10.757819       2.073914       7.646425          -0.000026
          220              C      20.325393       8.257291       4.675562      -0.214404      42.429831 0.53094615E+03  0.13039369E+05                                10.457416                            7.638091       0.050246       2.006241                    0.998566      29.566928      85.098101       0.605271       0.412050      -1.073785       0.036994      -0.001078      -0.015606       0.040166      -0.015367      -0.007879      -0.010801       0.030492       0.004724      -0.028157       0.006690       0.021467             12.452147      11.032035       3.201844      -2.630239      16.364799       4.229229       9.959607           0.000009
          221              C      21.450091       8.136460       3.873684      -0.022997      30.001467 0.40823309E+03  0.94829881E+04                                 8.513102                            6.851332       0.033420       1.995662                    0.999735      28.362875      82.043152       0.611499       0.431194      -1.051042      -0.020932      -0.011562       0.002536       0.024047       0.013062       0.008273      -0.026535       0.008878       0.020435      -0.034692       0.007599       0.027093              9.281592       8.911197       1.341043      -2.336389      11.003212       3.074201       7.930366          -0.000001
          222              C      21.625345       7.016560       3.068431      -0.204413      31.819775 0.43424895E+03  0.10180783E+05                                 8.564486                            6.859221       0.257372       2.042292                    0.999834      29.799979      84.856286       0.643016       0.406296      -1.073446      -0.009092       0.025605       0.016959       0.032029       0.027735      -0.050601       0.027013       0.015555      -0.070437      -0.075169       0.020392       0.054777              9.249880       8.888813       1.740675      -2.252566      11.096872       2.987459       7.763957           0.000004
          223              C      20.661440       6.036649       3.090924       0.147415      25.498886 0.31736411E+03  0.69418337E+04                                 7.699921                            6.077172       0.156910       2.077010                    0.999627      25.569867      72.432834       0.641672       0.436392      -1.044966      -0.060878       0.009748       0.040345       0.073681      -0.018166       0.025986      -0.003788      -0.022406       0.052957      -0.038638       0.003220       0.035418              8.447253       8.242268       1.302496      -2.280085       9.823625       2.676599       7.275866          -0.000006
          224              C      20.162900       9.467077       5.522427       0.694308      21.896921 0.22679413E+03  0.46221674E+04                                 7.387217                            5.472544      -0.260011       1.990014                    0.999107      21.750588      62.116008       0.606896       0.495197      -0.999075      -0.015154       0.046673       0.050728       0.070578      -0.036361       0.069952      -0.033423       0.089461       0.061471      -0.069556      -0.042809       0.112365              8.678208       7.491651       2.011203      -2.441054      10.843637       1.552654       7.699336          -0.000026
          225              C      12.426137      12.496699       7.662081       0.498550      24.690686 0.27892121E+03  0.59556655E+04                                 7.787806                            5.913721      -0.230448       1.965575                    0.999062      23.734722      68.227272       0.610079       0.470188      -1.017307       0.008936      -0.051011      -0.043747       0.067792       0.034474      -0.030735      -0.017083       0.020114      -0.208781      -0.078049      -0.000848       0.078897              8.885516       7.574322      -3.216357       1.483418       8.605767       1.525410      10.476458          -0.000027
          226              C      12.624364      12.901927       8.994796      -0.203439      39.987384 0.49523498E+03  0.11901965E+05                                 9.912665                            7.286648       0.195104       2.054042                    0.999279      28.759006      80.757206       0.633904       0.402046      -1.084988      -0.013410       0.024657       0.021681       0.035467      -0.008966      -0.014939       0.003766      -0.024608      -0.059827      -0.028507       0.001687       0.026821             11.588412      11.703871      -4.450894       4.222232       9.270961       0.656951      13.790406           0.000006
          227              C      11.823805      13.934886       9.467151      -0.038126      30.415564 0.39954740E+03  0.92153730E+04                                 8.487600                            6.705629       0.036962       1.988085                    0.999647      28.485280      81.637987       0.629245       0.422029      -1.058547       0.009081      -0.009005      -0.024855       0.027952       0.017448      -0.015050       0.008553       0.003118       0.040337      -0.030509       0.008621       0.021889              9.265075       9.313577      -3.761514       2.505678       8.400536       0.595096      10.081113           0.000003
          228              C      27.912431      14.543462       8.650652      -0.199339      31.943077 0.44369679E+03  0.10472619E+05                                 8.636022                            6.975292       0.270305       2.049594                    0.999830      29.882172      85.757034       0.631055       0.411216      -1.068768       0.023224      -0.013649       0.008720       0.028314      -0.041180       0.003233       0.020427      -0.011947       0.067273      -0.056093       0.014760       0.041333              9.309121       9.305149      -3.706554       1.864834       8.182904       0.538181      10.439312           0.000001
          229              C      10.862449      14.167706       7.322435       0.137471      24.704009 0.32364011E+03  0.70955893E+04                                 7.449849                            6.088738       0.272280       2.108664                    0.999829      25.599560      71.994230       0.650364       0.429560      -1.051797       0.043601      -0.044750      -0.017249       0.064816       0.021917       0.013654      -0.019869       0.015681      -0.069902      -0.042268       0.007339       0.034929              8.036321       7.250863      -3.142761       0.881381       7.901867       0.582168       8.956233          -0.000004
          230              C      13.718436      12.344925       9.841098       0.641400      21.807541 0.23941073E+03  0.49071119E+04                                 7.168667                            5.475931       0.029259       2.069161                    0.999606      21.948745      61.268838       0.636239       0.469682      -1.020354       0.033278      -0.032497       0.015941       0.049170       0.066116      -0.055447      -0.024518      -0.074762      -0.090482      -0.088799      -0.020504       0.109303              8.246415       8.381847      -2.437619       2.823158       6.345325       0.559471      10.012073          -0.000029
          231              C      18.090460      13.156848       4.594025       0.484589      25.711513 0.28761711E+03  0.62061235E+04                                 8.076445                            6.042359      -0.246555       1.957352                    0.999419      24.279207      70.808237       0.596308       0.476025      -1.011321       0.046422      -0.046084       0.012776       0.066648       0.012000       0.026947       0.031412      -0.115280       0.077917      -0.077757       0.004959       0.072798              9.432080      12.895459      -0.981344      -0.600619       7.751916      -3.108264       7.648865          -0.000025
          232              C      16.716491      13.473661       4.675562      -0.215250      42.426879 0.53102284E+03  0.13039924E+05                                10.450112                            7.633849       0.058590       2.008662                    0.998542      29.570584      85.065941       0.606093       0.411534      -1.074270      -0.017388       0.032952      -0.015722       0.040439      -0.005794       0.013674      -0.001216      -0.041820       0.005682      -0.028564       0.007210       0.021354             12.442422      17.790237       0.708608      -2.346049       9.584838      -4.388040       9.952191           0.000007
          233              C      16.258784      14.508094       3.873684      -0.024526      30.059108 0.40929935E+03  0.95140902E+04                                 8.525188                            6.862212       0.031963       1.994682                    0.999724      28.397982      82.175764       0.610747       0.431438      -1.050879       0.021115      -0.012305       0.002862       0.024606      -0.010886       0.019522       0.021174       0.016536       0.021902      -0.035702       0.007835       0.027867              9.294019      11.654032       0.238072      -1.496705       8.285287      -3.566539       7.942738           0.000002
          234              C      17.141016      15.219818       3.068431      -0.205110      31.822894 0.43436318E+03  0.10184107E+05                                 8.566373                            6.862117       0.254126       2.041530                    0.999817      29.800077      84.858585       0.642601       0.406532      -1.073292      -0.019332      -0.021268       0.017788       0.033801      -0.019787       0.000839      -0.056976       0.038289      -0.070570      -0.074471       0.021096       0.053376              9.251258      12.055994       0.088006      -1.463148       7.933010      -3.443056       7.764770           0.000002
          235              C      18.471596      14.875007       3.090924       0.148265      25.491211 0.31731081E+03  0.69403295E+04                                 7.698346                            6.076119       0.157461       2.077309                    0.999622      25.563152      72.410446       0.641818       0.436314      -1.045020       0.020542      -0.057921       0.041956       0.074412       0.018521      -0.009725       0.024191      -0.019358       0.054138      -0.038358       0.003141       0.035217              8.445585      10.552714       0.035723      -1.179394       7.508565      -3.312844       7.275477          -0.000004
          236              C      15.750034      12.728045       5.522427       0.696311      21.834700 0.22605076E+03  0.46031329E+04                                 7.374665                            5.464390      -0.263308       1.989613                    0.998971      21.707846      61.963220       0.607225       0.495346      -0.999022      -0.031497      -0.037032       0.051265       0.070651      -0.020951      -0.005927       0.076577      -0.108691       0.061684      -0.070145      -0.041858       0.112003              8.662710      11.725232       0.444913      -0.123834       6.576877      -2.884212       7.686022          -0.000026
          237              N      13.923476       8.268596      16.203079      -0.421173      44.322529 0.64844763E+03  0.16555457E+05                                10.377720                            8.255694       0.002035       1.990458                    0.997375      30.771668      87.069432       0.608662       0.394152      -1.097956       0.033518       0.073663       0.154688       0.174580       0.009314      -0.003873      -0.059944       0.008473      -0.399339      -0.150041       0.064152       0.085889             11.718830      11.988061       6.163502      -1.340715      12.761496       0.446474      10.406932           0.000012
          238              N      23.592303       8.956742      13.193505      -0.435639      44.042560 0.66212911E+03  0.17006201E+05                                10.339249                            8.337495       0.038286       1.997937                    0.998140      31.096990      88.473813       0.605734       0.393695      -1.097436       0.153824       0.076235      -0.046801       0.177944      -0.052988       0.021209      -0.013246      -0.184308       0.222663      -0.144753       0.053888       0.090865             11.494713      11.765009      -0.103491       1.194758      11.545656      -5.395172      11.173475           0.000012
          239              N      17.214197      13.278669      16.203079      -0.420929      44.336601 0.64871829E+03  0.16563895E+05                                10.380010                            8.257469       0.005551       1.991417                    0.997375      30.774599      87.078290       0.608598       0.394157      -1.097966       0.047558      -0.065832       0.155026       0.175010      -0.001154      -0.049785       0.033580      -0.021846      -0.400752      -0.150457       0.063727       0.086730             11.721652       7.232006      -3.417693       1.057619      17.523911       0.938215      10.409041           0.000013
          240              N      12.975731       4.561140      13.193505      -0.436570      44.016866 0.66175462E+03  0.16991882E+05                                10.329257                            8.330553       0.076175       2.009762                    0.998224      31.089599      88.401513       0.606568       0.393262      -1.097887      -0.010844      -0.170738      -0.047227       0.177481      -0.052565      -0.021971      -0.011441       0.183708       0.224983      -0.144608       0.053639       0.090969             11.482801      11.678972       0.145680      -5.263940      11.606736       1.660820      11.162696           0.000012
          241              N      19.907687       7.923785      16.203079      -0.421252      44.379851 0.64956595E+03  0.16591491E+05                                10.387581                            8.263743       0.004118       1.990501                    0.997362      30.794599      87.159736       0.608250       0.394241      -1.097872      -0.079716      -0.008362       0.155020       0.174516      -0.009460       0.053682       0.026325       0.011663      -0.398960      -0.149853       0.063954       0.085899             11.730010      17.921888      -2.749285       0.283081       6.849813      -1.386260      10.418330           0.000013
          242              N      14.477314      15.953162      13.193505      -0.434734      44.008058 0.66158210E+03  0.16988210E+05                                10.333486                            8.333810       0.042458       1.999161                    0.998185      31.080317      88.408792       0.605909       0.393672      -1.097480      -0.143659       0.095736      -0.046915       0.178897       0.105738       0.001614       0.025364       0.000592       0.222986      -0.144208       0.052785       0.091423             11.487644      11.504203      -0.043252       4.071908      11.792354       3.728858      11.166374           0.000013
          243              N      17.214191      16.192368      11.913273      -0.421250      44.379824 0.64956511E+03  0.16591467E+05                                10.387582                            8.263741       0.004162       1.990514                    0.997362      30.794582      87.159724       0.608250       0.394241      -1.097871       0.047098       0.064854      -0.155019       0.174514       0.000321       0.049639       0.033327      -0.022216      -0.398958      -0.149852       0.063953       0.085898             11.730014       7.236884       3.419718      -1.058988      17.534852       0.938289      10.418305           0.000013
          244              N      21.483284      10.174388      14.922848      -0.434737      44.007982 0.66158102E+03  0.16988159E+05                                10.333436                            8.333776       0.042529       1.999181                    0.998186      31.080269      88.408308       0.605914       0.393670      -1.097483      -0.011079       0.172285       0.046916       0.178902       0.053125       0.022773      -0.011283       0.182854       0.222985      -0.144210       0.052785       0.091425             11.487583      11.682787      -0.146397       5.265201      11.613636       1.661938      11.166325           0.000013
          245              N      11.400132       6.811743      11.913273      -0.421173      44.322417 0.64844575E+03  0.16555399E+05                                10.377710                            8.255688       0.002002       1.990450                    0.997374      30.771620      87.069297       0.608662       0.394152      -1.097955      -0.080553       0.007808      -0.154686       0.174578       0.008323      -0.053850       0.026620       0.011892      -0.399336      -0.150040       0.064154       0.085887             11.718817      17.905842       2.746839      -0.283706       6.843665      -1.384340      10.406943           0.000013
          246              N      14.477316      13.517875      14.922848      -0.435623      44.041995 0.66211975E+03  0.17005894E+05                                10.339149                            8.337429       0.038279       1.997938                    0.998140      31.096737      88.472812       0.605737       0.393694      -1.097437      -0.142926      -0.095093       0.046803       0.177936      -0.106299      -0.000865       0.024997       0.000382       0.222645      -0.144749       0.053884       0.090865             11.494591      11.510715       0.043227      -4.074903      11.799704       3.732250      11.173356           0.000014
          247              N      22.431021       6.466932      11.913273      -0.420931      44.336742 0.64872065E+03  0.16563966E+05                                10.380018                            8.257473       0.005539       1.991411                    0.997375      30.774665      87.078436       0.608600       0.394156      -1.097967       0.033237      -0.074103      -0.155028       0.175014      -0.010039       0.004191      -0.059905       0.008931      -0.400757      -0.150459       0.063726       0.086733             11.721663      11.991138      -6.165377       1.341333      12.764803       0.446815      10.409047           0.000012
          248              N      15.084755       5.778786      14.922848      -0.436582      44.017301 0.66176171E+03  0.16992121E+05                                10.329349                            8.330611       0.076138       2.009750                    0.998223      31.089796      88.402415       0.606564       0.393263      -1.097885       0.153290      -0.075978       0.047224       0.177484       0.053265      -0.020889      -0.013304      -0.182898       0.225003      -0.144610       0.053643       0.090967             11.482915      11.751056       0.104088      -1.193642      11.534878      -5.389199      11.162811           0.000013
          249              N      20.106747      11.378762       2.541156      -0.421173      44.322529 0.64844763E+03  0.16555457E+05                                10.377719                            8.255694       0.002035       1.990458                    0.997375      30.771668      87.069429       0.608662       0.394152      -1.097956      -0.033518      -0.073663      -0.154688       0.174580       0.009314      -0.003873      -0.059944       0.008473      -0.399339      -0.150041       0.064152       0.085889             11.718829      11.988060       6.163502      -1.340714      12.761495       0.446474      10.406932           0.000014
          250              N      10.437920      10.690616       5.550730      -0.435639      44.042558 0.66212907E+03  0.17006200E+05                                10.339248                            8.337495       0.038286       1.997937                    0.998140      31.096989      88.473809       0.605734       0.393695      -1.097436      -0.153824      -0.076235       0.046801       0.177943      -0.052988       0.021209      -0.013246      -0.184308       0.222663      -0.144753       0.053888       0.090865             11.494713      11.765008      -0.103491       1.194757      11.545656      -5.395172      11.173474           0.000014
          251              N      16.816026       6.368689       2.541156      -0.420929      44.336600 0.64871828E+03  0.16563894E+05                                10.380011                            8.257469       0.005551       1.991417                    0.997375      30.774599      87.078291       0.608598       0.394157      -1.097966      -0.047558       0.065832      -0.155026       0.175010      -0.001154      -0.049785       0.033580      -0.021846      -0.400751      -0.150457       0.063727       0.086730             11.721653       7.232006      -3.417693       1.057619      17.523910       0.938215      10.409042           0.000014
          252              N      21.054492      15.086218       5.550730      -0.436570      44.016862 0.66175455E+03  0.16991880E+05                                10.329257                            8.330553       0.076175       2.009763                    0.998224      31.089597      88.401507       0.606568       0.393262      -1.097887       0.010844       0.170738       0.047227       0.177481      -0.052565      -0.021971      -0.011441       0.183708       0.224983      -0.144608       0.053639       0.090969             11.482801      11.678972       0.145680      -5.263940      11.606735       1.660820      11.162695           0.000014
          253              N      14.122536      11.723573       2.541156      -0.421252      44.379849 0.64956591E+03  0.16591489E+05                                10.387581                            8.263742       0.004118       1.990501                    0.997362      30.794598      87.159734       0.608250       0.394241      -1.097872       0.079716       0.008362      -0.155020       0.174516      -0.009460       0.053682       0.026325       0.011663      -0.398960      -0.149853       0.063954       0.085899             11.730010      17.921887      -2.749285       0.283081       6.849813      -1.386260      10.418330           0.000011
          254              N      19.552909       3.694196       5.550730      -0.434733      44.008051 0.66158200E+03  0.16988207E+05                                10.333486                            8.333809       0.042458       1.999161                    0.998185      31.080314      88.408784       0.605909       0.393672      -1.097480       0.143659      -0.095736       0.046915       0.178897       0.105738       0.001614       0.025364       0.000592       0.222986      -0.144208       0.052785       0.091423             11.487643      11.504201      -0.043252       4.071907      11.792354       3.728858      11.166374           0.000014
          255              N      16.816032       3.454990       6.830962      -0.421249      44.379822 0.64956509E+03  0.16591466E+05                                10.387582                            8.263741       0.004162       1.990514                    0.997362      30.794581      87.159720       0.608250       0.394241      -1.097871      -0.047098      -0.064854       0.155019       0.174514       0.000321       0.049639       0.033327      -0.022216      -0.398957      -0.149852       0.063953       0.085898             11.730013       7.236884       3.419718      -1.058987      17.534852       0.938290      10.418303           0.000014
          256              N      12.546939       9.472970       3.821387      -0.434737      44.007976 0.66158091E+03  0.16988155E+05                                10.333435                            8.333776       0.042529       1.999181                    0.998186      31.080266      88.408298       0.605914       0.393670      -1.097483       0.011079      -0.172285      -0.046916       0.178902       0.053125       0.022773      -0.011283       0.182854       0.222985      -0.144210       0.052785       0.091425             11.487582      11.682786      -0.146397       5.265201      11.613635       1.661938      11.166324           0.000014
          257              N      22.630091      12.835615       6.830962      -0.421173      44.322415 0.64844571E+03  0.16555397E+05                                10.377709                            8.255687       0.002002       1.990450                    0.997374      30.771619      87.069290       0.608662       0.394152      -1.097955       0.080553      -0.007808       0.154686       0.174578       0.008323      -0.053850       0.026620       0.011892      -0.399336      -0.150040       0.064154       0.085887             11.718816      17.905841       2.746838      -0.283706       6.843664      -1.384340      10.406942           0.000014
          258              N      19.552907       6.129483       3.821387      -0.435623      44.041993 0.66211969E+03  0.17005893E+05                                10.339149                            8.337429       0.038279       1.997938                    0.998140      31.096736      88.472809       0.605737       0.393694      -1.097437       0.142926       0.095093      -0.046803       0.177936      -0.106299      -0.000865       0.024997       0.000382       0.222645      -0.144749       0.053884       0.090865             11.494591      11.510715       0.043226      -4.074903      11.799703       3.732249      11.173355           0.000014
          259              N      11.599202      13.180426       6.830962      -0.420931      44.336740 0.64872061E+03  0.16563965E+05                                10.380018                            8.257473       0.005539       1.991411                    0.997375      30.774664      87.078432       0.608600       0.394156      -1.097967      -0.033237       0.074103       0.155028       0.175014      -0.010039       0.004191      -0.059905       0.008931      -0.400757      -0.150459       0.063726       0.086733             11.721662      11.991137      -6.165376       1.341333      12.764802       0.446815      10.409046           0.000014
          260              N      18.945468      13.868572       3.821387      -0.436582      44.017299 0.66176168E+03  0.16992120E+05                                10.329349                            8.330611       0.076139       2.009750                    0.998223      31.089795      88.402412       0.606564       0.393263      -1.097885      -0.153290       0.075978      -0.047224       0.177484       0.053265      -0.020889      -0.013304      -0.182898       0.225003      -0.144610       0.053643       0.090967             11.482915      11.751056       0.104087      -1.193641      11.534878      -5.389199      11.162811           0.000013
          261              O       2.455279       1.671007      -0.002249      -0.730863      46.581990 0.81279356E+03  0.21675942E+05                                10.288962                            8.913164      -0.096349       1.974139                    0.995100      31.177116      86.445185       0.626605       0.366534      -1.132575       0.053027       0.035094       0.009519       0.064297       0.000840       0.061083      -0.028342      -0.010137      -0.223188      -0.106785       0.040765       0.066020             11.244632      11.132631       3.626846       0.318799      11.546011       2.935955      11.055252           0.000008
          262              O       3.144392       2.944156       1.637496      -0.599744      36.410426 0.56051787E+03  0.13590831E+05                                 8.687934                            7.328944       0.384510       2.176504                    0.994933      27.800202      72.951981       0.702951       0.359356      -1.140796       0.048075       0.021077      -0.003775       0.052628      -0.077703       0.002995       0.012885      -0.077504       0.126964      -0.108569       0.039542       0.069027              9.708243       7.206454      -0.025630      -2.777071       7.185696       2.335710      14.732578           0.000013
          263              O      12.528238       6.559277      16.489304      -0.732546      53.921371 0.84520215E+03  0.22828211E+05                                11.412328                            9.098074      -0.203604       1.921570                    0.997902      32.093834      90.412119       0.617483       0.367257      -1.128716       0.070825       0.053064       0.051297       0.102290      -0.031641       0.061224       0.043174      -0.045318      -0.121074      -0.104898       0.042666       0.062233             13.086760      11.677727       5.855230       0.986542      15.800579       3.405352      11.781973           0.000007
          264              O       9.346414       6.974818      15.774586      -0.744690      50.608281 0.81060113E+03  0.21604089E+05                                10.878645                            8.872380      -0.078578       1.977919                    0.995232      31.318376      86.825833       0.631063       0.364170      -1.134345       0.036434       0.050607      -0.058190       0.085291       0.044474      -0.011382       0.029088      -0.106741       0.113450      -0.091758       0.022214       0.069544             12.462764      12.321602       1.016312      -3.268004      11.414181      -5.310496      13.652510           0.000009
          265              O      10.971355       8.053457      14.712912      -0.612961      44.969909 0.64549428E+03  0.16297471E+05                                10.198903                            8.004627      -0.124733       1.999182                    0.995446      28.945561      78.830033       0.651714       0.372238      -1.124963      -0.035570       0.033634       0.038306       0.062160       0.028055      -0.010853       0.054834      -0.011356      -0.018968      -0.065615       0.005515       0.060100             12.108874      21.226364       1.088502      -1.526119       7.518868      -0.916453       7.581391           0.000010
          266              O      23.867949       7.273948      14.601009      -0.726076      53.135633 0.83428244E+03  0.22513368E+05                                11.414771                            9.108411      -0.378357       1.873346                    0.996266      32.107738      91.113059       0.608661       0.372909      -1.121756       0.047269       0.022986      -0.078008       0.094064       0.030655      -0.078296       0.019727      -0.103190      -0.048197      -0.116728       0.048582       0.068146             13.162565      13.333009       3.807280      -2.211219      12.787476      -5.152094      13.367208           0.000005
          267              O       8.727045      11.773672      -0.002249      -0.731976      46.602973 0.81327999E+03  0.21691941E+05                                10.291867                            8.915713      -0.089889       1.976144                    0.995209      31.184170      86.467939       0.626534       0.366525      -1.132594       0.003918      -0.063003       0.009680       0.063863      -0.004244      -0.055112      -0.037963       0.003037      -0.224078      -0.106581       0.040504       0.066077             11.247978       8.303820      -1.992148       2.384108      14.380799      -1.743784      11.059315           0.000008
          268              O       9.485070      10.540311       1.637496      -0.600882      36.430141 0.56093460E+03  0.13602894E+05                                 8.689009                            7.330065       0.386728       2.176870                    0.995056      27.813409      72.981921       0.703157       0.359199      -1.140968      -0.005125      -0.052277      -0.002804       0.052603       0.005658       0.008817      -0.009032       0.173344       0.125467      -0.108347       0.039652       0.068695              9.709317       7.213503       0.022259       3.411027       7.180412       1.238058      14.734036           0.000012
          269              O      16.431502      15.341641      16.489304      -0.732915      53.969371 0.84616850E+03  0.22861564E+05                                11.420483                            9.104337      -0.206801       1.920607                    0.997884      32.109413      90.479710       0.617143       0.367342      -1.128615       0.010325      -0.087716       0.051760       0.102371      -0.004192       0.007168      -0.075876       0.077866      -0.119991      -0.106112       0.043211       0.062901             13.096605       9.705141      -4.715910       2.457991      17.792883      -2.557913      11.791791           0.000007
          270              O      18.382283      17.889410      15.774586      -0.745682      50.601762 0.81056023E+03  0.21601998E+05                                10.876668                            8.871352      -0.073924       1.979557                    0.995310      31.315635      86.806656       0.631207       0.364104      -1.134435       0.025583      -0.056111      -0.057357       0.084218      -0.068094       0.031039      -0.004530      -0.023732       0.113377      -0.091480       0.022156       0.069324             12.460251      10.758337      -0.113444      -2.962006      12.974017       5.484373      13.648398           0.000009
          271              O      18.503939      15.942848      14.712912      -0.613162      45.032191 0.64663932E+03  0.16334525E+05                                10.210818                            8.013684      -0.125928       1.998448                    0.995434      28.964778      78.916375       0.651071       0.372420      -1.124763       0.047348       0.014442       0.038081       0.062454      -0.019074       0.052528      -0.018227      -0.044210      -0.019887      -0.065642       0.005523       0.060119             12.123686      10.016062       5.399038      -0.030745      18.764640       1.782854       7.590356           0.000011
          272              O      11.380568       5.163823      14.601009      -0.724418      53.037747 0.83241299E+03  0.22450093E+05                                11.401213                            9.098568      -0.373484       1.875273                    0.996319      32.072022      90.982628       0.608959       0.372940      -1.121745      -0.002893      -0.053090      -0.078195       0.094558      -0.060527       0.056018       0.058167      -0.002024      -0.050295      -0.117111       0.048043       0.069069             13.145784       9.614967      -1.667292      -3.350764      16.472212       4.485224      13.350174           0.000005
          273              O      14.340326       1.290831      -0.002249      -0.731996      46.627119 0.81378404E+03  0.21708907E+05                                10.294923                            8.918107      -0.096638       1.973693                    0.995057      31.196580      86.511452       0.626484       0.366495      -1.132609      -0.056390       0.027932       0.009653       0.063665       0.003338      -0.005105       0.066812       0.005885      -0.223665      -0.106545       0.040442       0.066103             11.251379      14.590304      -1.634751      -2.704441       8.099828      -1.193577      11.064005           0.000008
          274              O      12.893194       1.251046       1.637496      -0.599841      36.454031 0.56137928E+03  0.13617345E+05                                 8.695421                            7.335220       0.383699       2.175965                    0.994981      27.816590      73.017087       0.702536       0.359419      -1.140712      -0.041735       0.031105      -0.003890       0.052197       0.072976      -0.012861      -0.003536      -0.096658       0.127427      -0.109382       0.039896       0.069486              9.716611       7.175663       0.003403      -0.635052       7.229611      -3.575994      14.744561           0.000013
          275              O      22.085620       7.570133      16.489304      -0.732733      53.934205 0.84544093E+03  0.22836962E+05                                11.415919                            9.100720      -0.203261       1.921695                    0.997874      32.096958      90.434399       0.617236       0.367366      -1.128598      -0.081712       0.035135       0.050609       0.102336       0.035271      -0.068531       0.031220      -0.031384      -0.120194      -0.105002       0.042686       0.062315             13.091292      19.847506      -1.143405      -3.442953       7.639892      -0.849214      11.786479           0.000007
          276              O      23.316662       4.606822      15.774586      -0.745816      50.630346 0.81114447E+03  0.21621433E+05                                10.880173                            8.874195      -0.079141       1.977739                    0.995268      31.328274      86.849070       0.631145       0.364075      -1.134459      -0.061432       0.005688      -0.057465       0.084312       0.024186      -0.019757      -0.024339       0.130091       0.113379      -0.091629       0.021878       0.069751             12.464287      12.521191      -0.902797       6.232076      11.218895      -0.176421      13.652775           0.000009
          277              O      21.570060       5.474743      14.712912      -0.613954      45.010154 0.64626216E+03  0.16321970E+05                                10.205839                            8.010015      -0.121131       1.999981                    0.995442      28.960376      78.886859       0.651408       0.372297      -1.124901      -0.011911      -0.047503       0.038009       0.061992      -0.009160      -0.042159      -0.036442       0.054566      -0.020443      -0.065480       0.005304       0.060176             12.117458      11.896329      -6.484875       1.558392      16.869490      -0.864806       7.586555           0.000011
          278              O      15.796837      17.033276      14.601009      -0.725596      53.115045 0.83392394E+03  0.22502389E+05                                11.414606                            9.108619      -0.378692       1.873510                    0.996283      32.096312      91.092715       0.608407       0.373087      -1.121567      -0.043465       0.029104      -0.078194       0.094077       0.029484       0.022672      -0.077908       0.105160      -0.049793      -0.117318       0.048573       0.068744             13.161929      16.219327      -2.139856       5.566692       9.899473       0.660960      13.366989           0.000005
          279              O      17.234606      12.785516       9.374367      -0.731999      46.626973 0.81378187E+03  0.21708831E+05                                10.294896                            8.918092      -0.096649       1.973690                    0.995057      31.196539      86.511250       0.626485       0.366494      -1.132609       0.004002       0.062802      -0.009652       0.063666       0.004217       0.055307      -0.037825       0.002850      -0.223677      -0.106546       0.040442       0.066105             11.251343       8.306691       1.993064      -2.385872      14.383370      -1.745303      11.063967           0.000008
          280              O      17.992627      14.018877       7.734621      -0.599842      36.453540 0.56137044E+03  0.13617068E+05                                 8.695319                            7.335142       0.383707       2.175969                    0.994982      27.816476      73.016462       0.702544       0.359417      -1.140714      -0.006071       0.051693       0.003891       0.052193      -0.005369      -0.009494      -0.009366       0.174739       0.127420      -0.109387       0.039893       0.069493              9.716492       7.218987      -0.021662      -3.414376       7.186108       1.238001      14.744381           0.000013
          281              O      16.431496      14.129396      11.627049      -0.732728      53.934021 0.84543802E+03  0.22836863E+05                                11.415889                            9.100702      -0.203240       1.921700                    0.997874      32.096900      90.434182       0.617237       0.367366      -1.128598       0.010432       0.088332      -0.050605       0.102334       0.004044      -0.007229      -0.074956       0.076781      -0.120193      -0.104998       0.042684       0.062313             13.091253       9.701553       4.714332      -2.456897      17.785778      -2.557054      11.786429           0.000007
          282              O      18.382278      11.581627      12.341767      -0.745815      50.630153 0.81114055E+03  0.21621301E+05                                10.880144                            8.874171      -0.079141       1.977740                    0.995268      31.328205      86.848804       0.631146       0.364075      -1.134459       0.025792       0.056047       0.057465       0.084313       0.068422      -0.030957      -0.004939      -0.023157       0.113385      -0.091628       0.021879       0.069749             12.464255      10.762604       0.112521       2.963247      12.977428       5.485335      13.652734           0.000009
          283              O      18.503938      13.528189      13.403440      -0.613947      45.010040 0.64626013E+03  0.16321911E+05                                10.205832                            8.010010      -0.121151       1.999975                    0.995442      28.960318      78.886753       0.651407       0.372297      -1.124900       0.047090      -0.013435      -0.038008       0.061988       0.019046      -0.052639      -0.018285      -0.043132      -0.020447      -0.065476       0.005305       0.060170             12.117447      10.010126      -5.395873       0.030256      18.755669       1.782010       7.586546           0.000010
          284              O      19.888116       9.571705      13.515343      -0.725606      53.115569 0.83393358E+03  0.22502716E+05                                11.414678                            9.108671      -0.378685       1.873510                    0.996284      32.096500      91.093402       0.608405       0.373087      -1.121567      -0.003476       0.052195       0.078193       0.094078       0.060280      -0.056133       0.058596      -0.001510      -0.049799      -0.117324       0.048575       0.068748             13.162020       9.626318       1.666653       3.355768      16.492652       4.490460      13.367091           0.000005
          285              O      14.340338       8.532848       9.374367      -0.730860      46.582195 0.81279726E+03  0.21676071E+05                                10.289004                            8.913192      -0.096383       1.974127                    0.995099      31.177171      86.445474       0.626603       0.366535      -1.132574      -0.056905      -0.028377      -0.009522       0.064297      -0.003973       0.005992       0.067075       0.006530      -0.223175      -0.106787       0.040766       0.066021             11.244684      14.583701       1.634433       2.702035       8.095056      -1.191889      11.055295           0.000009
          286              O      12.893202       8.572633       7.734621      -0.599746      36.410837 0.56052516E+03  0.13591056E+05                                 8.688009                            7.329000       0.384501       2.176499                    0.994932      27.800325      72.952505       0.702947       0.359357      -1.140795      -0.042294      -0.031097       0.003775       0.052631      -0.072415       0.012656      -0.003848      -0.095823       0.126970      -0.108570       0.039544       0.069025              9.708334       7.168754      -0.003823       0.634244       7.223520      -3.572910      14.732730           0.000012
          287              O      13.578064       7.165395      11.627049      -0.732544      53.920641 0.84518836E+03  0.22827734E+05                                11.412216                            9.097991      -0.203606       1.921573                    0.997902      32.093581      90.411062       0.617487       0.367256      -1.128717      -0.081367      -0.034804      -0.051298       0.102291      -0.035450       0.067997       0.031440      -0.032149      -0.121068      -0.104899       0.042666       0.062233             13.086626      19.840414       1.142342       3.442392       7.637585      -0.848297      11.781881           0.000007
          288              O      14.809107      10.128706      12.341767      -0.744686      50.608390 0.81060302E+03  0.21604157E+05                                10.878666                            8.872395      -0.078574       1.977919                    0.995232      31.318422      86.826065       0.631062       0.364171      -1.134345      -0.062049      -0.006253       0.058187       0.085293      -0.023989       0.019497      -0.024400       0.130403       0.113456      -0.091760       0.022218       0.069542             12.462785      12.521214       0.901087      -6.233039      11.214610      -0.174927      13.652531           0.000009
          289              O      13.062509       9.260785      13.403440      -0.612955      44.969698 0.64549007E+03  0.16297334E+05                                10.198858                            8.004590      -0.124684       1.999198                    0.995447      28.945500      78.829721       0.651717       0.372237      -1.124964      -0.011343       0.047625      -0.038311       0.062165       0.009112       0.042062      -0.036806       0.054296      -0.018955      -0.065611       0.005505       0.060106             12.108823      11.888372       6.479755      -1.556724      16.856743      -0.863443       7.581355           0.000011
          290              O      15.796835      12.437761      13.515343      -0.726054      53.135214 0.83427430E+03  0.22513100E+05                                11.414717                            9.108372      -0.378375       1.873341                    0.996266      32.107606      91.112665       0.608661       0.372910      -1.121755      -0.043544      -0.029445       0.078005       0.094063      -0.029361      -0.022067      -0.077674       0.104682      -0.048198      -0.116733       0.048588       0.068145             13.162495      16.220987       2.139875      -5.567405       9.899383       0.661056      13.367114           0.000005
          291              O      19.470390       8.152672       9.374367      -0.731976      46.602812 0.81327715E+03  0.21691840E+05                                10.291832                            8.915688      -0.089830       1.976163                    0.995210      31.184121      86.467669       0.626536       0.366524      -1.132595       0.052600      -0.034898      -0.009678       0.063861      -0.000810      -0.060434      -0.028740      -0.008854      -0.224078      -0.106579       0.040504       0.066075             11.247935      11.136258      -3.627459      -0.318105      11.548263       2.936582      11.059283           0.000008
          292              O      20.159500       6.879523       7.734621      -0.600879      36.430236 0.56093681E+03  0.13602964E+05                                 8.689035                            7.330090       0.386736       2.176874                    0.995056      27.813404      72.982007       0.703154       0.359200      -1.140967       0.047836      -0.021700       0.002803       0.052603       0.077886      -0.003417       0.012154      -0.076859       0.125469      -0.108342       0.039652       0.068690              9.709345       7.207985       0.025456       2.777714       7.185977       2.335011      14.734072           0.000013
          293              O      21.035782       8.176251      11.627049      -0.732921      53.970312 0.84618570E+03  0.22862156E+05                                11.420629                            9.104441      -0.206824       1.920597                    0.997883      32.109716      90.480955       0.617138       0.367343      -1.128613       0.070803      -0.052798      -0.051762       0.102372       0.031616      -0.062128       0.044153      -0.046191      -0.119999      -0.106115       0.043212       0.062903             13.096784      11.687011      -5.860140      -0.986233      15.811383       3.407689      11.791956           0.000008
          294              O      17.853960       7.760710      12.341767      -0.745687      50.601770 0.81056021E+03  0.21601994E+05                                10.876664                            8.871349      -0.073924       1.979556                    0.995310      31.315647      86.806651       0.631208       0.364104      -1.134435       0.035796      -0.050207       0.057360       0.084215      -0.044326       0.011594       0.029149      -0.106071       0.113366      -0.091478       0.022151       0.069328             12.460248      12.321856      -1.016136       3.268595      11.410501      -5.307358      13.648386           0.000009
          295              O      19.478903       6.682071      13.403440      -0.613176      45.032618 0.64664704E+03  0.16334771E+05                                10.210889                            8.013739      -0.125973       1.998432                    0.995434      28.964932      78.916952       0.651067       0.372421      -1.124762      -0.036182      -0.033784      -0.038077       0.062453      -0.028677       0.010486       0.054612      -0.010919      -0.019901      -0.065652       0.005533       0.060119             12.123772      21.253345      -1.088731       1.528624       7.527557      -0.918067       7.590413           0.000010
          296              O      15.360398       7.461580      13.515343      -0.724430      53.037649 0.83241146E+03  0.22450037E+05                                11.401201                            9.098559      -0.373474       1.875277                    0.996319      32.071963      90.982370       0.608960       0.372940      -1.121745       0.047417      -0.024041       0.078200       0.094560      -0.031147       0.078371       0.019433      -0.103812      -0.050284      -0.117100       0.048035       0.069065             13.145773      13.313938      -3.802900       2.208922      12.773199      -5.144478      13.350180           0.000005
          297              O      23.067371      13.064502       0.002249      -0.730863      46.581984 0.81279345E+03  0.21675938E+05                                10.288961                            8.913163      -0.096348       1.974139                    0.995100      31.177114      86.445177       0.626605       0.366534      -1.132575      -0.053027      -0.035094      -0.009519       0.064297       0.000840       0.061083      -0.028342      -0.010137      -0.223188      -0.106785       0.040765       0.066020             11.244631      11.132630       3.626846       0.318799      11.546010       2.935954      11.055251           0.000009
          298              O      30.885831      16.703202      17.106739      -0.599744      36.410419 0.56051773E+03  0.13590827E+05                                 8.687933                            7.328943       0.384510       2.176504                    0.994933      27.800199      72.951970       0.702951       0.359356      -1.140796      -0.048075      -0.021077       0.003775       0.052628      -0.077703       0.002995       0.012885      -0.077504       0.126964      -0.108569       0.039542       0.069027              9.708241       7.206453      -0.025630      -2.777071       7.185695       2.335710      14.732575           0.000013
          299              O      21.501985      13.088081       2.254931      -0.732546      53.921364 0.84520202E+03  0.22828206E+05                                11.412327                            9.098073      -0.203603       1.921570                    0.997902      32.093832      90.412109       0.617483       0.367257      -1.128716      -0.070825      -0.053064      -0.051297       0.102290      -0.031641       0.061224       0.043174      -0.045318      -0.121074      -0.104899       0.042666       0.062232             13.086758      11.677726       5.855229       0.986542      15.800578       3.405352      11.781971           0.000008
          300              O      24.683809      12.672540       2.969649      -0.744690      50.608280 0.81060110E+03  0.21604088E+05                                10.878644                            8.872379      -0.078578       1.977919                    0.995232      31.318376      86.825830       0.631064       0.364170      -1.134345      -0.036434      -0.050607       0.058190       0.085291       0.044474      -0.011382       0.029088      -0.106741       0.113450      -0.091758       0.022214       0.069544             12.462764      12.321601       1.016312      -3.268004      11.414180      -5.310495      13.652509           0.000009
          301              O      23.058868      11.593901       4.031323      -0.612961      44.969908 0.64549426E+03  0.16297471E+05                                10.198902                            8.004627      -0.124733       1.999182                    0.995446      28.945561      78.830032       0.651714       0.372238      -1.124963       0.035570      -0.033634      -0.038306       0.062160       0.028055      -0.010853       0.054834      -0.011356      -0.018968      -0.065615       0.005515       0.060100             12.108874      21.226364       1.088502      -1.526119       7.518868      -0.916453       7.581390           0.000010
          302              O      10.162274      12.373410       4.143226      -0.726076      53.135627 0.83428234E+03  0.22513364E+05                                11.414770                            9.108410      -0.378356       1.873346                    0.996266      32.107737      91.113050       0.608661       0.372909      -1.121756      -0.047269      -0.022986       0.078009       0.094064       0.030655      -0.078296       0.019727      -0.103190      -0.048197      -0.116728       0.048582       0.068146             13.162563      13.333007       3.807279      -2.211219      12.787475      -5.152093      13.367206           0.000005
          303              O      16.795605       2.961837       0.002249      -0.731976      46.602975 0.81328004E+03  0.21691942E+05                                10.291868                            8.915713      -0.089889       1.976144                    0.995209      31.184171      86.467942       0.626534       0.366525      -1.132594      -0.003918       0.063003      -0.009680       0.063863      -0.004244      -0.055112      -0.037963       0.003037      -0.224078      -0.106581       0.040504       0.066077             11.247978       8.303820      -1.992148       2.384108      14.380799      -1.743784      11.059316           0.000007
          304              O      24.545153       9.107047      17.106739      -0.600882      36.430145 0.56093466E+03  0.13602896E+05                                 8.689009                            7.330065       0.386728       2.176870                    0.995056      27.813411      72.981926       0.703157       0.359199      -1.140968       0.005125       0.052277       0.002804       0.052603       0.005658       0.008817      -0.009032       0.173344       0.125467      -0.108347       0.039652       0.068695              9.709317       7.213503       0.022259       3.411027       7.180412       1.238058      14.734036           0.000013
          305              O      17.598721       4.305717       2.254931      -0.732915      53.969379 0.84616866E+03  0.22861569E+05                                11.420484                            9.104338      -0.206801       1.920607                    0.997884      32.109416      90.479720       0.617143       0.367342      -1.128615      -0.010325       0.087716      -0.051760       0.102371      -0.004192       0.007168      -0.075876       0.077866      -0.119991      -0.106112       0.043211       0.062901             13.096606       9.705142      -4.715911       2.457991      17.792885      -2.557912      11.791791           0.000007
          306              O      15.647940       1.757948       2.969649      -0.745682      50.601760 0.81056016E+03  0.21601995E+05                                10.876667                            8.871351      -0.073924       1.979557                    0.995310      31.315634      86.806652       0.631207       0.364104      -1.134435      -0.025583       0.056111       0.057357       0.084218      -0.068094       0.031039      -0.004530      -0.023732       0.113377      -0.091480       0.022156       0.069324             12.460250      10.758336      -0.113444      -2.962006      12.974016       5.484373      13.648398           0.000009
          307              O      15.526284       3.704510       4.031323      -0.613162      45.032195 0.64663937E+03  0.16334527E+05                                10.210820                            8.013685      -0.125928       1.998448                    0.995434      28.964778      78.916378       0.651071       0.372421      -1.124763      -0.047348      -0.014442      -0.038081       0.062454      -0.019074       0.052528      -0.018227      -0.044211      -0.019887      -0.065642       0.005523       0.060119             12.123688      10.016063       5.399038      -0.030745      18.764644       1.782854       7.590357           0.000011
          308              O      22.649655      14.483535       4.143226      -0.724418      53.037738 0.83241283E+03  0.22450087E+05                                11.401212                            9.098567      -0.373484       1.875273                    0.996319      32.072019      90.982617       0.608959       0.372940      -1.121745       0.002893       0.053090       0.078195       0.094558      -0.060527       0.056018       0.058168      -0.002024      -0.050295      -0.117111       0.048043       0.069069             13.145783       9.614966      -1.667292      -3.350764      16.472211       4.485224      13.350173           0.000005
          309              O      11.182324      13.444678       0.002249      -0.731996      46.627120 0.81378407E+03  0.21708908E+05                                10.294924                            8.918108      -0.096639       1.973693                    0.995057      31.196580      86.511455       0.626484       0.366495      -1.132609       0.056390      -0.027932      -0.009653       0.063665       0.003338      -0.005105       0.066812       0.005885      -0.223665      -0.106545       0.040442       0.066103             11.251379      14.590305      -1.634751      -2.704441       8.099828      -1.193577      11.064005           0.000008
          310              O      21.137029      18.396312      17.106739      -0.599841      36.454031 0.56137927E+03  0.13617345E+05                                 8.695421                            7.335221       0.383698       2.175965                    0.994981      27.816589      73.017085       0.702536       0.359419      -1.140712       0.041735      -0.031105       0.003890       0.052197       0.072976      -0.012861      -0.003536      -0.096658       0.127427      -0.109382       0.039896       0.069486              9.716612       7.175663       0.003403      -0.635052       7.229611      -3.575994      14.744561           0.000013
          311              O      11.944603      12.077225       2.254931      -0.732733      53.934208 0.84544098E+03  0.22836964E+05                                11.415919                            9.100720      -0.203261       1.921695                    0.997874      32.096959      90.434403       0.617236       0.367366      -1.128598       0.081712      -0.035135      -0.050609       0.102336       0.035271      -0.068531       0.031220      -0.031384      -0.120194      -0.105002       0.042686       0.062315             13.091293      19.847507      -1.143405      -3.442953       7.639892      -0.849214      11.786480           0.000008
          312              O      10.713561      15.040536       2.969649      -0.745816      50.630346 0.81114447E+03  0.21621433E+05                                10.880173                            8.874195      -0.079141       1.977739                    0.995268      31.328274      86.849070       0.631145       0.364075      -1.134459       0.061432      -0.005688       0.057465       0.084312       0.024186      -0.019757      -0.024339       0.130091       0.113379      -0.091629       0.021878       0.069751             12.464287      12.521192      -0.902797       6.232076      11.218895      -0.176421      13.652775           0.000009
          313              O      12.460163      14.172615       4.031323      -0.613954      45.010159 0.64626223E+03  0.16321973E+05                                10.205840                            8.010016      -0.121132       1.999981                    0.995442      28.960377      78.886865       0.651408       0.372297      -1.124901       0.011911       0.047503      -0.038009       0.061992      -0.009160      -0.042159      -0.036442       0.054566      -0.020443      -0.065480       0.005304       0.060176             12.117459      11.896330      -6.484876       1.558393      16.869492      -0.864806       7.586556           0.000010
          314              O      18.233386       2.614082       4.143226      -0.725596      53.115043 0.83392390E+03  0.22502388E+05                                11.414605                            9.108619      -0.378691       1.873510                    0.996283      32.096311      91.092709       0.608407       0.373087      -1.121567       0.043465      -0.029104       0.078194       0.094077       0.029484       0.022672      -0.077908       0.105160      -0.049793      -0.117318       0.048573       0.068744             13.161928      16.219326      -2.139855       5.566693       9.899471       0.660959      13.366989           0.000005
          315              O      16.795617       6.861842       9.369868      -0.731999      46.626970 0.81378181E+03  0.21708829E+05                                10.294895                            8.918091      -0.096649       1.973690                    0.995057      31.196538      86.511244       0.626485       0.366494      -1.132609      -0.004002      -0.062802       0.009652       0.063666       0.004217       0.055307      -0.037825       0.002850      -0.223678      -0.106546       0.040442       0.066105             11.251342       8.306690       1.993064      -2.385872      14.383369      -1.745303      11.063967           0.000008
          316              O      16.037596       5.628481      11.009614      -0.599842      36.453540 0.56137044E+03  0.13617068E+05                                 8.695320                            7.335142       0.383707       2.175969                    0.994982      27.816475      73.016461       0.702544       0.359417      -1.140714       0.006071      -0.051693      -0.003891       0.052193      -0.005369      -0.009494      -0.009366       0.174739       0.127420      -0.109387       0.039893       0.069493              9.716492       7.218987      -0.021662      -3.414376       7.186108       1.238001      14.744381           0.000012
          317              O      17.598727       5.517962       7.117186      -0.732728      53.934018 0.84543797E+03  0.22836861E+05                                11.415888                            9.100701      -0.203239       1.921700                    0.997874      32.096900      90.434178       0.617237       0.367366      -1.128598      -0.010432      -0.088332       0.050605       0.102334       0.004044      -0.007229      -0.074956       0.076781      -0.120193      -0.104998       0.042684       0.062313             13.091252       9.701552       4.714332      -2.456897      17.785775      -2.557055      11.786429           0.000007
          318              O      15.647945       8.065731       6.402468      -0.745815      50.630158 0.81114066E+03  0.21621305E+05                                10.880145                            8.874172      -0.079141       1.977740                    0.995268      31.328207      86.848812       0.631146       0.364075      -1.134459      -0.025792      -0.056047      -0.057465       0.084313       0.068422      -0.030957      -0.004939      -0.023157       0.113385      -0.091628       0.021879       0.069749             12.464256      10.762604       0.112521       2.963247      12.977429       5.485335      13.652735           0.000009
          319              O      15.526285       6.119169       5.340795      -0.613946      45.010040 0.64626015E+03  0.16321912E+05                                10.205832                            8.010010      -0.121150       1.999975                    0.995442      28.960319      78.886757       0.651407       0.372297      -1.124900      -0.047090       0.013435       0.038008       0.061988       0.019046      -0.052639      -0.018285      -0.043132      -0.020448      -0.065476       0.005305       0.060170             12.117447      10.010127      -5.395873       0.030255      18.755667       1.782010       7.586546           0.000010
          320              O      14.142107      10.075653       5.228892      -0.725606      53.115562 0.83393346E+03  0.22502712E+05                                11.414677                            9.108670      -0.378685       1.873510                    0.996284      32.096498      91.093392       0.608405       0.373087      -1.121567       0.003476      -0.052195      -0.078193       0.094078       0.060280      -0.056133       0.058596      -0.001510      -0.049799      -0.117324       0.048575       0.068749             13.162019       9.626316       1.666653       3.355768      16.492650       4.490459      13.367090           0.000005
          321              O      19.689885      11.114510       9.369868      -0.730860      46.582192 0.81279721E+03  0.21676069E+05                                10.289003                            8.913192      -0.096383       1.974127                    0.995099      31.177170      86.445471       0.626603       0.366535      -1.132574       0.056905       0.028377       0.009522       0.064297      -0.003973       0.005992       0.067075       0.006530      -0.223175      -0.106787       0.040766       0.066021             11.244683      14.583700       1.634433       2.702035       8.095056      -1.191889      11.055295           0.000008
          322              O      21.137021      11.074725      11.009614      -0.599746      36.410835 0.56052512E+03  0.13591055E+05                                 8.688008                            7.328999       0.384502       2.176499                    0.994932      27.800325      72.952503       0.702947       0.359357      -1.140795       0.042294       0.031097      -0.003775       0.052631      -0.072415       0.012656      -0.003848      -0.095823       0.126969      -0.108570       0.039544       0.069025              9.708334       7.168753      -0.003823       0.634244       7.223520      -3.572909      14.732729           0.000013
          323              O      20.452159      12.481963       7.117186      -0.732544      53.920640 0.84518836E+03  0.22827734E+05                                11.412216                            9.097991      -0.203606       1.921573                    0.997902      32.093581      90.411061       0.617487       0.367256      -1.128717       0.081367       0.034804       0.051298       0.102291      -0.035450       0.067997       0.031440      -0.032149      -0.121068      -0.104899       0.042666       0.062233             13.086626      19.840413       1.142342       3.442393       7.637585      -0.848297      11.781880           0.000007
          324              O      19.221116       9.518652       6.402468      -0.744686      50.608393 0.81060309E+03  0.21604159E+05                                10.878666                            8.872396      -0.078575       1.977919                    0.995232      31.318423      86.826070       0.631062       0.364171      -1.134345       0.062049       0.006253      -0.058187       0.085293      -0.023989       0.019497      -0.024400       0.130403       0.113456      -0.091760       0.022218       0.069542             12.462786      12.521215       0.901087      -6.233039      11.214611      -0.174927      13.652532           0.000009
          325              O      20.967714      10.386573       5.340795      -0.612955      44.969695 0.64549002E+03  0.16297332E+05                                10.198858                            8.004590      -0.124683       1.999198                    0.995447      28.945499      78.829717       0.651717       0.372237      -1.124964       0.011343      -0.047625       0.038311       0.062165       0.009112       0.042062      -0.036806       0.054296      -0.018955      -0.065611       0.005505       0.060106             12.108823      11.888371       6.479755      -1.556724      16.856743      -0.863443       7.581354           0.000010
          326              O      18.233388       7.209597       5.228892      -0.726054      53.135211 0.83427424E+03  0.22513098E+05                                11.414717                            9.108371      -0.378375       1.873341                    0.996266      32.107606      91.112664       0.608661       0.372910      -1.121755       0.043544       0.029445      -0.078005       0.094063      -0.029361      -0.022067      -0.077674       0.104682      -0.048198      -0.116733       0.048588       0.068145             13.162494      16.220986       2.139876      -5.567404       9.899384       0.661056      13.367112           0.000005
          327              O      14.559833      11.494686       9.369868      -0.731976      46.602809 0.81327707E+03  0.21691837E+05                                10.291831                            8.915687      -0.089829       1.976163                    0.995210      31.184120      86.467662       0.626536       0.366524      -1.132595      -0.052600       0.034898       0.009678       0.063861      -0.000810      -0.060434      -0.028740      -0.008854      -0.224078      -0.106579       0.040504       0.066075             11.247934      11.136257      -3.627458      -0.318105      11.548262       2.936582      11.059282           0.000008
          328              O      13.870723      12.767835      11.009614      -0.600880      36.430237 0.56093683E+03  0.13602965E+05                                 8.689036                            7.330090       0.386736       2.176874                    0.995056      27.813403      72.982008       0.703154       0.359200      -1.140967      -0.047836       0.021700      -0.002803       0.052603       0.077886      -0.003417       0.012154      -0.076859       0.125469      -0.108342       0.039652       0.068690              9.709346       7.207985       0.025456       2.777714       7.185978       2.335011      14.734073           0.000013
          329              O      12.994441      11.471107       7.117186      -0.732921      53.970309 0.84618564E+03  0.22862154E+05                                11.420628                            9.104440      -0.206824       1.920597                    0.997883      32.109715      90.480951       0.617138       0.367343      -1.128613      -0.070803       0.052798       0.051762       0.102372       0.031616      -0.062128       0.044153      -0.046191      -0.120000      -0.106115       0.043212       0.062903             13.096783      11.687011      -5.860140      -0.986233      15.811383       3.407689      11.791955           0.000007
          330              O      16.176263      11.886648       6.402468      -0.745687      50.601766 0.81056014E+03  0.21601992E+05                                10.876664                            8.871349      -0.073924       1.979556                    0.995310      31.315646      86.806645       0.631208       0.364104      -1.134435      -0.035796       0.050207      -0.057360       0.084215      -0.044326       0.011594       0.029149      -0.106071       0.113366      -0.091478       0.022151       0.069328             12.460247      12.321854      -1.016136       3.268595      11.410500      -5.307357      13.648385           0.000009
          331              O      14.551320      12.965287       5.340795      -0.613177      45.032619 0.64664706E+03  0.16334772E+05                                10.210889                            8.013740      -0.125974       1.998432                    0.995434      28.964932      78.916953       0.651067       0.372421      -1.124762       0.036182       0.033784       0.038077       0.062453      -0.028677       0.010486       0.054612      -0.010919      -0.019901      -0.065653       0.005533       0.060119             12.123772      21.253345      -1.088731       1.528624       7.527557      -0.918067       7.590414           0.000010
          332              O      18.669825      12.185778       5.228892      -0.724430      53.037650 0.83241147E+03  0.22450037E+05                                11.401200                            9.098559      -0.373474       1.875277                    0.996319      32.071964      90.982369       0.608960       0.372940      -1.121745      -0.047417       0.024041      -0.078200       0.094560      -0.031147       0.078371       0.019433      -0.103812      -0.050284      -0.117100       0.048035       0.069065             13.145772      13.313937      -3.802899       2.208922      12.773199      -5.144478      13.350180           0.000005
          333              O       8.507571       4.911848      17.482373      -1.227921      82.693089 0.16409154E+04  0.51721474E+05                                14.565280                           12.130647      -0.290533       1.829141                    0.996173      40.130897     117.659095       0.577841       0.336289      -1.167097       0.000453      -0.000226       0.034839       0.034843       0.000432      -0.000005       0.000123       0.000161       0.148814      -0.025242      -0.024363       0.049605             17.123245      16.534404       0.000607       0.000108      16.535374       0.000186      18.299959          -0.000006
          334              O      17.015113       9.823680      10.633979      -1.227921      82.693111 0.16409159E+04  0.51721494E+05                                14.565283                           12.130649      -0.290534       1.829141                    0.996173      40.130906     117.659138       0.577841       0.336289      -1.167097      -0.000028      -0.000505      -0.034839       0.034843       0.000285       0.000103      -0.000065       0.000683       0.148815      -0.025247      -0.024358       0.049605             17.123249      16.535675      -0.000119       0.000218      16.534100       0.000011      18.299974          -0.000006
          335              O      25.522652      14.735510       1.261862      -1.227921      82.693082 0.16409153E+04  0.51721467E+05                                14.565279                           12.130646      -0.290533       1.829141                    0.996173      40.130895     117.659089       0.577841       0.336289      -1.167097      -0.000454       0.000226      -0.034839       0.034843       0.000432      -0.000005       0.000123       0.000161       0.148815      -0.025242      -0.024363       0.049605             17.123245      16.534404       0.000607       0.000108      16.535373       0.000186      18.299958          -0.000006
          336              O      17.015110       9.823678       8.110256      -1.227921      82.693140 0.16409166E+04  0.51721521E+05                                14.565287                           12.130652      -0.290534       1.829141                    0.996173      40.130907     117.659144       0.577841       0.336289      -1.167097       0.000028       0.000505       0.034839       0.034843       0.000285       0.000102      -0.000066       0.000682       0.148815      -0.025247      -0.024358       0.049605             17.123254      16.535680      -0.000119       0.000215      16.534105       0.000011      18.299977          -0.000006

******************************************************
Auxiliary information for the entire system
The total spin magnetic moment of the unit cell is   -0.000000
The total net atomic charge of the unit cell is   -0.000006
Accuracy of reproducing the electrostatic potential in the unit cell:
  The inner radius (bohr) =    5.0000
  The outer radius (bohr) =   12.0000
  Valid grid points have density less than (e/(bohr^3)) =    0.0001
  The number of valid grid points were=        64868
  The rms potential error without charges in kcal/mol is=      3.11633
  The rms potential error with partial charges in kcal/mol is=      1.43631
  The RRMSE value at monopole order=      0.46090
  The rms potential error with partial charges and cloud penetration in kcal/mol is=      1.39819
  The RRMSE value at monopole order with cloud penetration is=      0.44866
  The rms potential error with partial charges and atomic dipoles in kcal/mol is=      1.19773
  The RRMSE value at dipole order=      0.38434
  The rms potential error with partial charges, atomic dipoles and cloud penetration in kcal/mol is=      1.15557
  The RRMSE value at dipole order with cloud penetration=      0.37081

******************************************************
The electron densities and ab initio electrostatic potential were computed in VASP using the PBE functional and
projector augmented wave method. See the main text of the journal article for a description of computational details.
The atomic charges, dipoles, and quadrupoles were computed with the DDEC6 method as described in
(a) T. A. Manz and N. Gabaldon Limas, RSC Adv. 6 (2016) 47771-47801 DOI: 10.1039/c6ra04656h
(b) N. Gabaldon Limas and T. A. Manz, RSC Adv. 8 (2018) 2678-2707 DOI: 10.1039/c7ra11829e.
For each atom in the material, the electron cloud parameters were fit to the spherically averaged atom-in-material
electron density using radial positions for which this density was between 10^-4 and 10^-2 electrons per cubic bohr.
The polarizabilities, dispersion coefficients, and quantum Drude oscillator (QDO) parameters were fit using the MCLF method.
The magnetic structure of the system was optimized in VASP from the default ferromagnetic initial guess using spin polarization.
The atomic spin moments (ASMs) were computed on this optimized magnetic structure using the DDEC6 partition as inputs
to the method of T. A. Manz and D. S. Sholl, J. Chem. Theory Comput. 7 (2011) 4146-4164 DOI: 10.1021/ct200539n.
The RMSE and RRMSE were computed using a uniform grid with Ewald summation.
