# Supplementary material for: A collection of forcefield precursors for metal–organic frameworks
Source: RSC Adv. 2019 Nov 13;9(63):36492–507. doi: 10.1039/c9ra07327b (PMC9075174; doi:10.1039/c9ra07327b)
Supplement: RA-009-C9RA07327B-s4440 [file RA-009-C9RA07327B-s4440.xyz]

  336
jmolscript: load "" {1 1 1} spacegroup "x,y,z" unitcell [{     17.061500     0.000000     0.000000 }, {      8.530750    14.775692     0.000000 }, {      8.530746     4.925229    18.834975 }]
Eu    19.274459     9.580311    11.360504     1.319596
Eu    15.721061     8.069054    11.360504     1.319635
Eu    16.188972    11.902016    11.360504     1.319147
Eu    24.251810     6.706636    16.891959     1.319217
Eu    16.188971    17.649366    16.891959     1.319558
Eu    10.743708     5.195378    16.891959     1.319607
Eu    14.848537    10.120610     7.474471     1.319600
Eu    18.401935    11.631867     7.474471     1.319640
Eu    17.934024     7.798905     7.474471     1.319149
Eu     9.871186    12.994285     1.943016     1.319217
Eu    17.934025     2.051555     1.943016     1.319559
Eu    23.379288    14.505543     1.943016     1.319609
Eu    21.550634     7.775411    14.126231     1.141546
Eu    13.019884     7.000278    14.126231     1.142247
Eu    16.613974    14.775691    14.126231     1.141514
Eu    12.572362    11.925510     4.708744     1.141546
Eu    21.103112    12.700643     4.708744     1.142245
Eu    17.509022     4.925230     4.708744     1.141514
H     22.223455     5.479318     8.432418     0.113160
H      6.673604     4.427289     9.816789     0.114441
H      6.721375     5.006496    12.054384     0.090045
H     20.398726    13.713811    15.009592     0.126933
H     22.322410    13.062203    16.235748     0.117411
H     22.847051    10.850282    16.309205     0.089755
H     10.694999     7.565646     8.432418     0.114233
H      9.028091     6.782534     9.816789     0.114836
H      9.505812     6.451559    12.054384     0.089970
H     18.738642     5.028659    15.009592     0.125881
H     25.743241    18.464196    16.235748     0.117627
H     15.034590     4.340112    16.309205     0.089472
H     18.266040    16.506417     8.432418     0.114411
H      9.890549     3.565866     9.816789     0.114194
H      9.365055     3.317634    12.054384     0.090786
H     12.047122    10.808910    15.009592     0.127035
H     28.711089    12.800673    16.235748     0.117887
H     13.302848    14.360986    16.309205     0.089531
H     10.695001     2.284814     0.985069     0.114413
H     17.558839     7.993155    18.435674     0.114181
H     18.036561     8.324131    16.198078     0.090804
H     10.207893     9.747030    13.242871     0.127066
H     25.743242    11.087186    12.016714     0.117907
H     23.565341    10.435578    11.943258     0.089561
H      9.735292     8.119735     0.985069     0.113145
H     18.421298    11.209823    18.435674     0.114420
H     17.895804    11.458055    16.198078     0.090025
H     20.577872     3.966780    13.242871     0.126923
H     28.711090    16.750708    12.016714     0.117402
H     13.302849    15.190395    11.943258     0.089757
H      5.161957     4.371142     0.985069     0.114245
H     15.204352    10.348401    18.435674     0.114870
H     15.252124     9.769194    16.198078     0.089973
H     20.398727    15.837571    13.242871     0.125859
H     22.322411    16.489179    12.016714     0.117619
H     14.316302     3.925408    11.943258     0.089439
H     11.899541    14.221603    10.402557     0.113159
H     27.449392    15.273632     9.018186     0.114441
H     27.401621    14.694425     6.780591     0.090045
H     13.724270     5.987110     3.825383     0.126933
H     11.800586     6.638718     2.599227     0.117411
H     11.275945     8.850639     2.525770     0.089755
H     23.427997    12.135275    10.402557     0.114233
H     25.094905    12.918387     9.018186     0.114837
H     24.617184    13.249362     6.780591     0.089970
H     15.384354    14.672262     3.825383     0.125881
H      8.379755     1.236725     2.599227     0.117627
H     19.088406    15.360809     2.525770     0.089471
H     15.856956     3.194504    10.402557     0.114410
H     24.232447    16.135055     9.018186     0.114194
H     24.757941    16.383287     6.780591     0.090787
H     22.075874     8.892011     3.825383     0.127035
H      5.411907     6.900248     2.599227     0.117887
H     20.820148     5.339935     2.525770     0.089530
H     23.427995    17.416107    17.849906     0.114413
H     16.564157    11.707766     0.399301     0.114182
H     16.086435    11.376790     2.636897     0.090804
H     23.915103     9.953891     5.592104     0.127066
H      8.379754     8.613735     6.818261     0.117907
H     10.557655     9.265343     6.891717     0.089561
H     24.387704    11.581186    17.849906     0.113145
H     15.701698     8.491098     0.399301     0.114420
H     16.227192     8.242866     2.636897     0.090024
H     13.545124    15.734141     5.592104     0.126923
H      5.411906     2.950213     6.818261     0.117403
H     20.820147     4.510526     6.891717     0.089757
H     28.961039    15.329779    17.849906     0.114244
H     18.918644     9.352520     0.399301     0.114870
H     18.870872     9.931727     2.636897     0.089972
H     13.724269     3.863350     5.592104     0.125859
H     11.800585     3.211742     6.818261     0.117620
H     19.806694    15.775513     6.891717     0.089439
H     17.061498     9.850460     9.417488     0.331542
H      0.000000     0.000000     0.000000     0.331535
C     21.672368     7.178523    11.138439     0.461186
C     21.453128     6.760371     9.802098    -0.146862
C     22.281464     5.733460     9.325196    -0.064617
C      6.115693     5.095150    10.144518    -0.161463
C     23.224964     5.476363    11.475774     0.107243
C     20.382519     7.311504     8.955089     0.590675
C     20.497683    10.593185    14.213437     0.458014
C     20.083942    11.948116    14.143936    -0.149266
C     20.706686    12.837612    14.958737    -0.059554
C     21.831892    12.440146    15.744156    -0.148301
C     22.158620    11.129542    15.749806     0.115046
C     18.951058    12.403207    13.283931     0.622490
C     12.442097     7.193298    11.138439     0.461707
C     12.189587     7.592242     9.802098    -0.147917
C     10.886088     7.388338     9.325196    -0.065870
C      9.885431     6.931769    10.144518    -0.162462
C     10.191685     6.699790    11.475774     0.108658
C     13.202187     8.243850     8.955089     0.591030
C     15.986622     6.503273    14.213437     0.458255
C     17.366898     6.184118    14.143936    -0.151536
C     17.825852     5.200057    14.958737    -0.055016
C     16.919033     4.424333    15.744156    -0.151164
C     15.620653     4.796681    15.749806     0.115441
C     18.327460     6.937679    13.283931     0.623289
C     17.070028    15.179560    11.138439     0.461312
C     17.541779    15.198768     9.802098    -0.147134
C     18.016942    16.429584     9.325196    -0.067296
C      9.591120     2.748770    10.144518    -0.160308
C     17.767844    17.375228    11.475774     0.105410
C     17.599788    13.996027     8.955089     0.590633
C     14.700185    12.454922    14.213437     0.457171
C     13.733651    11.419146    14.143936    -0.149862
C     12.651952    11.513710    14.958737    -0.059293
C     12.433565    12.686900    15.744156    -0.149274
C     13.405217    13.625157    15.749806     0.115330
C     13.905973    10.210495    13.283931     0.622595
C     20.972845     7.582391    17.114023     0.461315
C     20.720335     7.183447    18.450365    -0.147138
C     10.886090     2.462123     0.092291    -0.067247
C     18.416179     7.843921    18.107945    -0.160292
C     18.722433     8.075899    16.776689     0.105413
C     13.202189     1.606610     0.462399     0.590622
C     24.517373     8.272416    14.039025     0.457122
C     25.897648     8.591571    14.108526    -0.149851
C     26.356602     9.575632    13.293725    -0.059240
C     25.449784    10.351356    12.508307    -0.149464
C     24.151404     9.979009    12.502656     0.115353
C      9.796710     7.838011    14.968531     0.622612
C     17.070027    14.371822    17.114023     0.461275
C     17.541777    14.352613    18.450365    -0.146969
C      9.486194     8.196569     0.092291    -0.064655
C     18.121868    12.026919    18.107945    -0.161468
C     17.767843    12.176154    16.776689     0.107127
C      9.069040    10.630125     0.462399     0.590718
C     14.700185    17.096459    14.039025     0.458010
C     30.795151    18.132235    14.108526    -0.149322
C     29.713453    18.037671    13.293725    -0.059579
C     29.495065    16.864481    12.508307    -0.148246
C     13.405218    15.926225    12.502656     0.114999
C     22.436722     4.565195    14.968531     0.622479
C     13.141617     7.597167    17.114023     0.461620
C     12.922376     8.015319    18.450365    -0.147808
C      5.219966     4.117000     0.092291    -0.065880
C     14.646441     9.680539    18.107945    -0.162474
C     14.694213     9.299327    16.776689     0.108770
C      3.321021     2.538956     0.462399     0.590998
C     11.966933     4.182505    14.039025     0.458307
C     20.083942    17.603266    14.108526    -0.151487
C     20.706687    16.713769    13.293725    -0.055054
C     21.831893    17.111235    12.508307    -0.151023
C     13.627870     3.646147    12.502656     0.115457
C     18.951058    17.148174    14.968531     0.623284
C     12.450628    12.522398     7.696536     0.461186
C     12.669868    12.940550     9.032877    -0.146861
C     11.841532    13.967461     9.509779    -0.064617
C     28.007303    14.605771     8.690457    -0.161462
C     10.898032    14.224558     7.359201     0.107243
C     13.740477    12.389417     9.879886     0.590676
C     13.625313     9.107736     4.621538     0.458014
C     14.039054     7.752805     4.691039    -0.149265
C     13.416310     6.863309     3.876238    -0.059554
C     12.291104     7.260775     3.090819    -0.148301
C     11.964376     8.571379     3.085169     0.115046
C     15.171938     7.297714     5.551044     0.622491
C     21.680899    12.507623     7.696536     0.461708
C     21.933409    12.108679     9.032877    -0.147918
C     23.236908    12.312583     9.509779    -0.065870
C     24.237565    12.769152     8.690457    -0.162463
C     23.931311    13.001131     7.359201     0.108658
C     20.920809    11.457071     9.879886     0.591030
C     18.136374    13.197648     4.621538     0.458255
C     16.756098    13.516803     4.691039    -0.151535
C     16.297144    14.500864     3.876238    -0.055017
C     17.203963    15.276588     3.090819    -0.151163
C     18.502343    14.904240     3.085169     0.115441
C     15.795536    12.763242     5.551044     0.623289
C     17.052968     4.521361     7.696536     0.461312
C     16.581217     4.502153     9.032877    -0.147133
C     16.106054     3.271337     9.509779    -0.067296
C     24.531876    16.952151     8.690457    -0.160307
C     16.355152     2.325693     7.359201     0.105410
C     16.523208     5.704894     9.879886     0.590633
C     19.422811     7.245999     4.621538     0.457171
C     20.389345     8.281775     4.691039    -0.149862
C     21.471044     8.187211     3.876238    -0.059293
C     21.689431     7.014021     3.090819    -0.149274
C     20.717779     6.075764     3.085169     0.115330
C     20.217023     9.490426     5.551044     0.622596
C     13.150151    12.118530     1.720952     0.461315
C     13.402661    12.517474     0.384610    -0.147138
C     23.236906    17.238798    18.742684    -0.067247
C     15.706817    11.857000     0.727030    -0.160292
C     15.400563    11.625022     2.058286     0.105414
C     20.920807    18.094311    18.372576     0.590622
C      9.605623    11.428505     4.795950     0.457122
C      8.225348    11.109350     4.726449    -0.149852
C      7.766394    10.125289     5.541250    -0.059240
C      8.673212     9.349565     6.326668    -0.149465
C      9.971592     9.721912     6.332319     0.115354
C     24.326286    11.862910     3.866444     0.622612
C     17.052969     5.329099     1.720952     0.461275
C     16.581219     5.348308     0.384610    -0.146968
C     24.636802    11.504352    18.742684    -0.064655
C     16.001128     7.674002     0.727030    -0.161468
C     16.355153     7.524767     2.058286     0.107127
C     25.053956     9.070796    18.372576     0.590718
C     19.422811     2.604462     4.795950     0.458010
C      3.327845     1.568686     4.726449    -0.149322
C      4.409543     1.663250     5.541250    -0.059578
C      4.627931     2.836440     6.326668    -0.148246
C     20.717778     3.774696     6.332319     0.114999
C     11.686274    15.135726     3.866444     0.622479
C     20.981379    12.103754     1.720952     0.461620
C     21.200620    11.685602     0.384610    -0.147808
C     28.903030    15.583921    18.742684    -0.065880
C     19.476555    10.020382     0.727030    -0.162474
C     19.428783    10.401594     2.058286     0.108770
C     30.801975    17.161965    18.372576     0.590998
C     22.156063    15.518416     4.795950     0.458307
C     14.039054     2.097655     4.726449    -0.151487
C     13.416309     2.987152     5.541250    -0.055054
C     12.291103     2.589686     6.326668    -0.151022
C     20.495126    16.054774     6.332319     0.115457
C     15.171938     2.552747     3.866444     0.623284
N     22.495585     6.503274    11.977537    -0.350414
N     21.543553    10.214927    14.998291    -0.349194
N     11.445705     6.817996    11.977537    -0.351359
N     15.136107     5.786652    14.998291    -0.348062
N     17.243202    16.230112    11.977537    -0.348931
N     14.504831    13.549801    14.998291    -0.347963
N     19.976454     7.957694    16.274925    -0.348884
N     23.666857     8.989037    13.254172    -0.347965
N     17.243202    13.321270    16.274925    -0.350417
N     14.504831    16.001581    13.254172    -0.349096
N     13.964834     8.272416    16.274925    -0.351403
N     13.012803     4.560762    13.254172    -0.348155
N     11.627411    13.197647     6.857438    -0.350414
N     12.579443     9.485994     3.836684    -0.349194
N     22.677291    12.882925     6.857438    -0.351358
N     18.986889    13.914269     3.836684    -0.348061
N     16.879794     3.470809     6.857438    -0.348931
N     19.618165     6.151120     3.836684    -0.347962
N     14.146542    11.743227     2.560050    -0.348885
N     10.456139    10.711884     5.580803    -0.347965
N     16.879794     6.379651     2.560050    -0.350418
N     19.618165     3.699340     5.580803    -0.349096
N     20.158162    11.428505     2.560050    -0.351404
N     21.110193    15.140159     5.580803    -0.348155
O     19.537122     8.169972     9.429165    -0.591330
O     20.229819     6.893352     7.787697    -0.546366
O     21.105926     8.192135    11.687102    -0.509316
O     18.435801    11.608275    12.410365    -0.599354
O     18.556085    13.560144    13.465312    -0.503808
O     19.959393     9.601736    13.579452    -0.522150
O     14.368340     8.546752     9.429165    -0.591373
O     12.916407     8.585169     7.787697    -0.546212
O     13.603131     7.177045    11.687102    -0.509393
O     17.896658     7.781371    12.410365    -0.600234
O     19.526884     6.701268    13.465312    -0.503517
O     15.397148     7.465171    13.579452    -0.521731
O     17.279032    12.834658     9.429165    -0.590727
O     18.038269    14.072861     7.787697    -0.546375
O     16.475435    14.182201    11.687102    -0.509557
O     14.852033    10.161735    12.410365    -0.599757
O     13.101523     9.289969    13.465312    -0.503570
O     15.827951    12.484473    13.579452    -0.521449
O     14.368342     1.303709    -0.011678    -0.590646
O     12.916408     1.265292     1.629790    -0.546376
O     22.133880     7.598644    16.565361    -0.509616
O      9.365907     6.994319    15.842097    -0.599394
O     10.996134     8.074422    14.787151    -0.503682
O     23.927898     7.310519    14.673011    -0.521204
O      8.748284    11.791495    -0.011678    -0.591392
O      9.507521    10.553292     1.629790    -0.546369
O     16.475434    15.369181    16.565361    -0.509444
O     23.382782     4.613955    15.842097    -0.599398
O     21.632273     5.485721    14.787151    -0.503673
O     15.827950    17.066908    14.673011    -0.522070
O      2.475624     1.680489    -0.011678    -0.591395
O      3.168320     2.957108     1.629790    -0.546205
O     12.575175     6.583554    16.565361    -0.509209
O     18.435800    17.943106    15.842097    -0.600555
O     18.556084    15.991238    14.787151    -0.503549
O     11.428643     5.173954    14.673011    -0.522058
O     14.585874    11.530949     9.405810    -0.591330
O     13.893177    12.807569    11.047278    -0.546365
O     13.017070    11.508786     7.147873    -0.509316
O     15.687195     8.092646     6.424610    -0.599359
O     15.566911     6.140777     5.369663    -0.503809
O     14.163603    10.099185     5.255523    -0.522151
O     19.754656    11.154169     9.405810    -0.591374
O     21.206589    11.115752    11.047278    -0.546211
O     20.519865    12.523876     7.147873    -0.509393
O     16.226338    11.919550     6.424610    -0.600238
O     14.596112    12.999653     5.369663    -0.503519
O     18.725848    12.235750     5.255523    -0.521730
O     16.843964     6.866263     9.405810    -0.590726
O     16.084727     5.628060    11.047278    -0.546374
O     17.647561     5.518720     7.147873    -0.509557
O     19.270963     9.539186     6.424610    -0.599759
O     21.021473    10.410952     5.369663    -0.503570
O     18.295045     7.216448     5.255523    -0.521448
O     11.223908    13.471983     0.011678    -0.590645
O     21.206588    18.435629    17.205185    -0.546375
O     11.989116    12.102277     2.269614    -0.509617
O     24.757089    12.706602     2.992878    -0.599393
O     23.126862    11.626499     4.047824    -0.503681
O     10.195098    12.390402     4.161964    -0.521203
O     16.843966     2.984197     0.011678    -0.591393
O     24.615475     9.147629    17.205185    -0.546369
O     17.647562     4.331740     2.269614    -0.509443
O     10.740214    15.086966     2.992878    -0.599399
O     12.490723    14.215200     4.047824    -0.503672
O     18.295046     2.634013     4.161964    -0.522070
O     23.116626    13.095203     0.011678    -0.591396
O     30.954676    16.743813    17.205185    -0.546206
O     21.547821    13.117367     2.269614    -0.509209
O     15.687196     1.757815     2.992878    -0.600555
O     15.566912     3.709683     4.047824    -0.503549
O     22.694353    14.526967     4.161964    -0.522058
O     17.061498     9.850460    10.682633    -0.750563
O      8.530746     4.925229    17.569830    -0.750549
O     17.061498     9.850461     8.152342    -0.750553
O     25.592250    14.775692     1.265145    -0.750547

The following XYZ coordinates are in angstroms. Other properties are in atomic units.
The sperically averaged electron density of each atom fit to a function of the form exp(a - br)
eigen_1, eigen_2 and eigen_3 are the three eigenvalues of traceless quadrupole moment tensor
  atom number  atomic symbol              X              Y              Z     net charge C6 coefficient C8 coefficient C10 coefficient fluctuating dipole atomic polarizability isotropic forcefield polarizability              a              b squared Pearson coefficient          <r^3>          <r^4>         wp_QDO          m_QDO          q_QDO       dipole_x       dipole_y       dipole_z         dipole            Qxy            Qxz            Qyz     Q(x^2-y^2)  Q(3z^2 - R^2)        eigen_1        eigen_2        eigen_3 static polarizability      alpha(xx)      alpha(xy)      alpha(xz)      alpha(yy)      alpha(yz)      alpha(zz) atomic spin moment
            1             Eu      19.274459       9.580311      11.360504       1.319596     181.357588 0.45815614E+04  0.17704926E+06                                24.507019                           21.216195       0.428623       1.819437                    0.999508      95.307898     260.279954       0.430202       0.368428      -1.202771      -0.024677      -0.012287       0.002473       0.027678       0.009412       0.003869      -0.018488       0.074390       0.013225      -0.047414       0.011162       0.036252             28.142277      26.698940      -2.892761       0.809637      28.878551       0.345136      28.849339           0.052979
            2             Eu      15.721061       8.069054      11.360504       1.319635     181.330705 0.45806341E+04  0.17700710E+06                                24.506385                           21.215376       0.425445       1.818664                    0.999499      95.307246     260.286159       0.430164       0.368474      -1.202715       0.002905       0.029322       0.002512       0.029573       0.027996      -0.018896       0.005922      -0.054710       0.011776      -0.048520       0.011218       0.037302             28.141648      30.836219       0.503949      -0.103154      24.738346      -0.876565      28.850380           0.053127
            3             Eu      16.188972      11.902016      11.360504       1.319147     181.433118 0.45841066E+04  0.17716452E+06                                24.508961                           21.218355       0.427652       1.819261                    0.999487      95.308130     260.256064       0.430313       0.368299      -1.202929       0.023611      -0.015710       0.002462       0.028467      -0.037470       0.015830       0.013662      -0.020375       0.013160      -0.049163       0.012468       0.036695             28.144036      25.828469       2.388381      -0.704147      29.752869       0.530657      28.850769           0.052741
            4             Eu      24.251810       6.706636      16.891959       1.319217     181.435035 0.45842029E+04  0.17716883E+06                                24.508929                           21.218425       0.427665       1.819264                    0.999487      95.307444     260.252981       0.430317       0.368293      -1.202935       0.001784      -0.028313      -0.002393       0.028470      -0.027712       0.019789       0.006828      -0.054762       0.012956      -0.049265       0.012402       0.036863             28.143900      30.839765      -0.505354       0.107898      24.741722      -0.874746      28.850212           0.053120
            5             Eu      16.188971      17.649366      16.891959       1.319558     181.355698 0.45814826E+04  0.17704564E+06                                24.506971                           21.216096       0.428651       1.819444                    0.999508      95.308158     260.281120       0.430200       0.368431      -1.202767       0.023033       0.015204      -0.002496       0.027711       0.037018      -0.013991       0.012558      -0.020750       0.013276      -0.047430       0.011111       0.036320             28.142283      25.828622      -2.390599       0.703450      29.749206       0.528313      28.849021           0.052720
            6             Eu      10.743708       5.195378      16.891959       1.319607     181.331502 0.45806429E+04  0.17700736E+06                                24.506366                           21.215330       0.425416       1.818665                    0.999498      95.306585     260.283470       0.430167       0.368472      -1.202718      -0.026841       0.012067      -0.002560       0.029540      -0.009633      -0.004238      -0.019406       0.075472       0.011910      -0.048408       0.011333       0.037075             28.141654      26.698783       2.892519      -0.811219      28.875038       0.349576      28.851140           0.052948
            7             Eu      14.848537      10.120610       7.474471       1.319600     181.357541 0.45815597E+04  0.17704915E+06                                24.506998                           21.216177       0.428622       1.819438                    0.999508      95.307752     260.279352       0.430203       0.368428      -1.202771       0.024680       0.012289      -0.002472       0.027681       0.009414       0.003871      -0.018488       0.074392       0.013223      -0.047415       0.011161       0.036254             28.142253      26.698908      -2.892758       0.809633      28.878534       0.345145      28.849316           0.052977
            8             Eu      18.401935      11.631867       7.474471       1.319640     181.330737 0.45806348E+04  0.17700709E+06                                24.506364                           21.215358       0.425447       1.818666                    0.999499      95.307109     260.285539       0.430165       0.368474      -1.202716      -0.002901      -0.029318      -0.002511       0.029568       0.027996      -0.018897       0.005922      -0.054707       0.011773      -0.048519       0.011217       0.037303             28.141624      30.836195       0.503941      -0.103149      24.738323      -0.876555      28.850353           0.053126
            9             Eu      17.934024       7.798905       7.474471       1.319149     181.433085 0.45841056E+04  0.17716445E+06                                24.508946                           21.218343       0.427650       1.819261                    0.999487      95.308012     260.255593       0.430313       0.368298      -1.202929      -0.023608       0.015714      -0.002461       0.028466      -0.037469       0.015829       0.013666      -0.020376       0.013162      -0.049164       0.012470       0.036694             28.144019      25.828463       2.388381      -0.704142      29.752842       0.530651      28.850751           0.052736
           10             Eu       9.871186      12.994285       1.943016       1.319217     181.435024 0.45842025E+04  0.17716881E+06                                24.508929                           21.218424       0.427664       1.819263                    0.999487      95.307433     260.252948       0.430317       0.368293      -1.202935      -0.001779       0.028313       0.002391       0.028470      -0.027712       0.019790       0.006827      -0.054760       0.012956      -0.049265       0.012402       0.036863             28.143900      30.839764      -0.505354       0.107899      24.741724      -0.874746      28.850211           0.053119
           11             Eu      17.934025       2.051555       1.943016       1.319559     181.355680 0.45814823E+04  0.17704561E+06                                24.506962                           21.216089       0.428649       1.819444                    0.999508      95.308096     260.280871       0.430201       0.368431      -1.202767      -0.023032      -0.015200       0.002495       0.027708       0.037019      -0.013990       0.012559      -0.020749       0.013274      -0.047431       0.011109       0.036321             28.142273      25.828610      -2.390597       0.703453      29.749195       0.528313      28.849013           0.052719
           12             Eu      23.379288      14.505543       1.943016       1.319609     181.331567 0.45806448E+04  0.17700743E+06                                24.506359                           21.215324       0.425421       1.818666                    0.999498      95.306537     260.283231       0.430167       0.368472      -1.202719       0.026844      -0.012065       0.002560       0.029541      -0.009633      -0.004238      -0.019406       0.075471       0.011909      -0.048408       0.011333       0.037074             28.141646      26.698775       2.892516      -0.811218      28.875029       0.349574      28.851132           0.052949
           13             Eu      21.550634       7.775411      14.126231       1.141546     170.586931 0.43076904E+04  0.16565270E+06                                24.533529                           21.282786       0.777843       1.859141                    0.999733     103.424658     291.599189       0.403932       0.394315      -1.170158      -0.031139      -0.053571      -0.000087       0.061964       0.032670       0.085378      -0.049415      -0.038071      -0.052487      -0.122096       0.046557       0.075539             27.942961      29.041282      -2.609222       1.246982      26.024397      -0.717713      28.763203           0.002734
           14             Eu      13.019884       7.000278      14.126231       1.142247     170.474046 0.43045113E+04  0.16550685E+06                                24.527647                           21.278858       0.776896       1.858920                    0.999732     103.410724     291.579124       0.403841       0.394461      -1.170001      -0.031428       0.054336      -0.000036       0.062771      -0.034964      -0.085649      -0.049432      -0.040228      -0.050974      -0.123585       0.048833       0.074752             27.935206      29.033746       2.612951      -1.244902      26.017115      -0.718764      28.754759           0.002733
           15             Eu      16.613974      14.775691      14.126231       1.141514     170.586863 0.43076786E+04  0.16565214E+06                                24.533530                           21.282760       0.777984       1.859178                    0.999732     103.424579     291.598875       0.403932       0.394316      -1.170158       0.062005       0.000134       0.000124       0.062005      -0.000213      -0.000123       0.098676       0.075661      -0.052421      -0.122131       0.046565       0.075565             27.943004      24.518811       0.001980       0.001957      30.546876       1.438887      28.763326           0.002504
           16             Eu      12.572362      11.925510       4.708744       1.141546     170.586903 0.43076894E+04  0.16565266E+06                                24.533528                           21.282785       0.777842       1.859141                    0.999733     103.424654     291.599183       0.403932       0.394315      -1.170158       0.031139       0.053573       0.000084       0.061965       0.032670       0.085378      -0.049416      -0.038070      -0.052487      -0.122096       0.046557       0.075539             27.942959      29.041283      -2.609219       1.246983      26.024393      -0.717713      28.763201           0.002734
           17             Eu      21.103112      12.700643       4.708744       1.142245     170.474070 0.43045125E+04  0.16550691E+06                                24.527650                           21.278861       0.776895       1.858920                    0.999732     103.410721     291.579128       0.403841       0.394461      -1.170001       0.031426      -0.054338       0.000040       0.062771      -0.034964      -0.085649      -0.049431      -0.040228      -0.050973      -0.123584       0.048832       0.074752             27.935209      29.033744       2.612951      -1.244905      26.017113      -0.718766      28.754768           0.002730
           18             Eu      17.509022       4.925230       4.708744       1.141514     170.586877 0.43076793E+04  0.16565216E+06                                24.533530                           21.282760       0.777985       1.859179                    0.999732     103.424561     291.598805       0.403932       0.394315      -1.170158      -0.062003      -0.000134      -0.000126       0.062003      -0.000213      -0.000122       0.098676       0.075660      -0.052420      -0.122130       0.046565       0.075565             27.943003      24.518811       0.001976       0.001954      30.546876       1.438889      28.763322           0.002502
           19              H      22.223455       5.479318       8.432418       0.113160       1.130457 0.81281325E+01  0.79695392E+02                                 1.758363                            1.640273      -0.969254       2.422485                    0.997792       3.434788       9.446953       0.503258       1.241288      -0.718101       0.001168      -0.012126      -0.037491       0.039420      -0.006136      -0.005228       0.008948      -0.002756       0.026779      -0.010948      -0.005335       0.016282              1.797903       1.469697       0.006093       0.225988       1.537892       0.337667       2.386119          -0.000230
           20              H       6.673604       4.427289       9.816789       0.114441       1.113749 0.80100549E+01  0.78180963E+02                                 1.731919                            1.622847      -0.974603       2.411999                    0.998402       3.418165       9.352521       0.508967       1.232966      -0.719953       0.017721      -0.025411      -0.015044       0.034440      -0.013531       0.003229       0.005186      -0.006523       0.039145      -0.021405       0.006815       0.014590              1.767072       1.842596      -0.520514      -0.137513       1.955892       0.227005       1.502727           0.001554
           21              H       6.721375       5.006496      12.054384       0.090045       1.033906 0.73100444E+01  0.70202840E+02                                 1.691454                            1.581947      -0.789619       2.498317                    0.999407       3.474767       9.638561       0.496794       1.283794      -0.707978       0.026235      -0.022477       0.031295       0.046614      -0.013336       0.009615       0.001917      -0.004676       0.024770      -0.020322       0.005598       0.014724              1.746386       1.774906      -0.345521       0.343508       1.698814      -0.331651       1.765439           0.000507
           22              H      20.398726      13.713811      15.009592       0.126933       0.991982 0.70063820E+01  0.66881054E+02                                 1.674740                            1.572143      -1.012115       2.411639                    0.997984       3.426498       9.618244       0.485037       1.322884      -0.699491      -0.014202       0.038923       0.007512       0.042108      -0.000119       0.001657       0.008926      -0.018609      -0.008640      -0.009154      -0.006024       0.015178              1.724356       1.497249      -0.324481       0.049507       2.304283       0.017238       1.371536          -0.000214
           23              H      22.322410      13.062203      16.235748       0.117411       1.097617 0.78069370E+01  0.74927479E+02                                 1.657234                            1.560341      -0.761709       2.515734                    0.999787       3.178031       8.334675       0.545702       1.169472      -0.737158       0.019881       0.026568       0.017180       0.037366      -0.001913       0.017999       0.005494      -0.011824      -0.034126      -0.025478       0.011011       0.014467              1.674551       1.610775       0.281899       0.348505       1.780154       0.333450       1.632723           0.001658
           24              H      22.847051      10.850282      16.309205       0.089755       1.112063 0.75622265E+01  0.73625525E+02                                 1.805655                            1.626979      -1.025264       2.380800                    0.997455       3.673174      10.434884       0.479272       1.312640      -0.700399       0.027778      -0.016033       0.023868       0.039979       0.002920       0.008172       0.003845      -0.010829      -0.006887      -0.011521       0.000880       0.010641              1.906611       2.174737      -0.326849       0.714853       1.579122      -0.223575       1.965976           0.000418
           25              H      10.694999       7.565646       8.432418       0.114233       1.126015 0.80908332E+01  0.79253663E+02                                 1.755414                            1.637836      -0.972600       2.422356                    0.997842       3.428052       9.429796       0.502923       1.243308      -0.717672      -0.011011       0.005357      -0.037017       0.038990       0.001870       0.010258       0.000235       0.011844       0.026783      -0.010828      -0.005342       0.016170              1.794761       1.513366      -0.032437       0.178798       1.489860      -0.363416       2.381055          -0.000231
           26              H       9.028091       6.782534       9.816789       0.114836       1.112633 0.80014946E+01  0.78093426E+02                                 1.732557                            1.623400      -0.983400       2.408663                    0.998313       3.416725       9.354949       0.508103       1.235126      -0.719482      -0.030629      -0.002392      -0.014910       0.034149       0.003861       0.002921      -0.005378       0.026240       0.038658      -0.021094       0.006631       0.014463              1.767751       2.379372       0.211336       0.265483       1.420632       0.005595       1.503248           0.001532
           27              H       9.505812       6.451559      12.054384       0.089970       1.034347 0.73140813E+01  0.70259739E+02                                 1.692796                            1.583052      -0.788921       2.498617                    0.999421       3.476503       9.648404       0.496246       1.284878      -0.707744      -0.032652      -0.011449       0.031049       0.046489       0.004872      -0.003179      -0.009279       0.025256       0.025132      -0.020336       0.005489       0.014847              1.747839       2.019014       0.206047      -0.459766       1.457574      -0.131888       1.766930           0.000511
           28              H      18.738642       5.028659      15.009592       0.125881       0.996713 0.70466085E+01  0.67373999E+02                                 1.681400                            1.577647      -1.023415       2.406385                    0.997802       3.435722       9.657847       0.483641       1.324558      -0.699139       0.040621      -0.006624       0.007085       0.041763      -0.008267       0.006978      -0.006140       0.009669      -0.009337      -0.009484      -0.006117       0.015600              1.731572       2.396255      -0.188821      -0.009668       1.422649      -0.051827       1.375813          -0.000196
           29              H      25.743241      18.464196      16.235748       0.117627       1.095634 0.77910377E+01  0.74737043E+02                                 1.655187                            1.558739      -0.755858       2.518499                    0.999811       3.176088       8.327565       0.545987       1.169453      -0.737158       0.013166      -0.030307       0.017685       0.037478      -0.004155      -0.004332      -0.018149       0.008790      -0.034649      -0.025344       0.010921       0.014423              1.672359       1.492098      -0.213623       0.114122       1.894358      -0.467219       1.630621           0.001651
           30              H      15.034590       4.340112      16.309205       0.089472       1.110298 0.75480972E+01  0.73459459E+02                                 1.804622                            1.626145      -1.027847       2.379866                    0.997373       3.670607      10.428280       0.479053       1.313749      -0.700196      -0.028093      -0.016174       0.024088       0.040386      -0.006079      -0.000749      -0.009043       0.000114      -0.006332      -0.011454       0.000805       0.010649              1.905445       2.009960       0.421005      -0.550587       1.741728      -0.506732       1.964648           0.000441
           31              H      18.266040      16.506417       8.432418       0.114411       1.123373 0.80668637E+01  0.78936734E+02                                 1.750198                            1.633490      -0.961748       2.426261                    0.997985       3.424008       9.404609       0.504629       1.240394      -0.718307       0.009983       0.006694      -0.036887       0.038796       0.004231      -0.005086      -0.009012      -0.008934       0.026742      -0.010781      -0.005443       0.016224              1.789200       1.519792       0.026268      -0.401969       1.475607       0.026751       2.372201          -0.000230
           32              H       9.890549       3.565866       9.816789       0.114194       1.114821 0.80182740E+01  0.78289234E+02                                 1.733938                            1.624348      -0.980155       2.409502                    0.998357       3.419741       9.361627       0.508366       1.233982      -0.719731       0.013477       0.027813      -0.015112       0.034403       0.009400      -0.006041       0.000203      -0.020545       0.038426      -0.021287       0.006953       0.014333              1.769310       1.478260       0.310229      -0.128167       2.325501      -0.233410       1.504168           0.001557
           33              H       9.365055       3.317634      12.054384       0.090786       1.029459 0.72722325E+01  0.69740677E+02                                 1.685917                            1.577395      -0.791300       2.498170                    0.999407       3.465279       9.601583       0.497786       1.283053      -0.708167       0.006466       0.033929       0.031153       0.046513       0.008338      -0.006541       0.007295      -0.020756       0.024661      -0.020101       0.005481       0.014620              1.740363       1.414756       0.138860       0.114750       2.047033       0.460157       1.759300           0.000499
           34              H      12.047122      10.808910      15.009592       0.127035       0.992420 0.70107919E+01  0.66940156E+02                                 1.675918                            1.573177      -1.013812       2.411110                    0.997955       3.427742       9.626001       0.484582       1.323791      -0.699303      -0.026264      -0.031592       0.006789       0.041641       0.008231      -0.008892      -0.003143       0.008899      -0.008917      -0.009417      -0.006090       0.015507              1.725596       1.822892       0.512270      -0.039793       1.981526       0.034257       1.372370          -0.000213
           35              H      28.711089      12.800673      16.235748       0.117887       1.096236 0.77948486E+01  0.74782218E+02                                 1.655774                            1.559068      -0.756114       2.518242                    0.999806       3.176076       8.327823       0.545961       1.169374      -0.737176      -0.032592       0.003721       0.017314       0.037093       0.005951      -0.013623       0.012899       0.003119      -0.034436      -0.025434       0.010857       0.014578              1.673053       1.979982      -0.067530      -0.462347       1.407889       0.134899       1.631287           0.001658
           36              H      13.302848      14.360986      16.309205       0.089531       1.110123 0.75466576E+01  0.73433867E+02                                 1.803520                            1.625303      -1.022577       2.382022                    0.997449       3.669744      10.421260       0.479534       1.312639      -0.700421      -0.000098       0.032441       0.023932       0.040313       0.003063      -0.007303       0.005141       0.010451      -0.005980      -0.011317       0.000823       0.010494              1.904199       1.443519      -0.094293      -0.163463       2.305666       0.729332       1.963414           0.000415
           37              H      10.695001       2.284814       0.985069       0.114413       1.123301 0.80661466E+01  0.78927150E+02                                 1.750053                            1.633363      -0.961649       2.426314                    0.997987       3.423785       9.403527       0.504679       1.240310      -0.718327      -0.010785      -0.005305       0.036891       0.038800      -0.001748      -0.010344       0.000097       0.011782       0.026739      -0.010773      -0.005444       0.016217              1.789046       1.509277       0.032263      -0.177797       1.485878      -0.361443       2.371982          -0.000235
           38              H      17.558839       7.993155      18.435674       0.114181       1.115068 0.80203310E+01  0.78312970E+02                                 1.734034                            1.624428      -0.980724       2.409179                    0.998353       3.420096       9.362282       0.508422       1.233787      -0.719772      -0.030795       0.002221       0.015110       0.034374      -0.004172      -0.002835      -0.005344       0.026510       0.038457      -0.021267       0.006927       0.014339              1.769411       2.382523      -0.211771      -0.266254       1.421468       0.005712       1.504242           0.001540
           39              H      18.036561       8.324131      16.198078       0.090804       1.029380 0.72715571E+01  0.69732573E+02                                 1.685836                            1.577327      -0.791270       2.498203                    0.999408       3.465099       9.600968       0.497795       1.283061      -0.708166      -0.032625       0.011388      -0.031145       0.046520      -0.004833       0.003044      -0.009317       0.024829       0.024641      -0.020109       0.005486       0.014623              1.740275       2.009110      -0.204337       0.455845       1.452507      -0.130690       1.759209           0.000510
           40              H      10.207893       9.747030      13.242871       0.127066       0.992304 0.70097747E+01  0.66928084E+02                                 1.675802                            1.573075      -1.013725       2.411180                    0.997956       3.427485       9.625141       0.484591       1.323812      -0.699300       0.040503       0.006957      -0.006796       0.041655       0.007976      -0.007174      -0.006126       0.009813      -0.008949      -0.009416      -0.006102       0.015519              1.725474       2.385311       0.187425       0.009771       1.418824      -0.051582       1.372287          -0.000198
           41              H      25.743242      11.087186      12.016714       0.117907       1.096052 0.77931892E+01  0.74761594E+02                                 1.655517                            1.558845      -0.756203       2.518205                    0.999805       3.175803       8.326582       0.546035       1.169290      -0.737196       0.013074       0.030083      -0.017312       0.037089       0.004330       0.004365      -0.018240       0.008758      -0.034428      -0.025430       0.010861       0.014569              1.672786       1.492213       0.213900      -0.114314       1.895114      -0.467726       1.631031           0.001652
           42              H      23.565341      10.435578      11.943258       0.089561       1.110026 0.75458689E+01  0.73424367E+02                                 1.803431                            1.625229      -1.022747       2.381971                    0.997447       3.669550      10.420623       0.479539       1.312657      -0.700417      -0.028043       0.016315      -0.023945       0.040323       0.006047       0.000798      -0.008898       0.000078      -0.005941      -0.011311       0.000821       0.010490              1.904101       2.008361      -0.420437       0.549847       1.740632      -0.506191       1.963310           0.000439
           43              H       9.735292       8.119735       0.985069       0.113145       1.130563 0.81291185E+01  0.79707996E+02                                 1.758520                            1.640407      -0.969313       2.422447                    0.997790       3.435022       9.447972       0.503219       1.241341      -0.718088       0.009918      -0.007074       0.037488       0.039418      -0.004262       0.005136      -0.008995      -0.009257       0.026775      -0.010951      -0.005326       0.016277              1.798069       1.526248      -0.026488       0.405483       1.481591       0.026880       2.386368          -0.000230
           44              H      18.421298      11.209823      18.435674       0.114420       1.113759 0.80101118E+01  0.78181358E+02                                 1.731903                            1.622833      -0.974417       2.412064                    0.998404       3.418167       9.352400       0.508981       1.232935      -0.719960       0.013140      -0.028048       0.015044       0.034433      -0.009592       0.006100       0.000207      -0.020166       0.039136      -0.021400       0.006817       0.014583              1.767055       1.476776      -0.309313       0.127834       2.321675      -0.232590       1.502713           0.001557
           45              H      17.895804      11.458055      16.198078       0.090025       1.034016 0.73110293E+01  0.70214659E+02                                 1.691564                            1.582045      -0.789692       2.498256                    0.999407       3.475027       9.639442       0.496783       1.283779      -0.707980       0.006346      -0.033949      -0.031297       0.046609      -0.008702       0.006465       0.007365      -0.020773       0.024789      -0.020333       0.005607       0.014726              1.746504       1.418693      -0.139826      -0.115474       2.055259       0.463354       1.765559           0.000500
           46              H      20.577872       3.966780      13.242871       0.126923       0.992008 0.70066512E+01  0.66884590E+02                                 1.674804                            1.572201      -1.012067       2.411657                    0.997984       3.426597       9.618743       0.485013       1.322929      -0.699481      -0.026604       0.031761      -0.007510       0.042106      -0.008120       0.008560      -0.003023       0.009086      -0.008625      -0.009161      -0.006014       0.015175              1.724424       1.821591      -0.511727       0.039687       1.980097       0.034255       1.371583          -0.000212
           47              H      28.711090      16.750708      12.016714       0.117402       1.097662 0.78073030E+01  0.74931793E+02                                 1.657273                            1.560371      -0.761658       2.515754                    0.999787       3.178085       8.334833       0.545701       1.169462      -0.737160      -0.032946      -0.003933      -0.017185       0.037366      -0.006074       0.013765       0.012835       0.002583      -0.034118      -0.025477       0.011009       0.014468              1.674593       1.982001       0.067614       0.463057       1.409013       0.135096       1.632765           0.001658
           48              H      13.302849      15.190395      11.943258       0.089757       1.112012 0.75617884E+01  0.73619343E+02                                 1.805515                            1.626869      -1.025199       2.380828                    0.997456       3.672963      10.433755       0.479321       1.312538      -0.700421      -0.000000      -0.032071      -0.023867       0.039977      -0.003230       0.007414       0.005156       0.010478      -0.006884      -0.011521       0.000880       0.010641              1.906453       1.444867       0.094470       0.163781       2.308685       0.730771       1.965806           0.000416
           49              H       5.161957       4.371142       0.985069       0.114245       1.125984 0.80906125E+01  0.79251383E+02                                 1.755420                            1.637844      -0.972649       2.422338                    0.997842       3.428052       9.429953       0.502905       1.243354      -0.717661       0.000874       0.012212       0.037016       0.038988       0.006069       0.005344       0.008769      -0.002683       0.026790      -0.010833      -0.005349       0.016182              1.794768       1.467657      -0.006039      -0.225331       1.535591       0.336549       2.381055          -0.000228
           50              H      15.204352      10.348401      18.435674       0.114870       1.112379 0.79994003E+01  0.78069514E+02                                 1.732477                            1.623334      -0.983017       2.408921                    0.998314       3.416369       9.354407       0.508034       1.235348      -0.719434       0.017414       0.025356       0.014913       0.034184       0.013327      -0.003184       0.005229      -0.006404       0.038636      -0.021118       0.006655       0.014463              1.767666       1.843249       0.520766       0.137570       1.956560       0.227095       1.503188           0.001545
           51              H      15.252124       9.769194      16.198078       0.089973       1.034321 0.73138207E+01  0.70256638E+02                                 1.692773                            1.583029      -0.788883       2.498643                    0.999421       3.476435       9.648187       0.496248       1.284886      -0.707742       0.026224       0.022563      -0.031055       0.046489       0.013351      -0.009627       0.001881      -0.004202       0.025133      -0.020317       0.005476       0.014842              1.747816       1.776353       0.346131      -0.344102       1.700187      -0.332224       1.766909           0.000507
           52              H      20.398727      15.837571      13.242871       0.125859       0.996807 0.70473894E+01  0.67382929E+02                                 1.681454                            1.577694      -1.023532       2.406303                    0.997801       3.435883       9.658216       0.483655       1.324490      -0.699152      -0.014572      -0.038480      -0.007080       0.041751       0.000047      -0.001829       0.009111      -0.019138      -0.009319      -0.009478      -0.006114       0.015592              1.731630       1.502574       0.327195      -0.049723       2.316465       0.017537       1.375851          -0.000214
           53              H      22.322411      16.489179      12.016714       0.117619       1.095784 0.77924381E+01  0.74754753E+02                                 1.655430                            1.558952      -0.755855       2.518501                    0.999811       3.176314       8.328730       0.545905       1.169563      -0.737132       0.019667      -0.026557      -0.017679       0.037478       0.001721      -0.017889       0.005321      -0.011591      -0.034665      -0.025349       0.010919       0.014430              1.672609       1.609023      -0.281062      -0.347646       1.777944       0.332524       1.630861           0.001656
           54              H      14.316302       3.925408      11.943258       0.089439       1.110440 0.75492842E+01  0.73474628E+02                                 1.804843                            1.626323      -1.027770       2.379877                    0.997373       3.671002      10.429997       0.479000       1.313830      -0.700178       0.028049       0.016248      -0.024076       0.040379      -0.002993      -0.008205       0.003871      -0.010599      -0.006372      -0.011459       0.000806       0.010653              1.905693       2.173685       0.326715      -0.714279       1.578486      -0.223499       1.964908           0.000419
           55              H      11.899541      14.221603      10.402557       0.113159       1.130459 0.81281548E+01  0.79695663E+02                                 1.758366                            1.640275      -0.969257       2.422483                    0.997792       3.434792       9.446966       0.503258       1.241288      -0.718101      -0.001168       0.012126       0.037491       0.039420      -0.006136      -0.005228       0.008948      -0.002756       0.026779      -0.010948      -0.005335       0.016283              1.797905       1.469699       0.006093       0.225988       1.537894       0.337668       2.386123          -0.000230
           56              H      27.449392      15.273632       9.018186       0.114441       1.113747 0.80100415E+01  0.78180802E+02                                 1.731918                            1.622846      -0.974598       2.412001                    0.998402       3.418162       9.352512       0.508967       1.232966      -0.719952      -0.017721       0.025411       0.015044       0.034440      -0.013530       0.003229       0.005186      -0.006523       0.039145      -0.021405       0.006815       0.014590              1.767070       1.842594      -0.520513      -0.137513       1.955891       0.227005       1.502726           0.001554
           57              H      27.401621      14.694425       6.780591       0.090045       1.033907 0.73100457E+01  0.70202855E+02                                 1.691454                            1.581947      -0.789619       2.498317                    0.999407       3.474767       9.638561       0.496794       1.283794      -0.707978      -0.026235       0.022477      -0.031295       0.046614      -0.013336       0.009615       0.001917      -0.004676       0.024770      -0.020322       0.005598       0.014724              1.746387       1.774907      -0.345522       0.343508       1.698814      -0.331651       1.765439           0.000506
           58              H      13.724270       5.987110       3.825383       0.126933       0.991982 0.70063818E+01  0.66881049E+02                                 1.674739                            1.572143      -1.012116       2.411639                    0.997984       3.426498       9.618242       0.485038       1.322883      -0.699491       0.014202      -0.038923      -0.007512       0.042108      -0.000119       0.001657       0.008926      -0.018609      -0.008640      -0.009154      -0.006024       0.015178              1.724356       1.497249      -0.324481       0.049507       2.304282       0.017237       1.371536          -0.000214
           59              H      11.800586       6.638718       2.599227       0.117411       1.097619 0.78069571E+01  0.74927743E+02                                 1.657238                            1.560345      -0.761710       2.515734                    0.999787       3.178034       8.334695       0.545701       1.169475      -0.737157      -0.019881      -0.026568      -0.017180       0.037366      -0.001913       0.017999       0.005494      -0.011825      -0.034126      -0.025478       0.011011       0.014467              1.674555       1.610780       0.281900       0.348506       1.780159       0.333451       1.632727           0.001658
           60              H      11.275945       8.850639       2.525770       0.089755       1.112063 0.75622319E+01  0.73625595E+02                                 1.805656                            1.626980      -1.025265       2.380800                    0.997455       3.673176      10.434893       0.479271       1.312641      -0.700399      -0.027778       0.016033      -0.023868       0.039979       0.002920       0.008172       0.003845      -0.010829      -0.006887      -0.011521       0.000880       0.010641              1.906613       2.174738      -0.326850       0.714853       1.579123      -0.223576       1.965977           0.000418
           61              H      23.427997      12.135275      10.402557       0.114233       1.126016 0.80908477E+01  0.79253839E+02                                 1.755415                            1.637837      -0.972603       2.422354                    0.997842       3.428054       9.429803       0.502923       1.243308      -0.717672       0.011011      -0.005357       0.037017       0.038990       0.001870       0.010258       0.000235       0.011844       0.026783      -0.010828      -0.005342       0.016170              1.794762       1.513368      -0.032437       0.178798       1.489862      -0.363416       2.381058          -0.000231
           62              H      25.094905      12.918387       9.018186       0.114837       1.112632 0.80014845E+01  0.78093300E+02                                 1.732556                            1.623399      -0.983398       2.408664                    0.998313       3.416723       9.354941       0.508103       1.235125      -0.719482       0.030629       0.002392       0.014910       0.034149       0.003861       0.002921      -0.005378       0.026240       0.038657      -0.021093       0.006631       0.014463              1.767749       2.379369       0.211336       0.265482       1.420631       0.005595       1.503246           0.001532
           63              H      24.617184      13.249362       6.780591       0.089970       1.034348 0.73140862E+01  0.70259798E+02                                 1.692797                            1.583053      -0.788922       2.498617                    0.999421       3.476504       9.648408       0.496246       1.284878      -0.707744       0.032652       0.011449      -0.031049       0.046489       0.004872      -0.003179      -0.009279       0.025256       0.025132      -0.020336       0.005489       0.014847              1.747840       2.019015       0.206047      -0.459767       1.457575      -0.131888       1.766931           0.000511
           64              H      15.384354      14.672262       3.825383       0.125881       0.996714 0.70466157E+01  0.67374084E+02                                 1.681401                            1.577648      -1.023416       2.406385                    0.997802       3.435723       9.657851       0.483641       1.324558      -0.699139      -0.040620       0.006624      -0.007085       0.041762      -0.008267       0.006978      -0.006140       0.009669      -0.009337      -0.009484      -0.006117       0.015600              1.731573       2.396256      -0.188822      -0.009668       1.422649      -0.051827       1.375813          -0.000196
           65              H       8.379755       1.236725       2.599227       0.117627       1.095632 0.77910262E+01  0.74736904E+02                                 1.655185                            1.558738      -0.755854       2.518501                    0.999811       3.176086       8.327558       0.545988       1.169453      -0.737158      -0.013166       0.030307      -0.017684       0.037478      -0.004155      -0.004332      -0.018149       0.008789      -0.034649      -0.025343       0.010921       0.014423              1.672357       1.492097      -0.213623       0.114122       1.894356      -0.467218       1.630619           0.001651
           66              H      19.088406      15.360809       2.525770       0.089471       1.110298 0.75480965E+01  0.73459445E+02                                 1.804622                            1.626145      -1.027845       2.379866                    0.997373       3.670606      10.428274       0.479053       1.313748      -0.700196       0.028093       0.016174      -0.024088       0.040386      -0.006079      -0.000749      -0.009043       0.000114      -0.006332      -0.011454       0.000806       0.010649              1.905445       2.009959       0.421005      -0.550587       1.741728      -0.506732       1.964647           0.000440
           67              H      15.856956       3.194504      10.402557       0.114410       1.123374 0.80668701E+01  0.78936809E+02                                 1.750199                            1.633491      -0.961749       2.426261                    0.997985       3.424009       9.404611       0.504629       1.240394      -0.718307      -0.009983      -0.006694       0.036887       0.038796       0.004231      -0.005086      -0.009012      -0.008934       0.026742      -0.010781      -0.005443       0.016224              1.789201       1.519792       0.026268      -0.401969       1.475608       0.026751       2.372202          -0.000231
           68              H      24.232447      16.135055       9.018186       0.114194       1.114821 0.80182675E+01  0.78289150E+02                                 1.733937                            1.624347      -0.980154       2.409503                    0.998357       3.419739       9.361618       0.508366       1.233981      -0.719731      -0.013477      -0.027813       0.015112       0.034403       0.009400      -0.006041       0.000203      -0.020545       0.038426      -0.021287       0.006953       0.014333              1.769308       1.478259       0.310229      -0.128167       2.325499      -0.233410       1.504167           0.001557
           69              H      24.757941      16.383287       6.780591       0.090787       1.029459 0.72722305E+01  0.69740648E+02                                 1.685916                            1.577394      -0.791300       2.498170                    0.999407       3.465278       9.601577       0.497787       1.283052      -0.708167      -0.006466      -0.033929      -0.031153       0.046513       0.008338      -0.006541       0.007296      -0.020756       0.024661      -0.020101       0.005481       0.014620              1.740362       1.414756       0.138860       0.114750       2.047032       0.460157       1.759299           0.000499
           70              H      22.075874       8.892011       3.825383       0.127035       0.992419 0.70107895E+01  0.66940133E+02                                 1.675918                            1.573177      -1.013813       2.411109                    0.997955       3.427742       9.626003       0.484582       1.323791      -0.699303       0.026264       0.031593      -0.006789       0.041641       0.008231      -0.008892      -0.003143       0.008899      -0.008917      -0.009417      -0.006090       0.015507              1.725596       1.822892       0.512270      -0.039793       1.981526       0.034257       1.372370          -0.000213
           71              H       5.411907       6.900248       2.599227       0.117887       1.096240 0.77948788E+01  0.74782600E+02                                 1.655779                            1.559072      -0.756116       2.518240                    0.999806       3.176081       8.327849       0.545960       1.169377      -0.737175       0.032592      -0.003721      -0.017314       0.037093       0.005951      -0.013623       0.012899       0.003119      -0.034436      -0.025434       0.010857       0.014578              1.673058       1.979989      -0.067531      -0.462349       1.407893       0.134899       1.631293           0.001658
           72              H      20.820148       5.339935       2.525770       0.089530       1.110123 0.75466606E+01  0.73433912E+02                                 1.803521                            1.625304      -1.022579       2.382021                    0.997449       3.669746      10.421271       0.479533       1.312640      -0.700420       0.000098      -0.032441      -0.023932       0.040313       0.003063      -0.007303       0.005141       0.010451      -0.005980      -0.011317       0.000823       0.010494              1.904201       1.443520      -0.094293      -0.163463       2.305668       0.729333       1.963415           0.000415
           73              H      23.427995      17.416107      17.849906       0.114413       1.123303 0.80661595E+01  0.78927311E+02                                 1.750054                            1.633364      -0.961650       2.426313                    0.997987       3.423787       9.403536       0.504679       1.240311      -0.718326       0.010785       0.005305      -0.036891       0.038800      -0.001748      -0.010344       0.000097       0.011782       0.026739      -0.010773      -0.005444       0.016217              1.789048       1.509278       0.032263      -0.177797       1.485879      -0.361443       2.371986          -0.000234
           74              H      16.564157      11.707766       0.399301       0.114182       1.115066 0.80203218E+01  0.78312860E+02                                 1.734033                            1.624428      -0.980723       2.409179                    0.998353       3.420094       9.362276       0.508422       1.233787      -0.719772       0.030795      -0.002221      -0.015110       0.034374      -0.004172      -0.002835      -0.005344       0.026510       0.038457      -0.021267       0.006927       0.014339              1.769410       2.382521      -0.211771      -0.266254       1.421468       0.005712       1.504241           0.001540
           75              H      16.086435      11.376790       2.636897       0.090804       1.029380 0.72715500E+01  0.69732489E+02                                 1.685835                            1.577326      -0.791269       2.498203                    0.999408       3.465097       9.600962       0.497795       1.283061      -0.708166       0.032625      -0.011388       0.031145       0.046520      -0.004833       0.003044      -0.009317       0.024829       0.024641      -0.020109       0.005486       0.014623              1.740275       2.009109      -0.204337       0.455845       1.452507      -0.130690       1.759209           0.000510
           76              H      23.915103       9.953891       5.592104       0.127066       0.992303 0.70097713E+01  0.66928047E+02                                 1.675802                            1.573075      -1.013726       2.411180                    0.997956       3.427485       9.625143       0.484591       1.323812      -0.699300      -0.040503      -0.006957       0.006796       0.041655       0.007976      -0.007174      -0.006126       0.009813      -0.008949      -0.009416      -0.006103       0.015519              1.725474       2.385311       0.187425       0.009771       1.418824      -0.051582       1.372287          -0.000198
           77              H       8.379754       8.613735       6.818261       0.117907       1.096055 0.77932169E+01  0.74761948E+02                                 1.655522                            1.558850      -0.756205       2.518205                    0.999805       3.175808       8.326608       0.546033       1.169292      -0.737196      -0.013074      -0.030083       0.017312       0.037089       0.004330       0.004365      -0.018240       0.008759      -0.034428      -0.025430       0.010861       0.014569              1.672791       1.492218       0.213901      -0.114315       1.895120      -0.467728       1.631037           0.001653
           78              H      10.557655       9.265343       6.891717       0.089561       1.110025 0.75458567E+01  0.73424231E+02                                 1.803430                            1.625229      -1.022745       2.381971                    0.997447       3.669548      10.420622       0.479538       1.312659      -0.700417       0.028043      -0.016315       0.023945       0.040323       0.006047       0.000798      -0.008898       0.000078      -0.005941      -0.011311       0.000821       0.010490              1.904100       2.008361      -0.420437       0.549847       1.740631      -0.506190       1.963309           0.000439
           79              H      24.387704      11.581186      17.849906       0.113145       1.130565 0.81291288E+01  0.79708105E+02                                 1.758520                            1.640406      -0.969314       2.422446                    0.997790       3.435023       9.447968       0.503219       1.241338      -0.718089      -0.009918       0.007074      -0.037488       0.039417      -0.004262       0.005136      -0.008995      -0.009257       0.026775      -0.010951      -0.005326       0.016278              1.798069       1.526248      -0.026488       0.405483       1.481591       0.026880       2.386367          -0.000230
           80              H      15.701698       8.491098       0.399301       0.114420       1.113758 0.80100983E+01  0.78181178E+02                                 1.731900                            1.622830      -0.974413       2.412066                    0.998404       3.418164       9.352383       0.508982       1.232933      -0.719960      -0.013140       0.028048      -0.015043       0.034433      -0.009591       0.006100       0.000207      -0.020166       0.039135      -0.021400       0.006817       0.014583              1.767051       1.476774      -0.309312       0.127834       2.321670      -0.232589       1.502711           0.001558
           81              H      16.227192       8.242866       2.636897       0.090024       1.034017 0.73110323E+01  0.70214694E+02                                 1.691564                            1.582045      -0.789691       2.498256                    0.999407       3.475027       9.639442       0.496783       1.283779      -0.707980      -0.006346       0.033949       0.031297       0.046608      -0.008702       0.006465       0.007365      -0.020773       0.024790      -0.020333       0.005607       0.014726              1.746504       1.418694      -0.139826      -0.115474       2.055260       0.463354       1.765559           0.000500
           82              H      13.545124      15.734141       5.592104       0.126923       0.992009 0.70066564E+01  0.66884647E+02                                 1.674804                            1.572201      -1.012068       2.411657                    0.997984       3.426598       9.618744       0.485014       1.322929      -0.699482       0.026604      -0.031761       0.007510       0.042106      -0.008120       0.008560      -0.003023       0.009086      -0.008625      -0.009161      -0.006014       0.015175              1.724424       1.821591      -0.511727       0.039687       1.980097       0.034255       1.371583          -0.000211
           83              H       5.411906       2.950213       6.818261       0.117403       1.097660 0.78072844E+01  0.74931582E+02                                 1.657272                            1.560371      -0.761656       2.515756                    0.999787       3.178081       8.334825       0.545701       1.169464      -0.737160       0.032946       0.003933       0.017185       0.037366      -0.006074       0.013765       0.012835       0.002583      -0.034119      -0.025477       0.011009       0.014468              1.674592       1.981999       0.067614       0.463057       1.409012       0.135096       1.632764           0.001658
           84              H      20.820147       4.510526       6.891717       0.089757       1.112011 0.75617766E+01  0.73619202E+02                                 1.805514                            1.626868      -1.025198       2.380828                    0.997456       3.672960      10.433746       0.479321       1.312539      -0.700421       0.000000       0.032071       0.023867       0.039977      -0.003230       0.007414       0.005156       0.010477      -0.006884      -0.011521       0.000880       0.010641              1.906451       1.444866       0.094470       0.163780       2.308684       0.730770       1.965804           0.000416
           85              H      28.961039      15.329779      17.849906       0.114244       1.125985 0.80906206E+01  0.79251473E+02                                 1.755421                            1.637844      -0.972650       2.422337                    0.997842       3.428053       9.429953       0.502905       1.243353      -0.717661      -0.000874      -0.012212      -0.037016       0.038988       0.006069       0.005344       0.008770      -0.002683       0.026790      -0.010833      -0.005349       0.016182              1.794768       1.467657      -0.006039      -0.225331       1.535591       0.336549       2.381055          -0.000228
           86              H      18.918644       9.352520       0.399301       0.114870       1.112378 0.79993888E+01  0.78069364E+02                                 1.732475                            1.623332      -0.983014       2.408923                    0.998314       3.416366       9.354393       0.508034       1.235347      -0.719435      -0.017414      -0.025356      -0.014913       0.034184       0.013327      -0.003184       0.005229      -0.006403       0.038635      -0.021118       0.006655       0.014463              1.767663       1.843246       0.520765       0.137569       1.956558       0.227094       1.503186           0.001545
           87              H      18.870872       9.931727       2.636897       0.089972       1.034322 0.73138259E+01  0.70256698E+02                                 1.692774                            1.583029      -0.788883       2.498643                    0.999421       3.476436       9.648189       0.496248       1.284886      -0.707742      -0.026224      -0.022563       0.031055       0.046489       0.013351      -0.009627       0.001881      -0.004202       0.025133      -0.020317       0.005476       0.014842              1.747817       1.776354       0.346131      -0.344102       1.700187      -0.332224       1.766910           0.000507
           88              H      13.724269       3.863350       5.592104       0.125859       0.996808 0.70473994E+01  0.67383038E+02                                 1.681455                            1.577695      -1.023532       2.406303                    0.997801       3.435884       9.658215       0.483656       1.324489      -0.699152       0.014572       0.038480       0.007080       0.041751       0.000047      -0.001829       0.009111      -0.019138      -0.009319      -0.009478      -0.006114       0.015592              1.731630       1.502574       0.327195      -0.049723       2.316465       0.017537       1.375851          -0.000214
           89              H      11.800585       3.211742       6.818261       0.117620       1.095784 0.77924308E+01  0.74754674E+02                                 1.655430                            1.558952      -0.755851       2.518503                    0.999811       3.176313       8.328730       0.545905       1.169564      -0.737132      -0.019667       0.026557       0.017679       0.037478       0.001721      -0.017888       0.005321      -0.011591      -0.034664      -0.025349       0.010918       0.014430              1.672609       1.609023      -0.281062      -0.347646       1.777944       0.332523       1.630861           0.001656
           90              H      19.806694      15.775513       6.891717       0.089439       1.110441 0.75492915E+01  0.73474708E+02                                 1.804843                            1.626323      -1.027769       2.379877                    0.997373       3.671003      10.429996       0.479000       1.313829      -0.700178      -0.028049      -0.016248       0.024076       0.040378      -0.002992      -0.008205       0.003871      -0.010599      -0.006372      -0.011459       0.000806       0.010653              1.905693       2.173685       0.326715      -0.714279       1.578486      -0.223499       1.964908           0.000419
           91              H      17.061498       9.850460       9.417488       0.331542       0.956618 0.67645503E+01  0.66211032E+02                                 1.786861                            1.642865      -1.819731       2.017782                    0.995028       4.207857      13.358291       0.418233       1.496222      -0.655719       0.000000      -0.000000       0.000000       0.000001       0.000140      -0.000038       0.000014       0.000168      -0.022669      -0.007557       0.003615       0.003942              1.903528       1.559311       0.000002      -0.000009       1.559321       0.000011       2.591951          -0.003532
           92              H       0.000000       0.000000       0.000000       0.331535       0.956606 0.67644484E+01  0.66209895E+02                                 1.786861                            1.642865      -1.819788       2.017762                    0.995029       4.207855      13.358342       0.418228       1.496244      -0.655715       0.000000      -0.000000      -0.000000       0.000000       0.000069      -0.000034      -0.000006       0.000088      -0.022662      -0.007554       0.003695       0.003859              1.903528       1.559319      -0.000004       0.000004       1.559312      -0.000012       2.591953          -0.003535
           93              C      21.672368       7.178523      11.138439       0.461186      25.017765 0.28435382E+03  0.60852499E+04                                 7.817152                            5.946598      -0.146601       1.996253                    0.999215      23.660827      67.517796       0.613730       0.466347      -1.022036      -0.010789       0.032384       0.044730       0.056266       0.038958      -0.032269      -0.019106       0.022987      -0.154919      -0.062738      -0.014501       0.077239              8.912268       7.515437      -3.146506       1.497706       8.634984       1.604004      10.586384           0.002941
           94              C      21.453128       6.760371       9.802098      -0.146862      38.865713 0.47673697E+03  0.11344858E+05                                 9.747434                            7.164685       0.189223       2.057170                    0.999322      28.082102      78.377316       0.637440       0.403782      -1.084204       0.007501      -0.025186      -0.014683       0.030103       0.013460      -0.028244      -0.008957      -0.025817      -0.070538      -0.042709       0.004852       0.037857             11.411843      11.579519      -4.336472       4.255100       9.065647       0.575224      13.590361           0.098926
           95              C      22.281464       5.733460       9.325196      -0.064617      31.221374 0.41358348E+03  0.96221599E+04                                 8.635110                            6.821525       0.037991       1.983686                    0.999621      28.939274      83.309446       0.623973       0.421921      -1.058576      -0.008271       0.004959       0.021442       0.023511       0.017205      -0.018058       0.008089       0.003742       0.016669      -0.029744       0.007755       0.021989              9.435470       9.430517      -3.950130       2.481887       8.577202       0.371596      10.298691          -0.018608
           96              C       6.115693       5.095150      10.144518      -0.161463      31.135322 0.42952208E+03  0.10063137E+05                                 8.525107                            6.887504       0.251137       2.049740                    0.999831      29.393287      84.234200       0.631232       0.414161      -1.066116      -0.024532       0.008727      -0.005119       0.026536      -0.020084       0.000761       0.011876      -0.017104       0.040850      -0.029881       0.005585       0.024296              9.194242       8.934184      -3.630064       1.938593       8.257914       0.411872      10.390626           0.087638
           97              C      23.224964       5.476363      11.475774       0.107243      25.599587 0.34259697E+03  0.76024827E+04                                 7.589718                            6.232562       0.360769       2.130196                    0.999837      25.982304      72.998384       0.649162       0.425188      -1.056762      -0.037145       0.035661       0.014175       0.053408       0.020965       0.008661      -0.017417       0.020522      -0.058449      -0.036154       0.002992       0.033162              8.175834       7.218185      -3.106008       0.925939       8.114347       0.582595       9.194970           0.002648
           98              C      20.382519       7.311504       8.955089       0.590675      22.690851 0.24878797E+03  0.51381922E+04                                 7.304249                            5.545969       0.064406       2.075974                    0.999607      22.272592      62.001038       0.639688       0.463614      -1.025736      -0.033226       0.023393      -0.019673       0.045147       0.061133      -0.033362      -0.034123      -0.046383      -0.103250      -0.057340      -0.041864       0.099203              8.421164       8.571889      -2.523420       2.930209       6.470073       0.536063      10.221531          -0.003283
           99              C      20.497683      10.593185      14.213437       0.458014      26.128156 0.29402036E+03  0.63610310E+04                                 8.141087                            6.100140      -0.199120       1.979857                    0.999173      24.030903      69.521759       0.596517       0.474606      -1.014984      -0.000095      -0.051996      -0.018349       0.055139       0.027451      -0.049199       0.004940       0.062422       0.096602      -0.064157      -0.011087       0.075244              9.493107       8.094674      -1.673032       2.930784      12.667556       1.221013       7.717092           0.008594
          100              C      20.083942      11.948116      14.143936      -0.149266      39.578489 0.49411650E+03  0.11921917E+05                                10.013247                            7.390823       0.033904       2.008796                    0.998892      28.654231      81.815644       0.612353       0.414560      -1.071870       0.017009       0.024416       0.005957       0.030347       0.014021      -0.030179       0.008060       0.032951       0.021953      -0.035751      -0.005044       0.040795             11.835444      11.476479      -3.552398       4.658466      14.343229       0.347854       9.686624           0.094051
          101              C      20.706686      12.837612      14.958737      -0.059554      30.932225 0.42626913E+03  0.10010344E+05                                 8.692481                            7.007861       0.026844       1.988057                    0.999671      28.925348      84.148521       0.603702       0.432034      -1.050448       0.009811      -0.017841       0.003322       0.020630       0.000806      -0.026643      -0.002406      -0.013846       0.022709      -0.029752       0.002907       0.026846              9.483083       9.648515      -1.706978       3.772804      10.727501       0.821115       8.073233          -0.022394
          102              C      21.831892      12.440146      15.744156      -0.148301      30.379192 0.41230523E+03  0.95354488E+04                                 8.323283                            6.697545       0.290784       2.064776                    0.999845      28.822512      81.337730       0.649143       0.407984      -1.073050      -0.025164       0.010907      -0.021333       0.034746      -0.004134       0.028425       0.014508      -0.022219      -0.039253      -0.040811       0.014222       0.026589              8.973636       8.935261      -1.544005       3.526335      10.741039       0.423542       7.244607           0.124961
          103              C      22.158620      11.129542      15.749806       0.115046      25.640585 0.31948896E+03  0.69957816E+04                                 7.695091                            6.075607       0.206855       2.089349                    0.999695      25.781896      72.929446       0.645611       0.433266      -1.047474      -0.030690      -0.042394      -0.034220       0.062531       0.001419      -0.024755      -0.017154       0.041961       0.044215      -0.035538      -0.006000       0.041538              8.431683       8.007927      -1.230549       3.454757       9.856659       0.601871       7.430463           0.000718
          104              C      18.951058      12.403207      13.283931       0.622490      22.888389 0.24108243E+03  0.49635529E+04                                 7.481727                            5.561377      -0.059867       2.048761                    0.999313      22.054887      62.257520       0.618370       0.481094      -1.011475      -0.040657       0.010868      -0.037145       0.056132       0.038445      -0.056686      -0.037298       0.044265       0.059323      -0.054905      -0.040405       0.095310              8.756251       8.290944      -2.370067       2.642617      10.120803       1.400455       7.857006          -0.001858
          105              C      12.442097       7.193298      11.138439       0.461707      25.027431 0.28448310E+03  0.60888920E+04                                 7.820141                            5.948665      -0.152009       1.994467                    0.999237      23.667486      67.548310       0.613494       0.466459      -1.021944       0.032682      -0.006480       0.044058       0.055238      -0.009525      -0.000503       0.037526      -0.080359      -0.154862      -0.062674      -0.015204       0.077878              8.915693      11.084848       1.088954       0.640828       5.071976      -2.099826      10.590256           0.003065
          106              C      12.189587       7.592242       9.802098      -0.147917      38.876306 0.47690494E+03  0.11349156E+05                                 9.745806                            7.163447       0.192153       2.058075                    0.999330      28.091536      78.388921       0.637868       0.403500      -1.084460      -0.026040       0.005211      -0.015261       0.030629      -0.018184       0.006140       0.028990      -0.011274      -0.072747      -0.043045       0.004435       0.038609             11.409852      13.448577       3.256480      -1.629032       7.194379      -3.971293      13.586600           0.098814
          107              C      10.886088       7.388338       9.325196      -0.065870      31.272285 0.41447189E+03  0.96482635E+04                                 8.645446                            6.829639       0.034522       1.982124                    0.999634      28.967768      83.422320       0.623477       0.422019      -1.058486       0.008618       0.004616       0.022779       0.024788      -0.006821       0.015817       0.012161      -0.032536       0.017173      -0.029948       0.007153       0.022795              9.446926      12.230337       2.349111      -0.921730       5.803374      -2.337420      10.307069          -0.018574
          108              C       9.885431       6.931769      10.144518      -0.162462      31.150871 0.42981847E+03  0.10071783E+05                                 8.527220                            6.889041       0.253048       2.050116                    0.999820      29.404342      84.272052       0.631279       0.414060      -1.066184       0.019960       0.016765      -0.005974       0.026742       0.003063       0.009577      -0.006042       0.043453       0.042980      -0.030157       0.006050       0.024106              9.196665      11.575276       2.108964      -0.613113       5.622846      -1.884902      10.391872           0.087674
          109              C      10.191685       6.699790      11.475774       0.108658      25.562028 0.34196324E+03  0.75847711E+04                                 7.582369                            6.226550       0.359700       2.130313                    0.999851      25.955667      72.901714       0.649526       0.425155      -1.056801       0.050749       0.013930       0.013631       0.054363      -0.002536      -0.019582       0.000550      -0.045333      -0.055852      -0.035769       0.003589       0.032180              8.167908      10.569799       1.164030       0.039580       4.747849      -1.092335       9.186075           0.002433
          110              C      13.202187       8.243850       8.955089       0.591030      22.674217 0.24856253E+03  0.51322665E+04                                 7.300548                            5.543353       0.067450       2.077255                    0.999577      22.260761      61.956249       0.639870       0.463597      -1.025766       0.036312       0.017396      -0.018544       0.044329      -0.050165      -0.013237       0.046387      -0.083249      -0.102077      -0.057051      -0.042209       0.099259              8.416852       9.176269       2.170669      -1.000431       5.858281      -2.803842      10.216006          -0.003272
          111              C      15.986622       6.503273      14.213437       0.458255      26.084781 0.29345157E+03  0.63457012E+04                                 8.132700                            6.094448      -0.207267       1.977668                    0.999186      24.008320      69.441613       0.596759       0.474639      -1.014959      -0.044400       0.025809      -0.019101       0.054793       0.012423       0.029813       0.040588      -0.077064       0.096139      -0.063826      -0.011563       0.075389              9.482899      12.959156      -1.141424      -0.408169       7.780786      -3.144288       7.708757           0.008610
          112              C      17.366898       6.184118      14.143936      -0.151536      39.728566 0.49631169E+03  0.11989629E+05                                10.042234                            7.410306       0.029778       2.006579                    0.998920      28.718992      82.083894       0.611091       0.414905      -1.071515       0.013079      -0.026836       0.004417       0.030179       0.006895       0.021149       0.022589      -0.039632       0.019894      -0.034561      -0.005847       0.040408             11.871427      16.757558       0.536778      -2.033840       9.142098      -4.222416       9.714626           0.094082
          113              C      17.825852       5.200057      14.958737      -0.055016      30.757177 0.42315434E+03  0.99183815E+04                                 8.657129                            6.978991       0.034397       1.991456                    0.999693      28.824045      83.757464       0.605406       0.431636      -1.050755      -0.020346       0.000191       0.004478       0.020834      -0.007255       0.011425       0.022722       0.006606       0.019333      -0.029230       0.004579       0.024651              9.444428      11.893854       0.380970      -1.167867       8.402570      -3.658260       8.036860          -0.022427
          114              C      16.919033       4.424333      15.744156      -0.151164      30.465874 0.41387767E+03  0.95810548E+04                                 8.339638                            6.711199       0.288652       2.063510                    0.999821      28.875925      81.531315       0.648344       0.408093      -1.072964       0.021563       0.014980      -0.020957       0.033594      -0.007700      -0.001752      -0.031198       0.016749      -0.037420      -0.039668       0.013330       0.026339              8.991136      11.652620      -0.007782      -1.401074       8.062695      -3.271331       7.258092           0.124609
          115              C      15.620653       4.796681      15.749806       0.115441      25.632706 0.31940261E+03  0.69931383E+04                                 7.691729                            6.073318       0.211581       2.090679                    0.999731      25.779001      72.907805       0.645993       0.433057      -1.047642      -0.020455       0.046864      -0.033362       0.061054       0.018197      -0.002737       0.030200      -0.023322       0.043057      -0.036274      -0.005406       0.041679              8.427619      10.455104      -0.185368      -1.205076       7.401156      -3.290704       7.426596           0.000664
          116              C      18.327460       6.937679      13.283931       0.623289      22.865411 0.24080234E+03  0.49566326E+04                                 7.478428                            5.559266      -0.066635       2.047083                    0.999326      22.044273      62.232087       0.618265       0.481288      -1.011314       0.028680       0.031567      -0.038165       0.057233       0.000144      -0.003769       0.068150      -0.088939       0.061696      -0.055377      -0.040527       0.095905              8.752044      11.710867       0.392223      -0.108203       6.692457      -2.986521       7.852808          -0.001853
          117              C      17.070028      15.179560      11.138439       0.461312      25.020067 0.28440019E+03  0.60863929E+04                                 7.817421                            5.947002      -0.153310       1.994358                    0.999282      23.660516      67.514214       0.613731       0.466335      -1.022060      -0.022813      -0.025502       0.043725       0.055522      -0.029104       0.031654      -0.018157       0.057109      -0.152719      -0.061601      -0.014933       0.076534              8.912302       5.630204       2.058696      -2.137699      10.521473       0.494637      10.585228           0.003045
          118              C      17.541779      15.198768       9.802098      -0.147134      38.868193 0.47677683E+03  0.11346270E+05                                 9.747771                            7.164934       0.186260       2.056307                    0.999354      28.085745      78.394214       0.637423       0.403776      -1.084186       0.018357       0.019666      -0.015682       0.031139       0.004550       0.021716      -0.020181       0.037762      -0.071534      -0.043125       0.004603       0.038522             11.412120       5.938650       1.079673      -2.624652      14.709058       3.399035      13.588651           0.098780
          119              C      18.016942      16.429584       9.325196      -0.067296      31.328848 0.41545984E+03  0.96773768E+04                                 8.658357                            6.840559       0.034638       1.981870                    0.999606      28.996648      83.541965       0.622576       0.422363      -1.058231      -0.000265      -0.009360       0.022448       0.024323      -0.010097       0.002380      -0.020142       0.030390       0.017635      -0.030947       0.008277       0.022671              9.460750       5.383041       1.611379      -1.563877      12.682186       1.972284      10.317022          -0.018609
          120              C       9.591120       2.748770      10.144518      -0.160308      31.069306 0.42831047E+03  0.10027374E+05                                 8.510591                            6.875231       0.252379       2.050621                    0.999829      29.358697      84.096119       0.632165       0.413854      -1.066345       0.003796      -0.025036      -0.005956       0.026013       0.017553      -0.009950      -0.005073      -0.027414       0.042564      -0.030418       0.006390       0.024028              9.178601       5.275237       1.521430      -1.323358      11.892094       1.465836      10.368473           0.087640
          121              C      17.767844      17.375228      11.475774       0.105410      25.690491 0.34423716E+03  0.76489614E+04                                 7.612486                            6.252051       0.355221       2.127666                    0.999852      26.040751      73.240734       0.647355       0.425813      -1.056242      -0.012656      -0.050704       0.013793       0.054050      -0.019129       0.010174       0.015953       0.028257      -0.057318      -0.035680       0.002266       0.033414              8.200015       5.216223       1.947835      -0.972429      10.161686       0.506794       9.222137           0.002432
          122              C      17.599788      13.996027       8.955089       0.590633      22.686337 0.24871252E+03  0.51361058E+04                                 7.302856                            5.544717       0.064555       2.075981                    0.999623      22.267600      61.978485       0.639849       0.463545      -1.025801      -0.002985      -0.039964      -0.019499       0.044567      -0.010903       0.045757      -0.011403       0.128936      -0.101603      -0.056515      -0.042195       0.098710              8.419802       4.809179       0.351562      -1.928678      10.230832       2.269685      10.219394          -0.003278
          123              C      14.700185      12.454922      14.213437       0.457171      26.131254 0.29407163E+03  0.63623652E+04                                 8.141183                            6.100285      -0.200591       1.979376                    0.999215      24.033755      69.529364       0.596571       0.474546      -1.015024       0.044464       0.025041      -0.018511       0.054284      -0.039930       0.020696      -0.045389       0.015461       0.096202      -0.063287      -0.012059       0.075346              9.493139      10.075449       2.817071      -2.522530      10.686984       1.927502       7.716985           0.008563
          124              C      13.733651      11.419146      14.143936      -0.149862      39.584224 0.49421090E+03  0.11924638E+05                                10.013374                            7.390892       0.032424       2.008281                    0.998921      28.657998      81.825108       0.612436       0.414489      -1.071927      -0.030410       0.002420       0.004824       0.030885      -0.021766       0.008738      -0.029844       0.007927       0.020704      -0.035530      -0.005589       0.041119             11.835463      10.550256       3.017190      -2.630821      15.269298       3.860495       9.686836           0.093925
          125              C      12.651952      11.513710      14.958737      -0.059293      30.929256 0.42621526E+03  0.10009083E+05                                 8.692887                            7.008027       0.028797       1.988630                    0.999701      28.924145      84.153815       0.603597       0.432109      -1.050369       0.010888       0.017155       0.004512       0.020813       0.005770       0.014760      -0.022164       0.010287       0.021391      -0.030105       0.003770       0.026335              9.483522       8.980486       1.321488      -2.597803      11.396873       2.856314       8.073206          -0.022394
          126              C      12.433565      12.686900      15.744156      -0.149274      30.392053 0.41255346E+03  0.95425148E+04                                 8.325121                            6.699269       0.293504       2.065592                    0.999838      28.831894      81.366782       0.649109       0.407949      -1.073085       0.003158      -0.027832      -0.021828       0.035512       0.010539      -0.026149       0.017274       0.005189      -0.036125      -0.039375       0.012910       0.026466              8.975460       8.953854       1.554368      -2.130116      10.726506       2.842682       7.246020           0.125023
          127              C      13.405217      13.625157      15.749806       0.115330      25.654614 0.31974848E+03  0.70028350E+04                                 7.697429                            6.077885       0.210034       2.090138                    0.999717      25.791567      72.962217       0.645525       0.433239      -1.047498       0.051260      -0.005109      -0.033842       0.061636      -0.019084       0.027691      -0.012915      -0.018130       0.044226      -0.035818      -0.006190       0.042008              8.433895       8.331987       1.416648      -2.249458       9.537638       2.690582       7.432059           0.000634
          128              C      13.905973      10.210495      13.283931       0.622595      22.907579 0.24131559E+03  0.49699117E+04                                 7.488136                            5.565752      -0.066053       2.046572                    0.999331      22.066834      62.315655       0.617802       0.481386      -1.011249       0.011543      -0.040582      -0.037711       0.056588      -0.038719       0.060526      -0.030638       0.045150       0.061913      -0.055645      -0.040060       0.095705              8.763937       7.616661       1.979241      -2.536514      10.811573       1.590317       7.863576          -0.001859
          129              C      20.972845       7.582391      17.114023       0.461315      25.020394 0.28440525E+03  0.60865295E+04                                 7.817468                            5.947046      -0.153342       1.994340                    0.999282      23.660819      67.515279       0.613730       0.466333      -1.022060       0.033516       0.007024      -0.043720       0.055534       0.010194       0.000130       0.036523      -0.078874      -0.152586      -0.061580      -0.014918       0.076498              8.912343      11.081597      -1.088672      -0.640414       5.070184      -2.098640      10.585249           0.003063
          130              C      20.720335       7.183447      18.450365      -0.147138      38.867840 0.47677497E+03  0.11346183E+05                                 9.747605                            7.164855       0.186379       2.056341                    0.999354      28.085704      78.393229       0.637437       0.403769      -1.084194      -0.026197      -0.005976       0.015711       0.031126       0.018650      -0.006654       0.028785      -0.011008      -0.071736      -0.043093       0.004606       0.038488             11.411884      13.451116      -3.257767       1.631289       7.196118      -3.972465      13.588419           0.098811
          131              C      10.886090       2.462123       0.092291      -0.067247      31.325861 0.41541312E+03  0.96759563E+04                                 8.657647                            6.840069       0.034783       1.981933                    0.999606      28.994816      83.533551       0.622616       0.422350      -1.058246       0.008249      -0.004446      -0.022444       0.024322       0.008138      -0.016243       0.012112      -0.032752       0.017532      -0.030962       0.008302       0.022660              9.459927      12.251877      -2.354712       0.925996       5.811864      -2.340221      10.316038          -0.018568
          132              C      18.416179       7.843921      18.107945      -0.160292      31.068297 0.42829100E+03  0.10026776E+05                                 8.510302                            6.875020       0.252245       2.050578                    0.999829      29.358283      84.093574       0.632184       0.413847      -1.066352       0.019792      -0.015816       0.005950       0.026025      -0.003048      -0.009342      -0.006063       0.044074       0.042610      -0.030393       0.006395       0.023997              9.178265      11.555188      -2.104376       0.607590       5.611649      -1.878824      10.367958           0.087681
          133              C      18.722433       8.075899      16.776689       0.105413      25.690174 0.34423351E+03  0.76488501E+04                                 7.612422                            6.252028       0.355375       2.127726                    0.999852      26.040345      73.239132       0.647356       0.425814      -1.056242       0.050243      -0.014360      -0.013791       0.054044       0.002669       0.018893       0.000792      -0.047289      -0.057433      -0.035690       0.002248       0.033443              8.199928      10.612134      -1.167502      -0.047432       4.765676      -1.095488       9.221973           0.002453
          134              C      13.202189       1.606610       0.462399       0.590622      22.686376 0.24871413E+03  0.51361341E+04                                 7.302802                            5.544697       0.064766       2.076050                    0.999623      22.267529      61.977742       0.639858       0.463539      -1.025808       0.036114      -0.017395       0.019496       0.044575       0.050397       0.013019       0.045308      -0.083301      -0.101623      -0.056500      -0.042201       0.098701              8.419721       9.179723      -2.171819       1.001239       5.860080      -2.805109      10.219359          -0.003273
          135              C      24.517373       8.272416      14.039025       0.457122      26.132671 0.29409034E+03  0.63628718E+04                                 8.141464                            6.100476      -0.200472       1.979400                    0.999216      24.034521      69.532164       0.596562       0.474546      -1.015025      -0.043930      -0.025978       0.018505       0.054288      -0.013261      -0.028973       0.040570      -0.076873       0.096106      -0.063274      -0.012016       0.075290              9.493481      12.974301       1.143807       0.407963       7.788922      -3.148437       7.717221           0.008625
          136              C      25.897648       8.591571      14.108526      -0.149851      39.585191 0.49422821E+03  0.11925149E+05                                10.013442                            7.390956       0.032422       2.008264                    0.998921      28.658610      81.826932       0.612442       0.414481      -1.071933       0.013141       0.027571      -0.004859       0.030927      -0.007427      -0.021384       0.022435      -0.041532       0.020639      -0.035398      -0.005597       0.040995             11.835538      16.702818      -0.534906       2.027931       9.117003      -4.208515       9.686792           0.094035
          137              C      26.356602       9.575632      13.293725      -0.059240      30.928774 0.42621011E+03  0.10008950E+05                                 8.692896                            7.008072       0.028552       1.988558                    0.999701      28.923794      84.153255       0.603583       0.432120      -1.050360      -0.020298      -0.000864      -0.004522       0.020814       0.007371      -0.011828       0.023867       0.004857       0.021470      -0.030132       0.003787       0.026345              9.483507      11.937247      -0.385603       1.174746       8.440104      -3.677859       8.073171          -0.022390
          138              C      25.449784      10.351356      12.508307      -0.149464      30.395014 0.41260906E+03  0.95440696E+04                                 8.325423                            6.699563       0.293937       2.065696                    0.999838      28.834121      81.372737       0.649121       0.407930      -1.073104       0.022543      -0.016677       0.021771       0.035500       0.007540       0.001910      -0.031366       0.015746      -0.036230      -0.039493       0.012973       0.026520              8.975756      11.629978       0.009513       1.396894       8.051052      -3.266103       7.246240           0.124540
          139              C      24.151404       9.979009      12.502656       0.115353      25.654322 0.31974659E+03  0.70027804E+04                                 7.697353                            6.077859       0.209953       2.090106                    0.999717      25.791472      72.961782       0.645528       0.433238      -1.047499      -0.021200      -0.046953       0.033841       0.061638      -0.017417       0.002637       0.030408      -0.023996       0.044307      -0.035819      -0.006179       0.041998              8.433789      10.462950       0.186203       1.205390       7.406439      -3.293312       7.431976           0.000674
          140              C       9.796710       7.838011      14.968531       0.622612      22.907415 0.24131361E+03  0.49698577E+04                                 7.488132                            5.565755      -0.066086       2.046569                    0.999331      22.066475      62.314437       0.617798       0.481391      -1.011247       0.029390      -0.030286       0.037697       0.056586       0.000175       0.003739       0.067739      -0.089689       0.061913      -0.055675      -0.040047       0.095722              8.763926      11.726893      -0.393848       0.108995       6.701329      -2.991845       7.863555          -0.001844
          141              C      17.070027      14.371822      17.114023       0.461275      25.016547 0.28433633E+03  0.60848025E+04                                 7.817014                            5.946485      -0.146730       1.996219                    0.999215      23.660197      67.516339       0.613723       0.466358      -1.022027      -0.022610       0.025522      -0.044714       0.056231       0.029418      -0.032712      -0.018412       0.056017      -0.154865      -0.062744      -0.014508       0.077252              8.912123       5.630057      -2.057990       2.137918      10.520090       0.495045      10.586223           0.003049
          142              C      17.541777      14.352613      18.450365      -0.146969      38.870520 0.47680317E+03  0.11346857E+05                                 9.748238                            7.165188       0.189031       2.057081                    0.999322      28.084288      78.385572       0.637415       0.403782      -1.084201       0.018016      -0.019076       0.014657       0.030055      -0.004492      -0.021819      -0.019938       0.036168      -0.070525      -0.042651       0.004866       0.037785             11.412852       5.939068      -1.079808       2.625972      14.707889       3.397766      13.591600           0.098802
          143              C       9.486194       8.196569       0.092291      -0.064655      31.222840 0.41360436E+03  0.96227774E+04                                 8.635327                            6.821642       0.038103       1.983701                    0.999620      28.940419      83.313606       0.623974       0.421914      -1.058579      -0.000138       0.009605      -0.021462       0.023514       0.010249      -0.001993      -0.019683       0.027856       0.016736      -0.029737       0.007756       0.021981              9.435737       5.369741      -1.605597       1.562845      12.638376       1.963653      10.299094          -0.018631
          144              C      18.121868      12.026919      18.107945      -0.161468      31.134870 0.42951014E+03  0.10062780E+05                                 8.524992                            6.887381       0.251396       2.049824                    0.999831      29.393042      84.232974       0.631241       0.414158      -1.066119       0.004684       0.025625       0.005159       0.026555      -0.017412       0.010615      -0.005318      -0.026237       0.040826      -0.029831       0.005550       0.024281              9.194136       5.283161      -1.522146       1.325966      11.908659       1.473010      10.390588           0.087595
          145              C      17.767843      12.176154      16.776689       0.107127      25.602373 0.34264160E+03  0.76037155E+04                                 7.590156                            6.232880       0.360760       2.130153                    0.999838      25.984424      73.005342       0.649160       0.425176      -1.056770      -0.012319       0.050034      -0.014199       0.053449       0.019363      -0.010741       0.016219       0.025994      -0.058300      -0.036130       0.003016       0.033114              8.176335       5.200693      -1.941175       0.967565      10.132751       0.510705       9.195560           0.002425
          146              C       9.069040      10.630125       0.462399       0.590718      22.690798 0.24878550E+03  0.51381479E+04                                 7.304335                            5.546005       0.064100       2.075873                    0.999608      22.272641      62.001978       0.639673       0.463625      -1.025726      -0.003633       0.040463       0.019670       0.045137       0.010493      -0.046223      -0.011862       0.129095      -0.103210      -0.057365      -0.041840       0.099205              8.421286       4.810238      -0.351606       1.929379      10.231962       2.269648      10.221659          -0.003283
          147              C      14.700185      17.096459      14.039025       0.458010      26.128149 0.29402036E+03  0.63610247E+04                                 8.141083                            6.100143      -0.199132       1.979858                    0.999172      24.030706      69.520926       0.596517       0.474607      -1.014985       0.045069      -0.025908       0.018341       0.055126       0.040757      -0.020312      -0.045091       0.016294       0.096577      -0.064155      -0.011093       0.075248              9.493096      10.075464      -2.816666       2.522805      10.686769       1.927605       7.717055           0.008566
          148              C      30.795151      18.132235      14.108526      -0.149322      39.580269 0.49414256E+03  0.11922706E+05                                10.013509                            7.390996       0.033915       2.008787                    0.998892      28.655157      81.818915       0.612348       0.414558      -1.071871      -0.029658      -0.002550      -0.005916       0.030350       0.021244      -0.008117      -0.030121       0.007896       0.022063      -0.035721      -0.005023       0.040744             11.835752      10.550396      -3.017589       2.630627      15.269943       3.860518       9.686918           0.093960
          149              C      29.713453      18.037671      13.293725      -0.059579      30.932793 0.42627846E+03  0.10010619E+05                                 8.692561                            7.007915       0.026976       1.988094                    0.999671      28.925762      84.149988       0.603702       0.432032      -1.050449       0.010537      -0.017425      -0.003318       0.020632      -0.005613      -0.015399      -0.021857       0.008266       0.022742      -0.029743       0.002911       0.026833              9.483168       8.979612      -1.320709       2.597597      11.396570       2.856774       8.073321          -0.022377
          150              C      29.495065      16.864481      12.508307      -0.148246      30.377293 0.41227215E+03  0.95344765E+04                                 8.322894                            6.697242       0.290736       2.064770                    0.999844      28.821379      81.333210       0.649163       0.407980      -1.073054       0.003127       0.027230       0.021369       0.034754      -0.011664       0.026789       0.017311       0.003858      -0.039181      -0.040772       0.014203       0.026569              8.973204       8.952079      -1.553760       2.129931      10.723229       2.841963       7.244303           0.125053
          151              C      13.405218      15.926225      12.502656       0.114999      25.640581 0.31949086E+03  0.69957986E+04                                 7.694968                            6.075558       0.207152       2.089444                    0.999696      25.781774      72.927785       0.645628       0.433257      -1.047485       0.052053       0.005367       0.034225       0.062527       0.018874      -0.027257      -0.012857      -0.018474       0.044216      -0.035537      -0.006013       0.041550              8.431514       8.328710      -1.415809       2.248575       9.535549       2.690829       7.430283           0.000637
          152              C      22.436722       4.565195      14.968531       0.622479      22.888748 0.24108662E+03  0.49636673E+04                                 7.481818                            5.561434      -0.059914       2.048740                    0.999313      22.055188      62.258814       0.618365       0.481096      -1.011472       0.010895       0.040638       0.037157       0.056132       0.038388      -0.060630      -0.030461       0.044454       0.059256      -0.054885      -0.040416       0.095301              8.756361       7.610890      -1.977430       2.534173      10.801094       1.588365       7.857099          -0.001861
          153              C      13.141617       7.597167      17.114023       0.461620      25.028250 0.28449489E+03  0.60891873E+04                                 7.820231                            5.948736      -0.151874       1.994511                    0.999238      23.667768      67.548624       0.613501       0.466451      -1.021952      -0.010727      -0.031552      -0.044080       0.055260      -0.039585       0.032199      -0.019140       0.023796      -0.155052      -0.062689      -0.015213       0.077902              8.915794       7.518303       3.148173      -1.498060       8.638700       1.604960      10.590379           0.002936
          154              C      12.922376       8.015319      18.450365      -0.147808      38.871856 0.47684082E+03  0.11347248E+05                                 9.745163                            7.163020       0.192208       2.058125                    0.999329      28.089398      78.381633       0.637880       0.403506      -1.084456       0.008427       0.025255       0.015262       0.030688      -0.014001       0.028321      -0.009291      -0.025776      -0.072566      -0.043132       0.004420       0.038713             11.409071      11.577358       4.336113      -4.253386       9.064289       0.574808      13.585567           0.098905
          155              C       5.219966       4.117000       0.092291      -0.065880      31.273751 0.41449610E+03  0.96490179E+04                                 8.645921                            6.829990       0.034279       1.982050                    0.999634      28.968445      83.426506       0.623437       0.422037      -1.058469      -0.008327      -0.005180      -0.022764       0.024787      -0.017472       0.018477       0.007590       0.004386       0.017211      -0.029939       0.007123       0.022815              9.447468       9.445077       3.957779      -2.485317       8.589693       0.370468      10.307633          -0.018595
          156              C      14.646441       9.680539      18.107945      -0.162474      31.152405 0.42985048E+03  0.10072755E+05                                 8.527633                            6.889376       0.252921       2.050073                    0.999820      29.405033      84.275904       0.631250       0.414070      -1.066175      -0.024483      -0.008872       0.005941       0.026710       0.020403      -0.000505       0.011371      -0.016425       0.042957      -0.030231       0.006081       0.024150              9.197119       8.937806       3.632116      -1.939111       8.261110       0.411450      10.392441           0.087675
          157              C      14.694213       9.299327      16.776689       0.108770      25.559661 0.34192415E+03  0.75837029E+04                                 7.582016                            6.226273       0.359546       2.130293                    0.999851      25.954005      72.896564       0.649526       0.425165      -1.056793      -0.037438      -0.036942      -0.013609       0.054328      -0.020914      -0.009268      -0.017270       0.018238      -0.055886      -0.035782       0.003583       0.032198              8.167518       7.211054       3.102793      -0.926187       8.105800       0.580389       9.185699           0.002634
          158              C       3.321021       2.538956       0.462399       0.590998      22.674248 0.24856356E+03  0.51322878E+04                                 7.300524                            5.543342       0.067536       2.077284                    0.999576      22.260805      61.956153       0.639875       0.463593      -1.025770      -0.033217      -0.022754       0.018549       0.044330      -0.061130       0.033555      -0.034677      -0.045216      -0.102098      -0.057040      -0.042226       0.099266              8.416819       8.567608       2.522073      -2.928388       6.466921       0.535514      10.215927          -0.003283
          159              C      11.966933       4.182505      14.039025       0.458307      26.083295 0.29343152E+03  0.63451670E+04                                 8.132421                            6.094250      -0.207389       1.977639                    0.999186      24.007708      69.439574       0.596767       0.474641      -1.014956      -0.000164       0.051362       0.019113       0.054803      -0.027178       0.050086       0.005474       0.060051       0.096261      -0.063841      -0.011601       0.075443              9.482570       8.086648       1.671498      -2.927060      12.652509       1.218580       7.708554           0.008574
          160              C      20.083942      17.603266      14.108526      -0.151487      39.725660 0.49626564E+03  0.11988250E+05                                10.041895                            7.410061       0.029749       2.006599                    0.998920      28.717371      82.078586       0.611088       0.414916      -1.071507       0.016668      -0.024712      -0.004423       0.030134      -0.013736       0.030266       0.007102       0.031963       0.019856      -0.034721      -0.005862       0.040583             11.871038      11.510421       3.565778      -4.673518      14.388346       0.349852       9.714347           0.094070
          161              C      20.706687      16.713769      13.293725      -0.055054      30.757381 0.42315502E+03  0.99183814E+04                                 8.657089                            6.978929       0.034480       1.991483                    0.999693      28.824152      83.757160       0.605418       0.431628      -1.050762       0.010002       0.017706      -0.004470       0.020821      -0.000800       0.025402      -0.001472      -0.015803       0.019241      -0.029219       0.004557       0.024662              9.444414       9.605346       1.702290      -3.752126      10.691049       0.817672       8.036848          -0.022450
          162              C      21.831893      17.111235      12.508307      -0.151023      30.464353 0.41384651E+03  0.95802197E+04                                 8.339630                            6.711124       0.288277       2.063418                    0.999821      28.874560      81.528823       0.648317       0.408115      -1.072942      -0.023750      -0.011170       0.020991       0.033607       0.003347      -0.027847       0.014028      -0.021715      -0.037358      -0.039585       0.013278       0.026307              8.991171       8.953433       1.550547      -3.533635      10.761978       0.422344       7.258100           0.125016
          163              C      13.627870       3.646147      12.502656       0.115457      25.633252 0.31940676E+03  0.69932875E+04                                 7.691966                            6.073425       0.211318       2.090601                    0.999730      25.779373      72.910365       0.645973       0.433066      -1.047631      -0.030360       0.041148       0.033351       0.061051      -0.000997       0.024800      -0.017477       0.043156       0.042980      -0.036266      -0.005417       0.041683              8.427935       8.004418       1.229779      -3.452578       9.852505       0.601725       7.426882           0.000708
          164              C      18.951058      17.148174      14.968531       0.623284      22.865123 0.24079900E+03  0.49565432E+04                                 7.478327                            5.559196      -0.066575       2.047103                    0.999326      22.044259      62.231773       0.618274       0.481283      -1.011318      -0.041688      -0.009024       0.038166       0.057236      -0.038427       0.057127      -0.037351       0.044667       0.061763      -0.055365      -0.040529       0.095895              8.751929       8.286603       2.369116      -2.640466      10.116475       1.399507       7.852709          -0.001873
          165              C      12.450628      12.522398       7.696536       0.461186      25.017729 0.28435335E+03  0.60852376E+04                                 7.817148                            5.946595      -0.146605       1.996252                    0.999215      23.660801      67.517718       0.613730       0.466348      -1.022036       0.010789      -0.032384      -0.044730       0.056266       0.038958      -0.032268      -0.019105       0.022987      -0.154920      -0.062738      -0.014501       0.077239              8.912263       7.515432      -3.146503       1.497705       8.634979       1.604003      10.586378           0.002940
          166              C      12.669868      12.940550       9.032877      -0.146861      38.865669 0.47673634E+03  0.11344840E+05                                 9.747432                            7.164684       0.189220       2.057170                    0.999322      28.082076      78.377254       0.637439       0.403782      -1.084204      -0.007501       0.025186       0.014683       0.030103       0.013461      -0.028245      -0.008958      -0.025817      -0.070540      -0.042710       0.004851       0.037859             11.411840      11.579516      -4.336472       4.255097       9.065646       0.575225      13.590357           0.098929
          167              C      11.841532      13.967461       9.509779      -0.064617      31.221358 0.41358321E+03  0.96221515E+04                                 8.635105                            6.821521       0.037993       1.983687                    0.999621      28.939267      83.309406       0.623973       0.421921      -1.058576       0.008271      -0.004958      -0.021443       0.023511       0.017205      -0.018058       0.008089       0.003742       0.016668      -0.029744       0.007755       0.021989              9.435464       9.430509      -3.950126       2.481885       8.577196       0.371598      10.298687          -0.018609
          168              C      28.007303      14.605771       8.690457      -0.161462      31.135290 0.42952156E+03  0.10063123E+05                                 8.525108                            6.887505       0.251134       2.049739                    0.999831      29.393258      84.234140       0.631231       0.414162      -1.066115       0.024532      -0.008727       0.005119       0.026536      -0.020082       0.000760       0.011875      -0.017104       0.040847      -0.029878       0.005584       0.024294              9.194242       8.934185      -3.630063       1.938594       8.257914       0.411872      10.390629           0.087640
          169              C      10.898032      14.224558       7.359201       0.107243      25.599558 0.34259649E+03  0.76024692E+04                                 7.589712                            6.232557       0.360770       2.130197                    0.999837      25.982282      72.998300       0.649163       0.425188      -1.056762       0.037145      -0.035661      -0.014174       0.053407       0.020966       0.008660      -0.017417       0.020522      -0.058450      -0.036154       0.002992       0.033162              8.175827       7.218179      -3.106005       0.925938       8.114340       0.582594       9.194962           0.002648
          170              C      13.740477      12.389417       9.879886       0.590676      22.690852 0.24878800E+03  0.51381930E+04                                 7.304249                            5.545969       0.064406       2.075974                    0.999607      22.272593      62.001039       0.639688       0.463614      -1.025736       0.033226      -0.023393       0.019673       0.045147       0.061133      -0.033361      -0.034123      -0.046383      -0.103250      -0.057340      -0.041864       0.099204              8.421163       8.571888      -2.523420       2.930208       6.470073       0.536063      10.221530          -0.003283
          171              C      13.625313       9.107736       4.621538       0.458014      26.128164 0.29402048E+03  0.63610341E+04                                 8.141088                            6.100141      -0.199120       1.979857                    0.999173      24.030908      69.521775       0.596517       0.474606      -1.014984       0.000096       0.051996       0.018349       0.055139       0.027451      -0.049199       0.004940       0.062422       0.096602      -0.064157      -0.011087       0.075244              9.493109       8.094676      -1.673032       2.930785      12.667556       1.221013       7.717094           0.008594
          172              C      14.039054       7.752805       4.691039      -0.149265      39.578468 0.49411618E+03  0.11921906E+05                                10.013241                            7.390819       0.033906       2.008797                    0.998892      28.654220      81.815588       0.612353       0.414560      -1.071870      -0.017009      -0.024416      -0.005957       0.030347       0.014021      -0.030178       0.008060       0.032951       0.021952      -0.035751      -0.005044       0.040795             11.835437      11.476474      -3.552395       4.658465      14.343218       0.347853       9.686620           0.094051
          173              C      13.416310       6.863309       3.876238      -0.059554      30.932233 0.42626923E+03  0.10010347E+05                                 8.692483                            7.007862       0.026844       1.988057                    0.999671      28.925351      84.148536       0.603702       0.432034      -1.050448      -0.009811       0.017841      -0.003322       0.020630       0.000806      -0.026643      -0.002406      -0.013846       0.022709      -0.029752       0.002907       0.026846              9.483086       9.648520      -1.706978       3.772807      10.727501       0.821114       8.073236          -0.022394
          174              C      12.291104       7.260775       3.090819      -0.148301      30.379202 0.41230535E+03  0.95354525E+04                                 8.323285                            6.697545       0.290786       2.064776                    0.999845      28.822520      81.337767       0.649143       0.407984      -1.073050       0.025164      -0.010907       0.021333       0.034746      -0.004135       0.028425       0.014508      -0.022220      -0.039252      -0.040811       0.014222       0.026589              8.973638       8.935264      -1.544003       3.526337      10.741042       0.423544       7.244610           0.124963
          175              C      11.964376       8.571379       3.085169       0.115046      25.640597 0.31948913E+03  0.69957863E+04                                 7.695093                            6.075608       0.206856       2.089349                    0.999695      25.781905      72.929478       0.645611       0.433266      -1.047474       0.030690       0.042394       0.034220       0.062531       0.001419      -0.024755      -0.017154       0.041961       0.044215      -0.035538      -0.006000       0.041538              8.431686       8.007929      -1.230549       3.454758       9.856663       0.601871       7.430465           0.000719
          176              C      15.171938       7.297714       5.551044       0.622491      22.888350 0.24108194E+03  0.49635410E+04                                 7.481722                            5.561374      -0.059873       2.048760                    0.999313      22.054867      62.257475       0.618370       0.481095      -1.011474       0.040657      -0.010867       0.037145       0.056132       0.038445      -0.056685      -0.037298       0.044264       0.059323      -0.054905      -0.040405       0.095309              8.756246       8.290940      -2.370066       2.642616      10.120796       1.400453       7.857002          -0.001858
          177              C      21.680899      12.507623       7.696536       0.461708      25.027434 0.28448313E+03  0.60888932E+04                                 7.820142                            5.948665      -0.152011       1.994466                    0.999237      23.667490      67.548331       0.613494       0.466459      -1.021944      -0.032682       0.006480      -0.044058       0.055238      -0.009525      -0.000503       0.037526      -0.080359      -0.154862      -0.062674      -0.015204       0.077878              8.915695      11.084850       1.088954       0.640828       5.071977      -2.099827      10.590258           0.003065
          178              C      21.933409      12.108679       9.032877      -0.147918      38.876377 0.47690588E+03  0.11349185E+05                                 9.745819                            7.163455       0.192150       2.058074                    0.999330      28.091567      78.389049       0.637867       0.403500      -1.084460       0.026040      -0.005211       0.015260       0.030629      -0.018185       0.006140       0.028991      -0.011274      -0.072747      -0.043045       0.004435       0.038610             11.409868      13.448598       3.256486      -1.629036       7.194388      -3.971299      13.586619           0.098815
          179              C      23.236908      12.312583       9.509779      -0.065870      31.272291 0.41447196E+03  0.96482653E+04                                 8.645445                            6.829638       0.034520       1.982123                    0.999634      28.967778      83.422346       0.623477       0.422018      -1.058486      -0.008618      -0.004616      -0.022779       0.024788      -0.006821       0.015817       0.012161      -0.032535       0.017174      -0.029948       0.007153       0.022794              9.446925      12.230335       2.349111      -0.921730       5.803373      -2.337419      10.307068          -0.018574
          180              C      24.237565      12.769152       8.690457      -0.162463      31.150900 0.42981899E+03  0.10071798E+05                                 8.527226                            6.889046       0.253048       2.050115                    0.999820      29.404360      84.272122       0.631278       0.414061      -1.066184      -0.019960      -0.016765       0.005974       0.026742       0.003063       0.009577      -0.006042       0.043452       0.042979      -0.030156       0.006050       0.024106              9.196671      11.575284       2.108966      -0.613116       5.622850      -1.884904      10.391879           0.087674
          181              C      23.931311      13.001131       7.359201       0.108658      25.562026 0.34196320E+03  0.75847698E+04                                 7.582367                            6.226548       0.359701       2.130314                    0.999851      25.955667      72.901704       0.649526       0.425154      -1.056802      -0.050749      -0.013930      -0.013631       0.054363      -0.002536      -0.019582       0.000550      -0.045333      -0.055851      -0.035769       0.003589       0.032180              8.167906      10.569796       1.164030       0.039578       4.747848      -1.092335       9.186073           0.002432
          182              C      20.920809      11.457071       9.879886       0.591030      22.674237 0.24856277E+03  0.51322728E+04                                 7.300551                            5.543355       0.067451       2.077255                    0.999577      22.260776      61.956295       0.639870       0.463597      -1.025767      -0.036313      -0.017396       0.018544       0.044329      -0.050165      -0.013238       0.046386      -0.083250      -0.102077      -0.057050      -0.042209       0.099259              8.416856       9.176273       2.170670      -1.000432       5.858284      -2.803843      10.216010          -0.003273
          183              C      18.136374      13.197648       4.621538       0.458255      26.084741 0.29345105E+03  0.63456876E+04                                 8.132696                            6.094446      -0.207271       1.977667                    0.999186      24.008292      69.441531       0.596759       0.474640      -1.014958       0.044400      -0.025809       0.019100       0.054793       0.012423       0.029813       0.040589      -0.077065       0.096140      -0.063827      -0.011563       0.075390              9.482894      12.959148      -1.141424      -0.408169       7.780782      -3.144286       7.708752           0.008610
          184              C      16.756098      13.516803       4.691039      -0.151535      39.728493 0.49631068E+03  0.11989599E+05                                10.042227                            7.410302       0.029777       2.006579                    0.998920      28.718954      82.083776       0.611091       0.414906      -1.071515      -0.013079       0.026836      -0.004417       0.030179       0.006896       0.021149       0.022590      -0.039632       0.019896      -0.034562      -0.005848       0.040409             11.871417      16.757543       0.536776      -2.033837       9.142091      -4.222412       9.714617           0.094084
          185              C      16.297144      14.500864       3.876238      -0.055017      30.757154 0.42315398E+03  0.99183705E+04                                 8.657124                            6.978987       0.034399       1.991456                    0.999693      28.824029      83.757397       0.605406       0.431636      -1.050755       0.020346      -0.000190      -0.004478       0.020834      -0.007254       0.011425       0.022722       0.006606       0.019334      -0.029230       0.004578       0.024651              9.444422      11.893847       0.380969      -1.167865       8.402565      -3.658257       8.036855          -0.022427
          186              C      17.203963      15.276588       3.090819      -0.151163      30.465805 0.41387653E+03  0.95810227E+04                                 8.339632                            6.711196       0.288650       2.063510                    0.999821      28.875868      81.531155       0.648343       0.408094      -1.072963      -0.021562      -0.014980       0.020957       0.033593      -0.007700      -0.001751      -0.031195       0.016748      -0.037416      -0.039665       0.013328       0.026337              8.991130      11.652612      -0.007782      -1.401073       8.062690      -3.271328       7.258087           0.124613
          187              C      18.502343      14.904240       3.085169       0.115441      25.632664 0.31940197E+03  0.69931206E+04                                 7.691719                            6.073312       0.211583       2.090680                    0.999731      25.778968      72.907676       0.645993       0.433057      -1.047642       0.020455      -0.046864       0.033361       0.061054       0.018196      -0.002737       0.030200      -0.023322       0.043057      -0.036274      -0.005406       0.041680              8.427608      10.455090      -0.185367      -1.205075       7.401147      -3.290699       7.426587           0.000664
          188              C      15.795536      12.763242       5.551044       0.623289      22.865372 0.24080188E+03  0.49566209E+04                                 7.478422                            5.559262      -0.066638       2.047082                    0.999326      22.044250      62.232016       0.618265       0.481289      -1.011314      -0.028680      -0.031567       0.038165       0.057233       0.000144      -0.003769       0.068150      -0.088939       0.061696      -0.055377      -0.040528       0.095905              8.752036      11.710855       0.392222      -0.108202       6.692451      -2.986517       7.852801          -0.001853
          189              C      17.052968       4.521361       7.696536       0.461312      25.020055 0.28440002E+03  0.60863887E+04                                 7.817421                            5.947002      -0.153314       1.994357                    0.999282      23.660507      67.514199       0.613731       0.466335      -1.022059       0.022812       0.025502      -0.043725       0.055522      -0.029104       0.031653      -0.018157       0.057109      -0.152719      -0.061601      -0.014933       0.076534              8.912302       5.630205       2.058696      -2.137699      10.521473       0.494637      10.585228           0.003044
          190              C      16.581217       4.502153       9.032877      -0.147133      38.868156 0.47677634E+03  0.11346256E+05                                 9.747764                            7.164930       0.186261       2.056307                    0.999354      28.085729      78.394152       0.637423       0.403776      -1.084186      -0.018357      -0.019666       0.015682       0.031139       0.004550       0.021716      -0.020181       0.037762      -0.071534      -0.043126       0.004603       0.038522             11.412111       5.938647       1.079673      -2.624651      14.709045       3.399030      13.588641           0.098780
          191              C      16.106054       3.271337       9.509779      -0.067296      31.328851 0.41545991E+03  0.96773784E+04                                 8.658356                            6.840558       0.034639       1.981870                    0.999606      28.996652      83.541964       0.622576       0.422362      -1.058231       0.000265       0.009360      -0.022448       0.024323      -0.010097       0.002380      -0.020142       0.030390       0.017635      -0.030948       0.008277       0.022670              9.460748       5.383041       1.611379      -1.563877      12.682181       1.972283      10.317021          -0.018609
          192              C      24.531876      16.952151       8.690457      -0.160307      31.069286 0.42831014E+03  0.10027364E+05                                 8.510587                            6.875228       0.252379       2.050622                    0.999829      29.358683      84.096067       0.632165       0.413854      -1.066345      -0.003797       0.025035       0.005956       0.026013       0.017553      -0.009950      -0.005073      -0.027413       0.042563      -0.030418       0.006390       0.024028              9.178597       5.275235       1.521429      -1.323357      11.892087       1.465836      10.368469           0.087641
          193              C      16.355152       2.325693       7.359201       0.105410      25.690492 0.34423718E+03  0.76489619E+04                                 7.612486                            6.252052       0.355220       2.127666                    0.999852      26.040750      73.240730       0.647355       0.425813      -1.056242       0.012656       0.050704      -0.013793       0.054049      -0.019129       0.010174       0.015953       0.028257      -0.057318      -0.035680       0.002266       0.033414              8.200016       5.216224       1.947835      -0.972430      10.161686       0.506794       9.222137           0.002432
          194              C      16.523208       5.704894       9.879886       0.590633      22.686342 0.24871261E+03  0.51361079E+04                                 7.302857                            5.544718       0.064556       2.075981                    0.999623      22.267602      61.978494       0.639849       0.463546      -1.025801       0.002985       0.039964       0.019499       0.044567      -0.010903       0.045757      -0.011403       0.128937      -0.101603      -0.056515      -0.042195       0.098710              8.419803       4.809180       0.351562      -1.928679      10.230833       2.269685      10.219397          -0.003278
          195              C      19.422811       7.245999       4.621538       0.457171      26.131277 0.29407193E+03  0.63623730E+04                                 8.141186                            6.100287      -0.200590       1.979376                    0.999215      24.033768      69.529404       0.596571       0.474546      -1.015025      -0.044464      -0.025041       0.018512       0.054284      -0.039929       0.020696      -0.045389       0.015461       0.096202      -0.063287      -0.012059       0.075346              9.493143      10.075454       2.817072      -2.522533      10.686987       1.927503       7.716989           0.008563
          196              C      20.389345       8.281775       4.691039      -0.149862      39.584235 0.49421107E+03  0.11924642E+05                                10.013371                            7.390890       0.032427       2.008282                    0.998921      28.658005      81.825105       0.612436       0.414488      -1.071928       0.030410      -0.002420      -0.004824       0.030885      -0.021765       0.008737      -0.029844       0.007926       0.020703      -0.035530      -0.005589       0.041119             11.835460      10.550254       3.017188      -2.630821      15.269292       3.860495       9.686835           0.093925
          197              C      21.471044       8.187211       3.876238      -0.059293      30.929271 0.42621548E+03  0.10009089E+05                                 8.692889                            7.008028       0.028797       1.988630                    0.999701      28.924154      84.153843       0.603597       0.432109      -1.050369      -0.010888      -0.017155      -0.004511       0.020813       0.005770       0.014761      -0.022164       0.010287       0.021390      -0.030105       0.003770       0.026335              9.483525       8.980489       1.321487      -2.597805      11.396875       2.856316       8.073210          -0.022394
          198              C      21.689431       7.014021       3.090819      -0.149274      30.392075 0.41255376E+03  0.95425237E+04                                 8.325123                            6.699269       0.293505       2.065592                    0.999838      28.831914      81.366847       0.649109       0.407949      -1.073086      -0.003158       0.027833       0.021828       0.035512       0.010539      -0.026150       0.017275       0.005190      -0.036126      -0.039376       0.012910       0.026466              8.975462       8.953858       1.554368      -2.130119      10.726506       2.842683       7.246023           0.125025
          199              C      20.717779       6.075764       3.085169       0.115330      25.654629 0.31974870E+03  0.70028409E+04                                 7.697432                            6.077886       0.210034       2.090138                    0.999717      25.791578      72.962257       0.645525       0.433239      -1.047498      -0.051261       0.005109       0.033842       0.061636      -0.019083       0.027691      -0.012915      -0.018130       0.044226      -0.035818      -0.006189       0.042007              8.433898       8.331991       1.416650      -2.249460       9.537641       2.690583       7.432062           0.000634
          200              C      20.217023       9.490426       5.551044       0.622596      22.907571 0.24131549E+03  0.49699093E+04                                 7.488135                            5.565752      -0.066055       2.046572                    0.999331      22.066830      62.315646       0.617802       0.481386      -1.011248      -0.011543       0.040582       0.037710       0.056588      -0.038719       0.060526      -0.030638       0.045149       0.061913      -0.055645      -0.040060       0.095705              8.763935       7.616660       1.979241      -2.536514      10.811571       1.590317       7.863575          -0.001859
          201              C      13.150151      12.118530       1.720952       0.461315      25.020379 0.28440504E+03  0.60865242E+04                                 7.817466                            5.947045      -0.153344       1.994339                    0.999282      23.660812      67.515266       0.613730       0.466333      -1.022060      -0.033516      -0.007024       0.043720       0.055534       0.010194       0.000130       0.036522      -0.078874      -0.152586      -0.061580      -0.014918       0.076498              8.912342      11.081594      -1.088671      -0.640415       5.070183      -2.098640      10.585248           0.003063
          202              C      13.402661      12.517474       0.384610      -0.147138      38.867877 0.47677549E+03  0.11346199E+05                                 9.747611                            7.164859       0.186378       2.056341                    0.999354      28.085721      78.393294       0.637437       0.403769      -1.084194       0.026197       0.005976      -0.015711       0.031126       0.018650      -0.006654       0.028784      -0.011007      -0.071735      -0.043093       0.004606       0.038487             11.411892      13.451125      -3.257769       1.631289       7.196122      -3.972468      13.588429           0.098810
          203              C      23.236906      17.238798      18.742684      -0.067247      31.325861 0.41541309E+03  0.96759553E+04                                 8.657646                            6.840067       0.034784       1.981933                    0.999606      28.994820      83.533561       0.622616       0.422349      -1.058246      -0.008249       0.004446       0.022444       0.024322       0.008138      -0.016243       0.012112      -0.032752       0.017533      -0.030962       0.008302       0.022660              9.459925      12.251874      -2.354711       0.925995       5.811863      -2.340221      10.316039          -0.018567
          204              C      15.706817      11.857000       0.727030      -0.160292      31.068324 0.42829149E+03  0.10026790E+05                                 8.510307                            6.875024       0.252244       2.050578                    0.999829      29.358300      84.093637       0.632184       0.413847      -1.066352      -0.019792       0.015816      -0.005950       0.026025      -0.003048      -0.009342      -0.006063       0.044074       0.042610      -0.030393       0.006396       0.023997              9.178271      11.555194      -2.104377       0.607592       5.611652      -1.878826      10.367965           0.087680
          205              C      15.400563      11.625022       2.058286       0.105414      25.690169 0.34423343E+03  0.76488477E+04                                 7.612420                            6.252027       0.355376       2.127727                    0.999852      26.040341      73.239116       0.647356       0.425814      -1.056242      -0.050243       0.014360       0.013791       0.054044       0.002669       0.018893       0.000792      -0.047289      -0.057433      -0.035690       0.002248       0.033443              8.199926      10.612132      -1.167502      -0.047432       4.765675      -1.095488       9.221972           0.002453
          206              C      20.920807      18.094311      18.372576       0.590622      22.686388 0.24871428E+03  0.51361381E+04                                 7.302804                            5.544698       0.064766       2.076050                    0.999623      22.267537      61.977769       0.639858       0.463539      -1.025808      -0.036114       0.017395      -0.019496       0.044575       0.050397       0.013019       0.045308      -0.083301      -0.101622      -0.056500      -0.042201       0.098701              8.419723       9.179725      -2.171819       1.001239       5.860082      -2.805110      10.219362          -0.003273
          207              C       9.605623      11.428505       4.795950       0.457122      26.132710 0.29409084E+03  0.63628852E+04                                 8.141470                            6.100480      -0.200470       1.979400                    0.999216      24.034547      69.532251       0.596562       0.474545      -1.015025       0.043930       0.025978      -0.018505       0.054288      -0.013261      -0.028973       0.040570      -0.076872       0.096106      -0.063274      -0.012015       0.075289              9.493489      12.974311       1.143809       0.407962       7.788928      -3.148440       7.717227           0.008625
          208              C       8.225348      11.109350       4.726449      -0.149852      39.585239 0.49422889E+03  0.11925169E+05                                10.013446                            7.390958       0.032424       2.008265                    0.998921      28.658636      81.827006       0.612442       0.414481      -1.071933      -0.013141      -0.027571       0.004859       0.030927      -0.007427      -0.021384       0.022434      -0.041532       0.020638      -0.035398      -0.005596       0.040994             11.835543      16.702824      -0.534907       2.027932       9.117007      -4.208518       9.686797           0.094035
          209              C       7.766394      10.125289       5.541250      -0.059240      30.928800 0.42621052E+03  0.10008963E+05                                 8.692902                            7.008076       0.028550       1.988557                    0.999701      28.923812      84.153335       0.603582       0.432120      -1.050360       0.020298       0.000864       0.004522       0.020814       0.007371      -0.011828       0.023866       0.004858       0.021470      -0.030132       0.003787       0.026345              9.483515      11.937254      -0.385604       1.174747       8.440112      -3.677863       8.073178          -0.022389
          210              C       8.673212       9.349565       6.326668      -0.149465      30.395080 0.41261013E+03  0.95441011E+04                                 8.325434                            6.699571       0.293937       2.065695                    0.999838      28.834168      81.372915       0.649121       0.407930      -1.073104      -0.022543       0.016677      -0.021771       0.035501       0.007540       0.001910      -0.031367       0.015747      -0.036232      -0.039495       0.012974       0.026521              8.975769      11.629992       0.009514       1.396894       8.051065      -3.266110       7.246251           0.124539
          211              C       9.971592       9.721912       6.332319       0.115354      25.654330 0.31974672E+03  0.70027839E+04                                 7.697354                            6.077859       0.209956       2.090107                    0.999717      25.791479      72.961806       0.645528       0.433238      -1.047499       0.021200       0.046953      -0.033841       0.061638      -0.017417       0.002637       0.030408      -0.023996       0.044306      -0.035819      -0.006179       0.041998              8.433790      10.462953       0.186204       1.205389       7.406440      -3.293312       7.431976           0.000674
          212              C      24.326286      11.862910       3.866444       0.622612      22.907429 0.24131376E+03  0.49698615E+04                                 7.488133                            5.565755      -0.066084       2.046570                    0.999331      22.066482      62.314451       0.617798       0.481390      -1.011247      -0.029390       0.030286      -0.037697       0.056586       0.000175       0.003739       0.067739      -0.089689       0.061913      -0.055675      -0.040047       0.095722              8.763927      11.726895      -0.393848       0.108995       6.701330      -2.991846       7.863557          -0.001844
          213              C      17.052969       5.329099       1.720952       0.461275      25.016489 0.28433559E+03  0.60847829E+04                                 7.817005                            5.946480      -0.146733       1.996219                    0.999215      23.660157      67.516211       0.613723       0.466359      -1.022027       0.022610      -0.025521       0.044714       0.056231       0.029418      -0.032712      -0.018413       0.056018      -0.154865      -0.062744      -0.014509       0.077253              8.912113       5.630052      -2.057988       2.137915      10.520077       0.495045      10.586210           0.003049
          214              C      16.581219       5.348308       0.384610      -0.146968      38.870475 0.47680254E+03  0.11346840E+05                                 9.748238                            7.165189       0.189027       2.057080                    0.999322      28.084258      78.385512       0.637414       0.403783      -1.084200      -0.018016       0.019076      -0.014657       0.030055      -0.004491      -0.021820      -0.019938       0.036171      -0.070526      -0.042652       0.004865       0.037787             11.412852       5.939068      -1.079808       2.625972      14.707890       3.397766      13.591599           0.098802
          215              C      24.636802      11.504352      18.742684      -0.064655      31.222803 0.41360378E+03  0.96227597E+04                                 8.635318                            6.821636       0.038104       1.983702                    0.999620      28.940398      83.313508       0.623975       0.421914      -1.058579       0.000138      -0.009605       0.021462       0.023514       0.010249      -0.001993      -0.019684       0.027856       0.016736      -0.029737       0.007756       0.021980              9.435726       5.369735      -1.605594       1.562843      12.638360       1.963650      10.299083          -0.018631
          216              C      16.001128       7.674002       0.727030      -0.161468      31.134839 0.42950966E+03  0.10062767E+05                                 8.524993                            6.887383       0.251391       2.049823                    0.999831      29.393013      84.232915       0.631240       0.414159      -1.066118      -0.004684      -0.025624      -0.005158       0.026555      -0.017411       0.010614      -0.005318      -0.026234       0.040823      -0.029828       0.005549       0.024279              9.194137       5.283162      -1.522146       1.325966      11.908659       1.473012      10.390591           0.087595
          217              C      16.355153       7.524767       2.058286       0.107127      25.602338 0.34264104E+03  0.76036998E+04                                 7.590149                            6.232874       0.360760       2.130154                    0.999838      25.984399      73.005252       0.649160       0.425176      -1.056770       0.012319      -0.050034       0.014198       0.053448       0.019363      -0.010741       0.016218       0.025995      -0.058301      -0.036130       0.003015       0.033115              8.176327       5.200689      -1.941173       0.967563      10.132741       0.510705       9.195552           0.002425
          218              C      25.053956       9.070796      18.372576       0.590718      22.690777 0.24878525E+03  0.51381413E+04                                 7.304331                            5.546003       0.064099       2.075873                    0.999608      22.272627      62.001932       0.639673       0.463625      -1.025726       0.003633      -0.040463      -0.019670       0.045137       0.010493      -0.046223      -0.011862       0.129096      -0.103210      -0.057365      -0.041841       0.099205              8.421281       4.810236      -0.351606       1.929377      10.231956       2.269646      10.221653          -0.003283
          219              C      19.422811       2.604462       4.795950       0.458010      26.128135 0.29402018E+03  0.63610201E+04                                 8.141082                            6.100142      -0.199134       1.979858                    0.999172      24.030698      69.520907       0.596516       0.474607      -1.014985      -0.045069       0.025908      -0.018341       0.055126       0.040757      -0.020312      -0.045092       0.016294       0.096578      -0.064155      -0.011093       0.075248              9.493094      10.075462      -2.816665       2.522804      10.686768       1.927605       7.717053           0.008567
          220              C       3.327845       1.568686       4.726449      -0.149322      39.580272 0.49414261E+03  0.11922708E+05                                10.013511                            7.390997       0.033914       2.008787                    0.998892      28.655158      81.818928       0.612348       0.414558      -1.071871       0.029658       0.002550       0.005916       0.030350       0.021244      -0.008117      -0.030121       0.007896       0.022063      -0.035721      -0.005023       0.040744             11.835754      10.550397      -3.017589       2.630628      15.269946       3.860520       9.686920           0.093959
          221              C       4.409543       1.663250       5.541250      -0.059578      30.932790 0.42627840E+03  0.10010618E+05                                 8.692561                            7.007915       0.026977       1.988094                    0.999671      28.925761      84.149984       0.603703       0.432032      -1.050450      -0.010537       0.017425       0.003318       0.020632      -0.005613      -0.015399      -0.021857       0.008266       0.022743      -0.029743       0.002911       0.026832              9.483167       8.979611      -1.320709       2.597597      11.396569       2.856773       8.073321          -0.022377
          222              C       4.627931       2.836440       6.326668      -0.148246      30.377293 0.41227219E+03  0.95344783E+04                                 8.322898                            6.697245       0.290733       2.064770                    0.999844      28.821372      81.333214       0.649163       0.407981      -1.073054      -0.003127      -0.027230      -0.021368       0.034754      -0.011663       0.026789       0.017310       0.003858      -0.039180      -0.040771       0.014203       0.026568              8.973208       8.952082      -1.553761       2.129932      10.723235       2.841965       7.244307           0.125052
          223              C      20.717778       3.774696       6.332319       0.114999      25.640568 0.31949070E+03  0.69957944E+04                                 7.694965                            6.075557       0.207152       2.089444                    0.999696      25.781765      72.927754       0.645628       0.433257      -1.047485      -0.052052      -0.005367      -0.034225       0.062527       0.018874      -0.027256      -0.012857      -0.018474       0.044216      -0.035537      -0.006013       0.041550              8.431511       8.328707      -1.415808       2.248573       9.535546       2.690828       7.430281           0.000636
          224              C      11.686274      15.135726       3.866444       0.622479      22.888750 0.24108665E+03  0.49636681E+04                                 7.481820                            5.561435      -0.059915       2.048739                    0.999313      22.055190      62.258830       0.618365       0.481096      -1.011472      -0.010895      -0.040639      -0.037158       0.056133       0.038388      -0.060630      -0.030461       0.044454       0.059256      -0.054885      -0.040416       0.095301              8.756363       7.610891      -1.977431       2.534173      10.801097       1.588365       7.857101          -0.001859
          225              C      20.981379      12.103754       1.720952       0.461620      25.028249 0.28449486E+03  0.60891867E+04                                 7.820230                            5.948735      -0.151874       1.994511                    0.999238      23.667768      67.548623       0.613501       0.466451      -1.021952       0.010727       0.031552       0.044080       0.055260      -0.039585       0.032199      -0.019140       0.023796      -0.155052      -0.062688      -0.015213       0.077902              8.915793       7.518302       3.148172      -1.498060       8.638699       1.604959      10.590379           0.002936
          226              C      21.200620      11.685602       0.384610      -0.147808      38.871891 0.47684131E+03  0.11347263E+05                                 9.745169                            7.163024       0.192207       2.058125                    0.999329      28.089414      78.381693       0.637880       0.403506      -1.084456      -0.008427      -0.025255      -0.015262       0.030688      -0.014000       0.028321      -0.009291      -0.025776      -0.072567      -0.043133       0.004420       0.038713             11.409079      11.577366       4.336115      -4.253390       9.064293       0.574808      13.585576           0.098905
          227              C      28.903030      15.583921      18.742684      -0.065880      31.273743 0.41449597E+03  0.96490138E+04                                 8.645918                            6.829988       0.034278       1.982050                    0.999634      28.968443      83.426489       0.623437       0.422037      -1.058469       0.008327       0.005180       0.022764       0.024786      -0.017472       0.018477       0.007590       0.004386       0.017211      -0.029939       0.007123       0.022815              9.447464       9.445073       3.957777      -2.485316       8.589690       0.370468      10.307630          -0.018596
          228              C      19.476555      10.020382       0.727030      -0.162474      31.152393 0.42985029E+03  0.10072749E+05                                 8.527631                            6.889376       0.252921       2.050073                    0.999820      29.405022      84.275863       0.631250       0.414070      -1.066175       0.024483       0.008872      -0.005941       0.026710       0.020403      -0.000505       0.011371      -0.016425       0.042956      -0.030231       0.006080       0.024150              9.197117       8.937805       3.632115      -1.939111       8.261107       0.411448      10.392438           0.087675
          229              C      19.428783      10.401594       2.058286       0.108770      25.559636 0.34192373E+03  0.75836908E+04                                 7.582011                            6.226269       0.359548       2.130293                    0.999851      25.953987      72.896495       0.649527       0.425165      -1.056793       0.037438       0.036942       0.013609       0.054328      -0.020914      -0.009268      -0.017270       0.018238      -0.055886      -0.035782       0.003583       0.032198              8.167512       7.211050       3.102791      -0.926188       8.105794       0.580387       9.185692           0.002634
          230              C      30.801975      17.161965      18.372576       0.590998      22.674252 0.24856360E+03  0.51322890E+04                                 7.300525                            5.543343       0.067536       2.077284                    0.999576      22.260810      61.956174       0.639875       0.463593      -1.025770       0.033217       0.022754      -0.018549       0.044331      -0.061130       0.033555      -0.034677      -0.045216      -0.102098      -0.057040      -0.042226       0.099266              8.416821       8.567610       2.522073      -2.928389       6.466922       0.535513      10.215930          -0.003284
          231              C      22.156063      15.518416       4.795950       0.458307      26.083237 0.29343076E+03  0.63451470E+04                                 8.132413                            6.094245      -0.207394       1.977639                    0.999186      24.007671      69.439459       0.596767       0.474641      -1.014956       0.000163      -0.051361      -0.019113       0.054802      -0.027179       0.050087       0.005474       0.060051       0.096261      -0.063842      -0.011602       0.075443              9.482560       8.086640       1.671495      -2.927057      12.652495       1.218579       7.708546           0.008574
          232              C      14.039054       2.097655       4.726449      -0.151487      39.725635 0.49626531E+03  0.11988241E+05                                10.041897                            7.410063       0.029745       2.006598                    0.998920      28.717355      82.078567       0.611088       0.414917      -1.071507      -0.016668       0.024711       0.004423       0.030134      -0.013737       0.030267       0.007101       0.031964       0.019857      -0.034721      -0.005863       0.040584             11.871040      11.510423       3.565778      -4.673519      14.388349       0.349853       9.714350           0.094069
          233              C      13.416309       2.987152       5.541250      -0.055054      30.757331 0.42315416E+03  0.99183553E+04                                 8.657076                            6.978919       0.034485       1.991485                    0.999693      28.824122      83.757021       0.605419       0.431627      -1.050763      -0.010002      -0.017706       0.004470       0.020822      -0.000800       0.025402      -0.001472      -0.015802       0.019240      -0.029219       0.004557       0.024662              9.444400       9.605331       1.702287      -3.752120      10.691034       0.817670       8.036835          -0.022450
          234              C      12.291103       2.589686       6.326668      -0.151022      30.464321 0.41384600E+03  0.95802066E+04                                 8.339634                            6.711128       0.288271       2.063417                    0.999821      28.874522      81.528763       0.648315       0.408116      -1.072941       0.023749       0.011170      -0.020991       0.033607       0.003346      -0.027844       0.014027      -0.021713      -0.037352      -0.039581       0.013276       0.026305              8.991176       8.953439       1.550549      -3.533637      10.761984       0.422343       7.258104           0.125015
          235              C      20.495126      16.054774       6.332319       0.115457      25.633206 0.31940605E+03  0.69932677E+04                                 7.691957                            6.073418       0.211320       2.090602                    0.999730      25.779339      72.910239       0.645973       0.433066      -1.047631       0.030360      -0.041147      -0.033351       0.061050      -0.000998       0.024801      -0.017477       0.043156       0.042981      -0.036266      -0.005418       0.041684              8.427925       8.004409       1.229777      -3.452574       9.852493       0.601724       7.426873           0.000707
          236              C      15.171938       2.552747       3.866444       0.623284      22.865107 0.24079882E+03  0.49565386E+04                                 7.478324                            5.559195      -0.066575       2.047103                    0.999326      22.044247      62.231732       0.618274       0.481283      -1.011318       0.041688       0.009023      -0.038167       0.057237      -0.038427       0.057127      -0.037351       0.044667       0.061763      -0.055366      -0.040529       0.095895              8.751925       8.286599       2.369114      -2.640464      10.116472       1.399507       7.852706          -0.001871
          237              N      22.495585       6.503274      11.977537      -0.350414      41.653208 0.61152484E+03  0.15369842E+05                                 9.987092                            8.034168       0.010431       2.010536                    0.997341      29.533754      82.636459       0.615675       0.395821      -1.097923       0.007518      -0.062636      -0.128468       0.143122      -0.020549      -0.014957      -0.044824       0.006873      -0.331995      -0.124321       0.046031       0.078291             11.213843      11.295532      -5.694838       1.291814      12.307208       0.471758      10.038791           0.055195
          238              N      21.543553      10.214927      14.998291      -0.349194      40.582309 0.60288909E+03  0.15109916E+05                                 9.812956                            7.971179       0.072887       2.031613                    0.998401      29.430945      82.426327       0.618362       0.395220      -1.097547      -0.006661       0.144318       0.022194       0.146167       0.042724       0.018927       0.009679       0.149895       0.196429      -0.119119       0.037935       0.081185             10.853876      10.897105      -0.052930       4.853205      11.005761       1.726025      10.658761           0.088316
          239              N      11.445705       6.817996      11.977537      -0.351359      41.644552 0.61141430E+03  0.15365037E+05                                 9.982162                            8.030633       0.009782       2.010384                    0.997443      29.532059      82.602871       0.616188       0.395544      -1.098210      -0.058124       0.025069      -0.127396       0.142255       0.012312      -0.031140       0.034958       0.032291      -0.334215      -0.124673       0.046376       0.078298             11.208075      16.977806       2.407980      -0.238455       6.613348      -1.353963      10.033071           0.055427
          240              N      15.136107       5.786652      14.998291      -0.348062      40.577176 0.60278183E+03  0.15106395E+05                                 9.812202                            7.970443       0.077780       2.033123                    0.998450      29.425600      82.406219       0.618400       0.395217      -1.097561       0.128644      -0.066765       0.022663       0.146698       0.043576      -0.001354      -0.021322      -0.149757       0.196033      -0.119406       0.037997       0.081409             10.853094      11.024595      -0.020641      -0.932086      10.877389      -5.065310      10.657298           0.088329
          241              N      17.243202      16.230112      11.977537      -0.348931      41.536399 0.60940223E+03  0.15301686E+05                                 9.964975                            8.017193       0.009589       2.010886                    0.997355      29.485548      82.435319       0.616736       0.395523      -1.098237       0.051077       0.037753      -0.129216       0.143983       0.007740       0.045700       0.009493      -0.039713      -0.332045      -0.124040       0.045251       0.078789             11.188140       7.107682       3.277775      -1.051270      16.441937       0.879775      10.014803           0.055186
          242              N      14.504831      13.549801      14.998291      -0.347963      40.570512 0.60269265E+03  0.15104433E+05                                 9.812987                            7.971404       0.070988       2.030927                    0.998457      29.425426      82.421299       0.618148       0.395371      -1.097394      -0.121315      -0.078592       0.021807       0.146184      -0.086291      -0.018011       0.012512      -0.001185       0.196264      -0.119090       0.037171       0.081918             10.853680      10.933291       0.074287      -3.920870      10.969657       3.339277      10.658091           0.088494
          243              N      19.976454       7.957694      16.274925      -0.348884      41.535132 0.60937734E+03  0.15300893E+05                                 9.964759                            8.017016       0.009527       2.010874                    0.997355      29.484906      82.432852       0.616744       0.395522      -1.098239      -0.058217      -0.025282       0.129185       0.143935      -0.013338       0.031034       0.034727       0.033257      -0.332074      -0.123993       0.045200       0.078793             11.187902      16.946717      -2.402939       0.236319       6.602494      -1.350276      10.014495           0.055342
          244              N      23.666857       8.989037      13.254172      -0.347965      40.570712 0.60270179E+03  0.15104760E+05                                 9.813117                            7.971551       0.070852       2.030893                    0.998455      29.425655      82.422949       0.618131       0.395380      -1.097385       0.128738       0.065770      -0.021824       0.146203      -0.043630       0.001865      -0.021880      -0.148842       0.196172      -0.119048       0.037120       0.081928             10.853795      11.025192       0.021371       0.931480      10.878065      -5.065155      10.658128           0.088500
          245              N      17.243202      13.321270      16.274925      -0.350417      41.653703 0.61152951E+03  0.15369984E+05                                 9.987140                            8.034166       0.010673       2.010604                    0.997343      29.533956      82.637014       0.615679       0.395818      -1.097925       0.050565      -0.037840       0.128478       0.143162      -0.007271      -0.046251       0.009498      -0.039155      -0.331922      -0.124283       0.045962       0.078321             11.213932       7.122431      -3.285525       1.054469      16.480491       0.882913      10.038873           0.055199
          246              N      14.504831      16.001581      13.254172      -0.349096      40.578214 0.60281654E+03  0.15107616E+05                                 9.812299                            7.970710       0.072933       2.031655                    0.998402      29.428971      82.418997       0.618380       0.395221      -1.097549      -0.121634       0.077959      -0.022227       0.146172       0.086276       0.017778       0.011581      -0.000825       0.196514      -0.119137       0.037963       0.081174             10.853101      10.931975      -0.073498       3.921022      10.969345       3.339705      10.657982           0.088410
          247              N      13.964834       8.272416      16.274925      -0.351403      41.645447 0.61143759E+03  0.15365789E+05                                 9.982362                            8.030839       0.009597       2.010327                    0.997441      29.532557      82.605086       0.616173       0.395550      -1.098205       0.007324       0.062849       0.127417       0.142263       0.020095       0.014833      -0.044551       0.005046      -0.334258      -0.124757       0.046489       0.078269             11.208259      11.289947       5.691946      -1.291759      12.301487       0.470557      10.033344           0.055268
          248              N      13.012803       4.560762      13.254172      -0.348155      40.580981 0.60284393E+03  0.15108331E+05                                 9.812729                            7.970768       0.077872       2.033117                    0.998452      29.427314      82.411892       0.618398       0.395209      -1.097567      -0.006462      -0.144775      -0.022615       0.146673      -0.042999      -0.019109       0.009577       0.150469       0.196046      -0.119433       0.038023       0.081410             10.853753      10.896961       0.053307      -4.853188      11.006267       1.725650      10.658032           0.088238
          249              N      11.627411      13.197647       6.857438      -0.350414      41.653182 0.61152448E+03  0.15369830E+05                                 9.987087                            8.034165       0.010433       2.010537                    0.997341      29.533742      82.636408       0.615676       0.395821      -1.097923      -0.007517       0.062635       0.128469       0.143122      -0.020548      -0.014958      -0.044824       0.006873      -0.331997      -0.124322       0.046032       0.078290             11.213837      11.295526      -5.694834       1.291813      12.307201       0.471758      10.038785           0.055196
          250              N      12.579443       9.485994       3.836684      -0.349194      40.582310 0.60288906E+03  0.15109915E+05                                 9.812956                            7.971179       0.072888       2.031613                    0.998401      29.430945      82.426330       0.618361       0.395220      -1.097547       0.006662      -0.144318      -0.022195       0.146167       0.042724       0.018927       0.009679       0.149895       0.196429      -0.119119       0.037934       0.081185             10.853877      10.897107      -0.052929       4.853206      11.005761       1.726025      10.658763           0.088317
          251              N      22.677291      12.882925       6.857438      -0.351358      41.644548 0.61141421E+03  0.15365034E+05                                 9.982160                            8.030631       0.009782       2.010384                    0.997443      29.532057      82.602858       0.616188       0.395544      -1.098210       0.058124      -0.025069       0.127396       0.142255       0.012312      -0.031140       0.034958       0.032292      -0.334215      -0.124673       0.046375       0.078298             11.208073      16.977802       2.407980      -0.238457       6.613347      -1.353963      10.033070           0.055427
          252              N      18.986889      13.914269       3.836684      -0.348061      40.577112 0.60278076E+03  0.15106361E+05                                 9.812193                            7.970437       0.077782       2.033124                    0.998450      29.425567      82.406106       0.618400       0.395217      -1.097561      -0.128644       0.066764      -0.022663       0.146698       0.043576      -0.001355      -0.021321      -0.149757       0.196033      -0.119407       0.037999       0.081408             10.853084      11.024584      -0.020641      -0.932086      10.877379      -5.065305      10.657289           0.088330
          253              N      16.879794       3.470809       6.857438      -0.348931      41.536371 0.60940175E+03  0.15301671E+05                                 9.964971                            8.017190       0.009589       2.010886                    0.997355      29.485535      82.435273       0.616736       0.395523      -1.098237      -0.051077      -0.037753       0.129216       0.143983       0.007740       0.045700       0.009493      -0.039713      -0.332046      -0.124040       0.045251       0.078789             11.188136       7.107679       3.277774      -1.051269      16.441930       0.879774      10.014798           0.055186
          254              N      19.618165       6.151120       3.836684      -0.347962      40.570504 0.60269245E+03  0.15104427E+05                                 9.812986                            7.971403       0.070988       2.030927                    0.998457      29.425422      82.421287       0.618148       0.395371      -1.097394       0.121315       0.078592      -0.021808       0.146183      -0.086291      -0.018011       0.012512      -0.001185       0.196263      -0.119089       0.037171       0.081918             10.853679      10.933292       0.074286      -3.920871      10.969655       3.339277      10.658091           0.088495
          255              N      14.146542      11.743227       2.560050      -0.348885      41.535133 0.60937736E+03  0.15300893E+05                                 9.964760                            8.017017       0.009528       2.010874                    0.997355      29.484906      82.432852       0.616744       0.395522      -1.098239       0.058216       0.025282      -0.129185       0.143935      -0.013338       0.031034       0.034726       0.033257      -0.332074      -0.123993       0.045200       0.078793             11.187902      16.946717      -2.402939       0.236320       6.602494      -1.350277      10.014496           0.055341
          256              N      10.456139      10.711884       5.580803      -0.347965      40.570744 0.60270233E+03  0.15104777E+05                                 9.813120                            7.971553       0.070851       2.030892                    0.998455      29.425672      82.423001       0.618131       0.395380      -1.097385      -0.128738      -0.065770       0.021824       0.146203      -0.043630       0.001865      -0.021881      -0.148842       0.196171      -0.119047       0.037119       0.081928             10.853799      11.025198       0.021372       0.931480      10.878069      -5.065157      10.658131           0.088500
          257              N      16.879794       6.379651       2.560050      -0.350418      41.653670 0.61152903E+03  0.15369969E+05                                 9.987136                            8.034164       0.010675       2.010605                    0.997343      29.533939      82.636957       0.615679       0.395818      -1.097925      -0.050565       0.037840      -0.128478       0.143161      -0.007271      -0.046251       0.009498      -0.039154      -0.331923      -0.124283       0.045963       0.078321             11.213927       7.122429      -3.285524       1.054468      16.480484       0.882913      10.038869           0.055199
          258              N      19.618165       3.699340       5.580803      -0.349096      40.578208 0.60281647E+03  0.15107614E+05                                 9.812298                            7.970710       0.072934       2.031655                    0.998402      29.428968      82.418991       0.618380       0.395221      -1.097549       0.121633      -0.077959       0.022228       0.146172       0.086276       0.017777       0.011581      -0.000824       0.196514      -0.119138       0.037964       0.081174             10.853100      10.931974      -0.073499       3.921021      10.969345       3.339705      10.657981           0.088409
          259              N      20.158162      11.428505       2.560050      -0.351404      41.645443 0.61143752E+03  0.15365787E+05                                 9.982362                            8.030839       0.009598       2.010327                    0.997441      29.532554      82.605078       0.616173       0.395550      -1.098205      -0.007324      -0.062849      -0.127417       0.142263       0.020095       0.014833      -0.044551       0.005046      -0.334258      -0.124757       0.046489       0.078269             11.208259      11.289947       5.691946      -1.291760      12.301486       0.470555      10.033345           0.055267
          260              N      21.110193      15.140159       5.580803      -0.348155      40.580935 0.60284315E+03  0.15108307E+05                                 9.812724                            7.970764       0.077873       2.033118                    0.998452      29.427288      82.411809       0.618398       0.395209      -1.097567       0.006462       0.144775       0.022615       0.146673      -0.042999      -0.019109       0.009577       0.150469       0.196046      -0.119434       0.038024       0.081409             10.853748      10.896955       0.053306      -4.853185      11.006261       1.725649      10.658027           0.088237
          261              O      19.537122       8.169972       9.429165      -0.591330      40.487790 0.68203033E+03  0.17388570E+05                                 9.374563                            8.157998      -0.036705       2.033639                    0.993987      28.636602      77.347425       0.656525       0.365927      -1.134332       0.018069      -0.020304      -0.016849       0.031979      -0.011644      -0.047811      -0.000714      -0.013901      -0.137556      -0.072252       0.024642       0.047610             10.189621      10.137809      -3.315457      -0.411086      10.597054       2.625063       9.834000           0.074714
          262              O      20.229819       6.893352       7.787697      -0.546366      34.929754 0.53120140E+03  0.12712799E+05                                 8.459300                            7.141716       0.476776       2.214041                    0.995827      27.197197      70.989161       0.710799       0.360062      -1.139821      -0.004341       0.007397       0.018136       0.020062       0.062173       0.011370       0.009868      -0.048826       0.117094      -0.086429       0.028106       0.058323              9.444503       7.046398       0.027322       2.743965       6.948151       2.179321      14.338960           0.077005
          263              O      21.105926       8.192135      11.687102      -0.509316      43.443249 0.65116435E+03  0.16479478E+05                                 9.982316                            8.042306      -0.252265       1.964611                    0.996873      28.269883      77.124560       0.649758       0.372479      -1.124586       0.038376      -0.042408      -0.015719       0.059314       0.028214      -0.060353       0.029788      -0.033465      -0.136019      -0.097255       0.041301       0.055954             11.360037      10.055062      -4.898163      -1.000941      13.775495       3.059916      10.249554           0.205217
          264              O      18.435801      11.608275      12.410365      -0.599354      42.857800 0.66385666E+03  0.16813742E+05                                 9.744494                            8.029095       0.046819       2.062754                    0.994173      28.545269      76.882362       0.664088       0.364158      -1.135545       0.003936       0.031846       0.020791       0.038235       0.054784      -0.018767       0.023254      -0.013248       0.073735      -0.076114       0.031263       0.044851             11.052501       9.543660       0.267570       2.614507      11.472323       4.774920      12.141519           0.060699
          265              O      18.556085      13.560144      13.465312      -0.503808      39.960146 0.56672176E+03  0.13842635E+05                                 9.438378                            7.506497      -0.035464       2.054794                    0.994796      27.249258      72.855748       0.672545       0.372852      -1.125143       0.005293      -0.020676      -0.019820       0.029126      -0.002613      -0.032063      -0.006599      -0.030925      -0.005809      -0.041555       0.015756       0.025799             11.077091       9.225564      -4.841386       0.054685      16.969621       1.470206       7.036089           0.120315
          266              O      19.959393       9.601736      13.579452      -0.522150      43.216968 0.64815382E+03  0.16406124E+05                                 9.996267                            8.048104      -0.349331       1.935955                    0.995298      28.443957      77.944407       0.645710       0.374749      -1.121385       0.020145       0.023920       0.037161       0.048569       0.068782      -0.063189       0.040383      -0.006665       0.032711      -0.117040       0.045064       0.071976             11.453232       8.341423       1.521314       2.730721      14.440802       3.979696      11.577471           0.178403
          267              O      14.368340       8.546752       9.429165      -0.591373      40.517492 0.68267273E+03  0.17409696E+05                                 9.380518                            8.162959      -0.041494       2.031955                    0.993966      28.648105      77.398502       0.656166       0.366028      -1.134212      -0.026442      -0.006067      -0.016917       0.031971       0.000229       0.023338       0.041578       0.025711      -0.136663      -0.071744       0.024269       0.047476             10.196409      13.361506       1.460165       2.479895       7.386370      -0.958023       9.841351           0.074670
          268              O      12.916407       8.585169       7.787697      -0.546212      34.927130 0.53114913E+03  0.12710854E+05                                 8.457355                            7.140116       0.477852       2.214042                    0.995815      27.201022      70.990253       0.711087       0.359936      -1.139955       0.008650      -0.000359       0.018398       0.020333      -0.052397       0.003279      -0.015100      -0.083300       0.117375      -0.086602       0.027740       0.058862              9.442291       6.947523       0.028962       0.515183       7.043915      -3.464836      14.335433           0.077119
          269              O      13.603131       7.177045      11.687102      -0.509393      43.450083 0.65128533E+03  0.16483008E+05                                 9.982226                            8.042113      -0.249613       1.965335                    0.996867      28.273928      77.132163       0.649891       0.372392      -1.124672      -0.055995      -0.012017      -0.016263       0.059534      -0.028621       0.055892       0.037375      -0.031436      -0.135802      -0.097110       0.041400       0.055710             11.359927      17.087558       0.838160       3.150741       6.743014      -0.663114      10.249209           0.204800
          270              O      17.896658       7.781371      12.410365      -0.600234      42.879836 0.66429000E+03  0.16827374E+05                                 9.747377                            8.031277       0.044808       2.062074                    0.994100      28.553942      76.910472       0.664056       0.364119      -1.135582       0.025177      -0.018231       0.020066       0.036999      -0.032740       0.029091       0.005050      -0.086605       0.072213      -0.074941       0.031041       0.043899             11.055830      10.761481      -0.968428       2.828008      10.260807      -4.653591      12.145203           0.061179
          271              O      19.526884       6.701268      13.465312      -0.503517      39.978095 0.56701305E+03  0.13851724E+05                                 9.441766                            7.508760      -0.034529       2.055035                    0.994879      27.253669      72.876076       0.672389       0.372885      -1.125103      -0.020826       0.005567      -0.020206       0.029547      -0.011758       0.010491       0.031069       0.020956      -0.006705      -0.041727       0.016252       0.025475             11.081616      19.236563      -0.932440       1.246051       6.970270      -0.782601       7.038016           0.120321
          272              O      15.397148       7.465171      13.579452      -0.521731      43.261801 0.64898855E+03  0.16433985E+05                                10.007152                            8.056441      -0.352741       1.934857                    0.995439      28.453410      78.008697       0.644940       0.375043      -1.121067       0.011034      -0.029060       0.037642       0.048818      -0.037166       0.067061       0.033872      -0.113988       0.032055      -0.116649       0.045891       0.070758             11.466264      11.614338      -3.406041       2.082941      11.194542      -4.359366      11.589913           0.178828
          273              O      17.279032      12.834658       9.429165      -0.590727      40.469128 0.68163743E+03  0.17376234E+05                                 9.372623                            8.156405      -0.038376       2.033327                    0.994047      28.627300      77.319833       0.656490       0.365995      -1.134268       0.008494       0.026318      -0.016615       0.032263       0.011717       0.024198      -0.041101      -0.013652      -0.137204      -0.072002       0.024202       0.047800             10.187520       7.609198       1.855950      -2.066979      13.121846      -1.667692       9.831515           0.074429
          274              O      18.038269      14.072861       7.787697      -0.546375      34.923029 0.53106989E+03  0.12708697E+05                                 8.457748                            7.140363       0.477059       2.213933                    0.995806      27.196559      70.981760       0.710946       0.360015      -1.139874      -0.004889      -0.007618       0.018179       0.020308      -0.009947      -0.014811       0.004358       0.132412       0.116601      -0.086468       0.027549       0.058919              9.442800       6.994946      -0.056391      -3.258256       6.997047       1.287174      14.336408           0.077352
          275              O      16.475435      14.182201      11.687102      -0.509557      43.462526 0.65154159E+03  0.16491719E+05                                 9.985908                            8.045265      -0.249366       1.965416                    0.996888      28.276482      77.153541       0.649550       0.372537      -1.124521       0.017839       0.053698      -0.015532       0.058676       0.000561       0.004113      -0.066914       0.066869      -0.136791      -0.097360       0.040767       0.056593             11.364006       8.606321       4.061439      -2.150611      15.231690      -2.398101      10.254006           0.204984
          276              O      14.852033      10.161735      12.410365      -0.599757      42.835508 0.66346253E+03  0.16800679E+05                                 9.739392                            8.025328       0.048288       2.063293                    0.994181      28.540154      76.852787       0.664439       0.364033      -1.135682      -0.028565      -0.012283       0.020575       0.037285      -0.021126      -0.010805      -0.027878       0.100977       0.073157      -0.075620       0.030991       0.044629             11.046037      11.214988       0.699705      -5.438617       9.788256      -0.122309      12.134866           0.060605
          277              O      13.101523       9.289969      13.465312      -0.503570      39.914492 0.56597631E+03  0.13819025E+05                                 9.428489                            7.499372      -0.030103       2.056736                    0.994739      27.237179      72.794546       0.673200       0.372634      -1.125377       0.015486       0.015110      -0.020267       0.029646       0.014384       0.021373      -0.024467       0.011559      -0.003846      -0.041130       0.015251       0.025880             11.064538      10.827907       5.766522      -1.297938      15.337393      -0.686390       7.028314           0.120665
          278              O      15.827951      12.484473      13.579452      -0.521449      43.221279 0.64821902E+03  0.16408997E+05                                 9.999446                            8.050509      -0.347398       1.936533                    0.995406      28.440424      77.950199       0.645342       0.374935      -1.121190      -0.031676       0.004940       0.037472       0.049314      -0.030919      -0.003643      -0.075435       0.123329       0.033340      -0.117690       0.045937       0.071753             11.457020      14.237711       1.881884      -4.813176       8.551756       0.375276      11.581593           0.178848
          279              O      14.368342       1.303709      -0.011678      -0.590646      40.465301 0.68156070E+03  0.17373773E+05                                 9.372044                            8.155966      -0.038308       2.033380                    0.994047      28.625676      77.314087       0.656506       0.365997      -1.134267      -0.027043       0.005804       0.016669       0.032293      -0.000116      -0.023388       0.041537       0.027227      -0.136818      -0.071905       0.024129       0.047776             10.186837      13.350036      -1.458975      -2.477540       7.379630      -0.956084       9.830846           0.074579
          280              O      12.916408       1.265292       1.629790      -0.546376      34.921902 0.53105037E+03  0.12708103E+05                                 8.457537                            7.140213       0.477109       2.213956                    0.995807      27.196263      70.980452       0.710957       0.360013      -1.139876       0.009065       0.000433      -0.018140       0.020284       0.052342      -0.003621      -0.014959      -0.083401       0.116723      -0.086460       0.027601       0.058859              9.442539       6.947456      -0.029092      -0.514381       7.044123      -3.465209      14.336039           0.077322
          281              O      22.133880       7.598644      16.565361      -0.509616      43.465549 0.65159950E+03  0.16493571E+05                                 9.986362                            8.045633      -0.249405       1.965390                    0.996887      28.277706      77.158101       0.649533       0.372538      -1.124519      -0.055441       0.011328       0.015573       0.058690       0.029274      -0.055778       0.037233      -0.032071      -0.135911      -0.097230       0.040828       0.056402             11.364518      17.093435      -0.838267      -3.152134       6.745685      -0.663495      10.254433           0.205004
          282              O       9.365907       6.994319      15.842097      -0.599394      42.822923 0.66322452E+03  0.16793134E+05                                 9.737649                            8.024005       0.048309       2.063379                    0.994181      28.534916      76.835031       0.664480       0.364043      -1.135675       0.025011       0.018607      -0.020575       0.037351       0.033081      -0.029390       0.004545      -0.086754       0.073097      -0.075362       0.030892       0.044470             11.043954      10.748648       0.967535      -2.824698      10.250573      -4.647843      12.132641           0.061161
          283              O      10.996134       8.074422      14.787151      -0.503682      39.917315 0.56602932E+03  0.13820627E+05                                 9.428831                            7.499651      -0.029958       2.056765                    0.994738      27.238573      72.798794       0.673198       0.372627      -1.125384      -0.020733      -0.005953       0.020303       0.029623       0.012187      -0.010550       0.030992       0.019360      -0.003974      -0.041420       0.015359       0.026061             11.064936      19.204679       0.930526      -1.243376       6.961598      -0.780842       7.028531           0.120447
          284              O      23.927898       7.310519      14.673011      -0.521204      43.213737 0.64807938E+03  0.16404555E+05                                 9.998317                            8.049657      -0.347233       1.936615                    0.995409      28.437455      77.939541       0.645375       0.374937      -1.121191       0.011594       0.029940      -0.037497       0.049364       0.037716      -0.067134       0.034416      -0.114926       0.032541      -0.117412       0.045859       0.071553             11.455659      11.601504       3.402680      -2.081501      11.185296      -4.355409      11.580177           0.179352
          285              O       8.748284      11.791495      -0.011678      -0.591392      40.488812 0.68204832E+03  0.17389119E+05                                 9.374649                            8.158038      -0.036568       2.033677                    0.993985      28.637063      77.348529       0.656532       0.365921      -1.134339       0.008546      -0.025804       0.016797       0.031954      -0.011845      -0.024516      -0.041073      -0.013159      -0.137788      -0.072317       0.024693       0.047624             10.189742       7.611028      -1.856651       2.067855      13.124137      -1.668585       9.834060           0.074512
          286              O       9.507521      10.553292       1.629790      -0.546369      34.931489 0.53123107E+03  0.12713706E+05                                 8.459635                            7.141952       0.476745       2.214024                    0.995825      27.197695      70.991356       0.710781       0.360066      -1.139817      -0.004247       0.007419      -0.018172       0.020082       0.010066       0.014217       0.004869       0.132089       0.117040      -0.086429       0.028113       0.058316              9.444921       6.996647       0.056220       3.259520       6.998482       1.286787      14.339634           0.077182
          287              O      16.475434      15.369181      16.565361      -0.509444      43.446409 0.65122090E+03  0.16481315E+05                                 9.982911                            8.042742      -0.252623       1.964505                    0.996867      28.270912      77.129058       0.649728       0.372487      -1.124577       0.017513      -0.054436       0.015629       0.059281      -0.000544      -0.004523      -0.067154       0.065628      -0.135398      -0.097173       0.041307       0.055866             11.360761       8.603942      -4.060359       2.149653      15.228106      -2.396943      10.250235           0.204763
          288              O      23.382782       4.613955      15.842097      -0.599398      42.861574 0.66392767E+03  0.16816045E+05                                 9.745165                            8.029602       0.046564       2.062653                    0.994171      28.546637      76.888032       0.664056       0.364165      -1.135536      -0.029499       0.012447      -0.020783       0.038171       0.021648       0.010747      -0.027902       0.101661       0.073707      -0.076181       0.031273       0.044909             11.053298      11.222642      -0.701451       5.442895       9.794868      -0.123229      12.142384           0.060584
          289              O      21.632273       5.485721      14.787151      -0.503673      39.956676 0.56665929E+03  0.13840749E+05                                 9.437960                            7.506172      -0.035619       2.054775                    0.994794      27.247599      72.850735       0.672546       0.372860      -1.125135       0.015245      -0.014995       0.019808       0.029149      -0.014607      -0.021633      -0.024382       0.011006      -0.006092      -0.041383       0.015711       0.025672             11.076590      10.840354      -5.773717       1.300532      15.353635      -0.687738       7.035782           0.120669
          290              O      15.827950      17.066908      14.673011      -0.522070      43.213444 0.64809079E+03  0.16404113E+05                                 9.995739                            8.047721      -0.349337       1.935976                    0.995298      28.442544      77.939291       0.645725       0.374750      -1.121386      -0.030774      -0.005507      -0.037153       0.048556       0.031504       0.003361      -0.074937       0.122460       0.032784      -0.117057       0.045063       0.071994             11.452594      14.232723      -1.880395       4.811547       8.548305       0.374907      11.576754           0.178379
          291              O       2.475624       1.680489      -0.011678      -0.591395      40.520256 0.68273080E+03  0.17411583E+05                                 9.381000                            8.163349      -0.041688       2.031867                    0.993968      28.649266      77.403071       0.656143       0.366032      -1.134207       0.018469       0.019865       0.016915       0.031966       0.011191       0.047685      -0.000487      -0.012479      -0.136818      -0.071775       0.024291       0.047484             10.196957      10.145170       3.317536       0.410253      10.603749       2.626878       9.841950           0.074703
          292              O       3.168320       2.957108       1.629790      -0.546205      34.926418 0.53113625E+03  0.12710460E+05                                 8.457207                            7.140007       0.477844       2.214039                    0.995816      27.200799      70.989252       0.711096       0.359934      -1.139958      -0.004048      -0.007656      -0.018402       0.020338      -0.062235      -0.011517       0.010415      -0.049338       0.117307      -0.086606       0.027677       0.058928              9.442107       7.044777      -0.027244      -2.742941       6.946458       2.178539      14.335088           0.076987
          293              O      12.575175       6.583554      16.565361      -0.509209      43.443989 0.65117299E+03  0.16479387E+05                                 9.981195                            8.041325      -0.249205       1.965471                    0.996874      28.271706      77.123238       0.649937       0.372383      -1.124683       0.038447       0.042457       0.016313       0.059556      -0.028139       0.060117       0.030051      -0.033302      -0.137296      -0.097319       0.041335       0.055984             11.358712      10.053861       4.897796       1.001088      13.774169       3.059914      10.248106           0.205246
          294              O      18.435800      17.943106      15.842097      -0.600555      42.887506 0.66443636E+03  0.16831962E+05                                 9.748301                            8.031985       0.045318       2.062184                    0.994106      28.557334      76.920935       0.664050       0.364102      -1.135597       0.003203      -0.030908      -0.020076       0.036995      -0.053988       0.019000       0.022782      -0.013301       0.072287      -0.075126       0.031123       0.044003             11.056939       9.548249      -0.267313      -2.616432      11.476198       4.776409      12.146368           0.060710
          295              O      18.556084      15.991238      14.787151      -0.503549      39.979090 0.56702822E+03  0.13852188E+05                                 9.441909                            7.508854      -0.034527       2.055021                    0.994882      27.254059      72.877384       0.672386       0.372884      -1.125103       0.005653       0.020829       0.020180       0.029547       0.003166       0.032045      -0.006420      -0.030875      -0.006290      -0.041608       0.016185       0.025423             11.081805       9.229408       4.845304      -0.054747      16.977857       1.470474       7.038151           0.120182
          296              O      11.428643       5.173954      14.673011      -0.522058      43.272600 0.64918613E+03  0.16440274E+05                                10.008759                            8.057636      -0.352874       1.934762                    0.995437      28.457719      78.024115       0.644895       0.375040      -1.121067       0.019624      -0.024059      -0.037627       0.048783      -0.068184       0.062974       0.041082      -0.007630       0.032790      -0.116909       0.045968       0.070941             11.468207       8.351146      -1.521352      -2.734539      14.461476       3.984144      11.591999           0.178364
          297              O      14.585874      11.530949       9.405810      -0.591330      40.487820 0.68203100E+03  0.17388591E+05                                 9.374569                            8.158003      -0.036705       2.033638                    0.993987      28.636615      77.347478       0.656524       0.365927      -1.134332      -0.018069       0.020304       0.016850       0.031979      -0.011643      -0.047811      -0.000714      -0.013900      -0.137556      -0.072251       0.024642       0.047609             10.189627      10.137814      -3.315458      -0.411085      10.597061       2.625065       9.834006           0.074714
          298              O      13.893177      12.807569      11.047278      -0.546365      34.929742 0.53120122E+03  0.12712792E+05                                 8.459293                            7.141710       0.476782       2.214043                    0.995827      27.197207      70.989155       0.710800       0.360061      -1.139822       0.004342      -0.007397      -0.018136       0.020062       0.062175       0.011370       0.009868      -0.048828       0.117097      -0.086431       0.028107       0.058324              9.444494       7.046391       0.027322       2.743961       6.948146       2.179319      14.338946           0.077007
          299              O      13.017070      11.508786       7.147873      -0.509316      43.443177 0.65116312E+03  0.16479440E+05                                 9.982310                            8.042302      -0.252263       1.964612                    0.996873      28.269851      77.124471       0.649757       0.372479      -1.124586      -0.038376       0.042408       0.015719       0.059315       0.028215      -0.060353       0.029787      -0.033462      -0.136022      -0.097255       0.041299       0.055956             11.360030      10.055056      -4.898158      -1.000940      13.775486       3.059914      10.249548           0.205222
          300              O      15.687195       8.092646       6.424610      -0.599359      42.857948 0.66385951E+03  0.16813835E+05                                 9.744524                            8.029119       0.046814       2.062751                    0.994173      28.545318      76.882588       0.664087       0.364159      -1.135544      -0.003937      -0.031847      -0.020792       0.038237       0.054781      -0.018767       0.023253      -0.013249       0.073731      -0.076111       0.031262       0.044848             11.052537       9.543693       0.267566       2.614516      11.472361       4.774936      12.141557           0.060693
          301              O      15.566911       6.140777       5.369663      -0.503809      39.960155 0.56672188E+03  0.13842640E+05                                 9.438383                            7.506500      -0.035465       2.054793                    0.994796      27.249253      72.855756       0.672544       0.372852      -1.125143      -0.005293       0.020676       0.019819       0.029126      -0.002612      -0.032062      -0.006599      -0.030925      -0.005807      -0.041553       0.015755       0.025798             11.077098       9.225569      -4.841389       0.054685      16.969632       1.470209       7.036093           0.120314
          302              O      14.163603      10.099185       5.255523      -0.522151      43.216971 0.64815387E+03  0.16406126E+05                                 9.996269                            8.048105      -0.349329       1.935956                    0.995298      28.443957      77.944412       0.645710       0.374749      -1.121385      -0.020146      -0.023920      -0.037161       0.048570       0.068782      -0.063188       0.040382      -0.006666       0.032711      -0.117039       0.045063       0.071976             11.453234       8.341426       1.521314       2.730722      14.440802       3.979696      11.577473           0.178403
          303              O      19.754656      11.154169       9.405810      -0.591374      40.517524 0.68267340E+03  0.17409717E+05                                 9.380523                            8.162963      -0.041494       2.031955                    0.993966      28.648120      77.398553       0.656166       0.366028      -1.134212       0.026442       0.006067       0.016918       0.031972       0.000229       0.023337       0.041577       0.025710      -0.136666      -0.071744       0.024269       0.047475             10.196414      13.361514       1.460167       2.479895       7.386374      -0.958024       9.841355           0.074670
          304              O      21.206589      11.115752      11.047278      -0.546211      34.927135 0.53114920E+03  0.12710855E+05                                 8.457350                            7.140112       0.477856       2.214043                    0.995815      27.201039      70.990270       0.711088       0.359936      -1.139956      -0.008651       0.000359      -0.018397       0.020333      -0.052399       0.003279      -0.015100      -0.083304       0.117379      -0.086605       0.027741       0.058863              9.442285       6.947518       0.028962       0.515182       7.043912      -3.464834      14.335425           0.077119
          305              O      20.519865      12.523876       7.147873      -0.509393      43.450091 0.65128550E+03  0.16483014E+05                                 9.982228                            8.042114      -0.249613       1.965335                    0.996867      28.273931      77.132175       0.649891       0.372392      -1.124672       0.055995       0.012017       0.016263       0.059534      -0.028620       0.055892       0.037374      -0.031435      -0.135801      -0.097108       0.041399       0.055709             11.359929      17.087560       0.838160       3.150742       6.743015      -0.663114      10.249212           0.204804
          306              O      16.226338      11.919550       6.424610      -0.600238      42.879884 0.66429098E+03  0.16827405E+05                                 9.747386                            8.031285       0.044808       2.062074                    0.994100      28.553960      76.910542       0.664055       0.364119      -1.135582      -0.025177       0.018231      -0.020066       0.036999      -0.032740       0.029091       0.005049      -0.086604       0.072214      -0.074940       0.031041       0.043899             11.055841      10.761495      -0.968429       2.828012      10.260815      -4.653595      12.145214           0.061169
          307              O      14.596112      12.999653       5.369663      -0.503519      39.978122 0.56701355E+03  0.13851740E+05                                 9.441772                            7.508765      -0.034530       2.055034                    0.994879      27.253675      72.876115       0.672389       0.372885      -1.125102       0.020826      -0.005567       0.020206       0.029546      -0.011758       0.010491       0.031069       0.020955      -0.006705      -0.041727       0.016252       0.025475             11.081625      19.236577      -0.932441       1.246055       6.970276      -0.782602       7.038021           0.120316
          308              O      18.725848      12.235750       5.255523      -0.521730      43.261736 0.64898744E+03  0.16433951E+05                                10.007147                            8.056438      -0.352741       1.934857                    0.995439      28.453377      78.008611       0.644940       0.375043      -1.121066      -0.011034       0.029060      -0.037643       0.048818      -0.037166       0.067061       0.033875      -0.113989       0.032059      -0.116650       0.045890       0.070760             11.466259      11.614333      -3.406039       2.082939      11.194536      -4.359363      11.589907           0.178831
          309              O      16.843964       6.866263       9.405810      -0.590726      40.469093 0.68163671E+03  0.17376211E+05                                 9.372617                            8.156400      -0.038375       2.033328                    0.994047      28.627286      77.319778       0.656491       0.365995      -1.134268      -0.008495      -0.026319       0.016616       0.032263       0.011717       0.024198      -0.041100      -0.013652      -0.137204      -0.072002       0.024202       0.047800             10.187512       7.609193       1.855949      -2.066977      13.121836      -1.667691       9.831508           0.074432
          310              O      16.084727       5.628060      11.047278      -0.546374      34.923009 0.53106955E+03  0.12708686E+05                                 8.457742                            7.140358       0.477062       2.213934                    0.995806      27.196558      70.981737       0.710947       0.360014      -1.139874       0.004889       0.007619      -0.018179       0.020308      -0.009947      -0.014811       0.004358       0.132415       0.116603      -0.086469       0.027549       0.058920              9.442793       6.994941      -0.056391      -3.258253       6.997041       1.287172      14.336397           0.077357
          311              O      17.647561       5.518720       7.147873      -0.509557      43.462518 0.65154149E+03  0.16491716E+05                                 9.985910                            8.045267      -0.249365       1.965416                    0.996888      28.276476      77.153541       0.649549       0.372538      -1.124521      -0.017840      -0.053698       0.015532       0.058677       0.000560       0.004113      -0.066912       0.066869      -0.136791      -0.097359       0.040766       0.056593             11.364008       8.606323       4.061440      -2.150612      15.231693      -2.398101      10.254009           0.204986
          312              O      19.270963       9.539186       6.424610      -0.599759      42.835554 0.66346344E+03  0.16800709E+05                                 9.739402                            8.025336       0.048288       2.063292                    0.994181      28.540169      76.852862       0.664438       0.364033      -1.135682       0.028566       0.012283      -0.020576       0.037286      -0.021125      -0.010804      -0.027877       0.100974       0.073156      -0.075618       0.030991       0.044627             11.046049      11.215000       0.699707      -5.438623       9.788269      -0.122308      12.134879           0.060604
          313              O      21.021473      10.410952       5.369663      -0.503570      39.914487 0.56597627E+03  0.13819024E+05                                 9.428485                            7.499370      -0.030103       2.056736                    0.994739      27.237182      72.794538       0.673200       0.372634      -1.125377      -0.015486      -0.015110       0.020267       0.029646       0.014385       0.021374      -0.024468       0.011559      -0.003848      -0.041131       0.015251       0.025880             11.064534      10.827904       5.766520      -1.297938      15.337386      -0.686390       7.028312           0.120666
          314              O      18.295045       7.216448       5.255523      -0.521448      43.221273 0.64821888E+03  0.16408992E+05                                 9.999444                            8.050508      -0.347397       1.936533                    0.995406      28.440422      77.950186       0.645342       0.374935      -1.121191       0.031677      -0.004940      -0.037472       0.049315      -0.030917      -0.003643      -0.075433       0.123329       0.033341      -0.117688       0.045937       0.071751             11.457018      14.237710       1.881883      -4.813177       8.551754       0.375276      11.581591           0.178851
          315              O      11.223908      13.471983       0.011678      -0.590645      40.465279 0.68156022E+03  0.17373758E+05                                 9.372040                            8.155963      -0.038308       2.033380                    0.994047      28.625667      77.314051       0.656507       0.365997      -1.134267       0.027043      -0.005804      -0.016669       0.032293      -0.000116      -0.023388       0.041537       0.027227      -0.136818      -0.071905       0.024129       0.047777             10.186833      13.350030      -1.458974      -2.477538       7.379627      -0.956084       9.830841           0.074579
          316              O      21.206588      18.435629      17.205185      -0.546375      34.921897 0.53105027E+03  0.12708100E+05                                 8.457536                            7.140211       0.477111       2.213957                    0.995807      27.196262      70.980445       0.710957       0.360013      -1.139876      -0.009065      -0.000433       0.018140       0.020284       0.052341      -0.003621      -0.014959      -0.083401       0.116722      -0.086460       0.027601       0.058859              9.442538       6.947454      -0.029091      -0.514381       7.044122      -3.465209      14.336038           0.077324
          317              O      11.989116      12.102277       2.269614      -0.509617      43.465600 0.65160041E+03  0.16493601E+05                                 9.986372                            8.045641      -0.249408       1.965388                    0.996887      28.277722      77.158179       0.649532       0.372539      -1.124519       0.055441      -0.011328      -0.015573       0.058690       0.029273      -0.055777       0.037232      -0.032070      -0.135910      -0.097228       0.040827       0.056401             11.364530      17.093454      -0.838268      -3.152137       6.745692      -0.663497      10.254445           0.204998
          318              O      24.757089      12.706602       2.992878      -0.599393      42.822908 0.66322423E+03  0.16793124E+05                                 9.737645                            8.024002       0.048309       2.063379                    0.994181      28.534912      76.835008       0.664480       0.364043      -1.135675      -0.025012      -0.018607       0.020575       0.037352       0.033081      -0.029390       0.004545      -0.086754       0.073098      -0.075362       0.030893       0.044469             11.043950      10.748643       0.967534      -2.824696      10.250570      -4.647841      12.132637           0.061162
          319              O      23.126862      11.626499       4.047824      -0.503681      39.917294 0.56602895E+03  0.13820615E+05                                 9.428826                            7.499647      -0.029957       2.056765                    0.994738      27.238569      72.798763       0.673199       0.372627      -1.125384       0.020732       0.005953      -0.020303       0.029623       0.012187      -0.010550       0.030992       0.019361      -0.003976      -0.041421       0.015360       0.026061             11.064929      19.204665       0.930525      -1.243374       6.961594      -0.780841       7.028527           0.120448
          320              O      10.195098      12.390402       4.161964      -0.521203      43.213762 0.64807976E+03  0.16404566E+05                                 9.998317                            8.049656      -0.347231       1.936615                    0.995409      28.437470      77.939570       0.645375       0.374936      -1.121191      -0.011594      -0.029940       0.037497       0.049365       0.037717      -0.067133       0.034414      -0.114925       0.032540      -0.117411       0.045859       0.071551             11.455659      11.601503       3.402681      -2.081503      11.185297      -4.355410      11.580177           0.179352
          321              O      16.843966       2.984197       0.011678      -0.591393      40.488826 0.68204864E+03  0.17389130E+05                                 9.374652                            8.158040      -0.036568       2.033677                    0.993985      28.637068      77.348553       0.656532       0.365921      -1.134339      -0.008547       0.025805      -0.016797       0.031954      -0.011844      -0.024516      -0.041073      -0.013159      -0.137787      -0.072316       0.024693       0.047624             10.189745       7.611031      -1.856652       2.067856      13.124141      -1.668585       9.834063           0.074510
          322              O      24.615475       9.147629      17.205185      -0.546369      34.931481 0.53123096E+03  0.12713703E+05                                 8.459634                            7.141951       0.476747       2.214024                    0.995825      27.197693      70.991347       0.710781       0.360066      -1.139817       0.004247      -0.007419       0.018172       0.020082       0.010065       0.014217       0.004869       0.132089       0.117041      -0.086429       0.028113       0.058316              9.444919       6.996646       0.056220       3.259519       6.998481       1.286786      14.339631           0.077181
          323              O      17.647562       4.331740       2.269614      -0.509443      43.446322 0.65121941E+03  0.16481270E+05                                 9.982907                            8.042740      -0.252624       1.964505                    0.996867      28.270870      77.128959       0.649727       0.372488      -1.124576      -0.017513       0.054436      -0.015629       0.059281      -0.000542      -0.004524      -0.067154       0.065630      -0.135402      -0.097173       0.041305       0.055868             11.360755       8.603938      -4.060356       2.149651      15.228097      -2.396941      10.250230           0.204762
          324              O      10.740214      15.086966       2.992878      -0.599399      42.861592 0.66392804E+03  0.16816057E+05                                 9.745168                            8.029605       0.046563       2.062652                    0.994171      28.546645      76.888060       0.664055       0.364165      -1.135536       0.029500      -0.012447       0.020783       0.038172       0.021648       0.010747      -0.027902       0.101661       0.073706      -0.076180       0.031273       0.044908             11.053301      11.222644      -0.701450       5.442896       9.794871      -0.123228      12.142387           0.060584
          325              O      12.490723      14.215200       4.047824      -0.503672      39.956659 0.56665902E+03  0.13840740E+05                                 9.437955                            7.506169      -0.035618       2.054775                    0.994793      27.247596      72.850709       0.672547       0.372860      -1.125135      -0.015245       0.014995      -0.019808       0.029149      -0.014607      -0.021634      -0.024382       0.011006      -0.006094      -0.041384       0.015712       0.025672             11.076584      10.840347      -5.773713       1.300531      15.353626      -0.687737       7.035779           0.120667
          326              O      18.295046       2.634013       4.161964      -0.522070      43.213421 0.64809041E+03  0.16404102E+05                                 9.995738                            8.047721      -0.349337       1.935976                    0.995298      28.442533      77.939263       0.645725       0.374750      -1.121386       0.030774       0.005507       0.037153       0.048556       0.031504       0.003360      -0.074937       0.122460       0.032786      -0.117057       0.045063       0.071994             11.452592      14.232719      -1.880394       4.811546       8.548304       0.374908      11.576752           0.178378
          327              O      23.116626      13.095203       0.011678      -0.591396      40.520293 0.68273154E+03  0.17411606E+05                                 9.381003                            8.163351      -0.041687       2.031867                    0.993968      28.649285      77.403119       0.656144       0.366031      -1.134207      -0.018469      -0.019865      -0.016916       0.031966       0.011192       0.047685      -0.000487      -0.012479      -0.136821      -0.071776       0.024292       0.047484             10.196959      10.145173       3.317537       0.410253      10.603752       2.626879       9.841953           0.074702
          328              O      30.954676      16.743813      17.205185      -0.546206      34.926456 0.53113697E+03  0.12710480E+05                                 8.457210                            7.140010       0.477844       2.214039                    0.995816      27.200825      70.989319       0.711096       0.359934      -1.139958       0.004048       0.007656       0.018402       0.020338      -0.062236      -0.011517       0.010415      -0.049339       0.117309      -0.086608       0.027678       0.058929              9.442111       7.044780      -0.027244      -2.742943       6.946460       2.178540      14.335094           0.076985
          329              O      21.547821      13.117367       2.269614      -0.509209      43.444003 0.65117328E+03  0.16479395E+05                                 9.981196                            8.041326      -0.249206       1.965470                    0.996874      28.271713      77.123257       0.649937       0.372383      -1.124683      -0.038448      -0.042457      -0.016313       0.059556      -0.028139       0.060117       0.030051      -0.033302      -0.137296      -0.097320       0.041336       0.055984             11.358713      10.053862       4.897796       1.001088      13.774170       3.059914      10.248108           0.205246
          330              O      15.687196       1.757815       2.992878      -0.600555      42.887479 0.66443587E+03  0.16831946E+05                                 9.748296                            8.031981       0.045320       2.062184                    0.994106      28.557326      76.920893       0.664051       0.364102      -1.135597      -0.003203       0.030908       0.020076       0.036995      -0.053988       0.019000       0.022782      -0.013301       0.072288      -0.075126       0.031123       0.044003             11.056932       9.548243      -0.267314      -2.616431      11.476191       4.776406      12.146361           0.060708
          331              O      15.566912       3.709683       4.047824      -0.503549      39.979054 0.56702764E+03  0.13852170E+05                                 9.441904                            7.508851      -0.034525       2.055022                    0.994882      27.254045      72.877336       0.672386       0.372884      -1.125103      -0.005653      -0.020828      -0.020181       0.029547       0.003166       0.032045      -0.006420      -0.030874      -0.006289      -0.041607       0.016185       0.025422             11.081799       9.229402       4.845300      -0.054746      16.977847       1.470473       7.038147           0.120180
          332              O      22.694353      14.526967       4.161964      -0.522058      43.272556 0.64918537E+03  0.16440252E+05                                10.008759                            8.057636      -0.352876       1.934762                    0.995437      28.457692      78.024062       0.644894       0.375040      -1.121066      -0.019624       0.024059       0.037628       0.048783      -0.068184       0.062976       0.041081      -0.007629       0.032794      -0.116910       0.045967       0.070943             11.468207       8.351146      -1.521351      -2.734538      14.461476       3.984144      11.591999           0.178362
          333              O      17.061498       9.850460      10.682633      -0.750563      54.556276 0.99392469E+03  0.27655739E+05                                11.314574                            9.636958      -0.214570       1.952097                    0.991789      31.485349      86.914901       0.628227       0.350395      -1.154424       0.000179       0.000345       0.005032       0.005047       0.000597       0.000168      -0.000006      -0.000444       0.042059      -0.007648      -0.006373       0.014021             13.047533      12.473611       0.000119      -0.000016      12.474480       0.000065      14.194507           0.550164
          334              O       8.530746       4.925229      17.569830      -0.750549      54.554052 0.99387492E+03  0.27654106E+05                                11.314497                            9.636901      -0.214635       1.952083                    0.991790      31.484446      86.913021       0.628209       0.350408      -1.154409      -0.000291      -0.000153      -0.005046       0.005056      -0.000978       0.000232      -0.000061      -0.000248       0.042145      -0.008011      -0.006041       0.014051             13.047439      12.474285      -0.000399       0.000020      12.473621       0.000067      14.194411           0.550251
          335              O      17.061498       9.850461       8.152342      -0.750553      54.555588 0.99390909E+03  0.27655229E+05                                11.314555                            9.636944      -0.214598       1.952090                    0.991789      31.485057      86.914308       0.628221       0.350399      -1.154419      -0.000178      -0.000344      -0.005027       0.005042       0.000586       0.000170      -0.000020      -0.000447       0.042008      -0.007629      -0.006375       0.014004             13.047511      12.473588       0.000119      -0.000015      12.474456       0.000064      14.194487           0.550196
          336              O      25.592250      14.775692       1.265145      -0.750547      54.553911 0.99387172E+03  0.27654004E+05                                11.314498                            9.636902      -0.214642       1.952081                    0.991790      31.484384      86.912925       0.628207       0.350409      -1.154408       0.000289       0.000152       0.005044       0.005055      -0.000983       0.000230      -0.000056      -0.000268       0.042131      -0.008015      -0.006032       0.014046             13.047441      12.474287      -0.000398       0.000021      12.473623       0.000067      14.194412           0.550252

******************************************************
Auxiliary information for the entire system
The total spin magnetic moment of the unit cell is   17.701975
The total net atomic charge of the unit cell is   -0.000000
Accuracy of reproducing the electrostatic potential in the unit cell:
  The inner radius (bohr) =    5.0000
  The outer radius (bohr) =   12.0000
  Valid grid points have density less than (e/(bohr^3)) =    0.0001
  The number of valid grid points were=        65024
  The rms potential error without charges in kcal/mol is=      5.14894
  The rms potential error with partial charges in kcal/mol is=      1.14992
  The RRMSE value at monopole order=      0.22333
  The rms potential error with partial charges and cloud penetration in kcal/mol is=      1.11544
  The RRMSE value at monopole order with cloud penetration is=      0.21664
  The rms potential error with partial charges and atomic dipoles in kcal/mol is=      1.01863
  The RRMSE value at dipole order=      0.19783
  The rms potential error with partial charges, atomic dipoles and cloud penetration in kcal/mol is=      0.97797
  The RRMSE value at dipole order with cloud penetration=      0.18994

******************************************************
The electron densities and ab initio electrostatic potential were computed in VASP using the PBE functional and
projector augmented wave method. See the main text of the journal article for a description of computational details.
The atomic charges, dipoles, and quadrupoles were computed with the DDEC6 method as described in
(a) T. A. Manz and N. Gabaldon Limas, RSC Adv. 6 (2016) 47771-47801 DOI: 10.1039/c6ra04656h
(b) N. Gabaldon Limas and T. A. Manz, RSC Adv. 8 (2018) 2678-2707 DOI: 10.1039/c7ra11829e.
For each atom in the material, the electron cloud parameters were fit to the spherically averaged atom-in-material
electron density using radial positions for which this density was between 10^-4 and 10^-2 electrons per cubic bohr.
The polarizabilities, dispersion coefficients, and quantum Drude oscillator (QDO) parameters were fit using the MCLF method.
The magnetic structure of the system was optimized in VASP from the default ferromagnetic initial guess using spin polarization.
The atomic spin moments (ASMs) were computed on this optimized magnetic structure using the DDEC6 partition as inputs
to the method of T. A. Manz and D. S. Sholl, J. Chem. Theory Comput. 7 (2011) 4146-4164 DOI: 10.1021/ct200539n.
The RMSE and RRMSE were computed using a uniform grid with Ewald summation.
