# Supplementary material for: A collection of forcefield precursors for metal–organic frameworks
Source: RSC Adv. 2019 Nov 13;9(63):36492–507. doi: 10.1039/c9ra07327b (PMC9075174; doi:10.1039/c9ra07327b)
Supplement: RA-009-C9RA07327B-s4441 [file RA-009-C9RA07327B-s4441.xyz]

  144
jmolscript: load "" {1 1 1} spacegroup "x,y,z" unitcell [{      6.881100     0.000000     0.000000 }, {      0.000000    18.351000     0.000000 }, {      0.000000    -6.331778    17.283699 }]
Dy     5.345789     7.551337    10.768609     2.025355
Dy     5.143829    10.802643     1.799924     2.047502
Dy     1.905239    10.477496    15.156940     2.025353
Dy     1.703279    13.557968     6.841925     2.047502
Dy     1.535311     4.467885     6.515090     2.025353
Dy     1.737271     1.216579    15.483775     2.047503
Dy     4.975861     1.541726     2.126759     2.025354
Dy     5.177821    -1.538746    10.441774     2.047503
H      3.528628     5.801854    15.515577     0.153128
H      5.038341     2.816413    13.180549     0.150186
H      4.080492    10.730972     7.094958     0.136977
H      5.495246     7.200165     5.722633     0.129987
H      0.088078    12.226979    10.409972     0.153128
H      1.597791    -3.138580    12.745000     0.150186
H      0.639942    13.629639     1.546891     0.136978
H      2.054696    17.160446     2.919217     0.129987
H      3.352472     6.217368     1.768122     0.153128
H      1.842759     9.202809     4.103150     0.150186
H      2.800608     1.288250    10.188741     0.136977
H      1.385854     4.819057    11.561066     0.129986
H      6.793022    -0.207757     6.873727     0.153128
H      5.283309    15.157802     4.538699     0.150186
H      6.241158    -1.610417    15.736808     0.136977
H      4.826404    -5.141224    14.364482     0.129986
C      4.041958     6.316985    13.638567     0.164649
C      3.894703     5.496139    14.717070    -0.137398
C      4.322707     4.165725    14.566702     0.042870
C      4.808513     3.709193    13.303263    -0.146245
C      4.928932     4.595898    12.290438     0.149140
C      3.671067     7.800884    13.645480     0.622254
C      4.315138     3.261709    15.741993     0.675756
C      5.474603     4.271334    10.892187     0.560496
C      4.441750    10.621752     5.103876     0.122389
C      4.381196    10.177936     6.410524    -0.127206
C      4.786493     8.878630     6.661138     0.071815
C      5.246839     8.085285     5.575721    -0.135072
C      5.326660     8.618570     4.305369     0.131739
C      3.991038    11.994753     4.682154     0.647656
C      4.786493     8.357149     8.064574     0.572221
C      5.883341     7.892278     3.041931     0.556803
C      0.601408    11.711848    12.286982     0.164649
C      0.454153    12.532694    11.208479    -0.137398
C      0.882157    13.863108    11.358847     0.042870
C      1.367963    -4.031360    12.622285    -0.146245
C      1.488382    -4.918065    13.635110     0.149140
C      0.230517    10.227949    12.280068     0.622255
C      0.874588    -3.583876    10.183555     0.675756
C      2.034053    -4.593501    15.033361     0.560496
C      1.001200    13.738859     3.537973     0.122389
C      0.940646    14.182675     2.231326    -0.127206
C      1.345943    15.481981     1.980712     0.071815
C      1.806289    16.275326     3.066128    -0.135072
C      1.886110    15.742041     4.336480     0.131740
C      0.550488    12.365858     3.959695     0.647656
C      1.345943    16.003462     0.577276     0.572221
C      2.442791    -1.882667     5.599918     0.556804
C      2.839142     5.702237     3.645132     0.164649
C      2.986397     6.523083     2.566629    -0.137398
C      2.558393     7.853497     2.716997     0.042870
C      2.072587     8.310029     3.980436    -0.146246
C      1.952168     7.423324     4.993261     0.149140
C      3.210033     4.218338     3.638219     0.622254
C      2.565962     8.757513     1.541706     0.675756
C      1.406497     7.747888     6.391512     0.560496
C      2.439350     1.397470    12.179823     0.122389
C      2.499904     1.841286    10.873175    -0.127206
C      2.094607     3.140592    10.622561     0.071815
C      1.634261     3.933937    11.707978    -0.135072
C      1.554440     3.400652    12.978330     0.131739
C      2.890062     0.024469    12.601545     0.647656
C      2.094607     3.662073     9.219125     0.572221
C      0.997759     4.126944    14.241768     0.556803
C      6.279692     0.307374     4.996717     0.164649
C      6.426947    -0.513472     6.075220    -0.137398
C      5.998943    -1.843886     5.924852     0.042869
C      5.513137    16.050582     4.661414    -0.146246
C      5.392718    16.937287     3.648589     0.149140
C      6.650583     1.791273     5.003631     0.622254
C      6.006512    15.603098     7.100144     0.675756
C      4.847047    16.612723     2.250338     0.560496
C      5.879900    -1.719637    13.745726     0.122389
C      5.940454    -2.163453    15.052373    -0.127206
C      5.535157    -3.462759    15.302987     0.071815
C      5.074811    -4.256104    14.217571    -0.135072
C      4.994990    -3.722819    12.947219     0.131739
C      6.330612    -0.346636    13.324004     0.647656
C      5.535157    -3.984240    16.706423     0.572221
C      4.438310    13.901889    11.683781     0.556803
N      4.597263     5.901694    12.452905    -0.463229
N      4.922051     9.852253     4.068583    -0.403366
N      1.156713    12.127139    13.472643    -0.463228
N      1.481501    14.508358     4.573267    -0.403366
N      2.283837     6.117528     4.830794    -0.463228
N      1.959049     2.166969    13.215116    -0.403366
N      5.724387    -0.107917     3.811056    -0.463229
N      5.399599    -2.489136    12.710432    -0.403366
O      2.930660     8.266779    14.549245    -0.603539
O      4.184397     8.451986    12.694704    -0.668257
O      4.711489     3.740272    16.847113    -0.671004
O      3.949063     2.053984    15.519206    -0.663881
O      5.634245     3.086504    10.525254    -0.532819
O      5.728516     5.277160    10.172840    -0.682529
O      3.511425    12.762769     5.585746    -0.679870
O      4.130036    12.265355     3.457604    -0.616242
O      4.919298     7.127322     8.232226    -0.593442
O      4.706672     9.181455     9.065473    -0.640839
O      6.291390     6.718013     3.114523    -0.527393
O      5.879900     8.563458     1.981749    -0.668595
O      6.371210     9.762054    11.376304    -0.603539
O      0.743847     9.576847    13.230844    -0.668256
O      1.270939    14.288561     9.078436    -0.671004
O      0.508513    -2.376151    10.406342    -0.663880
O      2.193695    -3.408671    15.400294    -0.532819
O      2.287966    -5.599327    15.752709    -0.682529
O      0.070875    11.597842     3.056104    -0.679869
O      0.689486    12.095256     5.184246    -0.616242
O      1.478748    17.233289     0.409624    -0.593442
O      1.266122     8.847378    16.860076    -0.640839
O      2.850840    -0.708402     5.527327    -0.527393
O      2.439350    15.797153     6.660101    -0.668595
O      3.950440     3.752443     2.734454    -0.603539
O      2.696703     3.567236     4.588995    -0.668256
O      2.169611     8.278950     0.436586    -0.671004
O      2.932037     9.965238     1.764493    -0.663881
O      1.246855     8.932718     6.758445    -0.532819
O      1.152584     6.742062     7.110859    -0.682529
O      3.369675    -0.743547    11.697953    -0.679870
O      2.751064    -0.246133    13.826095    -0.616242
O      1.961802     4.891900     9.051473    -0.593442
O      2.174428     2.837767     8.218226    -0.640839
O      0.589710     5.301209    14.169176    -0.527393
O      1.001200     3.455764    15.301950    -0.668595
O      0.509890     2.257168     5.907395    -0.603539
O      6.137253     2.442375     4.052855    -0.668257
O      5.610161    -2.269339     8.205263    -0.671003
O      6.372587    14.395373     6.877357    -0.663880
O      4.687405    15.427893     1.883405    -0.532819
O      4.593134    17.618549     1.530990    -0.682529
O      6.810225     0.421380    14.227595    -0.679869
O      6.191614    -0.076034    12.099453    -0.616242
O      5.402352    -5.214067    16.874075    -0.593442
O      5.614978     3.171844     0.423623    -0.640839
O      4.030260    12.727624    11.756372    -0.527393
O      4.441750    -3.777931    10.623598    -0.668595

The following XYZ coordinates are in angstroms. Other properties are in atomic units.
The sperically averaged electron density of each atom fit to a function of the form exp(a - br)
eigen_1, eigen_2 and eigen_3 are the three eigenvalues of traceless quadrupole moment tensor
  atom number  atomic symbol              X              Y              Z     net charge C6 coefficient C8 coefficient C10 coefficient fluctuating dipole atomic polarizability isotropic forcefield polarizability              a              b squared Pearson coefficient          <r^3>          <r^4>         wp_QDO          m_QDO          q_QDO       dipole_x       dipole_y       dipole_z         dipole            Qxy            Qxz            Qyz     Q(x^2-y^2)  Q(3z^2 - R^2)        eigen_1        eigen_2        eigen_3 static polarizability      alpha(xx)      alpha(xy)      alpha(xz)      alpha(yy)      alpha(yz)      alpha(zz) atomic spin moment
            1             Dy       5.345789       7.551337      10.768609       2.025355     100.999391 0.23517472E+04  0.75075420E+05                                14.362333                           13.146383       2.285893       2.458531                    0.999727      72.883353     167.083745       0.696219       0.275584      -1.325182       0.038251       0.033261      -0.037180       0.062863      -0.055759       0.043935       0.071348       0.664439      -0.515460      -0.296500      -0.128711       0.425211             15.327389      10.314148       1.751919      -0.737181      17.452871      -2.928321      18.215147          -0.000021
            2             Dy       5.143829      10.802643       1.799924       2.047502     100.240425 0.21585490E+04  0.67435828E+05                                14.185751                           12.482672       2.263894       2.461719                    0.999825      71.889998     162.949361       0.724257       0.270698      -1.331340       0.017209       0.035505      -0.079029       0.088331      -0.064545      -0.046005      -0.010807       0.117546      -0.468135      -0.165534      -0.004210       0.169744             15.826216      14.340465       3.262243       2.983898      13.526399       3.241857      19.611782          -0.000014
            3             Dy       1.905239      10.477496      15.156940       2.025353     100.999594 0.23517534E+04  0.75075671E+05                                14.362357                           13.146405       2.285893       2.458531                    0.999727      72.883365     167.083846       0.696218       0.275584      -1.325182       0.038251      -0.033261       0.037181       0.062864       0.055759      -0.043935       0.071348       0.664440      -0.515462      -0.296500      -0.128712       0.425211             15.327414      10.314164      -1.751923       0.737180      17.452901      -2.928326      18.215178          -0.000022
            4             Dy       1.703279      13.557968       6.841925       2.047502     100.240443 0.21585496E+04  0.67435852E+05                                14.185753                           12.482674       2.263895       2.461719                    0.999825      71.890005     162.949385       0.724257       0.270698      -1.331340       0.017209      -0.035505       0.079029       0.088331       0.064545       0.046005      -0.010807       0.117546      -0.468135      -0.165534      -0.004210       0.169744             15.826217      14.340469      -3.262243      -2.983897      13.526403       3.241856      19.611780          -0.000016
            5             Dy       1.535311       4.467885       6.515090       2.025353     100.999529 0.23517513E+04  0.75075587E+05                                14.362349                           13.146398       2.285894       2.458531                    0.999727      72.883360     167.083812       0.696218       0.275584      -1.325182      -0.038251      -0.033261       0.037181       0.062864      -0.055759       0.043935       0.071348       0.664440      -0.515461      -0.296500      -0.128712       0.425211             15.327406      10.314159       1.751922      -0.737181      17.452891      -2.928324      18.215167          -0.000022
            6             Dy       1.737271       1.216579      15.483775       2.047503     100.240345 0.21585469E+04  0.67435746E+05                                14.185742                           12.482665       2.263895       2.461719                    0.999825      71.889990     162.949316       0.724258       0.270698      -1.331340      -0.017209      -0.035505       0.079029       0.088331      -0.064545      -0.046005      -0.010807       0.117546      -0.468135      -0.165534      -0.004210       0.169744             15.826205      14.340456       3.262240       2.983896      13.526391       3.241854      19.611769          -0.000016
            7             Dy       4.975861       1.541726       2.126759       2.025354     100.999478 0.23517501E+04  0.75075537E+05                                14.362343                           13.146394       2.285894       2.458531                    0.999727      72.883357     167.083789       0.696218       0.275584      -1.325182      -0.038251       0.033261      -0.037180       0.062864       0.055759      -0.043935       0.071348       0.664439      -0.515461      -0.296500      -0.128711       0.425211             15.327399      10.314155      -1.751921       0.737179      17.452883      -2.928322      18.215159          -0.000022
            8             Dy       5.177821      -1.538746      10.441774       2.047503     100.240381 0.21585480E+04  0.67435790E+05                                14.185745                           12.482668       2.263895       2.461719                    0.999825      71.890003     162.949360       0.724257       0.270698      -1.331340      -0.017209       0.035505      -0.079029       0.088331       0.064545       0.046005      -0.010807       0.117546      -0.468135      -0.165534      -0.004210       0.169744             15.826209      14.340461      -3.262242      -2.983896      13.526396       3.241854      19.611768          -0.000016
            9              H       3.528628       5.801854      15.515577       0.153128       0.985918 0.73077822E+01  0.70748676E+02                                 1.701110                            1.636234      -1.076056       2.404290                    0.997142       3.358656       9.605879       0.460508       1.373840      -0.690443      -0.021839       0.014016       0.031965       0.041172      -0.000435      -0.014276       0.005454      -0.001528       0.015312      -0.014688      -0.002251       0.016939              1.711768       1.508122      -0.120278      -0.272447       1.575493       0.198720       2.051688          -0.000008
           10              H       5.038341       2.816413      13.180549       0.150186       0.794143 0.57604685E+01  0.53228241E+02                                 1.535335                            1.499889      -1.170276       2.355875                    0.995361       3.501565      10.203473       0.452616       1.464508      -0.670819       0.011579      -0.038598      -0.004347       0.040531      -0.005084      -0.000353      -0.000309      -0.020846      -0.022570      -0.008122      -0.007239       0.015361              1.547478       1.401052      -0.152887      -0.036918       1.917206       0.054328       1.324175          -0.000001
           11              H       4.080492      10.730972       7.094958       0.136977       1.138808 0.87654223E+01  0.88860669E+02                                 1.864383                            1.783583      -1.372575       2.245296                    0.993758       3.675197      10.776913       0.443940       1.360960      -0.691661      -0.005347       0.016006       0.032164       0.036322       0.003350      -0.005813       0.008862      -0.001387       0.023195      -0.012542      -0.000864       0.013405              1.874987       1.588497      -0.225235      -0.178449       1.969138       0.333072       2.067327          -0.000006
           12              H       5.495246       7.200165       5.722633       0.129987       1.137210 0.91034454E+01  0.93492508E+02                                 1.882053                            1.831634      -1.405899       2.223152                    0.992537       3.842509      11.471774       0.431551       1.381983      -0.686599       0.008679      -0.032887       0.008276       0.035005       0.000857       0.002622      -0.002885      -0.018249      -0.016234      -0.008894      -0.003416       0.012310              1.884110       1.722699      -0.248293       0.040044       2.247349      -0.160314       1.682281          -0.000000
           13              H       0.088078      12.226979      10.409972       0.153128       0.985916 0.73077706E+01  0.70748535E+02                                 1.701109                            1.636233      -1.076055       2.404290                    0.997142       3.358653       9.605869       0.460508       1.373841      -0.690443      -0.021839      -0.014016      -0.031965       0.041172       0.000435       0.014276       0.005454      -0.001528       0.015312      -0.014688      -0.002251       0.016939              1.711767       1.508122       0.120278       0.272447       1.575492       0.198720       2.051687          -0.000008
           14              H       1.597791      -3.138580      12.745000       0.150186       0.794143 0.57604722E+01  0.53228283E+02                                 1.535335                            1.499889      -1.170276       2.355875                    0.995361       3.501566      10.203476       0.452616       1.464508      -0.670819       0.011579       0.038598       0.004347       0.040531       0.005084       0.000353      -0.000309      -0.020847      -0.022570      -0.008122      -0.007239       0.015361              1.547478       1.401052       0.152887       0.036918       1.917206       0.054329       1.324175          -0.000001
           15              H       0.639942      13.629639       1.546891       0.136978       1.138806 0.87654062E+01  0.88860475E+02                                 1.864382                            1.783583      -1.372573       2.245298                    0.993758       3.675193      10.776903       0.443940       1.360961      -0.691661      -0.005347      -0.016006      -0.032164       0.036322      -0.003350       0.005813       0.008862      -0.001387       0.023195      -0.012542      -0.000864       0.013406              1.874986       1.588496       0.225235       0.178448       1.969136       0.333072       2.067326          -0.000006
           16              H       2.054696      17.160446       2.919217       0.129987       1.137212 0.91034635E+01  0.93492737E+02                                 1.882055                            1.831635      -1.405900       2.223152                    0.992537       3.842513      11.471787       0.431551       1.381983      -0.686599       0.008678       0.032887      -0.008276       0.035005      -0.000857      -0.002623      -0.002885      -0.018249      -0.016234      -0.008894      -0.003416       0.012310              1.884111       1.722700       0.248293      -0.040044       2.247352      -0.160313       1.682282          -0.000000
           17              H       3.352472       6.217368       1.768122       0.153128       0.985917 0.73077742E+01  0.70748580E+02                                 1.701109                            1.636233      -1.076055       2.404290                    0.997142       3.358654       9.605873       0.460508       1.373841      -0.690443       0.021839      -0.014016      -0.031965       0.041172      -0.000435      -0.014276       0.005454      -0.001528       0.015312      -0.014688      -0.002251       0.016939              1.711767       1.508122      -0.120278      -0.272447       1.575493       0.198720       2.051687          -0.000007
           18              H       1.842759       9.202809       4.103150       0.150186       0.794142 0.57604613E+01  0.53228158E+02                                 1.535334                            1.499888      -1.170275       2.355876                    0.995361       3.501563      10.203466       0.452616       1.464508      -0.670819      -0.011579       0.038598       0.004347       0.040531      -0.005084      -0.000353      -0.000309      -0.020847      -0.022570      -0.008122      -0.007239       0.015361              1.547477       1.401051      -0.152887      -0.036918       1.917204       0.054328       1.324174          -0.000001
           19              H       2.800608       1.288250      10.188741       0.136977       1.138807 0.87654111E+01  0.88860529E+02                                 1.864382                            1.783583      -1.372574       2.245297                    0.993758       3.675194      10.776903       0.443940       1.360960      -0.691661       0.005347      -0.016006      -0.032164       0.036322       0.003350      -0.005813       0.008862      -0.001387       0.023195      -0.012542      -0.000864       0.013406              1.874986       1.588496      -0.225235      -0.178448       1.969137       0.333072       2.067325          -0.000006
           20              H       1.385854       4.819057      11.561066       0.129986       1.137212 0.91034636E+01  0.93492739E+02                                 1.882055                            1.831635      -1.405901       2.223152                    0.992537       3.842513      11.471787       0.431551       1.381983      -0.686599      -0.008679       0.032887      -0.008276       0.035005       0.000857       0.002623      -0.002885      -0.018249      -0.016234      -0.008894      -0.003416       0.012310              1.884112       1.722701      -0.248293       0.040044       2.247351      -0.160314       1.682283          -0.000000
           21              H       6.793022      -0.207757       6.873727       0.153128       0.985916 0.73077687E+01  0.70748510E+02                                 1.701108                            1.636232      -1.076054       2.404291                    0.997142       3.358652       9.605864       0.460508       1.373840      -0.690443       0.021839       0.014016       0.031965       0.041172       0.000435       0.014276       0.005454      -0.001528       0.015312      -0.014688      -0.002251       0.016939              1.711766       1.508121       0.120278       0.272447       1.575492       0.198720       2.051686          -0.000008
           22              H       5.283309      15.157802       4.538699       0.150186       0.794142 0.57604621E+01  0.53228167E+02                                 1.535334                            1.499888      -1.170275       2.355876                    0.995361       3.501563      10.203466       0.452616       1.464508      -0.670819      -0.011579      -0.038598      -0.004347       0.040531       0.005084       0.000353      -0.000309      -0.020847      -0.022570      -0.008122      -0.007239       0.015361              1.547477       1.401051       0.152887       0.036918       1.917205       0.054329       1.324174          -0.000001
           23              H       6.241158      -1.610417      15.736808       0.136977       1.138806 0.87654080E+01  0.88860492E+02                                 1.864382                            1.783583      -1.372572       2.245298                    0.993758       3.675193      10.776901       0.443940       1.360961      -0.691661       0.005347       0.016006       0.032164       0.036322      -0.003350       0.005813       0.008862      -0.001387       0.023196      -0.012542      -0.000864       0.013406              1.874986       1.588496       0.225235       0.178448       1.969136       0.333072       2.067326          -0.000006
           24              H       4.826404      -5.141224      14.364482       0.129986       1.137211 0.91034508E+01  0.93492572E+02                                 1.882053                            1.831634      -1.405899       2.223152                    0.992537       3.842511      11.471778       0.431551       1.381983      -0.686599      -0.008679      -0.032887       0.008275       0.035005      -0.000857      -0.002622      -0.002885      -0.018249      -0.016234      -0.008894      -0.003416       0.012310              1.884110       1.722699       0.248293      -0.040044       2.247350      -0.160313       1.682281           0.000000
           25              C       4.041958       6.316985      13.638567       0.164649      32.206113 0.39176542E+03  0.89943080E+04                                 9.092083                            6.806001      -0.195388       1.967713                    0.999000      25.961015      74.306212       0.601693       0.443393      -1.045240       0.035341      -0.068763      -0.037393       0.085881       0.018578       0.025001       0.032406       0.106900      -0.046381      -0.066398      -0.008634       0.075032             10.560145       6.160341      -2.275054      -1.842773      15.974269      -1.046564       9.545826           0.000007
           26              C       3.894703       5.496139      14.717070      -0.137398      30.172901 0.44225670E+03  0.10518755E+05                                 8.630669                            7.198368      -0.211006       1.924931                    0.997676      29.582873      87.611087       0.586126       0.439365      -1.042367      -0.002441      -0.009419       0.000068       0.009730       0.020817       0.001501       0.028089       0.091315      -0.080875      -0.059579      -0.004737       0.064316              9.240250       5.851230      -1.201602      -1.352748      12.042687      -1.960189       9.826831          -0.000000
           27              C       4.322707       4.165725      14.566702       0.042870      33.659441 0.46150969E+03  0.11016369E+05                                 9.337026                            7.343933      -0.277198       1.933226                    0.997849      27.258666      79.034254       0.585519       0.438236      -1.050410       0.016379       0.035475      -0.046278       0.060567       0.016852       0.014442       0.025976       0.049540      -0.100783      -0.049883      -0.002646       0.052529             10.678411       6.288401      -0.978579      -1.577648      11.394034      -2.972397      14.352797           0.000002
           28              C       4.808513       3.709193      13.303263      -0.146245      30.420698 0.47591596E+03  0.11545022E+05                                 8.767879                            7.526674      -0.394687       1.862734                    0.996697      30.246999      90.883028       0.565633       0.446383      -1.036787       0.004037       0.007544       0.024030       0.025508       0.009837       0.035416       0.017785       0.047462      -0.134731      -0.060312      -0.001705       0.062016              9.478293       6.735085      -0.331962      -2.210353       9.568087      -1.484315      12.131709           0.000004
           29              C       4.928932       4.595898      12.290438       0.149140      30.663289 0.41303482E+03  0.96660545E+04                                 8.901541                            7.085668      -0.489888       1.856634                    0.998586      27.324357      80.508898       0.574166       0.455833      -1.031884      -0.028947       0.052205       0.058450       0.083544       0.003187       0.037914       0.015962       0.057504      -0.111120      -0.055798      -0.007073       0.062871              9.922298       6.639025      -0.918146      -3.005699      10.111188      -0.717107      13.016680           0.000001
           30              C       3.671067       7.800884      13.645480       0.622254      23.790376 0.25078808E+03  0.52079158E+04                                 7.671482                            5.660032      -0.211259       1.992684                    0.998790      22.307589      62.978239       0.615725       0.479029      -1.013859      -0.028007       0.086762       0.002239       0.091198       0.045431       0.090332      -0.003593       0.159609      -0.018743      -0.101146      -0.044094       0.145241              8.835539       6.961222      -2.105746      -2.891273      11.952101       0.434713       7.593295           0.000001
           31              C       4.315138       3.261709      15.741993       0.675756      21.936127 0.24097061E+03  0.50034693E+04                                 7.552258                            5.741981      -0.487519       1.921976                    0.997026      22.280900      64.959865       0.574921       0.513087      -0.986812       0.028094      -0.060185       0.072186       0.098094      -0.073159      -0.050227       0.009861       0.107795      -0.137721      -0.077863      -0.050010       0.127873              8.687271       5.381135       1.580901       1.313714       8.229051      -0.815114      12.451626          -0.000002
           32              C       5.474603       4.271334      10.892187       0.560496      21.953719 0.27307844E+03  0.58147678E+04                                 7.325620                            5.960263      -0.282347       1.958324                    0.998239      23.574844      68.233356       0.589639       0.487837      -1.005441       0.032420       0.007216      -0.096211       0.101783      -0.006324       0.054982      -0.015549       0.175705      -0.029982      -0.086200      -0.031230       0.117430              7.927692       5.615987      -0.218202      -2.082105       9.052720      -0.171369       9.114369          -0.000001
           33              C       4.441750      10.621752       5.103876       0.122389      32.801724 0.41709077E+03  0.97440013E+04                                 9.233369                            7.040609      -0.252534       1.944314                    0.998433      26.755832      77.696231       0.588272       0.445678      -1.042063       0.046248      -0.080244      -0.016553       0.094085       0.024747       0.013134       0.028560       0.068967      -0.101978      -0.055671      -0.008659       0.064330             10.733533       6.588832      -3.414800      -0.477922      15.124884      -1.682200      10.486882           0.000004
           34              C       4.381196      10.177936       6.410524      -0.127206      30.929236 0.43994364E+03  0.10462297E+05                                 8.768775                            7.164725      -0.227181       1.913765                    0.998486      29.795757      88.574195       0.588631       0.437556      -1.042220       0.022365      -0.013940       0.011083       0.028589       0.044861       0.009949       0.022680       0.093958      -0.037173      -0.064774      -0.010055       0.074829              9.514540       5.710852      -2.098604      -0.060471      11.668301      -2.431757      11.164467           0.000001
           35              C       4.786493       8.878630       6.661138       0.071815      33.588058 0.42564306E+03  0.99425955E+04                                 9.309445                            7.048656      -0.148452       1.989596                    0.998021      26.239584      74.910397       0.599037       0.437722      -1.052218       0.013450       0.011779      -0.030263       0.035149       0.017388      -0.001144       0.016261       0.024036      -0.117982      -0.044954       0.003587       0.041367             10.880383       5.976930      -1.888061      -0.325599      10.740512      -3.001732      15.923709          -0.000001
           36              C       5.246839       8.085285       5.575721      -0.135072      30.183617 0.46903563E+03  0.11351927E+05                                 8.702534                            7.451678      -0.397465       1.857597                    0.997112      30.458031      91.811618       0.570044       0.443950      -1.036818       0.002923       0.020043       0.017797       0.026962       0.035521       0.028505      -0.006094       0.047720      -0.143461      -0.060261      -0.010763       0.071024              9.247569       6.359773      -1.429318      -1.097694       8.625702      -0.740956      12.757234           0.000003
           37              C       5.326660       8.618570       4.305369       0.131739      29.773436 0.41072370E+03  0.95933557E+04                                 8.732054                            7.074650      -0.372563       1.898659                    0.998459      27.240303      80.043357       0.573844       0.456974      -1.031792      -0.013587       0.061650       0.047781       0.079173       0.038111       0.025646       0.003903       0.053707      -0.149746      -0.056614      -0.019769       0.076384              9.681436       6.647270      -2.159685      -1.870648      10.013777       0.445132      12.383260           0.000005
           38              C       3.991038      11.994753       4.682154       0.647656      21.132540 0.24474934E+03  0.50776607E+04                                 7.273093                            5.708006      -0.251995       1.996002                    0.998356      22.121174      63.478624       0.591405       0.499205      -0.998313      -0.025286       0.112092      -0.022346       0.117062       0.064574       0.047115       0.010774       0.102578      -0.174014      -0.075233      -0.048492       0.123725              8.249596       6.093395      -2.983050      -1.061981      11.263391       0.218286       7.392002          -0.000002
           39              C       4.786493       8.357149       8.064574       0.572221      23.829499 0.27118574E+03  0.57448465E+04                                 7.725382                            5.893406      -0.046060       2.034807                    0.999606      23.106046      65.967218       0.602001       0.480283      -1.012813      -0.013191       0.000814       0.033241       0.035772       0.009999      -0.009060       0.030293       0.139348      -0.296867      -0.109868      -0.010220       0.120088              8.873699       4.433113      -0.314300       0.302434       8.602561      -1.887960      13.585423           0.000001
           40              C       5.883341       7.892278       3.041931       0.556803      21.253325 0.27570516E+03  0.58766854E+04                                 7.117998                            5.956398      -0.271797       1.955918                    0.998537      23.659678      68.206949       0.595477       0.482563      -1.009563       0.032331      -0.018594      -0.094219       0.101332       0.058190       0.028489       0.026071       0.121108      -0.062284      -0.077347      -0.027512       0.104859              7.592175       5.964902      -1.952606      -1.113638       8.443338       0.250740       8.368286           0.000001
           41              C       0.601408      11.711848      12.286982       0.164649      32.206100 0.39176519E+03  0.89943012E+04                                 9.092078                            6.805997      -0.195387       1.967713                    0.999000      25.961014      74.306194       0.601694       0.443393      -1.045240       0.035341       0.068763       0.037393       0.085881      -0.018578      -0.025001       0.032406       0.106900      -0.046380      -0.066398      -0.008633       0.075032             10.560140       6.160339       2.275055       1.842774      15.974261      -1.046556       9.545819           0.000006
           42              C       0.454153      12.532694      11.208479      -0.137398      30.172900 0.44225676E+03  0.10518757E+05                                 8.630667                            7.198368      -0.211005       1.924931                    0.997676      29.582873      87.611075       0.586126       0.439364      -1.042367      -0.002441       0.009419      -0.000068       0.009730      -0.020817      -0.001501       0.028089       0.091315      -0.080874      -0.059579      -0.004737       0.064315              9.240247       5.851230       1.201601       1.352749      12.042683      -1.960187       9.826828          -0.000000
           43              C       0.882157      13.863108      11.358847       0.042870      33.659443 0.46150978E+03  0.11016371E+05                                 9.337025                            7.343933      -0.277198       1.933226                    0.997849      27.258671      79.034268       0.585519       0.438236      -1.050410       0.016379      -0.035475       0.046278       0.060567      -0.016852      -0.014443       0.025976       0.049540      -0.100783      -0.049883      -0.002646       0.052529             10.678410       6.288402       0.978580       1.577650      11.394028      -2.972392      14.352799           0.000002
           44              C       1.367963      -4.031360      12.622285      -0.146245      30.420687 0.47591568E+03  0.11545014E+05                                 8.767877                            7.526672      -0.394687       1.862733                    0.996697      30.246998      90.883024       0.565633       0.446383      -1.036787       0.004037      -0.007544      -0.024030       0.025508      -0.009837      -0.035415       0.017785       0.047462      -0.134731      -0.060311      -0.001705       0.062016              9.478291       6.735084       0.331964       2.210355       9.568083      -1.484308      12.131705           0.000005
           45              C       1.488382      -4.918065      13.635110       0.149140      30.663285 0.41303473E+03  0.96660519E+04                                 8.901541                            7.085667      -0.489889       1.856633                    0.998586      27.324351      80.508876       0.574166       0.455833      -1.031884      -0.028947      -0.052205      -0.058450       0.083544      -0.003187      -0.037914       0.015962       0.057505      -0.111120      -0.055798      -0.007073       0.062871              9.922297       6.639025       0.918147       3.005700      10.111188      -0.717105      13.016679           0.000002
           46              C       0.230517      10.227949      12.280068       0.622255      23.790364 0.25078787E+03  0.52079101E+04                                 7.671478                            5.660029      -0.211257       1.992685                    0.998790      22.307583      62.978207       0.615725       0.479029      -1.013859      -0.028007      -0.086763      -0.002239       0.091198      -0.045431      -0.090332      -0.003593       0.159609      -0.018743      -0.101146      -0.044094       0.145241              8.835535       6.961220       2.105748       2.891272      11.952095       0.434717       7.593289           0.000001
           47              C       0.874588      -3.583876      10.183555       0.675756      21.936123 0.24097057E+03  0.50034683E+04                                 7.552257                            5.741981      -0.487519       1.921976                    0.997026      22.280902      64.959869       0.574921       0.513087      -0.986812       0.028094       0.060185      -0.072186       0.098094       0.073158       0.050226       0.009861       0.107795      -0.137721      -0.077863      -0.050010       0.127873              8.687269       5.381135      -1.580901      -1.313715       8.229046      -0.815109      12.451625          -0.000002
           48              C       2.034053      -4.593501      15.033361       0.560496      21.953725 0.27307854E+03  0.58147706E+04                                 7.325621                            5.960265      -0.282348       1.958324                    0.998239      23.574844      68.233358       0.589639       0.487837      -1.005441       0.032420      -0.007216       0.096211       0.101783       0.006324      -0.054982      -0.015549       0.175705      -0.029982      -0.086200      -0.031230       0.117430              7.927694       5.615989       0.218202       2.082107       9.052719      -0.171370       9.114375          -0.000001
           49              C       1.001200      13.738859       3.537973       0.122389      32.801715 0.41709061E+03  0.97439967E+04                                 9.233368                            7.040608      -0.252535       1.944313                    0.998433      26.755829      77.696227       0.588272       0.445678      -1.042063       0.046248       0.080244       0.016553       0.094085      -0.024746      -0.013134       0.028560       0.068967      -0.101978      -0.055671      -0.008659       0.064330             10.733532       6.588830       3.414798       0.477921      15.124882      -1.682206      10.486884           0.000004
           50              C       0.940646      14.182675       2.231326      -0.127206      30.929254 0.43994379E+03  0.10462302E+05                                 8.768778                            7.164726      -0.227181       1.913765                    0.998486      29.795759      88.574201       0.588631       0.437556      -1.042220       0.022364       0.013940      -0.011083       0.028589      -0.044861      -0.009949       0.022680       0.093958      -0.037173      -0.064774      -0.010055       0.074829              9.514544       5.710853       2.098605       0.060470      11.668306      -2.431761      11.164472           0.000001
           51              C       1.345943      15.481981       1.980712       0.071815      33.588068 0.42564309E+03  0.99425966E+04                                 9.309447                            7.048656      -0.148453       1.989596                    0.998021      26.239593      74.910430       0.599037       0.437722      -1.052218       0.013450      -0.011779       0.030263       0.035149      -0.017387       0.001144       0.016261       0.024037      -0.117981      -0.044954       0.003587       0.041367             10.880385       5.976931       1.888063       0.325601      10.740516      -3.001730      15.923710          -0.000001
           52              C       1.806289      16.275326       3.066128      -0.135072      30.183620 0.46903558E+03  0.11351926E+05                                 8.702536                            7.451679      -0.397466       1.857597                    0.997112      30.458045      91.811681       0.570044       0.443950      -1.036818       0.002923      -0.020043      -0.017797       0.026962      -0.035521      -0.028505      -0.006094       0.047720      -0.143461      -0.060261      -0.010763       0.071024              9.247571       6.359774       1.429320       1.097697       8.625705      -0.740951      12.757235           0.000003
           53              C       1.886110      15.742041       4.336480       0.131740      29.773430 0.41072368E+03  0.95933550E+04                                 8.732053                            7.074650      -0.372563       1.898659                    0.998459      27.240301      80.043352       0.573844       0.456974      -1.031792      -0.013587      -0.061650      -0.047781       0.079173      -0.038111      -0.025646       0.003903       0.053707      -0.149746      -0.056614      -0.019770       0.076384              9.681435       6.647269       2.159683       1.870646      10.013773       0.445127      12.383262           0.000006
           54              C       0.550488      12.365858       3.959695       0.647656      21.132549 0.24474942E+03  0.50776627E+04                                 7.273094                            5.708007      -0.251995       1.996002                    0.998356      22.121174      63.478621       0.591405       0.499205      -0.998313      -0.025286      -0.112092       0.022346       0.117062      -0.064574      -0.047115       0.010774       0.102578      -0.174014      -0.075233      -0.048492       0.123725              8.249598       6.093397       2.983053       1.061981      11.263397       0.218286       7.392001          -0.000002
           55              C       1.345943      16.003462       0.577276       0.572221      23.829504 0.27118579E+03  0.57448478E+04                                 7.725383                            5.893406      -0.046060       2.034807                    0.999606      23.106048      65.967224       0.602001       0.480283      -1.012813      -0.013191      -0.000814      -0.033242       0.035773      -0.009999       0.009060       0.030293       0.139348      -0.296867      -0.109868      -0.010221       0.120089              8.873700       4.433114       0.314300      -0.302434       8.602561      -1.887960      13.585426           0.000002
           56              C       2.442791      -1.882667       5.599918       0.556804      21.253337 0.27570543E+03  0.58766924E+04                                 7.118001                            5.956401      -0.271797       1.955918                    0.998537      23.659681      68.206959       0.595477       0.482563      -1.009563       0.032330       0.018594       0.094219       0.101332      -0.058189      -0.028489       0.026071       0.121108      -0.062284      -0.077347      -0.027512       0.104859              7.592178       5.964905       1.952607       1.113641       8.443340       0.250744       8.368290           0.000001
           57              C       2.839142       5.702237       3.645132       0.164649      32.206112 0.39176543E+03  0.89943079E+04                                 9.092081                            6.806000      -0.195387       1.967713                    0.999000      25.961014      74.306197       0.601694       0.443393      -1.045240      -0.035341       0.068763       0.037393       0.085881       0.018578       0.025001       0.032406       0.106900      -0.046380      -0.066398      -0.008633       0.075031             10.560142       6.160339      -2.275053      -1.842773      15.974264      -1.046563       9.545824           0.000007
           58              C       2.986397       6.523083       2.566629      -0.137398      30.172901 0.44225672E+03  0.10518756E+05                                 8.630669                            7.198368      -0.211006       1.924931                    0.997676      29.582872      87.611079       0.586126       0.439364      -1.042367       0.002441       0.009419      -0.000068       0.009730       0.020817       0.001501       0.028089       0.091315      -0.080875      -0.059579      -0.004737       0.064316              9.240249       5.851230      -1.201601      -1.352748      12.042687      -1.960189       9.826830          -0.000001
           59              C       2.558393       7.853497       2.716997       0.042870      33.659442 0.46150970E+03  0.11016369E+05                                 9.337026                            7.343933      -0.277199       1.933226                    0.997849      27.258667      79.034259       0.585518       0.438236      -1.050410      -0.016379      -0.035475       0.046278       0.060567       0.016852       0.014442       0.025976       0.049540      -0.100783      -0.049883      -0.002646       0.052529             10.678411       6.288401      -0.978579      -1.577648      11.394034      -2.972397      14.352798           0.000003
           60              C       2.072587       8.310029       3.980436      -0.146246      30.420709 0.47591619E+03  0.11545029E+05                                 8.767882                            7.526676      -0.394688       1.862733                    0.996697      30.247006      90.883057       0.565632       0.446383      -1.036787      -0.004037      -0.007544      -0.024030       0.025508       0.009837       0.035416       0.017785       0.047462      -0.134731      -0.060312      -0.001705       0.062016              9.478296       6.735087      -0.331962      -2.210354       9.568088      -1.484316      12.131714           0.000004
           61              C       1.952168       7.423324       4.993261       0.149140      30.663284 0.41303474E+03  0.96660522E+04                                 8.901541                            7.085667      -0.489889       1.856633                    0.998586      27.324354      80.508890       0.574166       0.455833      -1.031884       0.028947      -0.052205      -0.058450       0.083544       0.003187       0.037914       0.015962       0.057504      -0.111120      -0.055798      -0.007073       0.062871              9.922297       6.639024      -0.918145      -3.005699      10.111187      -0.717107      13.016680           0.000002
           62              C       3.210033       4.218338       3.638219       0.622254      23.790371 0.25078802E+03  0.52079140E+04                                 7.671480                            5.660031      -0.211257       1.992685                    0.998790      22.307583      62.978210       0.615725       0.479029      -1.013859       0.028007      -0.086763      -0.002239       0.091198       0.045431       0.090332      -0.003593       0.159609      -0.018743      -0.101146      -0.044094       0.145241              8.835537       6.961220      -2.105745      -2.891272      11.952097       0.434713       7.593294           0.000000
           63              C       2.565962       8.757513       1.541706       0.675756      21.936129 0.24097063E+03  0.50034699E+04                                 7.552258                            5.741982      -0.487519       1.921976                    0.997026      22.280902      64.959871       0.574921       0.513087      -0.986812      -0.028094       0.060185      -0.072186       0.098094      -0.073159      -0.050227       0.009861       0.107795      -0.137721      -0.077863      -0.050010       0.127873              8.687271       5.381135       1.580901       1.313714       8.229051      -0.815114      12.451627          -0.000002
           64              C       1.406497       7.747888       6.391512       0.560496      21.953723 0.27307848E+03  0.58147691E+04                                 7.325621                            5.960264      -0.282348       1.958324                    0.998239      23.574848      68.233375       0.589639       0.487837      -1.005441      -0.032420      -0.007216       0.096211       0.101783      -0.006324       0.054982      -0.015549       0.175705      -0.029982      -0.086200      -0.031230       0.117430              7.927694       5.615988      -0.218202      -2.082105       9.052722      -0.171370       9.114371          -0.000002
           65              C       2.439350       1.397470      12.179823       0.122389      32.801725 0.41709079E+03  0.97440017E+04                                 9.233369                            7.040609      -0.252534       1.944314                    0.998433      26.755832      77.696230       0.588272       0.445678      -1.042063      -0.046248       0.080244       0.016553       0.094085       0.024746       0.013134       0.028559       0.068967      -0.101978      -0.055671      -0.008659       0.064330             10.733533       6.588832      -3.414801      -0.477923      15.124885      -1.682199      10.486881           0.000004
           66              C       2.499904       1.841286      10.873175      -0.127206      30.929223 0.43994343E+03  0.10462291E+05                                 8.768772                            7.164723      -0.227179       1.913765                    0.998486      29.795747      88.574150       0.588631       0.437556      -1.042220      -0.022365       0.013940      -0.011083       0.028589       0.044861       0.009949       0.022680       0.093958      -0.037173      -0.064774      -0.010055       0.074829              9.514536       5.710850      -2.098603      -0.060471      11.668298      -2.431755      11.164461           0.000001
           67              C       2.094607       3.140592      10.622561       0.071815      33.588053 0.42564302E+03  0.99425942E+04                                 9.309444                            7.048656      -0.148452       1.989596                    0.998021      26.239582      74.910387       0.599037       0.437722      -1.052218      -0.013450      -0.011779       0.030263       0.035149       0.017388      -0.001144       0.016261       0.024037      -0.117981      -0.044954       0.003587       0.041367             10.880381       5.976929      -1.888061      -0.325600      10.740511      -3.001730      15.923704          -0.000000
           68              C       1.634261       3.933937      11.707978      -0.135072      30.183630 0.46903590E+03  0.11351935E+05                                 8.702538                            7.451681      -0.397466       1.857597                    0.997112      30.458045      91.811683       0.570044       0.443950      -1.036818      -0.002923      -0.020043      -0.017797       0.026963       0.035521       0.028505      -0.006094       0.047720      -0.143461      -0.060261      -0.010763       0.071024              9.247574       6.359776      -1.429319      -1.097695       8.625706      -0.740957      12.757239           0.000003
           69              C       1.554440       3.400652      12.978330       0.131739      29.773431 0.41072359E+03  0.95933526E+04                                 8.732054                            7.074649      -0.372563       1.898659                    0.998459      27.240300      80.043348       0.573844       0.456974      -1.031792       0.013587      -0.061650      -0.047781       0.079173       0.038111       0.025646       0.003903       0.053707      -0.149746      -0.056614      -0.019770       0.076384              9.681435       6.647270      -2.159685      -1.870647      10.013777       0.445132      12.383259           0.000005
           70              C       2.890062       0.024469      12.601545       0.647656      21.132544 0.24474939E+03  0.50776620E+04                                 7.273093                            5.708007      -0.251996       1.996002                    0.998356      22.121176      63.478630       0.591405       0.499205      -0.998313       0.025286      -0.112092       0.022347       0.117062       0.064574       0.047115       0.010774       0.102578      -0.174014      -0.075233      -0.048492       0.123725              8.249597       6.093396      -2.983050      -1.061982      11.263393       0.218286       7.392002          -0.000002
           71              C       2.094607       3.662073       9.219125       0.572221      23.829486 0.27118558E+03  0.57448419E+04                                 7.725379                            5.893404      -0.046059       2.034808                    0.999606      23.106035      65.967172       0.602001       0.480283      -1.012813       0.013191      -0.000814      -0.033242       0.035772       0.009999      -0.009060       0.030293       0.139348      -0.296867      -0.109868      -0.010221       0.120089              8.873695       4.433112      -0.314300       0.302434       8.602557      -1.887958      13.585416           0.000001
           72              C       0.997759       4.126944      14.241768       0.556803      21.253333 0.27570529E+03  0.58766890E+04                                 7.118000                            5.956400      -0.271797       1.955918                    0.998537      23.659685      68.206974       0.595477       0.482563      -1.009563      -0.032331       0.018594       0.094219       0.101332       0.058190       0.028489       0.026071       0.121108      -0.062284      -0.077347      -0.027512       0.104859              7.592177       5.964903      -1.952606      -1.113638       8.443340       0.250740       8.368288           0.000001
           73              C       6.279692       0.307374       4.996717       0.164649      32.206097 0.39176517E+03  0.89943006E+04                                 9.092078                            6.805998      -0.195387       1.967713                    0.999000      25.961013      74.306194       0.601694       0.443393      -1.045240      -0.035341      -0.068763      -0.037393       0.085881      -0.018578      -0.025001       0.032406       0.106900      -0.046380      -0.066398      -0.008633       0.075032             10.560139       6.160339       2.275055       1.842774      15.974261      -1.046556       9.545819           0.000006
           74              C       6.426947      -0.513472       6.075220      -0.137398      30.172888 0.44225656E+03  0.10518751E+05                                 8.630665                            7.198366      -0.211005       1.924932                    0.997676      29.582865      87.611043       0.586127       0.439364      -1.042367       0.002441      -0.009419       0.000068       0.009730      -0.020817      -0.001501       0.028089       0.091315      -0.080874      -0.059579      -0.004737       0.064315              9.240244       5.851228       1.201601       1.352749      12.042679      -1.960186       9.826826          -0.000001
           75              C       5.998943      -1.843886       5.924852       0.042869      33.659438 0.46150970E+03  0.11016369E+05                                 9.337025                            7.343933      -0.277198       1.933226                    0.997849      27.258669      79.034263       0.585519       0.438236      -1.050410      -0.016379       0.035474      -0.046278       0.060567      -0.016852      -0.014442       0.025976       0.049540      -0.100782      -0.049883      -0.002646       0.052529             10.678409       6.288402       0.978580       1.577650      11.394027      -2.972392      14.352799           0.000002
           76              C       5.513137      16.050582       4.661414      -0.146246      30.420701 0.47591597E+03  0.11545023E+05                                 8.767880                            7.526674      -0.394687       1.862733                    0.996697      30.247007      90.883062       0.565632       0.446383      -1.036787      -0.004037       0.007544       0.024030       0.025508      -0.009837      -0.035415       0.017785       0.047462      -0.134731      -0.060311      -0.001705       0.062016              9.478294       6.735087       0.331964       2.210356       9.568085      -1.484309      12.131711           0.000005
           77              C       5.392718      16.937287       3.648589       0.149140      30.663289 0.41303481E+03  0.96660540E+04                                 8.901541                            7.085667      -0.489888       1.856634                    0.998586      27.324356      80.508894       0.574166       0.455833      -1.031884       0.028947       0.052205       0.058450       0.083544      -0.003187      -0.037914       0.015962       0.057504      -0.111120      -0.055798      -0.007073       0.062871              9.922298       6.639025       0.918147       3.005700      10.111188      -0.717104      13.016681           0.000001
           78              C       6.650583       1.791273       5.003631       0.622254      23.790360 0.25078782E+03  0.52079089E+04                                 7.671478                            5.660029      -0.211257       1.992685                    0.998790      22.307579      62.978190       0.615725       0.479029      -1.013859       0.028006       0.086763       0.002239       0.091198      -0.045431      -0.090332      -0.003593       0.159609      -0.018743      -0.101146      -0.044095       0.145241              8.835534       6.961220       2.105748       2.891272      11.952094       0.434718       7.593288           0.000000
           79              C       6.006512      15.603098       7.100144       0.675756      21.936122 0.24097057E+03  0.50034681E+04                                 7.552256                            5.741980      -0.487519       1.921977                    0.997026      22.280901      64.959862       0.574921       0.513087      -0.986812      -0.028094      -0.060185       0.072186       0.098094       0.073159       0.050227       0.009861       0.107795      -0.137721      -0.077863      -0.050010       0.127873              8.687268       5.381135      -1.580901      -1.313715       8.229045      -0.815109      12.451624          -0.000002
           80              C       4.847047      16.612723       2.250338       0.560496      21.953734 0.27307868E+03  0.58147741E+04                                 7.325623                            5.960266      -0.282348       1.958324                    0.998239      23.574851      68.233383       0.589639       0.487837      -1.005441      -0.032420       0.007216      -0.096211       0.101783       0.006324      -0.054982      -0.015549       0.175705      -0.029982      -0.086200      -0.031230       0.117430              7.927696       5.615991       0.218202       2.082107       9.052721      -0.171370       9.114377          -0.000001
           81              C       5.879900      -1.719637      13.745726       0.122389      32.801716 0.41709063E+03  0.97439972E+04                                 9.233368                            7.040608      -0.252535       1.944313                    0.998433      26.755829      77.696223       0.588272       0.445678      -1.042063      -0.046248      -0.080244      -0.016553       0.094085      -0.024746      -0.013134       0.028560       0.068967      -0.101978      -0.055671      -0.008659       0.064330             10.733531       6.588830       3.414798       0.477921      15.124882      -1.682205      10.486883           0.000004
           82              C       5.940454      -2.163453      15.052373      -0.127206      30.929242 0.43994358E+03  0.10462295E+05                                 8.768776                            7.164724      -0.227180       1.913765                    0.998486      29.795751      88.574170       0.588631       0.437556      -1.042220      -0.022364      -0.013940       0.011083       0.028589      -0.044861      -0.009949       0.022680       0.093958      -0.037173      -0.064774      -0.010055       0.074829              9.514541       5.710851       2.098604       0.060470      11.668303      -2.431760      11.164469           0.000002
           83              C       5.535157      -3.462759      15.302987       0.071815      33.588060 0.42564297E+03  0.99425931E+04                                 9.309445                            7.048655      -0.148452       1.989596                    0.998021      26.239588      74.910410       0.599037       0.437722      -1.052218      -0.013450       0.011779      -0.030263       0.035149      -0.017387       0.001144       0.016261       0.024036      -0.117981      -0.044954       0.003587       0.041367             10.880384       5.976930       1.888063       0.325601      10.740514      -3.001730      15.923706          -0.000002
           84              C       5.074811      -4.256104      14.217571      -0.135072      30.183617 0.46903551E+03  0.11351923E+05                                 8.702535                            7.451678      -0.397465       1.857597                    0.997112      30.458039      91.811655       0.570044       0.443950      -1.036818      -0.002923       0.020042       0.017797       0.026962      -0.035521      -0.028505      -0.006094       0.047720      -0.143461      -0.060261      -0.010763       0.071024              9.247571       6.359774       1.429320       1.097697       8.625704      -0.740951      12.757235           0.000004
           85              C       4.994990      -3.722819      12.947219       0.131739      29.773429 0.41072360E+03  0.95933527E+04                                 8.732053                            7.074649      -0.372562       1.898659                    0.998459      27.240300      80.043345       0.573844       0.456974      -1.031792       0.013587       0.061650       0.047781       0.079173      -0.038111      -0.025646       0.003903       0.053707      -0.149746      -0.056614      -0.019769       0.076384              9.681434       6.647267       2.159683       1.870646      10.013772       0.445129      12.383263           0.000005
           86              C       6.330612      -0.346636      13.324004       0.647656      21.132550 0.24474943E+03  0.50776630E+04                                 7.273094                            5.708007      -0.251996       1.996002                    0.998356      22.121174      63.478621       0.591405       0.499205      -0.998313       0.025286       0.112092      -0.022346       0.117062      -0.064574      -0.047115       0.010774       0.102578      -0.174014      -0.075233      -0.048492       0.123725              8.249599       6.093397       2.983053       1.061981      11.263398       0.218287       7.392001          -0.000002
           87              C       5.535157      -3.984240      16.706423       0.572221      23.829499 0.27118573E+03  0.57448462E+04                                 7.725383                            5.893406      -0.046060       2.034807                    0.999606      23.106045      65.967216       0.602001       0.480283      -1.012813       0.013191       0.000814       0.033242       0.035772      -0.009998       0.009060       0.030293       0.139348      -0.296867      -0.109868      -0.010221       0.120089              8.873700       4.433114       0.314300      -0.302434       8.602561      -1.887960      13.585425           0.000001
           88              C       4.438310      13.901889      11.683781       0.556803      21.253344 0.27570552E+03  0.58766950E+04                                 7.118003                            5.956403      -0.271797       1.955918                    0.998537      23.659685      68.206978       0.595476       0.482563      -1.009563      -0.032331      -0.018594      -0.094219       0.101332      -0.058190      -0.028489       0.026071       0.121108      -0.062283      -0.077347      -0.027512       0.104859              7.592181       5.964907       1.952608       1.113643       8.443341       0.250747       8.368295           0.000002
           89              N       4.597263       5.901694      12.452905      -0.463229      46.856027 0.73701461E+03  0.19465691E+05                                10.747332                            8.765502      -0.001314       1.950068                    0.999782      33.202572      96.150604       0.593203       0.390939      -1.098111      -0.035875      -0.149435       0.167441       0.227276      -0.014397       0.035679       0.100318       0.102641      -0.115685      -0.141687       0.055460       0.086227             11.735982       8.009165      -2.745109      -3.325139      15.371450       2.224016      11.827332           0.000003
           90              N       4.922051       9.852253       4.068583      -0.403366      44.213081 0.70438675E+03  0.18457123E+05                                10.520284                            8.719791      -0.170115       1.904106                    0.999162      32.655946      95.244787       0.577459       0.404792      -1.084901       0.006152      -0.072575       0.207250       0.219675       0.008120       0.019178       0.078985       0.088053      -0.348299      -0.154124       0.046991       0.107133             11.638160       8.335723      -3.431636      -1.543976      16.227918       1.818103      10.350840          -0.000000
           91              N       1.156713      12.127139      13.472643      -0.463228      46.855991 0.73701371E+03  0.19465661E+05                                10.747325                            8.765496      -0.001313       1.950068                    0.999782      33.202562      96.150554       0.593204       0.390939      -1.098111      -0.035875       0.149435      -0.167441       0.227276       0.014397      -0.035679       0.100318       0.102642      -0.115685      -0.141687       0.055460       0.086227             11.735974       8.009160       2.745109       3.325137      15.371439       2.224016      11.827323           0.000003
           92              N       1.481501      14.508358       4.573267      -0.403366      44.213083 0.70438718E+03  0.18457137E+05                                10.520284                            8.719794      -0.170115       1.904106                    0.999162      32.655944      95.244781       0.577459       0.404792      -1.084901       0.006152       0.072575      -0.207250       0.219676      -0.008120      -0.019178       0.078985       0.088053      -0.348299      -0.154124       0.046991       0.107133             11.638160       8.335722       3.431632       1.543975      16.227911       1.818096      10.350846           0.000000
           93              N       2.283837       6.117528       4.830794      -0.463228      46.856006 0.73701423E+03  0.19465678E+05                                10.747327                            8.765499      -0.001313       1.950068                    0.999782      33.202564      96.150560       0.593204       0.390939      -1.098111       0.035875       0.149435      -0.167441       0.227276      -0.014397       0.035679       0.100318       0.102641      -0.115685      -0.141687       0.055460       0.086227             11.735976       8.009161      -2.745107      -3.325137      15.371441       2.224015      11.827326           0.000002
           94              N       1.959049       2.166969      13.215116      -0.403366      44.213079 0.70438667E+03  0.18457120E+05                                10.520283                            8.719790      -0.170115       1.904107                    0.999162      32.655943      95.244774       0.577459       0.404792      -1.084901      -0.006152       0.072575      -0.207250       0.219676       0.008120       0.019178       0.078985       0.088053      -0.348299      -0.154124       0.046991       0.107133             11.638160       8.335722      -3.431637      -1.543976      16.227918       1.818103      10.350839           0.000000
           95              N       5.724387      -0.107917       3.811056      -0.463229      46.856003 0.73701397E+03  0.19465670E+05                                10.747327                            8.765498      -0.001314       1.950068                    0.999782      33.202568      96.150582       0.593204       0.390939      -1.098111       0.035875      -0.149434       0.167441       0.227276       0.014397      -0.035679       0.100318       0.102641      -0.115685      -0.141687       0.055460       0.086227             11.735977       8.009162       2.745110       3.325138      15.371443       2.224017      11.827326           0.000003
           96              N       5.399599      -2.489136      12.710432      -0.403366      44.213088 0.70438725E+03  0.18457139E+05                                10.520286                            8.719795      -0.170115       1.904106                    0.999162      32.655946      95.244791       0.577459       0.404792      -1.084901      -0.006152      -0.072575       0.207250       0.219675      -0.008120      -0.019178       0.078985       0.088053      -0.348299      -0.154125       0.046991       0.107133             11.638162       8.335723       3.431633       1.543975      16.227915       1.818098      10.350847           0.000001
           97              O       2.930660       8.266779      14.549245      -0.603539      41.026019 0.57986454E+03  0.14195497E+05                                 9.471338                            7.478894       0.464250       2.184648                    0.997084      28.467767      75.336363       0.691676       0.361726      -1.137656      -0.017588      -0.089078      -0.032290       0.096368      -0.002076      -0.000587       0.014291       0.179389       0.077561      -0.104214       0.027411       0.076803             10.738315      10.279791      -4.651518      -4.308884      11.504237       3.934195      10.430917          -0.000003
           98              O       4.184397       8.451986      12.694704      -0.668257      40.106952 0.65710978E+03  0.16622021E+05                                 9.268156                            7.966359       0.323228       2.105754                    0.998455      30.151438      81.503060       0.668570       0.362170      -1.135621      -0.025774       0.047824       0.070755       0.089206       0.065294       0.037143      -0.053831       0.107329       0.066690      -0.124191       0.047139       0.077051              9.841905       8.498383       1.865163      -3.461524      10.795300      -2.880975      10.232033          -0.000003
           99              O       4.711489       3.740272      16.847113      -0.671004      49.732332 0.70479927E+03  0.18142588E+05                                10.841821                            8.288206       0.223228       2.081723                    0.996485      30.218815      82.390134       0.651007       0.365500      -1.133076      -0.025115      -0.088451      -0.073803       0.117904      -0.036303      -0.001416       0.026201       0.127615      -0.033076      -0.077356      -0.002321       0.079678             13.001469       8.155999       1.182753       3.607880       7.112947       2.283066      23.735461           0.000000
          100              O       3.949063       2.053984      15.519206      -0.663881      38.210958 0.66876671E+03  0.16987707E+05                                 8.991586                            8.058186       0.302211       2.113252                    0.997179      29.830788      80.747198       0.662239       0.364109      -1.134355       0.119413       0.015988       0.010630       0.120946      -0.006222      -0.021176       0.059924      -0.001232      -0.150721      -0.085438       0.020432       0.065006              9.487276       8.634785       3.207875       0.689099      11.906565       1.223298       7.920476           0.000002
          101              O       5.634245       3.086504      10.525254      -0.532819      29.147920 0.49315137E+03  0.11589559E+05                                 7.380563                            6.833899       0.797924       2.298775                    0.998466      27.433991      71.052433       0.733891       0.355131      -1.143299       0.012423       0.039350      -0.009509       0.042346      -0.016446       0.066319       0.013848       0.017037      -0.297274      -0.125434       0.040423       0.085012              7.499154       6.463536      -0.761771      -0.421570      10.217382       1.529486       5.816543          -0.000002
          102              O       5.728516       5.277160      10.172840      -0.682529      43.693195 0.71902072E+03  0.18638502E+05                                 9.903246                            8.402639       0.219606       2.068622                    0.997475      30.865503      85.000296       0.641675       0.368232      -1.128713       0.002037      -0.125579      -0.062437       0.140259       0.023809       0.030389      -0.061375       0.050369      -0.061760      -0.090873       0.041444       0.049428             10.792513       7.470455       0.845177      -1.677738      13.254280      -5.204702      11.652804           0.000002
          103              O       3.511425      12.762769       5.585746      -0.679870      43.913484 0.68395369E+03  0.17424155E+05                                 9.838911                            8.091011       0.453741       2.159168                    0.997822      29.770366      79.992183       0.669840       0.358930      -1.141504       0.093642       0.003079      -0.098812       0.136169       0.029270       0.010705       0.048498       0.063796      -0.018384      -0.069994       0.008641       0.061353             11.211998      10.972162      -5.069714      -2.865023      13.715185       4.111419       8.948649           0.000007
          104              O       4.130036      12.265355       3.457604      -0.616242      33.990581 0.61389206E+03  0.15246018E+05                                 8.262290                            7.707056       0.408724       2.166241                    0.996403      28.708544      76.549569       0.679713       0.362841      -1.136653      -0.043455       0.061509       0.064999       0.099481       0.051684       0.021726       0.011155       0.107534       0.085109      -0.088808       0.015301       0.073507              8.409129       6.972054      -0.461816      -0.944499       8.275486      -0.680966       9.979846           0.000003
          105              O       4.919298       7.127322       8.232226      -0.593442      35.462188 0.58342595E+03  0.14330173E+05                                 8.604367                            7.531471       0.484341       2.185768                    0.996952      28.711704      76.554140       0.683967       0.364590      -1.133386       0.002957      -0.015799      -0.068720       0.070575      -0.009136       0.006281      -0.036288       0.014209      -0.343485      -0.122236       0.050358       0.071878              9.260145       5.918783      -0.356731       0.377807      12.188286      -3.738801       9.673365           0.000007
          106              O       4.706672       9.181455       9.065473      -0.640839      36.326314 0.57555551E+03  0.14044092E+05                                 8.624578                            7.366902       0.699375       2.246135                    0.998631      28.962245      76.170976       0.709881       0.353601      -1.145738      -0.013638       0.077999      -0.060435       0.099610       0.004291       0.008709       0.091975       0.029157       0.058766      -0.096998       0.003805       0.093193              9.318995       5.619636      -0.018556       0.762164       8.050993       2.519404      14.286355          -0.000008
          107              O       6.291390       6.718013       3.114523      -0.527393      29.899701 0.49935813E+03  0.11767878E+05                                 7.514260                            6.887570       0.732250       2.281572                    0.998154      27.299374      70.717082       0.729573       0.356247      -1.142819       0.000716       0.018435      -0.044167       0.047865       0.014273       0.056975      -0.008405       0.021084      -0.344320      -0.131894       0.044400       0.087495              7.711755       7.589893      -2.179919       0.051260      10.480179       0.176130       5.065192           0.000007
          108              O       5.879900       8.563458       1.981749      -0.668595      38.478626 0.68757840E+03  0.17634360E+05                                 9.073013                            8.233533       0.165557       2.060445                    0.996292      30.435303      83.509535       0.645932       0.369727      -1.126992       0.035964      -0.127400       0.007197       0.132574       0.047644       0.035665      -0.038613       0.055417       0.009971      -0.086382       0.028613       0.057769              9.393900       7.483803      -0.485970      -0.138304       8.208188      -2.786444      12.489708           0.000002
          109              O       6.371210       9.762054      11.376304      -0.603539      41.025990 0.57986383E+03  0.14195475E+05                                 9.471332                            7.478888       0.464252       2.184649                    0.997084      28.467764      75.336341       0.691676       0.361726      -1.137656      -0.017588       0.089078       0.032290       0.096368       0.002076       0.000587       0.014291       0.179389       0.077562      -0.104214       0.027411       0.076803             10.738308      10.279788       4.651517       4.308882      11.504229       3.934191      10.430908          -0.000004
          110              O       0.743847       9.576847      13.230844      -0.668256      40.106914 0.65710908E+03  0.16621999E+05                                 9.268150                            7.966354       0.323230       2.105755                    0.998455      30.151425      81.503006       0.668571       0.362170      -1.135622      -0.025774      -0.047824      -0.070755       0.089206      -0.065294      -0.037143      -0.053831       0.107329       0.066690      -0.124190       0.047139       0.077051              9.841898       8.498377      -1.865162       3.461521      10.795292      -2.880972      10.232024          -0.000002
          111              O       1.270939      14.288561       9.078436      -0.671004      49.732301 0.70479872E+03  0.18142570E+05                                10.841816                            8.288202       0.223229       2.081723                    0.996485      30.218816      82.390132       0.651007       0.365500      -1.133076      -0.025115       0.088451       0.073803       0.117904       0.036303       0.001415       0.026201       0.127615      -0.033076      -0.077356      -0.002321       0.079677             13.001461       8.155996      -1.182754      -3.607879       7.112946       2.283068      23.735442           0.000000
          112              O       0.508513      -2.376151      10.406342      -0.663880      38.210948 0.66876650E+03  0.16987700E+05                                 8.991583                            8.058184       0.302212       2.113253                    0.997179      29.830786      80.747185       0.662239       0.364109      -1.134355       0.119413      -0.015988      -0.010630       0.120946       0.006222       0.021176       0.059924      -0.001232      -0.150722      -0.085438       0.020432       0.065006              9.487273       8.634784      -3.207875      -0.689101      11.906560       1.223299       7.920475           0.000002
          113              O       2.193695      -3.408671      15.400294      -0.532819      29.147950 0.49315210E+03  0.11589581E+05                                 7.380570                            6.833905       0.797921       2.298774                    0.998466      27.434003      71.052486       0.733890       0.355131      -1.143298       0.012423      -0.039350       0.009509       0.042346       0.016446      -0.066319       0.013848       0.017037      -0.297276      -0.125435       0.040423       0.085011              7.499160       6.463542       0.761772       0.421571      10.217390       1.529487       5.816548          -0.000002
          114              O       2.287966      -5.599327      15.752709      -0.682529      43.693193 0.71902079E+03  0.18638503E+05                                 9.903246                            8.402640       0.219607       2.068623                    0.997475      30.865497      85.000274       0.641675       0.368232      -1.128714       0.002037       0.125579       0.062437       0.140259      -0.023809      -0.030389      -0.061375       0.050369      -0.061761      -0.090873       0.041444       0.049428             10.792513       7.470455      -0.845177       1.677738      13.254279      -5.204704      11.652806           0.000002
          115              O       0.070875      11.597842       3.056104      -0.679869      43.913467 0.68395322E+03  0.17424141E+05                                 9.838909                            8.091009       0.453741       2.159168                    0.997822      29.770364      79.992178       0.669840       0.358930      -1.141504       0.093642      -0.003079       0.098811       0.136169      -0.029271      -0.010705       0.048498       0.063795      -0.018384      -0.069994       0.008641       0.061353             11.211996      10.972158       5.069714       2.865022      13.715185       4.111417       8.948643           0.000007
          116              O       0.689486      12.095256       5.184246      -0.616242      33.990589 0.61389238E+03  0.15246028E+05                                 8.262292                            7.707058       0.408724       2.166241                    0.996403      28.708540      76.549557       0.679713       0.362841      -1.136653      -0.043455      -0.061509      -0.064999       0.099481      -0.051684      -0.021726       0.011155       0.107534       0.085109      -0.088808       0.015301       0.073507              8.409131       6.972057       0.461817       0.944500       8.275487      -0.680963       9.979848           0.000003
          117              O       1.478748      17.233289       0.409624      -0.593442      35.462188 0.58342598E+03  0.14330174E+05                                 8.604367                            7.531472       0.484341       2.185768                    0.996952      28.711705      76.554143       0.683967       0.364590      -1.133386       0.002957       0.015799       0.068719       0.070574       0.009136      -0.006281      -0.036288       0.014210      -0.343485      -0.122236       0.050357       0.071879              9.260145       5.918783       0.356731      -0.377807      12.188285      -3.738802       9.673366           0.000008
          118              O       1.266122       8.847378      16.860076      -0.640839      36.326301 0.57555524E+03  0.14044084E+05                                 8.624576                            7.366899       0.699375       2.246136                    0.998631      28.962241      76.170957       0.709882       0.353601      -1.145738      -0.013638      -0.077999       0.060435       0.099610      -0.004291      -0.008709       0.091975       0.029156       0.058766      -0.096998       0.003805       0.093193              9.318991       5.619634       0.018556      -0.762163       8.050991       2.519404      14.286350          -0.000008
          119              O       2.850840      -0.708402       5.527327      -0.527393      29.899691 0.49935798E+03  0.11767874E+05                                 7.514258                            6.887568       0.732250       2.281572                    0.998154      27.299373      70.717076       0.729573       0.356247      -1.142819       0.000716      -0.018434       0.044167       0.047865      -0.014273      -0.056976      -0.008405       0.021084      -0.344320      -0.131894       0.044400       0.087495              7.711753       7.589891       2.179918      -0.051259      10.480176       0.176133       5.065191           0.000007
          120              O       2.439350      15.797153       6.660101      -0.668595      38.478646 0.68757913E+03  0.17634383E+05                                 9.073017                            8.233538       0.165556       2.060445                    0.996292      30.435308      83.509554       0.645932       0.369727      -1.126992       0.035964       0.127400      -0.007197       0.132574      -0.047644      -0.035665      -0.038613       0.055417       0.009971      -0.086382       0.028613       0.057769              9.393903       7.483807       0.485970       0.138304       8.208190      -2.786443      12.489713           0.000003
          121              O       3.950440       3.752443       2.734454      -0.603539      41.025995 0.57986418E+03  0.14195485E+05                                 9.471334                            7.478891       0.464252       2.184649                    0.997084      28.467762      75.336339       0.691676       0.361726      -1.137656       0.017588       0.089078       0.032290       0.096368      -0.002076      -0.000587       0.014291       0.179389       0.077561      -0.104214       0.027411       0.076803             10.738310      10.279786      -4.651515      -4.308882      11.504231       3.934192      10.430911          -0.000004
          122              O       2.696703       3.567236       4.588995      -0.668256      40.106907 0.65710890E+03  0.16621993E+05                                 9.268148                            7.966352       0.323230       2.105755                    0.998455      30.151425      81.503000       0.668571       0.362170      -1.135622       0.025774      -0.047824      -0.070755       0.089206       0.065294       0.037143      -0.053831       0.107329       0.066690      -0.124190       0.047139       0.077051              9.841896       8.498374       1.865161      -3.461520      10.795290      -2.880972      10.232024          -0.000003
          123              O       2.169611       8.278950       0.436586      -0.671004      49.732339 0.70479939E+03  0.18142592E+05                                10.841822                            8.288207       0.223227       2.081723                    0.996485      30.218817      82.390143       0.651007       0.365500      -1.133076       0.025115       0.088451       0.073803       0.117904      -0.036303      -0.001416       0.026201       0.127616      -0.033076      -0.077357      -0.002321       0.079678             13.001470       8.156000       1.182754       3.607880       7.112948       2.283067      23.735464           0.000000
          124              O       2.932037       9.965238       1.764493      -0.663881      38.210969 0.66876697E+03  0.16987715E+05                                 8.991588                            8.058187       0.302210       2.113252                    0.997179      29.830792      80.747215       0.662239       0.364109      -1.134355      -0.119413      -0.015988      -0.010630       0.120946      -0.006222      -0.021176       0.059924      -0.001232      -0.150722      -0.085438       0.020432       0.065006              9.487278       8.634788       3.207877       0.689099      11.906568       1.223298       7.920478           0.000002
          125              O       1.246855       8.932718       6.758445      -0.532819      29.147946 0.49315195E+03  0.11589576E+05                                 7.380568                            6.833903       0.797923       2.298775                    0.998466      27.434003      71.052478       0.733890       0.355131      -1.143299      -0.012423      -0.039351       0.009509       0.042346      -0.016446       0.066319       0.013848       0.017037      -0.297275      -0.125435       0.040423       0.085011              7.499159       6.463540      -0.761771      -0.421570      10.217389       1.529487       5.816547          -0.000002
          126              O       1.152584       6.742062       7.110859      -0.682529      43.693182 0.71902043E+03  0.18638492E+05                                 9.903244                            8.402637       0.219606       2.068622                    0.997475      30.865498      85.000276       0.641675       0.368232      -1.128714      -0.002037       0.125579       0.062436       0.140259       0.023809       0.030389      -0.061375       0.050369      -0.061761      -0.090873       0.041444       0.049428             10.792511       7.470453       0.845177      -1.677738      13.254278      -5.204701      11.652801           0.000001
          127              O       3.369675      -0.743547      11.697953      -0.679870      43.913495 0.68395390E+03  0.17424162E+05                                 9.838913                            8.091013       0.453741       2.159168                    0.997822      29.770370      79.992200       0.669840       0.358930      -1.141504      -0.093642      -0.003080       0.098812       0.136169       0.029271       0.010705       0.048498       0.063796      -0.018384      -0.069994       0.008641       0.061353             11.212001      10.972164      -5.069715      -2.865024      13.715189       4.111420       8.948650           0.000007
          128              O       2.751064      -0.246133      13.826095      -0.616242      33.990560 0.61389158E+03  0.15246003E+05                                 8.262286                            7.707052       0.408725       2.166241                    0.996403      28.708535      76.549534       0.679713       0.362841      -1.136653       0.043455      -0.061509      -0.064999       0.099481       0.051684       0.021726       0.011155       0.107533       0.085110      -0.088808       0.015301       0.073507              8.409125       6.972051      -0.461816      -0.944499       8.275482      -0.680965       9.979841           0.000004
          129              O       1.961802       4.891900       9.051473      -0.593442      35.462198 0.58342619E+03  0.14330181E+05                                 8.604369                            7.531473       0.484341       2.185768                    0.996952      28.711710      76.554160       0.683967       0.364590      -1.133386      -0.002957       0.015799       0.068719       0.070574      -0.009136       0.006281      -0.036288       0.014210      -0.343485      -0.122236       0.050357       0.071879              9.260146       5.918784      -0.356731       0.377807      12.188287      -3.738802       9.673369           0.000007
          130              O       2.174428       2.837767       8.218226      -0.640839      36.326256 0.57555440E+03  0.14044058E+05                                 8.624568                            7.366893       0.699377       2.246136                    0.998631      28.962227      76.170899       0.709882       0.353601      -1.145738       0.013637      -0.077999       0.060435       0.099610       0.004291       0.008709       0.091975       0.029157       0.058765      -0.096998       0.003805       0.093193              9.318982       5.619629      -0.018556       0.762162       8.050985       2.519402      14.286333          -0.000009
          131              O       0.589710       5.301209      14.169176      -0.527393      29.899700 0.49935811E+03  0.11767877E+05                                 7.514259                            6.887569       0.732250       2.281572                    0.998154      27.299375      70.717082       0.729573       0.356247      -1.142819      -0.000716      -0.018435       0.044167       0.047865       0.014273       0.056975      -0.008405       0.021084      -0.344320      -0.131894       0.044400       0.087495              7.711754       7.589892      -2.179919       0.051260      10.480178       0.176130       5.065192           0.000008
          132              O       1.001200       3.455764      15.301950      -0.668595      38.478634 0.68757859E+03  0.17634366E+05                                 9.073015                            8.233534       0.165557       2.060445                    0.996292      30.435307      83.509550       0.645932       0.369727      -1.126992      -0.035964       0.127400      -0.007198       0.132574       0.047644       0.035665      -0.038613       0.055417       0.009971      -0.086382       0.028613       0.057769              9.393901       7.483805      -0.485970      -0.138304       8.208189      -2.786444      12.489710           0.000003
          133              O       0.509890       2.257168       5.907395      -0.603539      41.025933 0.57986290E+03  0.14195445E+05                                 9.471322                            7.478881       0.464253       2.184650                    0.997084      28.467747      75.336271       0.691677       0.361726      -1.137656       0.017587      -0.089078      -0.032289       0.096368       0.002076       0.000587       0.014291       0.179389       0.077561      -0.104214       0.027411       0.076803             10.738297      10.279777       4.651511       4.308877      11.504216       3.934187      10.430897          -0.000004
          134              O       6.137253       2.442375       4.052855      -0.668257      40.106921 0.65710927E+03  0.16622005E+05                                 9.268150                            7.966354       0.323229       2.105754                    0.998455      30.151432      81.503025       0.668571       0.362170      -1.135622       0.025774       0.047824       0.070755       0.089206      -0.065294      -0.037143      -0.053831       0.107329       0.066690      -0.124190       0.047139       0.077051              9.841898       8.498377      -1.865161       3.461520      10.795294      -2.880972      10.232024          -0.000003
          135              O       5.610161      -2.269339       8.205263      -0.671003      49.732299 0.70479871E+03  0.18142570E+05                                10.841816                            8.288202       0.223228       2.081723                    0.996485      30.218815      82.390131       0.651007       0.365500      -1.133076       0.025115      -0.088451      -0.073803       0.117904       0.036303       0.001415       0.026201       0.127615      -0.033076      -0.077356      -0.002321       0.079678             13.001461       8.155996      -1.182754      -3.607878       7.112946       2.283068      23.735441           0.000000
          136              O       6.372587      14.395373       6.877357      -0.663880      38.210946 0.66876645E+03  0.16987698E+05                                 8.991583                            8.058184       0.302211       2.113253                    0.997179      29.830784      80.747179       0.662239       0.364109      -1.134355      -0.119413       0.015988       0.010630       0.120946       0.006222       0.021176       0.059924      -0.001232      -0.150722      -0.085438       0.020432       0.065006              9.487273       8.634784      -3.207875      -0.689100      11.906559       1.223299       7.920475           0.000002
          137              O       4.687405      15.427893       1.883405      -0.532819      29.147944 0.49315196E+03  0.11589576E+05                                 7.380569                            6.833904       0.797922       2.298775                    0.998466      27.433998      71.052471       0.733890       0.355131      -1.143298      -0.012423       0.039350      -0.009509       0.042346       0.016446      -0.066319       0.013848       0.017037      -0.297274      -0.125434       0.040423       0.085011              7.499159       6.463542       0.761772       0.421571      10.217389       1.529486       5.816547          -0.000002
          138              O       4.593134      17.618549       1.530990      -0.682529      43.693203 0.71902099E+03  0.18638510E+05                                 9.903248                            8.402641       0.219606       2.068622                    0.997475      30.865500      85.000288       0.641675       0.368232      -1.128713      -0.002037      -0.125579      -0.062436       0.140259      -0.023809      -0.030389      -0.061375       0.050368      -0.061761      -0.090873       0.041444       0.049428             10.792516       7.470457      -0.845177       1.677738      13.254280      -5.204706      11.652809           0.000002
          139              O       6.810225       0.421380      14.227595      -0.679869      43.913462 0.68395312E+03  0.17424138E+05                                 9.838908                            8.091008       0.453741       2.159168                    0.997822      29.770362      79.992172       0.669840       0.358930      -1.141504      -0.093642       0.003080      -0.098811       0.136169      -0.029271      -0.010705       0.048498       0.063795      -0.018384      -0.069994       0.008641       0.061353             11.211995      10.972157       5.069713       2.865021      13.715185       4.111417       8.948643           0.000007
          140              O       6.191614      -0.076034      12.099453      -0.616242      33.990578 0.61389212E+03  0.15246020E+05                                 8.262289                            7.707056       0.408725       2.166241                    0.996403      28.708537      76.549540       0.679713       0.362841      -1.136653       0.043455       0.061509       0.064999       0.099481      -0.051684      -0.021726       0.011155       0.107534       0.085109      -0.088808       0.015301       0.073507              8.409128       6.972055       0.461817       0.944499       8.275485      -0.680963       9.979844           0.000004
          141              O       5.402352      -5.214067      16.874075      -0.593442      35.462200 0.58342621E+03  0.14330181E+05                                 8.604369                            7.531473       0.484341       2.185768                    0.996952      28.711709      76.554159       0.683967       0.364590      -1.133386      -0.002957      -0.015799      -0.068720       0.070574       0.009136      -0.006281      -0.036288       0.014209      -0.343485      -0.122236       0.050358       0.071878              9.260147       5.918784       0.356731      -0.377807      12.188288      -3.738803       9.673369           0.000008
          142              O       5.614978       3.171844       0.423623      -0.640839      36.326289 0.57555501E+03  0.14044077E+05                                 8.624574                            7.366898       0.699375       2.246136                    0.998631      28.962236      76.170940       0.709882       0.353601      -1.145738       0.013638       0.077999      -0.060435       0.099610      -0.004291      -0.008709       0.091975       0.029156       0.058766      -0.096998       0.003805       0.093193              9.318989       5.619633       0.018556      -0.762163       8.050990       2.519404      14.286345          -0.000008
          143              O       4.030260      12.727624      11.756372      -0.527393      29.899695 0.49935808E+03  0.11767877E+05                                 7.514258                            6.887569       0.732250       2.281572                    0.998154      27.299373      70.717073       0.729573       0.356247      -1.142819      -0.000716       0.018435      -0.044167       0.047865      -0.014273      -0.056975      -0.008406       0.021084      -0.344319      -0.131894       0.044400       0.087494              7.711753       7.589894       2.179920      -0.051259      10.480175       0.176134       5.065191           0.000007
          144              O       4.441750      -3.777931      10.623598      -0.668595      38.478648 0.68757922E+03  0.17634386E+05                                 9.073017                            8.233538       0.165556       2.060445                    0.996292      30.435310      83.509561       0.645932       0.369727      -1.126992      -0.035964      -0.127400       0.007197       0.132574      -0.047644      -0.035665      -0.038612       0.055417       0.009971      -0.086382       0.028613       0.057769              9.393904       7.483808       0.485968       0.138308       8.208189      -2.786442      12.489715           0.000003

******************************************************
Auxiliary information for the entire system
The total spin magnetic moment of the unit cell is   -0.000039
The total net atomic charge of the unit cell is   -0.000007
Accuracy of reproducing the electrostatic potential in the unit cell:
  The inner radius (bohr) =    5.0000
  The outer radius (bohr) =   12.0000
  Valid grid points have density less than (e/(bohr^3)) =    0.0001
  The number of valid grid points were=         7552
  The rms potential error without charges in kcal/mol is=     10.67407
  The rms potential error with partial charges in kcal/mol is=      1.14762
  The RRMSE value at monopole order=      0.10751
  The rms potential error with partial charges and cloud penetration in kcal/mol is=      1.13449
  The RRMSE value at monopole order with cloud penetration is=      0.10628
  The rms potential error with partial charges and atomic dipoles in kcal/mol is=      1.24564
  The RRMSE value at dipole order=      0.11670
  The rms potential error with partial charges, atomic dipoles and cloud penetration in kcal/mol is=      1.23536
  The RRMSE value at dipole order with cloud penetration=      0.11573

******************************************************
The electron densities and ab initio electrostatic potential were computed in VASP using the PBE functional and
projector augmented wave method. See the main text of the journal article for a description of computational details.
The atomic charges, dipoles, and quadrupoles were computed with the DDEC6 method as described in
(a) T. A. Manz and N. Gabaldon Limas, RSC Adv. 6 (2016) 47771-47801 DOI: 10.1039/c6ra04656h
(b) N. Gabaldon Limas and T. A. Manz, RSC Adv. 8 (2018) 2678-2707 DOI: 10.1039/c7ra11829e.
For each atom in the material, the electron cloud parameters were fit to the spherically averaged atom-in-material
electron density using radial positions for which this density was between 10^-4 and 10^-2 electrons per cubic bohr.
The polarizabilities, dispersion coefficients, and quantum Drude oscillator (QDO) parameters were fit using the MCLF method.
The magnetic structure of the system was optimized in VASP from the default ferromagnetic initial guess using spin polarization.
The atomic spin moments (ASMs) were computed on this optimized magnetic structure using the DDEC6 partition as inputs
to the method of T. A. Manz and D. S. Sholl, J. Chem. Theory Comput. 7 (2011) 4146-4164 DOI: 10.1021/ct200539n.
The RMSE and RRMSE were computed using a uniform grid with Ewald summation.
