# Supplementary material for: A collection of forcefield precursors for metal–organic frameworks
Source: RSC Adv. 2019 Nov 13;9(63):36492–507. doi: 10.1039/c9ra07327b (PMC9075174; doi:10.1039/c9ra07327b)
Supplement: RA-009-C9RA07327B-s4442 [file RA-009-C9RA07327B-s4442.xyz]

   45
jmolscript: load "" {1 1 1} spacegroup "x,y,z" unitcell [{      8.671600     0.000000     0.000000 }, {     -4.335800     7.509826     0.000000 }, {      0.000000     0.000000    10.865000 }]
Fe     8.167086     0.000000     5.432500     1.210419
Fe     0.252257     0.436922     1.810870     1.210729
Fe    -4.083543     7.072904     9.054130     1.210974
H      1.272124     3.666297     5.326023     0.152408
H     -1.796756     4.574986     1.704393     0.152461
H      0.524632     6.778369     8.947653     0.152381
H      5.607924     3.843529     5.538977     0.152410
H      2.539044     2.934840     9.160607     0.152458
H      4.860432     0.731457     1.917347     0.152382
C      2.445391     5.145733     6.111562     0.253782
C      1.759901     3.937402     6.094178    -0.219573
C     -1.102160     2.819189     2.489932     0.253967
C     -1.805861     4.017006     2.472548    -0.219899
C     -1.343231     7.054731     9.733193     0.254069
C      0.045959     7.065244     9.715809    -0.219189
C      6.781191     2.364093     4.753438     0.253805
C      6.095701     3.572424     4.770821    -0.219616
C      3.233640     4.690637     8.375068     0.253967
C      2.529939     3.492820     8.392452    -0.219892
C      2.992569     0.455095     1.131807     0.254066
C      4.381759     0.444582     1.149191    -0.219180
C      3.167735     5.486679     7.243370     0.153955
C      1.805427     3.127092     7.243370     0.025452
C      1.063572     1.842160     7.243370     0.620041
C     -1.168065     2.023147     3.621630     0.153996
C     -2.530373     4.382734     3.621630     0.025481
C     -3.272228     5.667666     3.621630     0.620049
C      2.336129     0.000000     0.000000     0.154200
C      5.060746     0.000000     0.000000     0.025049
C      6.544457     0.000000     0.000000     0.620194
O      2.457098     6.064184     5.109809    -0.445809
O      0.918322     1.249635     6.135465    -0.511243
O     -0.312611     2.349825     1.488179    -0.446128
O      4.958854     6.089718     2.513835    -0.511306
O     -2.144487     6.605643     8.731440    -0.446283
O      7.130223     0.170473     9.757096    -0.511776
O      6.792898     1.445642     5.755191    -0.445808
O     -3.417478     6.260191     4.729534    -0.511225
O      4.023189     5.160001     9.376821    -0.446190
O      0.623054     1.420108     8.351165    -0.511339
O      2.191313     0.904183     2.133560    -0.446179
O      2.794423     7.339353     1.107904    -0.511769
O      3.847589     6.664220     7.243370    -0.468803
O     -0.488211     0.845606     3.621630    -0.468775
O      0.976422     0.000000     0.000000    -0.468710

The following XYZ coordinates are in angstroms. Other properties are in atomic units.
The sperically averaged electron density of each atom fit to a function of the form exp(a - br)
eigen_1, eigen_2 and eigen_3 are the three eigenvalues of traceless quadrupole moment tensor
  atom number  atomic symbol              X              Y              Z     net charge C6 coefficient C8 coefficient C10 coefficient fluctuating dipole atomic polarizability isotropic forcefield polarizability              a              b squared Pearson coefficient          <r^3>          <r^4>         wp_QDO          m_QDO          q_QDO       dipole_x       dipole_y       dipole_z         dipole            Qxy            Qxz            Qyz     Q(x^2-y^2)  Q(3z^2 - R^2)        eigen_1        eigen_2        eigen_3 static polarizability      alpha(xx)      alpha(xy)      alpha(xz)      alpha(yy)      alpha(yz)      alpha(zz) atomic spin moment
            1             Fe       8.167086       0.000000       5.432500       1.210419      99.680399 0.18092094E+04  0.57151191E+05                                18.198374                           14.414033       0.257575       1.950104                    0.996791      46.614494     127.240575       0.450253       0.430639      -1.121775       0.040717       0.000005       0.000004       0.040717      -0.000008      -0.000004      -0.000680       0.056916       0.108535      -0.046553       0.010369       0.036184             22.112537      14.792390       0.000015       0.000031      28.725390      -5.124871      22.819829           4.025433
            2             Fe       0.252257       0.436922       1.810870       1.210729      99.652923 0.18085892E+04  0.57126442E+05                                18.195088                           14.411564       0.257917       1.950284                    0.996788      46.604174     127.204777       0.450293       0.430639      -1.121780      -0.020393      -0.035215       0.000027       0.040694       0.024632      -0.000476       0.000325      -0.028981       0.108900      -0.046732       0.010428       0.036304             22.108425      25.237736      -6.032135      -4.436640      18.272874       2.561858      22.814664           4.031515
            3             Fe      -4.083543       7.072904       9.054130       1.210974      99.643065 0.18083653E+04  0.57117249E+05                                18.193564                           14.410398       0.258029       1.950360                    0.996786      46.600106     127.188758       0.450327       0.430623      -1.121797      -0.020385       0.035209      -0.000026       0.040685      -0.024631       0.000472       0.000327      -0.028956       0.108893      -0.046724       0.010422       0.036302             22.106556      25.235736       6.031583       4.436024      18.271562       2.561471      22.812368           4.031838
            4              H       1.272124       3.666297       5.326023       0.152408       0.989215 0.71474861E+01  0.68667239E+02                                 1.689223                            1.602373      -1.047411       2.408934                    0.997766       3.356312       9.495835       0.473266       1.347116      -0.695327      -0.015943      -0.008664      -0.034595       0.039064       0.006187       0.007015      -0.000978      -0.005041       0.035565      -0.014203       0.000109       0.014095              1.717616       1.666469       0.258003       0.401133       1.588332       0.216691       1.898047           0.000249
            5              H      -1.796756       4.574986       1.704393       0.152461       0.989191 0.71474085E+01  0.68666747E+02                                 1.689226                            1.602386      -0.994984       2.433220                    0.998194       3.356395       9.496286       0.473251       1.347153      -0.695318       0.000461       0.018117      -0.034568       0.039030      -0.005271      -0.004345      -0.005588      -0.008186       0.035536      -0.014189       0.000103       0.014086              1.717617       1.384452      -0.095172      -0.012921       1.870364      -0.455696       1.898034           0.000248
            6              H       0.524632       6.778369       8.947653       0.152381       0.989396 0.71490942E+01  0.68686471E+02                                 1.689408                            1.602536      -0.995637       2.432924                    0.998184       3.356631       9.496963       0.473249       1.347087      -0.695331       0.015457      -0.009486      -0.034587       0.039054      -0.000933      -0.002675       0.006542       0.013210       0.035546      -0.014179       0.000091       0.014088              1.717810       1.831520      -0.162869      -0.388307       1.423630       0.239094       1.898279           0.000261
            7              H       5.607924       3.843529       5.538977       0.152410       0.989224 0.71475942E+01  0.68668792E+02                                 1.689257                            1.602404      -1.047358       2.408956                    0.997767       3.356372       9.496155       0.473251       1.347148      -0.695320      -0.015939       0.008665       0.034594       0.039063      -0.006186      -0.007015      -0.000978      -0.005045       0.035564      -0.014203       0.000109       0.014094              1.717652       1.666502      -0.258011      -0.401143       1.588366       0.216697       1.898087           0.000247
            8              H       2.539044       2.934840       9.160607       0.152458       0.989193 0.71474138E+01  0.68666678E+02                                 1.689214                            1.602376      -0.995017       2.433202                    0.998193       3.356382       9.496181       0.473258       1.347135      -0.695321       0.000464      -0.018117       0.034568       0.039031       0.005271       0.004344      -0.005588      -0.008189       0.035542      -0.014190       0.000103       0.014087              1.717604       1.384444       0.095172       0.012921       1.870351      -0.455690       1.898017           0.000249
            9              H       4.860432       0.731457       1.917347       0.152382       0.989390 0.71490340E+01  0.68685760E+02                                 1.689403                            1.602531      -0.995641       2.432926                    0.998184       3.356614       9.496911       0.473249       1.347091      -0.695331       0.015458       0.009486       0.034589       0.039055       0.000934       0.002676       0.006542       0.013210       0.035549      -0.014179       0.000090       0.014089              1.717805       1.831513       0.162868       0.388306       1.423627       0.239093       1.898275           0.000262
           10              C       2.445391       5.145733       6.111562       0.253782      31.592520 0.34922120E+03  0.77672682E+04                                 8.823323                            6.357827       0.078812       2.048684                    0.999606      24.933169      69.561950       0.634440       0.434058      -1.053947      -0.034429       0.039281      -0.093984       0.107524      -0.026830      -0.005607      -0.001335       0.013402       0.041788      -0.035035       0.012732       0.022303             10.596323       7.907380       4.957715       0.861594      14.322599      -1.881804       9.558991          -0.031203
           11              C       1.759901       3.937402       6.094178      -0.219573      37.770848 0.47960834E+03  0.11540847E+05                                 9.725419                            7.286156       0.118675       2.002166                    0.999527      30.385739      88.002647       0.613216       0.415089      -1.066433      -0.006100      -0.012056      -0.003123       0.013868      -0.025883      -0.002764      -0.008083       0.001928       0.086357      -0.041153       0.010824       0.030329             11.411586       8.774942       5.664309       0.972517      15.810447      -1.728841       9.649369           0.012932
           12              C      -1.102160       2.819189       2.489932       0.253967      31.587664 0.34913662E+03  0.77649983E+04                                 8.822790                            6.357278       0.077907       2.048447                    0.999607      24.930783      69.555938       0.634427       0.434089      -1.053917       0.051245       0.010255      -0.094005       0.107555       0.019269       0.001755       0.005579       0.040071       0.041395      -0.035117       0.012574       0.022543             10.595862       8.424945      -5.256697      -2.060254      13.804486       0.194537       9.558155          -0.031697
           13              C      -1.805861       4.017006       2.472548      -0.219899      37.782244 0.47975343E+03  0.11545299E+05                                 9.727470                            7.287345       0.118708       2.002109                    0.999526      30.391410      88.024903       0.613151       0.415099      -1.066419      -0.007327       0.011148      -0.003166       0.013711       0.013787      -0.005546       0.006388       0.043849       0.086120      -0.041099       0.010879       0.030221             11.414391       9.148666      -5.880849      -1.984116      15.443604       0.022724       9.650903           0.013265
           14              C      -1.343231       7.054731       9.733193       0.254069      31.583366 0.34909927E+03  0.77639470E+04                                 8.822228                            6.357108       0.078294       2.048636                    0.999607      24.927987      69.546777       0.634411       0.434112      -1.053905      -0.016787      -0.049423      -0.093876       0.107411       0.007558       0.003990      -0.004385      -0.053489       0.041457      -0.035127       0.012532       0.022595             10.594966      17.010037       0.299004       1.198741       5.217098       1.686795       9.557762          -0.031587
           15              C       0.045959       7.065244       9.715809      -0.219189      37.761436 0.47945487E+03  0.11536334E+05                                 9.724436                            7.285415       0.118563       2.002212                    0.999527      30.379847      87.985029       0.613188       0.415138      -1.066392       0.013486       0.000575      -0.003094       0.013848       0.012061       0.008372       0.001387      -0.046172       0.086043      -0.041260       0.011111       0.030149             11.410438      18.955004       0.214341       1.010981       5.627844       1.706460       9.648467           0.012513
           16              C       6.781191       2.364093       4.753438       0.253805      31.592393 0.34921901E+03  0.77672185E+04                                 8.823350                            6.357841       0.078775       2.048674                    0.999606      24.933101      69.562083       0.634433       0.434063      -1.053943      -0.034437      -0.039285       0.093977       0.107522       0.026830       0.005615      -0.001328       0.013387       0.041815      -0.035038       0.012731       0.022307             10.596355       7.907397      -4.957729      -0.861590      14.322629      -1.881826       9.559037          -0.031214
           17              C       6.095701       3.572424       4.770821      -0.219616      37.772152 0.47962862E+03  0.11541457E+05                                 9.725604                            7.286281       0.118660       2.002152                    0.999527      30.386481      88.005252       0.613215       0.415086      -1.066435      -0.006091       0.012059       0.003131       0.013868       0.025876       0.002750      -0.008081       0.001893       0.086368      -0.041145       0.010811       0.030334             11.411807       8.775102      -5.664426      -0.972540      15.810751      -1.728884       9.649569           0.012991
           18              C       3.233640       4.690637       8.375068       0.253967      31.587448 0.34913233E+03  0.77648840E+04                                 8.822768                            6.357248       0.077987       2.048475                    0.999606      24.930697      69.555764       0.634427       0.434090      -1.053916       0.051233      -0.010250       0.094012       0.107555      -0.019281      -0.001758       0.005584       0.040071       0.041393      -0.035125       0.012572       0.022553             10.595859       8.424952       5.256715       2.060252      13.804505       0.194544       9.558120          -0.031717
           19              C       2.529939       3.492820       8.392452      -0.219892      37.782086 0.47974877E+03  0.11545162E+05                                 9.727471                            7.287327       0.118698       2.002107                    0.999526      30.391236      88.024384       0.613149       0.415101      -1.066417      -0.007306      -0.011158       0.003156       0.013705      -0.013795       0.005543       0.006393       0.043854       0.086138      -0.041109       0.010883       0.030225             11.414430       9.148725       5.880935       1.984127      15.443717       0.022776       9.650848           0.013255
           20              C       2.992569       0.455095       1.131807       0.254066      31.583679 0.34910447E+03  0.77640851E+04                                 8.822266                            6.357145       0.078276       2.048629                    0.999607      24.928091      69.546976       0.634412       0.434110      -1.053907      -0.016788       0.049420       0.093871       0.107405      -0.007557      -0.003989      -0.004384      -0.053486       0.041443      -0.035123       0.012529       0.022594             10.595000      17.010096      -0.298999      -1.198716       5.217115       1.686798       9.557790          -0.031561
           21              C       4.381759       0.444582       1.149191      -0.219180      37.761193 0.47945252E+03  0.11536264E+05                                 9.724398                            7.285402       0.118519       2.002200                    0.999528      30.379759      87.984750       0.613188       0.415138      -1.066392       0.013487      -0.000577       0.003090       0.013849      -0.012063      -0.008371       0.001384      -0.046180       0.086032      -0.041262       0.011118       0.030145             11.410369      18.954828      -0.214326      -1.010931       5.627827       1.706459       9.648452           0.012487
           22              C       3.167735       5.486679       7.243370       0.153955      31.650751 0.37903342E+03  0.86355630E+04                                 8.906161                            6.656057       0.019077       2.020096                    0.999714      26.239958      74.963042       0.613345       0.438316      -1.047629       0.058560       0.101452       0.000039       0.117140      -0.016976      -0.034379       0.019778       0.019594      -0.227933      -0.086868       0.018389       0.068478             10.480281       7.672921       4.080801       1.773465      12.385381      -1.024225      11.382542          -0.145930
           23              C       1.805427       3.127092       7.243370       0.025452      37.918188 0.43391081E+03  0.10106325E+05                                 9.734959                            6.881359      -0.051469       1.984051                    0.998970      26.927768      74.853410       0.642590       0.409241      -1.078353       0.026673       0.046136       0.000030       0.053292      -0.018850      -0.016547       0.009429       0.021720       0.052409      -0.030490      -0.003929       0.034419             12.223540       9.400180       6.845802       1.513147      17.304405      -0.873196       9.966036          -0.063122
           24              C       1.063572       1.842160       7.243370       0.620041      24.902424 0.24589148E+03  0.50714531E+04                                 7.929320                            5.606042      -0.104620       2.037294                    0.999242      21.793568      60.936833       0.619607       0.479292      -1.015652      -0.034849      -0.060387       0.000008       0.069721      -0.078613       0.012129      -0.007099       0.090774      -0.086343      -0.076384      -0.030240       0.106624              9.789409       6.971634       4.801868      -0.090219      12.516097       0.051912       9.880497           0.007887
           25              C      -1.168065       2.023147       3.621630       0.153996      31.650090 0.37902441E+03  0.86353097E+04                                 8.906075                            6.656002       0.019032       2.020090                    0.999714      26.239549      74.961759       0.613344       0.438320      -1.047627       0.058548      -0.101449      -0.000044       0.117131       0.016985       0.034370       0.019778       0.019608      -0.227982      -0.086877       0.018386       0.068491             10.480169       7.672842      -4.080747      -1.773459      12.385215      -1.024194      11.382451          -0.145970
           26              C      -2.530373       4.382734       3.621630       0.025481      37.917402 0.43390249E+03  0.10106081E+05                                 9.734820                            6.881293      -0.051489       1.984046                    0.998970      26.927515      74.852479       0.642593       0.409241      -1.078353       0.026678      -0.046128      -0.000024       0.053287       0.018838       0.016542       0.009436       0.021701       0.052400      -0.030473      -0.003938       0.034411             12.223307       9.399985      -6.845589      -1.513138      17.303983      -0.873203       9.965951          -0.063150
           27              C      -3.272228       5.667666       3.621630       0.620049      24.902205 0.24588964E+03  0.50713958E+04                                 7.929241                            5.606003      -0.104559       2.037315                    0.999242      21.793305      60.935589       0.619614       0.479289      -1.015656      -0.034846       0.060382      -0.000006       0.069716       0.078605      -0.012126      -0.007101       0.090760      -0.086337      -0.076374      -0.030237       0.106611              9.789289       6.971538      -4.801784       0.090235      12.515913       0.051906       9.880416           0.007877
           28              C       2.336129       0.000000       0.000000       0.154200      31.645967 0.37898358E+03  0.86341133E+04                                 8.905466                            6.655773       0.019136       2.020164                    0.999714      26.236255      74.950233       0.613339       0.438337      -1.047621      -0.117083       0.000004       0.000003       0.117083       0.000000      -0.000002      -0.039968      -0.039557      -0.228298      -0.087120       0.018271       0.068849             10.479219      14.739013      -0.000005      -0.000011       5.316587       2.047823      11.382057          -0.146840
           29              C       5.060746       0.000000       0.000000       0.025049      37.924063 0.43401728E+03  0.10109263E+05                                 9.735351                            6.881798      -0.050899       1.984208                    0.998969      26.930492      74.858767       0.642637       0.409193      -1.078402      -0.053181       0.000005       0.000001       0.053181       0.000006      -0.000003      -0.019061      -0.043819       0.052264      -0.030620      -0.003867       0.034487             12.223755      21.256595       0.000003      -0.000001       5.447770       1.747149       9.966900          -0.062543
           30              C       6.544457       0.000000       0.000000       0.620194      24.899806 0.24586998E+03  0.50709216E+04                                 7.929043                            5.605998      -0.105000       2.037182                    0.999240      21.792012      60.932848       0.619574       0.479327      -1.015630       0.069598       0.000003      -0.000000       0.069598      -0.000000       0.000001       0.014055      -0.181517      -0.086386      -0.076361      -0.030254       0.106615              9.788834      15.286660       0.000001       0.000006       4.199094      -0.104020       9.880749           0.007890
           31              O       2.457098       6.064184       5.109809      -0.445809      29.832410 0.44470404E+03  0.10154062E+05                                 7.553290                            6.432831       0.618622       2.265065                    0.999213      25.973783      65.667489       0.768728       0.348951      -1.151745      -0.035511      -0.080241       0.045616       0.098896      -0.003165      -0.039932      -0.068784      -0.071420       0.017194      -0.079425      -0.014181       0.093606              8.370858       5.938765       1.666702      -0.491034      10.297574      -3.881926       8.876234           0.046145
           32              O       0.918322       1.249635       6.135465      -0.511243      36.605277 0.51190989E+03  0.12180062E+05                                 8.858128                            7.061558       0.163483       2.121012                    0.995909      26.939746      70.903360       0.704711       0.365291      -1.131829       0.032742       0.003813       0.026016       0.041993      -0.033821       0.011661       0.032890       0.012190       0.021110      -0.055483       0.016467       0.039016             10.327449       7.407287       3.325945       2.943664      11.148279       4.909951      12.426780           0.041144
           33              O      -0.312611       2.349825       1.488179      -0.446128      29.839442 0.44483125E+03  0.10157707E+05                                 7.554518                            6.433770       0.618053       2.264820                    0.999209      25.976852      65.677948       0.768668       0.348953      -1.151741      -0.051723       0.070761       0.045553       0.098780      -0.029258      -0.039486       0.069238       0.041659       0.017277      -0.079818      -0.013846       0.093664              8.372336       7.765792      -2.721425      -3.117013       8.473421       2.366656       8.877794           0.045538
           34              O       4.958854       6.089718       2.513835      -0.511306      36.601413 0.51182367E+03  0.12177508E+05                                 8.857499                            7.060967       0.163145       2.120957                    0.995904      26.938475      70.898754       0.704740       0.365291      -1.131828      -0.013161      -0.030321       0.025930       0.042011       0.022188       0.022625      -0.026584       0.052497       0.020972      -0.055499       0.016504       0.038995             10.326785       7.332469      -3.283039       2.780337      11.222499      -5.003920      12.425387           0.041148
           35              O      -2.144487       6.605643       8.731440      -0.446283      29.844474 0.44493181E+03  0.10160565E+05                                 7.555224                            6.434388       0.618739       2.264956                    0.999213      25.979978      65.687400       0.768651       0.348941      -1.151753       0.087163       0.009413       0.045479       0.098764       0.032138       0.080296      -0.000228       0.028504       0.015952      -0.080264      -0.013467       0.093731              8.373103      10.654561       1.054363       3.608466       5.586341       1.516118       8.878406           0.045713
           36              O       7.130223       0.170473       9.757096      -0.511776      36.614052 0.51205872E+03  0.12184401E+05                                 8.859096                            7.062245       0.163932       2.121047                    0.995913      26.944658      70.916955       0.704733       0.365256      -1.131865      -0.019730       0.026558       0.026054       0.042112       0.011719      -0.034392      -0.006308      -0.065081       0.021326      -0.055730       0.016582       0.039149             10.328638      13.094803      -0.043152      -5.724836       5.462729       0.094430      12.428380           0.041704
           37              O       6.792898       1.445642       5.755191      -0.445808      29.833065 0.44471556E+03  0.10154397E+05                                 7.553422                            6.432932       0.618508       2.265026                    0.999213      25.973952      65.668283       0.768719       0.348953      -1.151742      -0.035504       0.080239      -0.045622       0.098895       0.003180       0.039959      -0.068768      -0.071478       0.017232      -0.079453      -0.014156       0.093609              8.371014       5.938869      -1.666756       0.491062      10.297781      -3.882025       8.876392           0.046150
           38              O      -3.417478       6.260191       4.729534      -0.511225      36.603705 0.51188435E+03  0.12179286E+05                                 8.857837                            7.061353       0.163470       2.121017                    0.995907      26.939233      70.901219       0.704727       0.365288      -1.131833       0.032748      -0.003806      -0.026012       0.041994       0.033798      -0.011653       0.032887       0.012187       0.021109      -0.055460       0.016457       0.039003             10.327084       7.407024      -3.325790      -2.943526      11.147893       4.909761      12.426336           0.041115
           39              O       4.023189       5.160001       9.376821      -0.446190      29.841640 0.44487056E+03  0.10158842E+05                                 7.554936                            6.434094       0.618053       2.264808                    0.999209      25.977642      65.680971       0.768640       0.348957      -1.151736      -0.051730      -0.070771      -0.045538       0.098783       0.029208       0.039510       0.069252       0.041655       0.017229      -0.079835      -0.013824       0.093660              8.372830       7.766234       2.721641       3.117222       8.473965       2.366817       8.878290           0.045504
           40              O       0.623054       1.420108       8.351165      -0.511339      36.604033 0.51186585E+03  0.12178783E+05                                 8.857981                            7.061305       0.163177       2.120952                    0.995905      26.939307      70.902116       0.704715       0.365296      -1.131822      -0.013160       0.030329      -0.025936       0.042020      -0.022190      -0.022622      -0.026583       0.052515       0.020993      -0.055504       0.016506       0.038998             10.327399       7.332866       3.283294      -2.780514      11.223247      -5.004281      12.426084           0.041157
           41              O       2.191313       0.904183       2.133560      -0.446179      29.841506 0.44487871E+03  0.10159030E+05                                 7.554646                            6.433938       0.618826       2.264999                    0.999213      25.978968      65.683388       0.768692       0.348934      -1.151761       0.087151      -0.009416      -0.045491       0.098759      -0.032141      -0.080290      -0.000229       0.028527       0.015925      -0.080258      -0.013472       0.093731              8.372425      10.653601      -1.054279      -3.608116       5.585957       1.515982       8.877717           0.045745
           42              O       2.794423       7.339353       1.107904      -0.511769      36.613088 0.51204351E+03  0.12183943E+05                                 8.858910                            7.062115       0.163952       2.121058                    0.995914      26.944411      70.915917       0.704744       0.365253      -1.131867      -0.019720      -0.026552      -0.026054       0.042103      -0.011721       0.034398      -0.006313      -0.065074       0.021338      -0.055733       0.016579       0.039154             10.328393      13.094432       0.043149       5.724668       5.462625       0.094425      12.428123           0.041718
           43              O       3.847589       6.664220       7.243370      -0.468803      45.911351 0.63878432E+03  0.16092934E+05                                10.460281                            7.927503      -0.315693       1.948310                    0.997336      27.976017      76.214107       0.658985       0.368935      -1.126986      -0.047090      -0.081555       0.000023       0.094174       0.019472      -0.026826       0.015501      -0.022502      -0.236324      -0.087932       0.026056       0.061876             12.760056       9.380818       5.494135       1.123167      15.724890      -0.648486      13.174459           0.044859
           44              O      -0.488211       0.845606       3.621630      -0.468775      45.909833 0.63875991E+03  0.16092155E+05                                10.460033                            7.927331      -0.315735       1.948308                    0.997335      27.975507      76.212164       0.658995       0.368933      -1.126988      -0.047087       0.081544      -0.000033       0.094162      -0.019464       0.026812       0.015497      -0.022488      -0.236371      -0.087937       0.026064       0.061873             12.759725       9.380582      -5.493962      -1.123139      15.724422      -0.648423      13.174171           0.044886
           45              O       0.976422       0.000000       0.000000      -0.468710      45.897125 0.63858441E+03  0.16086585E+05                                10.458334                            7.926426      -0.316692       1.948111                    0.997326      27.970924      76.196278       0.659011       0.368950      -1.126978       0.094029       0.000004       0.000007       0.094029       0.000000      -0.000002      -0.030678       0.044816      -0.237679      -0.088158       0.026137       0.062021             12.757231      18.892091      -0.000011      -0.000037       6.207789       1.296687      13.171813           0.045036

******************************************************
Auxiliary information for the entire system
The total spin magnetic moment of the unit cell is   12.032425
The total net atomic charge of the unit cell is   0.000003
Accuracy of reproducing the electrostatic potential in the unit cell:
  The inner radius (bohr) =    5.0000
  The outer radius (bohr) =   12.0000
  Valid grid points have density less than (e/(bohr^3)) =    0.0001
  The number of valid grid points were=        10653
  The rms potential error without charges in kcal/mol is=      2.35689
  The rms potential error with partial charges in kcal/mol is=      0.42718
  The RRMSE value at monopole order=      0.18125
  The rms potential error with partial charges and cloud penetration in kcal/mol is=      0.44519
  The RRMSE value at monopole order with cloud penetration is=      0.18889
  The rms potential error with partial charges and atomic dipoles in kcal/mol is=      0.33895
  The RRMSE value at dipole order=      0.14381
  The rms potential error with partial charges, atomic dipoles and cloud penetration in kcal/mol is=      0.33450
  The RRMSE value at dipole order with cloud penetration=      0.14192

******************************************************
The electron densities and ab initio electrostatic potential were computed in VASP using the PBE functional and
projector augmented wave method. See the main text of the journal article for a description of computational details.
The atomic charges, dipoles, and quadrupoles were computed with the DDEC6 method as described in
(a) T. A. Manz and N. Gabaldon Limas, RSC Adv. 6 (2016) 47771-47801 DOI: 10.1039/c6ra04656h
(b) N. Gabaldon Limas and T. A. Manz, RSC Adv. 8 (2018) 2678-2707 DOI: 10.1039/c7ra11829e.
For each atom in the material, the electron cloud parameters were fit to the spherically averaged atom-in-material
electron density using radial positions for which this density was between 10^-4 and 10^-2 electrons per cubic bohr.
The polarizabilities, dispersion coefficients, and quantum Drude oscillator (QDO) parameters were fit using the MCLF method.
The magnetic structure of the system was optimized in VASP from the default ferromagnetic initial guess using spin polarization.
The atomic spin moments (ASMs) were computed on this optimized magnetic structure using the DDEC6 partition as inputs
to the method of T. A. Manz and D. S. Sholl, J. Chem. Theory Comput. 7 (2011) 4146-4164 DOI: 10.1021/ct200539n.
The RMSE and RRMSE were computed using a uniform grid with Ewald summation.
