# Supplementary material for: A collection of forcefield precursors for metal–organic frameworks
Source: RSC Adv. 2019 Nov 13;9(63):36492–507. doi: 10.1039/c9ra07327b (PMC9075174; doi:10.1039/c9ra07327b)
Supplement: RA-009-C9RA07327B-s4443 [file RA-009-C9RA07327B-s4443.xyz]

  104
jmolscript: load "" {1 1 1} spacegroup "x,y,z" unitcell [{      9.315000     0.000000     0.000000 }, {      0.000000    13.200000     0.000000 }, {     -4.471118     0.000000    14.794125 }]
Cd     4.827798    11.533632     1.639337     0.932501
Cd     4.038647     5.263368     6.490922     0.891203
Cd     5.791175     7.709196     3.799871     0.947543
Cd     4.673584     4.933632    13.154788     0.932502
Cd     5.462735    11.863368     8.303203     0.891203
Cd     3.710207     1.109196    10.994254     0.947542
Cd     0.016084     1.666368    13.154788     0.932503
Cd     0.805235     7.936632     8.303203     0.891203
Cd    -0.947293     5.490804    10.994254     0.947546
Cd     0.170298     8.266368     1.639337     0.932502
Cd    -0.618853     1.336632     6.490922     0.891202
Cd     1.133675    12.090804     3.799871     0.947544
C      2.909006    11.775720    14.486407     0.015273
C      2.386313     9.321840     6.010853     0.004743
C      7.663938    10.602240     0.556259     0.576960
C      5.064824    12.233760    13.070609     0.528066
C      3.831207    10.224720     3.951511     0.590571
C      3.299140     9.282240     4.972305    -0.001169
C      3.686542    12.413280    13.541063    -0.009400
C      1.551096    10.408200     6.629247     0.568291
C      6.592376     5.175720     0.307718     0.015272
C     -2.199931     2.721840     8.783272     0.004743
C      1.837444     4.002240    14.237866     0.576960
C      4.436558     5.633760     1.723516     0.528066
C      5.670175     3.624720    10.842614     0.590572
C      6.202242     2.682240     9.821820    -0.001169
C      5.814840     5.813280     1.253062    -0.009400
C     -1.364714     3.808200     8.164878     0.568294
C      1.934876     1.424280     0.307718     0.015271
C      2.457569     3.878160     8.783272     0.004745
C     -2.820056     2.597760    14.237866     0.576965
C     -0.220942     0.966240     1.723516     0.528045
C      1.012675     2.975280    10.842614     0.590571
C      1.544742     3.917760     9.821820    -0.001170
C      1.157340     0.786720     1.253062    -0.009399
C      3.292786     2.791800     8.164878     0.568284
C     -1.748494     8.024280    14.486407     0.015272
C      7.043813    10.478160     6.010853     0.004745
C      3.006438     9.197760     0.556259     0.576963
C      0.407324     7.566240    13.070609     0.528053
C     -0.826293     9.575280     3.951511     0.590571
C     -1.358360    10.517760     4.972305    -0.001170
C     -0.970958     7.386720    13.541063    -0.009399
C      6.208596     9.391800     6.629247     0.568287
N      2.940892     0.216480    13.024748    -0.170243
N      1.755282     0.188760    13.631307    -0.034443
N      1.719779    12.402720    14.547063    -0.203627
N      3.241839     7.345800     5.932444    -0.031791
N      3.814147     8.036160     4.963429    -0.166576
N      2.377634     8.107440     6.578947    -0.205636
N      6.560490     6.816480     1.769377    -0.170243
N      7.746100     6.788760     1.162818    -0.034442
N      7.781603     5.802720     0.247062    -0.203627
N      6.259543     0.745800     8.861681    -0.031791
N      5.687235     1.436160     9.830696    -0.166576
N     -2.191252     1.507440     8.215178    -0.205636
N      1.902990    12.983520     1.769377    -0.170243
N      3.088600    13.011240     1.162818    -0.034440
N      3.124103     0.797280     0.247062    -0.203627
N      1.602043     5.854200     8.861681    -0.031792
N      1.029735     5.163840     9.830696    -0.166577
N      2.466248     5.092560     8.215178    -0.205637
N     -1.716608     6.383520    13.024748    -0.170243
N     -2.902218     6.411240    13.631307    -0.034441
N     -2.937721     7.397280    14.547063    -0.203626
N     -1.415661    12.454200     5.932444    -0.031792
N     -0.843353    11.763840     4.963429    -0.166577
N      7.035134    11.692560     6.578947    -0.205637
Cl     6.027510     5.297556     4.880434    -0.445877
Cl     3.473872    11.897556     9.913691    -0.445877
Cl    -1.183628     7.902444     9.913691    -0.445877
Cl     1.370010     1.302444     4.880434    -0.445878
O      4.866212     9.847200     3.331637    -0.519938
O      3.279497    11.319000     3.708887    -0.532236
O     -3.573345    11.221320    13.521830    -0.272054
O      8.748985     9.975240     0.322512    -0.432713
O      1.745330    11.581680     6.223888    -0.536251
O      6.844931    10.284120     1.426154    -0.488580
O      5.558925    13.035000    12.289480    -0.480799
O      0.727059    10.074240     7.506539    -0.523839
O      4.635170     3.247200    11.462488    -0.519938
O     -3.093115     4.719000    11.085238    -0.532237
O      3.759727     4.621320     1.272295    -0.272052
O      0.752397     3.375240    14.471613    -0.432715
O     -1.558948     4.981680     8.570237    -0.536259
O      2.656451     3.684120    13.367971    -0.488581
O      3.942457     6.435000     2.504645    -0.480797
O     -0.540677     3.474240     7.287586    -0.523839
O     -0.022330     3.352800    11.462488    -0.519937
O      1.564385     1.881000    11.085238    -0.532235
O      8.417227     1.978680     1.272295    -0.272002
O     -3.905103     3.224760    14.471613    -0.432722
O      3.098552     1.618320     8.570237    -0.536231
O     -2.001049     2.915880    13.367971    -0.488581
O     -0.715043     0.165000     2.504645    -0.480791
O      4.116823     3.125760     7.287586    -0.523840
O      0.208712     9.952800     3.331637    -0.519938
O      7.936997     8.481000     3.708887    -0.532236
O      1.084155     8.578680    13.521830    -0.272022
O      4.091485     9.824760     0.322512    -0.432718
O      6.402830     8.218320     6.223888    -0.536240
O      2.187431     9.515880     1.426154    -0.488580
O      0.901425     6.765000    12.289480    -0.480793
O      5.384559     9.725760     7.506539    -0.523839

The following XYZ coordinates are in angstroms. Other properties are in atomic units.
The sperically averaged electron density of each atom fit to a function of the form exp(a - br)
eigen_1, eigen_2 and eigen_3 are the three eigenvalues of traceless quadrupole moment tensor
  atom number  atomic symbol              X              Y              Z     net charge C6 coefficient C8 coefficient C10 coefficient fluctuating dipole atomic polarizability isotropic forcefield polarizability              a              b squared Pearson coefficient          <r^3>          <r^4>         wp_QDO          m_QDO          q_QDO       dipole_x       dipole_y       dipole_z         dipole            Qxy            Qxz            Qyz     Q(x^2-y^2)  Q(3z^2 - R^2)        eigen_1        eigen_2        eigen_3 static polarizability      alpha(xx)      alpha(xy)      alpha(xz)      alpha(yy)      alpha(yz)      alpha(zz) atomic spin moment
            1             Cd       4.827798      11.533632       1.639337       0.932501     153.005862 0.39388145E+04  0.14645637E+06                                21.795856                           19.494858       1.062704       2.034005                    0.998503      77.908026     208.190382       0.455258       0.361831      -1.209123       0.061770      -0.052873       0.074348       0.110176       0.108292       0.083904       0.133109      -0.049384       0.083887      -0.130924      -0.092099       0.223023             24.027419      28.772887       0.193124      -3.790714      22.112620      -4.536400      21.196749           0.017584
            2             Cd       4.038647       5.263368       6.490922       0.891203     167.691925 0.40951973E+04  0.15385221E+06                                23.248870                           19.976638       0.940167       1.998718                    0.998434      78.923349     212.408805       0.446145       0.365427      -1.205418       0.068846      -0.078526      -0.010521       0.104961       0.136193       0.263200       0.163823       0.123673       0.193720      -0.220497      -0.181552       0.402050             26.112644      19.839177       2.826526      -6.994821      30.462456     -13.676602      28.036301           0.000413
            3             Cd       5.791175       7.709196       3.799871       0.947543     171.731468 0.43750905E+04  0.16691551E+06                                24.587842                           21.605910       0.838490       1.971868                    0.997664      78.398442     211.831397       0.401243       0.400119      -1.179745       0.064725       0.039813       0.004831       0.076143      -0.010712       0.113135      -0.072163      -0.061456      -0.116691      -0.150781       0.019270       0.131511             27.262104      25.918346       0.337346      -3.325300      26.521540       5.866416      29.346427           0.012404
            4             Cd       4.673584       4.933632      13.154788       0.932502     153.005680 0.39388084E+04  0.14645609E+06                                21.795836                           19.494841       1.062707       2.034007                    0.998503      77.907991     208.190226       0.455258       0.361831      -1.209123      -0.061770      -0.052874      -0.074348       0.110176      -0.108292       0.083904      -0.133109      -0.049384       0.083887      -0.130924      -0.092099       0.223023             24.027396      28.772854      -0.193125      -3.790711      22.112601       4.536392      21.196733           0.017588
            5             Cd       5.462735      11.863368       8.303203       0.891203     167.691579 0.40951863E+04  0.15385168E+06                                23.248831                           19.976605       0.940177       1.998721                    0.998434      78.923293     212.408533       0.446146       0.365427      -1.205419      -0.068846      -0.078526       0.010520       0.104961      -0.136194       0.263202      -0.163824       0.123673       0.193720      -0.220498      -0.181554       0.402052             26.112601      19.839142      -2.826522      -6.994809      30.462405      13.676579      28.036258           0.000412
            6             Cd       3.710207       1.109196      10.994254       0.947542     171.731641 0.43750961E+04  0.16691576E+06                                24.587845                           21.605913       0.838496       1.971870                    0.997664      78.398439     211.831349       0.401243       0.400119      -1.179745      -0.064725       0.039813      -0.004830       0.076143       0.010711       0.113135       0.072163      -0.061455      -0.116693      -0.150782       0.019271       0.131511             27.262107      25.918345      -0.337339      -3.325301      26.521546      -5.866420      29.346431           0.012405
            7             Cd       0.016084       1.666368      13.154788       0.932503     153.005685 0.39388087E+04  0.14645609E+06                                21.795833                           19.494839       1.062711       2.034007                    0.998503      77.908005     208.190243       0.455258       0.361831      -1.209123      -0.061770       0.052873      -0.074347       0.110175       0.108293       0.083904       0.133109      -0.049384       0.083886      -0.130924      -0.092100       0.223023             24.027392      28.772851       0.193108      -3.790681      22.112614      -4.536396      21.196712           0.017591
            8             Cd       0.805235       7.936632       8.303203       0.891203     167.691824 0.40951926E+04  0.15385199E+06                                23.248863                           19.976628       0.940163       1.998717                    0.998434      78.923298     212.408645       0.446145       0.365428      -1.205418      -0.068845       0.078528       0.010521       0.104962       0.136193       0.263203       0.163826       0.123675       0.193725      -0.220500      -0.181553       0.402053             26.112640      19.839166       2.826531      -6.994819      30.462460     -13.676609      28.036296           0.000409
            9             Cd      -0.947293       5.490804      10.994254       0.947546     171.730998 0.43750754E+04  0.16691483E+06                                24.587834                           21.605902       0.838475       1.971864                    0.997664      78.398447     211.831519       0.401242       0.400120      -1.179744      -0.064725      -0.039814      -0.004833       0.076143      -0.010712       0.113135      -0.072161      -0.061457      -0.116686      -0.150780       0.019270       0.131510             27.262093      25.918345       0.337368      -3.325285      26.521524       5.866412      29.346410           0.012405
           10             Cd       0.170298       8.266368       1.639337       0.932502     153.005781 0.39388120E+04  0.14645625E+06                                21.795843                           19.494848       1.062710       2.034007                    0.998503      77.908028     208.190339       0.455258       0.361831      -1.209123       0.061770       0.052873       0.074348       0.110176      -0.108293       0.083904      -0.133109      -0.049385       0.083886      -0.130924      -0.092100       0.223023             24.027403      28.772859      -0.193111      -3.790688      22.112624       4.536401      21.196727           0.017590
           11             Cd      -0.618853       1.336632       6.490922       0.891202     167.691562 0.40951839E+04  0.15385157E+06                                23.248834                           19.976604       0.940171       1.998719                    0.998434      78.923248     212.408418       0.446145       0.365427      -1.205418       0.068845       0.078529      -0.010521       0.104962      -0.136194       0.263204      -0.163827       0.123675       0.193724      -0.220501      -0.181554       0.402055             26.112610      19.839139      -2.826528      -6.994810      30.462426      13.676594      28.036264           0.000407
           12             Cd       1.133675      12.090804       3.799871       0.947544     171.731120 0.43750794E+04  0.16691501E+06                                24.587840                           21.605907       0.838478       1.971865                    0.997664      78.398452     211.831526       0.401242       0.400120      -1.179744       0.064724      -0.039813       0.004832       0.076143       0.010711       0.113136       0.072161      -0.061456      -0.116687      -0.150781       0.019271       0.131510             27.262100      25.918349      -0.337364      -3.325284      26.521539      -5.866417      29.346413           0.012403
           13              C       2.909006      11.775720      14.486407       0.015273      37.034545 0.42821135E+03  0.10057326E+05                                 9.895398                            7.056639      -0.043899       1.996143                    0.999294      27.647686      80.174727       0.598016       0.436083      -1.049050      -0.041972       0.023280      -0.023428       0.053409       0.008979       0.023693       0.038595      -0.005665       0.003983      -0.040493      -0.009938       0.050431             11.973157       9.975237      -0.719494      -1.147526      14.685682      -7.346614      11.258553          -0.000143
           14              C       2.386313       9.321840       6.010853       0.004743      36.002937 0.44603165E+03  0.10562577E+05                                 9.610470                            7.149108      -0.048623       1.982612                    0.999560      28.038577      81.125592       0.601911       0.429704      -1.054977       0.030271      -0.045415       0.005780       0.054884       0.027376       0.039794       0.006316      -0.007792      -0.010929      -0.047309      -0.003167       0.050477             11.063375      11.062274      -3.998254      -4.555709      12.021172       0.490131      10.106679           0.000453
           15              C       7.663938      10.602240       0.556259       0.576960      23.392704 0.25428242E+03  0.53204619E+04                                 7.665447                            5.760193      -0.103596       2.028151                    0.999296      22.818805      65.533313       0.598252       0.489316      -1.004378       0.012775      -0.054863       0.024300       0.061349       0.047849       0.049976       0.054619       0.010632       0.036627      -0.057737      -0.044686       0.102423              8.853866       9.125465      -1.253564      -1.407790       9.501823      -3.463630       7.934311          -0.003059
           16              C       5.064824      12.233760      13.070609       0.528066      24.213441 0.28072030E+03  0.60176258E+04                                 7.783777                            6.049116      -0.371800       1.923483                    0.998831      23.819398      69.125324       0.584539       0.488811      -1.005148       0.045288      -0.008069      -0.022852       0.051365       0.022034       0.035082       0.051782      -0.029484       0.091601      -0.046274      -0.037758       0.084032              8.619988      10.041398      -0.764086      -1.600318       8.442858      -2.901959       7.375707          -0.011405
           17              C       3.831207      10.224720       3.951511       0.590571      22.897380 0.25270045E+03  0.52799856E+04                                 7.528822                            5.718516      -0.114135       2.019463                    0.999469      22.880070      65.698634       0.604070       0.485279      -1.006294       0.024152       0.036483      -0.040096       0.059347       0.037343       0.054901       0.066168       0.004474       0.046591      -0.065960      -0.042581       0.108542              8.603232       8.348189      -1.424548      -1.931829       8.839101      -2.862407       8.622408          -0.000087
           18              C       3.299140       9.282240       4.972305      -0.001169      35.750167 0.44036817E+03  0.10411661E+05                                 9.654642                            7.150235      -0.130848       1.969066                    0.998526      27.865193      80.976506       0.595040       0.435368      -1.049867      -0.002684      -0.038164       0.012697       0.040310       0.000008       0.036467       0.014597      -0.026959      -0.028809      -0.047290       0.012851       0.034439             11.423401       9.426028       0.367232      -4.781500      11.011567      -4.570225      13.832609           0.000655
           19              C       3.686542      12.413280      13.541063      -0.009400      35.609817 0.44080427E+03  0.10434010E+05                                 9.587892                            7.148779      -0.094863       1.971109                    0.999380      28.184824      82.195782       0.595184       0.434760      -1.049281      -0.039912       0.025347      -0.010122       0.048352       0.001654       0.024477       0.022391      -0.041005      -0.024968      -0.040128       0.000886       0.039242             11.125982      15.298962      -0.413162      -3.770103       8.756154      -3.245413       9.322830           0.002554
           20              C       1.551096      10.408200       6.629247       0.568291      22.257824 0.26535723E+03  0.56112074E+04                                 7.386120                            5.868120      -0.225193       1.977393                    0.998811      23.384869      67.496604       0.595227       0.486629      -1.005845      -0.030893       0.051247       0.049498       0.077658       0.004273       0.072067       0.020294       0.081584       0.057799      -0.061959      -0.037481       0.099440              8.018488       7.472984      -1.193814      -2.413920       9.533216      -0.648224       7.049263          -0.000078
           21              C       6.592376       5.175720       0.307718       0.015272      37.034567 0.42821160E+03  0.10057334E+05                                 9.895403                            7.056642      -0.043900       1.996142                    0.999294      27.647697      80.174777       0.598016       0.436083      -1.049050       0.041973       0.023280       0.023428       0.053409      -0.008978       0.023693      -0.038595      -0.005665       0.003983      -0.040493      -0.009938       0.050431             11.973164       9.975242       0.719494      -1.147527      14.685691       7.346620      11.258559          -0.000143
           22              C      -2.199931       2.721840       8.783272       0.004743      36.003003 0.44603248E+03  0.10562601E+05                                 9.610475                            7.149110      -0.048622       1.982611                    0.999560      28.038610      81.125681       0.601912       0.429703      -1.054978      -0.030272      -0.045416      -0.005779       0.054885      -0.027376       0.039795      -0.006316      -0.007792      -0.010929      -0.047310      -0.003167       0.050477             11.063381      11.062279       3.998257      -4.555713      12.021179      -0.490132      10.106685           0.000452
           23              C       1.837444       4.002240      14.237866       0.576960      23.392714 0.25428252E+03  0.53204651E+04                                 7.665451                            5.760196      -0.103600       2.028149                    0.999296      22.818816      65.533373       0.598251       0.489316      -1.004378      -0.012776      -0.054863      -0.024300       0.061349      -0.047849       0.049976      -0.054619       0.010632       0.036627      -0.057737      -0.044686       0.102423              8.853872       9.125471       1.253566      -1.407791       9.501830       3.463633       7.934315          -0.003059
           24              C       4.436558       5.633760       1.723516       0.528066      24.213425 0.28072012E+03  0.60176206E+04                                 7.783774                            6.049115      -0.371803       1.923482                    0.998831      23.819382      69.125265       0.584539       0.488811      -1.005148      -0.045288      -0.008069       0.022852       0.051365      -0.022034       0.035082      -0.051781      -0.029484       0.091600      -0.046274      -0.037758       0.084031              8.619984      10.041393       0.764085      -1.600318       8.442854       2.901958       7.375705          -0.011400
           25              C       5.670175       3.624720      10.842614       0.590572      22.897390 0.25270056E+03  0.52799892E+04                                 7.528827                            5.718519      -0.114140       2.019461                    0.999469      22.880083      65.698705       0.604070       0.485280      -1.006294      -0.024152       0.036483       0.040096       0.059347      -0.037343       0.054901      -0.066168       0.004474       0.046590      -0.065961      -0.042581       0.108542              8.603239       8.348195       1.424549      -1.931832       8.839106       2.862409       8.622415          -0.000086
           26              C       6.202242       2.682240       9.821820      -0.001169      35.750218 0.44036882E+03  0.10411681E+05                                 9.654653                            7.150242      -0.130856       1.969063                    0.998526      27.865220      80.976624       0.595039       0.435368      -1.049866       0.002684      -0.038164      -0.012697       0.040311      -0.000009       0.036466      -0.014597      -0.026958      -0.028809      -0.047289       0.012850       0.034439             11.423415       9.426039      -0.367232      -4.781508      11.011578       4.570230      13.832628           0.000655
           27              C       5.814840       5.813280       1.253062      -0.009400      35.609801 0.44080407E+03  0.10434003E+05                                 9.587889                            7.148777      -0.094859       1.971110                    0.999380      28.184814      82.195732       0.595184       0.434760      -1.049282       0.039912       0.025347       0.010122       0.048352      -0.001653       0.024477      -0.022390      -0.041005      -0.024969      -0.040128       0.000886       0.039242             11.125977      15.298952       0.413160      -3.770102       8.756151       3.245413       9.322827           0.002555
           28              C      -1.364714       3.808200       8.164878       0.568294      22.257892 0.26535815E+03  0.56112319E+04                                 7.386133                            5.868129      -0.225186       1.977394                    0.998811      23.384928      67.496807       0.595226       0.486629      -1.005845       0.030892       0.051249      -0.049497       0.077658      -0.004275       0.072070      -0.020294       0.081588       0.057806      -0.061960      -0.037485       0.099446              8.018501       7.472997       1.193817      -2.413925       9.533231       0.648224       7.049275          -0.000078
           29              C       1.934876       1.424280       0.307718       0.015271      37.034451 0.42821040E+03  0.10057294E+05                                 9.895366                            7.056622      -0.043876       1.996151                    0.999294      27.647635      80.174420       0.598018       0.436082      -1.049051       0.041973      -0.023280       0.023428       0.053409       0.008978       0.023692       0.038595      -0.005664       0.003980      -0.040494      -0.009936       0.050430             11.973114       9.975214      -0.719489      -1.147527      14.685617      -7.346577      11.258510          -0.000141
           30              C       2.457569       3.878160       8.783272       0.004745      36.002803 0.44602993E+03  0.10562528E+05                                 9.610460                            7.149104      -0.048620       1.982613                    0.999560      28.038508      81.125405       0.601910       0.429705      -1.054977      -0.030270       0.045411      -0.005784       0.054881       0.027377       0.039793       0.006318      -0.007792      -0.010928      -0.047308      -0.003169       0.050477             11.063362      11.062261      -3.998249      -4.555701      12.021158       0.490130      10.106666           0.000452
           31              C      -2.820056       2.597760      14.237866       0.576965      23.392567 0.25428072E+03  0.53204163E+04                                 7.665413                            5.760171      -0.103573       2.028159                    0.999296      22.818706      65.532914       0.598254       0.489315      -1.004378      -0.012776       0.054864      -0.024299       0.061349       0.047850       0.049977       0.054620       0.010632       0.036627      -0.057738      -0.044687       0.102424              8.853824       9.125426      -1.253556      -1.407787       9.501772      -3.463608       7.934275          -0.003056
           32              C      -0.220942       0.966240       1.723516       0.528045      24.213724 0.28072440E+03  0.60177380E+04                                 7.783842                            6.049164      -0.371856       1.923464                    0.998831      23.819609      69.126166       0.584536       0.488812      -1.005147      -0.045285       0.008064       0.022853       0.051362       0.022032       0.035076       0.051776      -0.029472       0.091586      -0.046263      -0.037756       0.084020              8.620062      10.041487      -0.764093      -1.600332       8.442928      -2.901988       7.375771          -0.011408
           33              C       1.012675       2.975280      10.842614       0.590571      22.897343 0.25270002E+03  0.52799731E+04                                 7.528807                            5.718506      -0.114122       2.019468                    0.999469      22.880030      65.698436       0.604072       0.485279      -1.006295      -0.024152      -0.036483       0.040096       0.059346       0.037342       0.054900       0.066167       0.004474       0.046592      -0.065960      -0.042581       0.108541              8.603214       8.348170      -1.424547      -1.931821       8.839085      -2.862401       8.622388          -0.000087
           34              C       1.544742       3.917760       9.821820      -0.001170      35.750064 0.44036689E+03  0.10411621E+05                                 9.654618                            7.150221      -0.130830       1.969072                    0.998526      27.865139      80.976255       0.595041       0.435367      -1.049867       0.002684       0.038164      -0.012696       0.040310       0.000008       0.036467       0.014598      -0.026961      -0.028810      -0.047291       0.012851       0.034440             11.423370       9.426001       0.367230      -4.781481      11.011540      -4.570211      13.832568           0.000655
           35              C       1.157340       0.786720       1.253062      -0.009399      35.609805 0.44080398E+03  0.10434003E+05                                 9.587896                            7.148781      -0.094863       1.971109                    0.999380      28.184821      82.195807       0.595184       0.434760      -1.049281       0.039910      -0.025347       0.010122       0.048350       0.001653       0.024476       0.022389      -0.041005      -0.024971      -0.040127       0.000887       0.039241             11.125986      15.298975      -0.413162      -3.770108       8.756152      -3.245410       9.322830           0.002552
           36              C       3.292786       2.791800       8.164878       0.568284      22.257662 0.26535500E+03  0.56111475E+04                                 7.386085                            5.868095      -0.225209       1.977393                    0.998811      23.384728      67.496082       0.595228       0.486629      -1.005845       0.030894      -0.051241      -0.049503       0.077657       0.004267       0.072056       0.020295       0.081574       0.057781      -0.061957      -0.037469       0.099425              8.018448       7.472947      -1.193805      -2.413907       9.533168      -0.648221       7.049228          -0.000079
           37              C      -1.748494       8.024280      14.486407       0.015272      37.034450 0.42821038E+03  0.10057293E+05                                 9.895368                            7.056623      -0.043878       1.996150                    0.999294      27.647635      80.174433       0.598018       0.436082      -1.049051      -0.041973      -0.023280      -0.023428       0.053409      -0.008978       0.023693      -0.038595      -0.005665       0.003981      -0.040494      -0.009937       0.050431             11.973116       9.975213       0.719490      -1.147526      14.685622       7.346580      11.258512          -0.000139
           38              C       7.043813      10.478160       6.010853       0.004745      36.002866 0.44603069E+03  0.10562550E+05                                 9.610465                            7.149106      -0.048621       1.982612                    0.999560      28.038540      81.125496       0.601911       0.429705      -1.054977       0.030271       0.045412       0.005782       0.054882      -0.027376       0.039793      -0.006317      -0.007792      -0.010928      -0.047308      -0.003168       0.050477             11.063369      11.062268       3.998254      -4.555705      12.021167      -0.490132      10.106672           0.000452
           39              C       3.006438       9.197760       0.556259       0.576963      23.392604 0.25428119E+03  0.53204287E+04                                 7.665421                            5.760177      -0.103577       2.028158                    0.999296      22.818729      65.532999       0.598253       0.489315      -1.004378       0.012776       0.054864       0.024299       0.061349      -0.047849       0.049977      -0.054620       0.010632       0.036627      -0.057737      -0.044687       0.102424              8.853834       9.125436       1.253558      -1.407788       9.501783       3.463612       7.934283          -0.003056
           40              C       0.407324       7.566240      13.070609       0.528053      24.213591 0.28072250E+03  0.60176859E+04                                 7.783812                            6.049143      -0.371836       1.923471                    0.998831      23.819509      69.125772       0.584537       0.488812      -1.005148       0.045287       0.008066      -0.022853       0.051363      -0.022032       0.035078      -0.051778      -0.029476       0.091591      -0.046267      -0.037757       0.084024              8.620028      10.041445       0.764090      -1.600324       8.442897       2.901975       7.375742          -0.011404
           41              C      -0.826293       9.575280       3.951511       0.590571      22.897359 0.25270021E+03  0.52799786E+04                                 7.528814                            5.718510      -0.114128       2.019466                    0.999469      22.880048      65.698525       0.604071       0.485279      -1.006295       0.024152      -0.036483      -0.040096       0.059347      -0.037342       0.054900      -0.066168       0.004474       0.046592      -0.065960      -0.042581       0.108541              8.603222       8.348177       1.424547      -1.931824       8.839092       2.862404       8.622396          -0.000087
           42              C      -1.358360      10.517760       4.972305      -0.001170      35.750115 0.44036753E+03  0.10411641E+05                                 9.654630                            7.150228      -0.130838       1.969069                    0.998526      27.865167      80.976384       0.595040       0.435367      -1.049867      -0.002684       0.038164       0.012696       0.040310      -0.000008       0.036467      -0.014598      -0.026960      -0.028810      -0.047290       0.012851       0.034439             11.423385       9.426014      -0.367230      -4.781490      11.011554       4.570217      13.832588           0.000654
           43              C      -0.970958       7.386720      13.541063      -0.009399      35.609792 0.44080391E+03  0.10433999E+05                                 9.587889                            7.148777      -0.094860       1.971110                    0.999380      28.184810      82.195733       0.595184       0.434760      -1.049281      -0.039911      -0.025347      -0.010122       0.048351      -0.001653       0.024476      -0.022390      -0.041005      -0.024970      -0.040127       0.000886       0.039241             11.125977      15.298960       0.413162      -3.770102       8.756148       3.245409       9.322824           0.002555
           44              C       6.208596       9.391800       6.629247       0.568287      22.257740 0.26535607E+03  0.56111763E+04                                 7.386102                            5.868107      -0.225203       1.977393                    0.998811      23.384799      67.496348       0.595227       0.486629      -1.005845      -0.030894      -0.051243       0.049501       0.077657      -0.004270       0.072060      -0.020295       0.081579       0.057789      -0.061958      -0.037474       0.099432              8.018467       7.472965       1.193810      -2.413913       9.533191       0.648221       7.049245          -0.000080
           45              N       2.940892       0.216480      13.024748      -0.170243      35.939317 0.51872448E+03  0.12552672E+05                                 9.195583                            7.434508       0.110231       2.052727                    0.998959      28.027265      77.771937       0.633443       0.399576      -1.091775      -0.057515      -0.099157       0.126374       0.170618      -0.014341       0.018935       0.057547       0.068258      -0.078003      -0.085366       0.033622       0.051744             10.424285      10.998633      -1.641293      -1.413722      10.327809      -4.144653       9.946414           0.008564
           46              N       1.755282       0.188760      13.631307      -0.034443      30.289828 0.40577798E+03  0.91698698E+04                                 7.949757                            6.384226       0.390712       2.168163                    0.999179      25.499635      66.820493       0.719568       0.376669      -1.115850       0.170249      -0.130805       0.043245       0.219008       0.056419      -0.035841       0.002308      -0.039247       0.094038      -0.083719       0.023465       0.060253              8.949093      10.122672      -2.269751      -0.664919       9.621745      -3.027888       7.102862           0.004174
           47              N       1.719779      12.402720      14.547063      -0.203627      36.957071 0.53253621E+03  0.12953861E+05                                 9.304696                            7.506197       0.318572       2.108360                    0.999233      28.560658      79.098439       0.634649       0.396755      -1.095229       0.135712       0.039450      -0.126430       0.189628      -0.013072       0.065038       0.001471      -0.122109      -0.012939      -0.102963       0.037569       0.065394             10.464272      11.957655      -0.764226      -1.898100      10.698836      -3.972445       8.736324           0.008072
           48              N       3.241839       7.345800       5.932444      -0.031791      28.857565 0.38828178E+03  0.86878283E+04                                 7.695218                            6.247298       0.380833       2.166559                    0.999452      25.338659      66.306382       0.726228       0.376937      -1.114432      -0.039363       0.206120      -0.036550       0.213004       0.008056      -0.014949       0.016051       0.106496       0.132531      -0.078370       0.023736       0.054634              8.550089       6.841317      -0.905945      -2.037345      10.716533      -2.679131       8.092416           0.000317
           49              N       3.814147       8.036160       4.963429      -0.166576      35.103663 0.51704037E+03  0.12519623E+05                                 9.070108                            7.440753      -0.041472       2.002155                    0.999068      28.142196      78.480284       0.629939       0.401551      -1.088874      -0.127485       0.049296       0.105373       0.172586       0.045599       0.054289      -0.030894      -0.025504       0.036333      -0.090836       0.037341       0.053495             10.144910       9.192980      -1.079615      -3.332001      10.784856      -2.001242      10.456895           0.004653
           50              N       2.377634       8.107440       6.578947      -0.205636      34.446563 0.50071185E+03  0.11983171E+05                                 8.798303                            7.203599       0.281912       2.095927                    0.999678      28.177354      77.186078       0.658536       0.388635      -1.101858       0.108552       0.035325      -0.128609       0.171964      -0.024500       0.039041       0.043748      -0.014863      -0.090412      -0.079275       0.031806       0.047469              9.714404       8.454406      -0.819260      -3.310883      10.982339      -2.674930       9.706466           0.000902
           51              N       6.560490       6.816480       1.769377      -0.170243      35.939278 0.51872382E+03  0.12552651E+05                                 9.195575                            7.434502       0.110237       2.052729                    0.998959      28.027245      77.771846       0.633444       0.399575      -1.091776       0.057514      -0.099157      -0.126374       0.170618       0.014341       0.018935      -0.057547       0.068258      -0.078003      -0.085366       0.033622       0.051744             10.424275      10.998621       1.641291      -1.413720      10.327800       4.144649       9.946405           0.008565
           52              N       7.746100       6.788760       1.162818      -0.034442      30.289793 0.40577745E+03  0.91698545E+04                                 7.949750                            6.384221       0.390717       2.168164                    0.999179      25.499618      66.820425       0.719569       0.376668      -1.115850      -0.170248      -0.130805      -0.043245       0.219008      -0.056419      -0.035841      -0.002308      -0.039247       0.094038      -0.083719       0.023465       0.060253              8.949085      10.122661       2.269747      -0.664918       9.621736       3.027886       7.102857           0.004174
           53              N       7.781603       5.802720       0.247062      -0.203627      36.957089 0.53253653E+03  0.12953871E+05                                 9.304700                            7.506201       0.318571       2.108360                    0.999233      28.560665      79.098473       0.634649       0.396755      -1.095229      -0.135712       0.039450       0.126430       0.189628       0.013072       0.065038      -0.001471      -0.122108      -0.012939      -0.102963       0.037569       0.065394             10.464277      11.957660       0.764227      -1.898100      10.698843       3.972448       8.736328           0.008072
           54              N       6.259543       0.745800       8.861681      -0.031791      28.857518 0.38828098E+03  0.86878056E+04                                 7.695208                            6.247291       0.380839       2.166561                    0.999452      25.338632      66.306278       0.726229       0.376937      -1.114432       0.039362       0.206120       0.036550       0.213004      -0.008057      -0.014948      -0.016051       0.106497       0.132531      -0.078370       0.023737       0.054634              8.550078       6.841308       0.905944      -2.037342      10.716520       2.679126       8.092406           0.000317
           55              N       5.687235       1.436160       9.830696      -0.166576      35.103634 0.51703980E+03  0.12519606E+05                                 9.070102                            7.440748      -0.041471       2.002156                    0.999068      28.142178      78.480211       0.629940       0.401551      -1.088874       0.127486       0.049296      -0.105374       0.172587      -0.045598       0.054290       0.030894      -0.025503       0.036333      -0.090836       0.037341       0.053496             10.144904       9.192973       1.079616      -3.331998      10.784850       2.001239      10.456887           0.004653
           56              N      -2.191252       1.507440       8.215178      -0.205636      34.446568 0.50071186E+03  0.11983171E+05                                 8.798303                            7.203599       0.281912       2.095927                    0.999678      28.177356      77.186077       0.658536       0.388635      -1.101858      -0.108553       0.035325       0.128609       0.171965       0.024500       0.039041      -0.043747      -0.014863      -0.090413      -0.079275       0.031807       0.047469              9.714404       8.454404       0.819260      -3.310882      10.982342       2.674932       9.706467           0.000902
           57              N       1.902990      12.983520       1.769377      -0.170243      35.939258 0.51872360E+03  0.12552643E+05                                 9.195567                            7.434498       0.110242       2.052731                    0.998959      28.027236      77.771784       0.633444       0.399575      -1.091776       0.057514       0.099157      -0.126374       0.170618      -0.014341       0.018934       0.057547       0.068259      -0.078004      -0.085367       0.033622       0.051745             10.424264      10.998623      -1.641298      -1.413716      10.327783      -4.144636       9.946387           0.008566
           58              N       3.088600      13.011240       1.162818      -0.034440      30.289715 0.40577633E+03  0.91698206E+04                                 7.949730                            6.384208       0.390727       2.168168                    0.999179      25.499588      66.820268       0.719570       0.376668      -1.115851      -0.170248       0.130805      -0.043245       0.219008       0.056419      -0.035841       0.002308      -0.039246       0.094038      -0.083719       0.023465       0.060254              8.949059      10.122639      -2.269738      -0.664920       9.621701      -3.027871       7.102837           0.004177
           59              N       3.124103       0.797280       0.247062      -0.203627      36.957014 0.53253537E+03  0.12953832E+05                                 9.304677                            7.506185       0.318583       2.108364                    0.999233      28.560640      79.098294       0.634651       0.396754      -1.095230      -0.135712      -0.039450       0.126431       0.189628      -0.013072       0.065038       0.001471      -0.122108      -0.012940      -0.102963       0.037569       0.065394             10.464248      11.957636      -0.764225      -1.898097      10.698806      -3.972430       8.736302           0.008076
           60              N       1.602043       5.854200       8.861681      -0.031792      28.857657 0.38828330E+03  0.86878716E+04                                 7.695234                            6.247310       0.380826       2.166555                    0.999452      25.338715      66.306580       0.726228       0.376937      -1.114432       0.039363      -0.206120       0.036550       0.213004       0.008055      -0.014950       0.016050       0.106494       0.132531      -0.078369       0.023734       0.054635              8.550108       6.841332      -0.905947      -2.037351      10.716557      -2.679138       8.092434           0.000316
           61              N       1.029735       5.163840       9.830696      -0.166577      35.103739 0.51704182E+03  0.12519668E+05                                 9.070123                            7.440764      -0.041474       2.002154                    0.999068      28.142241      78.480463       0.629939       0.401551      -1.088873       0.127485      -0.049296      -0.105371       0.172585       0.045599       0.054288      -0.030893      -0.025504       0.036331      -0.090835       0.037341       0.053493             10.144928       9.192998      -1.079615      -3.332009      10.784871      -2.001246      10.456916           0.004652
           62              N       2.466248       5.092560       8.215178      -0.205637      34.446564 0.50071200E+03  0.11983177E+05                                 8.798307                            7.203603       0.281908       2.095927                    0.999678      28.177353      77.186106       0.658536       0.388636      -1.101858      -0.108551      -0.035324       0.128607       0.171962      -0.024501       0.039040       0.043748      -0.014863      -0.090413      -0.079275       0.031806       0.047470              9.714408       8.454413      -0.819262      -3.310887      10.982338      -2.674928       9.706471           0.000902
           63              N      -1.716608       6.383520      13.024748      -0.170243      35.939250 0.51872345E+03  0.12552638E+05                                 9.195566                            7.434497       0.110244       2.052732                    0.998959      28.027232      77.771767       0.633444       0.399575      -1.091776      -0.057514       0.099157       0.126374       0.170618       0.014341       0.018934      -0.057547       0.068259      -0.078003      -0.085367       0.033622       0.051745             10.424262      10.998618       1.641295      -1.413716      10.327782       4.144637       9.946387           0.008567
           64              N      -2.902218       6.411240      13.631307      -0.034441      30.289723 0.40577646E+03  0.91698245E+04                                 7.949732                            6.384209       0.390726       2.168168                    0.999179      25.499592      66.820283       0.719570       0.376668      -1.115851       0.170249       0.130805       0.043245       0.219008      -0.056419      -0.035841      -0.002308      -0.039246       0.094038      -0.083719       0.023465       0.060254              8.949061      10.122639       2.269738      -0.664920       9.621705       3.027873       7.102839           0.004178
           65              N      -2.937721       7.397280      14.547063      -0.203626      36.957001 0.53253515E+03  0.12953826E+05                                 9.304675                            7.506184       0.318582       2.108364                    0.999233      28.560633      79.098273       0.634651       0.396754      -1.095230       0.135712      -0.039450      -0.126431       0.189628       0.013072       0.065038      -0.001471      -0.122109      -0.012940      -0.102963       0.037569       0.065394             10.464246      11.957630       0.764226      -1.898095      10.698806       3.972430       8.736301           0.008077
           66              N      -1.415661      12.454200       5.932444      -0.031792      28.857640 0.38828298E+03  0.86878626E+04                                 7.695232                            6.247308       0.380828       2.166556                    0.999452      25.338702      66.306540       0.726228       0.376937      -1.114432      -0.039363      -0.206120      -0.036550       0.213004      -0.008056      -0.014950      -0.016050       0.106495       0.132531      -0.078369       0.023735       0.054635              8.550105       6.841329       0.905948      -2.037349      10.716555       2.679137       8.092431           0.000315
           67              N      -0.843353      11.763840       4.963429      -0.166577      35.103730 0.51704158E+03  0.12519661E+05                                 9.070122                            7.440763      -0.041476       2.002154                    0.999068      28.142234      78.480444       0.629939       0.401551      -1.088873      -0.127486      -0.049296       0.105372       0.172586      -0.045599       0.054288       0.030893      -0.025504       0.036332      -0.090835       0.037341       0.053494             10.144927       9.192996       1.079617      -3.332009      10.784872       2.001244      10.456915           0.004651
           68              N       7.035134      11.692560       6.578947      -0.205637      34.446578 0.50071217E+03  0.11983181E+05                                 8.798308                            7.203603       0.281909       2.095927                    0.999678      28.177361      77.186126       0.658536       0.388636      -1.101858       0.108551      -0.035324      -0.128608       0.171963       0.024501       0.039040      -0.043748      -0.014863      -0.090413      -0.079275       0.031806       0.047469              9.714409       8.454413       0.819262      -3.310887      10.982343       2.674929       9.706473           0.000902
           69             Cl       6.027510       5.297556       4.880434      -0.445877     125.262418 0.37910734E+04  0.14295411E+06                                16.918253                           16.698112       1.646491       2.169015                    0.999638      72.583869     210.970332       0.588936       0.275806      -1.263873       0.190286      -0.075016      -0.027533       0.206383       0.006358      -0.066690      -0.021022       0.076243       0.048490      -0.057862      -0.034850       0.092713             16.830609      13.825214      -0.490256      -1.502566      17.580749      -4.006056      19.085863           0.003444
           70             Cl       3.473872      11.897556       9.913691      -0.445877     125.262409 0.37910729E+04  0.14295409E+06                                16.918247                           16.698107       1.646489       2.169015                    0.999638      72.583896     210.970382       0.588936       0.275806      -1.263873      -0.190286      -0.075015       0.027533       0.206383      -0.006356      -0.066689       0.021021       0.076242       0.048492      -0.057861      -0.034849       0.092710             16.830604      13.825210       0.490256      -1.502564      17.580743       4.006057      19.085859           0.003448
           71             Cl      -1.183628       7.902444       9.913691      -0.445877     125.262684 0.37910839E+04  0.14295461E+06                                16.918277                           16.698136       1.646485       2.169014                    0.999638      72.583932     210.970599       0.588935       0.275806      -1.263873      -0.190285       0.075017       0.027532       0.206383       0.006358      -0.066687      -0.021021       0.076237       0.048483      -0.057859      -0.034849       0.092708             16.830633      13.825233      -0.490256      -1.502567      17.580777      -4.006063      19.085888           0.003446
           72             Cl       1.370010       1.302444       4.880434      -0.445878     125.262820 0.37910894E+04  0.14295487E+06                                16.918288                           16.698147       1.646481       2.169012                    0.999638      72.583980     210.970772       0.588935       0.275806      -1.263873       0.190284       0.075016      -0.027531       0.206382      -0.006356      -0.066686       0.021020       0.076237       0.048484      -0.057858      -0.034848       0.092706             16.830644      13.825241       0.490257      -1.502566      17.580789       4.006068      19.085901           0.003440
           73              O       4.866212       9.847200       3.331637      -0.519938      39.631300 0.63142529E+03  0.15839384E+05                                 9.356251                            7.910692      -0.218675       1.992956                    0.992573      27.808175      75.250291       0.656979       0.371653      -1.126491      -0.006671      -0.004204      -0.011307       0.013785      -0.008143      -0.025327       0.040667       0.049057      -0.005167      -0.055897       0.003006       0.052891             10.406102      13.034234      -1.744006      -3.467267       7.879022      -0.609656      10.305049           0.004239
           74              O       3.279497      11.319000       3.708887      -0.532236      38.440057 0.57853783E+03  0.14240075E+05                                 9.192604                            7.583231      -0.064737       2.027658                    0.995574      28.172542      76.236915       0.667602       0.372742      -1.122403       0.000131      -0.006170       0.021328       0.022203      -0.018764       0.051634       0.024255      -0.028529      -0.075029      -0.075504       0.035899       0.039604             10.190975      10.362119      -4.517173       0.645387      12.201225      -2.442764       8.009580           0.000585
           75              O      -3.573345      11.221320      13.521830      -0.272054      26.326160 0.40076429E+03  0.89353609E+04                                 7.041221                            6.243740       0.972915       2.420483                    0.998330      24.211621      60.921270       0.753097       0.364781      -1.136552      -0.032774       0.023743      -0.000824       0.040480       0.014231      -0.034009      -0.082135      -0.015992      -0.035497      -0.085664      -0.009804       0.095468              7.430282       7.099967      -2.775979       1.108010       9.343801      -2.251800       5.847079           0.523681
           76              O       8.748985       9.975240       0.322512      -0.432713      33.899326 0.53313000E+03  0.12821444E+05                                 8.456790                            7.296498       0.070715       2.100816                    0.993859      26.546570      70.369238       0.680104       0.374479      -1.124206      -0.007069       0.018869      -0.002157       0.020265      -0.020494      -0.007449      -0.000420       0.052311      -0.061772      -0.025054      -0.019206       0.044260              9.236963      11.886618      -3.972675      -0.232838       9.651495      -1.088390       6.172777           0.196026
           77              O       1.745330      11.581680       6.223888      -0.536251      35.715907 0.61049008E+03  0.15188815E+05                                 8.694453                            7.785259       0.179727       2.096750                    0.996426      28.422692      76.649395       0.661244       0.372305      -1.125766       0.007457      -0.004311       0.034595       0.035651       0.050012       0.040691      -0.047083      -0.026267       0.023055      -0.092916       0.035712       0.057204              9.033347       6.737748      -0.188644       0.410351      12.735889      -1.742072       7.626404           0.005405
           78              O       6.844931      10.284120       1.426154      -0.488580      38.792793 0.58795149E+03  0.14466568E+05                                 9.224118                            7.639924       0.023090       2.080791                    0.991716      27.064972      72.182702       0.668674       0.372278      -1.127698      -0.001080      -0.013616      -0.016494       0.021415       0.034780      -0.019475       0.031899       0.077061       0.068973      -0.076975       0.031875       0.045100             10.402020      12.594294       1.615952      -3.963439       7.795193      -2.597793      10.816572           0.040376
           79              O       5.558925      13.035000      12.289480      -0.480799      35.690845 0.55522349E+03  0.13544215E+05                                 8.801370                            7.500739       0.058975       2.065451                    0.995981      27.930572      75.568093       0.660767       0.379989      -1.115543      -0.007219      -0.011002       0.019306       0.023364       0.028219       0.009754      -0.011541      -0.097711       0.056833      -0.067683       0.018191       0.049492              9.585003       8.007110       2.229308      -2.027835       9.743413      -4.442879      11.004485           0.131754
           80              O       0.727059      10.074240       7.506539      -0.523839      32.686023 0.52543571E+03  0.12602840E+05                                 8.170671                            7.173747       0.250454       2.135708                    0.995499      27.566030      73.207277       0.695270       0.367286      -1.128570       0.016127       0.027419      -0.013093       0.034399       0.039217       0.004815      -0.053308       0.033545       0.013941      -0.074986       0.015512       0.059474              8.574669       8.687667       0.722627      -2.948469       7.471762      -2.113260       9.564577           0.001678
           81              O       4.635170       3.247200      11.462488      -0.519938      39.631311 0.63142538E+03  0.15839387E+05                                 9.356253                            7.910692      -0.218676       1.992956                    0.992573      27.808178      75.250301       0.656979       0.371653      -1.126491       0.006671      -0.004204       0.011307       0.013785       0.008142      -0.025327      -0.040668       0.049057      -0.005167      -0.055897       0.003006       0.052891             10.406104      13.034238       1.744007      -3.467270       7.879023       0.609655      10.305052           0.004240
           82              O      -3.093115       4.719000      11.085238      -0.532237      38.440125 0.57853912E+03  0.14240115E+05                                 9.192613                            7.583237      -0.064741       2.027656                    0.995574      28.172578      76.237029       0.667602       0.372742      -1.122403      -0.000132      -0.006170      -0.021327       0.022202       0.018764       0.051635      -0.024255      -0.028530      -0.075032      -0.075505       0.035900       0.039605             10.190985      10.362129       4.517178       0.645386      12.201236       2.442766       8.009588           0.000585
           83              O       3.759727       4.621320       1.272295      -0.272052      26.326065 0.40076250E+03  0.89353120E+04                                 7.041211                            6.243731       0.972909       2.420483                    0.998330      24.211549      60.921079       0.753097       0.364781      -1.136552       0.032775       0.023744       0.000824       0.040481      -0.014233      -0.034014       0.082138      -0.015987      -0.035500      -0.085668      -0.009804       0.095472              7.430271       7.099956       2.775973       1.108008       9.343786       2.251795       5.847070           0.523678
           84              O       0.752397       3.375240      14.471613      -0.432715      33.899349 0.53313040E+03  0.12821456E+05                                 8.456794                            7.296501       0.070708       2.100814                    0.993859      26.546579      70.369273       0.680104       0.374479      -1.124206       0.007069       0.018869       0.002157       0.020265       0.020495      -0.007449       0.000420       0.052311      -0.061773      -0.025054      -0.019207       0.044261              9.236969      11.886627       3.972679      -0.232838       9.651500       1.088391       6.172779           0.196022
           85              O      -1.558948       4.981680       8.570237      -0.536259      35.716318 0.61049885E+03  0.15189076E+05                                 8.694470                            7.785273       0.179736       2.096750                    0.996426      28.423000      76.650126       0.661250       0.372301      -1.125769      -0.007460      -0.004309      -0.034593       0.035649      -0.050024       0.040712       0.047092      -0.026289       0.023052      -0.092945       0.035727       0.057218              9.033365       6.737760       0.188646       0.410353      12.735915       1.742074       7.626419           0.005401
           86              O       2.656451       3.684120      13.367971      -0.488581      38.792823 0.58795201E+03  0.14466585E+05                                 9.224125                            7.639928       0.023087       2.080790                    0.991716      27.064982      72.182748       0.668673       0.372279      -1.127697       0.001080      -0.013616       0.016494       0.021415      -0.034781      -0.019475      -0.031899       0.077061       0.068973      -0.076975       0.031875       0.045100             10.402028      12.594305      -1.615953      -3.963442       7.795199       2.597796      10.816580           0.040374
           87              O       3.942457       6.435000       2.504645      -0.480797      35.690811 0.55522288E+03  0.13544196E+05                                 8.801364                            7.500735       0.058979       2.065452                    0.995981      27.930557      75.568041       0.660768       0.379989      -1.115543       0.007219      -0.011002      -0.019306       0.023364      -0.028218       0.009755       0.011541      -0.097712       0.056832      -0.067683       0.018191       0.049492              9.584997       8.007105      -2.229307      -2.027833       9.743407       4.442876      11.004478           0.131757
           88              O      -0.540677       3.474240       7.287586      -0.523839      32.686012 0.52543531E+03  0.12602828E+05                                 8.170669                            7.173744       0.250448       2.135706                    0.995499      27.566023      73.207250       0.695270       0.367286      -1.128570      -0.016125       0.027419       0.013092       0.034398      -0.039216       0.004818       0.053305       0.033551       0.013946      -0.074986       0.015516       0.059470              8.574666       8.687665      -0.722627      -2.948470       7.471759       2.113260       9.564575           0.001677
           89              O      -0.022330       3.352800      11.462488      -0.519937      39.631268 0.63142498E+03  0.15839375E+05                                 9.356247                            7.910690      -0.218672       1.992957                    0.992573      27.808167      75.250262       0.656979       0.371654      -1.126491       0.006671       0.004205       0.011307       0.013785      -0.008144      -0.025327       0.040666       0.049057      -0.005167      -0.055895       0.003004       0.052891             10.406094      13.034222      -1.744004      -3.467257       7.879019      -0.609658      10.305041           0.004240
           90              O       1.564385       1.881000      11.085238      -0.532235      38.439887 0.57853461E+03  0.14239977E+05                                 9.192582                            7.583214      -0.064725       2.027663                    0.995574      28.172458      76.236641       0.667602       0.372742      -1.122402      -0.000130       0.006171      -0.021329       0.022204      -0.018765       0.051631       0.024255      -0.028527      -0.075019      -0.075500       0.035898       0.039602             10.190949      10.362089      -4.517159       0.645388      12.201197      -2.442758       8.009562           0.000585
           91              O       8.417227       1.978680       1.272295      -0.272002      26.325605 0.40075355E+03  0.89350767E+04                                 7.041204                            6.243724       0.972909       2.420484                    0.998330      24.211042      60.919996       0.753085       0.364789      -1.136544       0.032784      -0.023755       0.000827       0.040494       0.014259      -0.034060      -0.082161      -0.015936      -0.035508      -0.085707      -0.009807       0.095514              7.430265       7.099948      -2.775972       1.108009       9.343782      -2.251797       5.847066           0.523813
           92              O      -3.905103       3.224760      14.471613      -0.432722      33.899478 0.53313311E+03  0.12821539E+05                                 8.456822                            7.296526       0.070679       2.100805                    0.993858      26.546620      70.369465       0.680101       0.374479      -1.124205       0.007069      -0.018870       0.002157       0.020266      -0.020495      -0.007448      -0.000419       0.052312      -0.061779      -0.025054      -0.019209       0.044262              9.236999      11.886662      -3.972690      -0.232839       9.651534      -1.088400       6.172802           0.196006
           93              O       3.098552       1.618320       8.570237      -0.536231      35.714992 0.61047069E+03  0.15188246E+05                                 8.694436                            7.785245       0.179707       2.096749                    0.996426      28.421957      76.647753       0.661229       0.372315      -1.125755      -0.007452       0.004316      -0.034600       0.035655       0.049981       0.040638      -0.047058      -0.026209       0.023068      -0.092841       0.035674       0.057168              9.033330       6.737736      -0.188641       0.410350      12.735864      -1.742068       7.626391           0.005405
           94              O      -2.001049       2.915880      13.367971      -0.488581      38.792714 0.58795013E+03  0.14466523E+05                                 9.224098                            7.639909       0.023099       2.080794                    0.991716      27.064949      72.182559       0.668675       0.372278      -1.127698       0.001080       0.013617       0.016493       0.021415       0.034782      -0.019475       0.031900       0.077061       0.068978      -0.076977       0.031877       0.045099             10.401996      12.594270       1.615945      -3.963429       7.795171      -2.597783      10.816545           0.040374
           95              O      -0.715043       0.165000       2.504645      -0.480791      35.690923 0.55522502E+03  0.13544265E+05                                 8.801391                            7.500755       0.058991       2.065454                    0.995982      27.930594      75.568250       0.660766       0.379990      -1.115542       0.007222       0.011004      -0.019309       0.023369       0.028213       0.009757      -0.011546      -0.097719       0.056823      -0.067683       0.018186       0.049497              9.585027       8.007129       2.229315      -2.027840       9.743436      -4.442893      11.004515           0.131768
           96              O       4.116823       3.125760       7.287586      -0.523840      32.686081 0.52543728E+03  0.12602887E+05                                 8.170682                            7.173758       0.250468       2.135711                    0.995499      27.566063      73.207392       0.695269       0.367286      -1.128570      -0.016131      -0.027421       0.013097       0.034404       0.039218       0.004807      -0.053314       0.033530       0.013925      -0.074985       0.015500       0.059486              8.574680       8.687678       0.722626      -2.948470       7.471774      -2.113262       9.564587           0.001677
           97              O       0.208712       9.952800       3.331637      -0.519938      39.631282 0.63142514E+03  0.15839380E+05                                 9.356249                            7.910691      -0.218673       1.992957                    0.992573      27.808171      75.250279       0.656979       0.371654      -1.126491      -0.006671       0.004205      -0.011307       0.013785       0.008143      -0.025327      -0.040667       0.049057      -0.005167      -0.055896       0.003005       0.052891             10.406098      13.034227       1.744005      -3.467261       7.879022       0.609657      10.305044           0.004239
           98              O       7.936997       8.481000       3.708887      -0.532236      38.439964 0.57853609E+03  0.14240022E+05                                 9.192592                            7.583221      -0.064730       2.027660                    0.995574      28.172498      76.236769       0.667602       0.372742      -1.122402       0.000131       0.006170       0.021328       0.022203       0.018765       0.051632      -0.024255      -0.028528      -0.075023      -0.075501       0.035898       0.039603             10.190961      10.362101       4.517165       0.645387      12.201211       2.442761       8.009571           0.000584
           99              O       1.084155       8.578680      13.521830      -0.272022      26.325788 0.40075710E+03  0.89351706E+04                                 7.041210                            6.243730       0.972905       2.420483                    0.998330      24.211230      60.920409       0.753089       0.364786      -1.136547      -0.032781      -0.023751      -0.000826       0.040489      -0.014249      -0.034043       0.082153      -0.015955      -0.035506      -0.085693      -0.009805       0.095499              7.430272       7.099954       2.775974       1.108009       9.343790       2.251798       5.847071           0.523757
          100              O       4.091485       9.824760       0.322512      -0.432718      33.899395 0.53313146E+03  0.12821488E+05                                 8.456804                            7.296511       0.070693       2.100809                    0.993858      26.546593      70.369337       0.680103       0.374479      -1.124206      -0.007069      -0.018869      -0.002157       0.020265       0.020495      -0.007448       0.000419       0.052312      -0.061777      -0.025054      -0.019208       0.044262              9.236978      11.886637       3.972680      -0.232839       9.651510       1.088394       6.172788           0.196016
          101              O       6.402830       8.218320       6.223888      -0.536240      35.715432 0.61048005E+03  0.15188523E+05                                 8.694451                            7.785257       0.179715       2.096749                    0.996426      28.422294      76.648535       0.661236       0.372311      -1.125760       0.007454       0.004314       0.034598       0.035653      -0.049995       0.040661       0.047069      -0.026234       0.023063      -0.092874       0.035691       0.057183              9.033345       6.737746       0.188643       0.410351      12.735886       1.742070       7.626403           0.005402
          102              O       2.187431       9.515880       1.426154      -0.488580      38.792716 0.58795018E+03  0.14466526E+05                                 9.224101                            7.639911       0.023098       2.080794                    0.991716      27.064949      72.182574       0.668675       0.372278      -1.127698      -0.001080       0.013616      -0.016493       0.021415      -0.034782      -0.019475      -0.031899       0.077061       0.068977      -0.076976       0.031877       0.045099             10.401998      12.594272      -1.615946      -3.963430       7.795174       2.597784      10.816548           0.040375
          103              O       0.901425       6.765000      12.289480      -0.480793      35.690879 0.55522421E+03  0.13544239E+05                                 8.801380                            7.500747       0.058988       2.065454                    0.995981      27.930579      75.568168       0.660766       0.379990      -1.115543      -0.007221       0.011003       0.019308       0.023367      -0.028215       0.009756       0.011544      -0.097717       0.056827      -0.067683       0.018188       0.049495              9.585015       8.007119      -2.229311      -2.027836       9.743425       4.442886      11.004501           0.131765
          104              O       5.384559       9.725760       7.506539      -0.523839      32.686093 0.52543735E+03  0.12602890E+05                                 8.170684                            7.173759       0.250460       2.135709                    0.995499      27.566065      73.207406       0.695269       0.367286      -1.128570       0.016129      -0.027420      -0.013096       0.034402      -0.039218       0.004811       0.053311       0.033536       0.013931      -0.074986       0.015505       0.059481              8.574682       8.687681      -0.722627      -2.948473       7.471775       2.113263       9.564591           0.001677

******************************************************
Auxiliary information for the entire system
The total spin magnetic moment of the unit cell is   3.812864
The total net atomic charge of the unit cell is   -0.000004
Accuracy of reproducing the electrostatic potential in the unit cell:
  The inner radius (bohr) =    5.0000
  The outer radius (bohr) =   12.0000
  Valid grid points have density less than (e/(bohr^3)) =    0.0001
  The number of valid grid points were=        30064
  The rms potential error without charges in kcal/mol is=      6.21565
  The rms potential error with partial charges in kcal/mol is=      1.58138
  The RRMSE value at monopole order=      0.25442
  The rms potential error with partial charges and cloud penetration in kcal/mol is=      1.57893
  The RRMSE value at monopole order with cloud penetration is=      0.25402
  The rms potential error with partial charges and atomic dipoles in kcal/mol is=      0.46040
  The RRMSE value at dipole order=      0.07407
  The rms potential error with partial charges, atomic dipoles and cloud penetration in kcal/mol is=      0.42872
  The RRMSE value at dipole order with cloud penetration=      0.06897

******************************************************
The electron densities and ab initio electrostatic potential were computed in VASP using the PBE functional and
projector augmented wave method. See the main text of the journal article for a description of computational details.
The atomic charges, dipoles, and quadrupoles were computed with the DDEC6 method as described in
(a) T. A. Manz and N. Gabaldon Limas, RSC Adv. 6 (2016) 47771-47801 DOI: 10.1039/c6ra04656h
(b) N. Gabaldon Limas and T. A. Manz, RSC Adv. 8 (2018) 2678-2707 DOI: 10.1039/c7ra11829e.
For each atom in the material, the electron cloud parameters were fit to the spherically averaged atom-in-material
electron density using radial positions for which this density was between 10^-4 and 10^-2 electrons per cubic bohr.
The polarizabilities, dispersion coefficients, and quantum Drude oscillator (QDO) parameters were fit using the MCLF method.
The magnetic structure of the system was optimized in VASP from the default ferromagnetic initial guess using spin polarization.
The atomic spin moments (ASMs) were computed on this optimized magnetic structure using the DDEC6 partition as inputs
to the method of T. A. Manz and D. S. Sholl, J. Chem. Theory Comput. 7 (2011) 4146-4164 DOI: 10.1021/ct200539n.
The RMSE and RRMSE were computed using a uniform grid with Ewald summation.
