# Supplementary material for: A collection of forcefield precursors for metal–organic frameworks
Source: RSC Adv. 2019 Nov 13;9(63):36492–507. doi: 10.1039/c9ra07327b (PMC9075174; doi:10.1039/c9ra07327b)
Supplement: RA-009-C9RA07327B-s4444 [file RA-009-C9RA07327B-s4444.xyz]

  138
jmolscript: load "" {1 1 1} spacegroup "x,y,z" unitcell [{     11.335600     0.000000     0.000000 }, {      3.795477    11.543329     0.000000 }, {      4.659051    -0.951519    11.949718 }]
Cd    11.529965     1.835749     8.483344     0.795125
Cd     8.260163     8.756061     3.466374     0.795125
H     14.027158    10.611478     9.354239     0.095572
H     12.470696     9.693094    10.769086     0.133235
H      3.829218     2.607800     0.737298     0.128615
H     10.031745     2.489873    11.220785     0.097310
H      2.470662     0.839016     1.553463     0.096978
H      6.818023    10.938620     1.288180     0.123448
H      4.648390    10.060398     1.546294     0.108028
H     11.660925    -0.031303     1.828307     0.082761
H      0.689689     1.717252     0.207925     0.076042
H      6.107609     0.450971    10.819275     0.098827
H     15.473070    11.038767     4.495484     0.124868
H     16.331928    10.003555     5.304480     0.144577
H     14.452637     9.020947     6.206684     0.109638
H     14.205446     9.112716     4.662780     0.113973
H     12.689928     9.689162     7.585681     0.108895
H      9.070606    -0.213669     3.944602     0.114051
H     14.069620     4.144718    11.676069     0.136754
H     14.420657     4.960479    10.390280     0.131090
H     15.574808     2.580039    11.146697     0.109332
H     15.869691     3.281935     9.783234     0.108458
H     11.948169     4.277531     1.165098     0.107358
H      6.013304     5.353594     9.802354     0.100692
H      9.468096     2.080877     6.064482     0.087070
H      7.913441     3.431846     5.088190     0.131182
H      8.427331     6.020737     8.078009     0.130661
H      9.975170     4.600351     8.983798     0.097755
H      7.320701     6.127018     4.974668     0.116505
H      6.933119     6.651943     6.399074     0.102547
H      5.674838     4.146724     7.359831     0.093416
H      5.077923     5.579845     7.598826     0.077949
H      4.726361     7.068773     5.759764     0.089628
H      5.094410     6.622888     4.299509     0.103525
H      5.762970    -0.019668     2.595479     0.095572
H      7.319432     0.898716     1.180632     0.133235
H     15.960910     7.984010    11.212420     0.128615
H      9.758383     8.101937     0.728933     0.097310
H     17.319466     9.752794    10.396255     0.096978
H     12.972105    -0.346810    10.661538     0.123448
H     15.141738     0.531412    10.403424     0.108028
H      8.129203    10.623113    10.121411     0.082761
H     19.100439     8.874558    11.741793     0.076042
H     13.682519    10.140839     1.130443     0.098827
H      4.317058    -0.446957     7.454234     0.124868
H      3.458200     0.588255     6.645238     0.144577
H      5.337491     1.570863     5.743034     0.109638
H      5.584682     1.479094     7.286938     0.113973
H      7.100200     0.902648     4.364037     0.108895
H     10.719522    10.805479     8.005116     0.114051
H      5.720508     6.447092     0.273649     0.136755
H      5.369471     5.631331     1.559438     0.131090
H      4.215320     8.011771     0.803021     0.109332
H      3.920437     7.309875     2.166484     0.108458
H      7.841959     6.314279    10.784620     0.107358
H     13.776824     5.238216     2.147364     0.100692
H     10.322032     8.510933     5.885236     0.087070
H     11.876687     7.159964     6.861528     0.131182
H     11.362797     4.571073     3.871709     0.130661
H      9.814958     5.991459     2.965920     0.097755
H     12.469427     4.464792     6.975050     0.116505
H     12.857009     3.939867     5.550644     0.102547
H     14.115290     6.445086     4.589887     0.093416
H     14.712205     5.011965     4.350892     0.077949
H      3.728167     3.523037     6.189954     0.089628
H     14.695718     3.968922     7.650209     0.103525
C      9.865634    -0.401158    10.024857     0.087022
C     12.724755    10.581685    10.873646    -0.195275
C      8.372418    -0.192230    11.880529     0.175902
C      4.159031     2.066401     0.056164    -0.200245
C      9.748611     1.609899    11.123992     0.081087
C      2.669453     0.190061     0.860380    -0.177626
C      4.273350    10.852862     1.132953    -0.127113
C      5.496683     0.087875    11.479616    -0.130535
C     11.835714    -0.011556     6.480213     0.645142
C     15.530598    10.549770     5.330769    -0.316756
C     14.299262     9.638068     5.472971    -0.224974
C     13.000953    10.377752     5.723915     0.131332
C     12.333997    10.243535     6.929641    -0.169727
C      8.645023    -0.325117     4.764353    -0.164118
C     13.233823     3.347241     9.992354     0.639691
C     14.340375     4.062721    10.748771    -0.320712
C     15.641839     3.444640    10.711727    -0.220548
C     16.789131     4.200802    11.348647     0.138324
C     12.465111     4.877359     0.677549    -0.168978
C      6.232822     5.124645    10.677073    -0.170969
C      9.259216     2.888595     6.474357     0.092313
C      8.322279     3.695341     5.881651    -0.190411
C      7.987132     4.901016     6.469099     0.181837
C      8.626235     5.221754     7.645430    -0.207636
C      9.559302     4.361382     8.186752     0.082696
C      6.994059     5.856934     5.846997    -0.185591
C      5.102180     4.831827     6.981384    -0.133665
C      4.752300     6.313021     5.152479    -0.119343
C      9.924494    10.992968     1.924861     0.087022
C      7.065373     0.010125     1.076072    -0.195276
C     11.417710    10.784040     0.069189     0.175902
C     15.631097     8.525409    11.893554    -0.200245
C     10.041517     8.981911     0.825726     0.081087
C     17.120675    10.401749    11.089338    -0.177626
C     15.516778    -0.261052    10.816765    -0.127113
C     14.293445    10.503935     0.470102    -0.130535
C      7.954414    10.603366     5.469505     0.645142
C      4.259530     0.042040     6.618949    -0.316756
C      5.490866     0.953742     6.476747    -0.224974
C      6.789175     0.214058     6.225803     0.131332
C      7.456131     0.348275     5.020077    -0.169728
C     11.145105    10.916927     7.185365    -0.164119
C      6.556305     7.244569     1.957364     0.639691
C      5.449753     6.529089     1.200947    -0.320713
C      4.148289     7.147170     1.237991    -0.220548
C      3.000997     6.391008     0.601071     0.138324
C      7.325017     5.714451    11.272169    -0.168977
C     13.557306     5.467165     1.272645    -0.170968
C     10.530912     7.703215     5.475361     0.092312
C     11.467849     6.896469     6.068067    -0.190411
C     11.802996     5.690794     5.480619     0.181837
C     11.163893     5.370056     4.304288    -0.207636
C     10.230826     6.230428     3.762966     0.082695
C     12.796069     4.734876     6.102721    -0.185591
C     14.687948     5.759983     4.968334    -0.133665
C     15.037828     4.278789     6.797239    -0.119343
N     10.265083     0.874845    10.127744    -0.228704
N      5.226396    11.391162     0.146743    -0.144790
N      9.892351     3.201057     7.614002    -0.225042
N      5.648358     5.273700     5.695594    -0.144615
N      9.525045     9.716965     1.821974    -0.228704
N     14.563732    -0.799352    11.802975    -0.144790
N      9.897777     7.390753     4.335716    -0.225042
N     14.141770     5.318110     6.254124    -0.144615
O     11.844344     1.227235     6.237155    -0.601447
O     11.869234    -0.434586     7.664191    -0.594364
O     13.515863     2.281184     9.373717    -0.559091
O     12.090464     3.848997     9.955071    -0.608937
O      7.945784     9.364575     5.712563    -0.601447
O      7.920894    11.026396     4.285527    -0.594364
O      6.274265     8.310626     2.576001    -0.559091
O      7.699664     6.742813     1.994647    -0.608936

The following XYZ coordinates are in angstroms. Other properties are in atomic units.
The sperically averaged electron density of each atom fit to a function of the form exp(a - br)
eigen_1, eigen_2 and eigen_3 are the three eigenvalues of traceless quadrupole moment tensor
  atom number  atomic symbol              X              Y              Z     net charge C6 coefficient C8 coefficient C10 coefficient fluctuating dipole atomic polarizability isotropic forcefield polarizability              a              b squared Pearson coefficient          <r^3>          <r^4>         wp_QDO          m_QDO          q_QDO       dipole_x       dipole_y       dipole_z         dipole            Qxy            Qxz            Qyz     Q(x^2-y^2)  Q(3z^2 - R^2)        eigen_1        eigen_2        eigen_3 static polarizability      alpha(xx)      alpha(xy)      alpha(xz)      alpha(yy)      alpha(yz)      alpha(zz) atomic spin moment
            1             Cd      11.529965       1.835749       8.483344       0.795125     171.882812 0.50783107E+04  0.20004388E+06                                23.085993                           21.758313       1.108301       2.032221                    0.997901      81.000889     218.600627       0.444772       0.349593      -1.226681       0.092301      -0.020983      -0.035875       0.101227       0.045617       0.017366       0.068168      -0.027398      -0.039348      -0.070921      -0.024319       0.095241             24.568061      25.645655       2.077836       2.144053      22.404348      -0.518363      25.654179          -0.000005
            2             Cd       8.260163       8.756061       3.466374       0.795125     171.882813 0.50783107E+04  0.20004388E+06                                23.085993                           21.758313       1.108301       2.032221                    0.997901      81.000889     218.600626       0.444772       0.349593      -1.226681      -0.092301       0.020983       0.035875       0.101227       0.045617       0.017366       0.068168      -0.027398      -0.039348      -0.070921      -0.024319       0.095241             24.568061      25.645656       2.077836       2.144053      22.404348      -0.518363      25.654179          -0.000005
            3              H      14.027158      10.611478       9.354239       0.095572       1.155073 0.84629912E+01  0.84783399E+02                                 1.855328                            1.727557      -1.171460       2.317432                    0.995763       3.740983      10.795816       0.462324       1.322429      -0.698794       0.018856      -0.030793      -0.030351       0.047169       0.002001      -0.005837       0.008420      -0.020662      -0.026752      -0.015540      -0.001937       0.017476              1.906016       1.714024      -0.177734      -0.347684       1.678742       0.390124       2.325283          -0.000002
            4              H      12.470696       9.693094      10.769086       0.133235       1.077832 0.83241062E+01  0.82311168E+02                                 1.728560                            1.687266      -0.894940       2.469636                    0.998943       3.352076       9.334951       0.482975       1.282510      -0.710471      -0.009267      -0.034700      -0.002188       0.035982       0.005141      -0.010061       0.005458      -0.030673       0.009062      -0.022359       0.006225       0.016134              1.718690       1.550764       0.198362      -0.029626       2.092400       0.041535       1.512905          -0.000003
            5              H       3.829218       2.607800       0.737298       0.128615       1.033620 0.76526507E+01  0.74265533E+02                                 1.685163                            1.617973      -1.032710       2.396613                    0.998193       3.399841       9.449387       0.492004       1.282808      -0.708819      -0.010748       0.018072       0.023840       0.031788       0.005745      -0.007859       0.005360      -0.006874       0.008602      -0.013598       0.005125       0.008474              1.695250       1.513561      -0.152424      -0.243972       1.796737       0.365523       1.775451          -0.000004
            6              H      10.031745       2.489873      11.220785       0.097310       1.077054 0.76843705E+01  0.75054801E+02                                 1.765637                            1.642212      -0.998987       2.402959                    0.997642       3.597878      10.210592       0.476491       1.316077      -0.700503       0.011742       0.043315       0.008499       0.045676       0.003281      -0.006252       0.006689      -0.018175      -0.003196      -0.013793       0.000951       0.012842              1.811804       1.564371       0.359745      -0.049792       2.424878       0.059152       1.446164          -0.000001
            7              H       2.470662       0.839016       1.553463       0.096978       1.202544 0.10060570E+02  0.10454721E+03                                 1.874053                            1.856606      -0.953335       2.407550                    0.997220       3.754218      10.798423       0.458741       1.284838      -0.708520      -0.009756       0.013669       0.015600       0.022922       0.001271      -0.001242       0.000260       0.004435      -0.010551      -0.003785      -0.000691       0.004476              1.874958       1.764597      -0.039352      -0.107284       1.868177       0.272209       1.992100          -0.000007
            8              H       6.818023      10.938620       1.288180       0.123448       0.989860 0.73566900E+01  0.71889683E+02                                 1.746130                            1.662950      -1.229402       2.301071                    0.993189       3.772452      11.114480       0.444646       1.409637      -0.680782       0.006691      -0.027345       0.013816       0.031359      -0.000734       0.000733      -0.000081      -0.005733      -0.008562      -0.003171      -0.001219       0.004390              1.790113       1.770875      -0.279730       0.169871       1.973200      -0.414987       1.626264          -0.000002
            9              H       4.648390      10.060398       1.546294       0.108028       0.993622 0.72597181E+01  0.70439134E+02                                 1.721507                            1.629997      -1.097839       2.347535                    0.995608       3.759782      10.901748       0.459967       1.372414      -0.687959       0.012841      -0.025970       0.013492       0.031959       0.000691      -0.003588      -0.003979       0.006141      -0.010090      -0.007005       0.000294       0.006710              1.768057       1.569931      -0.234953       0.160758       2.192414      -0.373138       1.541827          -0.000001
           10              H      11.660925      -0.031303       1.828307       0.082761       1.230756 0.10390274E+02  0.10885509E+03                                 1.896564                            1.880695      -1.068112       2.349352                    0.995795       3.872776      11.187409       0.457977       1.276559      -0.709615      -0.002549       0.017041       0.012671       0.021388       0.008775      -0.004224       0.000818       0.000498       0.001350      -0.010209       0.000915       0.009294              1.898402       1.673779      -0.010405      -0.141395       1.871809       0.306448       2.149619          -0.000003
           11              H       0.689689       1.717252       0.207925       0.076042       1.221175 0.10444772E+02  0.11022052E+03                                 1.918181                            1.909453      -1.235068       2.268157                    0.992927       4.098306      12.114056       0.443396       1.309032      -0.701006      -0.005393       0.010952       0.019082       0.022653      -0.004285       0.006234       0.000725      -0.008229       0.010724      -0.010367       0.003274       0.007093              1.913515       1.636138      -0.086575       0.004004       2.238558       0.309987       1.865848          -0.000002
           12              H       6.107609       0.450971      10.819275       0.098827       1.076867 0.83302073E+01  0.82705451E+02                                 1.747244                            1.695520      -0.837281       2.467414                    0.997991       3.607614      10.194754       0.476701       1.294140      -0.706136       0.016786       0.010190      -0.026548       0.033021       0.000070      -0.003826      -0.009383       0.000973       0.023613      -0.010003      -0.003621       0.013624              1.769563       1.935418       0.207332      -0.362689       1.536587      -0.243443       1.836683          -0.000002
           13              H      15.473070      11.038767       4.495484       0.124868       1.013743 0.78718444E+01  0.77406639E+02                                 1.707891                            1.669517      -0.945503       2.427158                    0.997464       3.583239      10.227589       0.469103       1.327811      -0.698444      -0.004164       0.009601      -0.018686       0.021417       0.003428       0.001901      -0.001114       0.002185       0.009701      -0.005678       0.001631       0.004047              1.719703       1.480030      -0.004008      -0.019170       1.561563      -0.255640       2.117516          -0.000003
           14              H      16.331928      10.003555       5.304480       0.144577       0.916413 0.66504930E+01  0.62957210E+02                                 1.624297                            1.555819      -0.888970       2.467999                    0.997579       3.441834       9.770068       0.474044       1.364883      -0.690790       0.019482      -0.017151      -0.000672       0.025964      -0.002429       0.000685       0.000952       0.005068      -0.015772      -0.005542      -0.000604       0.006146              1.665032       2.036478      -0.367225      -0.069905       1.622889       0.072376       1.335729          -0.000003
           15              H      14.452637       9.020947       6.206684       0.109638       1.191875 0.98201941E+01  0.10196282E+03                                 1.894306                            1.858796      -1.137049       2.329949                    0.994079       3.824637      11.184616       0.447105       1.319395      -0.700185       0.007037      -0.010311       0.021739       0.025068      -0.000362      -0.003752      -0.005009       0.004851       0.002379      -0.007059       0.000651       0.006408              1.901551       1.688097      -0.171364       0.054831       2.125590      -0.298891       1.890964          -0.000002
           16              H      14.205446       9.112716       4.662780       0.113973       0.968418 0.71869095E+01  0.68283344E+02                                 1.586486                            1.541494      -0.558605       2.602320                    0.999984       3.315717       8.956314       0.519949       1.239860      -0.718816       0.000209      -0.010521      -0.025550       0.027633       0.001467       0.001585       0.005917      -0.001148       0.015886      -0.005494      -0.003449       0.008944              1.608452       1.343678      -0.016206       0.003012       1.685377       0.368486       1.796301          -0.000002
           17              H      12.689928       9.689162       7.585681       0.108895       1.034829 0.77910308E+01  0.76045638E+02                                 1.695939                            1.639564      -0.907042       2.446010                    0.998382       3.477373       9.733560       0.484991       1.293878      -0.706390       0.013031      -0.020406       0.025965       0.035502      -0.008831      -0.001654      -0.012536       0.007042       0.019425      -0.018211       0.003364       0.014847              1.698270       1.553871      -0.178545       0.206833       1.655876      -0.217891       1.885062          -0.000003
           18              H       9.070606      -0.213669       3.944602       0.114051       0.993210 0.72356476E+01  0.69201377E+02                                 1.638530                            1.569904      -0.783015       2.506966                    0.999634       3.374152       9.292005       0.501382       1.277322      -0.709995       0.017496       0.004516      -0.029668       0.034738      -0.011736      -0.007782      -0.005330       0.006564       0.013169      -0.018009       0.006056       0.011953              1.657054       1.592044      -0.031376      -0.343716       1.318772      -0.042154       2.060345          -0.000002
           19              H      14.069620       4.144718      11.676069       0.136754       1.054575 0.81018063E+01  0.79772112E+02                                 1.722214                            1.670551      -0.814104       2.494735                    0.998963       3.426944       9.601298       0.481579       1.291722      -0.707428      -0.000454      -0.006149       0.025499       0.026234      -0.000625       0.000959      -0.005321       0.002496       0.020222      -0.006733      -0.002225       0.008958              1.739919       1.595020      -0.036460      -0.202391       1.447472       0.156589       2.177266          -0.000002
           20              H      14.420657       4.960479      10.390280       0.131090       1.062066 0.83152857E+01  0.82054740E+02                                 1.704368                            1.672237      -0.715277       2.535923                    0.999622       3.384229       9.359750       0.492187       1.261101      -0.714749       0.010214       0.018144      -0.011871       0.023968       0.000222      -0.002212      -0.005675      -0.003066      -0.010659      -0.007204       0.000433       0.006771              1.711417       1.502615       0.059176       0.017533       2.061705      -0.204484       1.569932          -0.000002
           21              H      15.574808       2.580039      11.146697       0.109332       1.047504 0.78603173E+01  0.77518461E+02                                 1.766057                            1.680267      -1.088094       2.357189                    0.994210       3.724519      10.760830       0.461098       1.346939      -0.693675      -0.011636      -0.022643       0.015850       0.029989       0.000069      -0.005503      -0.004408      -0.002951      -0.013237      -0.009021       0.002172       0.006849              1.815809       1.491462       0.023427       0.087353       2.395427      -0.314425       1.560537          -0.000001
           22              H      15.869691       3.281935       9.783234       0.108458       1.014424 0.77135174E+01  0.75387102E+02                                 1.700713                            1.644530      -0.867267       2.455280                    0.997246       3.612157      10.243821       0.476649       1.314809      -0.700892       0.000408       0.001874      -0.027000       0.027068      -0.004975      -0.005797      -0.000284       0.001108       0.019203      -0.009373      -0.000169       0.009543              1.734798       1.490830       0.020425      -0.091255       1.466846       0.079834       2.246720          -0.000001
           23              H      11.948169       4.277531       1.165098       0.107358       1.062592 0.78768003E+01  0.76824209E+02                                 1.703148                            1.630065      -0.853953       2.467580                    0.999159       3.443129       9.524531       0.496440       1.265002      -0.712877      -0.020521      -0.018217       0.017035       0.032298       0.011540       0.002535      -0.007709       0.017006       0.014469      -0.019407       0.007199       0.012208              1.717626       1.646068       0.322847      -0.171293       1.774760      -0.186995       1.732051          -0.000003
           24              H       6.013304       5.353594       9.802354       0.100692       1.067562 0.76727752E+01  0.74820122E+02                                 1.739776                            1.628277      -1.026359       2.377912                    0.997185       3.650079      10.308365       0.484735       1.295793      -0.704104      -0.007108       0.008107      -0.029641       0.031541       0.013743       0.005556      -0.005928       0.005363       0.009636      -0.018620       0.006185       0.012435              1.791578       1.510213       0.033269       0.275921       1.414535      -0.131008       2.449986          -0.000002
           25              H       9.468096       2.080877       6.064482       0.087070       1.173862 0.86182755E+01  0.87055406E+02                                 1.888268                            1.750766      -1.423113       2.189902                    0.992999       3.971625      11.649447       0.454636       1.333728      -0.694722       0.010184      -0.036037      -0.020426       0.042656      -0.006314       0.005681       0.002757      -0.015263       0.023369      -0.015494       0.005895       0.009600              1.947830       1.635284      -0.275742      -0.047787       2.612861       0.441569       1.595344          -0.000001
           26              H       7.913441       3.431846       5.088190       0.131182       1.079845 0.83406053E+01  0.82718564E+02                                 1.741463                            1.696465      -1.009439       2.412529                    0.997910       3.432120       9.649294       0.477284       1.293968      -0.707150      -0.014622      -0.007219      -0.030509       0.034594      -0.004426       0.006406       0.005620      -0.013296       0.035276      -0.016083       0.001250       0.014833              1.730525       1.620632       0.072939       0.304587       1.653203       0.205825       1.917742          -0.000004
           27              H       8.427331       6.020737       8.078009       0.130661       1.001515 0.73983706E+01  0.70984035E+02                                 1.638897                            1.583219      -0.816499       2.502277                    0.999668       3.266316       8.940065       0.502463       1.270507      -0.712629      -0.006965       0.029558       0.015571       0.034127      -0.006311       0.006186       0.008525      -0.007405       0.000210      -0.014224       0.003541       0.010683              1.645552       1.435521      -0.169242      -0.069829       1.879938       0.278371       1.621196          -0.000004
           28              H       9.975170       4.600351       8.983798       0.097755       1.154778 0.83044669E+01  0.82371222E+02                                 1.822466                            1.686848      -1.007101       2.397154                    0.997710       3.601108      10.165504       0.480586       1.284906      -0.707530       0.021425       0.015958       0.040629       0.048625      -0.002686       0.008342       0.010007      -0.018772       0.016815      -0.017286       0.000612       0.016674              1.876854       1.814184       0.016043       0.472660       1.498272       0.138696       2.318106          -0.000002
           29              H       7.320701       6.127018       4.974668       0.116505       1.028046 0.78171164E+01  0.77495750E+02                                 1.783275                            1.707941      -1.220405       2.297450                    0.992944       3.853633      11.406075       0.441514       1.399364      -0.682568       0.005847       0.005151      -0.028744       0.029781      -0.001696      -0.000660       0.001591       0.003509       0.022141      -0.006243      -0.001410       0.007653              1.822562       1.775759       0.100544      -0.302370       1.557760      -0.354851       2.134168          -0.000001
           30              H       6.933119       6.651943       6.399074       0.102547       1.176204 0.98277272E+01  0.10211113E+03                                 1.883729                            1.863399      -1.133788       2.329253                    0.994324       3.846374      11.270254       0.444934       1.324921      -0.699108      -0.006699       0.020908       0.013660       0.025858      -0.002265       0.000494       0.001447       0.007677      -0.003056      -0.004599      -0.000370       0.004968              1.893715       1.780465      -0.045123       0.023970       2.157686       0.217400       1.742995          -0.000003
           31              H       5.674838       4.146724       7.359831       0.093416       1.132094 0.88223328E+01  0.89389818E+02                                 1.840026                            1.768735      -1.108161       2.334348                    0.994400       3.860115      11.236849       0.454599       1.329760      -0.697182       0.015357      -0.024836       0.008848       0.030512      -0.005348      -0.000652      -0.008236      -0.004777      -0.009249      -0.010001      -0.000889       0.010889              1.879829       1.966566      -0.402157       0.213558       2.010587      -0.279817       1.662332          -0.000001
           32              H       5.077923       5.579845       7.598826       0.077949       1.258101 0.10790359E+02  0.11422043E+03                                 1.928727                            1.919971      -1.111576       2.326445                    0.994773       3.958277      11.526848       0.451662       1.281104      -0.708359      -0.002496       0.021383       0.009233       0.023425       0.009872      -0.004424      -0.000894      -0.006800       0.011069      -0.012877       0.002537       0.010340              1.926468       1.655324       0.012665       0.044399       1.993564       0.316933       2.130515          -0.000003
           33              H       4.726361       7.068773       5.759764       0.089628       1.100717 0.90216730E+01  0.91652495E+02                                 1.789845                            1.775255      -0.964475       2.405190                    0.996173       3.804402      10.983677       0.460239       1.309984      -0.701853       0.000525       0.019033       0.018480       0.026534      -0.002083       0.008774       0.003122      -0.009461      -0.006967      -0.012470       0.005305       0.007165              1.800396       1.601194      -0.121089       0.022105       2.121692       0.275331       1.678301          -0.000002
           34              H       5.094410       6.622888       4.299509       0.103525       0.950775 0.69125789E+01  0.66260657E+02                                 1.674278                            1.592936      -0.943879       2.421529                    0.996149       3.706818      10.686373       0.464197       1.376537      -0.687378       0.011310       0.006648      -0.029936       0.032684      -0.003940      -0.002299       0.000251       0.011877       0.022743      -0.010927       0.002351       0.008576              1.717443       1.538837       0.101968      -0.231957       1.431477      -0.338008       2.182015          -0.000001
           35              H       5.762970      -0.019668       2.595479       0.095572       1.155072 0.84629850E+01  0.84783330E+02                                 1.855329                            1.727558      -1.171460       2.317432                    0.995763       3.740982      10.795816       0.462324       1.322430      -0.698794      -0.018856       0.030793       0.030351       0.047169       0.002001      -0.005837       0.008420      -0.020662      -0.026752      -0.015540      -0.001937       0.017476              1.906017       1.714025      -0.177734      -0.347684       1.678742       0.390124       2.325283          -0.000002
           36              H       7.319432       0.898716       1.180632       0.133235       1.077831 0.83240954E+01  0.82311035E+02                                 1.728559                            1.687265      -0.894939       2.469636                    0.998943       3.352074       9.334944       0.482975       1.282510      -0.710471       0.009267       0.034700       0.002188       0.035982       0.005141      -0.010061       0.005458      -0.030673       0.009062      -0.022359       0.006225       0.016134              1.718689       1.550763       0.198362      -0.029626       2.092399       0.041535       1.512904          -0.000003
           37              H      15.960910       7.984010      11.212420       0.128615       1.033620 0.76526466E+01  0.74265475E+02                                 1.685161                            1.617971      -1.032709       2.396614                    0.998193       3.399840       9.449380       0.492005       1.282807      -0.708819       0.010748      -0.018072      -0.023840       0.031788       0.005745      -0.007859       0.005360      -0.006874       0.008602      -0.013598       0.005125       0.008474              1.695249       1.513560      -0.152423      -0.243972       1.796736       0.365523       1.775450          -0.000004
           38              H       9.758383       8.101937       0.728933       0.097310       1.077053 0.76843667E+01  0.75054754E+02                                 1.765636                            1.642211      -0.998986       2.402959                    0.997642       3.597877      10.210588       0.476491       1.316077      -0.700503      -0.011742      -0.043315      -0.008499       0.045676       0.003281      -0.006252       0.006689      -0.018175      -0.003196      -0.013793       0.000951       0.012842              1.811804       1.564371       0.359745      -0.049792       2.424877       0.059152       1.446163          -0.000001
           39              H      17.319466       9.752794      10.396255       0.096978       1.202543 0.10060565E+02  0.10454715E+03                                 1.874053                            1.856606      -0.953334       2.407550                    0.997220       3.754217      10.798421       0.458741       1.284838      -0.708520       0.009756      -0.013669      -0.015600       0.022922       0.001271      -0.001242       0.000260       0.004435      -0.010551      -0.003785      -0.000691       0.004476              1.874958       1.764597      -0.039352      -0.107284       1.868176       0.272209       1.992100          -0.000007
           40              H      12.972105      -0.346810      10.661538       0.123448       0.989860 0.73566908E+01  0.71889692E+02                                 1.746130                            1.662950      -1.229402       2.301071                    0.993189       3.772452      11.114479       0.444646       1.409637      -0.680782      -0.006691       0.027345      -0.013816       0.031359      -0.000734       0.000733      -0.000081      -0.005733      -0.008562      -0.003171      -0.001219       0.004390              1.790113       1.770875      -0.279730       0.169870       1.973200      -0.414987       1.626263          -0.000002
           41              H      15.141738       0.531412      10.403424       0.108028       0.993622 0.72597190E+01  0.70439143E+02                                 1.721507                            1.629997      -1.097839       2.347535                    0.995608       3.759782      10.901747       0.459967       1.372414      -0.687959      -0.012841       0.025970      -0.013492       0.031959       0.000691      -0.003588      -0.003979       0.006141      -0.010090      -0.007005       0.000294       0.006710              1.768057       1.569931      -0.234953       0.160758       2.192414      -0.373138       1.541827          -0.000001
           42              H       8.129203      10.623113      10.121411       0.082761       1.230756 0.10390274E+02  0.10885509E+03                                 1.896564                            1.880695      -1.068112       2.349352                    0.995795       3.872776      11.187409       0.457977       1.276559      -0.709615       0.002549      -0.017041      -0.012671       0.021388       0.008775      -0.004224       0.000818       0.000498       0.001350      -0.010209       0.000915       0.009294              1.898402       1.673779      -0.010405      -0.141395       1.871809       0.306448       2.149619          -0.000003
           43              H      19.100439       8.874558      11.741793       0.076042       1.221175 0.10444777E+02  0.11022058E+03                                 1.918181                            1.909454      -1.235069       2.268157                    0.992927       4.098307      12.114059       0.443396       1.309032      -0.701006       0.005393      -0.010952      -0.019082       0.022653      -0.004285       0.006234       0.000725      -0.008229       0.010724      -0.010367       0.003274       0.007093              1.913515       1.636138      -0.086575       0.004004       2.238559       0.309987       1.865848          -0.000001
           44              H      13.682519      10.140839       1.130443       0.098827       1.076866 0.83302018E+01  0.82705389E+02                                 1.747244                            1.695520      -0.837281       2.467414                    0.997991       3.607613      10.194753       0.476701       1.294141      -0.706136      -0.016786      -0.010190       0.026548       0.033021       0.000070      -0.003826      -0.009383       0.000973       0.023613      -0.010003      -0.003621       0.013624              1.769563       1.935418       0.207332      -0.362689       1.536587      -0.243443       1.836683          -0.000002
           45              H       4.317058      -0.446957       7.454234       0.124868       1.013744 0.78718450E+01  0.77406645E+02                                 1.707891                            1.669517      -0.945503       2.427158                    0.997464       3.583239      10.227588       0.469103       1.327811      -0.698444       0.004164      -0.009601       0.018686       0.021417       0.003428       0.001901      -0.001114       0.002185       0.009701      -0.005678       0.001631       0.004047              1.719703       1.480030      -0.004008      -0.019170       1.561562      -0.255640       2.117516          -0.000003
           46              H       3.458200       0.588255       6.645238       0.144577       0.916413 0.66504938E+01  0.62957217E+02                                 1.624296                            1.555819      -0.888970       2.467999                    0.997579       3.441834       9.770067       0.474045       1.364883      -0.690790      -0.019482       0.017151       0.000672       0.025964      -0.002429       0.000685       0.000952       0.005068      -0.015772      -0.005542      -0.000604       0.006146              1.665032       2.036478      -0.367225      -0.069905       1.622889       0.072376       1.335728          -0.000003
           47              H       5.337491       1.570863       5.743034       0.109638       1.191875 0.98201977E+01  0.10196286E+03                                 1.894306                            1.858796      -1.137049       2.329949                    0.994079       3.824638      11.184618       0.447105       1.319395      -0.700185      -0.007037       0.010311      -0.021739       0.025068      -0.000362      -0.003752      -0.005009       0.004851       0.002379      -0.007059       0.000651       0.006408              1.901551       1.688097      -0.171364       0.054831       2.125590      -0.298891       1.890964          -0.000003
           48              H       5.584682       1.479094       7.286938       0.113973       0.968418 0.71869095E+01  0.68283344E+02                                 1.586486                            1.541494      -0.558605       2.602320                    0.999984       3.315717       8.956314       0.519949       1.239860      -0.718816      -0.000209       0.010521       0.025550       0.027633       0.001467       0.001585       0.005917      -0.001148       0.015886      -0.005494      -0.003449       0.008944              1.608452       1.343678      -0.016206       0.003012       1.685377       0.368486       1.796301          -0.000002
           49              H       7.100200       0.902648       4.364037       0.108895       1.034828 0.77910255E+01  0.76045581E+02                                 1.695939                            1.639564      -0.907042       2.446010                    0.998382       3.477372       9.733560       0.484990       1.293879      -0.706389      -0.013031       0.020406      -0.025965       0.035502      -0.008831      -0.001654      -0.012536       0.007042       0.019425      -0.018211       0.003364       0.014847              1.698270       1.553872      -0.178545       0.206833       1.655876      -0.217891       1.885062          -0.000003
           50              H      10.719522      10.805479       8.005116       0.114051       0.993210 0.72356468E+01  0.69201365E+02                                 1.638530                            1.569904      -0.783015       2.506966                    0.999634       3.374152       9.292004       0.501382       1.277321      -0.709995      -0.017496      -0.004516       0.029668       0.034738      -0.011736      -0.007782      -0.005330       0.006564       0.013169      -0.018009       0.006056       0.011953              1.657054       1.592044      -0.031376      -0.343716       1.318772      -0.042154       2.060345          -0.000002
           51              H       5.720508       6.447092       0.273649       0.136755       1.054575 0.81018017E+01  0.79772052E+02                                 1.722213                            1.670550      -0.814104       2.494735                    0.998963       3.426943       9.601293       0.481580       1.291721      -0.707428       0.000454       0.006149      -0.025499       0.026234      -0.000625       0.000959      -0.005321       0.002496       0.020222      -0.006733      -0.002225       0.008957              1.739918       1.595019      -0.036460      -0.202391       1.447472       0.156589       2.177264          -0.000002
           52              H       5.369471       5.631331       1.559438       0.131090       1.062065 0.83152803E+01  0.82054670E+02                                 1.704367                            1.672236      -0.715277       2.535923                    0.999622       3.384228       9.359745       0.492187       1.261101      -0.714749      -0.010214      -0.018144       0.011871       0.023968       0.000222      -0.002212      -0.005675      -0.003066      -0.010659      -0.007204       0.000433       0.006771              1.711416       1.502614       0.059176       0.017533       2.061703      -0.204483       1.569932          -0.000002
           53              H       4.215320       8.011771       0.803021       0.109332       1.047503 0.78603104E+01  0.77518384E+02                                 1.766057                            1.680267      -1.088093       2.357189                    0.994210       3.724518      10.760830       0.461098       1.346940      -0.693675       0.011636       0.022643      -0.015850       0.029989       0.000069      -0.005503      -0.004408      -0.002951      -0.013237      -0.009021       0.002172       0.006849              1.815809       1.491462       0.023427       0.087353       2.395427      -0.314425       1.560537          -0.000001
           54              H       3.920437       7.309875       2.166484       0.108458       1.014423 0.77135122E+01  0.75387046E+02                                 1.700713                            1.644530      -0.867267       2.455280                    0.997246       3.612156      10.243821       0.476649       1.314810      -0.700892      -0.000408      -0.001874       0.027000       0.027068      -0.004975      -0.005797      -0.000284       0.001108       0.019202      -0.009373      -0.000169       0.009543              1.734799       1.490830       0.020425      -0.091255       1.466846       0.079834       2.246720          -0.000001
           55              H       7.841959       6.314279      10.784620       0.107358       1.062592 0.78768016E+01  0.76824224E+02                                 1.703148                            1.630065      -0.853953       2.467580                    0.999159       3.443129       9.524531       0.496440       1.265002      -0.712877       0.020521       0.018217      -0.017035       0.032298       0.011540       0.002535      -0.007709       0.017006       0.014469      -0.019407       0.007199       0.012208              1.717626       1.646068       0.322847      -0.171293       1.774760      -0.186995       1.732051          -0.000003
           56              H      13.776824       5.238216       2.147364       0.100692       1.067562 0.76727752E+01  0.74820126E+02                                 1.739777                            1.628278      -1.026359       2.377911                    0.997185       3.650079      10.308367       0.484735       1.295793      -0.704104       0.007108      -0.008107       0.029641       0.031541       0.013743       0.005556      -0.005928       0.005363       0.009636      -0.018620       0.006185       0.012435              1.791579       1.510214       0.033269       0.275921       1.414535      -0.131008       2.449987          -0.000002
           57              H      10.322032       8.510933       5.885236       0.087070       1.173862 0.86182708E+01  0.87055348E+02                                 1.888268                            1.750766      -1.423113       2.189902                    0.992999       3.971624      11.649444       0.454636       1.333728      -0.694722      -0.010184       0.036037       0.020426       0.042656      -0.006314       0.005681       0.002757      -0.015263       0.023369      -0.015494       0.005895       0.009600              1.947829       1.635284      -0.275742      -0.047787       2.612860       0.441568       1.595344          -0.000002
           58              H      11.876687       7.159964       6.861528       0.131182       1.079845 0.83406000E+01  0.82718497E+02                                 1.741462                            1.696464      -1.009439       2.412529                    0.997910       3.432119       9.649290       0.477284       1.293968      -0.707150       0.014622       0.007219       0.030509       0.034594      -0.004426       0.006406       0.005620      -0.013296       0.035276      -0.016083       0.001250       0.014833              1.730525       1.620631       0.072939       0.304587       1.653202       0.205825       1.917741          -0.000004
           59              H      11.362797       4.571073       3.871709       0.130661       1.001514 0.73983656E+01  0.70983974E+02                                 1.638896                            1.583218      -0.816499       2.502278                    0.999668       3.266315       8.940061       0.502464       1.270507      -0.712629       0.006965      -0.029558      -0.015571       0.034127      -0.006311       0.006186       0.008525      -0.007405       0.000210      -0.014224       0.003541       0.010683              1.645551       1.435520      -0.169242      -0.069829       1.879937       0.278370       1.621196          -0.000004
           60              H       9.814958       5.991459       2.965920       0.097755       1.154777 0.83044570E+01  0.82371101E+02                                 1.822465                            1.686847      -1.007100       2.397155                    0.997710       3.601106      10.165498       0.480586       1.284907      -0.707529      -0.021425      -0.015959      -0.040629       0.048625      -0.002686       0.008342       0.010007      -0.018772       0.016815      -0.017286       0.000612       0.016674              1.876853       1.814183       0.016043       0.472659       1.498272       0.138696       2.318105          -0.000002
           61              H      12.469427       4.464792       6.975050       0.116505       1.028046 0.78171164E+01  0.77495750E+02                                 1.783275                            1.707941      -1.220405       2.297450                    0.992944       3.853633      11.406075       0.441514       1.399364      -0.682568      -0.005847      -0.005151       0.028744       0.029781      -0.001696      -0.000660       0.001591       0.003509       0.022141      -0.006243      -0.001410       0.007653              1.822562       1.775759       0.100544      -0.302370       1.557760      -0.354851       2.134168          -0.000001
           62              H      12.857009       3.939867       5.550644       0.102547       1.176203 0.98277224E+01  0.10211107E+03                                 1.883729                            1.863399      -1.133787       2.329254                    0.994324       3.846373      11.270251       0.444934       1.324922      -0.699108       0.006699      -0.020908      -0.013660       0.025858      -0.002265       0.000494       0.001447       0.007677      -0.003056      -0.004599      -0.000370       0.004968              1.893715       1.780465      -0.045123       0.023969       2.157686       0.217400       1.742995          -0.000003
           63              H      14.115290       6.445086       4.589887       0.093416       1.132094 0.88223328E+01  0.89389813E+02                                 1.840025                            1.768735      -1.108161       2.334348                    0.994400       3.860115      11.236847       0.454599       1.329760      -0.697182      -0.015357       0.024836      -0.008848       0.030512      -0.005348      -0.000652      -0.008236      -0.004777      -0.009249      -0.010001      -0.000889       0.010889              1.879828       1.966566      -0.402157       0.213558       2.010587      -0.279816       1.662332          -0.000001
           64              H      14.712205       5.011965       4.350892       0.077949       1.258101 0.10790354E+02  0.11422037E+03                                 1.928727                            1.919971      -1.111575       2.326445                    0.994773       3.958276      11.526846       0.451662       1.281105      -0.708359       0.002496      -0.021383      -0.009233       0.023425       0.009872      -0.004424      -0.000894      -0.006800       0.011069      -0.012877       0.002537       0.010340              1.926468       1.655324       0.012665       0.044399       1.993564       0.316933       2.130515          -0.000003
           65              H       3.728167       3.523037       6.189954       0.089628       1.100716 0.90216676E+01  0.91652431E+02                                 1.789844                            1.775255      -0.964475       2.405190                    0.996173       3.804401      10.983675       0.460238       1.309984      -0.701853      -0.000525      -0.019033      -0.018480       0.026534      -0.002083       0.008774       0.003122      -0.009461      -0.006967      -0.012470       0.005305       0.007165              1.800396       1.601194      -0.121089       0.022105       2.121692       0.275331       1.678301          -0.000002
           66              H      14.695718       3.968922       7.650209       0.103525       0.950775 0.69125797E+01  0.66260665E+02                                 1.674278                            1.592936      -0.943879       2.421529                    0.996149       3.706818      10.686372       0.464197       1.376536      -0.687378      -0.011310      -0.006648       0.029936       0.032684      -0.003940      -0.002299       0.000251       0.011877       0.022743      -0.010927       0.002351       0.008576              1.717443       1.538837       0.101968      -0.231957       1.431477      -0.338008       2.182015          -0.000001
           67              C       9.865634      -0.401158      10.024857       0.087022      25.529823 0.35385204E+03  0.79629924E+04                                 7.731178                            6.432121      -0.062856       1.992176                    0.999163      26.819062      77.361626       0.620774       0.438448      -1.042484       0.002248       0.043829       0.019280       0.047935      -0.022773       0.022665       0.014921       0.005034      -0.026528      -0.040634       0.011283       0.029350              8.293831       7.589563       1.429991      -3.149312       8.219994       0.035501       9.071937           0.000002
           68              C      12.724755      10.581685      10.873646      -0.195275      30.260239 0.45644920E+03  0.10901462E+05                                 8.514417                            7.202464      -0.038463       1.966410                    0.997897      30.070041      88.153353       0.601746       0.426188      -1.054275       0.001485      -0.005037      -0.008804       0.010251      -0.000736       0.012419      -0.006769      -0.031988      -0.006382      -0.022719       0.002833       0.019885              9.125328       9.420734       1.162934      -4.255675       8.151848      -0.146267       9.803402          -0.000002
           69              C       8.372418      -0.192230      11.880529       0.175902      30.251308 0.40408807E+03  0.93311724E+04                                 8.735215                            6.896341      -0.238432       1.949064                    0.999231      25.808152      73.614419       0.600971       0.441360      -1.048477      -0.026657      -0.010185       0.013851       0.031721      -0.000442       0.002338      -0.014276       0.027418       0.027820      -0.024407       0.008310       0.016097             10.002694      11.984902       2.833787      -4.808215       9.177934      -0.669334       8.845247           0.000002
           70              C       4.159031       2.066401       0.056164      -0.200245      30.356874 0.44354580E+03  0.10484608E+05                                 8.417753                            7.025445       0.251759       2.056596                    0.999377      29.644847      85.576748       0.620943       0.417292      -1.063186       0.006042       0.010040      -0.006178       0.013247      -0.009515       0.006940       0.005987       0.016822       0.048390      -0.022575       0.003658       0.018917              9.006397       8.709973       2.491715      -3.202141      10.301932      -0.161772       8.007284          -0.000004
           71              C       9.748611       1.609899      11.123992       0.081087      25.241001 0.33920600E+03  0.75234008E+04                                 7.550651                            6.210813       0.218096       2.081505                    0.999812      26.312274      74.385528       0.647576       0.426447      -1.053895       0.002620      -0.038924      -0.023847       0.045723      -0.009018       0.035793       0.006154      -0.006160      -0.029366      -0.042451       0.009820       0.032632              8.084847       7.399216       1.652080      -3.080109       8.990122       0.164791       7.865201          -0.000000
           72              C       2.669453       0.190061       0.860380      -0.177626      29.337731 0.41439582E+03  0.97414903E+04                                 8.561653                            6.887952      -0.469270       1.847104                    0.996122      30.029533      89.745124       0.606876       0.429335      -1.043622      -0.038359      -0.003072      -0.047716       0.061300       0.006773      -0.010556      -0.027743       0.030563      -0.047459      -0.039872       0.007451       0.032421              9.897294      14.621446       1.572547      -1.139204       7.059966      -1.626816       8.010468           0.000000
           73              C       4.273350      10.852862       1.132953      -0.127113      26.319698 0.40652938E+03  0.95349862E+04                                 8.033961                            6.892376      -0.494543       1.838261                    0.997372      29.872470      89.915006       0.595937       0.438205      -1.035676      -0.011658       0.019325      -0.068991       0.072589       0.034870       0.019575      -0.044316       0.041889      -0.046827      -0.073294       0.024182       0.049112              8.836611      11.155394       1.791790       0.320364       7.847959      -1.393210       7.506479          -0.000000
           74              C       5.496683       0.087875      11.479616      -0.130535      25.495467 0.41186274E+03  0.96973430E+04                                 7.833690                            6.925455      -0.476642       1.834651                    0.997941      30.329643      91.643952       0.595704       0.436692      -1.035958      -0.034753      -0.067319       0.002266       0.075794       0.023277       0.028094      -0.048717       0.042453       0.063376      -0.074789       0.020228       0.054560              8.371469      10.575512       0.506636       1.330772       7.531838      -1.167623       7.007056           0.000002
           75              C      11.835714      -0.011556       6.480213       0.645142      19.962566 0.25028324E+03  0.52051074E+04                                 6.928641                            5.720484      -0.117866       2.024434                    0.999675      22.200239      63.128276       0.600680       0.490304      -1.005986       0.005597       0.018125       0.021679       0.028807       0.002139      -0.004862       0.008704       0.127162      -0.141684      -0.053223      -0.034174       0.087397              7.533797       4.432750       0.445656       0.319406       9.269290       1.651140       8.899350           0.000000
           76              C      15.530598      10.549770       5.330769      -0.316756      29.536269 0.46997758E+03  0.11289170E+05                                 8.319231                            7.170411      -0.067186       1.965875                    0.997347      30.489948      89.184881       0.621554       0.410244      -1.066037      -0.074536      -0.055959       0.011324       0.093890       0.035053       0.001118      -0.010858       0.017272      -0.062351      -0.032966      -0.014035       0.047001              9.027417       9.703222       0.930536      -0.430203       8.833286       2.120918       8.545744          -0.000002
           77              C      14.299262       9.638068       5.472971      -0.224974      28.602094 0.44839030E+03  0.10700872E+05                                 8.292376                            7.119502      -0.210438       1.915772                    0.998161      30.452640      90.324798       0.605437       0.423911      -1.051794       0.048870       0.091723      -0.006007       0.104103       0.013560      -0.014502      -0.004639       0.033119      -0.009000      -0.019926      -0.010009       0.029935              9.013148      11.541180      -0.656465      -0.743750       9.110591       0.942052       6.387674           0.000001
           78              C      13.000953      10.377752       5.723915       0.131332      29.236107 0.41162949E+03  0.95313514E+04                                 8.418995                            6.895696      -0.130282       1.979852                    0.999479      26.126047      74.164438       0.610628       0.433193      -1.055375       0.034551      -0.003771      -0.002137       0.034822      -0.018077      -0.013055       0.002215       0.040504      -0.068971      -0.026222      -0.015049       0.041271              9.203450      12.249677      -3.470424      -1.556299       7.200779      -0.726699       8.159895           0.000001
           79              C      12.333997      10.243535       6.929641      -0.169727      30.950644 0.47162808E+03  0.11359225E+05                                 8.613767                            7.318609       0.042140       1.977330                    0.999072      30.560486      90.040169       0.597129       0.425881      -1.054210      -0.031630       0.018226       0.009022       0.037603      -0.001249       0.017287      -0.026862      -0.004604      -0.022299      -0.033464       0.001605       0.031859              9.075128      11.009889      -2.609306      -1.975767       7.012425      -0.313806       9.203071           0.000000
           80              C       8.645023      -0.325117       4.764353      -0.164118      30.353902 0.45207497E+03  0.10745104E+05                                 8.435211                            7.105672       0.235955       2.044390                    0.999667      29.877025      86.691663       0.615283       0.418824      -1.061434      -0.022104       0.023286       0.008311       0.033164       0.002209      -0.024346       0.003267       0.023327       0.017506      -0.019934      -0.011755       0.031689              8.907214      10.734675      -3.268644      -0.743439       7.205172      -0.953048       8.781796          -0.000001
           81              C      13.233823       3.347241       9.992354       0.639691      20.946801 0.24173841E+03  0.49532079E+04                                 7.020948                            5.512498       0.048434       2.079809                    0.999723      21.612920      59.783197       0.634136       0.471392      -1.022229      -0.015043      -0.022216      -0.010972       0.028987       0.017348      -0.022601      -0.065913      -0.022453       0.142073      -0.055296      -0.040697       0.095993              7.994507      11.095377       0.686258       2.398444       6.919499       1.922290       5.968643           0.000002
           82              C      14.340375       4.062721      10.748771      -0.320712      29.654682 0.43598045E+03  0.10295801E+05                                 8.350825                            6.885421      -0.024109       1.975430                    0.998217      30.401572      88.678798       0.636045       0.407779      -1.065775       0.081227      -0.058417      -0.010446       0.100596      -0.017344      -0.011959      -0.027328       0.010597      -0.017416      -0.040284       0.014953       0.025331              9.476135      13.225851       0.839741       2.584858       7.350692       1.127746       7.851863          -0.000000
           83              C      15.641839       3.444640      10.711727      -0.220548      30.075820 0.42207204E+03  0.99305846E+04                                 8.586485                            6.884288      -0.221914       1.915352                    0.998809      30.003547      88.623712       0.618237       0.421078      -1.052606      -0.065757       0.071738       0.028522       0.101409      -0.000193      -0.007105      -0.018896       0.030420       0.005719      -0.028446       0.008327       0.020119              9.940061      13.603899       1.395111       3.081399       8.245368       0.942502       7.970917           0.000002
           84              C      16.789131       4.200802      11.348647       0.138324      30.850010 0.37816829E+03  0.85518056E+04                                 8.666237                            6.546848       0.034119       2.037106                    0.999481      25.330958      70.492196       0.637269       0.425021      -1.063027      -0.024724      -0.014690      -0.015626       0.032730       0.015342       0.020308       0.013321       0.044903      -0.049845      -0.029344      -0.015170       0.044514             10.187342      12.145976       4.598313       3.619469       8.131471       0.442989      10.284580           0.000001
           85              C      12.465111       4.877359       0.677549      -0.168978      32.268626 0.43975337E+03  0.10397005E+05                                 8.816452                            7.012058       0.166613       2.017689                    0.999798      30.008850      87.301747       0.617865       0.419289      -1.059432       0.024907       0.018033       0.016679       0.034982       0.022838      -0.014760      -0.011756       0.020165      -0.042508      -0.021606      -0.017120       0.038727              9.825002      10.502623       3.265332       3.511234       7.530513       0.380737      11.441870          -0.000000
           86              C       6.232822       5.124645      10.677073      -0.170969      33.336296 0.45585810E+03  0.10864645E+05                                 8.999081                            7.133117       0.173028       2.017845                    0.999725      30.202287      87.940771       0.613988       0.418563      -1.060913       0.028797       0.011389       0.020897       0.037358       0.003256       0.023369      -0.007321       0.008475       0.087476      -0.026326      -0.014152       0.040479              9.997194      11.121202       4.096890       2.375713       8.187842      -0.125997      10.682536          -0.000001
           87              C       9.259216       2.888595       6.474357       0.092313      25.549191 0.34671473E+03  0.77671019E+04                                 7.742114                            6.367848      -0.035782       2.001816                    0.999429      26.705939      77.002429       0.623412       0.438575      -1.041822       0.016475       0.031397       0.038324       0.052211       0.021146      -0.035021       0.001307       0.014001       0.013543      -0.039463      -0.004177       0.043640              8.337722       7.804019      -2.481251       2.342630       9.901928       0.757949       7.307218          -0.000001
           88              C       8.322279       3.695341       5.881651      -0.190411      30.093859 0.44382542E+03  0.10522263E+05                                 8.458372                            7.083568       0.046507       1.996440                    0.998316      29.735827      86.755379       0.609377       0.423958      -1.056023      -0.002769      -0.008513      -0.000003       0.008952       0.009060      -0.003767      -0.006063       0.020658       0.069381      -0.025700       0.000786       0.024913              9.104291       8.921351      -3.647216       1.977997      11.239427       0.413196       7.152096          -0.000002
           89              C       7.987132       4.901016       6.469099       0.181837      29.964990 0.39453871E+03  0.90606547E+04                                 8.707441                            6.830761      -0.201526       1.966535                    0.999381      25.568666      72.843872       0.601390       0.443486      -1.046721      -0.024320       0.017896      -0.014074       0.033314       0.000466      -0.004197      -0.018383       0.014562      -0.045196      -0.027569       0.010791       0.016779             10.060860      11.566219      -4.551511       3.451047      10.420343      -0.589118       8.196016           0.000001
           90              C       8.626235       5.221754       7.645430      -0.207636      30.508310 0.45107052E+03  0.10705728E+05                                 8.453662                            7.087783       0.269404       2.060891                    0.999293      29.763818      86.049945       0.617912       0.417645      -1.063128       0.014119       0.000103       0.007831       0.016146      -0.003141      -0.010873       0.010242      -0.019601      -0.037386      -0.021090      -0.000034       0.021124              9.082374       9.430724      -2.795547       3.185358       8.602312      -0.115148       9.214087          -0.000001
           91              C       9.559302       4.361382       8.186752       0.082696      25.536584 0.34338549E+03  0.76534265E+04                                 7.667086                            6.293057       0.114396       2.048832                    0.999665      26.517563      75.599322       0.635418       0.432487      -1.048278      -0.001771      -0.027181      -0.036725       0.045724       0.036695      -0.010985       0.008289       0.007754       0.022605      -0.044201       0.010776       0.033425              8.263457       8.058470      -2.664653       2.407847       8.500577       0.286097       8.231324          -0.000001
           92              C       6.994059       5.856934       5.846997      -0.185591      29.878839 0.42134107E+03  0.99456075E+04                                 8.650664                            6.932373      -0.458115       1.847490                    0.996098      30.241833      90.554124       0.606663       0.427722      -1.044645      -0.042513      -0.047051       0.006356       0.063731      -0.017370       0.001227      -0.020520       0.043055      -0.004455      -0.037235       0.006387       0.030848             10.087853      14.768711      -1.678526       1.172125       8.349463      -1.926629       7.145384          -0.000000
           93              C       5.102180       4.831827       6.981384      -0.133665      25.443358 0.40890066E+03  0.96101299E+04                                 7.807868                            6.880201      -0.462110       1.838760                    0.997871      30.326414      91.547481       0.600315       0.434126      -1.037498      -0.041803       0.003879      -0.068036       0.079946       0.027220       0.005913      -0.047370       0.024074      -0.063639      -0.065284       0.015158       0.050126              8.399455      10.751011       0.733611       0.271282       6.920273      -1.302296       7.527083           0.000001
           94              C       4.752300       6.313021       5.152479      -0.119343      26.419734 0.40788842E+03  0.95576985E+04                                 8.038969                            6.892947      -0.395036       1.873390                    0.997349      29.515465      88.279425       0.598404       0.436817      -1.038357      -0.016484      -0.066438       0.024118       0.072576       0.016635       0.021935      -0.038400       0.062594       0.000901      -0.064287       0.021543       0.042744              8.912477      11.649367      -0.206442       1.310001       7.501109      -1.617730       7.586954          -0.000000
           95              C       9.924494      10.992968       1.924861       0.087022      25.529827 0.35385212E+03  0.79629949E+04                                 7.731179                            6.432122      -0.062856       1.992176                    0.999163      26.819065      77.361638       0.620774       0.438448      -1.042485      -0.002248      -0.043829      -0.019280       0.047935      -0.022773       0.022665       0.014921       0.005034      -0.026528      -0.040634       0.011283       0.029350              8.293832       7.589564       1.429991      -3.149312       8.219995       0.035502       9.071938           0.000002
           96              C       7.065373       0.010125       1.076072      -0.195276      30.260245 0.45644933E+03  0.10901465E+05                                 8.514419                            7.202465      -0.038463       1.966410                    0.997897      30.070044      88.153368       0.601745       0.426188      -1.054275      -0.001485       0.005037       0.008804       0.010251      -0.000736       0.012419      -0.006769      -0.031988      -0.006382      -0.022719       0.002834       0.019885              9.125330       9.420737       1.162934      -4.255676       8.151849      -0.146267       9.803405          -0.000002
           97              C      11.417710      10.784040       0.069189       0.175902      30.251305 0.40408802E+03  0.93311712E+04                                 8.735215                            6.896341      -0.238432       1.949064                    0.999231      25.808151      73.614418       0.600971       0.441360      -1.048477       0.026657       0.010185      -0.013851       0.031721      -0.000442       0.002338      -0.014276       0.027418       0.027820      -0.024407       0.008310       0.016097             10.002694      11.984902       2.833787      -4.808215       9.177934      -0.669334       8.845247           0.000002
           98              C      15.631097       8.525409      11.893554      -0.200245      30.356876 0.44354585E+03  0.10484609E+05                                 8.417754                            7.025446       0.251759       2.056596                    0.999377      29.644848      85.576754       0.620943       0.417292      -1.063186      -0.006042      -0.010040       0.006178       0.013247      -0.009515       0.006940       0.005987       0.016822       0.048390      -0.022575       0.003658       0.018917              9.006398       8.709975       2.491716      -3.202141      10.301934      -0.161773       8.007285          -0.000004
           99              C      10.041517       8.981911       0.825726       0.081087      25.241005 0.33920608E+03  0.75234030E+04                                 7.550652                            6.210814       0.218096       2.081505                    0.999812      26.312277      74.385538       0.647576       0.426447      -1.053895      -0.002620       0.038924       0.023847       0.045723      -0.009018       0.035793       0.006154      -0.006160      -0.029366      -0.042451       0.009820       0.032632              8.084847       7.399217       1.652080      -3.080110       8.990123       0.164791       7.865202          -0.000000
          100              C      17.120675      10.401749      11.089338      -0.177626      29.337731 0.41439581E+03  0.97414900E+04                                 8.561653                            6.887952      -0.469270       1.847104                    0.996122      30.029532      89.745120       0.606876       0.429335      -1.043622       0.038359       0.003072       0.047716       0.061300       0.006773      -0.010556      -0.027743       0.030563      -0.047459      -0.039872       0.007451       0.032421              9.897294      14.621446       1.572547      -1.139205       7.059966      -1.626816       8.010468           0.000000
          101              C      15.516778      -0.261052      10.816765      -0.127113      26.319697 0.40652936E+03  0.95349856E+04                                 8.033960                            6.892376      -0.494543       1.838261                    0.997372      29.872469      89.915000       0.595938       0.438205      -1.035676       0.011658      -0.019324       0.068991       0.072589       0.034870       0.019575      -0.044316       0.041890      -0.046827      -0.073294       0.024182       0.049112              8.836610      11.155394       1.791790       0.320364       7.847959      -1.393209       7.506479          -0.000000
          102              C      14.293445      10.503935       0.470102      -0.130535      25.495467 0.41186272E+03  0.96973425E+04                                 7.833689                            6.925455      -0.476642       1.834651                    0.997941      30.329642      91.643946       0.595704       0.436692      -1.035958       0.034753       0.067319      -0.002266       0.075794       0.023277       0.028094      -0.048717       0.042453       0.063376      -0.074789       0.020229       0.054560              8.371468      10.575511       0.506636       1.330772       7.531837      -1.167623       7.007055           0.000002
          103              C       7.954414      10.603366       5.469505       0.645142      19.962566 0.25028325E+03  0.52051076E+04                                 6.928641                            5.720484      -0.117866       2.024434                    0.999675      22.200239      63.128274       0.600680       0.490304      -1.005986      -0.005597      -0.018125      -0.021679       0.028807       0.002139      -0.004862       0.008704       0.127162      -0.141684      -0.053223      -0.034174       0.087397              7.533796       4.432750       0.445656       0.319406       9.269290       1.651140       8.899349           0.000000
          104              C       4.259530       0.042040       6.618949      -0.316756      29.536267 0.46997755E+03  0.11289169E+05                                 8.319231                            7.170411      -0.067186       1.965875                    0.997347      30.489947      89.184878       0.621554       0.410244      -1.066037       0.074536       0.055959      -0.011324       0.093890       0.035053       0.001118      -0.010858       0.017272      -0.062352      -0.032966      -0.014035       0.047001              9.027417       9.703222       0.930536      -0.430203       8.833286       2.120918       8.545744          -0.000002
          105              C       5.490866       0.953742       6.476747      -0.224974      28.602094 0.44839029E+03  0.10700872E+05                                 8.292376                            7.119502      -0.210438       1.915772                    0.998161      30.452640      90.324798       0.605437       0.423911      -1.051794      -0.048870      -0.091723       0.006007       0.104103       0.013560      -0.014502      -0.004639       0.033119      -0.009000      -0.019926      -0.010009       0.029936              9.013148      11.541180      -0.656465      -0.743750       9.110591       0.942052       6.387674           0.000001
          106              C       6.789175       0.214058       6.225803       0.131332      29.236103 0.41162941E+03  0.95313489E+04                                 8.418995                            6.895696      -0.130282       1.979852                    0.999479      26.126045      74.164432       0.610628       0.433193      -1.055375      -0.034551       0.003771       0.002137       0.034822      -0.018077      -0.013055       0.002215       0.040504      -0.068971      -0.026222      -0.015049       0.041271              9.203449      12.249676      -3.470424      -1.556299       7.200778      -0.726699       8.159894           0.000001
          107              C       7.456131       0.348275       5.020077      -0.169728      30.950656 0.47162834E+03  0.11359233E+05                                 8.613770                            7.318611       0.042139       1.977329                    0.999072      30.560494      90.040203       0.597129       0.425881      -1.054210       0.031630      -0.018226      -0.009022       0.037603      -0.001249       0.017287      -0.026862      -0.004604      -0.022299      -0.033464       0.001605       0.031859              9.075131      11.009892      -2.609307      -1.975767       7.012427      -0.313806       9.203074           0.000000
          108              C      11.145105      10.916927       7.185365      -0.164119      30.353918 0.45207529E+03  0.10745113E+05                                 8.435214                            7.105675       0.235954       2.044390                    0.999667      29.877036      86.691707       0.615283       0.418824      -1.061434       0.022104      -0.023286      -0.008311       0.033164       0.002209      -0.024346       0.003267       0.023327       0.017506      -0.019934      -0.011755       0.031689              8.907218      10.734680      -3.268646      -0.743439       7.205175      -0.953049       8.781799          -0.000001
          109              C       6.556305       7.244569       1.957364       0.639691      20.946800 0.24173838E+03  0.49532073E+04                                 7.020948                            5.512498       0.048434       2.079809                    0.999723      21.612919      59.783197       0.634136       0.471392      -1.022229       0.015043       0.022216       0.010972       0.028987       0.017348      -0.022601      -0.065913      -0.022453       0.142073      -0.055296      -0.040697       0.095993              7.994507      11.095378       0.686258       2.398444       6.919499       1.922290       5.968643           0.000002
          110              C       5.449753       6.529089       1.200947      -0.320713      29.654692 0.43598063E+03  0.10295806E+05                                 8.350828                            6.885423      -0.024109       1.975430                    0.998217      30.401578      88.678823       0.636045       0.407779      -1.065775      -0.081227       0.058417       0.010446       0.100596      -0.017344      -0.011959      -0.027328       0.010597      -0.017416      -0.040284       0.014953       0.025331              9.476139      13.225858       0.839742       2.584860       7.350694       1.127747       7.851865           0.000000
          111              C       4.148289       7.147170       1.237991      -0.220548      30.075822 0.42207208E+03  0.99305860E+04                                 8.586485                            6.884288      -0.221915       1.915352                    0.998809      30.003548      88.623718       0.618237       0.421078      -1.052606       0.065757      -0.071738      -0.028522       0.101409      -0.000193      -0.007105      -0.018896       0.030420       0.005719      -0.028446       0.008327       0.020119              9.940061      13.603899       1.395111       3.081399       8.245368       0.942502       7.970917           0.000002
          112              C       3.000997       6.391008       0.601071       0.138324      30.850018 0.37816839E+03  0.85518085E+04                                 8.666238                            6.546849       0.034119       2.037106                    0.999481      25.330961      70.492206       0.637269       0.425021      -1.063027       0.024724       0.014690       0.015626       0.032730       0.015342       0.020308       0.013321       0.044903      -0.049845      -0.029344      -0.015170       0.044514             10.187344      12.145978       4.598314       3.619470       8.131472       0.442989      10.284581           0.000001
          113              C       7.325017       5.714451      11.272169      -0.168977      32.268611 0.43975311E+03  0.10396998E+05                                 8.816449                            7.012056       0.166614       2.017690                    0.999798      30.008841      87.301708       0.617866       0.419289      -1.059432      -0.024907      -0.018034      -0.016679       0.034982       0.022838      -0.014760      -0.011756       0.020165      -0.042508      -0.021606      -0.017120       0.038727              9.824998      10.502618       3.265330       3.511232       7.530510       0.380737      11.441865          -0.000000
          114              C      13.557306       5.467165       1.272645      -0.170968      33.336276 0.45585776E+03  0.10864635E+05                                 8.999076                            7.133114       0.173029       2.017846                    0.999725      30.202275      87.940721       0.613988       0.418562      -1.060913      -0.028797      -0.011389      -0.020897       0.037358       0.003256       0.023369      -0.007321       0.008475       0.087476      -0.026326      -0.014152       0.040479              9.997189      11.121196       4.096887       2.375712       8.187838      -0.125997      10.682532          -0.000001
          115              C      10.530912       7.703215       5.475361       0.092312      25.549196 0.34671482E+03  0.77671047E+04                                 7.742116                            6.367849      -0.035783       2.001815                    0.999429      26.705943      77.002451       0.623412       0.438576      -1.041822      -0.016475      -0.031397      -0.038324       0.052211       0.021146      -0.035021       0.001307       0.014001       0.013543      -0.039463      -0.004177       0.043640              8.337724       7.804021      -2.481252       2.342631       9.901931       0.757949       7.307220          -0.000001
          116              C      11.467849       6.896469       6.068067      -0.190411      30.093867 0.44382557E+03  0.10522267E+05                                 8.458373                            7.083570       0.046507       1.996440                    0.998316      29.735832      86.755399       0.609377       0.423958      -1.056023       0.002769       0.008513       0.000003       0.008952       0.009060      -0.003767      -0.006063       0.020658       0.069381      -0.025700       0.000786       0.024913              9.104293       8.921353      -3.647217       1.977997      11.239430       0.413196       7.152097          -0.000002
          117              C      11.802996       5.690794       5.480619       0.181837      29.964987 0.39453866E+03  0.90606533E+04                                 8.707441                            6.830760      -0.201526       1.966535                    0.999381      25.568665      72.843869       0.601390       0.443486      -1.046721       0.024320      -0.017896       0.014074       0.033314       0.000466      -0.004197      -0.018383       0.014562      -0.045196      -0.027569       0.010791       0.016779             10.060859      11.566219      -4.551511       3.451047      10.420343      -0.589118       8.196015           0.000001
          118              C      11.163893       5.370056       4.304288      -0.207636      30.508318 0.45107068E+03  0.10705733E+05                                 8.453664                            7.087784       0.269403       2.060891                    0.999293      29.763823      86.049969       0.617912       0.417645      -1.063128      -0.014119      -0.000103      -0.007831       0.016146      -0.003141      -0.010873       0.010242      -0.019601      -0.037386      -0.021090      -0.000034       0.021124              9.082376       9.430727      -2.795547       3.185359       8.602314      -0.115148       9.214089          -0.000001
          119              C      10.230826       6.230428       3.762966       0.082695      25.536588 0.34338559E+03  0.76534292E+04                                 7.667088                            6.293058       0.114395       2.048832                    0.999665      26.517566      75.599335       0.635418       0.432487      -1.048278       0.001771       0.027181       0.036725       0.045724       0.036695      -0.010985       0.008289       0.007754       0.022605      -0.044201       0.010775       0.033425              8.263458       8.058472      -2.664654       2.407847       8.500578       0.286097       8.231325          -0.000000
          120              C      12.796069       4.734876       6.102721      -0.185591      29.878843 0.42134113E+03  0.99456092E+04                                 8.650665                            6.932373      -0.458115       1.847490                    0.996098      30.241834      90.554126       0.606663       0.427722      -1.044645       0.042513       0.047051      -0.006356       0.063731      -0.017370       0.001227      -0.020520       0.043055      -0.004455      -0.037235       0.006387       0.030848             10.087854      14.768713      -1.678526       1.172125       8.349464      -1.926630       7.145384          -0.000000
          121              C      14.687948       5.759983       4.968334      -0.133665      25.443365 0.40890081E+03  0.96101342E+04                                 7.807870                            6.880202      -0.462110       1.838760                    0.997871      30.326419      91.547502       0.600315       0.434126      -1.037498       0.041803      -0.003879       0.068036       0.079946       0.027220       0.005913      -0.047370       0.024074      -0.063639      -0.065284       0.015158       0.050126              8.399457      10.751014       0.733612       0.271282       6.920274      -1.302296       7.527084           0.000001
          122              C      15.037828       4.278789       6.797239      -0.119343      26.419742 0.40788858E+03  0.95577031E+04                                 8.038970                            6.892948      -0.395036       1.873390                    0.997349      29.515470      88.279443       0.598404       0.436817      -1.038357       0.016484       0.066438      -0.024118       0.072576       0.016635       0.021935      -0.038400       0.062594       0.000901      -0.064287       0.021543       0.042744              8.912478      11.649370      -0.206442       1.310002       7.501111      -1.617731       7.586955          -0.000000
          123              N      10.265083       0.874845      10.127744      -0.228704      32.509904 0.52071928E+03  0.12574301E+05                                 8.450398                            7.387067       0.072521       2.051626                    0.998207      27.735738      76.112940       0.645437       0.392981      -1.099705      -0.101978      -0.058407       0.093585       0.150230      -0.023985       0.026956       0.047982      -0.076285      -0.023563      -0.071257      -0.000388       0.071645              8.854497       7.319565       1.167246      -2.671925      10.185723       0.476470       9.058203           0.000001
          124              N       5.226396      11.391162       0.146743      -0.144790      33.144950 0.48849121E+03  0.11632432E+05                                 8.713245                            7.124421      -0.028222       2.013704                    0.999347      27.156364      74.490342       0.660114       0.389649      -1.099842      -0.056005       0.186570       0.197780       0.277600       0.058576       0.076249      -0.223868       0.237095      -0.246798      -0.322605       0.140429       0.182176              9.983970      15.081574       1.592890       0.398517       7.622594      -2.529967       7.247743           0.000001
          125              N       9.892351       3.201057       7.614002      -0.225042      32.130446 0.51182561E+03  0.12310836E+05                                 8.396473                            7.332457       0.137002       2.074420                    0.998573      27.595685      75.667833       0.646446       0.393920      -1.098655      -0.096923       0.092014      -0.067269       0.149619       0.032742      -0.020195       0.055058      -0.023041       0.077492      -0.074039       0.004878       0.069161              8.803327       8.030327      -1.838782       2.270692       9.554859       1.189081       8.824795           0.000000
          126              N       5.648358       5.273700       5.695594      -0.144615      33.309766 0.48761824E+03  0.11604917E+05                                 8.753581                            7.125567       0.017918       2.030279                    0.999205      27.062806      74.180127       0.659104       0.390472      -1.099407      -0.013976       0.216551       0.174581       0.278511       0.022956       0.005304      -0.227534       0.311050      -0.142034      -0.321906       0.139091       0.182816             10.102121      15.448502      -0.474264       0.702670       7.183618      -2.640376       7.674244           0.000001
          127              N       9.525045       9.716965       1.821974      -0.228704      32.509902 0.52071922E+03  0.12574300E+05                                 8.450397                            7.387067       0.072521       2.051626                    0.998207      27.735737      76.112935       0.645438       0.392981      -1.099705       0.101978       0.058407      -0.093585       0.150230      -0.023985       0.026956       0.047982      -0.076285      -0.023563      -0.071257      -0.000388       0.071645              8.854496       7.319564       1.167246      -2.671925      10.185722       0.476470       9.058202           0.000001
          128              N      14.563732      -0.799352      11.802975      -0.144790      33.144949 0.48849119E+03  0.11632432E+05                                 8.713245                            7.124421      -0.028222       2.013704                    0.999347      27.156363      74.490341       0.660113       0.389649      -1.099842       0.056005      -0.186570      -0.197780       0.277600       0.058576       0.076249      -0.223868       0.237095      -0.246798      -0.322605       0.140429       0.182176              9.983971      15.081575       1.592890       0.398517       7.622594      -2.529968       7.247743           0.000001
          129              N       9.897777       7.390753       4.335716      -0.225042      32.130440 0.51182549E+03  0.12310832E+05                                 8.396472                            7.332456       0.137003       2.074420                    0.998573      27.595682      75.667822       0.646446       0.393920      -1.098655       0.096923      -0.092014       0.067269       0.149619       0.032742      -0.020195       0.055058      -0.023041       0.077492      -0.074039       0.004878       0.069161              8.803326       8.030326      -1.838782       2.270692       9.554858       1.189081       8.824794           0.000000
          130              N      14.141770       5.318110       6.254124      -0.144615      33.309757 0.48761808E+03  0.11604912E+05                                 8.753579                            7.125565       0.017918       2.030279                    0.999205      27.062802      74.180110       0.659104       0.390472      -1.099407       0.013976      -0.216551      -0.174581       0.278511       0.022956       0.005304      -0.227534       0.311050      -0.142034      -0.321906       0.139091       0.182816             10.102119      15.448498      -0.474264       0.702669       7.183616      -2.640375       7.674242           0.000001
          131              O      11.844344       1.227235       6.237155      -0.601447      33.238318 0.55675478E+03  0.13488220E+05                                 8.099216                            7.255291       0.656627       2.246127                    0.997892      28.293998      74.420806       0.713080       0.354550      -1.143680      -0.001713      -0.014628       0.029640       0.033098      -0.017763      -0.007399       0.017021      -0.035396      -0.246072      -0.084314       0.015938       0.068376              8.551000       6.054819      -0.049957      -0.335200      13.301794      -0.060320       6.296388          -0.000003
          132              O      11.869234      -0.434586       7.664191      -0.594364      31.514804 0.52912066E+03  0.12641626E+05                                 7.782520                            7.053352       0.744901       2.286721                    0.997024      27.755334      72.217529       0.727093       0.352588      -1.146626       0.002190       0.023713      -0.012713       0.026995       0.006498      -0.011625      -0.004535       0.100589       0.183554      -0.081406       0.016935       0.064471              8.138029       5.850374      -0.090118      -0.034208       6.274667      -0.777131      12.289046          -0.000003
          133              O      13.515863       2.281184       9.373717      -0.559091      31.387298 0.52673049E+03  0.12523001E+05                                 7.688486                            6.980215       0.916385       2.360617                    0.997688      26.806215      68.726035       0.742687       0.346881      -1.155661      -0.018668       0.007934       0.004483       0.020773       0.012904       0.006751       0.029996      -0.078439       0.058905      -0.051167      -0.005651       0.056818              8.082920       7.675957       0.121819       0.831659       9.639479       1.939502       6.933323           0.000003
          134              O      12.090464       3.848997       9.955071      -0.608937      33.796256 0.52020716E+03  0.12365703E+05                                 8.170917                            6.962248       0.789915       2.288096                    0.998263      28.016901      72.515989       0.737411       0.349425      -1.150168       0.009099      -0.015885      -0.004544       0.018862      -0.018980       0.002312      -0.056488       0.109179      -0.023710      -0.091044       0.026377       0.064668              8.939701      13.912161      -1.547241       1.397092       6.545901       0.148749       6.361041           0.000001
          135              O       7.945784       9.364575       5.712563      -0.601447      33.238315 0.55675473E+03  0.13488218E+05                                 8.099216                            7.255291       0.656627       2.246127                    0.997892      28.293996      74.420801       0.713080       0.354550      -1.143680       0.001713       0.014628      -0.029640       0.033098      -0.017763      -0.007399       0.017021      -0.035396      -0.246072      -0.084314       0.015938       0.068376              8.551000       6.054819      -0.049957      -0.335200      13.301793      -0.060320       6.296388          -0.000003
          136              O       7.920894      11.026396       4.285527      -0.594364      31.514804 0.52912067E+03  0.12641626E+05                                 7.782520                            7.053352       0.744901       2.286721                    0.997024      27.755334      72.217529       0.727093       0.352588      -1.146626      -0.002190      -0.023713       0.012713       0.026995       0.006498      -0.011625      -0.004535       0.100589       0.183555      -0.081406       0.016935       0.064471              8.138029       5.850374      -0.090118      -0.034208       6.274667      -0.777131      12.289046          -0.000003
          137              O       6.274265       8.310626       2.576001      -0.559091      31.387299 0.52673052E+03  0.12523002E+05                                 7.688486                            6.980215       0.916385       2.360617                    0.997688      26.806215      68.726036       0.742687       0.346881      -1.155661       0.018668      -0.007934      -0.004483       0.020773       0.012904       0.006751       0.029996      -0.078439       0.058905      -0.051167      -0.005651       0.056818              8.082920       7.675957       0.121819       0.831659       9.639479       1.939502       6.933324           0.000003
          138              O       7.699664       6.742813       1.994647      -0.608936      33.796251 0.52020707E+03  0.12365701E+05                                 8.170916                            6.962247       0.789915       2.288096                    0.998263      28.016899      72.515982       0.737411       0.349425      -1.150168      -0.009099       0.015885       0.004544       0.018862      -0.018980       0.002312      -0.056488       0.109179      -0.023710      -0.091044       0.026377       0.064668              8.939700      13.912159      -1.547241       1.397091       6.545900       0.148749       6.361040           0.000001

******************************************************
Auxiliary information for the entire system
The total spin magnetic moment of the unit cell is   -0.000157
The total net atomic charge of the unit cell is   -0.000004
Accuracy of reproducing the electrostatic potential in the unit cell:
  The inner radius (bohr) =    5.0000
  The outer radius (bohr) =   12.0000
  Valid grid points have density less than (e/(bohr^3)) =    0.0001
  The number of valid grid points were=         3398
  The rms potential error without charges in kcal/mol is=      3.35263
  The rms potential error with partial charges in kcal/mol is=      1.03626
  The RRMSE value at monopole order=      0.30909
  The rms potential error with partial charges and cloud penetration in kcal/mol is=      1.03768
  The RRMSE value at monopole order with cloud penetration is=      0.30951
  The rms potential error with partial charges and atomic dipoles in kcal/mol is=      1.09202
  The RRMSE value at dipole order=      0.32572
  The rms potential error with partial charges, atomic dipoles and cloud penetration in kcal/mol is=      1.07987
  The RRMSE value at dipole order with cloud penetration=      0.32209

******************************************************
The electron densities and ab initio electrostatic potential were computed in VASP using the PBE functional and
projector augmented wave method. See the main text of the journal article for a description of computational details.
The atomic charges, dipoles, and quadrupoles were computed with the DDEC6 method as described in
(a) T. A. Manz and N. Gabaldon Limas, RSC Adv. 6 (2016) 47771-47801 DOI: 10.1039/c6ra04656h
(b) N. Gabaldon Limas and T. A. Manz, RSC Adv. 8 (2018) 2678-2707 DOI: 10.1039/c7ra11829e.
For each atom in the material, the electron cloud parameters were fit to the spherically averaged atom-in-material
electron density using radial positions for which this density was between 10^-4 and 10^-2 electrons per cubic bohr.
The polarizabilities, dispersion coefficients, and quantum Drude oscillator (QDO) parameters were fit using the MCLF method.
The magnetic structure of the system was optimized in VASP from the default ferromagnetic initial guess using spin polarization.
The atomic spin moments (ASMs) were computed on this optimized magnetic structure using the DDEC6 partition as inputs
to the method of T. A. Manz and D. S. Sholl, J. Chem. Theory Comput. 7 (2011) 4146-4164 DOI: 10.1021/ct200539n.
The RMSE and RRMSE were computed using a uniform grid with Ewald summation.
