# Supplementary material for: A collection of forcefield precursors for metal–organic frameworks
Source: RSC Adv. 2019 Nov 13;9(63):36492–507. doi: 10.1039/c9ra07327b (PMC9075174; doi:10.1039/c9ra07327b)
Supplement: RA-009-C9RA07327B-s4445 [file RA-009-C9RA07327B-s4445.xyz]

  328
jmolscript: load "" {1 1 1} spacegroup "x,y,z" unitcell [{     14.689000     0.000000     0.000000 }, {      0.000000    14.995000     0.000000 }, {      0.000000     0.000000    30.625000 }]
Cu     7.344500     3.748750     7.656250     0.306262
Cu     0.000000    11.246250    22.968750     0.299997
Cu     7.344500    11.246250    22.968750     0.305960
Cu     0.000000     3.748750     7.656250     0.300601
H      8.832496     1.316561     6.936563     0.081261
H      8.920630    14.672607     5.267500     0.122639
H      5.672892     1.439520     3.610688     0.110491
H      5.765432     2.999000     5.246062     0.072181
H      9.239381    13.790902     3.374875     0.101608
H      9.292261    12.187936     1.678250     0.111458
H      5.451088    13.069642     0.796250     0.107207
H      5.433461    14.644117     2.474500     0.101859
H     12.562033     9.391368    24.132500     0.081238
H     11.132793     9.341885    25.933250     0.115358
H     12.351980    13.065143    26.959188     0.124676
H     13.745966    12.975173    25.075750     0.068056
H      9.810783     9.262411    27.440000     0.099564
H      8.137706     9.368876    29.032500     0.106468
H      9.356893    13.033654    30.138063     0.105798
H     11.046128    12.973674    28.530250     0.107194
H      8.832496     6.180939     8.375938     0.081262
H      8.920630     7.819892    10.045000     0.122640
H      5.672892     6.057980    11.701813     0.110492
H      5.765432     4.498500    10.066438     0.072182
H      9.239381     8.701599    11.937625     0.101609
H      9.292261    10.304564    13.634250     0.111458
H      5.451088     9.422858    14.516250     0.107209
H      5.433461     7.848383    12.838000     0.101860
H     12.562033    13.101132    21.805000     0.081229
H     11.132793    13.150615    20.004250     0.115353
H     12.351980     9.427356    18.978313     0.124666
H     13.745966     9.517327    20.861750     0.068049
H      9.810783    13.230088    18.497500     0.099564
H      8.137706    13.123624    16.905000     0.106467
H      9.356893     9.458846    15.799438     0.105797
H     11.046128     9.518826    17.407250     0.107190
H      5.856504     6.180939     6.936563     0.081261
H      5.768370     7.819892     5.267500     0.122639
H      9.016108     6.057980     3.610688     0.110491
H      8.923567     4.498500     5.246062     0.072181
H      5.449619     8.701599     3.374875     0.101608
H      5.396739    10.304564     1.678250     0.111458
H      9.237912     9.422858     0.796250     0.107207
H      9.255539     7.848383     2.474500     0.101859
H      2.126967    13.101132    24.132500     0.081239
H      3.556207    13.150615    25.933250     0.115358
H      2.337020     9.427356    26.959188     0.124676
H      0.943034     9.517327    25.075750     0.068056
H      4.878217    13.230088    27.440000     0.099564
H      6.551294    13.123624    29.032500     0.106468
H      5.332107     9.458846    30.138063     0.105798
H      3.642872     9.518826    28.530250     0.107194
H      5.856504     1.316561     8.375938     0.081262
H      5.768370    14.672607    10.045000     0.122640
H      9.016108     1.439520    11.701813     0.110492
H      8.923567     2.999000    10.066438     0.072182
H      5.449619    13.790902    11.937625     0.101609
H      5.396739    12.187936    13.634250     0.111459
H      9.237912    13.069642    14.516250     0.107208
H      9.255539    14.644117    12.838000     0.101860
H      2.126967     9.391368    21.805000     0.081230
H      3.556207     9.341885    20.004250     0.115353
H      2.337020    13.065143    18.978313     0.124666
H      0.943034    12.975173    20.861750     0.068050
H      4.878217     9.262411    18.497500     0.099564
H      6.551294     9.368876    16.905000     0.106467
H      5.332107    13.033654    15.799438     0.105797
H      3.642872    12.973674    17.407250     0.107190
H      5.856504    13.678439    23.688437     0.081252
H      5.768370     0.322392    25.357500     0.122633
H      9.016108    13.555480    27.014312     0.110480
H      8.923567    11.996000    25.378938     0.072173
H      5.449619     1.204098    27.250125     0.101611
H      5.396739     2.807064    28.946750     0.111461
H      9.237912     1.925358    29.828750     0.107210
H      9.255539     0.350883    28.150500     0.101859
H      2.126967     5.603631     6.492500     0.081240
H      3.556207     5.653115     4.691750     0.115359
H      2.337020     1.929857     3.665813     0.124676
H      0.943034     2.019826     5.549250     0.068067
H      4.878217     5.732588     3.185000     0.099559
H      6.551294     5.626124     1.592500     0.106464
H      5.332107     1.961346     0.486938     0.105792
H      3.642872     2.021326     2.094750     0.107189
H      5.856504     8.814061    22.249063     0.081251
H      5.768370     7.175107    20.580000     0.122635
H      9.016108     8.937020    18.923188     0.110482
H      8.923567    10.496500    20.558563     0.072174
H      5.449619     6.293401    18.687375     0.101614
H      5.396739     4.690436    16.990750     0.111465
H      9.237912     5.572142    16.108750     0.107212
H      9.255539     7.146617    17.787000     0.101863
H      2.126967     1.893868     8.820000     0.081237
H      3.556207     1.844385    10.620750     0.115356
H      2.337020     5.567643    11.646688     0.124672
H      0.943034     5.477673     9.763250     0.068064
H      4.878217     1.764911    12.127500     0.099557
H      6.551294     1.871376    13.720000     0.106463
H      5.332107     5.536154    14.825563     0.105792
H      3.642872     5.476174    13.217750     0.107187
H      8.832496     8.814061    23.688437     0.081252
H      8.920630     7.175107    25.357500     0.122633
H      5.672892     8.937020    27.014312     0.110480
H      5.765432    10.496500    25.378938     0.072173
H      9.239381     6.293401    27.250125     0.101610
H      9.292261     4.690436    28.946750     0.111461
H      5.451088     5.572142    29.828750     0.107210
H      5.433461     7.146617    28.150500     0.101859
H     12.562033     1.893868     6.492500     0.081241
H     11.132793     1.844385     4.691750     0.115359
H     12.351980     5.567643     3.665813     0.124676
H     13.745966     5.477673     5.549250     0.068067
H      9.810783     1.764911     3.185000     0.099559
H      8.137706     1.871376     1.592500     0.106464
H      9.356893     5.536154     0.486938     0.105792
H     11.046128     5.476174     2.094750     0.107189
H      8.832496    13.678439    22.249063     0.081251
H      8.920630     0.322392    20.580000     0.122635
H      5.672892    13.555480    18.923188     0.110482
H      5.765432    11.996000    20.558563     0.072174
H      9.239381     1.204098    18.687375     0.101614
H      9.292261     2.807064    16.990750     0.111464
H      5.451088     1.925358    16.108750     0.107213
H      5.433461     0.350883    17.787000     0.101863
H     12.562033     5.603631     8.820000     0.081239
H     11.132793     5.653115    10.620750     0.115357
H     12.351980     1.929857    11.646688     0.124673
H     13.745966     2.019826     9.763250     0.068066
H      9.810783     5.732588    12.127500     0.099557
H      8.137706     5.626124    13.720000     0.106463
H      9.356893     1.961346    14.825563     0.105792
H     11.046128     2.021326    13.217750     0.107187
C      8.199400     1.342052     6.230044     0.056938
C      8.258156     0.356881     5.241469    -0.218670
C      7.296026     0.403366     4.199913     0.101181
C      6.361806     1.393036     4.263919    -0.192782
C      6.414686     2.306231     5.252494     0.078802
C      7.287213    14.384703     3.118237     0.050173
C      8.460864    13.637952     2.850575    -0.150456
C      8.497586    12.684271     1.835663    -0.145344
C      7.365065    12.456346     1.045538     0.075383
C      6.235480    13.203097     1.315956    -0.150403
C      6.228136    14.143284     2.329644    -0.134107
C     12.519435    10.142618    24.714375     0.040602
C     11.666004    10.112628    25.780125    -0.197168
C     11.570525    11.181771    26.633950     0.092198
C     12.369607    12.300399    26.395688    -0.218822
C     13.202473    12.219425    25.265625     0.073746
C     10.567267    11.099299    27.782694     0.036524
C      9.718242    10.043651    27.973794    -0.139260
C      8.732610    10.103631    28.932356    -0.132651
C      8.587189    11.207263    29.755556     0.067216
C      9.449434    12.265910    29.584363    -0.147799
C     10.448286    12.240419    28.624881    -0.155165
C      8.199400     6.155447     9.082456     0.056938
C      8.258156     7.140619    10.071031    -0.218669
C      7.296026     7.094134    11.112588     0.101185
C      6.361806     6.104465    11.048581    -0.192780
C      6.414686     5.191269    10.060006     0.078802
C      7.287213     8.107796    12.194263     0.050174
C      8.460864     8.854547    12.461925    -0.150453
C      8.497586     9.808229    13.476838    -0.145344
C      7.365065    10.036153    14.266963     0.075388
C      6.235480     9.289403    13.996544    -0.150401
C      6.228136     8.349216    12.982856    -0.134106
C     12.519435    12.349882    21.223125     0.040592
C     11.666004    12.379872    20.157375    -0.197173
C     11.570525    11.310728    19.303550     0.092192
C     12.369607    10.192101    19.541813    -0.218832
C     13.202473    10.273074    20.671875     0.073746
C     10.567267    11.393201    18.154806     0.036526
C      9.718242    12.448849    17.963706    -0.139260
C      8.732610    12.388869    17.005144    -0.132653
C      8.587189    11.285237    16.181944     0.067215
C      9.449434    10.226590    16.353137    -0.147800
C     10.448286    10.252081    17.312619    -0.155168
C      6.489600     6.155447     6.230044     0.056937
C      6.430844     7.140619     5.241469    -0.218670
C      7.392974     7.094134     4.199913     0.101181
C      8.327194     6.104465     4.263919    -0.192782
C      8.274314     5.191269     5.252494     0.078802
C      7.401787     8.107796     3.118237     0.050173
C      6.228136     8.854547     2.850575    -0.150456
C      6.191413     9.808229     1.835663    -0.145344
C      7.323935    10.036153     1.045538     0.075382
C      8.453519     9.289403     1.315956    -0.150403
C      8.460864     8.349216     2.329644    -0.134107
C      2.169565    12.349882    24.714375     0.040601
C      3.022996    12.379872    25.780125    -0.197167
C      3.118475    11.310728    26.633950     0.092195
C      2.319393    10.192101    26.395688    -0.218823
C      1.486527    10.273074    25.265625     0.073746
C      4.121733    11.393201    27.782694     0.036523
C      4.970758    12.448849    27.973794    -0.139259
C      5.956389    12.388869    28.932356    -0.132650
C      6.101811    11.285237    29.755556     0.067213
C      5.239566    10.226590    29.584363    -0.147798
C      4.240714    10.252081    28.624881    -0.155165
C      6.489600     1.342052     9.082456     0.056938
C      6.430844     0.356881    10.071031    -0.218669
C      7.392974     0.403366    11.112588     0.101185
C      8.327194     1.393036    11.048581    -0.192780
C      8.274314     2.306231    10.060006     0.078802
C      7.401787    14.384703    12.194263     0.050174
C      6.228136    13.637952    12.461925    -0.150453
C      6.191413    12.684271    13.476838    -0.145345
C      7.323935    12.456346    14.266963     0.075387
C      8.453519    13.203097    13.996544    -0.150401
C      8.460864    14.143284    12.982856    -0.134106
C      2.169565    10.142618    21.223125     0.040592
C      3.022996    10.112628    20.157375    -0.197172
C      3.118475    11.181771    19.303550     0.092191
C      2.319393    12.300399    19.541813    -0.218832
C      1.486527    12.219425    20.671875     0.073746
C      4.121733    11.099299    18.154806     0.036527
C      4.970758    10.043651    17.963706    -0.139260
C      5.956389    10.103631    17.005144    -0.132653
C      6.101811    11.207263    16.181944     0.067214
C      5.239566    12.265910    16.353137    -0.147800
C      4.240714    12.240419    17.312619    -0.155168
C      7.344500    11.246250     0.092794    -0.025659
C      7.344500    11.246250    15.219706    -0.025661
C      6.489600    13.652947    24.394956     0.056942
C      6.430844    14.638119    25.383531    -0.218673
C      7.392974    14.591634    26.425088     0.101178
C      8.327194    13.601964    26.361081    -0.192797
C      8.274314    12.688769    25.372506     0.078812
C      7.401787     0.610296    27.506763     0.050185
C      6.228136     1.357047    27.774425    -0.150454
C      6.191413     2.310729    28.789338    -0.145337
C      7.323935     2.538653    29.579463     0.075396
C      8.453519     1.791902    29.309044    -0.150398
C      8.460864     0.851716    28.295356    -0.134104
C      2.169565     4.852382     5.910625     0.040566
C      3.022996     4.882372     4.844875    -0.197176
C      3.118475     3.813229     3.991050     0.092173
C      2.319393     2.694602     4.229312    -0.218833
C      1.486527     2.775574     5.359375     0.073716
C      4.121733     3.895701     2.842306     0.036501
C      4.970758     4.951349     2.651206    -0.139277
C      5.956389     4.891369     1.692644    -0.132661
C      6.101811     3.787737     0.869444     0.067196
C      5.239566     2.729090     1.040638    -0.147807
C      4.240714     2.754582     2.000119    -0.155175
C      6.489600     8.839552    21.542544     0.056946
C      6.430844     7.854381    20.553969    -0.218673
C      7.392974     7.900865    19.512413     0.101174
C      8.327194     8.890535    19.576419    -0.192793
C      8.274314     9.803731    20.564994     0.078813
C      7.401787     6.887203    18.430738     0.050186
C      6.228136     6.140452    18.163075    -0.150452
C      6.191413     5.186770    17.148163    -0.145335
C      7.323935     4.958846    16.358037     0.075393
C      8.453519     5.705598    16.628456    -0.150396
C      8.460864     6.645784    17.642144    -0.134101
C      2.169565     2.645118     9.401875     0.040561
C      3.022996     2.615128    10.467625    -0.197176
C      3.118475     3.684271    11.321450     0.092170
C      2.319393     4.802898    11.083188    -0.218836
C      1.486527     4.721926     9.953125     0.073717
C      4.121733     3.601799    12.470194     0.036505
C      4.970758     2.546151    12.661294    -0.139279
C      5.956389     2.606131    13.619856    -0.132662
C      6.101811     3.709763    14.443056     0.067194
C      5.239566     4.768410    14.271863    -0.147808
C      4.240714     4.742919    13.312381    -0.155176
C      8.199400     8.839552    24.394956     0.056942
C      8.258156     7.854381    25.383531    -0.218674
C      7.296026     7.900865    26.425088     0.101178
C      6.361806     8.890535    26.361081    -0.192797
C      6.414686     9.803731    25.372506     0.078812
C      7.287213     6.887203    27.506763     0.050185
C      8.460864     6.140452    27.774425    -0.150455
C      8.497586     5.186770    28.789338    -0.145337
C      7.365065     4.958846    29.579463     0.075396
C      6.235480     5.705598    29.309044    -0.150398
C      6.228136     6.645784    28.295356    -0.134104
C     12.519435     2.645118     5.910625     0.040565
C     11.666004     2.615128     4.844875    -0.197175
C     11.570525     3.684271     3.991050     0.092172
C     12.369607     4.802898     4.229312    -0.218833
C     13.202473     4.721926     5.359375     0.073716
C     10.567267     3.601799     2.842306     0.036502
C      9.718242     2.546151     2.651206    -0.139277
C      8.732610     2.606131     1.692644    -0.132660
C      8.587189     3.709763     0.869444     0.067195
C      9.449434     4.768410     1.040638    -0.147807
C     10.448286     4.742919     2.000119    -0.155175
C      8.199400    13.652947    21.542544     0.056947
C      8.258156    14.638119    20.553969    -0.218673
C      7.296026    14.591634    19.512413     0.101174
C      6.361806    13.601964    19.576419    -0.192793
C      6.414686    12.688769    20.564994     0.078813
C      7.287213     0.610296    18.430738     0.050185
C      8.460864     1.357047    18.163075    -0.150453
C      8.497586     2.310729    17.148163    -0.145335
C      7.365065     2.538653    16.358037     0.075393
C      6.235480     1.791902    16.628456    -0.150396
C      6.228136     0.851716    17.642144    -0.134102
C     12.519435     4.852382     9.401875     0.040560
C     11.666004     4.882372    10.467625    -0.197176
C     11.570525     3.813229    11.321450     0.092169
C     12.369607     2.694602    11.083188    -0.218837
C     13.202473     2.775574     9.953125     0.073716
C     10.567267     3.895701    12.470194     0.036504
C      9.718242     4.951349    12.661294    -0.139279
C      8.732610     4.891369    13.619856    -0.132662
C      8.587189     3.787737    14.443056     0.067193
C      9.449434     2.729090    14.271863    -0.147808
C     10.448286     2.754582    13.312381    -0.155177
C      7.344500     3.748750    30.532206    -0.025656
C      7.344500     3.748750    15.405294    -0.025655
N      7.294557     2.309230     6.221469    -0.223985
N     13.299421    11.211761    24.463556    -0.221870
N      7.294557     5.188270     9.091031    -0.223978
N     13.299421    11.280739    21.473944    -0.221878
N      7.394443     5.188270     6.221469    -0.223985
N      1.389579    11.280739    24.463556    -0.221872
N      7.394443     2.309230     9.091031    -0.223979
N      1.389579    11.211761    21.473944    -0.221880
N      7.394443    12.685770    24.403531    -0.223925
N      1.389579     3.783238     6.161444    -0.221921
N      7.394443     9.806730    21.533969    -0.223930
N      1.389579     3.714261     9.151056    -0.221930
N      7.294557     9.806730    24.403531    -0.223925
N     13.299421     3.714261     6.161444    -0.221923
N      7.294557    12.685770    21.533969    -0.223930
N     13.299421     3.783238     9.151056    -0.221929

The following XYZ coordinates are in angstroms. Other properties are in atomic units.
The sperically averaged electron density of each atom fit to a function of the form exp(a - br)
eigen_1, eigen_2 and eigen_3 are the three eigenvalues of traceless quadrupole moment tensor
  atom number  atomic symbol              X              Y              Z     net charge C6 coefficient C8 coefficient C10 coefficient fluctuating dipole atomic polarizability isotropic forcefield polarizability              a              b squared Pearson coefficient          <r^3>          <r^4>         wp_QDO          m_QDO          q_QDO       dipole_x       dipole_y       dipole_z         dipole            Qxy            Qxz            Qyz     Q(x^2-y^2)  Q(3z^2 - R^2)        eigen_1        eigen_2        eigen_3 static polarizability      alpha(xx)      alpha(xy)      alpha(xz)      alpha(yy)      alpha(yz)      alpha(zz) atomic spin moment
            1             Cu       7.344500       3.748750       7.656250       0.306262     108.299284 0.16078713E+04  0.49265809E+05                                19.643555                           13.898494       0.953880       2.117109                    0.994495      51.636846     138.366136       0.443707       0.450521      -1.110294       0.000000      -0.000000      -0.000001       0.000001       0.000000      -0.000000       0.000000       0.215944      -0.207813      -0.073337      -0.069271       0.142608             29.617580      10.168358       0.000001       0.000009      29.392876      -0.000001      49.291505          -0.136775
            2             Cu       0.000000      11.246250      22.968750       0.299997     129.626511 0.15955358E+04  0.48763936E+05                                22.007469                           13.834462       0.989892       2.131054                    0.994101      51.378742     137.225173       0.445517       0.449831      -1.111400       0.000000       0.000000      -0.000000       0.000000      -0.000002       0.000000       0.000000      -0.257378      -0.195072      -0.096177      -0.065024       0.161201             36.463303      48.049481      -0.000002       0.000055      10.845641      -0.000002      50.494788           0.010903
            3             Cu       7.344500      11.246250      22.968750       0.305960     108.331838 0.16084000E+04  0.49286958E+05                                19.648823                           13.901871       0.953522       2.116917                    0.994497      51.640899     138.392210       0.443593       0.450592      -1.110230      -0.000000       0.000000      -0.000000       0.000000       0.000000      -0.000000      -0.000000       0.214592      -0.206594      -0.072864      -0.068865       0.141728             29.626056      10.170998      -0.000002      -0.000009      29.401319      -0.000001      49.305852          -0.135083
            4             Cu       0.000000       3.748750       7.656250       0.300601     129.526783 0.15941293E+04  0.48709723E+05                                21.996943                           13.828322       0.990366       2.131380                    0.994092      51.358725     137.151438       0.445623       0.449828      -1.111413       0.000000      -0.000000       0.000002       0.000002       0.000000       0.000000       0.000000      -0.257311      -0.194956      -0.096163      -0.064985       0.161148             36.445899      48.025954      -0.000025      -0.000051      10.840877       0.000001      50.470865           0.062141
            5              H       8.832496       1.316561       6.936563       0.081261       1.459764 0.11112109E+02  0.11750051E+03                                 2.072622                            1.909021      -1.081231       2.343972                    0.996881       3.740386      10.591322       0.470984       1.229862      -0.721672       0.031726      -0.006387       0.033753       0.046762      -0.015428       0.014475       0.001122       0.006359      -0.004352      -0.021048      -0.000799       0.021847              2.190722       2.078198       0.015011       0.598833       1.646209       0.113571       2.847759           0.000032
            6              H       8.920630      14.672607       5.267500       0.122639       1.251043 0.94932854E+01  0.95923006E+02                                 1.831281                            1.738805      -1.034332       2.385239                    0.998009       3.374570       9.157009       0.507556       1.194308      -0.731420       0.024158      -0.026985       0.002477       0.036303      -0.012178       0.012687       0.005167       0.004717      -0.003356      -0.020073       0.003689       0.016383              1.852861       1.765211      -0.387760       0.017232       2.078669       0.165614       1.714703           0.000039
            7              H       5.672892       1.439520       3.610688       0.110491       1.134889 0.85780718E+01  0.86716188E+02                                 1.857263                            1.756016      -1.428411       2.187096                    0.993602       3.995910      11.799764       0.449466       1.348027      -0.691529      -0.019262       0.000697      -0.021068       0.028554      -0.002969       0.005802       0.008403       0.003917      -0.007999      -0.012634       0.004720       0.007914              1.909531       1.916438      -0.149622       0.482594       1.694862       0.080585       2.117292          -0.000003
            8              H       5.765432       2.999000       5.246062       0.072181       1.273086 0.97754736E+01  0.10202313E+03                                 2.004897                            1.873102      -1.407386       2.188252                    0.991621       4.162445      12.457515       0.436043       1.345910      -0.692338      -0.027593       0.032110      -0.003844       0.042511      -0.011290       0.004671       0.004751      -0.001935      -0.009197      -0.013890       0.001018       0.012873              2.082720       2.181532      -0.658513       0.065525       2.331753       0.074397       1.734875          -0.000095
            9              H       9.239381      13.790902       3.374875       0.101608       1.273487 0.95807705E+01  0.96776157E+02                                 1.827156                            1.722736      -0.998943       2.387658                    0.997999       3.455434       9.295303       0.521999       1.161631      -0.738437       0.031944       0.003765       0.018336       0.037024      -0.007414       0.006732       0.010829       0.020125      -0.017726      -0.020357       0.004334       0.016024              1.875452       1.881456       0.156978       0.384291       1.767335       0.380471       1.977565           0.000052
           10              H       9.292261      12.187936       1.678250       0.111458       1.342539 0.10521721E+02  0.10947607E+03                                 1.942888                            1.845851      -1.199353       2.305628                    0.995383       3.582923       9.982213       0.484770       1.214333      -0.725777       0.033813      -0.019444      -0.004459       0.039259      -0.006462       0.008169       0.009674       0.022296      -0.022040      -0.020150       0.002179       0.017970              2.004335       2.030694      -0.427305      -0.182662       2.134885       0.299950       1.847425           0.000053
           11              H       5.451088      13.069642       0.796250       0.107207       1.272871 0.97918409E+01  0.99950606E+02                                 1.858865                            1.766520      -1.082680       2.346177                    0.997837       3.552987       9.767321       0.502089       1.195099      -0.729529      -0.033968      -0.000566      -0.017794       0.038350      -0.007773       0.006953       0.004972       0.023120      -0.031501      -0.016870      -0.003243       0.020112              1.922661       1.921600       0.143683       0.442861       1.770288       0.362364       2.076094           0.000030
           12              H       5.433461      14.644117       2.474500       0.101859       1.222463 0.91050272E+01  0.91442476E+02                                 1.825253                            1.714541      -0.954679       2.413032                    0.997880       3.504534       9.616863       0.503725       1.210726      -0.725756      -0.029564       0.018295       0.002846       0.034883      -0.007519       0.007879       0.010078       0.019525      -0.007827      -0.019784       0.004693       0.015091              1.889722       1.926798      -0.449472      -0.145147       2.117000       0.358016       1.625369           0.000040
           13              H      12.562033       9.391368      24.132500       0.081238       1.529085 0.11930195E+02  0.12713458E+03                                 2.068054                            1.928882      -1.028694       2.367310                    0.997329       3.621018       9.962648       0.491468       1.169486      -0.738151      -0.002885      -0.037287      -0.025795       0.045431       0.013505      -0.010625       0.010037      -0.024738      -0.011511      -0.025404       0.003984       0.021420              2.111098       1.835215      -0.033624      -0.193892       2.166659       0.568945       2.331421          -0.000056
           14              H      11.132793       9.341885      25.933250       0.115358       1.232484 0.91246229E+01  0.92214597E+02                                 1.867735                            1.740857      -1.219075       2.294866                    0.995527       3.616883      10.144076       0.486608       1.245496      -0.716526      -0.017318      -0.027456       0.006798       0.033166       0.005581      -0.008928       0.005903      -0.024099      -0.000214      -0.018728       0.004086       0.014642              1.942830       2.126168       0.508794      -0.372004       1.984974      -0.163048       1.717347          -0.000016
           15              H      12.351980      13.065143      26.959188       0.124676       1.252071 0.94025406E+01  0.94845795E+02                                 1.835714                            1.733288      -1.015166       2.394889                    0.997921       3.376815       9.176701       0.506764       1.198196      -0.730306       0.000207       0.028956       0.023425       0.037246       0.011407      -0.009868       0.009750      -0.020095      -0.005917      -0.022644       0.004850       0.017793              1.862655       1.730205      -0.040067      -0.250832       1.925088       0.428980       1.932673          -0.000009
           16              H      13.745966      12.975173      25.075750       0.068056       1.700341 0.13463590E+02  0.14838901E+03                                 2.246855                            2.066977      -1.219530       2.276780                    0.995796       3.849016      10.891663       0.467007       1.189986      -0.732423       0.023732       0.035921      -0.004999       0.043342       0.008363      -0.007788       0.007875      -0.025321      -0.008444      -0.019654       0.001511       0.018143              2.346851       2.747336       0.655628      -0.363694       2.351798      -0.193516       1.941419          -0.000010
           17              H       9.810783       9.262411      27.440000       0.099564       1.242442 0.95015689E+01  0.97790590E+02                                 1.925026                            1.811833      -1.284441       2.253951                    0.993546       3.912267      11.370228       0.459338       1.295604      -0.703764       0.003587      -0.029040      -0.016335       0.033512       0.000907      -0.010697       0.005577      -0.011579      -0.020404      -0.016464       0.004878       0.011586              1.982801       1.705321       0.039341      -0.250003       2.220302       0.416522       2.022781          -0.000010
           18              H       8.137706       9.368876      29.032500       0.106468       1.067547 0.80859886E+01  0.80843795E+02                                 1.816101                            1.730921      -1.414925       2.203559                    0.991396       3.955005      11.756790       0.440900       1.389481      -0.683762      -0.023655      -0.027787       0.003602       0.036669       0.007831      -0.007849       0.002580      -0.003641      -0.019342      -0.013609       0.001786       0.011822              1.890612       1.823398       0.461018      -0.157521       2.158580      -0.065530       1.689858          -0.000005
           19              H       9.356893      13.033654      30.138063       0.105798       1.255299 0.94181243E+01  0.96131950E+02                                 1.900208                            1.775169      -1.207146       2.288267                    0.996594       3.739607      10.610644       0.478252       1.254718      -0.713756       0.000425       0.031096       0.018007       0.035936       0.010481      -0.002963       0.007239      -0.012422      -0.024264      -0.014659      -0.002546       0.017205              2.002175       1.575887      -0.114220      -0.255198       2.227789       0.554271       2.202847           0.000006
           20              H      11.046128      12.973674      28.530250       0.107194       1.261570 0.94416412E+01  0.95413796E+02                                 1.847976                            1.736242      -0.944890       2.418596                    0.998320       3.453872       9.418731       0.506218       1.197304      -0.729870       0.023337       0.029978      -0.000533       0.037995       0.011361      -0.009377       0.010774      -0.011626      -0.016828      -0.021787       0.005023       0.016764              1.892473       2.084848       0.378091      -0.269374       1.919462      -0.038847       1.673108           0.000020
           21              H       8.832496       6.180939       8.375938       0.081262       1.459763 0.11112105E+02  0.11750052E+03                                 2.072627                            1.909025      -1.081230       2.343974                    0.996881       3.740385      10.591343       0.470982       1.229868      -0.721671       0.031726       0.006387      -0.033753       0.046762       0.015427      -0.014475       0.001122       0.006359      -0.004351      -0.021048      -0.000799       0.021847              2.190728       2.078204      -0.015010      -0.598836       1.646213       0.113571       2.847766           0.000038
           22              H       8.920630       7.819892      10.045000       0.122640       1.251031 0.94931659E+01  0.95921420E+02                                 1.831261                            1.738787      -1.034334       2.385238                    0.998009       3.374558       9.156934       0.507561       1.194299      -0.731422       0.024158       0.026986      -0.002477       0.036304       0.012178      -0.012688       0.005167       0.004717      -0.003357      -0.020073       0.003689       0.016384              1.852841       1.765193       0.387753      -0.017232       2.078644       0.165610       1.714685           0.000032
           23              H       5.672892       6.057980      11.701813       0.110492       1.134880 0.85779913E+01  0.86715115E+02                                 1.857250                            1.756005      -1.428407       2.187099                    0.993602       3.995881      11.799636       0.449469       1.348022      -0.691530      -0.019262      -0.000697       0.021068       0.028555       0.002969      -0.005802       0.008403       0.003918      -0.007999      -0.012634       0.004720       0.007914              1.909517       1.916424       0.149621      -0.482589       1.694850       0.080583       2.117276           0.000014
           24              H       5.765432       4.498500      10.066438       0.072182       1.273084 0.97754563E+01  0.10202291E+03                                 2.004896                            1.873101      -1.407390       2.188251                    0.991621       4.162439      12.457498       0.436043       1.345911      -0.692337      -0.027593      -0.032110       0.003844       0.042511       0.011290      -0.004672       0.004751      -0.001935      -0.009197      -0.013891       0.001018       0.012873              2.082719       2.181531       0.658512      -0.065525       2.331752       0.074396       1.734875          -0.000086
           25              H       9.239381       8.701599      11.937625       0.101609       1.273457 0.95804807E+01  0.96772289E+02                                 1.827107                            1.722694      -0.998939       2.387661                    0.997999       3.455403       9.295109       0.522014       1.161610      -0.738442       0.031944      -0.003765      -0.018336       0.037024       0.007414      -0.006732       0.010828       0.020126      -0.017726      -0.020358       0.004333       0.016025              1.875401       1.881405      -0.156969      -0.384274       1.767287       0.380452       1.977510           0.000041
           26              H       9.292261      10.304564      13.634250       0.111458       1.342554 0.10521881E+02  0.10947834E+03                                 1.942921                            1.845879      -1.199351       2.305630                    0.995383       3.582933       9.982328       0.484760       1.214352      -0.725773       0.033813       0.019444       0.004459       0.039259       0.006462      -0.008169       0.009674       0.022294      -0.022038      -0.020149       0.002179       0.017970              2.004369       2.030730       0.427317       0.182666       2.134923       0.299957       1.847455           0.000018
           27              H       5.451088       9.422858      14.516250       0.107209       1.272891 0.97920515E+01  0.99953567E+02                                 1.858910                            1.766560      -1.082674       2.346181                    0.997837       3.553002       9.767489       0.502074       1.195127      -0.729522      -0.033967       0.000566       0.017794       0.038350       0.007773      -0.006953       0.004972       0.023117      -0.031499      -0.016869      -0.003242       0.020111              1.922709       1.921649      -0.143689      -0.442879       1.770330       0.362379       2.076148          -0.000020
           28              H       5.433461       7.848383      12.838000       0.101860       1.222442 0.91048260E+01  0.91439788E+02                                 1.825218                            1.714511      -0.954672       2.413037                    0.997880       3.504499       9.616676       0.503736       1.210710      -0.725759      -0.029564      -0.018295      -0.002847       0.034883       0.007519      -0.007878       0.010077       0.019525      -0.007827      -0.019783       0.004693       0.015091              1.889684       1.926759       0.449457       0.145143       2.116954       0.358005       1.625339           0.000035
           29              H      12.562033      13.101132      21.805000       0.081229       1.529110 0.11930439E+02  0.12713787E+03                                 2.068082                            1.928906      -1.028707       2.367302                    0.997329       3.621051       9.962778       0.491463       1.169491      -0.738150      -0.002885       0.037287       0.025794       0.045431      -0.013505       0.010625       0.010037      -0.024738      -0.011511      -0.025405       0.003984       0.021421              2.111127       1.835239       0.033626       0.193897       2.166688       0.568957       2.331455          -0.000125
           30              H      11.132793      13.150615      20.004250       0.115353       1.232492 0.91247113E+01  0.92215835E+02                                 1.867756                            1.740875      -1.219079       2.294865                    0.995527       3.616903      10.144194       0.486601       1.245510      -0.716523      -0.017318       0.027456      -0.006798       0.033166      -0.005581       0.008928       0.005904      -0.024099      -0.000214      -0.018728       0.004086       0.014642              1.942851       2.126193      -0.508801       0.372010       1.984995      -0.163050       1.717366          -0.000047
           31              H      12.351980       9.427356      18.978313       0.124666       1.252157 0.94033911E+01  0.94857100E+02                                 1.835857                            1.733413      -1.015183       2.394880                    0.997921       3.376910       9.177275       0.506722       1.198260      -0.730292       0.000207      -0.028957      -0.023425       0.037246      -0.011406       0.009871       0.009749      -0.020098      -0.005921      -0.022646       0.004852       0.017794              1.862804       1.730339       0.040073       0.250869       1.925240       0.429031       1.932832          -0.000146
           32              H      13.745966       9.517327      20.861750       0.068049       1.700293 0.13463109E+02  0.14838209E+03                                 2.246791                            2.066923      -1.219528       2.276782                    0.995796       3.848987      10.891450       0.467020       1.189966      -0.732428       0.023733      -0.035922       0.004998       0.043343      -0.008363       0.007788       0.007876      -0.025323      -0.008449      -0.019654       0.001510       0.018144              2.346781       2.747249      -0.655598       0.363681       2.351725      -0.193509       1.941369          -0.000079
           33              H       9.810783      13.230088      18.497500       0.099564       1.242439 0.95015500E+01  0.97790461E+02                                 1.925033                            1.811839      -1.284436       2.253953                    0.993546       3.912272      11.370290       0.459333       1.295616      -0.703762       0.003587       0.029040       0.016335       0.033512      -0.000907       0.010697       0.005577      -0.011579      -0.020403      -0.016464       0.004878       0.011586              1.982809       1.705328      -0.039341       0.250005       2.220311       0.416524       2.022789          -0.000049
           34              H       8.137706      13.123624      16.905000       0.106467       1.067551 0.80860330E+01  0.80844352E+02                                 1.816106                            1.730926      -1.414927       2.203557                    0.991396       3.955016      11.756832       0.440899       1.389481      -0.683762      -0.023655       0.027787      -0.003602       0.036669      -0.007831       0.007849       0.002580      -0.003641      -0.019342      -0.013609       0.001786       0.011822              1.890618       1.823405      -0.461021       0.157522       2.158587      -0.065531       1.689863          -0.000022
           35              H       9.356893       9.458846      15.799438       0.105797       1.255300 0.94181613E+01  0.96132643E+02                                 1.900228                            1.775188      -1.207146       2.288267                    0.996594       3.739628      10.610800       0.478242       1.254740      -0.713751       0.000426      -0.031096      -0.018007       0.035936      -0.010481       0.002963       0.007239      -0.012422      -0.024263      -0.014659      -0.002546       0.017205              2.002197       1.575905       0.114223       0.255206       2.227811       0.554279       2.202875          -0.000011
           36              H      11.046128       9.518826      17.407250       0.107190       1.261698 0.94429127E+01  0.95430982E+02                                 1.848208                            1.736446      -0.944895       2.418595                    0.998320       3.454007       9.419675       0.506145       1.197423      -0.729843       0.023337      -0.029979       0.000534       0.037995      -0.011361       0.009381       0.010773      -0.011631      -0.016829      -0.021790       0.005026       0.016764              1.892718       2.085135      -0.378166       0.269435       1.919707      -0.038854       1.673312          -0.000076
           37              H       5.856504       6.180939       6.936563       0.081261       1.459768 0.11112155E+02  0.11750116E+03                                 2.072629                            1.909028      -1.081235       2.343971                    0.996881       3.740393      10.591361       0.470983       1.229865      -0.721672      -0.031726       0.006387       0.033753       0.046762      -0.015428      -0.014475      -0.001122       0.006359      -0.004351      -0.021048      -0.000799       0.021847              2.190730       2.078206       0.015010      -0.598836       1.646214      -0.113571       2.847771           0.000031
           38              H       5.768370       7.819892       5.267500       0.122639       1.251051 0.94933667E+01  0.95924098E+02                                 1.831295                            1.738817      -1.034333       2.385238                    0.998009       3.374578       9.157064       0.507551       1.194315      -0.731419      -0.024158       0.026985       0.002477       0.036303      -0.012178      -0.012687      -0.005167       0.004717      -0.003356      -0.020073       0.003689       0.016383              1.852876       1.765225      -0.387765      -0.017232       2.078686      -0.165616       1.714716           0.000038
           39              H       9.016108       6.057980       3.610688       0.110491       1.134887 0.85780510E+01  0.86715906E+02                                 1.857260                            1.756013      -1.428409       2.187096                    0.993602       3.995902      11.799727       0.449467       1.348025      -0.691530       0.019262      -0.000697      -0.021068       0.028554      -0.002969      -0.005802      -0.008403       0.003917      -0.007999      -0.012634       0.004720       0.007914              1.909527       1.916434      -0.149622      -0.482593       1.694859      -0.080584       2.117287          -0.000002
           40              H       8.923567       4.498500       5.246062       0.072181       1.273084 0.97754525E+01  0.10202285E+03                                 2.004895                            1.873100      -1.407385       2.188253                    0.991621       4.162441      12.457500       0.436043       1.345911      -0.692338       0.027593      -0.032110      -0.003844       0.042511      -0.011290      -0.004671      -0.004751      -0.001935      -0.009197      -0.013891       0.001018       0.012872              2.082718       2.181530      -0.658512      -0.065525       2.331751      -0.074397       1.734873          -0.000094
           41              H       5.449619       8.701599       3.374875       0.101608       1.273491 0.95808128E+01  0.96776731E+02                                 1.827163                            1.722743      -0.998943       2.387658                    0.997999       3.455439       9.295336       0.521997       1.161635      -0.738436      -0.031943      -0.003765       0.018336       0.037024      -0.007414      -0.006732      -0.010829       0.020125      -0.017726      -0.020358       0.004334       0.016024              1.875460       1.881464       0.156978      -0.384293       1.767341      -0.380473       1.977574           0.000051
           42              H       5.396739      10.304564       1.678250       0.111458       1.342538 0.10521705E+02  0.10947587E+03                                 1.942888                            1.845850      -1.199352       2.305628                    0.995383       3.582922       9.982212       0.484770       1.214333      -0.725777      -0.033813       0.019444      -0.004459       0.039259      -0.006462      -0.008169      -0.009674       0.022296      -0.022040      -0.020149       0.002179       0.017970              2.004334       2.030693      -0.427305       0.182661       2.134884      -0.299950       1.847424           0.000053
           43              H       9.237912       9.422858       0.796250       0.107207       1.272871 0.97918373E+01  0.99950549E+02                                 1.858864                            1.766519      -1.082678       2.346178                    0.997837       3.552985       9.767311       0.502090       1.195099      -0.729529       0.033968       0.000566      -0.017794       0.038350      -0.007773      -0.006953      -0.004972       0.023120      -0.031501      -0.016870      -0.003243       0.020112              1.922659       1.921600       0.143683      -0.442861       1.770286      -0.362363       2.076091           0.000030
           44              H       9.255539       7.848383       2.474500       0.101859       1.222459 0.91049876E+01  0.91441932E+02                                 1.825245                            1.714534      -0.954678       2.413033                    0.997880       3.504527       9.616820       0.503728       1.210721      -0.725757       0.029564      -0.018295       0.002846       0.034883      -0.007519      -0.007879      -0.010077       0.019525      -0.007827      -0.019784       0.004693       0.015091              1.889713       1.926789      -0.449468       0.145146       2.116989      -0.358013       1.625362           0.000041
           45              H       2.126967      13.101132      24.132500       0.081239       1.529097 0.11930309E+02  0.12713613E+03                                 2.068067                            1.928893      -1.028707       2.367304                    0.997329       3.621031       9.962707       0.491465       1.169488      -0.738151       0.002885       0.037287      -0.025795       0.045432       0.013505       0.010625      -0.010037      -0.024738      -0.011511      -0.025405       0.003984       0.021421              2.111112       1.835226      -0.033625       0.193894       2.166673      -0.568950       2.331436          -0.000056
           46              H       3.556207      13.150615      25.933250       0.115358       1.232485 0.91246418E+01  0.92214883E+02                                 1.867741                            1.740862      -1.219082       2.294864                    0.995526       3.616888      10.144112       0.486605       1.245501      -0.716524       0.017319       0.027456       0.006798       0.033166       0.005581       0.008928      -0.005904      -0.024099      -0.000214      -0.018728       0.004086       0.014642              1.942836       2.126176       0.508796       0.372006       1.984980       0.163049       1.717353          -0.000016
           47              H       2.337020       9.427356      26.959188       0.124676       1.252087 0.94027035E+01  0.94847927E+02                                 1.835737                            1.733309      -1.015180       2.394882                    0.997921       3.376837       9.176809       0.506758       1.198203      -0.730304      -0.000207      -0.028957       0.023426       0.037246       0.011407       0.009869      -0.009751      -0.020096      -0.005917      -0.022645       0.004851       0.017794              1.862679       1.730227      -0.040068       0.250837       1.925112      -0.428987       1.932698          -0.000009
           48              H       0.943034       9.517327      25.075750       0.068056       1.700352 0.13463698E+02  0.14839060E+03                                 2.246872                            2.066992      -1.219536       2.276778                    0.995796       3.849025      10.891727       0.467003       1.189993      -0.732422      -0.023733      -0.035921      -0.004999       0.043343       0.008364       0.007788      -0.007876      -0.025321      -0.008444      -0.019654       0.001511       0.018143              2.346870       2.747361       0.655636       0.363700       2.351816       0.193518       1.941434          -0.000010
           49              H       4.878217      13.230088      27.440000       0.099564       1.242443 0.95015786E+01  0.97790737E+02                                 1.925029                            1.811835      -1.284444       2.253949                    0.993546       3.912272      11.370254       0.459337       1.295606      -0.703764      -0.003587       0.029040      -0.016336       0.033512       0.000907       0.010697      -0.005577      -0.011579      -0.020404      -0.016464       0.004878       0.011586              1.982805       1.705324       0.039341       0.250004       2.220305      -0.416523       2.022785          -0.000010
           50              H       6.551294      13.123624      29.032500       0.106468       1.067547 0.80859976E+01  0.80843913E+02                                 1.816102                            1.730922      -1.414927       2.203558                    0.991396       3.955007      11.756800       0.440899       1.389482      -0.683762       0.023656       0.027787       0.003602       0.036670       0.007831       0.007849      -0.002580      -0.003641      -0.019342      -0.013609       0.001786       0.011822              1.890614       1.823400       0.461019       0.157522       2.158581       0.065530       1.689860          -0.000005
           51              H       5.332107       9.458846      30.138063       0.105798       1.255299 0.94181311E+01  0.96132053E+02                                 1.900210                            1.775171      -1.207150       2.288266                    0.996594       3.739609      10.610657       0.478251       1.254720      -0.713755      -0.000425      -0.031096       0.018007       0.035936       0.010481       0.002963      -0.007239      -0.012422      -0.024264      -0.014659      -0.002546       0.017205              2.002177       1.575889      -0.114220       0.255199       2.227792      -0.554272       2.202850           0.000005
           52              H       3.642872       9.518826      28.530250       0.107194       1.261575 0.94416923E+01  0.95414472E+02                                 1.847983                            1.736249      -0.944896       2.418594                    0.998320       3.453881       9.418773       0.506216       1.197307      -0.729869      -0.023337      -0.029979      -0.000533       0.037995       0.011361       0.009378      -0.010774      -0.011626      -0.016829      -0.021788       0.005024       0.016764              1.892481       2.084858       0.378093       0.269376       1.919470       0.038847       1.673115           0.000020
           53              H       5.856504       1.316561       8.375938       0.081262       1.459764 0.11112121E+02  0.11750082E+03                                 2.072635                            1.909032      -1.081227       2.343975                    0.996881       3.740387      10.591378       0.470979       1.229875      -0.721670      -0.031726      -0.006387      -0.033753       0.046762       0.015427       0.014475      -0.001122       0.006360      -0.004352      -0.021048      -0.000799       0.021847              2.190737       2.078212      -0.015011       0.598839       1.646218      -0.113573       2.847780           0.000037
           54              H       5.768370      14.672607      10.045000       0.122640       1.251045 0.94933082E+01  0.95923302E+02                                 1.831284                            1.738807      -1.034336       2.385237                    0.998009       3.374572       9.157020       0.507555       1.194308      -0.731420      -0.024158      -0.026985      -0.002477       0.036304       0.012178       0.012687      -0.005168       0.004718      -0.003357      -0.020073       0.003689       0.016384              1.852864       1.765214       0.387761       0.017232       2.078672      -0.165614       1.714705           0.000030
           55              H       9.016108       1.439520      11.701813       0.110492       1.134883 0.85780156E+01  0.86715426E+02                                 1.857253                            1.756007      -1.428410       2.187097                    0.993602       3.995888      11.799663       0.449469       1.348022      -0.691530       0.019262       0.000697       0.021068       0.028555       0.002969       0.005802      -0.008403       0.003917      -0.007999      -0.012633       0.004720       0.007914              1.909520       1.916427       0.149621       0.482591       1.694853      -0.080584       2.117280           0.000014
           56              H       8.923567       2.999000      10.066438       0.072182       1.273086 0.97754695E+01  0.10202308E+03                                 2.004898                            1.873102      -1.407391       2.188250                    0.991621       4.162444      12.457517       0.436043       1.345911      -0.692337       0.027593       0.032110       0.003844       0.042511       0.011290       0.004672      -0.004751      -0.001935      -0.009197      -0.013891       0.001018       0.012873              2.082721       2.181532       0.658513       0.065525       2.331754      -0.074397       1.734876          -0.000086
           57              H       5.449619      13.790902      11.937625       0.101609       1.273457 0.95804804E+01  0.96772290E+02                                 1.827108                            1.722695      -0.998938       2.387661                    0.997999       3.455402       9.295108       0.522014       1.161611      -0.738442      -0.031944       0.003765      -0.018336       0.037024       0.007414       0.006732      -0.010828       0.020126      -0.017726      -0.020358       0.004333       0.016025              1.875402       1.881406      -0.156970       0.384274       1.767288      -0.380454       1.977512           0.000039
           58              H       5.396739      12.187936      13.634250       0.111459       1.342548 0.10521822E+02  0.10947754E+03                                 1.942912                            1.845872      -1.199350       2.305631                    0.995383       3.582927       9.982293       0.484762       1.214349      -0.725773      -0.033813      -0.019444       0.004459       0.039259       0.006462       0.008169      -0.009674       0.022295      -0.022038      -0.020149       0.002179       0.017970              2.004360       2.030721       0.427314      -0.182665       2.134913      -0.299955       1.847447           0.000016
           59              H       9.237912      13.069642      14.516250       0.107208       1.272895 0.97920932E+01  0.99954123E+02                                 1.858916                            1.766565      -1.082676       2.346180                    0.997837       3.553007       9.767517       0.502072       1.195130      -0.729522       0.033967      -0.000566       0.017794       0.038350       0.007773       0.006953      -0.004972       0.023117      -0.031499      -0.016869      -0.003242       0.020111              1.922716       1.921656      -0.143690       0.442882       1.770336      -0.362381       2.076156          -0.000019
           60              H       9.255539      14.644117      12.838000       0.101860       1.222442 0.91048233E+01  0.91439746E+02                                 1.825217                            1.714510      -0.954673       2.413036                    0.997880       3.504500       9.616675       0.503736       1.210708      -0.725760       0.029564       0.018295      -0.002847       0.034883       0.007519       0.007878      -0.010077       0.019525      -0.007827      -0.019783       0.004693       0.015091              1.889683       1.926758       0.449457      -0.145143       2.116953      -0.358004       1.625338           0.000036
           61              H       2.126967       9.391368      21.805000       0.081230       1.529103 0.11930364E+02  0.12713688E+03                                 2.068075                            1.928900      -1.028695       2.367308                    0.997329       3.621040       9.962741       0.491463       1.169492      -0.738150       0.002885      -0.037287       0.025794       0.045431      -0.013505      -0.010625      -0.010037      -0.024737      -0.011510      -0.025404       0.003984       0.021420              2.111121       1.835233       0.033626      -0.193896       2.166681      -0.568954       2.331447          -0.000124
           62              H       3.556207       9.341885      20.004250       0.115353       1.232490 0.91246822E+01  0.92215403E+02                                 1.867747                            1.740867      -1.219073       2.294866                    0.995527       3.616895      10.144141       0.486604       1.245503      -0.716524       0.017318      -0.027456      -0.006798       0.033166      -0.005581      -0.008928      -0.005904      -0.024099      -0.000214      -0.018728       0.004086       0.014642              1.942842       2.126182      -0.508798      -0.372007       1.984987       0.163049       1.717358          -0.000046
           63              H       2.337020      13.065143      18.978313       0.124666       1.252147 0.94032937E+01  0.94855846E+02                                 1.835845                            1.733403      -1.015172       2.394886                    0.997921       3.376894       9.177210       0.506724       1.198258      -0.730292      -0.000207       0.028957      -0.023425       0.037246      -0.011406      -0.009871      -0.009749      -0.020097      -0.005921      -0.022645       0.004852       0.017793              1.862792       1.730328       0.040072      -0.250866       1.925227      -0.429028       1.932819          -0.000146
           64              H       0.943034      12.975173      20.861750       0.068050       1.700299 0.13463172E+02  0.14838298E+03                                 2.246798                            2.066930      -1.219522       2.276784                    0.995796       3.848989      10.891470       0.467018       1.189968      -0.732427      -0.023733       0.035922       0.004998       0.043343      -0.008363      -0.007788      -0.007875      -0.025323      -0.008448      -0.019654       0.001510       0.018144              2.346789       2.747259      -0.655602      -0.363682       2.351735       0.193510       1.941375          -0.000079
           65              H       4.878217       9.262411      18.497500       0.099564       1.242439 0.95015499E+01  0.97790420E+02                                 1.925030                            1.811837      -1.284435       2.253954                    0.993546       3.912267      11.370258       0.459335       1.295612      -0.703763      -0.003587      -0.029040       0.016335       0.033511      -0.000907      -0.010697      -0.005577      -0.011579      -0.020403      -0.016464       0.004878       0.011586              1.982806       1.705325      -0.039341      -0.250004       2.220307      -0.416523       2.022786          -0.000049
           66              H       6.551294       9.368876      16.905000       0.106467       1.067553 0.80860458E+01  0.80844503E+02                                 1.816107                            1.730926      -1.414926       2.203557                    0.991396       3.955017      11.756832       0.440899       1.389480      -0.683762       0.023655      -0.027787      -0.003602       0.036669      -0.007831      -0.007849      -0.002580      -0.003641      -0.019342      -0.013609       0.001786       0.011822              1.890619       1.823406      -0.461022      -0.157522       2.158587       0.065531       1.689864          -0.000022
           67              H       5.332107      13.033654      15.799438       0.105797       1.255300 0.94181511E+01  0.96132462E+02                                 1.900223                            1.775183      -1.207143       2.288268                    0.996594       3.739623      10.610764       0.478244       1.254735      -0.713752      -0.000426       0.031096      -0.018007       0.035936      -0.010482      -0.002963      -0.007239      -0.012422      -0.024263      -0.014659      -0.002546       0.017205              2.002192       1.575902       0.114222      -0.255204       2.227805      -0.554276       2.202868          -0.000012
           68              H       3.642872      12.973674      17.407250       0.107190       1.261686 0.94427970E+01  0.95429438E+02                                 1.848190                            1.736429      -0.944889       2.418598                    0.998320       3.453990       9.419584       0.506150       1.197416      -0.729845      -0.023337       0.029978       0.000534       0.037995      -0.011360      -0.009381      -0.010773      -0.011630      -0.016828      -0.021789       0.005026       0.016764              1.892699       2.085113      -0.378160      -0.269430       1.919688       0.038854       1.673296          -0.000077
           69              H       5.856504      13.678439      23.688437       0.081252       1.459656 0.11111191E+02  0.11748966E+03                                 2.072642                            1.909042      -1.081094       2.344051                    0.996883       3.740210      10.591150       0.470940       1.229990      -0.721646      -0.031726       0.006381      -0.033757       0.046763      -0.015420       0.014475       0.001124       0.006377      -0.004338      -0.021044      -0.000800       0.021844              2.190743       2.078210       0.015017       0.598840       1.646225       0.113587       2.847796          -0.000090
           70              H       5.768370       0.322392      25.357500       0.122633       1.251612 0.94990418E+01  0.96000129E+02                                 1.832267                            1.739682      -1.034307       2.385254                    0.998009       3.375064       9.160629       0.507251       1.194789      -0.731313      -0.024156       0.026977      -0.002476       0.036296      -0.012166       0.012677       0.005183       0.004739      -0.003343      -0.020067       0.003700       0.016367              1.853879       1.766146      -0.388101       0.017251       2.079888       0.165772       1.715605          -0.000105
           71              H       9.016108      13.555480      27.014312       0.110480       1.134883 0.85779765E+01  0.86714667E+02                                 1.857235                            1.755989      -1.428352       2.187122                    0.993603       3.995827      11.799341       0.449478       1.348000      -0.691535       0.019262      -0.000697       0.021066       0.028553      -0.002970       0.005802       0.008402       0.003918      -0.007982      -0.012632       0.004718       0.007914              1.909501       1.916407      -0.149618       0.482583       1.694838       0.080582       2.117258          -0.000063
           72              H       8.923567      11.996000      25.378938       0.072173       1.273015 0.97747319E+01  0.10201334E+03                                 2.004827                            1.873035      -1.407326       2.188293                    0.991621       4.162245      12.456747       0.436049       1.345917      -0.692337       0.027594      -0.032109       0.003838       0.042511      -0.011287       0.004670       0.004747      -0.001937      -0.009218      -0.013885       0.001012       0.012873              2.082647       2.181453      -0.658489       0.065517       2.331677       0.074393       1.734813          -0.000152
           73              H       5.449619       1.204098      27.250125       0.101611       1.273578 0.95817110E+01  0.96789433E+02                                 1.827382                            1.722932      -0.998868       2.387698                    0.998000       3.455465       9.296007       0.521911       1.161782      -0.738402      -0.031943      -0.003765      -0.018333       0.037022      -0.007407       0.006728       0.010832       0.020126      -0.017731      -0.020356       0.004336       0.016020              1.875696       1.881685       0.157011       0.384366       1.767557       0.380569       1.977848          -0.000016
           74              H       5.396739       2.807064      28.946750       0.111461       1.342592 0.10522297E+02  0.10948435E+03                                 1.943014                            1.845963      -1.199299       2.305654                    0.995384       3.582930       9.982574       0.484728       1.214414      -0.725760      -0.033812       0.019442       0.004459       0.039257      -0.006461       0.008166       0.009673       0.022289      -0.022036      -0.020145       0.002180       0.017965              2.004470       2.030829      -0.427351      -0.182684       2.135035       0.299988       1.847548           0.000014
           75              H       9.237912       1.925358      29.828750       0.107210       1.272909 0.97922304E+01  0.99956012E+02                                 1.858942                            1.766587      -1.082670       2.346182                    0.997837       3.553020       9.767621       0.502064       1.195143      -0.729519       0.033967       0.000565       0.017794       0.038349      -0.007771       0.006953       0.004971       0.023119      -0.031493      -0.016867      -0.003243       0.020110              1.922746       1.921685       0.143696       0.442896       1.770360       0.362392       2.076192           0.000036
           76              H       9.255539       0.350883      28.150500       0.101859       1.222502 0.91054302E+01  0.91448194E+02                                 1.825359                            1.714633      -0.954613       2.413066                    0.997881       3.504553       9.617229       0.503684       1.210802      -0.725739       0.029562      -0.018294      -0.002845       0.034881      -0.007520       0.007880       0.010077       0.019517      -0.007828      -0.019783       0.004694       0.015089              1.889836       1.926916      -0.449513      -0.145161       2.117132       0.358050       1.625459          -0.000008
           77              H       2.126967       5.603631       6.492500       0.081240       1.529057 0.11929915E+02  0.12713077E+03                                 2.068020                            1.928851      -1.028675       2.367316                    0.997329       3.621020       9.962604       0.491475       1.169476      -0.738153       0.002888       0.037293       0.025803       0.045441       0.013512      -0.010636       0.010049      -0.024734      -0.011510      -0.025421       0.003995       0.021426              2.111065       1.835189      -0.033632      -0.193892       2.166612       0.568929       2.331394           0.000141
           78              H       3.556207       5.653115       4.691750       0.115359       1.232605 0.91258610E+01  0.92231441E+02                                 1.867958                            1.741053      -1.219286       2.294775                    0.995524       3.617167      10.145543       0.486541       1.245608      -0.716500       0.017320       0.027458      -0.006808       0.033171       0.005584      -0.008929       0.005904      -0.024104      -0.000206      -0.018732       0.004088       0.014644              1.943068       2.126441       0.508868      -0.372078       1.985206      -0.163069       1.717558           0.000029
           79              H       2.337020       1.929857       3.665813       0.124676       1.252255 0.94043982E+01  0.94870377E+02                                 1.835989                            1.733534      -1.015328       2.394816                    0.997919       3.377120       9.178179       0.506689       1.198298      -0.730281      -0.000196      -0.028964      -0.023430       0.037255       0.011409      -0.009881       0.009756      -0.020121      -0.005953      -0.022662       0.004853       0.017809              1.862939       1.730476      -0.040071      -0.250901       1.925372       0.429061       1.932971           0.000134
           80              H       0.943034       2.019826       5.549250       0.068067       1.700009 0.13460386E+02  0.14834505E+03                                 2.246590                            2.066753      -1.219316       2.276906                    0.995797       3.848637      10.890316       0.467024       1.190011      -0.732419      -0.023744      -0.035936       0.005001       0.043361       0.008375      -0.007801       0.007869      -0.025343      -0.008452      -0.019673       0.001521       0.018152              2.346567       2.746985       0.655504      -0.363629       2.351501      -0.193487       1.941214           0.000097
           81              H       4.878217       5.732588       3.185000       0.099559       1.242507 0.95022622E+01  0.97800112E+02                                 1.925138                            1.811933      -1.284513       2.253912                    0.993545       3.912479      11.371212       0.459309       1.295653      -0.703753      -0.003589       0.029039       0.016337       0.033512       0.000910      -0.010700       0.005580      -0.011574      -0.020410      -0.016469       0.004882       0.011587              1.982921       1.705427       0.039346      -0.250034       2.220429       0.416547       2.022905           0.000027
           82              H       6.551294       5.626124       1.592500       0.106464       1.067564 0.80861610E+01  0.80846042E+02                                 1.816128                            1.730945      -1.414961       2.203540                    0.991395       3.955072      11.757071       0.440894       1.389490      -0.683760       0.023658       0.027786      -0.003603       0.036671       0.007832      -0.007850       0.002580      -0.003641      -0.019341      -0.013610       0.001787       0.011823              1.890643       1.823435       0.461029      -0.157530       2.158609      -0.065535       1.689887           0.000000
           83              H       5.332107       1.961346       0.486938       0.105792       1.255332 0.94184561E+01  0.96136424E+02                                 1.900260                            1.775215      -1.207193       2.288243                    0.996593       3.739695      10.611040       0.478238       1.254739      -0.713751      -0.000423      -0.031095      -0.018007       0.035936       0.010483      -0.002964       0.007240      -0.012419      -0.024264      -0.014660      -0.002545       0.017205              2.002234       1.575933      -0.114227      -0.255218       2.227844       0.554292       2.202924          -0.000011
           84              H       3.642872       2.021326       2.094750       0.107189       1.261774 0.94436613E+01  0.95440644E+02                                 1.848291                            1.736520      -0.944947       2.418562                    0.998319       3.454172       9.420295       0.506131       1.197430      -0.729840      -0.023336      -0.029980       0.000538       0.037995       0.011365      -0.009388       0.010774      -0.011643      -0.016829      -0.021799       0.005030       0.016770              1.892805       2.085236       0.378184      -0.269459       1.919787      -0.038854       1.673392           0.000081
           85              H       5.856504       8.814061      22.249063       0.081251       1.459665 0.11111281E+02  0.11749098E+03                                 2.072663                            1.909059      -1.081093       2.344052                    0.996883       3.740220      10.591235       0.470934       1.230002      -0.721643      -0.031726      -0.006381       0.033756       0.046763       0.015420      -0.014475       0.001124       0.006378      -0.004339      -0.021044      -0.000800       0.021843              2.190767       2.078232      -0.015017      -0.598851       1.646238       0.113589       2.847831          -0.000096
           86              H       5.768370       7.175107      20.580000       0.122635       1.251590 0.94988312E+01  0.95997338E+02                                 1.832234                            1.739653      -1.034304       2.385256                    0.998009       3.375039       9.160489       0.507260       1.194775      -0.731316      -0.024156      -0.026977       0.002476       0.036297       0.012167      -0.012677       0.005183       0.004738      -0.003345      -0.020068       0.003700       0.016368              1.853845       1.766115       0.388089      -0.017250       2.079847       0.165766       1.715573          -0.000129
           87              H       9.016108       8.937020      18.923188       0.110482       1.134880 0.85779417E+01  0.86714188E+02                                 1.857228                            1.755982      -1.428353       2.187122                    0.993603       3.995815      11.799279       0.449480       1.347995      -0.691536       0.019262       0.000697      -0.021066       0.028553       0.002970      -0.005801       0.008402       0.003918      -0.007983      -0.012632       0.004718       0.007914              1.909493       1.916402       0.149619      -0.482582       1.694829       0.080579       2.117249          -0.000096
           88              H       8.923567      10.496500      20.558563       0.072174       1.273011 0.97747050E+01  0.10201299E+03                                 2.004824                            1.873033      -1.407328       2.188293                    0.991621       4.162240      12.456730       0.436050       1.345917      -0.692337       0.027594       0.032109      -0.003838       0.042511       0.011287      -0.004670       0.004747      -0.001937      -0.009218      -0.013885       0.001012       0.012873              2.082644       2.181450       0.658487      -0.065518       2.331671       0.074392       1.734810          -0.000178
           89              H       5.449619       6.293401      18.687375       0.101614       1.273532 0.95812564E+01  0.96783395E+02                                 1.827310                            1.722869      -0.998857       2.387704                    0.998000       3.455413       9.295704       0.521932       1.161752      -0.738409      -0.031944       0.003765       0.018333       0.037023       0.007408      -0.006728       0.010831       0.020126      -0.017731      -0.020356       0.004335       0.016021              1.875620       1.881609      -0.157001      -0.384342       1.767486       0.380542       1.977764          -0.000060
           90              H       5.396739       4.690436      16.990750       0.111465       1.342560 0.10521973E+02  0.10947997E+03                                 1.942969                            1.845923      -1.199290       2.305659                    0.995384       3.582889       9.982363       0.484739       1.214398      -0.725763      -0.033812      -0.019442      -0.004459       0.039257       0.006462      -0.008167       0.009673       0.022289      -0.022036      -0.020145       0.002180       0.017966              2.004422       2.030782       0.427335       0.182677       2.134980       0.299975       1.847505          -0.000008
           91              H       9.237912       5.572142      16.108750       0.107212       1.272902 0.97921670E+01  0.99955246E+02                                 1.858940                            1.766585      -1.082662       2.346187                    0.997837       3.553004       9.767585       0.502062       1.195148      -0.729518       0.033967      -0.000565      -0.017794       0.038350       0.007771      -0.006953       0.004971       0.023118      -0.031493      -0.016867      -0.003243       0.020109              1.922743       1.921683      -0.143696      -0.442895       1.770358       0.362391       2.076189           0.000032
           92              H       9.255539       7.146617      17.787000       0.101863       1.222472 0.91051440E+01  0.91444421E+02                                 1.825313                            1.714593      -0.954603       2.413071                    0.997881       3.504510       9.617002       0.503697       1.210783      -0.725743       0.029562       0.018294       0.002845       0.034881       0.007520      -0.007880       0.010077       0.019517      -0.007827      -0.019782       0.004694       0.015088              1.889786       1.926866       0.449496       0.145155       2.117073       0.358034       1.625419          -0.000044
           93              H       2.126967       1.893868       8.820000       0.081237       1.529018 0.11929535E+02  0.12712554E+03                                 2.067971                            1.928810      -1.028648       2.367328                    0.997329       3.620984       9.962413       0.491485       1.169464      -0.738156       0.002889      -0.037292      -0.025802       0.045440      -0.013511       0.010635       0.010047      -0.024733      -0.011509      -0.025419       0.003994       0.021425              2.111014       1.835147       0.033631       0.193884       2.166560       0.568907       2.331334           0.000191
           94              H       3.556207       1.844385      10.620750       0.115356       1.232601 0.91258124E+01  0.92230623E+02                                 1.867936                            1.741034      -1.219272       2.294779                    0.995524       3.617150      10.145404       0.486551       1.245588      -0.716505       0.017320      -0.027458       0.006808       0.033170      -0.005584       0.008929       0.005904      -0.024103      -0.000207      -0.018731       0.004088       0.014643              1.943045       2.126413      -0.508860       0.372070       1.985184      -0.163067       1.717538           0.000037
           95              H       2.337020       5.567643      11.646688       0.124672       1.252238 0.94042308E+01  0.94868219E+02                                 1.835973                            1.733519      -1.015301       2.394829                    0.997919       3.377079       9.178030       0.506691       1.198299      -0.730282      -0.000196       0.028964       0.023429       0.037254      -0.011407       0.009881       0.009754      -0.020121      -0.005955      -0.022660       0.004852       0.017808              1.862924       1.730460       0.040070       0.250897       1.925357       0.429058       1.932955           0.000194
           96              H       0.943034       5.477673       9.763250       0.068064       1.699888 0.13459183E+02  0.14832771E+03                                 2.246426                            2.066616      -1.219286       2.276918                    0.995797       3.848542      10.889713       0.467058       1.189959      -0.732430      -0.023744       0.035937      -0.005000       0.043361      -0.008374       0.007801       0.007869      -0.025345      -0.008457      -0.019674       0.001520       0.018154              2.346388       2.746756      -0.655431       0.363585       2.351326      -0.193466       1.941082           0.000137
           97              H       4.878217       1.764911      12.127500       0.099557       1.242506 0.95022428E+01  0.97799817E+02                                 1.925134                            1.811929      -1.284504       2.253916                    0.993545       3.912468      11.371157       0.459311       1.295650      -0.703754      -0.003589      -0.029039      -0.016337       0.033511      -0.000910       0.010699       0.005580      -0.011574      -0.020409      -0.016468       0.004882       0.011586              1.982915       1.705422      -0.039345       0.250032       2.220425       0.416546       2.022899           0.000041
           98              H       6.551294       1.871376      13.720000       0.106463       1.067569 0.80862094E+01  0.80846628E+02                                 1.816132                            1.730949      -1.414956       2.203541                    0.991395       3.955080      11.757093       0.440894       1.389487      -0.683760       0.023657      -0.027786       0.003603       0.036670      -0.007832       0.007850       0.002580      -0.003641      -0.019341      -0.013610       0.001787       0.011823              1.890648       1.823438      -0.461031       0.157530       2.158615      -0.065535       1.689889           0.000000
           99              H       5.332107       5.536154      14.825563       0.105792       1.255332 0.94184620E+01  0.96136499E+02                                 1.900260                            1.775216      -1.207183       2.288247                    0.996593       3.739694      10.611038       0.478238       1.254739      -0.713751      -0.000424       0.031095       0.018007       0.035935      -0.010483       0.002964       0.007240      -0.012419      -0.024264      -0.014660      -0.002545       0.017205              2.002234       1.575934       0.114227       0.255218       2.227844       0.554293       2.202923          -0.000023
          100              H       3.642872       5.476174      13.217750       0.107187       1.261803 0.94439439E+01  0.95444530E+02                                 1.848352                            1.736573      -0.944931       2.418570                    0.998319       3.454182       9.420475       0.506110       1.197468      -0.729832      -0.023335       0.029979      -0.000538       0.037995      -0.011363       0.009388       0.010773      -0.011643      -0.016827      -0.021798       0.005030       0.016768              1.892869       2.085311      -0.378206       0.269474       1.919854      -0.038856       1.673443           0.000103
          101              H       8.832496       8.814061      23.688437       0.081252       1.459652 0.11111158E+02  0.11748920E+03                                 2.072638                            1.909038      -1.081091       2.344052                    0.996883       3.740205      10.591126       0.470941       1.229989      -0.721646       0.031726      -0.006381      -0.033757       0.046763      -0.015420      -0.014475      -0.001124       0.006377      -0.004339      -0.021044      -0.000800       0.021844              2.190739       2.078205       0.015018      -0.598838       1.646222      -0.113588       2.847789          -0.000090
          102              H       8.920630       7.175107      25.357500       0.122633       1.251610 0.94990228E+01  0.95999875E+02                                 1.832264                            1.739679      -1.034307       2.385254                    0.998009       3.375062       9.160616       0.507252       1.194787      -0.731314       0.024156      -0.026977      -0.002476       0.036296      -0.012166      -0.012677      -0.005183       0.004739      -0.003343      -0.020067       0.003700       0.016367              1.853876       1.766142      -0.388099      -0.017251       2.079884      -0.165772       1.715602          -0.000105
          103              H       5.672892       8.937020      27.014312       0.110480       1.134885 0.85779941E+01  0.86714911E+02                                 1.857238                            1.755992      -1.428354       2.187121                    0.993603       3.995834      11.799375       0.449477       1.348002      -0.691535      -0.019262       0.000697       0.021066       0.028553      -0.002970      -0.005802      -0.008402       0.003918      -0.007982      -0.012632       0.004718       0.007914              1.909505       1.916411      -0.149619      -0.482584       1.694841      -0.080581       2.117262          -0.000063
          104              H       5.765432      10.496500      25.378938       0.072173       1.273016 0.97747461E+01  0.10201352E+03                                 2.004828                            1.873037      -1.407327       2.188292                    0.991621       4.162248      12.456759       0.436049       1.345917      -0.692337      -0.027594       0.032109       0.003838       0.042511      -0.011287      -0.004670      -0.004747      -0.001937      -0.009218      -0.013885       0.001012       0.012873              2.082649       2.181456      -0.658489      -0.065517       2.331677      -0.074392       1.734814          -0.000153
          105              H       9.239381       6.293401      27.250125       0.101610       1.273577 0.95817006E+01  0.96789298E+02                                 1.827381                            1.722932      -0.998868       2.387698                    0.998000       3.455463       9.295999       0.521911       1.161782      -0.738402       0.031943       0.003765      -0.018333       0.037022      -0.007407      -0.006728      -0.010832       0.020126      -0.017731      -0.020356       0.004336       0.016020              1.875695       1.881684       0.157011      -0.384366       1.767555      -0.380568       1.977847          -0.000016
          106              H       9.292261       4.690436      28.946750       0.111461       1.342589 0.10522273E+02  0.10948403E+03                                 1.943011                            1.845960      -1.199299       2.305655                    0.995384       3.582926       9.982556       0.484728       1.214413      -0.725760       0.033812      -0.019442       0.004459       0.039257      -0.006461      -0.008166      -0.009673       0.022289      -0.022036      -0.020145       0.002180       0.017965              2.004467       2.030826      -0.427349       0.182683       2.135029      -0.299987       1.847545           0.000015
          107              H       5.451088       5.572142      29.828750       0.107210       1.272910 0.97922411E+01  0.99956158E+02                                 1.858944                            1.766589      -1.082672       2.346181                    0.997837       3.553023       9.767634       0.502063       1.195143      -0.729519      -0.033967      -0.000565       0.017794       0.038349      -0.007771      -0.006953      -0.004971       0.023119      -0.031493      -0.016867      -0.003243       0.020110              1.922748       1.921686       0.143697      -0.442897       1.770362      -0.362393       2.076195           0.000036
          108              H       5.433461       7.146617      28.150500       0.101859       1.222504 0.91054495E+01  0.91448462E+02                                 1.825363                            1.714637      -0.954614       2.413065                    0.997881       3.504557       9.617253       0.503683       1.210805      -0.725738      -0.029562       0.018294      -0.002845       0.034881      -0.007520      -0.007880      -0.010077       0.019517      -0.007827      -0.019783       0.004694       0.015089              1.889840       1.926920      -0.449515       0.145162       2.117137      -0.358052       1.625463          -0.000008
          109              H      12.562033       1.893868       6.492500       0.081241       1.529040 0.11929748E+02  0.12712848E+03                                 2.067999                            1.928833      -1.028664       2.367322                    0.997329       3.621002       9.962517       0.491479       1.169471      -0.738154      -0.002888      -0.037292       0.025803       0.045441       0.013511       0.010636      -0.010048      -0.024734      -0.011510      -0.025421       0.003995       0.021426              2.111043       1.835172      -0.033631       0.193888       2.166590      -0.568919       2.331367           0.000143
          110              H      11.132793       1.844385       4.691750       0.115359       1.232604 0.91258505E+01  0.92231276E+02                                 1.867954                            1.741050      -1.219281       2.294777                    0.995524       3.617163      10.145517       0.486543       1.245605      -0.716501      -0.017320      -0.027458      -0.006808       0.033171       0.005584       0.008929      -0.005904      -0.024103      -0.000206      -0.018732       0.004088       0.014644              1.943064       2.126437       0.508867       0.372076       1.985202       0.163069       1.717554           0.000030
          111              H      12.351980       5.567643       3.665813       0.124676       1.252240 0.94042520E+01  0.94868463E+02                                 1.835968                            1.733516      -1.015317       2.394821                    0.997919       3.377100       9.178081       0.506694       1.198292      -0.730283       0.000196       0.028964      -0.023430       0.037254       0.011409       0.009881      -0.009755      -0.020121      -0.005953      -0.022661       0.004852       0.017809              1.862918       1.730456      -0.040070       0.250896       1.925350      -0.429053       1.932948           0.000136
          112              H      13.745966       5.477673       5.549250       0.068067       1.699997 0.13460263E+02  0.14834328E+03                                 2.246573                            2.066739      -1.219311       2.276907                    0.995797       3.848629      10.890258       0.467028       1.190005      -0.732420       0.023744       0.035936       0.005000       0.043361       0.008374       0.007801      -0.007869      -0.025343      -0.008452      -0.019673       0.001521       0.018152              2.346548       2.746962       0.655497       0.363625       2.351483       0.193485       1.941200           0.000098
          113              H       9.810783       1.764911       3.185000       0.099559       1.242507 0.95022635E+01  0.97800122E+02                                 1.925138                            1.811933      -1.284511       2.253913                    0.993545       3.912477      11.371203       0.459309       1.295652      -0.703754       0.003589      -0.029039       0.016337       0.033511       0.000910       0.010700      -0.005580      -0.011574      -0.020410      -0.016469       0.004882       0.011587              1.982920       1.705427       0.039346       0.250034       2.220429      -0.416546       2.022904           0.000027
          114              H       8.137706       1.871376       1.592500       0.106464       1.067564 0.80861644E+01  0.80846080E+02                                 1.816128                            1.730945      -1.414959       2.203540                    0.991395       3.955073      11.757072       0.440894       1.389489      -0.683760      -0.023658      -0.027786      -0.003603       0.036670       0.007832       0.007850      -0.002580      -0.003641      -0.019341      -0.013610       0.001787       0.011823              1.890643       1.823434       0.461029       0.157529       2.158610       0.065535       1.689886           0.000000
          115              H       9.356893       5.536154       0.486938       0.105792       1.255332 0.94184569E+01  0.96136412E+02                                 1.900258                            1.775213      -1.207191       2.288244                    0.996593       3.739693      10.611025       0.478239       1.254737      -0.713751       0.000423       0.031095      -0.018007       0.035936       0.010483       0.002964      -0.007240      -0.012419      -0.024264      -0.014660      -0.002545       0.017205              2.002232       1.575932      -0.114227       0.255217       2.227842      -0.554292       2.202921          -0.000011
          116              H      11.046128       5.476174       2.094750       0.107189       1.261767 0.94435863E+01  0.95439658E+02                                 1.848280                            1.736510      -0.944942       2.418564                    0.998319       3.454161       9.420241       0.506134       1.197427      -0.729841       0.023335       0.029980       0.000538       0.037995       0.011364       0.009388      -0.010774      -0.011642      -0.016829      -0.021798       0.005029       0.016769              1.892794       2.085223       0.378181       0.269456       1.919776       0.038853       1.673382           0.000082
          117              H       8.832496      13.678439      22.249063       0.081251       1.459666 0.11111293E+02  0.11749110E+03                                 2.072661                            1.909057      -1.081095       2.344050                    0.996883       3.740222      10.591231       0.470935       1.229999      -0.721644       0.031726       0.006381       0.033756       0.046763       0.015420       0.014475      -0.001124       0.006377      -0.004338      -0.021044      -0.000800       0.021844              2.190765       2.078230      -0.015017       0.598850       1.646237      -0.113587       2.847827          -0.000097
          118              H       8.920630       0.322392      20.580000       0.122635       1.251582 0.94987493E+01  0.95996267E+02                                 1.832223                            1.739642      -1.034302       2.385257                    0.998009       3.375031       9.160444       0.507263       1.194771      -0.731317       0.024156       0.026977       0.002476       0.036297       0.012167       0.012677      -0.005182       0.004738      -0.003345      -0.020068       0.003700       0.016368              1.853833       1.766104       0.388085       0.017250       2.079832      -0.165764       1.715563          -0.000129
          119              H       5.672892      13.555480      18.923188       0.110482       1.134878 0.85779242E+01  0.86713955E+02                                 1.857225                            1.755980      -1.428351       2.187123                    0.993603       3.995809      11.799252       0.449481       1.347994      -0.691536      -0.019262      -0.000697      -0.021066       0.028553       0.002970       0.005802      -0.008402       0.003918      -0.007982      -0.012632       0.004718       0.007914              1.909491       1.916399       0.149618       0.482581       1.694827      -0.080579       2.117246          -0.000096
          120              H       5.765432      11.996000      20.558563       0.072174       1.273010 0.97746916E+01  0.10201281E+03                                 2.004822                            1.873032      -1.407326       2.188294                    0.991621       4.162235      12.456710       0.436050       1.345917      -0.692337      -0.027594      -0.032109      -0.003838       0.042511       0.011287       0.004670      -0.004747      -0.001937      -0.009218      -0.013885       0.001012       0.012873              2.082642       2.181449       0.658487       0.065517       2.331668      -0.074392       1.734808          -0.000177
          121              H       9.239381       1.204098      18.687375       0.101614       1.273535 0.95812878E+01  0.96783824E+02                                 1.827316                            1.722875      -0.998857       2.387705                    0.998000       3.455416       9.295728       0.521930       1.161755      -0.738408       0.031944      -0.003765       0.018333       0.037023       0.007408       0.006728      -0.010831       0.020126      -0.017731      -0.020356       0.004335       0.016021              1.875626       1.881616      -0.157002       0.384344       1.767492      -0.380544       1.977770          -0.000060
          122              H       9.292261       2.807064      16.990750       0.111464       1.342571 0.10522089E+02  0.10948155E+03                                 1.942987                            1.845939      -1.199291       2.305659                    0.995384       3.582900       9.982434       0.484734       1.214406      -0.725761       0.033812       0.019442      -0.004459       0.039257       0.006462       0.008167      -0.009673       0.022289      -0.022036      -0.020145       0.002180       0.017965              2.004441       2.030801       0.427342      -0.182680       2.135001      -0.299980       1.847522          -0.000006
          123              H       5.451088       1.925358      16.108750       0.107213       1.272896 0.97920994E+01  0.99954346E+02                                 1.858930                            1.766576      -1.082659       2.346189                    0.997837       3.552995       9.767538       0.502065       1.195144      -0.729518      -0.033967       0.000565      -0.017794       0.038350       0.007771       0.006953      -0.004971       0.023118      -0.031493      -0.016867      -0.003243       0.020109              1.922733       1.921673      -0.143694       0.442892       1.770348      -0.362388       2.076177           0.000031
          124              H       5.433461       0.350883      17.787000       0.101863       1.222470 0.91051261E+01  0.91444177E+02                                 1.825309                            1.714590      -0.954601       2.413072                    0.997881       3.504506       9.616981       0.503698       1.210781      -0.725744      -0.029562      -0.018294       0.002845       0.034881       0.007520       0.007880      -0.010077       0.019517      -0.007828      -0.019782       0.004694       0.015088              1.889782       1.926862       0.449495      -0.145155       2.117068      -0.358033       1.625416          -0.000045
          125              H      12.562033       5.603631       8.820000       0.081239       1.529017 0.11929525E+02  0.12712537E+03                                 2.067967                            1.928806      -1.028657       2.367323                    0.997329       3.620989       9.962417       0.491487       1.169460      -0.738157      -0.002888       0.037292      -0.025802       0.045440      -0.013511      -0.010635      -0.010048      -0.024734      -0.011510      -0.025420       0.003994       0.021426              2.111009       1.835144       0.033631      -0.193884       2.166554      -0.568905       2.331329           0.000192
          126              H      11.132793       5.653115      10.620750       0.115357       1.232604 0.91258404E+01  0.92231026E+02                                 1.867943                            1.741040      -1.219279       2.294776                    0.995524       3.617157      10.145448       0.486548       1.245592      -0.716504      -0.017320       0.027458       0.006808       0.033170      -0.005584      -0.008929      -0.005904      -0.024103      -0.000206      -0.018732       0.004088       0.014644              1.943052       2.126422      -0.508862      -0.372072       1.985191       0.163068       1.717544           0.000038
          127              H      12.351980       1.929857      11.646688       0.124673       1.252249 0.94043303E+01  0.94869507E+02                                 1.835985                            1.733530      -1.015312       2.394824                    0.997919       3.377097       9.178103       0.506689       1.198301      -0.730281       0.000196      -0.028964       0.023429       0.037254      -0.011408      -0.009882      -0.009754      -0.020122      -0.005956      -0.022661       0.004853       0.017808              1.862936       1.730472       0.040070      -0.250900       1.925369      -0.429061       1.932968           0.000196
          128              H      13.745966       2.019826       9.763250       0.068066       1.699874 0.13459045E+02  0.14832576E+03                                 2.246409                            2.066602      -1.219288       2.276918                    0.995797       3.848530      10.889650       0.467061       1.189955      -0.732431       0.023744      -0.035937      -0.005000       0.043362      -0.008375      -0.007801      -0.007869      -0.025346      -0.008457      -0.019674       0.001520       0.018154              2.346369       2.746731      -0.655422      -0.363580       2.351308       0.193464       1.941068           0.000138
          129              H       9.810783       5.732588      12.127500       0.099557       1.242506 0.95022490E+01  0.97799935E+02                                 1.925137                            1.811932      -1.284507       2.253915                    0.993545       3.912474      11.371192       0.459309       1.295653      -0.703753       0.003589       0.029039      -0.016337       0.033511      -0.000910      -0.010700      -0.005580      -0.011574      -0.020410      -0.016469       0.004882       0.011586              1.982919       1.705426      -0.039345      -0.250033       2.220428      -0.416547       2.022903           0.000041
          130              H       8.137706       5.626124      13.720000       0.106463       1.067568 0.80862004E+01  0.80846521E+02                                 1.816131                            1.730948      -1.414957       2.203540                    0.991395       3.955080      11.757094       0.440894       1.389488      -0.683760      -0.023658       0.027786       0.003603       0.036670      -0.007832      -0.007850      -0.002580      -0.003641      -0.019341      -0.013610       0.001787       0.011823              1.890647       1.823437      -0.461031      -0.157530       2.158615       0.065535       1.689889           0.000001
          131              H       9.356893       1.961346      14.825563       0.105792       1.255332 0.94184674E+01  0.96136636E+02                                 1.900266                            1.775221      -1.207185       2.288246                    0.996593       3.739699      10.611081       0.478235       1.254746      -0.713749       0.000424      -0.031095       0.018007       0.035935      -0.010483      -0.002964      -0.007240      -0.012419      -0.024264      -0.014660      -0.002545       0.017205              2.002241       1.575939       0.114228      -0.255220       2.227852      -0.554295       2.202931          -0.000022
          132              H      11.046128       2.021326      13.217750       0.107187       1.261819 0.94441108E+01  0.95446753E+02                                 1.848378                            1.736596      -0.944938       2.418567                    0.998319       3.454205       9.420601       0.506102       1.197479      -0.729830       0.023335      -0.029979      -0.000538       0.037995      -0.011363      -0.009389      -0.010773      -0.011643      -0.016828      -0.021798       0.005031       0.016768              1.892897       2.085343      -0.378214      -0.269480       1.919882       0.038857       1.673467           0.000105
          133              C       8.199400       1.342052       6.230044       0.056938      28.239995 0.35771196E+03  0.80578663E+04                                 8.189292                            6.363158       0.162455       2.046785                    0.999824      27.411331      78.666808       0.640584       0.424466      -1.052772      -0.044835       0.026080      -0.015512       0.054138       0.002425       0.016847      -0.032668       0.040019       0.007035      -0.046302       0.010762       0.035540              9.877863       6.932895      -1.483942       1.431739       9.484832       4.301374      13.215862           0.000531
          134              C       8.258156       0.356881       5.241469      -0.218670      36.499158 0.48443005E+03  0.11708628E+05                                 9.605491                            7.343978       0.134087       1.999416                    0.999865      30.981814      90.496499       0.606971       0.417506      -1.062834      -0.012839       0.002783      -0.008975       0.015911      -0.034636       0.005302      -0.000750      -0.000232      -0.051132      -0.027169      -0.016292       0.043461             11.942706       7.550726      -0.864277       2.012712      12.246524       6.635562      16.030868          -0.001168
          135              C       7.296026       0.403366       4.199913       0.101181      38.890357 0.41270902E+03  0.95692569E+04                                10.270456                            6.892829      -0.158762       1.962610                    0.999413      26.610800      75.763352       0.611913       0.431700      -1.055552       0.007252       0.015488       0.008782       0.019225       0.002291       0.000723       0.007275       0.010803      -0.004294      -0.010622       0.003122       0.007500             15.257929       7.998684      -1.725385       1.121357      18.623403      11.313608      19.151699          -0.000719
          136              C       6.361806       1.393036       4.263919      -0.192782      35.291281 0.45595268E+03  0.10936889E+05                                 9.598865                            7.266857      -0.133127       1.930466                    0.998423      30.669388      91.471028       0.587932       0.434315      -1.044487       0.017461       0.001479      -0.003343       0.017840       0.021082       0.010164      -0.017960       0.005252       0.033415      -0.035602       0.013371       0.022232             12.140902       8.132387      -2.738952       0.804294      14.085046       6.696526      14.205273          -0.000376
          137              C       6.414686       2.306231       5.252494       0.078802      27.667059 0.33558702E+03  0.74728929E+04                                 8.175934                            6.228211       0.078439       2.033640                    0.999613      26.963860      78.062640       0.634556       0.433464      -1.042624       0.055579      -0.012937       0.016375       0.059368      -0.001178      -0.016837      -0.034487       0.007038      -0.053077      -0.046123       0.011844       0.034280             10.063284       7.357539      -1.612427       2.240621       9.996438       4.247518      12.835874          -0.000391
          138              C       7.287213      14.384703       3.118237       0.050173      39.512579 0.41447977E+03  0.96054281E+04                                10.318836                            6.856249      -0.042035       1.996776                    0.999530      26.855436      76.047187       0.621429       0.425306      -1.061171       0.006877      -0.009469      -0.011230       0.016219      -0.014910       0.005269       0.019461      -0.021501       0.005687      -0.027018      -0.000619       0.027637             15.658149       8.510510      -0.581528       0.955091      19.889559      12.977976      18.574378          -0.000609
          139              C       8.460864      13.637952       2.850575      -0.150456      38.703079 0.45953783E+03  0.10963075E+05                                10.038385                            7.149647       0.163253       2.009328                    0.999764      30.270321      87.885626       0.615483       0.417137      -1.062913      -0.018380      -0.010177      -0.020490       0.029347       0.005481       0.031320       0.006591       0.045506      -0.023224      -0.027374      -0.018794       0.046168             13.554092       8.312958      -1.451390       0.124171      17.586486      10.132978      14.762831          -0.000335
          140              C       8.497586      12.684271       1.835663      -0.145344      37.459510 0.45909511E+03  0.10986281E+05                                 9.886837                            7.194159      -0.042702       1.949698                    0.999411      30.435685      89.466643       0.605438       0.422755      -1.055854      -0.013797       0.009969       0.016688       0.023838      -0.017188      -0.009783      -0.003833       0.029421      -0.069158      -0.027426      -0.007656       0.035082             13.146618       8.293056      -0.508942       0.783810      16.341074       9.454526      14.805724           0.000036
          141              C       7.365065      12.456346       1.045538       0.075383      37.461109 0.45250200E+03  0.10752409E+05                                10.102376                            7.251934      -0.315899       1.907645                    0.998807      27.504167      79.665622       0.591429       0.435831      -1.051450       0.000312      -0.020032      -0.001890       0.020124       0.007199      -0.009658       0.019244      -0.032158       0.054555      -0.031020      -0.001819       0.032840             14.338350       9.022771      -1.122039       0.655330      19.019598       9.878377      14.972682          -0.000936
          142              C       6.235480      13.203097       1.315956      -0.150403      38.227828 0.44659069E+03  0.10604634E+05                                 9.992531                            7.076408       0.073458       1.987374                    0.999721      30.148531      88.038980       0.613441       0.420482      -1.058164       0.007648       0.019656       0.028572       0.035514       0.002555       0.027224      -0.011632       0.023792      -0.040433      -0.033601      -0.000919       0.034520             13.718724       8.335825      -1.302264       0.690868      17.872634      10.092253      14.947711          -0.000084
          143              C       6.228136      14.143284       2.329644      -0.134107      36.935951 0.42162398E+03  0.98740465E+04                                 9.769635                            6.876208       0.111223       2.002475                    0.999809      29.700208      86.280244       0.621917       0.420537      -1.057569       0.015212      -0.022500      -0.026947       0.038260      -0.028233      -0.008170      -0.001605       0.013097      -0.064268      -0.026655      -0.013517       0.040172             13.370684       8.205199      -0.255125       1.399770      16.853722      10.045153      15.053130          -0.000192
          144              C      12.519435      10.142618      24.714375       0.040602      29.377015 0.35162103E+03  0.78754626E+04                                 8.356271                            6.263408       0.214649       2.059394                    0.999870      27.402889      78.052624       0.653623       0.418387      -1.058087       0.020782       0.059625       0.001519       0.063161       0.006829       0.020026       0.021215      -0.041328      -0.026842      -0.034337      -0.005205       0.039542             10.313577      12.104464       1.924800      -5.882861       7.377469       0.547633      11.458798          -0.000975
          145              C      11.666004      10.112628      25.780125      -0.197168      36.666001 0.45833387E+03  0.10971213E+05                                 9.746865                            7.209614       0.015730       1.966150                    0.999595      30.744105      90.593704       0.601672       0.425278      -1.053544       0.000264       0.014816       0.008125       0.016900       0.024839       0.004662      -0.022715      -0.016833      -0.054269      -0.036526      -0.003425       0.039951             12.316324      14.203590       1.237983      -8.136250       8.388637       1.021208      14.356745           0.000090
          146              C      11.570525      11.181771      26.633950       0.092198      37.575011 0.42444460E+03  0.99038243E+04                                10.019550                            6.976023      -0.085895       1.978838                    0.999437      26.942389      76.778981       0.610517       0.429958      -1.057341       0.014197       0.005920      -0.016468       0.022534       0.002110      -0.012448       0.009896      -0.001486      -0.003294      -0.017293       0.002771       0.014522             13.889970      17.091355       1.531476     -10.349118       8.479413       0.594230      16.099142          -0.001751
          147              C      12.369607      12.300399      26.395688      -0.218822      37.746858 0.48214307E+03  0.11645446E+05                                 9.851142                            7.340148       0.097328       1.988897                    0.999855      30.976167      90.598430       0.605147       0.419049      -1.061319      -0.003974      -0.009302       0.002721       0.010475       0.007666      -0.014067       0.035204      -0.038170       0.012085      -0.039080      -0.007423       0.046502             12.320708      15.204887       1.602498      -7.905772       8.420488       0.798932      13.336750          -0.000931
          148              C      13.202473      12.219425      25.265625       0.073746      27.742082 0.33514935E+03  0.74409535E+04                                 8.118936                            6.154410       0.137442       2.041734                    0.999813      27.140591      77.780691       0.650954       0.423805      -1.051299      -0.011534      -0.053765      -0.006633       0.055386       0.016716       0.029270      -0.016869      -0.010618      -0.091035      -0.052845       0.019709       0.033136              9.923799      11.796369       0.952472      -5.695826       7.079766       1.168255      10.895262          -0.000128
          149              C      10.567267      11.099299      27.782694       0.036524      39.478548 0.44292326E+03  0.10422484E+05                                10.243192                            7.062035      -0.048493       1.986238                    0.999430      27.413133      77.882501       0.616454       0.422243      -1.064503      -0.021375       0.000515       0.009447       0.023375      -0.000929      -0.029313       0.014311       0.001984       0.010286      -0.031148      -0.003056       0.034204             14.224848      16.417855       1.788994     -10.227789       9.677506       0.454309      16.579183          -0.000475
          150              C       9.718242      10.043651      27.973794      -0.139260      35.367920 0.44774998E+03  0.10687390E+05                                 9.566567                            7.166680      -0.072404       1.944456                    0.999259      30.525666      90.704613       0.596538       0.430162      -1.047401      -0.017270       0.017665       0.015762       0.029304      -0.019662       0.005908       0.015793      -0.022983       0.017701      -0.030647       0.004157       0.026490             11.813862      12.754052       2.508742      -6.924553       9.866853       0.049420      12.820682          -0.000532
          151              C       8.732610      10.103631      28.932356      -0.132651      35.717937 0.46920937E+03  0.11335944E+05                                 9.683073                            7.375687      -0.195984       1.908678                    0.998479      30.633195      91.695149       0.583103       0.434780      -1.044195       0.016180       0.015638      -0.020587       0.030499       0.012446       0.012946      -0.022512       0.000324      -0.027635      -0.034093       0.012441       0.021652             11.963973      11.160237       0.947872      -6.449015      10.420799       1.873694      14.310883           0.000032
          152              C       8.587189      11.207263      29.755556       0.067216      35.553950 0.45170709E+03  0.10728516E+05                                 9.682640                            7.237391      -0.293680       1.915509                    0.998677      27.497027      79.619402       0.593041       0.434849      -1.052071      -0.017764       0.005813       0.005043       0.019360      -0.012134      -0.019799      -0.011637       0.026440       0.053612      -0.033803       0.001670       0.032133             12.367540      11.496141       1.301852      -6.431416      11.226010       1.449604      14.380468          -0.001151
          153              C       9.449434      12.265910      29.584363      -0.147799      35.920402 0.45476249E+03  0.10871265E+05                                 9.586981                            7.180294       0.016603       1.970528                    0.999449      30.466454      89.899686       0.602670       0.425139      -1.052971       0.010718      -0.011680      -0.032200       0.035891      -0.005753       0.017855       0.016268      -0.030617       0.002325      -0.031364       0.005026       0.026338             11.744386      11.613750       1.191889      -6.536986      10.126390       1.452671      13.493019           0.000196
          154              C      10.448286      12.240419      28.624881      -0.155165      36.185421 0.46617446E+03  0.11185728E+05                                 9.612512                            7.252459       0.036718       1.971935                    0.999575      30.553181      89.599525       0.603305       0.423110      -1.056833      -0.023788      -0.009206       0.009414       0.027189       0.032046      -0.002390      -0.001326      -0.017690      -0.051789      -0.024776      -0.017206       0.041982             11.696933      12.556076       0.128987      -6.874201       8.992826       2.042111      13.541896          -0.000661
          155              C       8.199400       6.155447       9.082456       0.056938      28.240013 0.35771240E+03  0.80578785E+04                                 8.189292                            6.363158       0.162456       2.046785                    0.999824      27.411361      78.666901       0.640585       0.424466      -1.052772      -0.044835      -0.026081       0.015512       0.054139      -0.002425      -0.016847      -0.032668       0.040021       0.007037      -0.046302       0.010761       0.035541              9.877862       6.932900       1.483945      -1.431743       9.484826       4.301365      13.215860           0.000512
          156              C       8.258156       7.140619      10.071031      -0.218669      36.499231 0.48443154E+03  0.11708671E+05                                 9.605501                            7.343988       0.134087       1.999415                    0.999865      30.981848      90.496561       0.606971       0.417506      -1.062834      -0.012839      -0.002783       0.008977       0.015912       0.034638      -0.005302      -0.000749      -0.000231      -0.051134      -0.027171      -0.016292       0.043463             11.942723       7.550727       0.864265      -2.012719      12.246530       6.635578      16.030913          -0.001232
          157              C       7.296026       7.094134      11.112588       0.101185      38.890376 0.41270879E+03  0.95692463E+04                                10.270442                            6.892814      -0.158756       1.962612                    0.999413      26.610806      75.763248       0.611916       0.431699      -1.055553       0.007253      -0.015489      -0.008783       0.019226      -0.002289      -0.000724       0.007277       0.010804      -0.004295      -0.010623       0.003122       0.007501             15.257919       7.998667       1.725380      -1.121347      18.623390      11.313616      19.151701          -0.000879
          158              C       6.361806       6.104465      11.048581      -0.192780      35.291264 0.45595239E+03  0.10936876E+05                                 9.598850                            7.266847      -0.133124       1.930467                    0.998423      30.669359      91.470793       0.587934       0.434314      -1.044488       0.017461      -0.001478       0.003344       0.017840      -0.021083      -0.010165      -0.017961       0.005254       0.033412      -0.035604       0.013372       0.022232             12.140885       8.132369       2.738952      -0.804279      14.085034       6.696523      14.205253          -0.000395
          159              C       6.414686       5.191269      10.060006       0.078802      27.667096 0.33558763E+03  0.74729080E+04                                 8.175934                            6.228212       0.078442       2.033641                    0.999613      26.963870      78.062614       0.634557       0.433463      -1.042625       0.055580       0.012937      -0.016375       0.059369       0.001179       0.016836      -0.034486       0.007038      -0.053077      -0.046123       0.011845       0.034278             10.063284       7.357537       1.612429      -2.240618       9.996440       4.247517      12.835875          -0.000450
          160              C       7.287213       8.107796      12.194263       0.050174      39.512695 0.41448042E+03  0.96054444E+04                                10.318846                            6.856245      -0.042029       1.996777                    0.999530      26.855471      76.047224       0.621431       0.425304      -1.061172       0.006877       0.009470       0.011231       0.016220       0.014911      -0.005269       0.019462      -0.021499       0.005686      -0.027019      -0.000618       0.027637             15.658184       8.510501       0.581524      -0.955085      19.889611      12.978027      18.574442          -0.000689
          161              C       8.460864       8.854547      12.461925      -0.150453      38.703076 0.45953826E+03  0.10963083E+05                                10.038387                            7.149653       0.163258       2.009330                    0.999764      30.270280      87.885376       0.615482       0.417138      -1.062913      -0.018380       0.010176       0.020490       0.029347      -0.005480      -0.031320       0.006592       0.045508      -0.023224      -0.027375      -0.018794       0.046170             13.554102       8.312945       1.451429      -0.124129      17.586513      10.132994      14.762847          -0.000435
          162              C       8.497586       9.808229      13.476838      -0.145344      37.459465 0.45909513E+03  0.10986281E+05                                 9.886818                            7.194149      -0.042699       1.949698                    0.999411      30.435706      89.466706       0.605439       0.422754      -1.055854      -0.013797      -0.009969      -0.016687       0.023837       0.017188       0.009783      -0.003833       0.029421      -0.069160      -0.027427      -0.007656       0.035083             13.146585       8.293061       0.508980      -0.783782      16.341012       9.454484      14.805683          -0.000002
          163              C       7.365065      10.036153      14.266963       0.075388      37.461066 0.45250194E+03  0.10752406E+05                                10.102360                            7.251931      -0.315896       1.907646                    0.998807      27.504161      79.665565       0.591429       0.435831      -1.051450       0.000312       0.020033       0.001889       0.020124      -0.007199       0.009657       0.019245      -0.032157       0.054550      -0.031019      -0.001821       0.032840             14.338311       9.022785       1.122051      -0.655321      19.019505       9.878331      14.972642          -0.001114
          164              C       6.235480       9.289403      13.996544      -0.150401      38.227698 0.44658889E+03  0.10604581E+05                                 9.992493                            7.076380       0.073463       1.987376                    0.999721      30.148510      88.038883       0.613444       0.420480      -1.058165       0.007648      -0.019656      -0.028572       0.035513      -0.002555      -0.027224      -0.011631       0.023791      -0.040433      -0.033601      -0.000919       0.034520             13.718665       8.335820       1.302235      -0.690893      17.872514      10.092198      14.947660          -0.000152
          165              C       6.228136       8.349216      12.982856      -0.134106      36.935950 0.42162389E+03  0.98740386E+04                                 9.769627                            6.876202       0.111225       2.002475                    0.999809      29.700177      86.279980       0.621918       0.420536      -1.057570       0.015213       0.022499       0.026946       0.038259       0.028233       0.008171      -0.001605       0.013099      -0.064269      -0.026656      -0.013516       0.040173             13.370683       8.205177       0.255091      -1.399789      16.853713      10.045170      15.053160          -0.000262
          166              C      12.519435      12.349882      21.223125       0.040592      29.377151 0.35162273E+03  0.78755128E+04                                 8.356300                            6.263423       0.214640       2.059390                    0.999870      27.403006      78.053109       0.653622       0.418387      -1.058086       0.020785      -0.059625      -0.001521       0.063162      -0.006831      -0.020024       0.021217      -0.041330      -0.026845      -0.034335      -0.005209       0.039544             10.313616      12.104501      -1.924788       5.882890       7.377491       0.547658      11.458856          -0.001942
          167              C      11.666004      12.379872      20.157375      -0.197173      36.666157 0.45833559E+03  0.10971271E+05                                 9.746911                            7.209637       0.015732       1.966150                    0.999595      30.744170      90.594133       0.601670       0.425280      -1.053543       0.000265      -0.014816      -0.008126       0.016900      -0.024841      -0.004663      -0.022714      -0.016833      -0.054274      -0.036527      -0.003425       0.039952             12.316389      14.203654      -1.237972       8.136297       8.388682       1.021239      14.356830          -0.000071
          168              C      11.570525      11.310728      19.303550       0.092192      37.575144 0.42444611E+03  0.99038754E+04                                10.019593                            6.976052      -0.085884       1.978842                    0.999437      26.942445      76.779377       0.610514       0.429960      -1.057339       0.014200      -0.005921       0.016467       0.022536      -0.002110       0.012451       0.009898      -0.001487      -0.003294      -0.017296       0.002772       0.014524             13.890030      17.091409      -1.531475      10.349154       8.479471       0.594262      16.099210          -0.003496
          169              C      12.369607      10.192101      19.541813      -0.218832      37.746996 0.48214380E+03  0.11645482E+05                                 9.851170                            7.340146       0.097321       1.988894                    0.999855      30.976320      90.599298       0.605147       0.419048      -1.061318      -0.003974       0.009304      -0.002722       0.010477      -0.007667       0.014074       0.035204      -0.038176       0.012074      -0.039086      -0.007418       0.046504             12.320751      15.204875      -1.602448       7.905799       8.420544       0.799019      13.336833          -0.002042
          170              C      13.202473      10.273074      20.671875       0.073746      27.742050 0.33514834E+03  0.74409236E+04                                 8.118944                            6.154410       0.137450       2.041737                    0.999813      27.140503      77.780341       0.650952       0.423806      -1.051298      -0.011531       0.053766       0.006632       0.055387      -0.016717      -0.029270      -0.016869      -0.010619      -0.091043      -0.052846       0.019709       0.033138              9.923825      11.796391      -0.952417       5.695875       7.079749       1.168294      10.895334          -0.000361
          171              C      10.567267      11.393201      18.154806       0.036526      39.478662 0.44292428E+03  0.10422527E+05                                10.243251                            7.062073      -0.048482       1.986243                    0.999430      27.413161      77.882946       0.616448       0.422247      -1.064500      -0.021373      -0.000515      -0.009448       0.023374       0.000928       0.029314       0.014311       0.001983       0.010283      -0.031149      -0.003055       0.034204             14.224928      16.417922      -1.789021      10.227822       9.677607       0.454334      16.579255          -0.001140
          172              C       9.718242      12.448849      17.963706      -0.139260      35.367975 0.44775029E+03  0.10687406E+05                                 9.566600                            7.166696      -0.072400       1.944458                    0.999259      30.525679      90.704870       0.596536       0.430163      -1.047400      -0.017269      -0.017664      -0.015763       0.029304       0.019662      -0.005908       0.015794      -0.022983       0.017702      -0.030647       0.004156       0.026491             11.813906      12.754104      -2.508772       6.924574       9.866901       0.049412      12.820713          -0.001124
          173              C       8.732610      12.388869      17.005144      -0.132653      35.717996 0.46921018E+03  0.11335971E+05                                 9.683091                            7.375697      -0.195983       1.908678                    0.998479      30.633243      91.695398       0.583102       0.434780      -1.044194       0.016181      -0.015638       0.020586       0.030498      -0.012446      -0.012945      -0.022512       0.000324      -0.027636      -0.034092       0.012441       0.021652             11.963995      11.160279      -0.947899       6.449031      10.420816       1.873669      14.310892          -0.000093
          174              C       8.587189      11.285237      16.181944       0.067215      35.554033 0.45170757E+03  0.10728531E+05                                 9.682657                            7.237392      -0.293681       1.915508                    0.998677      27.497054      79.619501       0.593042       0.434849      -1.052071      -0.017765      -0.005812      -0.005043       0.019360       0.012133       0.019800      -0.011637       0.026441       0.053612      -0.033802       0.001669       0.032134             12.367575      11.496216      -1.301896       6.431454      11.226026       1.449563      14.380484          -0.002206
          175              C       9.449434      10.226590      16.353137      -0.147800      35.920616 0.45476390E+03  0.10871316E+05                                 9.587055                            7.180319       0.016609       1.970530                    0.999449      30.466533      89.900248       0.602667       0.425141      -1.052969       0.010719       0.011680       0.032199       0.035891       0.005752      -0.017854       0.016268      -0.030621       0.002328      -0.031365       0.005025       0.026340             11.744514      11.613951      -1.191943       6.537131      10.126428       1.452624      13.493162           0.000192
          176              C      10.448286      10.252081      17.312619      -0.155168      36.185686 0.46617636E+03  0.11185819E+05                                 9.612619                            7.252497       0.036709       1.971933                    0.999575      30.553414      89.601293       0.603299       0.423113      -1.056828      -0.023789       0.009207      -0.009413       0.027190      -0.032046       0.002399      -0.001325      -0.017699      -0.051788      -0.024779      -0.017204       0.041983             11.697088      12.556297      -0.129109       6.874312       8.992962       2.042067      13.542006          -0.001445
          177              C       6.489600       6.155447       6.230044       0.056937      28.240000 0.35771207E+03  0.80578700E+04                                 8.189294                            6.363159       0.162454       2.046784                    0.999824      27.411343      78.666865       0.640584       0.424466      -1.052772       0.044835      -0.026079      -0.015512       0.054138       0.002425      -0.016847       0.032668       0.040019       0.007035      -0.046302       0.010762       0.035540              9.877865       6.932899      -1.483948      -1.431737       9.484837      -4.301372      13.215858           0.000530
          178              C       6.430844       7.140619       5.241469      -0.218670      36.499122 0.48442957E+03  0.11708615E+05                                 9.605484                            7.343972       0.134087       1.999416                    0.999865      30.981815      90.496512       0.606972       0.417506      -1.062834       0.012839      -0.002783      -0.008975       0.015911      -0.034636      -0.005301       0.000750      -0.000231      -0.051132      -0.027169      -0.016292       0.043461             11.942695       7.550724      -0.864283      -2.012707      12.246518      -6.635553      16.030843          -0.001168
          179              C       7.392974       7.094134       4.199913       0.101181      38.890315 0.41270848E+03  0.95692405E+04                                10.270444                            6.892821      -0.158762       1.962610                    0.999413      26.610792      75.763289       0.611914       0.431700      -1.055552      -0.007252      -0.015488       0.008782       0.019225       0.002291      -0.000723      -0.007275       0.010803      -0.004294      -0.010622       0.003122       0.007500             15.257905       7.998678      -1.725386      -1.121355      18.623370     -11.313585      19.151667          -0.000718
          180              C       8.327194       6.104465       4.263919      -0.192782      35.291255 0.45595229E+03  0.10936876E+05                                 9.598856                            7.266851      -0.133126       1.930467                    0.998423      30.669370      91.470915       0.587933       0.434315      -1.044487      -0.017461      -0.001478      -0.003343       0.017839       0.021082      -0.010164       0.017961       0.005253       0.033414      -0.035603       0.013371       0.022232             12.140889       8.132383      -2.738956      -0.804288      14.085037      -6.696516      14.205246          -0.000374
          181              C       8.274314       5.191269       5.252494       0.078802      27.667043 0.33558689E+03  0.74728887E+04                                 8.175930                            6.228209       0.078439       2.033640                    0.999613      26.963851      78.062591       0.634556       0.433464      -1.042624      -0.055579       0.012937       0.016375       0.059368      -0.001178       0.016837       0.034487       0.007038      -0.053077      -0.046123       0.011844       0.034280             10.063276       7.357535      -1.612428      -2.240618       9.996436      -4.247513      12.835857          -0.000390
          182              C       7.401787       8.107796       3.118237       0.050173      39.512571 0.41447959E+03  0.96054222E+04                                10.318832                            6.856246      -0.042035       1.996776                    0.999530      26.855432      76.047154       0.621430       0.425305      -1.061171      -0.006877       0.009469      -0.011230       0.016219      -0.014910      -0.005269      -0.019461      -0.021501       0.005687      -0.027018      -0.000619       0.027637             15.658141       8.510504      -0.581528      -0.955088      19.889550     -12.977970      18.574368          -0.000608
          183              C       6.228136       8.854547       2.850575      -0.150456      38.703072 0.45953801E+03  0.10963081E+05                                10.038385                            7.149648       0.163252       2.009327                    0.999764      30.270331      87.885683       0.615483       0.417137      -1.062913       0.018380       0.010177      -0.020490       0.029347       0.005481      -0.031320      -0.006591       0.045506      -0.023224      -0.027374      -0.018794       0.046168             13.554090       8.312960      -1.451396      -0.124168      17.586483     -10.132973      14.762826          -0.000335
          184              C       6.191413       9.808229       1.835663      -0.145344      37.459515 0.45909558E+03  0.10986295E+05                                 9.886841                            7.194164      -0.042703       1.949697                    0.999411      30.435698      89.466705       0.605437       0.422755      -1.055854       0.013797      -0.009969       0.016688       0.023838      -0.017188       0.009784       0.003833       0.029421      -0.069158      -0.027427      -0.007656       0.035083             13.146621       8.293058      -0.508948      -0.783805      16.341080      -9.454525      14.805724           0.000035
          185              C       7.323935      10.036153       1.045538       0.075382      37.461095 0.45250203E+03  0.10752410E+05                                10.102374                            7.251935      -0.315899       1.907645                    0.998807      27.504171      79.665637       0.591429       0.435831      -1.051450      -0.000312       0.020033      -0.001890       0.020124       0.007200       0.009658      -0.019244      -0.032158       0.054554      -0.031020      -0.001819       0.032840             14.338342       9.022773      -1.122048      -0.655322      19.019587      -9.878365      14.972666          -0.000936
          186              C       8.453519       9.289403       1.315956      -0.150403      38.227800 0.44659022E+03  0.10604619E+05                                 9.992525                            7.076404       0.073458       1.987374                    0.999721      30.148515      88.038913       0.613441       0.420482      -1.058164      -0.007648      -0.019656       0.028572       0.035514       0.002555      -0.027224       0.011632       0.023792      -0.040433      -0.033601      -0.000919       0.034520             13.718711       8.335824      -1.302270      -0.690862      17.872617     -10.092239      14.947692          -0.000084
          187              C       8.460864       8.349216       2.329644      -0.134107      36.935940 0.42162385E+03  0.98740413E+04                                 9.769630                            6.876205       0.111224       2.002475                    0.999809      29.700195      86.280158       0.621917       0.420537      -1.057569      -0.015212       0.022500      -0.026947       0.038259      -0.028233       0.008170       0.001606       0.013097      -0.064268      -0.026655      -0.013517       0.040172             13.370676       8.205193      -0.255124      -1.399767      16.853713     -10.045147      15.053121          -0.000190
          188              C       2.169565      12.349882      24.714375       0.040601      29.377097 0.35162211E+03  0.78754927E+04                                 8.356279                            6.263410       0.214651       2.059394                    0.999870      27.402962      78.052855       0.653624       0.418386      -1.058087      -0.020783      -0.059627       0.001518       0.063163       0.006831      -0.020023      -0.021217      -0.041330      -0.026841      -0.034334      -0.005210       0.039544             10.313587      12.104471       1.924799       5.882868       7.377478      -0.547638      11.458813          -0.000973
          189              C       3.022996      12.379872      25.780125      -0.197167      36.666133 0.45833573E+03  0.10971269E+05                                 9.746889                            7.209628       0.015728       1.966148                    0.999595      30.744176      90.593992       0.601672       0.425278      -1.053544      -0.000264      -0.014817       0.008126       0.016901       0.024841      -0.004663       0.022716      -0.016833      -0.054272      -0.036528      -0.003425       0.039953             12.316359      14.203629       1.237986       8.136278       8.388659      -1.021211      14.356788           0.000090
          190              C       3.118475      11.310728      26.633950       0.092195      37.575188 0.42444670E+03  0.99038828E+04                                10.019562                            6.976027      -0.085884       1.978840                    0.999437      26.942482      76.779215       0.610519       0.429956      -1.057342      -0.014200      -0.005921      -0.016469       0.022537       0.002112       0.012451      -0.009899      -0.001490      -0.003295      -0.017299       0.002774       0.014525             13.889992      17.091385       1.531490      10.349136       8.479429      -0.594223      16.099163          -0.001747
          191              C       2.319393      10.192101      26.395688      -0.218823      37.747071 0.48214574E+03  0.11645528E+05                                 9.851176                            7.340163       0.097323       1.988894                    0.999855      30.976294      90.598924       0.605147       0.419049      -1.061319       0.003976       0.009304       0.002722       0.010478       0.007668       0.014071      -0.035206      -0.038173       0.012087      -0.039085      -0.007421       0.046506             12.320759      15.204951       1.602508       7.905814       8.420520      -0.798934      13.336807          -0.000929
          192              C       1.486527      10.273074      25.265625       0.073746      27.742137 0.33514989E+03  0.74409701E+04                                 8.118948                            6.154413       0.137442       2.041733                    0.999813      27.140641      77.780908       0.650954       0.423804      -1.051299       0.011534       0.053766      -0.006634       0.055388       0.016718      -0.029270       0.016869      -0.010618      -0.091037      -0.052846       0.019708       0.033137              9.923819      11.796397       0.952480       5.695845       7.079777      -1.168253      10.895283          -0.000127
          193              C       4.121733      11.393201      27.782694       0.036523      39.478706 0.44292503E+03  0.10422536E+05                                10.243209                            7.062043      -0.048484       1.986240                    0.999430      27.413204      77.882710       0.616455       0.422242      -1.064504       0.021376      -0.000515       0.009448       0.023377      -0.000927       0.029314      -0.014312       0.001982       0.010285      -0.031151      -0.003054       0.034205             14.224880      16.417895       1.789007      10.227819       9.677524      -0.454300      16.579222          -0.000474
          194              C       4.970758      12.448849      27.973794      -0.139259      35.367949 0.44775001E+03  0.10687391E+05                                 9.566571                            7.166679      -0.072408       1.944455                    0.999259      30.525697      90.704730       0.596538       0.430161      -1.047401       0.017269      -0.017666       0.015762       0.029304      -0.019662      -0.005908      -0.015795      -0.022983       0.017701      -0.030647       0.004155       0.026492             11.813871      12.754058       2.508744       6.924562       9.866857      -0.049419      12.820699          -0.000532
          195              C       5.956389      12.388869      28.932356      -0.132650      35.717985 0.46920971E+03  0.11335955E+05                                 9.683082                            7.375689      -0.195984       1.908678                    0.998479      30.633211      91.695215       0.583103       0.434780      -1.044195      -0.016180      -0.015639      -0.020586       0.030498       0.012446      -0.012945       0.022512       0.000324      -0.027636      -0.034093       0.012441       0.021652             11.963988      11.160254       0.947874       6.449033      10.420803      -1.873691      14.310909           0.000032
          196              C       6.101811      11.285237      29.755556       0.067213      35.554045 0.45170835E+03  0.10728552E+05                                 9.682649                            7.237395      -0.293677       1.915509                    0.998677      27.497068      79.619504       0.593042       0.434848      -1.052072       0.017765      -0.005813       0.005042       0.019360      -0.012132       0.019801       0.011636       0.026440       0.053609      -0.033801       0.001668       0.032134             12.367557      11.496158       1.301853       6.431432      11.226018      -1.449602      14.380494          -0.001150
          197              C       5.239566      10.226590      29.584363      -0.147798      35.920433 0.45476276E+03  0.10871273E+05                                 9.586987                            7.180296       0.016604       1.970528                    0.999449      30.466470      89.899753       0.602670       0.425139      -1.052971      -0.010718       0.011681      -0.032200       0.035890      -0.005753      -0.017855      -0.016268      -0.030618       0.002326      -0.031365       0.005026       0.026339             11.744398      11.613760       1.191890       6.536997      10.126396      -1.452671      13.493037           0.000196
          198              C       4.240714      10.252081      28.624881      -0.155165      36.185479 0.46617520E+03  0.11185750E+05                                 9.612517                            7.252460       0.036716       1.971935                    0.999575      30.553225      89.599667       0.603306       0.423109      -1.056833       0.023788       0.009208       0.009413       0.027189       0.032047       0.002393       0.001325      -0.017691      -0.051791      -0.024777      -0.017206       0.041983             11.696943      12.556089       0.128991       6.874213       8.992829      -2.042108      13.541911          -0.000660
          199              C       6.489600       1.342052       9.082456       0.056938      28.240019 0.35771229E+03  0.80578760E+04                                 8.189294                            6.363156       0.162457       2.046785                    0.999824      27.411358      78.666907       0.640585       0.424466      -1.052772       0.044835       0.026081       0.015512       0.054139      -0.002425       0.016847       0.032668       0.040021       0.007036      -0.046302       0.010762       0.035541              9.877868       6.932899       1.483944       1.431746       9.484833      -4.301375      13.215873           0.000511
          200              C       6.430844       0.356881      10.071031      -0.218669      36.499233 0.48443118E+03  0.11708662E+05                                 9.605503                            7.343985       0.134085       1.999415                    0.999865      30.981853      90.496625       0.606971       0.417506      -1.062834       0.012839       0.002783       0.008977       0.015912       0.034637       0.005302       0.000749      -0.000231      -0.051134      -0.027171      -0.016292       0.043462             11.942727       7.550730       0.864275       2.012718      12.246539      -6.635579      16.030911          -0.001233
          201              C       7.392974       0.403366      11.112588       0.101185      38.890380 0.41270905E+03  0.95692538E+04                                10.270444                            6.892816      -0.158756       1.962612                    0.999413      26.610802      75.763235       0.611915       0.431699      -1.055553      -0.007253       0.015489      -0.008783       0.019226      -0.002289       0.000724      -0.007277       0.010804      -0.004295      -0.010623       0.003122       0.007501             15.257919       7.998671       1.725379       1.121355      18.623386     -11.313608      19.151699          -0.000878
          202              C       8.327194       1.393036      11.048581      -0.192780      35.291270 0.45595243E+03  0.10936878E+05                                 9.598850                            7.266847      -0.133125       1.930467                    0.998423      30.669365      91.470819       0.587934       0.434314      -1.044488      -0.017462       0.001478       0.003344       0.017840      -0.021083       0.010165       0.017961       0.005253       0.033413      -0.035604       0.013372       0.022232             12.140884       8.132370       2.738948       0.804289      14.085025      -6.696519      14.205257          -0.000393
          203              C       8.274314       2.306231      10.060006       0.078802      27.667086 0.33558738E+03  0.74729014E+04                                 8.175932                            6.228209       0.078441       2.033641                    0.999613      26.963879      78.062652       0.634557       0.433463      -1.042625      -0.055580      -0.012937      -0.016375       0.059369       0.001179      -0.016836       0.034486       0.007038      -0.053076      -0.046123       0.011844       0.034278             10.063282       7.357536       1.612428       2.240621       9.996436      -4.247514      12.835874          -0.000449
          204              C       7.401787      14.384703      12.194263       0.050174      39.512666 0.41448041E+03  0.96054437E+04                                10.318840                            6.856245      -0.042030       1.996777                    0.999530      26.855467      76.047205       0.621431       0.425304      -1.061172      -0.006877      -0.009470       0.011231       0.016220       0.014911       0.005269      -0.019462      -0.021499       0.005686      -0.027019      -0.000618       0.027637             15.658172       8.510499       0.581521       0.955091      19.889589     -12.978012      18.574428          -0.000689
          205              C       6.228136      13.637952      12.461925      -0.150453      38.703086 0.45953817E+03  0.10963081E+05                                10.038388                            7.149652       0.163258       2.009330                    0.999764      30.270279      87.885374       0.615482       0.417138      -1.062913       0.018380      -0.010176       0.020490       0.029347      -0.005480       0.031320      -0.006592       0.045508      -0.023225      -0.027375      -0.018794       0.046170             13.554103       8.312943       1.451422       0.124133      17.586512     -10.132999      14.762855          -0.000437
          206              C       6.191413      12.684271      13.476838      -0.145345      37.459471 0.45909510E+03  0.10986280E+05                                 9.886820                            7.194150      -0.042699       1.949698                    0.999411      30.435706      89.466698       0.605439       0.422754      -1.055854       0.013797       0.009969      -0.016687       0.023837       0.017188      -0.009783       0.003833       0.029421      -0.069160      -0.027427      -0.007656       0.035083             13.146589       8.293059       0.508976       0.783784      16.341015      -9.454489      14.805692          -0.000003
          207              C       7.323935      12.456346      14.266963       0.075387      37.461103 0.45250217E+03  0.10752413E+05                                10.102367                            7.251932      -0.315896       1.907646                    0.998807      27.504168      79.665591       0.591429       0.435831      -1.051450      -0.000312      -0.020033       0.001889       0.020124      -0.007199      -0.009657      -0.019245      -0.032157       0.054551      -0.031019      -0.001821       0.032840             14.338326       9.022786       1.122048       0.655323      19.019533      -9.878348      14.972661          -0.001114
          208              C       8.453519      13.203097      13.996544      -0.150401      38.227709 0.44658890E+03  0.10604581E+05                                 9.992494                            7.076379       0.073463       1.987376                    0.999721      30.148508      88.038877       0.613444       0.420480      -1.058165      -0.007648       0.019656      -0.028572       0.035513      -0.002555       0.027224       0.011631       0.023791      -0.040432      -0.033600      -0.000919       0.034520             13.718668       8.335818       1.302236       0.690895      17.872522     -10.092203      14.947665          -0.000151
          209              C       8.460864      14.143284      12.982856      -0.134106      36.935937 0.42162376E+03  0.98740346E+04                                 9.769624                            6.876200       0.111226       2.002475                    0.999809      29.700174      86.279958       0.621918       0.420536      -1.057570      -0.015212      -0.022499       0.026946       0.038259       0.028233      -0.008171       0.001605       0.013099      -0.064268      -0.026656      -0.013516       0.040172             13.370679       8.205175       0.255094       1.399789      16.853706     -10.045165      15.053156          -0.000260
          210              C       2.169565      10.142618      21.223125       0.040592      29.377064 0.35162158E+03  0.78754806E+04                                 8.356289                            6.263417       0.214640       2.059391                    0.999870      27.402938      78.052883       0.653621       0.418387      -1.058086      -0.020784       0.059623      -0.001521       0.063160      -0.006829       0.020027      -0.021215      -0.041328      -0.026846      -0.034337      -0.005205       0.039542             10.313598      12.104479      -1.924786      -5.882874       7.377482      -0.547656      11.458833          -0.001939
          211              C       3.022996      10.112628      20.157375      -0.197172      36.665976 0.45833300E+03  0.10971191E+05                                 9.746875                            7.209615       0.015736       1.966152                    0.999595      30.744074      90.593715       0.601671       0.425279      -1.053543      -0.000266       0.014815      -0.008125       0.016899      -0.024839       0.004663       0.022714      -0.016833      -0.054271      -0.036525      -0.003425       0.039950             12.316337      14.203592      -1.237967      -8.136256       8.388652      -1.021235      14.356768          -0.000070
          212              C       3.118475      11.181771      19.303550       0.092191      37.575016 0.42444460E+03  0.99038323E+04                                10.019582                            6.976048      -0.085891       1.978840                    0.999437      26.942376      76.779177       0.610513       0.429961      -1.057338      -0.014198       0.005920       0.016466       0.022533      -0.002108      -0.012448      -0.009896      -0.001484      -0.003293      -0.017291       0.002769       0.014522             13.890011      17.091384      -1.531469     -10.349137       8.479459      -0.594263      16.099190          -0.003493
          213              C       2.319393      12.300399      19.541813      -0.218832      37.746816 0.48214144E+03  0.11645409E+05                                 9.851144                            7.340131       0.097325       1.988897                    0.999855      30.976215      90.598905       0.605148       0.419049      -1.061318       0.003972      -0.009302      -0.002721       0.010475      -0.007666      -0.014071      -0.035202      -0.038173       0.012073      -0.039082      -0.007420       0.046501             12.320711      15.204824      -1.602442      -7.905767       8.420520      -0.799017      13.336790          -0.002039
          214              C       1.486527      12.219425      20.671875       0.073746      27.741969 0.33514724E+03  0.74408931E+04                                 8.118927                            6.154399       0.137451       2.041738                    0.999813      27.140451      77.780153       0.650953       0.423806      -1.051298       0.011532      -0.053765       0.006631       0.055387      -0.016715       0.029270       0.016868      -0.010618      -0.091041      -0.052846       0.019710       0.033136              9.923799      11.796356      -0.952418      -5.695851       7.079740      -1.168292      10.895303          -0.000360
          215              C       4.121733      11.099299      18.154806       0.036527      39.478526 0.44292273E+03  0.10422481E+05                                10.243232                            7.062063      -0.048489       1.986241                    0.999430      27.413099      77.882729       0.616448       0.422247      -1.064500       0.021372       0.000515      -0.009447       0.023373       0.000929      -0.029313      -0.014310       0.001985       0.010285      -0.031147      -0.003057       0.034204             14.224896      16.417888      -1.789014     -10.227796       9.677584      -0.454334      16.579216          -0.001139
          216              C       4.970758      10.043651      17.963706      -0.139260      35.367926 0.44774957E+03  0.10687383E+05                                 9.566588                            7.166689      -0.072397       1.944459                    0.999259      30.525644      90.704701       0.596536       0.430163      -1.047400       0.017270       0.017664      -0.015763       0.029304       0.019662       0.005909      -0.015793      -0.022983       0.017701      -0.030647       0.004157       0.026490             11.813889      12.754086      -2.508766      -6.924563       9.866887      -0.049414      12.820695          -0.001123
          217              C       5.956389      10.103631      17.005144      -0.132653      35.717968 0.46920958E+03  0.11335953E+05                                 9.683085                            7.375692      -0.195983       1.908678                    0.998479      30.633218      91.695295       0.583103       0.434780      -1.044194      -0.016181       0.015637       0.020587       0.030499      -0.012445       0.012946       0.022512       0.000323      -0.027635      -0.034092       0.012441       0.021651             11.963988      11.160275      -0.947895      -6.449030      10.420805      -1.873669      14.310883          -0.000093
          218              C       6.101811      11.207263      16.181944       0.067214      35.554010 0.45170727E+03  0.10728523E+05                                 9.682658                            7.237394      -0.293684       1.915507                    0.998677      27.497042      79.619489       0.593041       0.434849      -1.052071       0.017764       0.005812      -0.005044       0.019360       0.012134      -0.019799       0.011638       0.026442       0.053614      -0.033803       0.001671       0.032133             12.367575      11.496218      -1.301888      -6.431454      11.226023      -1.449570      14.380484          -0.002205
          219              C       5.239566      12.265910      16.353137      -0.147800      35.920530 0.45476290E+03  0.10871285E+05                                 9.587036                            7.180310       0.016608       1.970530                    0.999449      30.466490      89.900048       0.602667       0.425141      -1.052969      -0.010719      -0.011680       0.032200       0.035891       0.005752       0.017854      -0.016268      -0.030620       0.002327      -0.031364       0.005025       0.026339             11.744485      11.613920      -1.191939      -6.537106      10.126410      -1.452624      13.493124           0.000191
          220              C       4.240714      12.240419      17.312619      -0.155168      36.185603 0.46617539E+03  0.11185787E+05                                 9.612602                            7.252490       0.036712       1.971934                    0.999575      30.553357      89.601023       0.603299       0.423113      -1.056828       0.023789      -0.009206      -0.009414       0.027190      -0.032045      -0.002397       0.001325      -0.017698      -0.051787      -0.024777      -0.017204       0.041982             11.697062      12.556267      -0.129102      -6.874291       8.992944      -2.042066      13.541975          -0.001443
          221              C       7.344500      11.246250       0.092794      -0.025659      40.613687 0.43086607E+03  0.10161163E+05                                11.547087                            7.807344      -0.506080       1.855110                    0.993963      28.531363      83.599079       0.489564       0.530513      -0.996343       0.000000       0.000000      -0.000523       0.000523       0.000956       0.000000      -0.000000       0.010961       0.009405      -0.007131       0.003135       0.003996             16.900050      10.906560      -0.429883       0.000005      16.497509       0.000008      23.296080           0.000017
          222              C       7.344500      11.246250      15.219706      -0.025661      40.613706 0.43086635E+03  0.10161172E+05                                11.547090                            7.807348      -0.506081       1.855109                    0.993963      28.531389      83.599181       0.489564       0.530513      -0.996343      -0.000000       0.000000       0.000524       0.000524      -0.000955       0.000000       0.000000       0.010963       0.009406      -0.007132       0.003135       0.003997             16.900050      10.906599       0.429865       0.000003      16.497486      -0.000009      23.296067          -0.000077
          223              C       6.489600      13.652947      24.394956       0.056942      28.237909 0.35767796E+03  0.80569046E+04                                 8.188960                            6.362860       0.162431       2.046809                    0.999824      27.409597      78.660733       0.640599       0.424467      -1.052772       0.044822      -0.026056       0.015507       0.054115       0.002439       0.016826      -0.032659       0.040010       0.007032      -0.046291       0.010781       0.035509              9.877508       6.932579      -1.484035       1.431461       9.484779       4.301424      13.215166           0.000303
          224              C       6.430844      14.638119      25.383531      -0.218673      36.497684 0.48440138E+03  0.11707860E+05                                 9.605356                            7.343761       0.134167       1.999449                    0.999865      30.981458      90.497623       0.606975       0.417506      -1.062825       0.012829      -0.002787       0.008940       0.015883      -0.034610       0.005285      -0.000746      -0.000186      -0.051065      -0.027147      -0.016275       0.043422             11.942517       7.550816      -0.864778       2.012499      12.246635       6.635306      16.030098          -0.001553
          225              C       7.392974      14.591634      26.425088       0.101178      38.889191 0.41269839E+03  0.95689669E+04                                10.270362                            6.892820      -0.158801       1.962605                    0.999413      26.610321      75.762279       0.611901       0.431710      -1.055543      -0.007247      -0.015467      -0.008759       0.019195       0.002314       0.000699       0.007267       0.010788      -0.004268      -0.010614       0.003123       0.007491             15.257662       7.998748      -1.725408       1.121524      18.622844      11.313142      19.151394          -0.001315
          226              C       8.327194      13.601964      26.361081      -0.192797      35.290476 0.45593993E+03  0.10936498E+05                                 9.598758                            7.266773      -0.133041       1.930499                    0.998424      30.668738      91.468481       0.587934       0.434317      -1.044486      -0.017439      -0.001494       0.003323       0.017816       0.021079       0.010137      -0.017957       0.005270       0.033423      -0.035588       0.013354       0.022234             12.140755       8.132324      -2.738971       0.804264      14.084874       6.696388      14.205067          -0.000581
          227              C       8.274314      12.688769      25.372506       0.078812      27.664929 0.33555570E+03  0.74720102E+04                                 8.175562                            6.227940       0.078410       2.033661                    0.999612      26.962164      78.056397       0.634567       0.433466      -1.042624      -0.055540       0.012955      -0.016366       0.059333      -0.001152      -0.016857      -0.034490       0.007045      -0.053086      -0.046129       0.011823       0.034306             10.062821       7.357197      -1.612382       2.240454       9.996013       4.247322      12.835252          -0.000674
          228              C       7.401787       0.610296      27.506763       0.050185      39.511420 0.41446887E+03  0.96051419E+04                                10.318794                            6.856276      -0.042132       1.996755                    0.999530      26.854919      76.046354       0.621410       0.425320      -1.061159      -0.006874       0.009451       0.011206       0.016191      -0.014896       0.005254       0.019450      -0.021522       0.005704      -0.026995      -0.000636       0.027631             15.657990       8.510554      -0.581447       0.955218      19.889106      12.977748      18.574311          -0.000869
          229              C       6.228136       1.357047      27.774425      -0.150454      38.701751 0.45951925E+03  0.10962540E+05                                10.038209                            7.149507       0.163331       2.009361                    0.999764      30.269685      87.883906       0.615487       0.417138      -1.062911       0.018364       0.010190       0.020494       0.029345       0.005488       0.031302       0.006581       0.045484      -0.023243      -0.027357      -0.018789       0.046146             13.553862       8.312852      -1.451273       0.124282      17.585958      10.132832      14.762777          -0.000627
          230              C       6.191413       2.310729      28.789338      -0.145337      37.458216 0.45907516E+03  0.10985689E+05                                 9.886650                            7.194001      -0.042694       1.949711                    0.999411      30.434967      89.464221       0.605444       0.422755      -1.055853       0.013786      -0.009974      -0.016695       0.023838      -0.017174      -0.009782      -0.003841       0.029407      -0.069114      -0.027418      -0.007642       0.035060             13.146398       8.292947      -0.508952       0.783805      16.340627       9.454385      14.805620          -0.000009
          231              C       7.323935       2.538653      29.579463       0.075396      37.460188 0.45248927E+03  0.10752043E+05                                10.102302                            7.251895      -0.315988       1.907622                    0.998807      27.503670      79.664224       0.591422       0.435839      -1.051444      -0.000324       0.020025       0.001921       0.020120       0.007206      -0.009675       0.019214      -0.032163       0.054630      -0.031038      -0.001787       0.032825             14.338211       9.022802      -1.122006       0.655366      19.019160       9.878244      14.972670          -0.001217
          232              C       8.453519       1.791902      29.309044      -0.150398      38.226803 0.44657615E+03  0.10604209E+05                                 9.992396                            7.076308       0.073451       1.987381                    0.999721      30.147975      88.037219       0.613443       0.420484      -1.058162      -0.007638      -0.019669      -0.028576       0.035521       0.002557       0.027203      -0.011644       0.023780      -0.040403      -0.033589      -0.000908       0.034497             13.718525       8.335763      -1.302192       0.690911      17.872208      10.092099      14.947603          -0.000130
          233              C       8.460864       0.851716      28.295356      -0.134104      36.934918 0.42160980E+03  0.98736456E+04                                 9.769519                            6.876121       0.111295       2.002507                    0.999809      29.699618      86.278638       0.621916       0.420540      -1.057565      -0.015197       0.022510       0.026955       0.038265      -0.028220      -0.008165      -0.001612       0.013077      -0.064253      -0.026650      -0.013504       0.040154             13.370491       8.205169      -0.255118       1.399792      16.853326      10.044960      15.052979          -0.000432
          234              C       2.169565       4.852382       5.910625       0.040566      29.379150 0.35165248E+03  0.78763416E+04                                 8.356583                            6.263614       0.214739       2.059398                    0.999870      27.404467      78.057943       0.653623       0.418377      -1.058093      -0.020811      -0.059662      -0.001531       0.063206       0.006856       0.019974       0.021279      -0.041414      -0.026818      -0.034312      -0.005304       0.039617             10.314014      12.104982       1.924814      -5.883167       7.377672       0.547683      11.459389           0.001571
          235              C       3.022996       4.882372       4.844875      -0.197176      36.669723 0.45838581E+03  0.10972852E+05                                 9.747703                            7.210141       0.015472       1.966047                    0.999595      30.746267      90.604001       0.601631       0.425292      -1.053527      -0.000272      -0.014827      -0.008166       0.016929       0.024871       0.004631      -0.022732      -0.016841      -0.054305      -0.036537      -0.003463       0.039999             12.317495      14.205019       1.238100      -8.137143       8.389344       1.021318      14.358121           0.000388
          236              C       3.118475       3.813229       3.991050       0.092173      37.577655 0.42447321E+03  0.99047040E+04                                10.020070                            6.976289      -0.085845       1.978847                    0.999437      26.943709      76.784707       0.610499       0.429962      -1.057334      -0.014231      -0.005931       0.016489       0.022574       0.002139      -0.012482       0.009931      -0.001555      -0.003342      -0.017363       0.002815       0.014548             13.890868      17.092546       1.531553     -10.349923       8.479866       0.594310      16.100190           0.003028
          237              C       2.319393       2.694602       4.229312      -0.218833      37.751403 0.48220893E+03  0.11647527E+05                                 9.852088                            7.340755       0.096999       1.988772                    0.999855      30.978717      90.610136       0.605104       0.419061      -1.061303       0.003988       0.009348      -0.002756       0.010530       0.007673      -0.014150       0.035256      -0.038211       0.012022      -0.039183      -0.007385       0.046568             12.322004      15.206597       1.602613      -7.906714       8.421283       0.799096      13.338131           0.001789
          238              C       1.486527       2.775574       5.359375       0.073716      27.743993 0.33517868E+03  0.74417735E+04                                 8.119320                            6.154687       0.137517       2.041740                    0.999813      27.141801      77.785253       0.650937       0.423806      -1.051297       0.011526       0.053803       0.006639       0.055423       0.016791       0.029240      -0.016881      -0.010692      -0.091080      -0.052862       0.019648       0.033213              9.924356      11.797173       0.952414      -5.696240       7.079981       1.168345      10.895914           0.000257
          239              C       4.121733       3.895701       2.842306       0.036501      39.481155 0.44295051E+03  0.10423304E+05                                10.243618                            7.062227      -0.048335       1.986272                    0.999431      27.414276      77.886859       0.616448       0.422240      -1.064503       0.021399      -0.000517      -0.009473       0.023407      -0.000907      -0.029340       0.014328       0.001942       0.010262      -0.031197      -0.003023       0.034220             14.225630      16.418857       1.789078     -10.228523       9.677902       0.454349      16.580130           0.001071
          240              C       4.970758       4.951349       2.651206      -0.139277      35.369918 0.44777660E+03  0.10688211E+05                                 9.566948                            7.166891      -0.072459       1.944424                    0.999259      30.526942      90.709925       0.596528       0.430161      -1.047399       0.017251      -0.017681      -0.015759       0.029301      -0.019658       0.005889       0.015823      -0.022992       0.017687      -0.030643       0.004122       0.026521             11.814438      12.754784       2.508895      -6.925024       9.867218       0.049370      12.821312           0.000960
          241              C       5.956389       4.891369       1.692644      -0.132661      35.719268 0.46922799E+03  0.11336517E+05                                 9.683312                            7.375821      -0.195952       1.908675                    0.998479      30.634045      91.698481       0.583099       0.434779      -1.044195      -0.016173      -0.015654       0.020577       0.030496       0.012466       0.012936      -0.022512       0.000324      -0.027669      -0.034100       0.012437       0.021663             11.964346      11.160727       0.947943      -6.449348      10.420987       1.873654      14.311323           0.000094
          242              C       6.101811       3.787737       0.869444       0.067196      35.554819 0.45171807E+03  0.10728833E+05                                 9.682740                            7.237425      -0.293615       1.915526                    0.998677      27.497469      79.620684       0.593047       0.434842      -1.052076       0.017770      -0.005821      -0.005015       0.019360      -0.012126      -0.019828      -0.011618       0.026437       0.053543      -0.033787       0.001642       0.032145             12.367755      11.496498       1.301906      -6.431652      11.226047       1.449553      14.380719           0.001899
          243              C       5.239566       2.729090       1.040638      -0.147807      35.921899 0.45478016E+03  0.10871816E+05                                 9.587298                            7.180449       0.016606       1.970518                    0.999449      30.467302      89.903344       0.602660       0.425141      -1.052967      -0.010704       0.011688       0.032200       0.035889      -0.005759       0.017846       0.016288      -0.030634       0.002319      -0.031371       0.005011       0.026359             11.744898      11.614395       1.191932      -6.537462      10.126620       1.452698      13.493679          -0.000104
          244              C       4.240714       2.754582       2.000119      -0.155175      36.187815 0.46620507E+03  0.11186709E+05                                 9.613038                            7.252741       0.036637       1.971898                    0.999575      30.554634      89.606414       0.603284       0.423115      -1.056824       0.023788       0.009227      -0.009397       0.027190       0.032067      -0.002431      -0.001324      -0.017729      -0.051817      -0.024806      -0.017208       0.042013             11.697708      12.557031       0.129068      -6.874826       8.993303       2.042193      13.542789           0.001203
          245              C       6.489600       8.839552      21.542544       0.056946      28.237783 0.35767598E+03  0.80568482E+04                                 8.188927                            6.362835       0.162437       2.046812                    0.999824      27.409527      78.660458       0.640601       0.424466      -1.052773       0.044822       0.026057      -0.015508       0.054115      -0.002440      -0.016826      -0.032658       0.040012       0.007031      -0.046290       0.010782       0.035509              9.877463       6.932558       1.484018      -1.431479       9.484714       4.301385      13.215116           0.000253
          246              C       6.430844       7.854381      20.553969      -0.218673      36.497741 0.48440224E+03  0.11707882E+05                                 9.605361                            7.343768       0.134167       1.999449                    0.999865      30.981462      90.497546       0.606975       0.417506      -1.062825       0.012829       0.002787      -0.008941       0.015884       0.034611      -0.005285      -0.000746      -0.000186      -0.051068      -0.027147      -0.016276       0.043423             11.942521       7.550818       0.864755      -2.012517      12.246620       6.635307      16.030126          -0.001640
          247              C       7.392974       7.900865      19.512413       0.101174      38.889251 0.41269922E+03  0.95689866E+04                                10.270351                            6.892813      -0.158797       1.962605                    0.999413      26.610363      75.762290       0.611904       0.431709      -1.055545      -0.007247       0.015467       0.008759       0.019196      -0.002313      -0.000700       0.007268       0.010789      -0.004269      -0.010615       0.003123       0.007492             15.257634       7.998740       1.725399      -1.121532      18.622801      11.313111      19.151361          -0.001476
          248              C       8.327194       8.890535      19.576419      -0.192793      35.290377 0.45593889E+03  0.10936463E+05                                 9.598727                            7.266757      -0.133039       1.930500                    0.998424      30.668690      91.468192       0.587936       0.434316      -1.044487      -0.017440       0.001493      -0.003323       0.017816      -0.021080      -0.010137      -0.017958       0.005270       0.033421      -0.035589       0.013354       0.022234             12.140701       8.132312       2.738967      -0.804276      14.084797       6.696328      14.204994          -0.000672
          249              C       8.274314       9.803731      20.564994       0.078813      27.664904 0.33555572E+03  0.74720096E+04                                 8.175550                            6.227936       0.078414       2.033662                    0.999612      26.962155      78.056318       0.634568       0.433466      -1.042625      -0.055541      -0.012955       0.016367       0.059333       0.001152       0.016857      -0.034489       0.007045      -0.053085      -0.046128       0.011823       0.034305             10.062799       7.357192       1.612379      -2.240457       9.995981       4.247300      12.835223          -0.000762
          250              C       7.401787       6.887203      18.430738       0.050186      39.511469 0.41446957E+03  0.96051575E+04                                10.318783                            6.856268      -0.042130       1.996754                    0.999530      26.854941      76.046295       0.621413       0.425318      -1.061160      -0.006874      -0.009451      -0.011207       0.016192       0.014897      -0.005255       0.019450      -0.021520       0.005703      -0.026996      -0.000636       0.027631             15.657973       8.510522       0.581442      -0.955212      19.889094      12.977743      18.574304          -0.000952
          251              C       6.228136       6.140452      18.163075      -0.150452      38.701734 0.45951954E+03  0.10962541E+05                                10.038197                            7.149510       0.163337       2.009363                    0.999764      30.269636      87.883551       0.615487       0.417138      -1.062911       0.018364      -0.010189      -0.020495       0.029344      -0.005487      -0.031303       0.006581       0.045486      -0.023243      -0.027358      -0.018790       0.046147             13.553841       8.312823       1.451287      -0.124255      17.585957      10.132814      14.762743          -0.000725
          252              C       6.191413       5.186770      17.148163      -0.145335      37.458155 0.45907496E+03  0.10985678E+05                                 9.886627                            7.193996      -0.042690       1.949712                    0.999411      30.434920      89.463903       0.605445       0.422754      -1.055854       0.013786       0.009975       0.016694       0.023837       0.017174       0.009782      -0.003841       0.029408      -0.069115      -0.027418      -0.007643       0.035060             13.146352       8.292919       0.508945      -0.783802      16.340571       9.454338      14.805565          -0.000048
          253              C       7.323935       4.958846      16.358037       0.075393      37.460278 0.45249070E+03  0.10752084E+05                                10.102311                            7.251903      -0.315988       1.907621                    0.998807      27.503705      79.664316       0.591422       0.435838      -1.051444      -0.000324      -0.020025      -0.001921       0.020120      -0.007206       0.009674       0.019215      -0.032162       0.054625      -0.031037      -0.001789       0.032825             14.338222       9.022792       1.122007      -0.655362      19.019192       9.878258      14.972682          -0.001278
          254              C       8.453519       5.705598      16.628456      -0.150396      38.226671 0.44657498E+03  0.10604171E+05                                 9.992361                            7.076292       0.073457       1.987383                    0.999721      30.147918      88.036928       0.613445       0.420483      -1.058163      -0.007638       0.019669       0.028575       0.035521      -0.002557      -0.027203      -0.011643       0.023781      -0.040403      -0.033588      -0.000909       0.034497             13.718465       8.335733       1.302182      -0.690916      17.872127      10.092043      14.947535          -0.000162
          255              C       8.460864       6.645784      17.642144      -0.134101      36.934791 0.42160885E+03  0.98736097E+04                                 9.769478                            6.876103       0.111305       2.002511                    0.999809      29.699542      86.278129       0.621919       0.420539      -1.057567      -0.015197      -0.022510      -0.026955       0.038265       0.028219       0.008167      -0.001612       0.013080      -0.064253      -0.026651      -0.013503       0.040153             13.370428       8.205121       0.255104      -1.399796      16.853246      10.044907      15.052917          -0.000522
          256              C       2.169565       2.645118       9.401875       0.040561      29.379027 0.35165126E+03  0.78763059E+04                                 8.356569                            6.263616       0.214734       2.059397                    0.999870      27.404352      78.057524       0.653622       0.418378      -1.058092      -0.020810       0.059657       0.001534       0.063201      -0.006853      -0.019980       0.021275      -0.041412      -0.026820      -0.034318      -0.005295       0.039613             10.313991      12.104961      -1.924810       5.883161       7.377640       0.547663      11.459373           0.002333
          257              C       3.022996       2.615128      10.467625      -0.197176      36.669277 0.45837972E+03  0.10972662E+05                                 9.747610                            7.210086       0.015486       1.966054                    0.999595      30.746026      90.602919       0.601634       0.425292      -1.053529      -0.000275       0.014824       0.008165       0.016926      -0.024867      -0.004631      -0.022731      -0.016839      -0.054303      -0.036534      -0.003461       0.039995             12.317360      14.204844      -1.238085       8.137033       8.389266       1.021308      14.357969           0.000496
          258              C       3.118475       3.684271      11.321450       0.092170      37.577153 0.42446802E+03  0.99045545E+04                                10.020008                            6.976269      -0.085865       1.978844                    0.999437      26.943477      76.783988       0.610497       0.429965      -1.057332      -0.014228       0.005928      -0.016484       0.022567      -0.002133       0.012475       0.009926      -0.001545      -0.003340      -0.017351       0.002808       0.014543             13.890743      17.092362      -1.531521      10.349800       8.479811       0.594327      16.100056           0.004410
          259              C       2.319393       4.802898      11.083188      -0.218836      37.750814 0.48220144E+03  0.11647295E+05                                 9.851977                            7.340696       0.097012       1.988779                    0.999855      30.978408      90.608884       0.605107       0.419061      -1.061303       0.003982      -0.009344       0.002756       0.010525      -0.007669       0.014144       0.035251      -0.038205       0.012010      -0.039172      -0.007388       0.046561             12.321826      15.206317      -1.602557       7.906548       8.421204       0.799133      13.337957           0.002624
          260              C       1.486527       4.721926       9.953125       0.073717      27.743772 0.33517669E+03  0.74417090E+04                                 8.119277                            6.154681       0.137525       2.041745                    0.999813      27.141556      77.784120       0.650937       0.423807      -1.051298       0.011524      -0.053802      -0.006635       0.055421      -0.016788      -0.029242      -0.016879      -0.010694      -0.091077      -0.052861       0.019650       0.033211              9.924288      11.797062      -0.952344       5.696193       7.079913       1.168377      10.895888           0.000437
          261              C       4.121733       3.601799      12.470194       0.036505      39.480606 0.44294485E+03  0.10423138E+05                                10.243541                            7.062196      -0.048350       1.986271                    0.999431      27.414038      77.886071       0.616447       0.422242      -1.064502       0.021394       0.000516       0.009469       0.023402       0.000911       0.029336       0.014325       0.001948       0.010264      -0.031189      -0.003028       0.034217             14.225475      16.418644      -1.789066      10.228356       9.677855       0.454361      16.579926           0.001562
          262              C       4.970758       2.546151      12.661294      -0.139279      35.369772 0.44777481E+03  0.10688156E+05                                 9.566926                            7.166881      -0.072449       1.944428                    0.999259      30.526834      90.709521       0.596528       0.430162      -1.047399       0.017253       0.017678       0.015760       0.029301       0.019659      -0.005891       0.015819      -0.022990       0.017687      -0.030643       0.004125       0.026518             11.814394      12.754728      -2.508885       6.924980       9.867201       0.049376      12.821254           0.001385
          263              C       5.956389       2.606131      13.619856      -0.132662      35.719121 0.46922594E+03  0.11336455E+05                                 9.683286                            7.375806      -0.195953       1.908676                    0.998479      30.633969      91.698189       0.583099       0.434779      -1.044195      -0.016174       0.015652      -0.020579       0.030497      -0.012464      -0.012937      -0.022512       0.000324      -0.027667      -0.034099       0.012438       0.021661             11.964297      11.160677      -0.947940       6.449303      10.420969       1.873654      14.311246           0.000160
          264              C       6.101811       3.709763      14.443056       0.067194      35.554687 0.45171629E+03  0.10728783E+05                                 9.682731                            7.237422      -0.293625       1.915523                    0.998677      27.497406      79.620527       0.593046       0.434844      -1.052075       0.017770       0.005820       0.005018       0.019361       0.012128       0.019824      -0.011621       0.026440       0.053551      -0.033791       0.001647       0.032144             12.367726      11.496472      -1.301911       6.431616      11.226048       1.449557      14.380657           0.002724
          265              C       5.239566       4.768410      14.271863      -0.147808      35.921749 0.45477841E+03  0.10871761E+05                                 9.587269                            7.180432       0.016611       1.970521                    0.999449      30.467216      89.902968       0.602662       0.425141      -1.052968      -0.010706      -0.011688      -0.032200       0.035890       0.005758      -0.017847       0.016287      -0.030631       0.002319      -0.031369       0.005012       0.026357             11.744847      11.614360      -1.191954       6.537421      10.126591       1.452672      13.493591          -0.000135
          266              C       4.240714       4.742919      13.312381      -0.155176      36.187404 0.46619937E+03  0.11186540E+05                                 9.612962                            7.252690       0.036650       1.971903                    0.999575      30.554460      89.605826       0.603287       0.423114      -1.056824       0.023787      -0.009225       0.009400       0.027190      -0.032063       0.002427      -0.001326      -0.017725      -0.051811      -0.024801      -0.017207       0.042008             11.697592      12.556909      -0.129121       6.874718       8.993261       2.042149      13.542605           0.001760
          267              C       8.199400       8.839552      24.394956       0.056942      28.237912 0.35767788E+03  0.80569019E+04                                 8.188960                            6.362859       0.162432       2.046809                    0.999824      27.409589      78.660693       0.640599       0.424467      -1.052772      -0.044822       0.026056       0.015507       0.054115       0.002439      -0.016826       0.032659       0.040010       0.007031      -0.046291       0.010781       0.035509              9.877509       6.932575      -1.484031      -1.431463       9.484780      -4.301430      13.215172           0.000303
          268              C       8.258156       7.854381      25.383531      -0.218674      36.497746 0.48440205E+03  0.11707880E+05                                 9.605367                            7.343767       0.134165       1.999448                    0.999865      30.981474      90.497688       0.606975       0.417506      -1.062825      -0.012829       0.002787       0.008940       0.015883      -0.034610      -0.005285       0.000747      -0.000187      -0.051064      -0.027147      -0.016275       0.043422             11.942535       7.550824      -0.864774      -2.012505      12.246652      -6.635321      16.030129          -0.001553
          269              C       7.296026       7.900865      26.425088       0.101178      38.889197 0.41269832E+03  0.95689651E+04                                10.270364                            6.892821      -0.158800       1.962605                    0.999413      26.610320      75.762287       0.611901       0.431710      -1.055543       0.007247       0.015467      -0.008759       0.019195       0.002314      -0.000699      -0.007267       0.010788      -0.004268      -0.010614       0.003123       0.007491             15.257668       7.998749      -1.725404      -1.121529      18.622849     -11.313149      19.151405          -0.001315
          270              C       6.361806       8.890535      26.361081      -0.192797      35.290494 0.45594035E+03  0.10936511E+05                                 9.598764                            7.266778      -0.133042       1.930499                    0.998424      30.668747      91.468542       0.587934       0.434317      -1.044486       0.017439       0.001494       0.003323       0.017816       0.021079      -0.010137       0.017957       0.005269       0.033424      -0.035588       0.013354       0.022234             12.140762       8.132331      -2.738976      -0.804265      14.084885      -6.696390      14.205071          -0.000581
          271              C       6.414686       9.803731      25.372506       0.078812      27.664947 0.33555612E+03  0.74720221E+04                                 8.175568                            6.227945       0.078409       2.033661                    0.999612      26.962169      78.056428       0.634567       0.433467      -1.042624       0.055540      -0.012955      -0.016366       0.059333      -0.001152       0.016857       0.034490       0.007045      -0.053086      -0.046129       0.011823       0.034306             10.062827       7.357204      -1.612383      -2.240457       9.996019      -4.247324      12.835259          -0.000674
          272              C       7.287213       6.887203      27.506763       0.050185      39.511417 0.41446882E+03  0.96051406E+04                                10.318794                            6.856275      -0.042132       1.996755                    0.999530      26.854919      76.046357       0.621410       0.425320      -1.061159       0.006874      -0.009451       0.011206       0.016191      -0.014896      -0.005254      -0.019450      -0.021522       0.005704      -0.026995      -0.000636       0.027631             15.657990       8.510556      -0.581448      -0.955221      19.889102     -12.977746      18.574312          -0.000869
          273              C       8.460864       6.140452      27.774425      -0.150455      38.701745 0.45951911E+03  0.10962535E+05                                10.038207                            7.149505       0.163331       2.009361                    0.999764      30.269679      87.883877       0.615487       0.417138      -1.062911      -0.018364      -0.010190       0.020494       0.029345       0.005488      -0.031302      -0.006581       0.045485      -0.023243      -0.027357      -0.018789       0.046146             13.553860       8.312852      -1.451269      -0.124288      17.585952     -10.132829      14.762775          -0.000627
          274              C       8.497586       5.186770      28.789338      -0.145337      37.458211 0.45907499E+03  0.10985684E+05                                 9.886649                            7.193999      -0.042694       1.949711                    0.999411      30.434962      89.464195       0.605444       0.422755      -1.055853      -0.013786       0.009974      -0.016694       0.023838      -0.017174       0.009782       0.003841       0.029407      -0.069114      -0.027418      -0.007642       0.035060             13.146397       8.292947      -0.508942      -0.783814      16.340621      -9.454385      14.805623          -0.000009
          275              C       7.365065       4.958846      29.579463       0.075396      37.460209 0.45248940E+03  0.10752046E+05                                10.102305                            7.251895      -0.315988       1.907622                    0.998807      27.503674      79.664237       0.591422       0.435839      -1.051444       0.000324      -0.020025       0.001921       0.020120       0.007206       0.009675      -0.019214      -0.032163       0.054630      -0.031038      -0.001787       0.032826             14.338219       9.022802      -1.121999      -0.655374      19.019169      -9.878254      14.972687          -0.001218
          276              C       6.235480       5.705598      29.309044      -0.150398      38.226824 0.44657650E+03  0.10604220E+05                                 9.992402                            7.076311       0.073451       1.987380                    0.999721      30.147987      88.037271       0.613443       0.420484      -1.058162       0.007638       0.019669      -0.028576       0.035522       0.002557      -0.027203       0.011644       0.023781      -0.040403      -0.033589      -0.000908       0.034497             13.718534       8.335764      -1.302185      -0.690918      17.872219     -10.092109      14.947620          -0.000130
          277              C       6.228136       6.645784      28.295356      -0.134104      36.934923 0.42160985E+03  0.98736476E+04                                 9.769521                            6.876121       0.111295       2.002507                    0.999809      29.699625      86.278680       0.621916       0.420540      -1.057565       0.015197      -0.022510       0.026955       0.038265      -0.028220       0.008165       0.001612       0.013077      -0.064253      -0.026649      -0.013504       0.040154             13.370495       8.205172      -0.255116      -1.399797      16.853328     -10.044963      15.052986          -0.000432
          278              C      12.519435       2.645118       5.910625       0.040565      29.379122 0.35165216E+03  0.78763328E+04                                 8.356585                            6.263619       0.214736       2.059398                    0.999870      27.404423      78.057808       0.653622       0.418378      -1.058093       0.020810       0.059660      -0.001531       0.063204       0.006855      -0.019976      -0.021277      -0.041413      -0.026819      -0.034314      -0.005301       0.039615             10.314017      12.104999       1.924820       5.883172       7.377667      -0.547671      11.459386           0.001582
          279              C      11.666004       2.615128       4.844875      -0.197175      36.669575 0.45838377E+03  0.10972790E+05                                 9.747675                            7.210124       0.015475       1.966049                    0.999595      30.746185      90.603671       0.601632       0.425292      -1.053528       0.000272       0.014826      -0.008165       0.016928       0.024870      -0.004631       0.022732      -0.016840      -0.054303      -0.036535      -0.003462       0.039998             12.317455      14.204978       1.238102       8.137111       8.389321      -1.021308      14.358067           0.000388
          280              C      11.570525       3.684271       3.991050       0.092172      37.577543 0.42447191E+03  0.99046678E+04                                10.020064                            6.976288      -0.085852       1.978846                    0.999437      26.943649      76.784556       0.610498       0.429963      -1.057333       0.014230       0.005930       0.016488       0.022572       0.002137       0.012479      -0.009929      -0.001552      -0.003341      -0.017359       0.002812       0.014546             13.890853      17.092532       1.531549      10.349911       8.479856      -0.594309      16.100172           0.003045
          281              C      12.369607       4.802898       4.229312      -0.218833      37.751246 0.48220695E+03  0.11647465E+05                                 9.852064                            7.340744       0.097002       1.988774                    0.999855      30.978616      90.609738       0.605104       0.419062      -1.061303      -0.003987      -0.009346      -0.002755       0.010528       0.007672       0.014148      -0.035254      -0.038209       0.012020      -0.039178      -0.007387       0.046565             12.321966      15.206554       1.602611       7.906683       8.421260      -0.799089      13.338084           0.001799
          282              C      13.202473       4.721926       5.359375       0.073716      27.743914 0.33517789E+03  0.74417504E+04                                 8.119303                            6.154680       0.137519       2.041741                    0.999813      27.141749      77.785026       0.650938       0.423806      -1.051298      -0.011527      -0.053803       0.006638       0.055422       0.016789      -0.029241       0.016881      -0.010693      -0.091078      -0.052861       0.019649       0.033212              9.924329      11.797142       0.952411       5.696218       7.079964      -1.168341      10.895882           0.000260
          283              C      10.567267       3.601799       2.842306       0.036502      39.481039 0.44294936E+03  0.10423271E+05                                10.243604                            7.062222      -0.048342       1.986270                    0.999431      27.414221      77.886688       0.616448       0.422241      -1.064503      -0.021398       0.000516      -0.009471       0.023406      -0.000908       0.029339      -0.014328       0.001944       0.010263      -0.031195      -0.003024       0.034219             14.225603      16.418829       1.789075      10.228498       9.677889      -0.454348      16.580092           0.001075
          284              C       9.718242       2.546151       2.651206      -0.139277      35.369908 0.44777675E+03  0.10688215E+05                                 9.566947                            7.166893      -0.072457       1.944425                    0.999259      30.526920      90.709844       0.596528       0.430162      -1.047399      -0.017252       0.017681      -0.015759       0.029301      -0.019658      -0.005889      -0.015822      -0.022992       0.017688      -0.030643       0.004123       0.026521             11.814435      12.754785       2.508894       6.925020       9.867217      -0.049371      12.821302           0.000964
          285              C       8.732610       2.606131       1.692644      -0.132660      35.719203 0.46922727E+03  0.11336495E+05                                 9.683300                            7.375815      -0.195952       1.908675                    0.998479      30.634019      91.698375       0.583099       0.434779      -1.044195       0.016173       0.015653       0.020578       0.030496       0.012466      -0.012937       0.022512       0.000324      -0.027668      -0.034100       0.012437       0.021662             11.964327      11.160708       0.947941       6.449329      10.420979      -1.873657      14.311293           0.000094
          286              C       8.587189       3.709763       0.869444       0.067195      35.554788 0.45171773E+03  0.10728824E+05                                 9.682740                            7.237426      -0.293618       1.915525                    0.998677      27.497458      79.620673       0.593046       0.434843      -1.052076      -0.017770       0.005821      -0.005016       0.019360      -0.012127       0.019826       0.011619       0.026438       0.053545      -0.033788       0.001644       0.032145             12.367750      11.496491       1.301907       6.431642      11.226050      -1.449558      14.380709           0.001908
          287              C       9.449434       4.768410       1.040638      -0.147807      35.921824 0.45477922E+03  0.10871787E+05                                 9.587282                            7.180440       0.016606       1.970519                    0.999449      30.467264      89.903176       0.602661       0.425141      -1.052967       0.010704      -0.011688       0.032200       0.035889      -0.005758      -0.017846      -0.016288      -0.030633       0.002319      -0.031370       0.005011       0.026359             11.744872      11.614371       1.191934       6.537441      10.126605      -1.452692      13.493642          -0.000105
          288              C      10.448286       4.742919       2.000119      -0.155175      36.187733 0.46620416E+03  0.11186680E+05                                 9.613025                            7.252736       0.036639       1.971898                    0.999575      30.554587      89.606223       0.603284       0.423115      -1.056824      -0.023788      -0.009226      -0.009397       0.027190       0.032066       0.002429       0.001325      -0.017728      -0.051815      -0.024805      -0.017208       0.042012             11.697685      12.557009       0.129068       6.874807       8.993289      -2.042188      13.542758           0.001213
          289              C       8.199400      13.652947      21.542544       0.056947      28.237759 0.35767578E+03  0.80568425E+04                                 8.188923                            6.362833       0.162437       2.046812                    0.999824      27.409521      78.660434       0.640601       0.424466      -1.052773      -0.044822      -0.026057      -0.015508       0.054115      -0.002439       0.016825       0.032658       0.040011       0.007031      -0.046290       0.010782       0.035509              9.877454       6.932558       1.484020       1.431477       9.484704      -4.301374      13.215100           0.000252
          290              C       8.258156      14.638119      20.553969      -0.218673      36.497732 0.48440252E+03  0.11707890E+05                                 9.605361                            7.343772       0.134167       1.999449                    0.999865      30.981460      90.497530       0.606975       0.417506      -1.062825      -0.012829      -0.002787      -0.008941       0.015884       0.034611       0.005285       0.000746      -0.000186      -0.051068      -0.027147      -0.016276       0.043423             11.942520       7.550816       0.864753       2.012514      12.246616      -6.635305      16.030126          -0.001642
          291              C       7.296026      14.591634      19.512413       0.101174      38.889226 0.41269904E+03  0.95689811E+04                                10.270347                            6.892812      -0.158798       1.962605                    0.999413      26.610355      75.762260       0.611904       0.431709      -1.055545       0.007247      -0.015467       0.008759       0.019196      -0.002313       0.000700      -0.007268       0.010789      -0.004269      -0.010615       0.003123       0.007492             15.257628       7.998736       1.725404       1.121522      18.622798     -11.313108      19.151350          -0.001478
          292              C       6.361806      13.601964      19.576419      -0.192793      35.290348 0.45593835E+03  0.10936447E+05                                 9.598721                            7.266753      -0.133037       1.930501                    0.998424      30.668676      91.468127       0.587936       0.434316      -1.044487       0.017439      -0.001493      -0.003323       0.017816      -0.021080       0.010137       0.017958       0.005270       0.033421      -0.035588       0.013354       0.022234             12.140693       8.132305       2.738962       0.804273      14.084784      -6.696327      14.204991          -0.000673
          293              C       6.414686      12.688769      20.564994       0.078813      27.664907 0.33555565E+03  0.74720074E+04                                 8.175551                            6.227936       0.078414       2.033663                    0.999612      26.962146      78.056285       0.634568       0.433466      -1.042624       0.055540       0.012955       0.016367       0.059333       0.001152      -0.016857       0.034489       0.007046      -0.053085      -0.046128       0.011823       0.034305             10.062800       7.357193       1.612378       2.240456       9.995978      -4.247303      12.835229          -0.000763
          294              C       7.287213       0.610296      18.430738       0.050185      39.511464 0.41446947E+03  0.96051548E+04                                10.318784                            6.856268      -0.042131       1.996754                    0.999530      26.854935      76.046278       0.621412       0.425319      -1.061160       0.006874       0.009451      -0.011207       0.016192       0.014897       0.005255      -0.019450      -0.021520       0.005703      -0.026996      -0.000636       0.027631             15.657976       8.510522       0.581445       0.955206      19.889102     -12.977746      18.574303          -0.000953
          295              C       8.460864       1.357047      18.163075      -0.150453      38.701737 0.45951943E+03  0.10962539E+05                                10.038200                            7.149509       0.163337       2.009363                    0.999764      30.269636      87.883569       0.615487       0.417138      -1.062911      -0.018364       0.010189      -0.020495       0.029344      -0.005487       0.031303      -0.006580       0.045486      -0.023242      -0.027358      -0.018789       0.046147             13.553848       8.312825       1.451287       0.124255      17.585969     -10.132823      14.762752          -0.000725
          296              C       8.497586       2.310729      17.148163      -0.145335      37.458171 0.45907486E+03  0.10985676E+05                                 9.886630                            7.193993      -0.042689       1.949712                    0.999411      30.434923      89.463945       0.605445       0.422754      -1.055854      -0.013785      -0.009975       0.016694       0.023837       0.017174      -0.009782       0.003841       0.029407      -0.069115      -0.027417      -0.007643       0.035060             13.146360       8.292923       0.508952       0.783798      16.340585      -9.454348      14.805571          -0.000047
          297              C       7.365065       2.538653      16.358037       0.075393      37.460266 0.45249074E+03  0.10752085E+05                                10.102310                            7.251903      -0.315988       1.907621                    0.998807      27.503706      79.664322       0.591422       0.435839      -1.051444       0.000324       0.020025      -0.001921       0.020120      -0.007206      -0.009674      -0.019215      -0.032162       0.054625      -0.031037      -0.001788       0.032825             14.338215       9.022795       1.122007       0.655362      19.019177      -9.878249      14.972674          -0.001279
          298              C       6.235480       1.791902      16.628456      -0.150396      38.226642 0.44657487E+03  0.10604168E+05                                 9.992357                            7.076292       0.073457       1.987383                    0.999721      30.147913      88.036896       0.613445       0.420483      -1.058163       0.007638      -0.019669       0.028575       0.035521      -0.002557       0.027203       0.011643       0.023781      -0.040403      -0.033588      -0.000909       0.034497             13.718452       8.335732       1.302181       0.690914      17.872105     -10.092026      14.947518          -0.000163
          299              C       6.228136       0.851716      17.642144      -0.134102      36.934791 0.42160895E+03  0.98736125E+04                                 9.769478                            6.876105       0.111305       2.002510                    0.999809      29.699541      86.278122       0.621918       0.420539      -1.057567       0.015197       0.022510      -0.026955       0.038265       0.028219      -0.008167       0.001612       0.013080      -0.064253      -0.026651      -0.013503       0.040153             13.370425       8.205122       0.255102       1.399796      16.853242     -10.044903      15.052910          -0.000524
          300              C      12.519435       4.852382       9.401875       0.040560      29.379152 0.35165307E+03  0.78763563E+04                                 8.356588                            6.263629       0.214735       2.059396                    0.999870      27.404442      78.057821       0.653621       0.418378      -1.058093       0.020811      -0.059659       0.001533       0.063203      -0.006855       0.019978      -0.021277      -0.041414      -0.026818      -0.034316      -0.005299       0.039615             10.314020      12.104997      -1.924812      -5.883187       7.377652      -0.547662      11.459412           0.002332
          301              C      11.666004       4.882372      10.467625      -0.197176      36.669432 0.45838183E+03  0.10972728E+05                                 9.747639                            7.210103       0.015483       1.966051                    0.999595      30.746119      90.603305       0.601634       0.425292      -1.053528       0.000275      -0.014825       0.008166       0.016928      -0.024869       0.004631       0.022731      -0.016839      -0.054306      -0.036535      -0.003462       0.039997             12.317402      14.204893      -1.238088      -8.137068       8.389290      -1.021311      14.358022           0.000498
          302              C      11.570525       3.813229      11.321450       0.092169      37.577321 0.42447001E+03  0.99046116E+04                                10.020025                            6.976277      -0.085856       1.978845                    0.999437      26.943565      76.784255       0.610498       0.429964      -1.057333       0.014230      -0.005929      -0.016485       0.022570      -0.002136      -0.012478      -0.009928      -0.001548      -0.003340      -0.017356       0.002810       0.014545             13.890775      17.092399      -1.531520     -10.349832       8.479825      -0.594332      16.100103           0.004406
          303              C      12.369607       2.694602      11.083188      -0.218837      37.751020 0.48220431E+03  0.11647383E+05                                 9.852009                            7.340714       0.097007       1.988776                    0.999855      30.978537      90.609370       0.605107       0.419061      -1.061303      -0.003984       0.009347       0.002757       0.010528      -0.007671      -0.014148      -0.035253      -0.038209       0.012011      -0.039177      -0.007387       0.046564             12.321872      15.206370      -1.602555      -7.906586       8.421230      -0.799144      13.338016           0.002624
          304              C      13.202473       2.775574       9.953125       0.073716      27.743897 0.33517836E+03  0.74417552E+04                                 8.119301                            6.154697       0.137523       2.041743                    0.999813      27.141624      77.784355       0.650936       0.423807      -1.051298      -0.011524       0.053804      -0.006635       0.055422      -0.016790       0.029241       0.016880      -0.010695      -0.091080      -0.052862       0.019649       0.033213              9.924324      11.797104      -0.952335      -5.696226       7.079927      -1.168387      10.895941           0.000437
          305              C      10.567267       3.895701      12.470194       0.036504      39.480753 0.44294637E+03  0.10423183E+05                                10.243561                            7.062205      -0.048341       1.986272                    0.999431      27.414110      77.886326       0.616447       0.422241      -1.064502      -0.021395      -0.000516       0.009471       0.023403       0.000910      -0.029337      -0.014326       0.001946       0.010263      -0.031192      -0.003026       0.034218             14.225510      16.418678      -1.789067     -10.228386       9.677879      -0.454369      16.579974           0.001563
          306              C       9.718242       4.951349      12.661294      -0.139279      35.369841 0.44777589E+03  0.10688190E+05                                 9.566940                            7.166891      -0.072453       1.944426                    0.999259      30.526885      90.709746       0.596528       0.430162      -1.047399      -0.017252      -0.017679       0.015760       0.029301       0.019659       0.005890      -0.015821      -0.022990       0.017687      -0.030643       0.004124       0.026519             11.814414      12.754749      -2.508894      -6.924993       9.867219      -0.049374      12.821275           0.001386
          307              C       8.732610       4.891369      13.619856      -0.132662      35.719147 0.46922653E+03  0.11336473E+05                                 9.683292                            7.375812      -0.195954       1.908675                    0.998479      30.633996      91.698306       0.583099       0.434779      -1.044195       0.016173      -0.015653      -0.020578       0.030497      -0.012464       0.012937       0.022512       0.000324      -0.027668      -0.034099       0.012438       0.021662             11.964305      11.160681      -0.947946      -6.449304      10.420980      -1.873652      14.311256           0.000161
          308              C       8.587189       3.787737      14.443056       0.067193      35.554735 0.45171696E+03  0.10728802E+05                                 9.682735                            7.237424      -0.293623       1.915524                    0.998677      27.497432      79.620598       0.593046       0.434843      -1.052075      -0.017771      -0.005820       0.005017       0.019361       0.012127      -0.019825       0.011620       0.026440       0.053548      -0.033789       0.001645       0.032145             12.367735      11.496478      -1.301920      -6.431622      11.226055      -1.449550      14.380670           0.002722
          309              C       9.449434       2.729090      14.271863      -0.147808      35.921818 0.45477903E+03  0.10871781E+05                                 9.587286                            7.180439       0.016613       1.970521                    0.999449      30.467246      89.903136       0.602661       0.425141      -1.052967       0.010706       0.011688      -0.032200       0.035889       0.005758       0.017847      -0.016287      -0.030633       0.002319      -0.031370       0.005012       0.026358             11.744877      11.614390      -1.191954      -6.537450      10.126607      -1.452677      13.493636          -0.000133
          310              C      10.448286       2.754582      13.312381      -0.155177      36.187570 0.46620135E+03  0.11186603E+05                                 9.612996                            7.252707       0.036645       1.971901                    0.999575      30.554556      89.606279       0.603286       0.423115      -1.056824      -0.023787       0.009226       0.009399       0.027190      -0.032064      -0.002429       0.001326      -0.017727      -0.051814      -0.024803      -0.017207       0.042010             11.697642      12.556962      -0.129126      -6.874757       8.993297      -2.042159      13.542668           0.001760
          311              C       7.344500       3.748750      30.532206      -0.025656      40.613544 0.43086387E+03  0.10161098E+05                                11.547064                            7.807320      -0.506081       1.855111                    0.993963      28.531247      83.598663       0.489565       0.530512      -0.996343       0.000000       0.000000       0.000529       0.000529       0.000969      -0.000000       0.000000       0.010896       0.009401      -0.007100       0.003134       0.003967             16.900057      10.906705      -0.429832      -0.000006      16.497253      -0.000009      23.296212           0.000001
          312              C       7.344500       3.748750      15.405294      -0.025655      40.613448 0.43086312E+03  0.10161076E+05                                11.547044                            7.807312      -0.506080       1.855113                    0.993963      28.531201      83.598534       0.489565       0.530512      -0.996343      -0.000000       0.000000      -0.000529       0.000529      -0.000968      -0.000000      -0.000000       0.010898       0.009401      -0.007101       0.003134       0.003967             16.900006      10.906682       0.429833      -0.000002      16.497221       0.000008      23.296116           0.000041
          313              N       7.294557       2.309230       6.221469      -0.223985      38.285328 0.53266740E+03  0.13026194E+05                                 9.706957                            7.586584      -0.281403       1.925595                    0.998874      28.612205      80.829371       0.618126       0.405198      -1.083762       0.010326      -0.081376      -0.092599       0.123706      -0.006671       0.014954      -0.032106       0.010161      -0.021644      -0.037575       0.001327       0.036248             12.120490       8.415062      -1.771217       2.810746      11.217869       3.980867      16.728539          -0.008188
          314              N      13.299421      11.211761      24.463556      -0.221870      38.891330 0.53157015E+03  0.12989276E+05                                 9.871166                            7.590539      -0.237439       1.939640                    0.999073      28.579615      80.637310       0.616688       0.406458      -1.083204      -0.072889      -0.011555       0.103557       0.127163       0.011321       0.024076       0.008442      -0.008524      -0.090483      -0.041433       0.006861       0.034573             12.682506      15.725767       2.064318      -6.530547       8.598704       0.984619      13.723047          -0.000756
          315              N       7.294557       5.188270       9.091031      -0.223978      38.285180 0.53266497E+03  0.13026115E+05                                 9.706917                            7.586556      -0.281392       1.925599                    0.998874      28.612134      80.829009       0.618129       0.405197      -1.083763       0.010325       0.081377       0.092600       0.123707       0.006672      -0.014955      -0.032105       0.010162      -0.021643      -0.037574       0.001325       0.036249             12.120433       8.415032       1.771216      -2.810731      11.217813       3.980836      16.728454          -0.008308
          316              N      13.299421      11.280739      21.473944      -0.221878      38.891529 0.53157274E+03  0.12989356E+05                                 9.871204                            7.590558      -0.237443       1.939639                    0.999073      28.579688      80.637586       0.616688       0.406458      -1.083203      -0.072886       0.011559      -0.103561       0.127165      -0.011321      -0.024075       0.008443      -0.008523      -0.090487      -0.041433       0.006860       0.034574             12.682577      15.725873      -2.064311       6.530618       8.598722       0.984631      13.723138          -0.002037
          317              N       7.394443       5.188270       6.221469      -0.223985      38.285307 0.53266707E+03  0.13026184E+05                                 9.706953                            7.586582      -0.281403       1.925595                    0.998874      28.612204      80.829363       0.618126       0.405198      -1.083762      -0.010325       0.081376      -0.092599       0.123706      -0.006671      -0.014954       0.032106       0.010161      -0.021644      -0.037575       0.001327       0.036248             12.120481       8.415062      -1.771221      -2.810740      11.217863      -3.980860      16.728518          -0.008187
          318              N       1.389579      11.280739      24.463556      -0.221872      38.891462 0.53157209E+03  0.12989336E+05                                 9.871191                            7.590554      -0.237448       1.939637                    0.999073      28.579670      80.637526       0.616688       0.406458      -1.083203       0.072890       0.011556       0.103558       0.127164       0.011322      -0.024074      -0.008444      -0.008526      -0.090485      -0.041432       0.006858       0.034574             12.682545      15.725815       2.064326       6.530577       8.598729      -0.984624      13.723091          -0.000752
          319              N       7.394443       2.309230       9.091031      -0.223979      38.285201 0.53266522E+03  0.13026122E+05                                 9.706922                            7.586558      -0.281392       1.925599                    0.998874      28.612132      80.829000       0.618129       0.405197      -1.083763      -0.010325      -0.081377       0.092599       0.123707       0.006672       0.014955       0.032105       0.010162      -0.021643      -0.037574       0.001325       0.036249             12.120440       8.415038       1.771217       2.810739      11.217819      -3.980836      16.728464          -0.008308
          320              N       1.389579      11.211761      21.473944      -0.221880      38.891490 0.53157220E+03  0.12989341E+05                                 9.871201                            7.590558      -0.237441       1.939639                    0.999073      28.579676      80.637566       0.616687       0.406459      -1.083203       0.072886      -0.011558      -0.103560       0.127164      -0.011320       0.024077      -0.008442      -0.008522      -0.090487      -0.041435       0.006862       0.034573             12.682566      15.725854      -2.064310      -6.530601       8.598719      -0.984634      13.723125          -0.002035
          321              N       7.394443      12.685770      24.403531      -0.223925      38.282482 0.53261600E+03  0.13024734E+05                                 9.706932                            7.586534      -0.281517       1.925566                    0.998876      28.610698      80.826733       0.618084       0.405232      -1.083730      -0.010319       0.081297       0.092495       0.123576      -0.006635       0.014930      -0.032099       0.010135      -0.021627      -0.037562       0.001354       0.036209             12.120487       8.415032      -1.771314       2.810587      11.218029       3.980960      16.728400          -0.008493
          322              N       1.389579       3.783238       6.161444      -0.221921      38.892896 0.53159479E+03  0.12990042E+05                                 9.871544                            7.590778      -0.237350       1.939657                    0.999074      28.580289      80.639992       0.616670       0.406465      -1.083198       0.072919       0.011540      -0.103514       0.127143       0.011347       0.023985       0.008438      -0.008633      -0.090328      -0.041334       0.006796       0.034538             12.683269      15.726886       2.064350      -6.531192       8.598879       0.984621      13.724041           0.005558
          323              N       7.394443       9.806730      21.533969      -0.223930      38.282636 0.53261892E+03  0.13024824E+05                                 9.706960                            7.586558      -0.281523       1.925563                    0.998876      28.610774      80.827027       0.618083       0.405232      -1.083730      -0.010319      -0.081297      -0.092496       0.123577       0.006636      -0.014930      -0.032098       0.010136      -0.021627      -0.037562       0.001353       0.036209             12.120520       8.415058       1.771319      -2.810605      11.218052       3.980960      16.728450          -0.008607
          324              N       1.389579       3.714261       9.151056      -0.221930      38.892938 0.53159573E+03  0.12990073E+05                                 9.871561                            7.590793      -0.237353       1.939655                    0.999074      28.580302      80.640092       0.616669       0.406466      -1.083197       0.072918      -0.011538       0.103513       0.127142      -0.011344      -0.023991       0.008434      -0.008629      -0.090319      -0.041336       0.006800       0.034536             12.683300      15.726949      -2.064342       6.531243       8.598845       0.984600      13.724107           0.006573
          325              N       7.294557       9.806730      24.403531      -0.223925      38.282495 0.53261634E+03  0.13024744E+05                                 9.706934                            7.586537      -0.281517       1.925566                    0.998876      28.610700      80.826739       0.618084       0.405232      -1.083730       0.010319      -0.081297       0.092495       0.123576      -0.006635      -0.014930       0.032099       0.010135      -0.021628      -0.037562       0.001354       0.036209             12.120491       8.415031      -1.771312      -2.810589      11.218035      -3.980964      16.728406          -0.008492
          326              N      13.299421       3.714261       6.161444      -0.221923      38.892895 0.53159498E+03  0.12990049E+05                                 9.871547                            7.590782      -0.237348       1.939658                    0.999074      28.580290      80.640020       0.616670       0.406465      -1.083198      -0.072918      -0.011539      -0.103513       0.127142       0.011346      -0.023987      -0.008437      -0.008631      -0.090327      -0.041335       0.006798       0.034537             12.683272      15.726900       2.064351       6.531195       8.598872      -0.984613      13.724043           0.005571
          327              N       7.294557      12.685770      21.533969      -0.223930      38.282636 0.53261882E+03  0.13024822E+05                                 9.706962                            7.586559      -0.281524       1.925563                    0.998876      28.610780      80.827063       0.618082       0.405233      -1.083730       0.010319       0.081297      -0.092496       0.123577       0.006635       0.014930       0.032098       0.010136      -0.021627      -0.037562       0.001353       0.036209             12.120522       8.415059       1.771319       2.810602      11.218052      -3.980963      16.728456          -0.008608
          328              N      13.299421       3.783238       9.151056      -0.221929      38.893000 0.53159643E+03  0.12990095E+05                                 9.871572                            7.590797      -0.237359       1.939653                    0.999074      28.580335      80.640215       0.616669       0.406466      -1.083197      -0.072918       0.011539       0.103514       0.127143      -0.011346       0.023989      -0.008435      -0.008631      -0.090320      -0.041334       0.006798       0.034537             12.683324      15.726977      -2.064335      -6.531275       8.598846      -0.984602      13.724149           0.006570

******************************************************
Auxiliary information for the entire system
The total spin magnetic moment of the unit cell is   -0.276687
The total net atomic charge of the unit cell is   0.000002
Accuracy of reproducing the electrostatic potential in the unit cell:
  The inner radius (bohr) =    5.0000
  The outer radius (bohr) =   12.0000
  Valid grid points have density less than (e/(bohr^3)) =    0.0001
  The number of valid grid points were=       613204
  The rms potential error without charges in kcal/mol is=      3.62985
  The rms potential error with partial charges in kcal/mol is=      0.72790
  The RRMSE value at monopole order=      0.20053
  The rms potential error with partial charges and cloud penetration in kcal/mol is=      0.73696
  The RRMSE value at monopole order with cloud penetration is=      0.20303
  The rms potential error with partial charges and atomic dipoles in kcal/mol is=      0.30950
  The RRMSE value at dipole order=      0.08526
  The rms potential error with partial charges, atomic dipoles and cloud penetration in kcal/mol is=      0.31929
  The RRMSE value at dipole order with cloud penetration=      0.08796

******************************************************
The electron densities and ab initio electrostatic potential were computed in VASP using the PBE functional and
projector augmented wave method. See the main text of the journal article for a description of computational details.
The atomic charges, dipoles, and quadrupoles were computed with the DDEC6 method as described in
(a) T. A. Manz and N. Gabaldon Limas, RSC Adv. 6 (2016) 47771-47801 DOI: 10.1039/c6ra04656h
(b) N. Gabaldon Limas and T. A. Manz, RSC Adv. 8 (2018) 2678-2707 DOI: 10.1039/c7ra11829e.
For each atom in the material, the electron cloud parameters were fit to the spherically averaged atom-in-material
electron density using radial positions for which this density was between 10^-4 and 10^-2 electrons per cubic bohr.
The polarizabilities, dispersion coefficients, and quantum Drude oscillator (QDO) parameters were fit using the MCLF method.
The magnetic structure of the system was optimized in VASP from the default ferromagnetic initial guess using spin polarization.
The atomic spin moments (ASMs) were computed on this optimized magnetic structure using the DDEC6 partition as inputs
to the method of T. A. Manz and D. S. Sholl, J. Chem. Theory Comput. 7 (2011) 4146-4164 DOI: 10.1021/ct200539n.
The RMSE and RRMSE were computed using a uniform grid with Ewald summation.
