# Supplementary material for: A collection of forcefield precursors for metal–organic frameworks
Source: RSC Adv. 2019 Nov 13;9(63):36492–507. doi: 10.1039/c9ra07327b (PMC9075174; doi:10.1039/c9ra07327b)
Supplement: RA-009-C9RA07327B-s4446 [file RA-009-C9RA07327B-s4446.xyz]

  104
jmolscript: load "" {1 1 1} spacegroup "x,y,z" unitcell [{     11.913200     0.000000     0.000000 }, {      0.000000    13.546000     0.000000 }, {     -5.551152     0.000000    12.492142 }]
Cu     8.160865     6.004671     5.741513     0.702464
Cu     0.976759    12.777671     0.504558     0.702081
Cu    -1.798817     7.541329     6.750629     0.701642
Cu     5.385289     0.768329    11.987584     0.701880
H      5.574626     7.012764     4.821967     0.098715
H      3.460338     6.419449     4.207353     0.125948
H      4.454841     2.541230     4.548389     0.132374
H      6.675163     3.316061     4.814472     0.081547
H      1.439749     5.472584     5.231709     0.112876
H     -1.278779     3.429847     3.068070     0.127404
H      2.641187     2.431507     2.900675     0.114251
H      3.562998     0.239764     1.424104     0.098697
H      5.677286    13.192449     2.038718     0.125925
H      4.682783     9.314230     1.697682     0.132354
H      2.462461    10.089061     1.431599     0.081520
H      7.697875    12.245584     1.014362     0.112867
H     10.416403    10.202847     3.178001     0.127399
H      6.496437     9.204507     3.345396     0.114246
H      0.787422     6.533236     7.670175     0.098686
H      2.901710     7.126551     8.284789     0.125903
H      1.907207    11.004770     7.943753     0.132322
H     -0.313115    10.229939     7.677670     0.081477
H      4.922299     8.073416     7.260433     0.112852
H      7.640827    10.116153     9.424072     0.127397
H      3.720861    11.114493     9.591467     0.114249
H      2.799050    13.306236    11.068038     0.098702
H      0.684762     0.353551    10.453424     0.125925
H      1.679265     4.231770    10.794460     0.132343
H      3.899587     3.456939    11.060543     0.081509
H     -1.335827     1.300416    11.477780     0.112862
H     -4.054355     3.343153     9.314141     0.127403
H     -0.134389     4.341493     9.146746     0.114253
C      5.344826     6.092991     4.770749     0.065822
C      4.085295     5.739440     4.430963    -0.194801
C      3.674507     4.391613     4.400982     0.122171
C      4.642932     3.471840     4.580868    -0.220843
C      5.981665     3.966269     4.828213     0.139516
C      2.272641     4.029935     4.043706     0.066926
C      1.227674     4.788511     4.607102    -0.165606
C     -0.106587     4.563647     4.277309    -0.005116
C     -0.379862     3.563953     3.345396    -0.123638
C      0.621120     2.749838     2.803237     0.000627
C      1.949081     3.001794     3.214228    -0.162953
C     -1.201514     5.403499     4.953134     0.607456
C      0.307208     1.679704     1.793872     0.601708
C      3.792798    12.865991     1.475322     0.065795
C      5.052329    12.512440     1.815108    -0.194831
C      5.463117    11.164613     1.845089     0.122155
C      4.494692    10.244840     1.665203    -0.220862
C      3.155959    10.739269     1.417858     0.139495
C      6.864983    10.802935     2.202365     0.066938
C      7.909950    11.561511     1.638969    -0.165618
C      9.244211    11.336647     1.968762    -0.005121
C      9.517486    10.336953     2.900675    -0.123623
C      8.516504     9.522838     3.442834     0.000611
C      7.188543     9.774794     3.031843    -0.162957
C     10.339138    12.176499     1.292937     0.607438
C      8.830416     8.452704     4.452199     0.601733
C      1.017222     7.453009     7.721393     0.065772
C      2.276753     7.806560     8.061179    -0.194865
C      2.687541     9.154387     8.091160     0.122125
C      1.719116    10.074160     7.911274    -0.220886
C      0.380383     9.579731     7.663929     0.139467
C      4.089407     9.516065     8.448436     0.066948
C      5.134374     8.757489     7.885040    -0.165629
C      6.468635     8.982353     8.214833    -0.005130
C      6.741910     9.982047     9.146746    -0.123631
C      5.740928    10.796162     9.688905     0.000605
C      4.412967    10.544206     9.277914    -0.162957
C      7.563562     8.142501     7.539008     0.607465
C      6.054840    11.866296    10.698270     0.601712
C      2.569250     0.680009    11.016820     0.065795
C      1.309719     1.033560    10.677034    -0.194835
C      0.898931     2.381387    10.647053     0.122139
C      1.867356     3.301160    10.826939    -0.220867
C      3.206089     2.806731    11.074284     0.139480
C     -0.502935     2.743065    10.289777     0.066935
C     -1.547902     1.984489    10.853173    -0.165622
C     -2.882163     2.209353    10.523380    -0.005113
C     -3.155438     3.209047     9.591467    -0.123652
C     -2.154456     4.023162     9.049308     0.000609
C     -0.826495     3.771206     9.460299    -0.162944
C     -3.977090     1.369501    11.199205     0.607440
C     -2.468368     5.093296     8.039943     0.601727
N      6.328408     5.112260     5.050573    -0.218963
N      2.809216    11.885260     1.195498    -0.218924
N      0.033640     8.433740     7.441569    -0.218888
N      3.552832     1.660740    11.296644    -0.218908
O     -0.745244     6.353074     5.540265    -0.506659
O      9.575384     5.036403     4.684553    -0.491220
O     11.296404     1.954688     1.055586    -0.491417
O      1.023716     0.681364     1.865077    -0.517933
O      9.882868    13.126074     0.705806    -0.506693
O     -0.437760    11.809403     1.561518    -0.491130
O     -2.158780     8.727688     5.190485    -0.491381
O      8.113908     7.454364     4.380994    -0.518016
O      7.107292     7.192926     6.951877    -0.506815
O     -3.213336     8.509597     7.807589    -0.491069
O     -4.934356    11.591312    11.436556    -0.491449
O      5.338332    12.864636    10.627065    -0.517894
O     -3.520820     0.419926    11.786336    -0.506721
O      6.799808     1.736597    10.930624    -0.491100
O      8.520828     4.818312     7.301657    -0.491537
O     -1.751860     6.091636     8.111148    -0.517863

The following XYZ coordinates are in angstroms. Other properties are in atomic units.
The sperically averaged electron density of each atom fit to a function of the form exp(a - br)
eigen_1, eigen_2 and eigen_3 are the three eigenvalues of traceless quadrupole moment tensor
  atom number  atomic symbol              X              Y              Z     net charge C6 coefficient C8 coefficient C10 coefficient fluctuating dipole atomic polarizability isotropic forcefield polarizability              a              b squared Pearson coefficient          <r^3>          <r^4>         wp_QDO          m_QDO          q_QDO       dipole_x       dipole_y       dipole_z         dipole            Qxy            Qxz            Qyz     Q(x^2-y^2)  Q(3z^2 - R^2)        eigen_1        eigen_2        eigen_3 static polarizability      alpha(xx)      alpha(xy)      alpha(xz)      alpha(yy)      alpha(yz)      alpha(zz) atomic spin moment
            1             Cu       8.160865       6.004671       5.741513       0.702464      74.657151 0.12975330E+04  0.37328254E+05                                15.136314                           12.325884       1.107807       2.246165                    0.993406      43.651337     109.904184       0.484884       0.439085      -1.128032      -0.066191      -0.048814      -0.032608       0.088473      -0.139732      -0.092891      -0.068358      -0.097625       0.192591      -0.225945       0.109508       0.116437             18.811525      21.099680      -2.939147       0.113273      17.395274      -1.913027      17.939622          -0.002825
            2             Cu       0.976759      12.777671       0.504558       0.702081      74.668964 0.12977968E+04  0.37338929E+05                                15.140054                           12.328869       1.106711       2.245771                    0.993403      43.652102     109.922081       0.484708       0.439209      -1.127917       0.066258      -0.048850       0.032634       0.088552       0.140198      -0.093221       0.068578      -0.098062       0.193348      -0.226733       0.109905       0.116828             18.816261      21.105304       2.939699       0.113545      17.399537       1.913539      17.943942           0.000622
            3             Cu      -1.798817       7.541329       6.750629       0.701642      74.684723 0.12981034E+04  0.37351577E+05                                15.145077                           12.332597       1.105361       2.245286                    0.993400      43.652686     109.944766       0.484479       0.439371      -1.127764       0.066386       0.048924       0.032682       0.088706      -0.140873      -0.093702      -0.068897      -0.098690       0.194446      -0.227876       0.110483       0.117393             18.823028      21.113127      -2.941236       0.113499      17.405706      -1.914411      17.950253           0.003931
            4             Cu       5.385289       0.768329      11.987584       0.701880      74.677310 0.12979677E+04  0.37345712E+05                                15.142284                           12.330562       1.106074       2.245543                    0.993402      43.653048     109.933325       0.484614       0.439272      -1.127857      -0.066299       0.048877      -0.032649       0.088603       0.140425      -0.093382       0.068687      -0.098277       0.193712      -0.227118       0.110097       0.117021             18.819199      21.108705       2.940250       0.113591      17.402224       1.913875      17.946670          -0.000858
            5              H       5.574626       7.012764       4.821967       0.098715       1.218981 0.85978774E+01  0.85896269E+02                                 1.876297                            1.703877      -1.162876       2.319901                    0.995979       3.656916      10.309612       0.484180       1.266242      -0.711187       0.007729       0.048275       0.001797       0.048923      -0.003319       0.007173      -0.000885      -0.021969      -0.056262      -0.021362       0.000411       0.020951              1.986728       1.813188       0.498835       0.073165       2.603275       0.105112       1.543721           0.000001
            6              H       3.460338       6.419449       4.207353       0.125948       1.141629 0.85370223E+01  0.83978396E+02                                 1.714224                            1.641418      -1.002665       2.406047                    0.998039       3.295428       8.815369       0.526116       1.183486      -0.733285      -0.024298       0.026056      -0.010155       0.037046      -0.003530       0.007978      -0.003639      -0.010372      -0.048502      -0.019221       0.003676       0.015545              1.725162       1.932095      -0.274671       0.134202       1.832660      -0.119904       1.410731          -0.000003
            7              H       4.454841       2.541230       4.548389       0.132374       1.171487 0.85269919E+01  0.83503222E+02                                 1.718735                            1.621231      -0.934734       2.441072                    0.998690       3.218235       8.472362       0.541095       1.155914      -0.740728      -0.010153      -0.035843       0.001454       0.037282       0.001620       0.002357      -0.001525      -0.008382      -0.056738      -0.019226       0.005241       0.013985              1.749058       1.552618       0.191427       0.083081       2.299398       0.091258       1.395158          -0.000002
            8              H       6.675163       3.316061       4.814472       0.081547       1.347957 0.97755325E+01  0.98355879E+02                                 1.845909                            1.701283      -0.784457       2.491232                    0.999251       3.328895       8.679417       0.548280       1.110310      -0.753551       0.037441      -0.023626      -0.004457       0.044496      -0.003526       0.001002       0.004818       0.003597      -0.049609      -0.017608       0.005276       0.012332              1.898564       2.206520      -0.534144       0.035850       2.050729       0.050381       1.438442           0.000001
            9              H       1.439749       5.472584       5.231709       0.112876       1.134559 0.84231194E+01  0.83902359E+02                                 1.790327                            1.688223      -1.346042       2.232251                    0.994026       3.747311      10.624339       0.484604       1.268873      -0.709269       0.005512       0.028125       0.024183       0.037499       0.001971       0.003452       0.006340       0.000381       0.005569      -0.006227      -0.002321       0.008548              1.843963       1.750377       0.085366       0.039249       1.911800       0.535865       1.869713          -0.000001
           10              H      -1.278779       3.429847       3.068070       0.127404       1.154858 0.86887837E+01  0.85977409E+02                                 1.732327                            1.657128      -1.166268       2.331397                    0.996275       3.374178       9.097152       0.522271       1.185181      -0.731925      -0.040295      -0.005055      -0.014300       0.043055       0.003954       0.008105       0.002682       0.014179      -0.028075      -0.012287      -0.003409       0.015696              1.752662       2.151781       0.052464       0.167898       1.524210       0.222972       1.581994           0.000001
           11              H       2.641187       2.431507       2.900675       0.114251       1.141771 0.84934084E+01  0.84454543E+02                                 1.782242                            1.684632      -1.137078       2.332392                    0.996324       3.600567      10.072623       0.491593       1.253024      -0.714230       0.024751      -0.023994      -0.010402       0.036007      -0.006981      -0.002766       0.007723       0.007949      -0.010245      -0.011125      -0.001348       0.012473              1.827693       1.949515      -0.317184      -0.135487       1.893900       0.389193       1.639663           0.000002
           12              H       3.562998       0.239764       1.424104       0.098697       1.219011 0.85981219E+01  0.85899214E+02                                 1.876320                            1.703895      -1.162894       2.319886                    0.995979       3.656958      10.309718       0.484180       1.266233      -0.711189      -0.007733       0.048271      -0.001798       0.048920       0.003318       0.007173       0.000885      -0.021967      -0.056260      -0.021361       0.000412       0.020949              1.986755       1.813215      -0.498847       0.073168       2.603311      -0.105115       1.543738          -0.000000
           13              H       5.677286      13.192449       2.038718       0.125925       1.141743 0.85380936E+01  0.83991441E+02                                 1.714322                            1.641507      -1.002787       2.405972                    0.998038       3.295621       8.815973       0.526109       1.183466      -0.733289       0.024296       0.026053       0.010156       0.037042       0.003528       0.007979       0.003639      -0.010371      -0.048506      -0.019222       0.003678       0.015544              1.725263       1.932215       0.274691       0.134214       1.832771       0.119912       1.410802          -0.000002
           14              H       4.682783       9.314230       1.697682       0.132354       1.171579 0.85278622E+01  0.83514090E+02                                 1.718841                            1.621327      -0.934796       2.441031                    0.998690       3.218399       8.472984       0.541071       1.155933      -0.740723       0.010152      -0.035841      -0.001455       0.037279      -0.001620       0.002357       0.001525      -0.008381      -0.056738      -0.019226       0.005241       0.013985              1.749167       1.552714      -0.191445       0.083090       2.299552      -0.091266       1.395235          -0.000007
           15              H       2.462461      10.089061       1.431599       0.081520       1.348100 0.97768291E+01  0.98372892E+02                                 1.846110                            1.701452      -0.784490       2.491211                    0.999251       3.329034       8.680158       0.548221       1.110383      -0.753533      -0.037442      -0.023620       0.004455       0.044493       0.003522       0.001004      -0.004818       0.003608      -0.049606      -0.017607       0.005277       0.012330              1.898777       2.206790       0.534234       0.035858       2.050967      -0.050389       1.438574          -0.000010
           16              H       7.697875      12.245584       1.014362       0.112867       1.134630 0.84237585E+01  0.83910116E+02                                 1.790376                            1.688267      -1.346074       2.232220                    0.994026       3.747443      10.624718       0.484607       1.268842      -0.709275      -0.005518       0.028122      -0.024182       0.037497      -0.001972       0.003453      -0.006340       0.000381       0.005574      -0.006226      -0.002324       0.008549              1.844018       1.750428      -0.085367       0.039248       1.911857      -0.535889       1.869768          -0.000003
           17              H      10.416403      10.202847       3.178001       0.127399       1.154715 0.86874200E+01  0.85960666E+02                                 1.732213                            1.657023      -1.166118       2.331496                    0.996276       3.373911       9.096303       0.522275       1.185216      -0.731918       0.040298      -0.005052       0.014302       0.043058      -0.003950       0.008104      -0.002686       0.014184      -0.028065      -0.012285      -0.003410       0.015695              1.752544       2.151635      -0.052461       0.167885       1.524109      -0.222943       1.581889          -0.000012
           18              H       6.496437       9.204507       3.345396       0.114246       1.141826 0.84939429E+01  0.84461204E+02                                 1.782294                            1.684681      -1.137127       2.332357                    0.996324       3.600696      10.073071       0.491588       1.253017      -0.714231      -0.024753      -0.023989       0.010401       0.036005       0.006982      -0.002766      -0.007723       0.007953      -0.010241      -0.011126      -0.001348       0.012474              1.827746       1.949572       0.317190      -0.135487       1.893955      -0.389211       1.639710          -0.000003
           19              H       0.787422       6.533236       7.670175       0.098686       1.218969 0.85977664E+01  0.85894731E+02                                 1.876278                            1.703862      -1.162860       2.319904                    0.995980       3.656895      10.309468       0.484184       1.266235      -0.711189      -0.007739      -0.048269      -0.001796       0.048918      -0.003316       0.007173      -0.000885      -0.021965      -0.056255      -0.021359       0.000413       0.020947              1.986708       1.813182       0.498831       0.073168       2.603234       0.105111       1.543708          -0.000003
           20              H       2.901710       7.126551       8.284789       0.125903       1.141830 0.85389440E+01  0.84002149E+02                                 1.714428                            1.641604      -1.002879       2.405917                    0.998037       3.295802       8.816666       0.526085       1.183488      -0.733284       0.024292      -0.026052       0.010158       0.037041      -0.003526       0.007979      -0.003639      -0.010373      -0.048511      -0.019224       0.003680       0.015544              1.725371       1.932346      -0.274712       0.134227       1.832888      -0.119924       1.410880          -0.000001
           21              H       1.907207      11.004770       7.943753       0.132322       1.171704 0.85290374E+01  0.83528776E+02                                 1.718994                            1.621464      -0.934878       2.440985                    0.998689       3.218589       8.473745       0.541034       1.155968      -0.740714       0.010149       0.035841      -0.001453       0.037279       0.001619       0.002357      -0.001523      -0.008380      -0.056742      -0.019227       0.005243       0.013984              1.749327       1.552851       0.191468       0.083103       2.299784       0.091280       1.395345          -0.000008
           22              H      -0.313115      10.229939       7.677670       0.081477       1.348175 0.97774827E+01  0.98380860E+02                                 1.846157                            1.701494      -0.784592       2.491156                    0.999251       3.329157       8.680467       0.548223       1.110363      -0.753538      -0.037443       0.023616       0.004454       0.044492      -0.003521       0.001003       0.004819       0.003608      -0.049609      -0.017609       0.005279       0.012329              1.898827       2.206857      -0.534250       0.035861       2.051017       0.050391       1.438606          -0.000022
           23              H       4.922299       8.073416       7.260433       0.112852       1.134725 0.84246632E+01  0.83921424E+02                                 1.790471                            1.688353      -1.346092       2.232189                    0.994027       3.747669      10.625522       0.484597       1.268835      -0.709275      -0.005523      -0.028119      -0.024180       0.037495       0.001974       0.003453       0.006340       0.000380       0.005578      -0.006226      -0.002326       0.008552              1.844115       1.750532       0.085371       0.039248       1.911953       0.535923       1.869862          -0.000002
           24              H       7.640827      10.116153       9.424072       0.127397       1.154689 0.86871926E+01  0.85958009E+02                                 1.732205                            1.657016      -1.166066       2.331526                    0.996276       3.373876       9.096241       0.522269       1.185237      -0.731914       0.040304       0.005045       0.014289       0.043059       0.003945       0.008097       0.002687       0.014192      -0.028086      -0.012287      -0.003407       0.015694              1.752536       2.151623       0.052460       0.167883       1.524103       0.222942       1.581882          -0.000013
           25              H       3.720861      11.114493       9.591467       0.114249       1.141748 0.84932139E+01  0.84452297E+02                                 1.782236                            1.684627      -1.137090       2.332393                    0.996324       3.600549      10.072621       0.491586       1.253045      -0.714225      -0.024753       0.023993       0.010400       0.036008      -0.006980      -0.002766       0.007724       0.007948      -0.010250      -0.011125      -0.001348       0.012473              1.827686       1.949507      -0.317179      -0.135483       1.893892       0.389192       1.639659          -0.000003
           26              H       2.799050      13.306236      11.068038       0.098702       1.218961 0.85976938E+01  0.85893872E+02                                 1.876272                            1.703856      -1.162853       2.319912                    0.995980       3.656874      10.309419       0.484185       1.266237      -0.711189       0.007734      -0.048272       0.001796       0.048920       0.003317       0.007174       0.000885      -0.021967      -0.056258      -0.021360       0.000412       0.020948              1.986703       1.813167      -0.498825       0.073165       2.603237      -0.105109       1.543704           0.000000
           27              H       0.684762       0.353551      10.453424       0.125925       1.141708 0.85377774E+01  0.83987702E+02                                 1.714304                            1.641490      -1.002749       2.405996                    0.998038       3.295574       8.815865       0.526105       1.183485      -0.733285      -0.024295      -0.026055      -0.010158       0.037045       0.003528       0.007979       0.003640      -0.010371      -0.048507      -0.019223       0.003678       0.015545              1.725245       1.932192       0.274687       0.134211       1.832753       0.119912       1.410790          -0.000007
           28              H       1.679265       4.231770      10.794460       0.132343       1.171624 0.85283023E+01  0.83519782E+02                                 1.718917                            1.621395      -0.934817       2.441025                    0.998690       3.218460       8.473316       0.541044       1.155970      -0.740714      -0.010151       0.035843       0.001452       0.037282      -0.001620       0.002357       0.001523      -0.008382      -0.056741      -0.019227       0.005241       0.013986              1.749246       1.552782      -0.191457       0.083096       2.299667      -0.091273       1.395289           0.000001
           29              H       3.899587       3.456939      11.060543       0.081509       1.348194 0.97776892E+01  0.98384019E+02                                 1.846224                            1.701549      -0.784533       2.491187                    0.999251       3.329144       8.680643       0.548193       1.110412      -0.753526       0.037441       0.023618      -0.004456       0.044492       0.003521       0.001004      -0.004820       0.003609      -0.049608      -0.017609       0.005280       0.012329              1.898897       2.206941       0.534281       0.035863       2.051101      -0.050395       1.438650           0.000005
           30              H      -1.335827       1.300416      11.477780       0.112862       1.134653 0.84239763E+01  0.83912802E+02                                 1.790397                            1.688285      -1.346077       2.232213                    0.994026       3.747493      10.624882       0.484606       1.268837      -0.709276       0.005519      -0.028123       0.024180       0.037497      -0.001973       0.003453      -0.006339       0.000379       0.005575      -0.006225      -0.002325       0.008550              1.844039       1.750451      -0.085369       0.039249       1.911878      -0.535896       1.869788          -0.000002
           31              H      -4.054355       3.343153       9.314141       0.127403       1.154832 0.86885371E+01  0.85974349E+02                                 1.732303                            1.657106      -1.166228       2.331422                    0.996275       3.374135       9.097000       0.522274       1.185183      -0.731925      -0.040299       0.005046      -0.014290       0.043055      -0.003946       0.008101      -0.002680       0.014186      -0.028087      -0.012288      -0.003405       0.015693              1.752637       2.151751      -0.052460       0.167892       1.524189      -0.222965       1.581971           0.000001
           32              H      -0.134389       4.341493       9.146746       0.114253       1.141679 0.84925862E+01  0.84444651E+02                                 1.782186                            1.684583      -1.137024       2.332437                    0.996325       3.600419      10.072234       0.491584       1.253072      -0.714220       0.024750       0.023998      -0.010402       0.036010       0.006979      -0.002766      -0.007725       0.007944      -0.010254      -0.011125      -0.001348       0.012473              1.827632       1.949449       0.317167      -0.135478       1.893834      -0.389173       1.639611          -0.000001
           33              C       5.344826       6.092991       4.770749       0.065822      30.374585 0.36421572E+03  0.81986335E+04                                 8.538639                            6.410114       0.146060       2.050023                    0.999764      26.714734      75.349045       0.643160       0.423062      -1.059142       0.048550      -0.055806       0.014000       0.075282      -0.014335      -0.006182      -0.005955      -0.059495       0.034633      -0.039851       0.011385       0.028466             10.085434      13.931632       2.746190       2.596764      10.927968       0.890217       5.396701           0.000017
           34              C       4.085295       5.739440       4.430963      -0.194801      35.114687 0.43770567E+03  0.10290752E+05                                 9.245449                            6.923007       0.215080       2.033378                    0.999781      29.754133      85.076172       0.634457       0.410619      -1.069718      -0.006971      -0.027263      -0.006389       0.028856      -0.028720       0.000417      -0.011411      -0.014968      -0.026140      -0.027818      -0.008177       0.035995             11.013555      15.690421       4.179960       2.832335      11.701512       1.092616       5.648733           0.000012
           35              C       3.674507       4.391613       4.400982       0.122171      36.510114 0.39408940E+03  0.89993725E+04                                 9.682105                            6.674513      -0.163135       1.962740                    0.999196      25.996333      72.571143       0.632722       0.423912      -1.064291      -0.005699       0.018269       0.002272       0.019271       0.005192      -0.007694       0.016705       0.008685       0.038663      -0.022713       0.000325       0.022389             12.444936      20.382755       3.597722       3.685308      11.054043       1.268028       5.898011           0.000019
           36              C       4.642932       3.471840       4.580868      -0.220843      34.568130 0.45033600E+03  0.10637247E+05                                 9.089804                            7.008281       0.236383       2.039025                    0.999751      29.892436      84.990463       0.634010       0.408995      -1.073397       0.019464      -0.002356       0.010939       0.022451       0.022567       0.007578       0.007924      -0.030687      -0.053208      -0.022086      -0.016068       0.038154             10.415682      15.307668       1.298695       2.547150      10.508104       0.644380       5.431275           0.000044
           37              C       5.981665       3.966269       4.828213       0.139516      24.729805 0.27677191E+03  0.58086598E+04                                 7.319213                            5.516518       0.308065       2.127301                    0.999673      24.508430      66.436043       0.707804       0.412325      -1.067493      -0.031428       0.037663      -0.002937       0.049142      -0.030244      -0.016201      -0.016133       0.026364       0.144101      -0.061588       0.008504       0.053084              8.416602      11.262561       1.600443       1.646098       9.558209       1.241880       4.429035           0.000008
           38              C       2.272641       4.029935       4.043706       0.066926      40.768138 0.40489210E+03  0.92993221E+04                                10.301089                            6.706110      -0.103266       1.978707                    0.999272      26.409865      73.692409       0.640267       0.416518      -1.070071      -0.001922       0.001711      -0.002328       0.003470      -0.000854       0.009712      -0.008601       0.014741      -0.069652      -0.027484       0.005927       0.021558             13.679712      20.474257       2.873350       2.650155      11.140571       5.147202       9.424307           0.000000
           39              C       1.227674       4.788511       4.607102      -0.165606      38.657949 0.48217973E+03  0.11661154E+05                                10.027363                            7.391620      -0.026823       1.948526                    0.999597      30.778871      90.448053       0.596035       0.424915      -1.056313      -0.013443      -0.011521      -0.013939       0.022533       0.011054       0.003241      -0.004535      -0.068072       0.062744      -0.046471       0.018751       0.027720             11.992382      18.400086      -1.945435      -1.250340       9.156688       3.787536       8.420373           0.000038
           40              C      -0.106587       4.563647       4.277309      -0.005116      40.967266 0.43121901E+03  0.10014162E+05                                10.241466                            6.831544       0.051548       2.019965                    0.999329      26.881521      74.278953       0.649858       0.405855      -1.082090       0.021248      -0.015866      -0.020843       0.033729       0.005577       0.011077      -0.002035      -0.007059      -0.027030      -0.017079       0.005002       0.012077             13.654143      16.460524      -4.253540      -3.267778      12.947151       7.116467      11.554753          -0.000059
           41              C      -0.379862       3.563953       3.345396      -0.123638      37.276281 0.44468107E+03  0.10525524E+05                                 9.765412                            7.084621      -0.066481       1.945921                    0.999453      29.763102      86.172351       0.611357       0.423268      -1.058672       0.021594       0.010334       0.002735       0.024095       0.017111       0.012061      -0.034598       0.023256      -0.018930      -0.048753       0.020167       0.028586             12.100677      10.821952      -2.341134      -1.467218      13.418339       7.772923      12.061738           0.000050
           42              C       0.621120       2.749838       2.803237       0.000627      42.460223 0.43429598E+03  0.10104243E+05                                10.514901                            6.867657       0.008045       2.008724                    0.999172      26.815080      74.180088       0.646436       0.407251      -1.081088       0.012817       0.023317       0.022739       0.035000      -0.007405       0.011886      -0.014855      -0.003231      -0.015930      -0.018089      -0.004924       0.023013             14.479760      12.236549       0.995924       1.831348      16.275681      10.268932      14.927050           0.000009
           43              C       1.949081       3.001794       3.214228      -0.162953      38.387150 0.46059189E+03  0.11015824E+05                                 9.978214                            7.217262       0.030366       1.970896                    0.999710      30.433047      89.030254       0.603873       0.424092      -1.056481      -0.027159       0.001491       0.004094       0.027506      -0.027276      -0.019613      -0.020849      -0.010002       0.011178      -0.045913       0.018746       0.027167             12.315596      13.698673       3.011483       3.534117      12.465330       6.538287      10.782784           0.000041
           44              C      -1.201514       5.403499       4.953134       0.607456      22.075409 0.23233222E+03  0.47272717E+04                                 7.316619                            5.430637       0.010050       2.069812                    0.999585      21.847283      60.797998       0.632385       0.476018      -1.016760      -0.034972       0.036969       0.017734       0.053891       0.011355       0.020010      -0.091421      -0.061536       0.191719      -0.085278      -0.043632       0.128910              8.918364      11.322589      -1.948835      -1.856189       8.481036       3.480739       6.951466          -0.000001
           45              C       0.307208       1.679704       1.793872       0.601708      22.763117 0.23240938E+03  0.47321530E+04                                 7.503774                            5.439242      -0.053864       2.050705                    0.999538      21.851666      60.954199       0.630154       0.477369      -1.015414      -0.014534      -0.037858      -0.025663       0.047990       0.049437      -0.082630      -0.062733       0.071885      -0.006779      -0.085794      -0.051878       0.137672              9.462925       7.190515      -0.263575       2.420988      11.138611       4.901536      10.059649           0.000003
           46              C       3.792798      12.865991       1.475322       0.065795      30.375185 0.36422247E+03  0.81988263E+04                                 8.538771                            6.410182       0.146005       2.049999                    0.999764      26.715020      75.350122       0.643155       0.423063      -1.059141      -0.048558      -0.055805      -0.013997       0.075286       0.014323      -0.006180       0.005953      -0.059486       0.034637      -0.039842       0.011385       0.028457             10.085629      13.931965      -2.746249       2.596848      10.928144      -0.890242       5.396778           0.000019
           47              C       5.052329      12.512440       1.815108      -0.194831      35.116127 0.43772534E+03  0.10291346E+05                                 9.245716                            6.923169       0.215000       2.033339                    0.999781      29.755060      85.079820       0.634448       0.410619      -1.069716       0.006968      -0.027270       0.006395       0.028864       0.028723       0.000422       0.011415      -0.014963      -0.026172      -0.027815      -0.008189       0.036004             11.013907      15.690903      -4.180096       2.832445      11.701935      -1.092667       5.648884           0.000006
           48              C       5.463117      11.164613       1.845089       0.122155      36.510451 0.39409254E+03  0.89994716E+04                                 9.682189                            6.674549      -0.163155       1.962733                    0.999196      25.996510      72.571994       0.632718       0.423913      -1.064290       0.005700       0.018270      -0.002269       0.019273      -0.005195      -0.007690      -0.016704       0.008700       0.038644      -0.022716       0.000335       0.022381             12.445069      20.382909      -3.597763       3.685377      11.054226      -1.268060       5.898072           0.000011
           49              C       4.494692      10.244840       1.665203      -0.220862      34.569333 0.45035359E+03  0.10637795E+05                                 9.090087                            7.008465       0.236312       2.038995                    0.999751      29.893087      84.993574       0.633993       0.409000      -1.073391      -0.019465      -0.002353      -0.010942       0.022453      -0.022568       0.007578      -0.007923      -0.030696      -0.053205      -0.022088      -0.016068       0.038156             10.416026      15.308235      -1.298731       2.547268      10.508415      -0.644394       5.431429           0.000026
           50              C       3.155959      10.739269       1.417858       0.139495      24.729867 0.27677126E+03  0.58086529E+04                                 7.319265                            5.516522       0.308012       2.127286                    0.999673      24.508463      66.436546       0.707800       0.412326      -1.067490       0.031425       0.037662       0.002935       0.049138       0.030239      -0.016197       0.016133       0.026387       0.144098      -0.061587       0.008505       0.053082              8.416680      11.262692      -1.600381       1.646112       9.558309      -1.241883       4.429039           0.000000
           51              C       6.864983      10.802935       2.202365       0.066938      40.768119 0.40488913E+03  0.92992547E+04                                10.301170                            6.706136      -0.103327       1.978690                    0.999272      26.409764      73.692592       0.640257       0.416524      -1.070065       0.001921       0.001714       0.002326       0.003469       0.000855       0.009707       0.008608       0.014729      -0.069628      -0.027479       0.005931       0.021548             13.679872      20.474380      -2.873480       2.650283      11.140761      -5.147344       9.424476          -0.000006
           52              C       7.909950      11.561511       1.638969      -0.165618      38.658935 0.48219454E+03  0.11661600E+05                                10.027505                            7.391716      -0.026826       1.948512                    0.999597      30.779515      90.450265       0.596033       0.424913      -1.056314       0.013438      -0.011530       0.013942       0.022537      -0.011066       0.003254       0.004537      -0.068051       0.062750      -0.046467       0.018753       0.027715             11.992556      18.400254       1.945443      -1.250347       9.156867      -3.787647       8.420545           0.000043
           53              C       9.244211      11.336647       1.968762      -0.005121      40.966073 0.43121181E+03  0.10013900E+05                                10.241053                            6.831344       0.051653       2.019996                    0.999329      26.881418      74.277025       0.649891       0.405838      -1.082107      -0.021259      -0.015874       0.020848       0.033743      -0.005575       0.011078       0.002027      -0.007037      -0.027029      -0.017074       0.004997       0.012077             13.653490      16.459751       4.253217      -3.267506      12.946505      -7.116054      11.554213          -0.000013
           54              C       9.517486      10.336953       2.900675      -0.123623      37.274222 0.44465532E+03  0.10524733E+05                                 9.764987                            7.084371      -0.066412       1.945961                    0.999454      29.762027      86.167713       0.611376       0.423263      -1.058678      -0.021581       0.010344      -0.002729       0.024087      -0.017098       0.012073       0.034586       0.023273      -0.018914      -0.048743       0.020183       0.028560             12.100080      10.821436       2.340943      -1.467076      13.417645      -7.772480      12.061159           0.000022
           55              C       8.516504       9.522838       3.442834       0.000611      42.461698 0.43430853E+03  0.10104641E+05                                10.515270                            6.867842       0.008004       2.008707                    0.999172      26.815418      74.182185       0.646413       0.407262      -1.081078      -0.012823       0.023320      -0.022716       0.034990       0.007407       0.011891       0.014849      -0.003216      -0.015889      -0.018080      -0.004932       0.023012             14.480362      12.236964      -0.996211       1.831662      16.276345     -10.269459      14.927775          -0.000057
           56              C       7.188543       9.774794       3.031843      -0.162957      38.388219 0.46060371E+03  0.11016197E+05                                 9.978448                            7.217380       0.030318       1.970875                    0.999709      30.433541      89.032574       0.603864       0.424095      -1.056477       0.027157       0.001497      -0.004090       0.027504       0.027273      -0.019614       0.020846      -0.009967       0.011194      -0.045909       0.018756       0.027153             12.315970      13.699032      -3.011723       3.534362      12.465712      -6.538567      10.783167           0.000029
           57              C      10.339138      12.176499       1.292937       0.607438      22.075330 0.23233188E+03  0.47272365E+04                                 7.316475                            5.430553       0.010072       2.069819                    0.999585      21.846966      60.795828       0.632408       0.476004      -1.016774       0.034956       0.036994      -0.017752       0.053903      -0.011351       0.020019       0.091410      -0.061568       0.191779      -0.085281      -0.043635       0.128916              8.918154      11.322431       1.948717      -1.856085       8.480778      -3.480585       6.951252          -0.000005
           58              C       8.830416       8.452704       4.452199       0.601733      22.763060 0.23240791E+03  0.47321378E+04                                 7.503874                            5.439296      -0.053920       2.050689                    0.999538      21.851843      60.955731       0.630135       0.477382      -1.015402       0.014506      -0.037866       0.025651       0.047982      -0.049423      -0.082642       0.062726       0.071870      -0.006873      -0.085800      -0.051868       0.137668              9.463083       7.190648       0.263440       2.421135      11.138710      -4.901654      10.059891          -0.000007
           59              C       1.017222       7.453009       7.721393       0.065772      30.375658 0.36422733E+03  0.81989639E+04                                 8.538885                            6.410234       0.145956       2.049981                    0.999764      26.715157      75.350663       0.643151       0.423064      -1.059140      -0.048567       0.055800      -0.013986       0.075286      -0.014310      -0.006175      -0.005955      -0.059476       0.034641      -0.039832       0.011383       0.028449             10.085824      13.932457       2.746335       2.596970      10.928163       0.890253       5.396852           0.000011
           60              C       2.276753       7.806560       8.061179      -0.194865      35.117918 0.43774969E+03  0.10292085E+05                                 9.246061                            6.923374       0.214933       2.033302                    0.999781      29.756116      85.084131       0.634436       0.410621      -1.069712       0.006962       0.027274       0.006409       0.028869      -0.028725       0.000427      -0.011421      -0.014967      -0.026219      -0.027813      -0.008203       0.036017             11.014370      15.691695       4.180269       2.832584      11.702351       1.092683       5.649063           0.000002
           61              C       2.687541       9.154387       8.091160       0.122125      36.511750 0.39410579E+03  0.89998637E+04                                 9.682433                            6.674665      -0.163199       1.962712                    0.999196      25.997103      72.574379       0.632711       0.423914      -1.064288       0.005699      -0.018272      -0.002261       0.019273       0.005199      -0.007685       0.016704       0.008716       0.038596      -0.022718       0.000351       0.022367             12.445455      20.383702       3.597796       3.685453      11.054492       1.268052       5.898171           0.000008
           62              C       1.719116      10.074160       7.911274      -0.220886      34.571144 0.45037804E+03  0.10638556E+05                                 9.090496                            7.008712       0.236204       2.038950                    0.999751      29.894044      84.998036       0.633972       0.409007      -1.073382      -0.019469       0.002351      -0.010933       0.022452       0.022563       0.007582       0.007929      -0.030714      -0.053239      -0.022097      -0.016068       0.038165             10.416561      15.309079       1.298824       2.547404      10.508973       0.644440       5.431630           0.000024
           63              C       0.380383       9.579731       7.663929       0.139467      24.730323 0.27677550E+03  0.58087678E+04                                 7.319380                            5.516571       0.307952       2.127265                    0.999673      24.508707      66.437495       0.707795       0.412327      -1.067489       0.031420      -0.037658       0.002935       0.049132      -0.030236      -0.016187      -0.016130       0.026402       0.144060      -0.061577       0.008511       0.053066              8.416858      11.263025       1.600506       1.646182       9.558457       1.241922       4.429093          -0.000014
           64              C       4.089407       9.516065       8.448436       0.066948      40.768568 0.40489094E+03  0.92993235E+04                                10.301314                            6.706192      -0.103403       1.978667                    0.999272      26.409837      73.693338       0.640247       0.416529      -1.070060       0.001918      -0.001719       0.002329       0.003473      -0.000859       0.009707      -0.008610       0.014713      -0.069630      -0.027480       0.005938       0.021542             13.680131      20.475077       2.873442       2.650253      11.140814       5.147319       9.424503          -0.000002
           65              C       5.134374       8.757489       7.885040      -0.165629      38.660689 0.48221516E+03  0.11662255E+05                                10.027869                            7.391904      -0.026853       1.948491                    0.999598      30.780391      90.454227       0.596021       0.424916      -1.056309       0.013435       0.011531       0.013949       0.022540       0.011083       0.003258      -0.004532      -0.068020       0.062754      -0.046459       0.018758       0.027701             11.993106      18.401428      -1.945577      -1.250442       9.157120       3.787729       8.420769           0.000042
           66              C       6.468635       8.982353       8.214833      -0.005130      40.968114 0.43122743E+03  0.10014410E+05                                10.241608                            6.831611       0.051563       2.019966                    0.999329      26.881831      74.280099       0.649854       0.405855      -1.082089      -0.021253       0.015873       0.020833       0.033729       0.005581       0.011071      -0.002021      -0.007024      -0.027028      -0.017065       0.004984       0.012082             13.654383      16.461198      -4.253675      -3.267874      12.947178       7.116425      11.554772          -0.000065
           67              C       6.741910       9.982047       9.146746      -0.123631      37.274823 0.44466259E+03  0.10524956E+05                                 9.765109                            7.084439      -0.066447       1.945948                    0.999453      29.762273      86.168826       0.611371       0.423264      -1.058677      -0.021579      -0.010345      -0.002735       0.024086       0.017089       0.012031      -0.034590       0.023325      -0.019025      -0.048742       0.020174       0.028568             12.100256      10.821659      -2.341055      -1.467166      13.417839       7.772577      12.061271           0.000011
           68              C       5.740928      10.796162       9.688905       0.000605      42.461452 0.43430989E+03  0.10104638E+05                                10.515042                            6.867726       0.008055       2.008717                    0.999172      26.815595      74.181552       0.646439       0.407247      -1.081092      -0.012820      -0.023314      -0.022738       0.034999      -0.007403       0.011889      -0.014839      -0.003242      -0.015956      -0.018084      -0.004920       0.023003             14.480000      12.236691       0.996032       1.831444      16.275998      10.269155      14.927310          -0.000004
           69              C       4.412967      10.544206       9.277914      -0.162957      38.387384 0.46059337E+03  0.11015873E+05                                 9.978272                            7.217277       0.030345       1.970892                    0.999709      30.433080      89.030523       0.603871       0.424092      -1.056480       0.027150      -0.001493      -0.004090       0.027497      -0.027276      -0.019607      -0.020849      -0.009996       0.011149      -0.045908       0.018737       0.027171             12.315725      13.698802       3.011593       3.534214      12.465468       6.538395      10.782905           0.000023
           70              C       7.563562       8.142501       7.539008       0.607465      22.075090 0.23232760E+03  0.47271539E+04                                 7.316551                            5.430578       0.009992       2.069797                    0.999585      21.847085      60.797280       0.632389       0.476017      -1.016761       0.034911      -0.037013      -0.017768       0.053893       0.011350       0.020042      -0.091379      -0.061602       0.191807      -0.085281      -0.043617       0.128899              8.918314      11.322881      -1.948857      -1.856202       8.480783       3.480553       6.951278          -0.000013
           71              C       6.054840      11.866296      10.698270       0.601712      22.763321 0.23241122E+03  0.47321999E+04                                 7.503818                            5.439264      -0.053881       2.050697                    0.999538      21.851753      60.954510       0.630152       0.477369      -1.015413       0.014544       0.037852       0.025668       0.047991       0.049439      -0.082621      -0.062740       0.071895      -0.006759      -0.085798      -0.051874       0.137672              9.462991       7.190550      -0.263560       2.421001      11.138723       4.901594      10.059701          -0.000006
           72              C       2.569250       0.680009      11.016820       0.065795      30.375067 0.36422106E+03  0.81987826E+04                                 8.538750                            6.410167       0.146010       2.050003                    0.999764      26.714897      75.349600       0.643157       0.423063      -1.059141       0.048560       0.055801       0.013989       0.075283       0.014322      -0.006175       0.005956      -0.059483       0.034634      -0.039838       0.011381       0.028457             10.085611      13.931960      -2.746217       2.596851      10.928108      -0.890226       5.396766           0.000024
           73              C       1.309719       1.033560      10.677034      -0.194835      35.116335 0.43772905E+03  0.10291457E+05                                 9.245760                            6.923202       0.215008       2.033340                    0.999781      29.755154      85.080235       0.634446       0.410620      -1.069715      -0.006964       0.027267      -0.006407       0.028863       0.028723       0.000424       0.011419      -0.014969      -0.026190      -0.027815      -0.008194       0.036009             11.013962      15.690973      -4.180104       2.832449      11.702008      -1.092657       5.648904           0.000002
           74              C       0.898931       2.381387      10.647053       0.122139      36.511371 0.39410239E+03  0.89997593E+04                                 9.682350                            6.674633      -0.163184       1.962717                    0.999196      25.996924      72.573579       0.632714       0.423913      -1.064289      -0.005697      -0.018270       0.002262       0.019271      -0.005195      -0.007689      -0.016704       0.008702       0.038613      -0.022715       0.000341       0.022374             12.445304      20.383382      -3.597778       3.685441      11.054383      -1.268059       5.898148           0.000017
           75              C       1.867356       3.301160      10.826939      -0.220867      34.570230 0.45036535E+03  0.10638161E+05                                 9.090286                            7.008579       0.236261       2.038975                    0.999751      29.893545      84.995737       0.633984       0.409003      -1.073387       0.019468       0.002353       0.010927       0.022448      -0.022566       0.007580      -0.007931      -0.030706      -0.053240      -0.022094      -0.016072       0.038165             10.416288      15.308665      -1.298776       2.547341      10.508674      -0.644418       5.431524           0.000045
           76              C       3.206089       2.806731      11.074284       0.139480      24.730439 0.27677757E+03  0.58088249E+04                                 7.319384                            5.516578       0.307986       2.127272                    0.999673      24.508874      66.438127       0.707797       0.412325      -1.067490      -0.031423      -0.037660      -0.002940       0.049136       0.030238      -0.016190       0.016127       0.026390       0.144065      -0.061578       0.008510       0.053068              8.416844      11.262957      -1.600411       1.646157       9.558482      -1.241911       4.429094           0.000013
           77              C      -0.502935       2.743065      10.289777       0.066935      40.768494 0.40489317E+03  0.92993705E+04                                10.301227                            6.706166      -0.103333       1.978687                    0.999272      26.409901      73.693059       0.640256       0.416523      -1.070066      -0.001919      -0.001717      -0.002332       0.003474       0.000861       0.009712       0.008605       0.014720      -0.069656      -0.027487       0.005935       0.021551             13.679964      20.474673      -2.873521       2.650330      11.140757      -5.147308       9.424463          -0.000005
           78              C      -1.547902       1.984489      10.853173      -0.165622      38.659407 0.48220040E+03  0.11661785E+05                                10.027607                            7.391775      -0.026841       1.948503                    0.999597      30.779736      90.451277       0.596029       0.424914      -1.056312      -0.013442       0.011518      -0.013957       0.022542      -0.011073       0.003255       0.004539      -0.068048       0.062750      -0.046468       0.018752       0.027717             11.992702      18.400579       1.945401      -1.250296       9.156931      -3.787659       8.420596           0.000051
           79              C      -2.882163       2.209353      10.523380      -0.005113      40.965649 0.43120502E+03  0.10013708E+05                                10.241005                            6.831300       0.051651       2.020000                    0.999329      26.881202      74.276416       0.649891       0.405839      -1.082105       0.021262       0.015873      -0.020849       0.033744      -0.005584       0.011072       0.002028      -0.007040      -0.027035      -0.017072       0.004988       0.012085             13.653448      16.459758       4.253147      -3.267438      12.946446      -7.116008      11.554139           0.000001
           80              C      -3.155438       3.209047       9.591467      -0.123652      37.276674 0.44468689E+03  0.10525694E+05                                 9.765471                            7.084664      -0.066507       1.945911                    0.999453      29.763290      86.172950       0.611356       0.423268      -1.058672       0.021590      -0.010348       0.002736       0.024098      -0.017095       0.012036       0.034605       0.023291      -0.019015      -0.048753       0.020165       0.028588             12.100750      10.822016       2.341118      -1.467196      13.418438      -7.772971      12.061794           0.000051
           81              C      -2.154456       4.023162       9.049308       0.000609      42.461756 0.43430776E+03  0.10104620E+05                                10.515285                            6.867836       0.008016       2.008711                    0.999172      26.815401      74.182163       0.646413       0.407262      -1.081078       0.012811      -0.023297       0.022742       0.034986       0.007405       0.011884       0.014853      -0.003267      -0.015987      -0.018096      -0.004919       0.023015             14.480407      12.236918      -0.996086       1.831521      16.276545     -10.269538      14.927760          -0.000047
           82              C      -0.826495       3.771206       9.460299      -0.162944      38.386212 0.46057693E+03  0.11015377E+05                                 9.978086                            7.217157       0.030408       1.970925                    0.999709      30.432347      89.027841       0.603876       0.424093      -1.056480      -0.027145      -0.001485       0.004090       0.027491       0.027276      -0.019602       0.020845      -0.010041       0.011135      -0.045904       0.018722       0.027181             12.315489      13.698522      -3.011615       3.534216      12.465238      -6.538262      10.782706           0.000032
           83              C      -3.977090       1.369501      11.199205       0.607440      22.075195 0.23233006E+03  0.47271882E+04                                 7.316441                            5.430525       0.010069       2.069819                    0.999585      21.846851      60.795343       0.632411       0.476003      -1.016775      -0.034944      -0.037003       0.017757       0.053904      -0.011351       0.020024       0.091403      -0.061577       0.191787      -0.085280      -0.043632       0.128912              8.918130      11.322456       1.948720      -1.856090       8.480726      -3.480555       6.951208           0.000001
           84              C      -2.468368       5.093296       8.039943       0.601727      22.763199 0.23240936E+03  0.47321783E+04                                 7.503917                            5.439322      -0.053909       2.050692                    0.999538      21.851975      60.956318       0.630132       0.477383      -1.015401      -0.014566       0.037831      -0.025669       0.047981      -0.049445      -0.082597       0.062746       0.071912      -0.006692      -0.085793      -0.051869       0.137661              9.463143       7.190599       0.263580       2.420965      11.138985      -4.901740      10.059846          -0.000002
           85              N       6.328408       5.112260       5.050573      -0.218963      35.935266 0.46192550E+03  0.10821454E+05                                 9.099006                            6.972969       0.146679       2.086755                    0.998633      26.895036      72.608836       0.662365       0.394725      -1.098889      -0.144036      -0.016564      -0.021998       0.146644      -0.051495      -0.023296      -0.006885      -0.097100       0.122215      -0.095416       0.043773       0.051643             10.678749      13.006760       2.417154       2.859881      12.947656       1.613745       6.081831           0.000016
           86              N       2.809216      11.885260       1.195498      -0.218924      35.932570 0.46188383E+03  0.10820213E+05                                 9.098510                            6.972601       0.146852       2.086826                    0.998634      26.893813      72.604200       0.662392       0.394719      -1.098895       0.144022      -0.016560       0.021995       0.146630       0.051496      -0.023297       0.006888      -0.097101       0.122214      -0.095418       0.043775       0.051643             10.678145      13.005875      -2.416945       2.859663      12.947074      -1.613647       6.081485           0.000002
           87              N       0.033640       8.433740       7.441569      -0.218888      35.930838 0.46185402E+03  0.10819338E+05                                 9.098243                            6.972365       0.147041       2.086900                    0.998634      26.892846      72.600965       0.662405       0.394718      -1.098896       0.144006       0.016553       0.021990       0.146613      -0.051498      -0.023296      -0.006890      -0.097107       0.122215      -0.095421       0.043777       0.051643             10.677892      13.005676       2.416979       2.859628      12.946685       1.613618       6.081314          -0.000010
           88              N       3.552832       1.660740      11.296644      -0.218908      35.932158 0.46187579E+03  0.10819981E+05                                 9.098459                            6.972541       0.146885       2.086840                    0.998634      26.893559      72.603447       0.662394       0.394719      -1.098895      -0.144013       0.016556      -0.021994       0.146621       0.051496      -0.023293       0.006887      -0.097102       0.122201      -0.095415       0.043771       0.051643             10.678111      13.005817      -2.416974       2.859659      12.947068      -1.613660       6.081448           0.000009
           89              O      -0.745244       6.353074       5.540265      -0.506659      35.376158 0.50971088E+03  0.12134700E+05                                 8.657399                            7.056020       0.096243       2.082605                    0.998220      27.236512      72.092501       0.702383       0.366292      -1.129191      -0.000223       0.012623      -0.015139       0.019713       0.006724       0.010760      -0.021398      -0.099956       0.131072      -0.073582       0.014710       0.058873             10.037131       8.314346      -1.009204      -0.771802      12.151517       5.114817       9.645531           0.000172
           90              O       9.575384       5.036403       4.684553      -0.491220      31.019372 0.45236773E+03  0.10419972E+05                                 7.819828                            6.548124       0.438186       2.199853                    0.999103      26.477662      68.229333       0.748097       0.355446      -1.141308       0.001184       0.014711      -0.014235       0.020505       0.006373      -0.000152      -0.042571       0.053752       0.027776      -0.058671       0.021733       0.036939              8.894525      14.090979      -1.118260      -1.260171       6.323730       1.256397       6.268868          -0.000301
           91              O      11.296404       1.954688       1.055586      -0.491417      32.122474 0.46710936E+03  0.10858699E+05                                 8.054233                            6.682162       0.353889       2.169813                    0.999047      26.680167      69.328794       0.735022       0.358465      -1.137580      -0.003592      -0.017922       0.013584       0.022773       0.032502      -0.001906      -0.030487       0.071153       0.105775      -0.073025       0.022801       0.050225              9.324942       9.181912       0.987562       4.318815       7.237541       2.845352      11.555374          -0.000015
           92              O       1.023716       0.681364       1.865077      -0.517933      34.787450 0.50492027E+03  0.11991101E+05                                 8.556403                            6.997187       0.170108       2.100055                    0.998152      27.513114      72.711221       0.709275       0.363626      -1.131368      -0.019145      -0.000551      -0.002683       0.019340      -0.010099      -0.057532      -0.019107      -0.034623      -0.106546      -0.081726       0.037212       0.044514             10.022405       7.806566      -2.864425      -0.404083      14.231926       3.912090       8.028722           0.000021
           93              O       9.882868      13.126074       0.705806      -0.506693      35.376137 0.50971510E+03  0.12134709E+05                                 8.656917                            7.055689       0.096302       2.082617                    0.998219      27.237932      72.093715       0.702460       0.366254      -1.129231       0.000132       0.012583       0.015175       0.019714      -0.006822       0.010853       0.021464      -0.100060       0.131176      -0.073688       0.014718       0.058970             10.036494       8.313876       1.009018      -0.771656      12.150712      -5.114387       9.644894          -0.000062
           94              O      -0.437760      11.809403       1.561518      -0.491130      31.013913 0.45226892E+03  0.10417170E+05                                 7.819187                            6.547626       0.438240       2.199904                    0.999104      26.474150      68.219464       0.748085       0.355469      -1.141284      -0.001156       0.014775       0.014187       0.020517      -0.006272      -0.000249       0.042463       0.053717       0.027751      -0.058544       0.021686       0.036858              8.893746      14.089733       1.118047      -1.259958       6.323181      -1.256216       6.268326           0.000050
           95              O      -2.158780       8.727688       5.190485      -0.491381      32.122570 0.46710688E+03  0.10858735E+05                                 8.054740                            6.682521       0.353760       2.169784                    0.999047      26.678515      69.327067       0.734933       0.358505      -1.137537       0.003591      -0.017995      -0.013549       0.022810      -0.032509      -0.001894       0.030333       0.070965       0.105829      -0.072899       0.022771       0.050128              9.325624       9.182538      -0.987742       4.319211       7.238057      -2.845696      11.556277           0.000174
           96              O       8.113908       7.454364       4.380994      -0.518016      34.792015 0.50500400E+03  0.11993521E+05                                 8.556797                            6.997498       0.170132       2.100033                    0.998151      27.516267      72.719549       0.709304       0.363598      -1.131396       0.019087      -0.000500       0.002584       0.019268       0.010138      -0.057597       0.019240      -0.034562      -0.106829      -0.081865       0.037247       0.044619             10.022880       7.806913       2.864489      -0.404052      14.232582      -3.912330       8.029144          -0.000267
           97              O       7.107292       7.192926       6.951877      -0.506815      35.382302 0.50982621E+03  0.12137910E+05                                 8.657421                            7.056081       0.096345       2.082594                    0.998217      27.241921      72.103884       0.702503       0.366215      -1.129270      -0.000043      -0.012525       0.015240       0.019727       0.006953       0.010992      -0.021555      -0.100224       0.131293      -0.073841       0.014737       0.059104             10.037106       8.314540      -1.009140      -0.771748      12.151364       5.114684       9.645415          -0.000280
           98              O      -3.213336       8.509597       7.807589      -0.491069      31.014438 0.45227122E+03  0.10417391E+05                                 7.820018                            6.548215       0.438024       2.199855                    0.999104      26.471529      68.216584       0.747942       0.355532      -1.141218      -0.001126      -0.014855       0.014136       0.020537       0.006102      -0.000406      -0.042285       0.053679       0.027637      -0.058339       0.021631       0.036708              8.894853      14.091699      -1.118423      -1.260314       6.323870       1.256415       6.268989           0.000176
           99              O      -4.934356      11.591312      11.436556      -0.491449      32.123023 0.46712053E+03  0.10858977E+05                                 8.054101                            6.682071       0.353927       2.169815                    0.999046      26.681238      69.330661       0.735058       0.358447      -1.137600       0.003602       0.017868      -0.013611       0.022748       0.032499      -0.001914      -0.030558       0.071243       0.105729      -0.073081       0.022815       0.050267              9.324764       9.181791       0.987520       4.318723       7.237395       2.845245      11.555105           0.000014
          100              O       5.338332      12.864636      10.627065      -0.517894      34.786240 0.50489650E+03  0.11990438E+05                                 8.556401                            6.997170       0.170058       2.100051                    0.998153      27.511885      72.708512       0.709251       0.363642      -1.131352       0.019170       0.000567       0.002728       0.019372      -0.010077      -0.057497      -0.019033      -0.034656      -0.106420      -0.081654       0.037198       0.044456             10.022427       7.806518      -2.864387      -0.404095      14.232015       3.912161       8.028749          -0.000015
          101              O      -3.520820       0.419926      11.786336      -0.506721      35.376752 0.50972766E+03  0.12135032E+05                                 8.656813                            7.055623       0.096365       2.082631                    0.998219      27.238786      72.095068       0.702489       0.366238      -1.129248      -0.000074      -0.012569      -0.015199       0.019723      -0.006870       0.010896       0.021499      -0.100110       0.131222      -0.073738       0.014719       0.059018             10.036355       8.313812       1.008953      -0.771609      12.150509      -5.114280       9.644745           0.000050
          102              O       6.799808       1.736597      10.930624      -0.491100      31.013195 0.45225403E+03  0.10416780E+05                                 7.819269                            6.547672       0.438176       2.199894                    0.999104      26.473019      68.217223       0.748053       0.355486      -1.141267       0.001147      -0.014810      -0.014163       0.020524      -0.006218      -0.000303       0.042406       0.053706       0.027715      -0.058478       0.021667       0.036811              8.893882      14.089990       1.118131      -1.260042       6.323261      -1.256244       6.268396          -0.000054
          103              O       8.520828       4.818312       7.301657      -0.491537      32.128180 0.46721404E+03  0.10861645E+05                                 8.054666                            6.682511       0.353876       2.169768                    0.999045      26.684566      69.339861       0.735075       0.358422      -1.137624      -0.003615       0.017772       0.013659       0.022704      -0.032493      -0.001917       0.030698       0.071431       0.105666      -0.073202       0.022855       0.050347              9.325458       9.182418      -0.987615       4.319043       7.237975      -2.845561      11.555980          -0.000268
          104              O      -1.751860       6.091636       8.111148      -0.517863      34.787167 0.50490800E+03  0.11990904E+05                                 8.557088                            6.997662       0.169953       2.100028                    0.998153      27.510330      72.707457       0.709155       0.363685      -1.131307      -0.019212       0.000610      -0.002803       0.019425       0.010034      -0.057428       0.018888      -0.034727      -0.106178      -0.081515       0.037172       0.044343             10.023326       7.807096       2.864613      -0.404154      14.233382      -3.912694       8.029499           0.000184

******************************************************
Auxiliary information for the entire system
The total spin magnetic moment of the unit cell is   0.000823
The total net atomic charge of the unit cell is   0.000003
Accuracy of reproducing the electrostatic potential in the unit cell:
  The inner radius (bohr) =    5.0000
  The outer radius (bohr) =   12.0000
  Valid grid points have density less than (e/(bohr^3)) =    0.0001
  The number of valid grid points were=       127059
  The rms potential error without charges in kcal/mol is=      3.58738
  The rms potential error with partial charges in kcal/mol is=      0.71576
  The RRMSE value at monopole order=      0.19952
  The rms potential error with partial charges and cloud penetration in kcal/mol is=      0.71534
  The RRMSE value at monopole order with cloud penetration is=      0.19940
  The rms potential error with partial charges and atomic dipoles in kcal/mol is=      0.54467
  The RRMSE value at dipole order=      0.15183
  The rms potential error with partial charges, atomic dipoles and cloud penetration in kcal/mol is=      0.53576
  The RRMSE value at dipole order with cloud penetration=      0.14934

******************************************************
The electron densities and ab initio electrostatic potential were computed in VASP using the PBE functional and
projector augmented wave method. See the main text of the journal article for a description of computational details.
The atomic charges, dipoles, and quadrupoles were computed with the DDEC6 method as described in
(a) T. A. Manz and N. Gabaldon Limas, RSC Adv. 6 (2016) 47771-47801 DOI: 10.1039/c6ra04656h
(b) N. Gabaldon Limas and T. A. Manz, RSC Adv. 8 (2018) 2678-2707 DOI: 10.1039/c7ra11829e.
For each atom in the material, the electron cloud parameters were fit to the spherically averaged atom-in-material
electron density using radial positions for which this density was between 10^-4 and 10^-2 electrons per cubic bohr.
The polarizabilities, dispersion coefficients, and quantum Drude oscillator (QDO) parameters were fit using the MCLF method.
The magnetic structure of the system was optimized in VASP from the default ferromagnetic initial guess using spin polarization.
The atomic spin moments (ASMs) were computed on this optimized magnetic structure using the DDEC6 partition as inputs
to the method of T. A. Manz and D. S. Sholl, J. Chem. Theory Comput. 7 (2011) 4146-4164 DOI: 10.1021/ct200539n.
The RMSE and RRMSE were computed using a uniform grid with Ewald summation.
