# Supplementary material for: A collection of forcefield precursors for metal–organic frameworks
Source: RSC Adv. 2019 Nov 13;9(63):36492–507. doi: 10.1039/c9ra07327b (PMC9075174; doi:10.1039/c9ra07327b)
Supplement: RA-009-C9RA07327B-s4447 [file RA-009-C9RA07327B-s4447.xyz]

  208
jmolscript: load "" {1 1 1} spacegroup "x,y,z" unitcell [{     14.207000     0.000000     0.000000 }, {     -4.277544    13.921663     0.000000 }, {      0.000000     0.000000    26.220000 }]
Cu     6.146511     6.062745    20.904157     0.733532
Cu     1.677897    13.542019    12.579045     0.852069
Cu    10.886445     7.858918     7.794157     0.733902
Cu     1.148059     0.379644    25.689045     0.849890
Cu     3.782945     7.858918     5.315843     0.733582
Cu     8.251559     0.379644    13.640955     0.852058
Cu    -0.956989     6.062745    18.425843     0.733933
Cu     8.781397    13.542019     0.530955     0.848384
H      8.232363     7.450874    19.366092     0.104462
H      8.414699     8.933531    17.493984     0.132896
H      6.472961     9.505711    16.342926     0.121892
H      4.293767     7.697287    19.166820     0.102683
H      4.718610    10.850544    16.104324     0.125729
H      0.815525    10.334050    15.270528     0.133159
H      2.691386     7.673621    17.677524     0.116481
H      4.917702     3.632162    22.352550     0.107296
H      5.726150     1.648325    23.259762     0.123133
H      7.986411     1.329519    23.495742     0.116243
H      8.570122     4.964465    21.799308     0.101035
H     10.334640     1.755522    24.235146     0.120621
H     -0.345081     2.810784    22.512492     0.141031
H     10.356381     4.056773    20.913072     0.124741
H      8.800593     6.470789     6.256092     0.104893
H      8.618257     4.988132     4.383984     0.132968
H     10.559995     4.415952     3.232926     0.121497
H     -1.467811     6.224376     6.056820     0.102886
H     12.314346     3.071119     2.994324     0.126121
H      2.010431     3.587613     2.160528     0.133437
H      0.134570     6.248042     4.567524     0.117032
H     -2.091746    10.289501     9.242550     0.107279
H     -2.900194    12.273338    10.149762     0.123337
H      9.046545    12.592144    10.385742     0.116496
H      8.462834     8.957198     8.689308     0.101103
H      6.698316    12.166141    11.125146     0.120203
H      3.171037    11.110879     9.402492     0.140621
H      6.676575     9.864890     7.803072     0.123915
H      1.697093     6.470789     6.853908     0.104472
H      1.514757     4.988132     8.726016     0.132908
H      3.456495     4.415952     9.877074     0.121894
H      5.635689     6.224376     7.053180     0.102695
H      5.210846     3.071119    10.115676     0.125728
H      9.113931     3.587613    10.949472     0.133157
H      7.238070     6.248042     8.542476     0.116487
H      5.011754    10.289501     3.867450     0.107312
H      4.203306    12.273338     2.960238     0.123147
H      1.943045    12.592144     2.724258     0.116247
H      1.359334     8.957198     4.420692     0.101042
H     -0.405184    12.166141     1.984854     0.120584
H     10.274537    11.110879     3.707508     0.141021
H     -0.426925     9.864890     5.306928     0.124718
H      1.128863     7.450874    19.963908     0.104908
H      1.311199     8.933531    21.836016     0.132982
H     -0.630539     9.505711    22.987074     0.121513
H     11.397267     7.697287    20.163180     0.102900
H     -2.384890    10.850544    23.225676     0.126106
H      7.919025    10.334050    24.059472     0.133447
H      9.794886     7.673621    21.652476     0.117012
H     12.021202     3.632162    16.977450     0.107288
H     12.829650     1.648325    16.070238     0.123355
H      0.882911     1.329519    15.834258     0.116511
H      1.466622     4.964465    17.530692     0.101119
H      3.231140     1.755522    15.094854     0.120207
H      6.758419     2.810784    16.817508     0.140622
H      3.252881     4.056773    18.416928     0.123907
C      7.453739     7.779425    18.933462     0.082768
C      7.565735     8.635608    17.798136    -0.118949
C      6.414260     9.017061    17.155746    -0.086643
C      5.167378     8.701039    17.669658     0.048505
C      5.138271     7.917250    18.789252     0.019269
C      3.899941     9.113121    17.016780     0.060641
C      3.925010    10.335443    16.188228    -0.164084
C      2.764309    10.709935    15.535350     0.003787
C      1.608325    10.033343    15.697914    -0.115411
C      1.582660     8.836080    16.531710     0.018797
C      2.714673     8.453234    17.134770    -0.162152
C      0.272860     8.119114    16.728360     0.541195
C      2.757282    11.921120    14.628138     0.597744
C      5.851409     3.483200    22.431210     0.076455
C      6.331192     2.319349    22.966098    -0.116637
C      7.671128     2.124446    23.081466    -0.094994
C      8.626056     3.080864    22.593774     0.039236
C      8.008878     4.257245    22.092972     0.054959
C     10.048744     2.954177    22.606884     0.075408
C     10.798836     2.219113    23.545560    -0.151125
C     12.138359     2.141152    23.514096    -0.007682
C     12.912021     2.827490    22.525602    -0.130097
C     12.141214     3.537495    21.563328     0.004346
C     10.811957     3.582044    21.597414    -0.151351
C     12.981164     1.330911    24.515700     0.601228
C     -1.208426     4.335206    20.501418     0.550999
C      9.579217     6.142238     5.823462     0.084052
C      9.467221     5.286055     4.688136    -0.118779
C     10.618696     4.904602     4.045746    -0.087168
C     11.865578     5.220624     4.559658     0.047761
C     11.894685     6.004413     5.679252     0.019762
C     -1.073985     4.808542     3.906780     0.062148
C     -1.099054     3.586220     3.078228    -0.165213
C      0.061647     3.211728     2.425350     0.006378
C      1.217631     3.888320     2.587914    -0.116422
C      1.243296     5.085583     3.421710     0.020305
C      0.111283     5.468429     4.024770    -0.161420
C      2.553096     5.802549     3.618360     0.541274
C      0.068674     2.000543     1.518138     0.597309
C     -3.025453    10.438463     9.321210     0.075343
C     -3.505236    11.602314     9.856098    -0.116550
C      9.361828    11.797217     9.971466    -0.095165
C      8.406900    10.840799     9.483774     0.039988
C      9.024078     9.664418     8.982972     0.054383
C      6.984212    10.967486     9.496884     0.074084
C      6.234120    11.702550    10.435560    -0.149983
C      4.894597    11.780511    10.404096    -0.010965
C      4.120935    11.094173     9.415602    -0.129486
C      4.891742    10.384168     8.453328     0.002955
C      6.220999    10.339619     8.487414    -0.152837
C      4.051792    12.590752    11.405700     0.601832
C      4.034382     9.586457     7.391418     0.551382
C      2.475717     6.142238     7.286538     0.082764
C      2.363721     5.286055     8.421864    -0.118932
C      3.515196     4.904602     9.064254    -0.086635
C      4.762078     5.220624     8.550342     0.048515
C      4.791185     6.004413     7.430748     0.019272
C      6.029515     4.808542     9.203220     0.060637
C      6.004446     3.586220    10.031772    -0.164087
C      7.165147     3.211728    10.684650     0.003785
C      8.321131     3.888320    10.522086    -0.115410
C      8.346796     5.085583     9.688290     0.018804
C      7.214783     5.468429     9.085230    -0.162143
C      9.656596     5.802549     9.491640     0.541181
C      7.172174     2.000543    11.591862     0.597746
C      4.078047    10.438463     3.788790     0.076421
C      3.598264    11.602314     3.253902    -0.116619
C      2.258328    11.797217     3.138534    -0.095012
C      1.303400    10.840799     3.626226     0.039284
C      1.920578     9.664418     4.127028     0.054928
C     -0.119288    10.967486     3.613116     0.075335
C     -0.869380    11.702550     2.674440    -0.151168
C     -2.208903    11.780511     2.705904    -0.007760
C     -2.982565    11.094173     3.694398    -0.130081
C     -2.211758    10.384168     4.656672     0.004263
C     -0.882501    10.339619     4.622586    -0.151322
C     -3.051708    12.590752     1.704300     0.601241
C     11.137882     9.586457     5.718582     0.551012
C      0.350239     7.779425    20.396538     0.084032
C      0.462235     8.635608    21.531864    -0.118756
C     -0.689240     9.017061    22.174254    -0.087155
C     -1.936122     8.701039    21.660342     0.047796
C     -1.965229     7.917250    20.540748     0.019735
C     11.003441     9.113121    22.313220     0.062098
C     -3.178490    10.335443    23.141772    -0.165223
C      9.867809    10.709935    23.794650     0.006380
C      8.711825    10.033343    23.632086    -0.116428
C      8.686160     8.836080    22.798290     0.020280
C      9.818173     8.453234    22.195230    -0.161412
C      7.376360     8.119114    22.601640     0.541290
C      9.860782    11.921120    24.701862     0.597318
C     12.954909     3.483200    16.898790     0.075312
C     13.434692     2.319349    16.363902    -0.116524
C      0.567628     2.124446    16.248534    -0.095143
C      1.522556     3.080864    16.736226     0.040012
C      0.905378     4.257245    17.237028     0.054381
C      2.945244     2.954177    16.723116     0.074063
C      3.695336     2.219113    15.784440    -0.149973
C      5.034859     2.141152    15.815904    -0.010955
C      5.808521     2.827490    16.804398    -0.129467
C      5.037714     3.537495    17.766672     0.002958
C      3.708457     3.582044    17.732586    -0.152839
C      5.877664     1.330911    14.814300     0.601831
C      5.895074     4.335206    18.828582     0.551388
N      6.244238     7.448090    19.376580    -0.189257
N      6.736035     4.418736    22.014312    -0.181426
N     10.788718     6.473573     6.266580    -0.189192
N     10.296921     9.502927     8.904312    -0.181534
N      3.685218     6.473573     6.843420    -0.189242
N      3.193421     9.502927     4.205688    -0.181368
N     -0.859262     7.448090    19.953420    -0.189142
N     -0.367465     4.418736    17.315688    -0.181493
O     -0.722822     8.169232    15.902430    -0.568268
O      0.377286     7.090303    17.487429    -0.568847
O      1.791052    12.060337    13.837081    -0.520953
O      3.756606    12.686811    14.729347    -0.542319
O     12.228461     0.705828    25.357624    -0.547287
O     -0.016270     1.347617    24.465358    -0.501932
O      0.024680     4.390893    20.519510    -0.546118
O     12.230900     4.910171    19.623310    -0.562751
O      3.548778     5.752431     2.792430    -0.569952
O      2.448670     6.831360     4.377429    -0.569234
O      1.034904     1.861326     0.727081    -0.517542
O     13.276350     1.234852     1.619347    -0.538611
O      4.804495    13.215835    12.247624    -0.551203
O      2.842226    12.574046    11.355358    -0.506203
O      2.801276     9.530770     7.409510    -0.546853
O      4.802056     9.011492     6.513310    -0.563168
O     10.652278     5.752431    10.317570    -0.568237
O      9.552170     6.831360     8.732571    -0.568771
O      8.138404     1.861326    12.382919    -0.520956
O      6.172850     1.234852    11.490653    -0.542311
O     -2.299005    13.215835     0.862376    -0.547445
O      9.945726    12.574046     1.754642    -0.501904
O      9.904776     9.530770     5.700490    -0.546266
O     -2.301444     9.011492     6.596690    -0.563063
O      6.380678     8.169232    23.427570    -0.569948
O      7.480786     7.090303    21.842571    -0.569410
O      8.894552    12.060337    25.492919    -0.517565
O     -3.346894    12.686811    24.600653    -0.538767
O      5.124961     0.705828    13.972376    -0.551208
O      7.087230     1.347617    14.864642    -0.506212
O      7.128180     4.390893    18.810490    -0.546870
O      5.127400     4.910171    19.706690    -0.563200

The following XYZ coordinates are in angstroms. Other properties are in atomic units.
The sperically averaged electron density of each atom fit to a function of the form exp(a - br)
eigen_1, eigen_2 and eigen_3 are the three eigenvalues of traceless quadrupole moment tensor
  atom number  atomic symbol              X              Y              Z     net charge C6 coefficient C8 coefficient C10 coefficient fluctuating dipole atomic polarizability isotropic forcefield polarizability              a              b squared Pearson coefficient          <r^3>          <r^4>         wp_QDO          m_QDO          q_QDO       dipole_x       dipole_y       dipole_z         dipole            Qxy            Qxz            Qyz     Q(x^2-y^2)  Q(3z^2 - R^2)        eigen_1        eigen_2        eigen_3 static polarizability      alpha(xx)      alpha(xy)      alpha(xz)      alpha(yy)      alpha(yz)      alpha(zz) atomic spin moment
            1             Cu       6.146511       6.062745      20.904157       0.733532      68.694804 0.10125824E+04  0.27661338E+05                                14.788699                           11.155806       0.878066       2.175068                    0.995032      43.534885     110.442735       0.486475       0.460896      -1.103094       0.006414       0.001274       0.001640       0.006742       0.038092       0.025294       0.059908       0.136802      -0.118836      -0.104830      -0.004972       0.109802             19.265824      13.076517       2.264471       8.128011      22.540867       0.340996      22.180090           0.685390
            2             Cu       1.677897      13.542019      12.579045       0.852069      51.174970 0.76742485E+03  0.19483725E+05                                12.024294                            9.568243       1.008184       2.253795                    0.995850      40.004220      96.587934       0.539275       0.447363      -1.115722      -0.121253      -0.044672      -0.062265       0.143439      -0.041538      -0.062005      -0.020155      -0.124695       0.092634      -0.118755       0.058152       0.060603             15.593855      10.367828      -3.121516      -3.982029      18.891486      -1.343034      17.522252           0.697691
            3             Cu      10.886445       7.858918       7.794157       0.733902      68.619478 0.10114669E+04  0.27622638E+05                                14.777027                           11.148896       0.879393       2.175676                    0.995022      43.519389     110.378988       0.486686       0.460833      -1.103156      -0.005941      -0.001109       0.001661       0.006268       0.038140      -0.025145      -0.059921       0.137212      -0.119484      -0.105007      -0.004978       0.109985             19.247508      13.068002       2.261708      -8.118853      22.520956      -0.337705      22.153566           0.685410
            4             Cu       1.148059       0.379644      25.689045       0.849890      51.114782 0.76727127E+03  0.19478879E+05                                12.015133                            9.568644       1.000578       2.251786                    0.995836      40.002516      96.581922       0.539148       0.447490      -1.115642       0.122314       0.044774      -0.062508       0.144474      -0.040982       0.061051       0.019951      -0.122008       0.090698      -0.116678       0.057156       0.059522             15.569926      10.356453      -3.111023       3.970202      18.858331       1.341860      17.494994           0.632133
            5             Cu       3.782945       7.858918       5.315843       0.733582      68.685254 0.10124427E+04  0.27656497E+05                                14.787270                           11.154977       0.878045       2.175088                    0.995032      43.532710     110.434239       0.486498       0.460891      -1.103099      -0.006371      -0.001286      -0.001653       0.006706       0.038058       0.025247       0.059907       0.136843      -0.118863      -0.104843      -0.004934       0.109777             19.263620      13.075218       2.263989       8.126909      22.538234       0.340680      22.177408           0.684458
            6             Cu       8.251559       0.379644      13.640955       0.852058      51.176565 0.76744981E+03  0.19484532E+05                                12.024576                            9.568426       1.008127       2.253772                    0.995850      40.004629      96.589609       0.539267       0.447365      -1.115720       0.121245       0.044670       0.062263       0.143431      -0.041541      -0.062009      -0.020158      -0.124701       0.092634      -0.118762       0.058155       0.060607             15.594279      10.368073      -3.121622      -3.982176      18.892032      -1.343087      17.522732           0.697714
            7             Cu      -0.956989       6.062745      18.425843       0.733933      68.611673 0.10113578E+04  0.27618871E+05                                14.775905                           11.148292       0.879288       2.175668                    0.995022      43.517564     110.372223       0.486701       0.460833      -1.103158       0.005897       0.001131      -0.001696       0.006240       0.038119      -0.025110      -0.059880       0.137287      -0.119565      -0.104993      -0.004991       0.109984             19.245722      13.067035       2.261369      -8.117944      22.518794      -0.337344      22.151336           0.684207
            8             Cu       8.781397      13.542019       0.530955       0.848384      51.229882 0.76927645E+03  0.19543637E+05                                12.035474                            9.583404       0.996910       2.250300                    0.995822      40.033825      96.709646       0.538511       0.447701      -1.115447      -0.122435      -0.044836       0.062541       0.144610      -0.040970       0.061066       0.019976      -0.122061       0.090692      -0.116707       0.057143       0.059564             15.598333      10.373997      -3.117586       3.978294      18.893646       1.344728      17.527357          -0.711445
            9              H       8.232363       7.450874      19.366092       0.104462       1.250369 0.87655899E+01  0.87930924E+02                                 1.914787                            1.726893      -1.038151       2.384233                    0.997451       3.562231      10.039053       0.478591       1.275795      -0.710375       0.044212      -0.018063       0.018151       0.051092      -0.004965       0.002401      -0.009137       0.027471      -0.033463      -0.018967      -0.001744       0.020711              2.063335       2.547633      -0.329373       0.664129       1.642995      -0.258476       1.999377           0.000672
           10              H       8.414699       8.933531      17.493984       0.132896       1.104056 0.76976592E+01  0.73037522E+02                                 1.623957                            1.517694      -0.772396       2.524356                    0.999767       3.010890       7.650569       0.575278       1.122124      -0.750741       0.034037       0.014917      -0.014661       0.039950       0.004166       0.000270      -0.015348       0.021836      -0.003310      -0.022134       0.008684       0.013449              1.666102       2.192873       0.241370      -0.197297       1.386401      -0.118734       1.419033           0.000551
           11              H       6.472961       9.505711      16.342926       0.121892       1.113764 0.79188003E+01  0.75770630E+02                                 1.631899                            1.537067      -0.796436       2.503250                    0.999513       3.125713       8.010622       0.572147       1.118812      -0.750295       0.005619       0.017044      -0.035066       0.039391       0.003257      -0.003843      -0.011611       0.010401       0.021383      -0.014963      -0.000096       0.015059              1.667787       1.483887      -0.057693       0.034744       1.558439      -0.446631       1.961035           0.000015
           12              H       4.293767       7.697287      19.166820       0.102683       1.213819 0.90368022E+01  0.91216845E+02                                 1.863928                            1.745160      -1.082695       2.360803                    0.996695       3.584836      10.087924       0.480130       1.263825      -0.713050      -0.041107      -0.009378       0.017464       0.045637       0.001743      -0.009087      -0.005585       0.022338      -0.007214      -0.013299      -0.003991       0.017290              1.918556       2.508248       0.114181      -0.182831       1.564888      -0.168505       1.682531           0.000768
           13              H       4.718610      10.850544      16.104324       0.125729       1.209694 0.91914321E+01  0.92316793E+02                                 1.789682                            1.706669      -1.189472       2.315753                    0.996008       3.463802       9.434578       0.513171       1.188357      -0.730819       0.031174       0.026779      -0.004465       0.041339       0.010600       0.002140      -0.002431       0.011614      -0.019168      -0.011064      -0.004234       0.015298              1.812305       2.065305       0.226927       0.044016       1.847873      -0.223513       1.523736           0.000225
           14              H       0.815525      10.334050      15.270528       0.133159       1.330822 0.10320148E+02  0.10719846E+03                                 1.951095                            1.843453      -1.346196       2.251321                    0.994181       3.572773      10.048621       0.477523       1.234837      -0.720468      -0.035640       0.014098      -0.021801       0.044094      -0.009725       0.007632      -0.002027       0.008890      -0.012981      -0.010226      -0.005484       0.015710              1.988940       2.245261      -0.172744       0.312029       1.897134      -0.344025       1.824425           0.000236
           15              H       2.691386       7.673621      17.677524       0.116481       1.071030 0.77810602E+01  0.76149261E+02                                 1.745580                            1.640335      -1.144077       2.329959                    0.996653       3.633193      10.282180       0.482638       1.296754      -0.703909      -0.002561      -0.031126       0.015819       0.035009      -0.002205       0.004269      -0.008643      -0.014241      -0.002376      -0.009380      -0.004418       0.013798              1.811302       1.711765       0.090888       0.019287       2.042601      -0.450155       1.679541           0.000194
           16              H       4.917702       3.632162      22.352550       0.107296       1.316388 0.93650598E+01  0.93819294E+02                                 1.868541                            1.705295      -0.871820       2.467179                    0.998775       3.272503       8.693796       0.525055       1.164447      -0.739885      -0.052864       0.003661      -0.002754       0.053063       0.001398      -0.000883      -0.008297       0.022975      -0.058898      -0.022881       0.001442       0.021439              1.964243       2.809739      -0.159534       0.098307       1.539648      -0.095375       1.543340           0.000654
           17              H       5.726150       1.648325      23.259762       0.123133       1.129758 0.76991651E+01  0.72840400E+02                                 1.625114                            1.496333      -0.759685       2.521291                    0.999713       3.049693       7.663813       0.593654       1.090546      -0.758350      -0.023403      -0.028256       0.010428       0.038142       0.001420       0.000830      -0.012857       0.005187      -0.050025      -0.022577       0.010293       0.012284              1.706234       1.859662       0.491636      -0.231509       1.842266      -0.276219       1.416775           0.000607
           18              H       7.986411       1.329519      23.495742       0.116243       1.158939 0.83545268E+01  0.80948515E+02                                 1.673373                            1.577925      -0.798034       2.501006                    0.999435       3.156166       8.116912       0.565636       1.117588      -0.751141       0.010709      -0.033662       0.018560       0.039903      -0.000945       0.000451      -0.012686      -0.001725      -0.033367      -0.017773       0.004570       0.013203              1.707325       1.633637      -0.219504       0.146607       1.985415      -0.365678       1.502924           0.000045
           19              H       8.570122       4.964465      21.799308       0.101035       1.138863 0.82923943E+01  0.82518653E+02                                 1.821113                            1.695261      -1.278242       2.265986                    0.994797       3.746918      10.719826       0.473598       1.299644      -0.702975       0.027422       0.035732      -0.012539       0.046754       0.010110      -0.003063      -0.003670       0.004914      -0.012477      -0.008613      -0.005097       0.013710              1.889912       1.980112       0.287787      -0.108519       2.230973      -0.244843       1.458651           0.001112
           20              H      10.334640       1.755522      24.235146       0.120621       1.235951 0.93950428E+01  0.94755520E+02                                 1.809775                            1.720471      -1.130781       2.340637                    0.996402       3.464495       9.415631       0.514012       1.181483      -0.732842      -0.015840      -0.019283       0.028792       0.038102       0.003927      -0.008557      -0.007834       0.009229       0.008019      -0.010686      -0.004198       0.014884              1.839681       1.871994       0.088520      -0.138768       1.680083      -0.405757       1.966966          -0.000357
           21              H      -0.345081       2.810784      22.512492       0.141031       1.223655 0.92804943E+01  0.93650098E+02                                 1.820886                            1.729761      -1.348525       2.253997                    0.994722       3.455071       9.503609       0.502038       1.209017      -0.726015       0.044762      -0.000454       0.000390       0.044766      -0.002763       0.001967       0.002600       0.024257      -0.023280      -0.011036      -0.005399       0.016435              1.849570       2.347235      -0.057713       0.000389       1.550167      -0.193162       1.651310           0.000176
           22              H      10.356381       4.056773      20.913072       0.124741       1.135473 0.83999156E+01  0.83432442E+02                                 1.792159                            1.689001      -1.151863       2.334879                    0.996522       3.548290       9.974813       0.484206       1.273550      -0.710155      -0.015976       0.017176      -0.032039       0.039708      -0.004849       0.009373      -0.006265       0.005782       0.010869      -0.008076      -0.006912       0.014988              1.852653       1.992641      -0.228491       0.200873       1.672945      -0.368193       1.892373           0.000510
           23              H       8.800593       6.470789       6.256092       0.104893       1.248303 0.87478006E+01  0.87713246E+02                                 1.913331                            1.725645      -1.037158       2.385151                    0.997462       3.558624      10.028636       0.478525       1.276542      -0.710228      -0.044281       0.018031       0.018278       0.051186      -0.005012      -0.002423       0.009116       0.027324      -0.033678      -0.018942      -0.001762       0.020703              2.061696       2.545477      -0.329083      -0.663500       1.641805       0.258211       1.997805           0.000662
           24              H       8.618257       4.988132       4.383984       0.132968       1.103501 0.76930020E+01  0.72983088E+02                                 1.623514                            1.517321      -0.771959       2.524623                    0.999769       3.010046       7.648161       0.575294       1.122251      -0.750712      -0.034083      -0.014956      -0.014508       0.039948       0.004166      -0.000305       0.015306       0.021890      -0.003403      -0.022116       0.008684       0.013432              1.665633       2.192183       0.241240       0.197174       1.386040       0.118664       1.418678           0.000556
           25              H      10.559995       4.415952       3.232926       0.121497       1.116241 0.79407756E+01  0.76033124E+02                                 1.634193                            1.539088      -0.797545       2.502369                    0.999500       3.129612       8.023221       0.571835       1.118653      -0.750326      -0.005678      -0.017049      -0.034948       0.039297       0.003247       0.003854       0.011613       0.010473       0.021218      -0.014981      -0.000051       0.015032              1.670205       1.485919      -0.057771      -0.034791       1.560566       0.447611       1.964130           0.000044
           26              H      -1.467811       6.224376       6.056820       0.102886       1.211798 0.90174838E+01  0.90971580E+02                                 1.861914                            1.743351      -1.080101       2.362299                    0.996723       3.580690      10.072902       0.480364       1.263908      -0.713051       0.041122       0.009341       0.017650       0.045715       0.001746       0.009084       0.005587       0.022356      -0.007236      -0.013306      -0.003992       0.017298              1.916439       2.505350       0.114136       0.182761       1.563246       0.168181       1.680722           0.000759
           27              H      12.314346       3.071119       2.994324       0.126121       1.207155 0.91660710E+01  0.91989039E+02                                 1.786515                            1.703794      -1.189518       2.316037                    0.996022       3.458610       9.413536       0.513891       1.187633      -0.731005      -0.031284      -0.026776      -0.004228       0.041395       0.010673      -0.002159       0.002415       0.011480      -0.019252      -0.011084      -0.004260       0.015345              1.809035       2.061593       0.226428      -0.043848       1.844344       0.222716       1.521168          -0.000252
           28              H       2.010431       3.587613       2.160528       0.133437       1.330837 0.10320450E+02  0.10720333E+03                                 1.951215                            1.843563      -1.348486       2.250427                    0.994164       3.572150      10.047237       0.477472       1.234948      -0.720446       0.035720      -0.014037      -0.021734       0.044106      -0.009828      -0.007615       0.002086       0.008771      -0.012480      -0.010256      -0.005468       0.015723              1.989053       2.245501      -0.172765      -0.312094       1.897141       0.343976       1.824517           0.000187
           29              H       0.134570       6.248042       4.567524       0.117032       1.069088 0.77635480E+01  0.75937312E+02                                 1.743827                            1.638791      -1.143643       2.330659                    0.996664       3.628579      10.267360       0.482717       1.297234      -0.703824       0.002590       0.031092       0.015968       0.035049      -0.002241      -0.004237       0.008607      -0.014411      -0.002144      -0.009381      -0.004440       0.013821              1.809379       1.709905       0.090763      -0.019188       2.040324       0.449500       1.677908           0.000190
           30              H      -2.091746      10.289501       9.242550       0.107279       1.315265 0.93554734E+01  0.93696077E+02                                 1.867148                            1.704157      -0.871065       2.467461                    0.998781       3.271709       8.689461       0.525371       1.164085      -0.739968       0.052881      -0.003649      -0.002582       0.053069       0.001409       0.000893       0.008390       0.022995      -0.058915      -0.022950       0.001496       0.021454              1.962742       2.807216      -0.159316      -0.098162       1.538693       0.095259       1.542318           0.000652
           31              H      -2.900194      12.273338      10.149762       0.123337       1.129801 0.76995762E+01  0.72852047E+02                                 1.625953                            1.496996      -0.759109       2.521798                    0.999717       3.049065       7.664974       0.593097       1.091455      -0.758121       0.023438       0.028264       0.010607       0.038219       0.001415      -0.000808       0.012893       0.005140      -0.049993      -0.022590       0.010284       0.012307              1.707200       1.860899       0.492166       0.231750       1.843303       0.276448       1.417398           0.000599
           32              H       9.046545      12.592144      10.385742       0.116496       1.158267 0.83491838E+01  0.80888079E+02                                 1.673149                            1.577772      -0.798153       2.501179                    0.999437       3.155056       8.115022       0.565444       1.118088      -0.751017      -0.010770       0.033637       0.018672       0.039951      -0.000955      -0.000429       0.012708      -0.001775      -0.033338      -0.017779       0.004542       0.013238              1.707046       1.633475      -0.219377      -0.146535       1.984995       0.365497       1.502667           0.000024
           33              H       8.462834       8.957198       8.689308       0.101103       1.138233 0.82868727E+01  0.82450238E+02                                 1.820471                            1.694718      -1.277957       2.266134                    0.994808       3.746155      10.716879       0.473663       1.299678      -0.702968      -0.027514      -0.035710      -0.012381       0.046749       0.010121       0.003024       0.003653       0.004889      -0.012449      -0.008626      -0.005068       0.013694              1.889248       1.979478       0.287483       0.108447       2.230091       0.244643       1.458176           0.001128
           34              H       6.698316      12.166141      11.125146       0.120203       1.237947 0.94144024E+01  0.95004345E+02                                 1.811967                            1.722422      -1.130149       2.340590                    0.996396       3.468724       9.431305       0.513615       1.181728      -0.732768       0.015621       0.019276       0.028796       0.038011       0.003897       0.008505       0.007818       0.009367       0.007758      -0.010713      -0.004105       0.014818              1.841946       1.874341       0.088593       0.138913       1.682065       0.406583       1.969433           0.000398
           35              H       3.171037      11.110879       9.402492       0.140621       1.225317 0.92970135E+01  0.93864705E+02                                 1.822918                            1.731593      -1.347262       2.254255                    0.994719       3.459115       9.519212       0.501612       1.209427      -0.725906      -0.044688       0.000461       0.000560       0.044694      -0.002654      -0.001872      -0.002552       0.024231      -0.023309      -0.010948      -0.005445       0.016393              1.851678       2.350022      -0.057879      -0.000478       1.551835       0.193619       1.653177           0.000110
           36              H       6.676575       9.864890       7.803072       0.123915       1.140172 0.84438369E+01  0.83979506E+02                                 1.796882                            1.693194      -1.155259       2.332449                    0.996481       3.558375      10.010313       0.483691       1.273224      -0.710188       0.015878      -0.017240      -0.031896       0.039582      -0.004826      -0.009294       0.006379       0.005964       0.010815      -0.008236      -0.006751       0.014987              1.857748       1.998492      -0.229281      -0.201454       1.677277       0.369638       1.897475           0.000499
           37              H       1.697093       6.470789       6.853908       0.104472       1.250292 0.87649343E+01  0.87922875E+02                                 1.914729                            1.726845      -1.038075       2.384282                    0.997452       3.562115      10.038706       0.478590       1.275819      -0.710371      -0.044217       0.018065      -0.018148       0.051096      -0.004966       0.002402      -0.009137       0.027471      -0.033463      -0.018968      -0.001745       0.020712              2.063269       2.547550      -0.329359       0.664096       1.642950      -0.258463       1.999308           0.000674
           38              H       1.514757       4.988132       8.726016       0.132908       1.103971 0.76969139E+01  0.73028506E+02                                 1.623859                            1.517607      -0.772359       2.524381                    0.999767       3.010763       7.650084       0.575303       1.122105      -0.750746      -0.034040      -0.014917       0.014662       0.039952       0.004166       0.000269      -0.015347       0.021836      -0.003314      -0.022133       0.008683       0.013450              1.665998       2.192720       0.241348      -0.197278       1.386324      -0.118722       1.418952           0.000551
           39              H       3.456495       4.415952       9.877074       0.121894       1.113750 0.79186661E+01  0.75768936E+02                                 1.631878                            1.537048      -0.796433       2.503253                    0.999513       3.125682       8.010490       0.572154       1.118804      -0.750298      -0.005619      -0.017044       0.035065       0.039391       0.003257      -0.003843      -0.011611       0.010399       0.021382      -0.014962      -0.000097       0.015059              1.667764       1.483866      -0.057691       0.034742       1.558420      -0.446623       1.961007           0.000016
           40              H       5.635689       6.224376       7.053180       0.102695       1.213726 0.90359246E+01  0.91205614E+02                                 1.863826                            1.745070      -1.082629       2.360845                    0.996696       3.584651      10.087215       0.480145       1.263818      -0.713052       0.041111       0.009379      -0.017465       0.045641       0.001743      -0.009088      -0.005585       0.022339      -0.007209      -0.013300      -0.003991       0.017292              1.918447       2.508091       0.114175      -0.182821       1.564809      -0.168489       1.682442           0.000767
           41              H       5.210846       3.071119      10.115676       0.125728       1.209689 0.91913759E+01  0.92315993E+02                                 1.789670                            1.706658      -1.189463       2.315756                    0.996008       3.463786       9.434491       0.513175       1.188349      -0.730821      -0.031174      -0.026780       0.004463       0.041339       0.010600       0.002141      -0.002431       0.011614      -0.019171      -0.011065      -0.004234       0.015299              1.812293       2.065292       0.226927       0.044015       1.847861      -0.223509       1.523726           0.000226
           42              H       9.113931       3.587613      10.949472       0.133157       1.330819 0.10320114E+02  0.10719790E+03                                 1.951082                            1.843442      -1.346192       2.251321                    0.994181       3.572770      10.048567       0.477528       1.234826      -0.720470       0.035640      -0.014099       0.021798       0.044093      -0.009726       0.007631      -0.002027       0.008890      -0.012981      -0.010226      -0.005484       0.015710              1.988927       2.245244      -0.172742       0.312025       1.897123      -0.344022       1.824414           0.000235
           43              H       7.238070       6.248042       8.542476       0.116487       1.070996 0.77807499E+01  0.76145568E+02                                 1.745556                            1.640313      -1.144038       2.329986                    0.996654       3.633126      10.281991       0.482636       1.296771      -0.703906       0.002563       0.031127      -0.015821       0.035011      -0.002204       0.004269      -0.008643      -0.014242      -0.002375      -0.009381      -0.004419       0.013799              1.811277       1.711738       0.090889       0.019283       2.042574      -0.450147       1.679518           0.000193
           44              H       5.011754      10.289501       3.867450       0.107312       1.316246 0.93638283E+01  0.93803763E+02                                 1.868402                            1.705178      -0.871756       2.467221                    0.998776       3.272319       8.693126       0.525076       1.164440      -0.739887       0.052870      -0.003657       0.002754       0.053068       0.001398      -0.000883      -0.008298       0.022977      -0.058907      -0.022884       0.001443       0.021441              1.964093       2.809493      -0.159517       0.098296       1.539545      -0.095363       1.543239           0.000654
           45              H       4.203306      12.273338       2.960238       0.123147       1.129666 0.76983876E+01  0.72831221E+02                                 1.625029                            1.496260      -0.759648       2.521322                    0.999714       3.049562       7.663393       0.593667       1.090550      -0.758349       0.023407       0.028258      -0.010430       0.038147       0.001421       0.000829      -0.012857       0.005187      -0.050023      -0.022576       0.010292       0.012285              1.706142       1.859566       0.491598      -0.231491       1.842156      -0.276193       1.416704           0.000639
           46              H       1.943045      12.592144       2.724258       0.116247       1.158959 0.83547380E+01  0.80951170E+02                                 1.673398                            1.577949      -0.798083       2.500983                    0.999434       3.156208       8.117082       0.565629       1.117595      -0.751139      -0.010710       0.033661      -0.018556       0.039901      -0.000944       0.000450      -0.012685      -0.001727      -0.033369      -0.017773       0.004570       0.013203              1.707349       1.633664      -0.219502       0.146607       1.985440      -0.365681       1.502943           0.000030
           47              H       1.359334       8.957198       4.420692       0.101042       1.138849 0.82922957E+01  0.82517575E+02                                 1.821112                            1.695262      -1.278273       2.265977                    0.994797       3.746910      10.719860       0.473592       1.299661      -0.702972      -0.027428      -0.035729       0.012541       0.046756       0.010112      -0.003062      -0.003671       0.004908      -0.012478      -0.008614      -0.005098       0.013712              1.889910       1.980116       0.287777      -0.108516       2.230962      -0.244839       1.458651           0.001113
           48              H      -0.405184      12.166141       1.984854       0.120584       1.236177 0.93972518E+01  0.94783743E+02                                 1.810015                            1.720688      -1.130840       2.340580                    0.996400       3.464917       9.417194       0.513971       1.181503      -0.732836       0.015831       0.019285      -0.028788       0.038096       0.003919      -0.008549      -0.007844       0.009235       0.008002      -0.010697      -0.004181       0.014878              1.839931       1.872260       0.088531      -0.138788       1.680297      -0.405837       1.967236           0.000300
           49              H      10.274537      11.110879       3.707508       0.141021       1.223785 0.92817794E+01  0.93666672E+02                                 1.821035                            1.729897      -1.348565       2.253963                    0.994720       3.455327       9.504617       0.502009       1.209039      -0.726009      -0.044751       0.000452      -0.000387       0.044755      -0.002764       0.001965       0.002604       0.024256      -0.023284      -0.011040      -0.005396       0.016435              1.849725       2.347440      -0.057722       0.000392       1.550288      -0.193193       1.651448          -0.000224
           50              H      -0.426925       9.864890       5.306928       0.124718       1.135611 0.84011896E+01  0.83448321E+02                                 1.792297                            1.689122      -1.152018       2.334783                    0.996520       3.548598       9.975895       0.484191       1.273539      -0.710156       0.015965      -0.017173       0.032040       0.039703      -0.004850       0.009369      -0.006262       0.005794       0.010859      -0.008076      -0.006908       0.014984              1.852802       1.992811      -0.228512       0.200889       1.673069      -0.368238       1.892527           0.000508
           51              H       1.128863       7.450874      19.963908       0.104908       1.248220 0.87470977E+01  0.87704449E+02                                 1.913251                            1.725580      -1.037103       2.385187                    0.997463       3.558483      10.028144       0.478532       1.276549      -0.710227       0.044287      -0.018029      -0.018278       0.051190      -0.005015      -0.002423       0.009115       0.027321      -0.033690      -0.018942      -0.001762       0.020705              2.061606       2.545359      -0.329061      -0.663455       1.641742       0.258192       1.997717           0.000658
           52              H       1.311199       8.933531      21.836016       0.132982       1.103443 0.76924950E+01  0.72977187E+02                                 1.623476                            1.517286      -0.771923       2.524656                    0.999769       3.009923       7.647829       0.575291       1.122273      -0.750707       0.034086       0.014960       0.014510       0.039952       0.004167      -0.000304       0.015306       0.021888      -0.003401      -0.022115       0.008682       0.013433              1.665595       2.192132       0.241234       0.197170       1.386008       0.118659       1.418645           0.000559
           53              H      -0.630539       9.505711      22.987074       0.121513       1.116157 0.79400322E+01  0.76024213E+02                                 1.634112                            1.539018      -0.797514       2.502397                    0.999500       3.129474       8.022768       0.571847       1.118655      -0.750326       0.005677       0.017049       0.034951       0.039299       0.003247       0.003854       0.011612       0.010472       0.021225      -0.014979      -0.000053       0.015033              1.670120       1.485849      -0.057766      -0.034787       1.560488       0.447574       1.964023           0.000025
           54              H      11.397267       7.697287      20.163180       0.102900       1.211684 0.90164135E+01  0.90957952E+02                                 1.861792                            1.743245      -1.080008       2.362353                    0.996725       3.580475      10.072093       0.480380       1.263905      -0.713052      -0.041127      -0.009334      -0.017653       0.045718       0.001747       0.009086       0.005589       0.022353      -0.007228      -0.013306      -0.003991       0.017298              1.916311       2.505162       0.114125       0.182741       1.563151       0.168162       1.680619           0.000759
           55              H      -2.384890      10.850544      23.225676       0.126106       1.207236 0.91668868E+01  0.91999576E+02                                 1.786619                            1.703889      -1.189495       2.316039                    0.996022       3.458769       9.414190       0.513867       1.187659      -0.730999       0.031280       0.026776       0.004238       0.041393       0.010671      -0.002159       0.002425       0.011479      -0.019244      -0.011091      -0.004250       0.015342              1.809142       2.061723       0.226447      -0.043854       1.844452       0.222737       1.521252           0.000214
           56              H       7.919025      10.334050      24.059472       0.133447       1.330837 0.10320478E+02  0.10720382E+03                                 1.951219                            1.843568      -1.348547       2.250396                    0.994163       3.572186      10.047388       0.477470       1.234951      -0.720444      -0.035717       0.014030       0.021734       0.044101      -0.009827      -0.007617       0.002079       0.008782      -0.012480      -0.010261      -0.005463       0.015723              1.989058       2.245495      -0.172761      -0.312089       1.897152       0.343982       1.824526          -0.000257
           57              H       9.794886       7.673621      21.652476       0.117012       1.069199 0.77645289E+01  0.75949059E+02                                 1.743915                            1.638868      -1.143748       2.330586                    0.996663       3.628790      10.267994       0.482719       1.297192      -0.703832      -0.002597      -0.031087      -0.015966       0.035043      -0.002244      -0.004238       0.008608      -0.014403      -0.002141      -0.009379      -0.004441       0.013820              1.809474       1.709997       0.090776      -0.019185       2.040434       0.449534       1.677991           0.000195
           58              H      12.021202       3.632162      16.977450       0.107288       1.315105 0.93540753E+01  0.93678182E+02                                 1.866967                            1.704006      -0.870968       2.467514                    0.998782       3.271501       8.688609       0.525407       1.164053      -0.739976      -0.052884       0.003650       0.002574       0.053072       0.001407       0.000892       0.008392       0.022994      -0.058919      -0.022952       0.001498       0.021454              1.962543       2.806886      -0.159289      -0.098147       1.538560       0.095243       1.542184           0.000650
           59              H      12.829650       1.648325      16.070238       0.123355       1.129680 0.76985396E+01  0.72839594E+02                                 1.625822                            1.496884      -0.759052       2.521840                    0.999717       3.048873       7.664286       0.593127       1.091438      -0.758126      -0.023439      -0.028267      -0.010612       0.038224       0.001416      -0.000806       0.012893       0.005135      -0.049990      -0.022589       0.010281       0.012308              1.707057       1.860735       0.492107       0.231721       1.843145       0.276412       1.417291           0.000596
           60              H       0.882911       1.329519      15.834258       0.116511       1.158162 0.83482109E+01  0.80876168E+02                                 1.673041                            1.577676      -0.798092       2.501222                    0.999437       3.154874       8.114387       0.565465       1.118081      -0.751019       0.010771      -0.033638      -0.018676       0.039954      -0.000955      -0.000428       0.012707      -0.001778      -0.033332      -0.017777       0.004539       0.013238              1.706933       1.633363      -0.219355      -0.146520       1.984860       0.365463       1.502576           0.000025
           61              H       1.466622       4.964465      17.530692       0.101119       1.138151 0.82861333E+01  0.82440992E+02                                 1.820385                            1.694644      -1.277910       2.266168                    0.994809       3.745976      10.716223       0.473673       1.299679      -0.702969       0.027520       0.035712       0.012377       0.046753       0.010122       0.003024       0.003653       0.004892      -0.012439      -0.008629      -0.005065       0.013694              1.889155       1.979379       0.287464       0.108442       2.229971       0.244624       1.458116           0.001126
           62              H       3.231140       1.755522      15.094854       0.120207       1.237912 0.94140426E+01  0.94999687E+02                                 1.811925                            1.722383      -1.130117       2.340607                    0.996396       3.468651       9.431017       0.513624       1.181721      -0.732770      -0.015621      -0.019276      -0.028799       0.038012       0.003897       0.008506       0.007818       0.009368       0.007757      -0.010713      -0.004106       0.014819              1.841903       1.874292       0.088594       0.138913       1.682030       0.406571       1.969388           0.000399
           63              H       6.758419       2.810784      16.817508       0.140622       1.225341 0.92972484E+01  0.93867734E+02                                 1.822946                            1.731618      -1.347289       2.254241                    0.994719       3.459151       9.519366       0.501606       1.209431      -0.725905       0.044687      -0.000461      -0.000561       0.044693      -0.002654      -0.001873      -0.002554       0.024228      -0.023309      -0.010950      -0.005442       0.016392              1.851706       2.350060      -0.057882      -0.000480       1.551857       0.193625       1.653201           0.000110
           64              H       3.252881       4.056773      18.416928       0.123907       1.140216 0.84442286E+01  0.83984153E+02                                 1.796905                            1.693215      -1.155298       2.332420                    0.996481       3.558439      10.010451       0.483697       1.273196      -0.710194      -0.015875       0.017243       0.031895       0.039580      -0.004828      -0.009295       0.006378       0.005964       0.010812      -0.008236      -0.006752       0.014988              1.857772       1.998516      -0.229283      -0.201456       1.677300       0.369646       1.897501           0.000500
           65              C       7.453739       7.779425      18.933462       0.082768      26.963924 0.35385461E+03  0.79196871E+04                                 7.932794                            6.356365       0.162984       2.063993                    0.999726      26.413495      74.640295       0.639144       0.428178      -1.054424      -0.045188      -0.012356      -0.002704       0.046924      -0.011523       0.013192       0.038154       0.007131      -0.037953      -0.049068       0.015074       0.033994              8.942481      11.032290      -0.556166       2.111817       6.660169      -3.169947       9.134984          -0.000089
           66              C       7.565735       8.635608      17.798136      -0.118949      30.591188 0.39716547E+03  0.90660678E+04                                 8.324011                            6.529670       0.370871       2.098690                    0.999783      28.026690      77.629340       0.666525       0.402571      -1.080645      -0.022463      -0.005515      -0.007025       0.024173       0.007871      -0.010939      -0.016635       0.032513      -0.001966      -0.026610      -0.000547       0.027157              9.390088      12.333046      -0.554878       1.868666       6.787706      -3.248923       9.049514           0.004712
           67              C       6.414260       9.017061      17.155746      -0.086643      31.039023 0.39541713E+03  0.90586415E+04                                 8.561752                            6.631684       0.147831       2.031405                    0.999752      28.123425      79.243400       0.641025       0.417084      -1.066102       0.007010      -0.017423       0.009319       0.020966       0.001302      -0.009305      -0.001974      -0.048195       0.029384      -0.031125       0.011293       0.019832              9.789943      14.151483      -1.271625       2.231271       6.369739      -2.898532       8.848608          -0.002569
           68              C       5.167378       8.701039      17.669658       0.048505      37.496477 0.40020724E+03  0.91506213E+04                                 9.751730                            6.659804      -0.016277       2.007513                    0.999269      26.216559      72.615427       0.644572       0.415594      -1.072350       0.002494       0.008740      -0.018300       0.020433       0.003822       0.006671      -0.000472      -0.015221      -0.044090      -0.017413       0.001507       0.015906             12.742134      18.141683      -3.556591       5.109979       8.638560      -4.934016      11.446160           0.003660
           69              C       5.138271       7.917250      18.789252       0.019269      30.445324 0.35446461E+03  0.79526600E+04                                 8.596188                            6.349144       0.171566       2.057597                    0.999756      27.122886      77.241607       0.640144       0.426470      -1.053367       0.050018      -0.027244       0.015593       0.059053       0.011481      -0.009058       0.061808       0.002709      -0.082626      -0.074729       0.016954       0.057775             10.535194      13.113972      -2.769294       3.767180       8.114774      -4.491640      10.376837          -0.000219
           70              C       3.899941       9.113121      17.016780       0.060641      42.010006 0.42609243E+03  0.98862609E+04                                10.451366                            6.843497      -0.040295       1.989348                    0.999164      26.729995      74.334294       0.640463       0.412177      -1.075660      -0.004688      -0.008180      -0.001529       0.009551      -0.009260       0.014273      -0.022002       0.020967      -0.005043      -0.028148      -0.002996       0.031144             14.032415      19.685261      -2.168362       5.449603      11.906036      -5.398240      10.505948           0.001176
           71              C       3.925010      10.335443      16.188228      -0.164084      39.020342 0.48670231E+03  0.11771334E+05                                10.088601                            7.409904      -0.022848       1.950470                    0.999487      30.675360      89.482289       0.598619       0.423051      -1.059872      -0.021599       0.004250      -0.004233       0.022416       0.023808      -0.018831       0.021274       0.001964      -0.019132      -0.042785       0.015690       0.027095             12.583033      12.004047      -2.479657       3.849679      14.302307      -7.201416      11.442744           0.000656
           72              C       2.764309      10.709935      15.535350       0.003787      38.561690 0.40209541E+03  0.91918514E+04                                 9.874119                            6.599718       0.021138       2.017615                    0.999230      26.469957      72.977926       0.659598       0.406212      -1.079987       0.010590      -0.030972       0.022510       0.039725       0.006737       0.005082       0.013753      -0.005439       0.007227      -0.012099      -0.006691       0.018790             13.545710      10.938807       0.567181       1.262260      17.396041      -9.117411      12.302282           0.013285
           73              C       1.608325      10.033343      15.697914      -0.115411      36.845081 0.44526778E+03  0.10570803E+05                                 9.796008                            7.138622      -0.119769       1.934009                    0.999423      29.798976      87.154181       0.601147       0.429179      -1.052222       0.011487      -0.019467      -0.002437       0.022734      -0.032006       0.010739       0.039207      -0.017625       0.070656      -0.058908       0.005623       0.053285             12.199182      11.115454       3.275365      -0.849291      15.599974      -6.893492       9.882118           0.002125
           74              C       1.582660       8.836080      16.531710       0.018797      40.478269 0.42578543E+03  0.98833369E+04                                10.233576                            6.845695      -0.004453       2.007319                    0.999159      26.791370      74.668259       0.639319       0.412739      -1.074643       0.040700      -0.003629      -0.023107       0.046942       0.000659       0.006521       0.006263      -0.061440       0.036225      -0.037614       0.010195       0.027419             13.532413      16.612875       4.959068      -0.662403      14.674086      -5.807120       9.310278           0.006070
           75              C       2.714673       8.453234      17.134770      -0.162152      36.460637 0.43833591E+03  0.10383069E+05                                 9.657451                            7.072019      -0.078124       1.940528                    0.999628      30.268367      88.919007       0.604333       0.427869      -1.051244      -0.006497       0.001653      -0.024224       0.025134      -0.005823      -0.011401       0.015600      -0.083283       0.088142      -0.057994       0.012682       0.045312             11.490890      17.488974       1.757712       1.930903       9.529295      -2.917891       7.454400          -0.000311
           76              C       0.272860       8.119114      16.728360       0.541195      27.364362 0.28965610E+03  0.62191362E+04                                 8.384358                            6.032372      -0.111288       2.001782                    0.999431      23.632747      67.255686       0.605528       0.471113      -1.020799      -0.028731      -0.053149       0.011580       0.061517      -0.049611      -0.043532       0.064924      -0.074121       0.093157      -0.079007      -0.037870       0.116876             10.313886      12.011125       4.096324      -0.366226      10.501764      -3.772488       8.428769           0.001971
           77              C       2.757282      11.921120      14.628138       0.597744      23.491648 0.25503225E+03  0.52937673E+04                                 7.684262                            5.678250       0.003049       2.065227                    0.999564      22.012313      61.199282       0.622402       0.474095      -1.021200      -0.001468       0.042433      -0.033598       0.054144      -0.040623      -0.054160       0.087295       0.040029       0.045080      -0.096129      -0.028378       0.124506              9.967683       6.518863       0.569213       0.951181      13.437906      -6.324988       9.946281           0.001468
           78              C       5.851409       3.483200      22.431210       0.076455      26.536903 0.32724427E+03  0.71654435E+04                                 7.741019                            6.048314       0.305836       2.112290                    0.999830      25.856385      71.715748       0.667279       0.419206      -1.062523       0.041057       0.025148      -0.014712       0.050344       0.013174      -0.005034       0.027946       0.062598       0.036774      -0.052529       0.024606       0.027922              8.729814      11.128203       0.202160       0.152443       9.183950      -2.825435       5.877291          -0.000088
           79              C       6.331192       2.319349      22.966098      -0.116637      30.415637 0.38282688E+03  0.86779795E+04                                 8.324579                            6.440838       0.268354       2.066868                    0.999780      27.989713      77.817262       0.664931       0.406363      -1.075732       0.025013      -0.000189      -0.002673       0.025157       0.013961      -0.004250      -0.015727      -0.003994      -0.045981      -0.023132      -0.003900       0.027032              9.482094      12.711959       0.189974       0.119461       9.796412      -2.826003       5.937911           0.003760
           80              C       7.671128       2.124446      23.081466      -0.094994      31.914183 0.40861764E+03  0.94296728E+04                                 8.687033                            6.722859       0.208275       2.045039                    0.999796      28.452672      80.226631       0.639889       0.414784      -1.068544      -0.018144       0.012757      -0.005789       0.022923      -0.012057       0.006872      -0.010638      -0.034264       0.008431      -0.022858      -0.003176       0.026034              9.930686      15.151098       0.634107      -0.019113       8.851973      -2.316762       5.788988          -0.002586
           81              C       8.626056       3.080864      22.593774       0.039236      40.961847 0.41822029E+03  0.96468578E+04                                10.265474                            6.783093       0.070995       2.033168                    0.999348      26.365105      72.817953       0.643641       0.412555      -1.076709       0.009527      -0.014098      -0.004429       0.017582      -0.002388       0.002684      -0.011487       0.010853       0.040550      -0.016678      -0.001795       0.018473             13.679061      24.415761      -2.193907       1.112376      10.138485      -2.563430       6.482936           0.005510
           82              C       8.008878       4.257245      22.092972       0.054959      29.556882 0.34754239E+03  0.77682229E+04                                 8.487364                            6.340912      -0.000183       2.013575                    0.999305      26.686692      76.152054       0.631634       0.433837      -1.047622      -0.048520       0.003628       0.004925       0.048904       0.033257      -0.021150       0.052653      -0.020689       0.154884      -0.079817      -0.000757       0.080574             10.269229      14.655718      -2.545651       1.904945      10.438676      -2.605002       5.713295          -0.000012
           83              C      10.048744       2.954177      22.606884       0.075408      41.721080 0.40183904E+03  0.91994115E+04                                10.400888                            6.655484      -0.057260       1.990431                    0.999184      26.262741      72.843801       0.647232       0.413370      -1.073541      -0.000095      -0.001722       0.001481       0.002274       0.002924      -0.002770      -0.012116       0.014903      -0.045563      -0.021888       0.005267       0.016621             14.166143      24.209900      -3.193139       1.959302       8.406987      -3.780701       9.881542           0.000839
           84              C      10.798836       2.219113      23.545560      -0.151125      38.124771 0.43808595E+03  0.10348568E+05                                 9.925048                            7.037792      -0.051250       1.949667                    0.999538      30.030075      87.348000       0.611562       0.423979      -1.056406       0.021651       0.006594      -0.009289       0.024465       0.021745      -0.020930       0.007261      -0.056928       0.052901      -0.051714       0.024699       0.027014             12.562719      17.899719      -4.291343       4.329302       8.951667      -4.676908      10.836770           0.000871
           85              C      12.138359       2.141152      23.514096      -0.007682      40.219899 0.42613359E+03  0.98661749E+04                                10.110875                            6.777287       0.058220       2.022329                    0.999196      26.891996      74.181290       0.654494       0.404201      -1.083259      -0.034499       0.018314      -0.021921       0.044790       0.009941      -0.006074      -0.009825      -0.016529       0.027808      -0.017643      -0.002647       0.020290             13.739103      15.824097      -4.244003       4.418019      11.085963      -7.317462      14.307249          -0.001227
           86              C      12.912021       2.827490      22.525602      -0.130097      36.441419 0.47473989E+03  0.11424222E+05                                 9.659927                            7.348326      -0.098594       1.931676                    0.999375      30.276441      88.435037       0.596737       0.426533      -1.056460      -0.006489       0.004158       0.000337       0.007714      -0.000806       0.002350       0.044537      -0.005151      -0.047576      -0.049227       0.005442       0.043785             11.474392      10.895538      -0.957792       0.691354      10.015328      -6.574582      13.512310          -0.000248
           87              C      12.141214       3.537495      21.563328       0.004346      39.096992 0.43248866E+03  0.10073944E+05                                 9.960507                            6.886106       0.008498       2.005891                    0.999229      27.095397      75.542563       0.639554       0.411153      -1.076133      -0.030415      -0.019987       0.022019       0.042537      -0.005952       0.016620      -0.001027      -0.017223       0.037341      -0.023643       0.002667       0.020976             12.750476      15.205737       1.162879      -2.464986       9.779161      -6.274115      13.266531           0.006990
           88              C      10.811957       3.582044      21.597414      -0.151351      36.383946 0.44237785E+03  0.10494903E+05                                 9.661850                            7.113107      -0.084300       1.942016                    0.999483      30.085371      88.229846       0.601956       0.428900      -1.051411       0.013604      -0.012082       0.001685       0.018272      -0.010383       0.026721       0.018359      -0.077728       0.053479      -0.060171       0.016223       0.043948             11.554422      17.632030       0.787856      -2.431185       7.383129      -3.383616       9.648107           0.000471
           89              C      12.981164       1.330911      24.515700       0.601228      23.046188 0.25401480E+03  0.52694812E+04                                 7.577336                            5.672812      -0.002098       2.061550                    0.999505      22.080449      61.450242       0.621482       0.475082      -1.020263       0.032534      -0.030850       0.034810       0.056763       0.024079      -0.024814       0.095279      -0.101710       0.005333      -0.097989      -0.026245       0.124234              9.598335      10.097793      -2.948994       3.442817       8.352334      -4.773319      10.344878          -0.000229
           90              C      -1.208426       4.335206      20.501418       0.550999      24.336248 0.28866223E+03  0.61776960E+04                                 7.773643                            6.025733      -0.098446       2.010954                    0.999076      23.276591      65.620465       0.606748       0.471695      -1.022925       0.015466       0.033667      -0.049929       0.062174      -0.022575       0.011499       0.076427      -0.103638       0.014599      -0.076484      -0.031030       0.107514              9.285989      10.106654       1.819291      -2.761625       7.669606      -4.198149      10.081708          -0.000604
           91              C       9.579217       6.142238       5.823462       0.084052      26.922348 0.35320991E+03  0.79015313E+04                                 7.925497                            6.351136       0.163873       2.064838                    0.999724      26.382515      74.531371       0.639332       0.428254      -1.054394       0.045031       0.011804      -0.002180       0.046604      -0.011358      -0.013100      -0.038502       0.006129      -0.038213      -0.049169       0.014544       0.034626              8.933725      11.020574      -0.555445      -2.109280       6.653918       3.166534       9.126684          -0.000161
           92              C       9.467221       5.286055       4.688136      -0.118779      30.581431 0.39702244E+03  0.90620066E+04                                 8.322856                            6.528976       0.371683       2.099114                    0.999783      28.019180      77.605681       0.666485       0.402630      -1.080603       0.022391       0.004944      -0.006469       0.023825       0.007855       0.010640       0.016391       0.032545      -0.002149      -0.026403      -0.000434       0.026836              9.388731      12.330634      -0.555041      -1.869142       6.786449       3.248318       9.049111           0.004686
           93              C      10.618696       4.904602       4.045746      -0.087168      31.060451 0.39574107E+03  0.90679789E+04                                 8.564880                            6.633790       0.147853       2.031094                    0.999753      28.140448      79.301455       0.641007       0.417007      -1.066144      -0.007082       0.017091       0.009730       0.020903       0.001435       0.009376       0.002222      -0.047948       0.029715      -0.031088       0.011257       0.019832              9.793520      14.155465      -1.270859      -2.231100       6.371794       2.900049       8.853301          -0.002553
           94              C      11.865578       5.220624       4.559658       0.047761      37.488623 0.40021385E+03  0.91503360E+04                                 9.748386                            6.658638      -0.014478       2.008056                    0.999270      26.217268      72.603366       0.644839       0.415442      -1.072504      -0.002456      -0.009111      -0.017990       0.020315       0.003652      -0.006863       0.000613      -0.014470      -0.044240      -0.017542       0.002028       0.015514             12.735365      18.133912      -3.550989      -5.103712       8.632481       4.929243      11.439701           0.003621
           95              C      11.894685       6.004413       5.679252       0.019762      30.415461 0.35411980E+03  0.79425566E+04                                 8.589427                            6.345347       0.173915       2.058541                    0.999758      27.105845      77.167792       0.640478       0.426375      -1.053484      -0.050094       0.026701       0.016155       0.059019       0.011506       0.009231      -0.061830       0.002267      -0.082083      -0.074645       0.016722       0.057923             10.524941      13.101056      -2.764231      -3.760932       8.106451       4.486049      10.367314          -0.000286
           96              C      -1.073985       4.808542       3.906780       0.062148      41.941564 0.42541789E+03  0.98665754E+04                                10.441263                            6.838971      -0.060917       1.983069                    0.999131      26.703829      74.243259       0.640558       0.412285      -1.075604       0.004579       0.007661      -0.001033       0.008984      -0.009056      -0.013836       0.021740       0.020230      -0.004425      -0.027636      -0.002832       0.030468             14.015279      19.667174      -2.161500      -5.440697      11.887468       5.386734      10.491194           0.001092
           97              C      -1.099054       3.586220       3.078228      -0.165213      39.006420 0.48669507E+03  0.11769979E+05                                10.082727                            7.407802      -0.020718       1.951084                    0.999490      30.674355      89.446679       0.599010       0.422818      -1.060121       0.021432      -0.003906      -0.003272       0.022029       0.024177       0.018507      -0.021840       0.002910      -0.019224      -0.043230       0.015675       0.027555             12.571425      11.999156      -2.476412      -3.846690      14.283522       7.189544      11.431596           0.000879
           98              C       0.061647       3.211728       2.425350       0.006378      38.506679 0.40168284E+03  0.91793731E+04                                 9.861667                            6.594566       0.028103       2.019697                    0.999254      26.456357      72.910408       0.660170       0.405995      -1.080213      -0.010518       0.029350       0.021868       0.038082       0.006691      -0.004939      -0.011503      -0.007572       0.006755      -0.009740      -0.007315       0.017055             13.521355      10.928484       0.568041      -1.260006      17.357090       9.093260      12.278490           0.000122
           99              C       1.217631       3.888320       2.587914      -0.116422      36.843011 0.44536688E+03  0.10573289E+05                                 9.793724                            7.138279      -0.118448       1.934380                    0.999425      29.802797      87.153660       0.601331       0.429043      -1.052351      -0.011018       0.019802      -0.001559       0.022714      -0.032140      -0.010874      -0.039726      -0.016893       0.071402      -0.059424       0.005688       0.053736             12.193493      11.115140       3.274418       0.848602      15.588429       6.886621       9.876909           0.000508
          100              C       1.243296       5.085583       3.421710       0.020305      40.424021 0.42520558E+03  0.98666219E+04                                10.226452                            6.842422      -0.005155       2.007472                    0.999157      26.767714      74.592659       0.639270       0.412907      -1.074522      -0.040430       0.003278      -0.022824       0.046543       0.000283      -0.006434      -0.006464      -0.062154       0.038031      -0.038233       0.010559       0.027674             13.520548      16.601657       4.953543       0.660694      14.657359       5.799480       9.302629           0.004390
          101              C       0.111283       5.468429       4.024770      -0.161420      36.403864 0.43757800E+03  0.10360192E+05                                 9.647727                            7.066050      -0.077163       1.941396                    0.999626      30.231981      88.778668       0.604595       0.427887      -1.051278       0.006712      -0.001791      -0.023317       0.024330      -0.005955       0.011560      -0.016350      -0.083088       0.089345      -0.058132       0.011948       0.046184             11.478217      17.472085       1.756266      -1.928428       9.516272       2.912620       7.446292           0.000066
          102              C       2.553096       5.802549       3.618360       0.541274      27.350438 0.28949809E+03  0.62149910E+04                                 8.381790                            6.030857      -0.110697       2.002134                    0.999425      23.628387      67.242574       0.605575       0.471133      -1.020773       0.028942       0.052830       0.011980       0.061417      -0.049162       0.043637      -0.065282      -0.073700       0.092345      -0.078427      -0.038493       0.116920             10.310099      12.005576       4.093215       0.365480      10.496758       3.771344       8.427964           0.001673
          103              C       0.068674       2.000543       1.518138       0.597309      23.519458 0.25541020E+03  0.53028858E+04                                 7.688320                            5.681599       0.005373       2.065653                    0.999580      22.014047      61.185448       0.622441       0.473952      -1.021410       0.001520      -0.042613      -0.033554       0.054259      -0.040790       0.054392      -0.086900       0.039149       0.045884      -0.095454      -0.029078       0.124532              9.971017       6.523154       0.571222      -0.951709      13.440582       6.325413       9.949315          -0.000348
          104              C      -3.025453      10.438463       9.321210       0.075343      26.566332 0.32769398E+03  0.71776821E+04                                 7.746081                            6.052118       0.306167       2.112029                    0.999830      25.876051      71.779895       0.667133       0.419158      -1.062564      -0.041181      -0.025376      -0.013894       0.050327       0.013257       0.005176      -0.027427       0.063285       0.035575      -0.052365       0.023966       0.028399              8.736001      11.137008       0.203232      -0.152027       9.190518       2.827315       5.880479           0.000002
          105              C      -3.505236      11.602314       9.856098      -0.116550      30.416463 0.38280536E+03  0.86774051E+04                                 8.324524                            6.440259       0.267995       2.066719                    0.999780      27.990457      77.819976       0.665019       0.406312      -1.075761      -0.024937      -0.000189      -0.001824       0.025004       0.013932       0.004444       0.015976      -0.003983      -0.046170      -0.023345      -0.003883       0.027228              9.482806      12.715681       0.191868      -0.118456       9.795875       2.825343       5.936861           0.003788
          106              C       9.361828      11.797217       9.971466      -0.095165      31.924875 0.40873711E+03  0.94333191E+04                                 8.689932                            6.724425       0.206706       2.044589                    0.999794      28.455156      80.242973       0.639717       0.414856      -1.068475       0.018007      -0.013001      -0.004973       0.022760      -0.012085      -0.006804       0.010668      -0.033945       0.008220      -0.022683      -0.003286       0.025969              9.935159      15.162372       0.635663       0.019727       8.853427       2.316542       5.789678          -0.002585
          107              C       8.406900      10.840799       9.483774       0.039988      40.980742 0.41828264E+03  0.96491758E+04                                10.270602                            6.784726       0.068722       2.032402                    0.999346      26.367187      72.839850       0.643368       0.412692      -1.076562      -0.009511       0.013785      -0.003842       0.017183      -0.002341      -0.002629       0.011531       0.010244       0.041386      -0.016528      -0.002197       0.018725             13.689445      24.440614      -2.196117      -1.113387      10.142306       2.563994       6.485414           0.005557
          108              C       9.024078       9.664418       8.982972       0.054383      29.573978 0.34773759E+03  0.77737327E+04                                 8.490992                            6.342889       0.000769       2.013789                    0.999307      26.694406      76.181468       0.631501       0.433864      -1.047598       0.048365      -0.003789       0.005506       0.048824       0.033401       0.021123      -0.052639      -0.020064       0.154687      -0.079893      -0.000552       0.080445             10.275402      14.668279      -2.549207      -1.906514      10.442930       2.605670       5.714998           0.000056
          109              C       6.984212      10.967486       9.496884       0.074084      41.796917 0.40248324E+03  0.92181867E+04                                10.413184                            6.660427      -0.057585       1.989972                    0.999188      26.289058      72.941432       0.647025       0.413321      -1.073534      -0.000142       0.001291       0.001608       0.002067       0.002955       0.003053       0.012181       0.016006      -0.046893      -0.022373       0.004997       0.017376             14.188020      24.250109      -3.201642      -1.966219       8.419181       3.787855       9.894770           0.001005
          110              C       6.234120      11.702550      10.435560      -0.149983      38.120756 0.43785090E+03  0.10342469E+05                                 9.926658                            7.036986      -0.052810       1.949277                    0.999535      30.026085      87.357293       0.611406       0.424110      -1.056239      -0.022332      -0.006522      -0.008669       0.024828       0.021171       0.020301      -0.006808      -0.056952       0.052627      -0.050949       0.024234       0.026715             12.568373      17.905744      -4.296409      -4.334784       8.956845       4.682003      10.842528           0.000392
          111              C       4.894597      11.780511      10.404096      -0.010965      40.375159 0.42759364E+03  0.99106180E+04                                10.144319                            6.793956       0.045496       2.018105                    0.999167      26.937890      74.400998       0.652816       0.404805      -1.082618       0.035277      -0.019606      -0.023186       0.046545       0.011232       0.007549       0.007863      -0.016937       0.025686      -0.018795      -0.000932       0.019728             13.795549      15.882703      -4.271188      -4.448404      11.134207       7.356821      14.369736           0.015397
          112              C       4.120935      11.094173       9.415602      -0.129486      36.461573 0.47485200E+03  0.11428685E+05                                 9.666349                            7.350826      -0.101468       1.930761                    0.999371      30.283114      88.488945       0.596380       0.426722      -1.056242       0.006452      -0.004063       0.001380       0.007749      -0.000988      -0.002751      -0.044027      -0.005543      -0.047131      -0.048642       0.005211       0.043431             11.485501      10.903353      -0.962364      -0.696723      10.026574       6.584791      13.526575           0.002081
          113              C       4.891742      10.384168       8.453328       0.002955      39.169917 0.43324062E+03  0.10096095E+05                                 9.971879                            6.891139       0.008823       2.005559                    0.999233      27.125342      75.649567       0.639437       0.411040      -1.076181       0.030624       0.019592       0.022455       0.042731      -0.005665      -0.016200       0.001638      -0.016826       0.037198      -0.022990       0.002173       0.020817             12.768941      15.222593       1.163273       2.466532       9.795399       6.288261      13.288832           0.009065
          114              C       6.220999      10.339619       8.487414      -0.152837      36.491528 0.44378910E+03  0.10537912E+05                                 9.681802                            7.125077      -0.087738       1.940079                    0.999484      30.149130      88.488139       0.601304       0.428977      -1.051250      -0.013943       0.011829       0.002398       0.018441      -0.010668      -0.026832      -0.017199      -0.077058       0.053668      -0.059938       0.017334       0.042604             11.581042      17.672467       0.788057       2.434792       7.400280       3.394157       9.670379          -0.000510
          115              C       4.051792      12.590752      11.405700       0.601832      23.012734 0.25352860E+03  0.52575629E+04                                 7.571794                            5.667885      -0.003511       2.061480                    0.999485      22.075749      61.452655       0.621587       0.475167      -1.020084      -0.032637       0.030702       0.034832       0.056754       0.024585       0.025459      -0.095431      -0.101439       0.004783      -0.098871      -0.025413       0.124284              9.593843      10.091745      -2.950033      -3.443816       8.349477       4.772137      10.340306           0.001306
          116              C       4.034382       9.586457       7.391418       0.551382      24.338281 0.28863975E+03  0.61773614E+04                                 7.775306                            6.026188      -0.100055       2.010385                    0.999082      23.278200      65.635041       0.606595       0.471803      -1.022823      -0.015566      -0.034268      -0.049671       0.062320      -0.022932      -0.012007      -0.076606      -0.103406       0.014483      -0.077144      -0.030462       0.107607              9.289482      10.108014       1.821234       2.763992       7.673538       4.201853      10.086893           0.000124
          117              C       2.475717       6.142238       7.286538       0.082764      26.963730 0.35385320E+03  0.79196370E+04                                 7.932739                            6.356343       0.163025       2.064009                    0.999726      26.413299      74.639330       0.639148       0.428176      -1.054426       0.045184       0.012361       0.002719       0.046923      -0.011526       0.013190       0.038155       0.007145      -0.037981      -0.049075       0.015084       0.033991              8.942405      11.032260      -0.556162       2.111798       6.660125      -3.169875       9.134829          -0.000086
          118              C       2.363721       5.286055       8.421864      -0.118932      30.590010 0.39714911E+03  0.90655826E+04                                 8.323767                            6.529517       0.370934       2.098719                    0.999783      28.025999      77.626436       0.666537       0.402569      -1.080649       0.022459       0.005519       0.007024       0.024170       0.007867      -0.010938      -0.016635       0.032502      -0.001979      -0.026605      -0.000546       0.027151              9.389793      12.332646      -0.554887       1.868637       6.787524      -3.248794       9.049209           0.004707
          119              C       3.515196       4.904602       9.064254      -0.086635      31.038285 0.39540735E+03  0.90583497E+04                                 8.561588                            6.631584       0.147859       2.031419                    0.999752      28.123024      79.241633       0.641033       0.417082      -1.066105      -0.007011       0.017419      -0.009317       0.020961       0.001302      -0.009304      -0.001968      -0.048203       0.029364      -0.031126       0.011290       0.019835              9.789734      14.151163      -1.271579       2.231193       6.369628      -2.898454       8.848410          -0.002566
          120              C       4.762078       5.220624       8.550342       0.048515      37.495862 0.40020213E+03  0.91504708E+04                                 9.751618                            6.659764      -0.016273       2.007517                    0.999269      26.216341      72.614570       0.644574       0.415594      -1.072350      -0.002492      -0.008740       0.018299       0.020431       0.003824       0.006667      -0.000471      -0.015229      -0.044092      -0.017411       0.001500       0.015911             12.741925      18.141415      -3.556502       5.109844       8.638433      -4.933892      11.445928           0.003656
          121              C       4.791185       6.004413       7.430748       0.019272      30.444796 0.35445934E+03  0.79524992E+04                                 8.596070                            6.349091       0.171596       2.057611                    0.999756      27.122517      77.239935       0.640149       0.426469      -1.053369      -0.050018       0.027245      -0.015588       0.059052       0.011478      -0.009061       0.061809       0.002715      -0.082632      -0.074732       0.016959       0.057773             10.535006      13.113745      -2.769238       3.767086       8.114656      -4.491526      10.376616          -0.000219
          122              C       6.029515       4.808542       9.203220       0.060637      42.009712 0.42609123E+03  0.98862190E+04                                10.451291                            6.843473      -0.040265       1.989358                    0.999164      26.729952      74.333952       0.640467       0.412175      -1.075662       0.004689       0.008177       0.001526       0.009549      -0.009261       0.014275      -0.022004       0.020969      -0.005055      -0.028150      -0.002996       0.031147             14.032263      19.685049      -2.168262       5.449462      11.905943      -5.398155      10.505796           0.001175
          123              C       6.004446       3.586220      10.031772      -0.164087      39.020215 0.48670193E+03  0.11771315E+05                                10.088552                            7.409886      -0.022841       1.950471                    0.999487      30.675374      89.482127       0.598622       0.423050      -1.059874       0.021603      -0.004255       0.004224       0.022420       0.023810      -0.018829       0.021274       0.001962      -0.019145      -0.042786       0.015686       0.027100             12.582935      12.003973      -2.479592       3.849614      14.302206      -7.201327      11.442626           0.000657
          124              C       7.165147       3.211728      10.684650       0.003785      38.561632 0.40209549E+03  0.91918507E+04                                 9.874098                            6.599712       0.021141       2.017615                    0.999230      26.469962      72.977853       0.659599       0.406211      -1.079988      -0.010588       0.030967      -0.022518       0.039726       0.006737       0.005082       0.013751      -0.005441       0.007224      -0.012096      -0.006692       0.018788             13.545670      10.938775       0.567205       1.262233      17.396002      -9.117375      12.302232           0.013284
          125              C       8.321131       3.888320      10.522086      -0.115410      36.844861 0.44526466E+03  0.10570705E+05                                 9.795961                            7.138591      -0.119751       1.934015                    0.999423      29.798863      87.153626       0.601149       0.429179      -1.052223      -0.011484       0.019460       0.002428       0.022726      -0.032008       0.010735       0.039209      -0.017625       0.070653      -0.058908       0.005621       0.053288             12.199144      11.115390       3.275389      -0.849323      15.599959      -6.893483       9.882084           0.002124
          126              C       8.346796       5.085583       9.688290       0.018804      40.477914 0.42578180E+03  0.98832303E+04                                10.233527                            6.845671      -0.004442       2.007325                    0.999159      26.791217      74.667720       0.639320       0.412740      -1.074643      -0.040699       0.003626       0.023099       0.046937       0.000655       0.006519       0.006267      -0.061444       0.036231      -0.037616       0.010194       0.027422             13.532367      16.612736       4.959106      -0.662476      14.674108      -5.807140       9.310258           0.006070
          127              C       7.214783       5.468429       9.085230      -0.162143      36.460051 0.43832883E+03  0.10382856E+05                                 9.657349                            7.071964      -0.078104       1.940539                    0.999628      30.268013      88.917651       0.604335       0.427869      -1.051244       0.006500      -0.001656       0.024219       0.025131      -0.005823      -0.011406       0.015604      -0.083286       0.088143      -0.057997       0.012679       0.045318             11.490750      17.488719       1.757756       1.930798       9.529229      -2.917861       7.454304          -0.000312
          128              C       9.656596       5.802549       9.491640       0.541181      27.364453 0.28965655E+03  0.62191466E+04                                 8.384382                            6.032378      -0.111261       2.001794                    0.999431      23.632694      67.255477       0.605527       0.471113      -1.020799       0.028738       0.053138      -0.011582       0.061512      -0.049606      -0.043532       0.064927      -0.074116       0.093135      -0.078998      -0.037877       0.116875             10.313953      12.011102       4.096380      -0.366295      10.501907      -3.772591       8.428850           0.001975
          129              C       7.172174       2.000543      11.591862       0.597746      23.491627 0.25503215E+03  0.52937634E+04                                 7.684253                            5.678247       0.003052       2.065228                    0.999564      22.012286      61.199146       0.622403       0.474094      -1.021201       0.001472      -0.042437       0.033593       0.054144      -0.040623      -0.054160       0.087296       0.040033       0.045085      -0.096130      -0.028376       0.124507              9.967667       6.518858       0.569218       0.951177      13.437886      -6.324971       9.946258           0.001468
          130              C       4.078047      10.438463       3.788790       0.076421      26.537369 0.32725393E+03  0.71656951E+04                                 7.741083                            6.048395       0.305831       2.112284                    0.999830      25.856633      71.716223       0.667277       0.419205      -1.062526      -0.041064      -0.025135       0.014715       0.050344       0.013182      -0.005040       0.027929       0.062624       0.036711      -0.052525       0.024580       0.027944              8.729878      11.128377       0.202175       0.152434       9.183922      -2.825408       5.877334          -0.000121
          131              C       3.598264      11.602314       3.253902      -0.116619      30.414822 0.38281585E+03  0.86776590E+04                                 8.324423                            6.440741       0.268398       2.066889                    0.999780      27.989193      77.815258       0.664937       0.406362      -1.075734      -0.025004       0.000188       0.002678       0.025148       0.013958      -0.004256      -0.015728      -0.003988      -0.045988      -0.023133      -0.003899       0.027032              9.481914      12.711916       0.189977       0.119448       9.796056      -2.825854       5.937769           0.003772
          132              C       2.258328      11.797217       3.138534      -0.095012      31.914869 0.40862692E+03  0.94299502E+04                                 8.687191                            6.722958       0.208226       2.045022                    0.999796      28.452984      80.228051       0.639880       0.414787      -1.068541       0.018137      -0.012746       0.005795       0.022913      -0.012058       0.006870      -0.010631      -0.034251       0.008415      -0.022851      -0.003175       0.026026              9.930914      15.151629       0.634200      -0.019157       8.852053      -2.316762       5.789060          -0.002624
          133              C       1.303400      10.840799       3.626226       0.039284      40.962352 0.41821991E+03  0.96468750E+04                                10.265665                            6.783154       0.070901       2.033139                    0.999348      26.365094      72.818715       0.643627       0.412563      -1.076701      -0.009520       0.014101       0.004440       0.017583      -0.002391       0.002688      -0.011486       0.010814       0.040597      -0.016666      -0.001822       0.018488             13.679448      24.416721      -2.193925       1.112398      10.138578      -2.563444       6.483045           0.005334
          134              C       1.920578       9.664418       4.127028       0.054928      29.558144 0.34755836E+03  0.77686749E+04                                 8.487636                            6.341080      -0.000238       2.013550                    0.999305      26.687292      76.154417       0.631622       0.433840      -1.047619       0.048505      -0.003609      -0.004915       0.048887       0.033267      -0.021155       0.052657      -0.020668       0.154869      -0.079828      -0.000744       0.080572             10.269626      14.656514      -2.545831       1.905064      10.438897      -2.605061       5.713466          -0.000086
          135              C      -0.119288      10.967486       3.613116       0.075335      41.725026 0.40187471E+03  0.92004483E+04                                10.401512                            6.655755      -0.057317       1.990394                    0.999185      26.264182      72.849086       0.647221       0.413366      -1.073541       0.000080       0.001733      -0.001480       0.002280       0.002916      -0.002765      -0.012128       0.014980      -0.045626      -0.021921       0.005266       0.016655             14.167183      24.211852      -3.193372       1.959478       8.407498      -3.781001       9.882199          -0.000109
          136              C      -0.869380      11.702550       2.674440      -0.151168      38.128443 0.43812828E+03  0.10349873E+05                                 9.925752                            7.038170      -0.051354       1.949612                    0.999538      30.032114      87.356749       0.611537       0.423984      -1.056398      -0.021665      -0.006605       0.009298       0.024483       0.021742      -0.020922       0.007187      -0.056888       0.052915      -0.051681       0.024694       0.026987             12.563725      17.901253      -4.291674       4.329668       8.952293      -4.677326      10.837628          -0.000393
          137              C      -2.208903      11.780511       2.705904      -0.007760      40.224055 0.42617270E+03  0.98673688E+04                                10.111747                            6.777715       0.057846       2.022203                    0.999195      26.893312      74.187529       0.654453       0.404215      -1.083243       0.034470      -0.018319       0.021921       0.044769       0.009934      -0.006064      -0.009821      -0.016491       0.027747      -0.017614      -0.002654       0.020269             13.740512      15.825827      -4.244558       4.418662      11.086988      -7.318292      14.308721           0.002285
          138              C      -2.982565      11.094173       3.694398      -0.130081      36.442940 0.47475544E+03  0.11424771E+05                                 9.660449                            7.348621      -0.099108       1.931517                    0.999374      30.276929      88.439186       0.596699       0.426553      -1.056440       0.006508      -0.004177      -0.000332       0.007740      -0.000803       0.002335       0.044582      -0.005157      -0.047566      -0.049265       0.005435       0.043830             11.475119      10.896207      -0.957864       0.691418      10.015914      -6.575101      13.513235           0.002569
          139              C      -2.211758      10.384168       4.656672       0.004263      39.099306 0.43250782E+03  0.10074540E+05                                 9.961030                            6.886331       0.008141       2.005783                    0.999228      27.096018      75.545781       0.639531       0.411162      -1.076124       0.030390       0.020004      -0.022034       0.042535      -0.005974       0.016659      -0.000945      -0.017203       0.037180      -0.023670       0.002721       0.020949             12.751343      15.206549       1.163077      -2.465279       9.779846      -6.274771      13.267635           0.008697
          140              C      -0.882501      10.339619       4.622586      -0.151322      36.385194 0.44238869E+03  0.10495270E+05                                 9.662191                            7.113264      -0.084521       1.941941                    0.999482      30.086011      88.233427       0.601938       0.428909      -1.051401      -0.013631       0.012085      -0.001668       0.018293      -0.010372       0.026700       0.018330      -0.077709       0.053517      -0.060147       0.016231       0.043915             11.554948      17.632766       0.787970      -2.431365       7.383449      -3.383889       9.648630           0.000219
          141              C      -3.051708      12.590752       1.704300       0.601241      23.045783 0.25400551E+03  0.52692581E+04                                 7.577358                            5.672769      -0.002248       2.061509                    0.999505      22.080192      61.450030       0.621472       0.475093      -1.020254      -0.032418       0.030892      -0.034881       0.056762       0.024093      -0.024821       0.095286      -0.101612       0.005250      -0.098004      -0.026203       0.124207              9.598441      10.098405      -2.949263       3.443177       8.352188      -4.773164      10.344729          -0.000096
          142              C      11.137882       9.586457       5.718582       0.551012      24.335253 0.28864626E+03  0.61773084E+04                                 7.773551                            6.025630      -0.098632       2.010903                    0.999075      23.276656      65.621786       0.606740       0.471705      -1.022913      -0.015469      -0.033687       0.049975       0.062222      -0.022578       0.011522       0.076432      -0.103600       0.014552      -0.076497      -0.031007       0.107504              9.285936      10.106518       1.819324      -2.761667       7.669579      -4.198174      10.081711           0.000007
          143              C       0.350239       7.779425      20.396538       0.084032      26.922609 0.35321567E+03  0.79016793E+04                                 7.925530                            6.351181       0.163912       2.064848                    0.999724      26.382569      74.531216       0.639332       0.428253      -1.054396      -0.045033      -0.011779       0.002173       0.046599      -0.011365      -0.013096      -0.038496       0.006158      -0.038240      -0.049172       0.014562       0.034611              8.933761      11.020682      -0.555457      -2.109295       6.653879       3.166493       9.126723          -0.000330
          144              C       0.462235       8.635608      21.531864      -0.118756      30.579946 0.39700019E+03  0.90613519E+04                                 8.322544                            6.528754       0.371766       2.099152                    0.999783      28.018328      77.602141       0.666504       0.402625      -1.080608      -0.022384      -0.004934       0.006461       0.023815       0.007855       0.010638       0.016393       0.032541      -0.002109      -0.026404      -0.000428       0.026833              9.388375      12.330252      -0.555018      -1.869075       6.786135       3.248117       9.048740           0.004716
          145              C      -0.689240       9.017061      22.174254      -0.087155      31.059473 0.39572704E+03  0.90675614E+04                                 8.564686                            6.633661       0.147871       2.031110                    0.999753      28.139765      79.298663       0.641017       0.417006      -1.066147       0.007081      -0.017080      -0.009723       0.020890       0.001436       0.009372       0.002204      -0.047942       0.029726      -0.031086       0.011268       0.019818              9.793302      14.155272      -1.270821      -2.231066       6.371586       2.899897       8.853047          -0.002678
          146              C      -1.936122       8.701039      21.660342       0.047796      37.488430 0.40021032E+03  0.91502429E+04                                 9.748399                            6.658639      -0.014545       2.008036                    0.999269      26.217114      72.603095       0.644834       0.415445      -1.072501       0.002456       0.009115       0.017985       0.020313       0.003663      -0.006854       0.000608      -0.014486      -0.044185      -0.017523       0.002006       0.015517             12.735410      18.134115      -3.551007      -5.103821       8.632402       4.929177      11.439715           0.003401
          147              C      -1.965229       7.917250      20.540748       0.019735      30.415812 0.35412492E+03  0.79426827E+04                                 8.589457                            6.345371       0.174033       2.058577                    0.999758      27.105888      77.167410       0.640481       0.426372      -1.053488       0.050087      -0.026668      -0.016164       0.059001       0.011507       0.009226      -0.061835       0.002302      -0.082066      -0.074651       0.016734       0.057917             10.525002      13.101189      -2.764287      -3.761089       8.106400       4.486029      10.367418          -0.000457
          148              C      11.003441       9.113121      22.313220       0.062098      41.943624 0.42543930E+03  0.98671972E+04                                10.441552                            6.839107      -0.060908       1.983060                    0.999131      26.704664      74.246077       0.640556       0.412280      -1.075606      -0.004585      -0.007660       0.001046       0.008988      -0.009067      -0.013857       0.021761       0.020261      -0.004433      -0.027666      -0.002840       0.030506             14.015727      19.667863      -2.161480      -5.440863      11.887783       5.386912      10.491536          -0.000243
          149              C      -3.178490      10.335443      23.141772      -0.165223      39.007675 0.48671067E+03  0.11770481E+05                                10.083004                            7.407958      -0.020683       1.951091                    0.999490      30.674961      89.449665       0.598998       0.422822      -1.060116      -0.021434       0.003898       0.003283       0.022031       0.024190       0.018519      -0.021803       0.002904      -0.019227      -0.043220       0.015657       0.027563             12.571799      11.999526      -2.476419      -3.846808      14.283870       7.189792      11.432002          -0.000563
          150              C       9.867809      10.709935      23.794650       0.006380      38.507278 0.40168473E+03  0.91794518E+04                                 9.861873                            6.594644       0.027938       2.019649                    0.999254      26.456392      72.911287       0.660155       0.406002      -1.080205       0.010495      -0.029355      -0.021853       0.038072       0.006679      -0.004945      -0.011515      -0.007551       0.006752      -0.009740      -0.007319       0.017059             13.521756      10.928709       0.568009      -1.260075      17.357539       9.093670      12.279019           0.000511
          151              C       8.711825      10.033343      23.632086      -0.116428      36.844090 0.44537726E+03  0.10573622E+05                                 9.794018                            7.138430      -0.118709       1.934297                    0.999424      29.803080      87.155522       0.601315       0.429051      -1.052343       0.011032      -0.019814       0.001588       0.022734      -0.032137      -0.010876      -0.039760      -0.016893       0.071367      -0.059437       0.005674       0.053764             12.193990      11.115451       3.274618       0.848729      15.589111       6.887068       9.877407           0.002227
          152              C       8.686160       8.836080      22.798290       0.020280      40.424932 0.42520901E+03  0.98667421E+04                                10.226693                            6.842495      -0.005309       2.007427                    0.999156      26.767817      74.593607       0.639259       0.412912      -1.074517       0.040420      -0.003292       0.022848       0.046547       0.000248      -0.006450      -0.006489      -0.062142       0.038121      -0.038246       0.010568       0.027678             13.521035      16.602191       4.953920       0.660886      14.657938       5.799802       9.302975           0.005751
          153              C       9.818173       8.453234      22.195230      -0.161412      36.404887 0.43758868E+03  0.10360529E+05                                 9.647946                            7.066158      -0.077273       1.941351                    0.999626      30.232618      88.781475       0.604586       0.427890      -1.051274      -0.006727       0.001790       0.023333       0.024350      -0.005938       0.011565      -0.016337      -0.083065       0.089342      -0.058120       0.011955       0.046165             11.478543      17.472592       1.756469      -1.928377       9.516555       2.912739       7.446482           0.000074
          154              C       7.376360       8.119114      22.601640       0.541290      27.350191 0.28949194E+03  0.62148545E+04                                 8.381855                            6.030858      -0.110817       2.002098                    0.999425      23.628452      67.243734       0.605562       0.471143      -1.020762      -0.028938      -0.052847      -0.011973       0.061429      -0.049183       0.043636      -0.065270      -0.073681       0.092365      -0.078438      -0.038480       0.116917             10.310255      12.005758       4.093365       0.365572      10.496910       3.771438       8.428098           0.001963
          155              C       9.860782      11.921120      24.701862       0.597318      23.519195 0.25540554E+03  0.53027773E+04                                 7.688313                            5.681571       0.005321       2.065638                    0.999580      22.014068      61.185918       0.622437       0.473956      -1.021406      -0.001395       0.042638       0.033528       0.054259      -0.040798       0.054379      -0.086890       0.039177       0.045907      -0.095451      -0.029070       0.124521              9.971060       6.523140       0.570850      -0.951978      13.440318       6.325586       9.949722          -0.000028
          156              C      12.954909       3.483200      16.898790       0.075312      26.566465 0.32769923E+03  0.71777994E+04                                 7.746028                            6.052124       0.306307       2.112068                    0.999830      25.876127      71.779259       0.667143       0.419152      -1.062572       0.041183       0.025381       0.013855       0.050321       0.013260       0.005181      -0.027424       0.063301       0.035514      -0.052366       0.023949       0.028417              8.735911      11.136844       0.203314      -0.151984       9.190472       2.827248       5.880417           0.000001
          157              C      13.434692       2.319349      16.363902      -0.116524      30.414687 0.38278226E+03  0.86767215E+04                                 8.324136                            6.440027       0.268057       2.066751                    0.999780      27.989443      77.815588       0.665040       0.406307      -1.075768       0.024933       0.000196       0.001802       0.024998       0.013925       0.004446       0.015974      -0.003995      -0.046171      -0.023340      -0.003883       0.027223              9.482317      12.715003       0.191873      -0.118440       9.795369       2.825135       5.936578           0.003782
          158              C       0.567628       2.124446      16.248534      -0.095143      31.923014 0.40871161E+03  0.94325557E+04                                 8.689547                            6.724185       0.206773       2.044625                    0.999794      28.454068      80.238391       0.639735       0.414852      -1.068481      -0.018004       0.013001       0.004952       0.022753      -0.012082      -0.006799       0.010654      -0.033940       0.008242      -0.022683      -0.003270       0.025952              9.934676      15.161564       0.635685       0.019769       8.853029       2.316402       5.789434          -0.002582
          159              C       1.522556       3.080864      16.736226       0.040012      40.979566 0.41827244E+03  0.96488728E+04                                10.270397                            6.784642       0.068724       2.032406                    0.999346      26.366798      72.838301       0.643373       0.412692      -1.076563       0.009515      -0.013777       0.003829       0.017175      -0.002341      -0.002625       0.011532       0.010218       0.041402      -0.016519      -0.002210       0.018730             13.689082      24.439903      -2.195995      -1.113253      10.142081       2.563894       6.485262           0.005551
          160              C       0.905378       4.257245      17.237028       0.054381      29.573610 0.34773395E+03  0.77736158E+04                                 8.490900                            6.342849       0.000820       2.013809                    0.999307      26.694046      76.179777       0.631506       0.433863      -1.047601      -0.048362       0.003796      -0.005536       0.048826       0.033402       0.021133      -0.052643      -0.020049       0.154684      -0.079901      -0.000545       0.080446             10.275251      14.668092      -2.549179      -1.906418      10.442775       2.605577       5.714886           0.000052
          161              C       2.945244       2.954177      16.723116       0.074063      41.796902 0.40248602E+03  0.92182552E+04                                10.413125                            6.660418      -0.057547       1.989981                    0.999188      26.289174      72.941490       0.647030       0.413317      -1.073537       0.000145      -0.001287      -0.001616       0.002071       0.002954       0.003057       0.012184       0.016022      -0.046911      -0.022381       0.004995       0.017387             14.187866      24.249719      -3.201541      -1.966090       8.419147       3.787846       9.894733           0.001006
          162              C       3.695336       2.219113      15.784440      -0.149973      38.120044 0.43784343E+03  0.10342239E+05                                 9.926513                            7.036916      -0.052778       1.949290                    0.999535      30.025755      87.355833       0.611411       0.424109      -1.056241       0.022335       0.006529       0.008665       0.024830       0.021169       0.020300      -0.006807      -0.056962       0.052632      -0.050951       0.024234       0.026717             12.568124      17.905274      -4.296277      -4.334632       8.956728       4.681935      10.842369           0.000394
          163              C       5.034859       2.141152      15.815904      -0.010955      40.374431 0.42758588E+03  0.99103882E+04                                10.144198                            6.793895       0.045513       2.018115                    0.999167      26.937588      74.399853       0.652820       0.404805      -1.082618      -0.035277       0.019609       0.023181       0.046543       0.011234       0.007552       0.007855      -0.016943       0.025680      -0.018800      -0.000924       0.019723             13.795356      15.882384      -4.271094      -4.448297      11.134103       7.356752      14.369582           0.015395
          164              C       5.808521       2.827490      16.804398      -0.129467      36.460881 0.47484026E+03  0.11428334E+05                                 9.666244                            7.350744      -0.101454       1.930771                    0.999371      30.282698      88.487499       0.596382       0.426723      -1.056241      -0.006448       0.004068      -0.001385       0.007749      -0.000988      -0.002753      -0.044037      -0.005569      -0.047122      -0.048645       0.005196       0.043449             11.485396      10.903191      -0.962366      -0.696737      10.026518       6.584766      13.526478           0.002082
          165              C       5.037714       3.537495      17.766672       0.002958      39.169974 0.43324028E+03  0.10096088E+05                                 9.971910                            6.891149       0.008803       2.005555                    0.999233      27.125305      75.649560       0.639434       0.411042      -1.076180      -0.030626      -0.019585      -0.022459       0.042731      -0.005668      -0.016203       0.001628      -0.016837       0.037188      -0.022998       0.002185       0.020813             12.769012      15.222529       1.163296       2.466555       9.795515       6.288382      13.288991           0.009067
          166              C       3.708457       3.582044      17.732586      -0.152839      36.491799 0.44379297E+03  0.10538026E+05                                 9.681833                            7.125099      -0.087749       1.940070                    0.999484      30.149367      88.488912       0.601305       0.428976      -1.051251       0.013950      -0.011820      -0.002404       0.018441      -0.010669      -0.026829      -0.017194      -0.077071       0.053669      -0.059941       0.017338       0.042603             11.581074      17.672401       0.788105       2.434858       7.400346       3.394218       9.670474          -0.000507
          167              C       5.877664       1.330911      14.814300       0.601831      23.012667 0.25352819E+03  0.52575530E+04                                 7.571779                            5.667881      -0.003514       2.061480                    0.999485      22.075754      61.452690       0.621587       0.475167      -1.020084       0.032636      -0.030699      -0.034833       0.056753       0.024581       0.025455      -0.095429      -0.101444       0.004784      -0.098866      -0.025419       0.124285              9.593809      10.091678      -2.950006      -3.443779       8.349470       4.772129      10.340281           0.001306
          168              C       5.895074       4.335206      18.828582       0.551388      24.338117 0.28863746E+03  0.61773090E+04                                 7.775300                            6.026180      -0.100081       2.010378                    0.999081      23.278240      65.635444       0.606592       0.471805      -1.022820       0.015570       0.034276       0.049668       0.062324      -0.022927      -0.011998      -0.076604      -0.103415       0.014498      -0.077135      -0.030473       0.107608              9.289495      10.107920       1.821252       2.763999       7.673598       4.201919      10.086967           0.000122
          169              N       6.244238       7.448090      19.376580      -0.189257      38.351026 0.51493145E+03  0.12429854E+05                                 9.618878                            7.409213      -0.090180       1.991345                    0.999371      27.826461      76.952837       0.634693       0.399785      -1.092352       0.012682       0.075144      -0.124722       0.146161      -0.005790       0.021444       0.046490       0.035307      -0.127697      -0.075354       0.029519       0.045834             11.621790      15.023992      -1.890565       4.177398       9.047665      -4.080397      10.793714           0.060299
          170              N       6.736035       4.418736      22.014312      -0.181426      37.722743 0.49066045E+03  0.11708755E+05                                 9.500421                            7.239516      -0.078828       1.998640                    0.999296      27.539697      75.869242       0.640777       0.400562      -1.091180       0.058265      -0.122070       0.049296       0.143965       0.058450      -0.003463       0.029125       0.053727       0.083687      -0.084537       0.027367       0.057170             11.328745      14.871921       0.580218       1.083237      11.605160      -3.452527       7.509155           0.065292
          171              N      10.788718       6.473573       6.266580      -0.189192      38.336602 0.51478630E+03  0.12425304E+05                                 9.616650                            7.408507      -0.090338       1.991432                    0.999370      27.819373      76.926542       0.634688       0.399821      -1.092342      -0.012674      -0.075649      -0.124368       0.146119      -0.005883      -0.021425      -0.046763       0.035365      -0.128783      -0.075809       0.029847       0.045962             11.617736      15.018036      -1.888770      -4.174713       9.044666       4.078509      10.790506           0.059692
          172              N      10.296921       9.502927       8.904312      -0.181534      37.721707 0.49059243E+03  0.11706399E+05                                 9.498881                            7.237879      -0.076001       1.999442                    0.999302      27.540631      75.862521       0.641018       0.400436      -1.091296      -0.058230       0.121784       0.049841       0.143896       0.058230       0.003382      -0.028768       0.053584       0.083568      -0.084149       0.027283       0.056866             11.327760      14.873693       0.579762      -1.082793      11.603203       3.451104       7.506385           0.065973
          173              N       3.685218       6.473573       6.843420      -0.189242      38.349881 0.51491626E+03  0.12429359E+05                                 9.618586                            7.409034      -0.090068       1.991381                    0.999371      27.826045      76.950537       0.634711       0.399777      -1.092360      -0.012678      -0.075132       0.124722       0.146155      -0.005788       0.021436       0.046470       0.035316      -0.127686      -0.075333       0.029505       0.045828             11.621371      15.023536      -1.890473       4.177163       9.047370      -4.080169      10.793207           0.060231
          174              N       3.193421       9.502927       4.205688      -0.181368      37.720272 0.49062290E+03  0.11707582E+05                                 9.499852                            7.239115      -0.078610       1.998713                    0.999297      27.538751      75.864624       0.640814       0.400548      -1.091195      -0.058245       0.122057      -0.049277       0.143939       0.058419      -0.003460       0.029092       0.053711       0.083605      -0.084483       0.027348       0.057135             11.328038      14.871311       0.580141       1.083159      11.604151      -3.452159       7.508651           0.065156
          175              N      -0.859262       7.448090      19.953420      -0.189142      38.334246 0.51474798E+03  0.12424085E+05                                 9.616095                            7.408104      -0.090077       1.991521                    0.999371      27.818337      76.921493       0.634725       0.399807      -1.092357       0.012682       0.075669       0.124321       0.146090      -0.005882      -0.021424      -0.046721       0.035381      -0.128713      -0.075762       0.029809       0.045952             11.617044      15.017318      -1.888666      -4.174494       9.043940       4.078132      10.789874           0.059546
          176              N      -0.367465       4.418736      17.315688      -0.181493      37.719269 0.49055709E+03  0.11705288E+05                                 9.498311                            7.237502      -0.075781       1.999519                    0.999303      27.539678      75.857820       0.641054       0.400423      -1.091311       0.058230      -0.121746      -0.049875       0.143876       0.058217       0.003383      -0.028744       0.053562       0.083484      -0.084112       0.027267       0.056845             11.327005      14.872796       0.579806      -1.082593      11.602421       3.450737       7.505797           0.065840
          177              O      -0.722822       8.169232      15.902430      -0.568268      32.017447 0.51460503E+03  0.12259216E+05                                 7.908891                            6.963548       0.403603       2.130156                    0.999265      29.186955      76.843333       0.727611       0.353361      -1.141362       0.029473      -0.045901      -0.031728       0.063105      -0.068377       0.065949       0.091578       0.078946       0.147273      -0.163085       0.052743       0.110341              8.332246      10.430206       0.065517       3.282142       6.065735      -0.934562       8.500798           0.005398
          178              O       0.377286       7.090303      17.487429      -0.568847      50.748438 0.67072724E+03  0.17069806E+05                                11.089555                            8.078182      -0.090959       1.993987                    0.997318      29.141344      79.256014       0.659646       0.364849      -1.132463      -0.016201       0.009155      -0.069278       0.071734      -0.006455      -0.049686      -0.020604      -0.069352       0.066272      -0.074412       0.018486       0.055926             14.342723      10.294121       4.951623      -4.541097      18.602179      -8.110887      14.131869           0.062957
          179              O       1.791052      12.060337      13.837081      -0.520953      30.925831 0.46771969E+03  0.10861072E+05                                 7.844532                            6.647996       0.419486       2.181782                    0.999166      27.010238      69.825156       0.744375       0.354346      -1.142486       0.010443      -0.006821       0.016158       0.020412      -0.048371       0.006831       0.016740       0.028182       0.105510      -0.070858       0.030201       0.040657              9.182670       6.817770      -1.372514       1.992598      10.110902      -4.541868      10.619337           0.057945
          180              O       3.756606      12.686811      14.729347      -0.542319      31.944141 0.49185209E+03  0.11568617E+05                                 8.016730                            6.821319       0.394835       2.164073                    0.999110      27.557909      71.751140       0.734050       0.354759      -1.141896      -0.014904      -0.018204      -0.001720       0.023590       0.021538      -0.044719       0.034332      -0.021484      -0.062951      -0.073653       0.032420       0.041233              9.321945       6.954297       2.273216      -0.744622      13.104851      -3.769214       7.906688           0.060207
          181              O      12.228461       0.705828      25.357624      -0.547287      32.143302 0.50156496E+03  0.11839607E+05                                 8.021223                            6.865966       0.403685       2.165454                    0.999074      27.652074      71.822854       0.736188       0.352458      -1.145231       0.001914       0.011910      -0.014729       0.019038       0.021385      -0.023981      -0.004574      -0.075797       0.076873      -0.061948       0.020778       0.041170              9.310682       7.031699      -1.170791       1.364266       9.462092      -4.554640      11.438254          -0.072878
          182              O      -0.016270       1.347617      24.465358      -0.501932      30.268213 0.44702853E+03  0.10277334E+05                                 7.735380                            6.519936       0.352721       2.167689                    0.999082      26.611621      68.746152       0.747099       0.356601      -1.139177      -0.013495       0.007776      -0.005274       0.016444      -0.008379       0.014686       0.060032      -0.006897      -0.062022      -0.069580       0.010477       0.059104              8.911558      11.149066      -2.695852       3.168390       7.330534      -2.304044       8.255075           0.040837
          183              O       0.024680       4.390893      20.519510      -0.546118      27.492033 0.43813449E+03  0.99988088E+04                                 7.043262                            6.371687       0.806728       2.293234                    0.999536      27.340282      69.829368       0.772383       0.347482      -1.149281      -0.009375      -0.009067      -0.000463       0.013051      -0.000217      -0.009004       0.080532       0.038384      -0.138670      -0.105839       0.041264       0.064575              7.519418      10.707649       0.628029      -1.612537       5.664109      -0.838033       6.186494           0.000067
          184              O      12.230900       4.910171      19.623310      -0.562751      35.285415 0.56432544E+03  0.13738414E+05                                 8.565724                            7.330571       0.287766       2.117256                    0.998925      28.427908      75.322703       0.704566       0.357090      -1.139933       0.032381      -0.019314       0.019551       0.042471      -0.005291       0.014069      -0.030218      -0.024160       0.048551      -0.026917      -0.017170       0.044086              9.705637       7.953749       0.588210      -1.254691       9.457333      -4.026849      11.705829           0.073856
          185              O       3.548778       5.752431       2.792430      -0.569952      32.100812 0.51629522E+03  0.12309931E+05                                 7.923442                            6.975781       0.402960       2.129473                    0.999264      29.222012      76.975730       0.726825       0.353443      -1.141263      -0.028702       0.046634      -0.030803       0.062828      -0.068579      -0.065830      -0.092713       0.080506       0.146976      -0.164236       0.053433       0.110803              8.348082      10.448265       0.065266      -3.289163       6.076688       0.937953       8.519291           0.004709
          186              O       2.448670       6.831360       4.377429      -0.569234      50.764729 0.67097377E+03  0.17077774E+05                                11.091940                            8.079709      -0.090750       1.994002                    0.997320      29.146482      79.275818       0.659573       0.364852      -1.132452       0.016852      -0.009157      -0.068724       0.071350      -0.006610       0.049586       0.020597      -0.070289       0.066874      -0.074741       0.018802       0.055940             14.345643      10.294728       4.950667       4.542107      18.602703       8.113826      14.139497           0.061367
          187              O       1.034904       1.861326       0.727081      -0.517542      30.743410 0.46441168E+03  0.10763754E+05                                 7.809623                            6.621373       0.426729       2.185244                    0.999166      26.940410      69.549243       0.746485       0.354017      -1.142898      -0.009230       0.006951       0.015563       0.019383      -0.049110      -0.007546      -0.015629       0.027441       0.107012      -0.071528       0.031484       0.040044              9.136367       6.790897      -1.365307      -1.984683      10.052314       4.510008      10.565890           0.051653
          188              O      13.276350       1.234852       1.619347      -0.538611      31.728113 0.48782772E+03  0.11448652E+05                                 7.975348                            6.789239       0.402767       2.167850                    0.999110      27.477511      71.426847       0.736565       0.354329      -1.142419       0.013704       0.017330      -0.001215       0.022127       0.022736       0.045379      -0.033695      -0.022929      -0.064576      -0.074639       0.033822       0.040816              9.267601       6.923496       2.263777       0.740127      13.020782       3.736245       7.858524          -0.059943
          189              O       4.804495      13.215835      12.247624      -0.551203      32.355951 0.50554092E+03  0.11958668E+05                                 8.061296                            6.896656       0.360264       2.150111                    0.998975      27.731400      72.137001       0.733884       0.352819      -1.144782      -0.002896      -0.012872      -0.015860       0.020631       0.021128       0.023622       0.002899      -0.073164       0.072342      -0.060142       0.021448       0.038694              9.363815       7.069058      -1.185662      -1.381977       9.516907       4.587982      11.505481           0.074500
          190              O       2.842226      12.574046      11.355358      -0.506203      30.483061 0.45080392E+03  0.10387514E+05                                 7.776880                            6.551010       0.345518       2.164004                    0.999082      26.695558      69.074832       0.744598       0.356993      -1.138692       0.014801      -0.007635      -0.004756       0.017320      -0.007911      -0.014212      -0.060606      -0.008140      -0.061676      -0.069600       0.009540       0.060060              8.966288      11.212281      -2.720438      -3.197027       7.377116       2.327106       8.309468           0.044682
          191              O       2.801276       9.530770       7.409510      -0.546853      27.500745 0.43830548E+03  0.10003517E+05                                 7.043731                            6.372047       0.807864       2.293365                    0.999540      27.349311      69.851362       0.772535       0.347386      -1.149380       0.009688       0.009197       0.000997       0.013395      -0.000530       0.008440      -0.080607       0.038150      -0.137996      -0.105705       0.041037       0.064668              7.519945      10.707751       0.628794       1.613084       5.664932       0.838834       6.187151           0.000307
          192              O       4.802056       9.011492       6.513310      -0.563168      35.331750 0.56514683E+03  0.13763798E+05                                 8.574295                            7.336502       0.286176       2.116530                    0.998921      28.442632      75.383345       0.704176       0.357148      -1.139855      -0.032267       0.019215       0.020700       0.042882      -0.004987      -0.013436       0.030230      -0.023815       0.048086      -0.026503      -0.017193       0.043697              9.717725       7.960318       0.591051       1.259003       9.470004       4.035455      11.722854           0.075734
          193              O      10.652278       5.752431      10.317570      -0.568237      32.016911 0.51459505E+03  0.12258926E+05                                 7.908841                            6.963513       0.403586       2.130159                    0.999265      29.186514      76.842145       0.727607       0.353364      -1.141359      -0.029470       0.045906       0.031705       0.063096      -0.068354       0.065942       0.091553       0.078931       0.147247      -0.163044       0.052721       0.110323              8.332186      10.430064       0.065509       3.282092       6.065728      -0.934588       8.500766           0.005400
          194              O       9.552170       6.831360       8.732571      -0.568771      50.746637 0.67069087E+03  0.17068672E+05                                11.089406                            8.078028      -0.091054       1.993973                    0.997318      29.140414      79.253343       0.659643       0.364854      -1.132457       0.016208      -0.009140       0.069260       0.071716      -0.006455      -0.049661      -0.020605      -0.069346       0.066260      -0.074389       0.018479       0.055910             14.342632      10.293962       4.951623      -4.541104      18.602116      -8.110927      14.131818           0.062918
          195              O       8.138404       1.861326      12.382919      -0.520956      30.926063 0.46772356E+03  0.10861185E+05                                 7.844574                            6.648024       0.419468       2.181775                    0.999166      27.010335      69.825513       0.744374       0.354346      -1.142486      -0.010441       0.006817      -0.016165       0.020416      -0.048372       0.006827       0.016738       0.028183       0.105517      -0.070858       0.030199       0.040659              9.182729       6.817788      -1.372521       1.992594      10.110993      -4.541920      10.619405           0.057949
          196              O       6.172850       1.234852      11.490653      -0.542311      31.943405 0.49183908E+03  0.11568228E+05                                 8.016589                            6.821216       0.394864       2.164087                    0.999110      27.557660      71.750111       0.734058       0.354758      -1.141898       0.014905       0.018201       0.001711       0.023587       0.021541      -0.044716       0.034330      -0.021482      -0.062939      -0.073649       0.032420       0.041229              9.321756       6.954203       2.273187      -0.744600      13.104549      -3.769084       7.906514           0.060206
          197              O      -2.299005      13.215835       0.862376      -0.547445      32.149651 0.50171326E+03  0.11844062E+05                                 8.022522                            6.867251       0.403339       2.165281                    0.999075      27.655515      71.836249       0.736071       0.352486      -1.145201      -0.001980      -0.012057       0.014917       0.019282       0.021303      -0.023885      -0.004633      -0.075648       0.076770      -0.061786       0.020672       0.041114              9.312082       7.032946      -1.170946       1.364491       9.463435      -4.555026      11.439866           0.064867
          198              O       9.945726      12.574046       1.754642      -0.501904      30.266890 0.44697611E+03  0.10275777E+05                                 7.734985                            6.519327       0.352977       2.167808                    0.999082      26.610015      68.739726       0.747177       0.356576      -1.139202       0.013332      -0.007776       0.005260       0.016306      -0.008374       0.014679       0.060142      -0.006827      -0.062185      -0.069710       0.010526       0.059184              8.911359      11.149051      -2.696137       3.168797       7.330160      -2.304196       8.254865          -0.045800
          199              O       9.904776       9.530770       5.700490      -0.546266      27.497742 0.43825141E+03  0.10002164E+05                                 7.044253                            6.372553       0.806601       2.293135                    0.999536      27.343267      69.839829       0.772326       0.347484      -1.149277       0.009429       0.009085       0.000453       0.013102      -0.000246      -0.008974       0.080530       0.038358      -0.138662      -0.105828       0.041244       0.064583              7.520507      10.709224       0.628134      -1.612843       5.664884      -0.838247       6.187415           0.000267
          200              O      -2.301444       9.011492       6.596690      -0.563063      35.298359 0.56457464E+03  0.13746073E+05                                 8.567929                            7.332268       0.287487       2.117086                    0.998926      28.433177      75.342376       0.704470       0.357097      -1.139921      -0.032456       0.019343      -0.019589       0.042559      -0.005311       0.014102      -0.030150      -0.024196       0.048491      -0.026912      -0.017125       0.044038              9.708387       7.955846       0.588682      -1.255475       9.460002      -4.028329      11.709312           0.074645
          201              O       6.380678       8.169232      23.427570      -0.569948      32.103857 0.51635563E+03  0.12311762E+05                                 7.924047                            6.976278       0.402837       2.129423                    0.999264      29.222834      76.979736       0.726783       0.353452      -1.141252       0.028739      -0.046611       0.030803       0.062828      -0.068569      -0.065811      -0.092658       0.080495       0.147071      -0.164185       0.053403       0.110782              8.348739      10.449039       0.065262      -3.289465       6.077152       0.938118       8.520027           0.004809
          202              O       7.480786       7.090303      21.842571      -0.569410      50.774872 0.67111798E+03  0.17082428E+05                                11.093465                            8.080616      -0.090828       1.993935                    0.997320      29.149480      79.287238       0.659529       0.364856      -1.132445      -0.016855       0.009180       0.068711       0.071341      -0.006663       0.049622       0.020589      -0.070394       0.067037      -0.074831       0.018862       0.055969             14.347932      10.296377       4.951811       4.543105      18.605639       8.115349      14.141781           0.061901
          203              O       8.894552      12.060337      25.492919      -0.517565      30.743147 0.46437874E+03  0.10762757E+05                                 7.809417                            6.620923       0.426905       2.185327                    0.999166      26.939456      69.545108       0.746550       0.353994      -1.142921       0.009135      -0.006900      -0.015402       0.019191      -0.049225      -0.007588      -0.015726       0.027573       0.107194      -0.071714       0.031565       0.040149              9.136409       6.790608      -1.365448      -1.984814      10.052450       4.510583      10.566168          -0.057923
          204              O      -3.346894      12.686811      24.600653      -0.538767      31.734565 0.48797787E+03  0.11453132E+05                                 7.976643                            6.790538       0.402482       2.167692                    0.999111      27.481151      71.440813       0.736449       0.354356      -1.142390      -0.013820      -0.017509       0.001237       0.022340       0.022695       0.045322      -0.033590      -0.022992      -0.064440      -0.074507       0.033767       0.040740              9.268963       6.924640       2.263908       0.740138      13.022347       3.736599       7.859902           0.053393
          205              O       5.124961       0.705828      13.972376      -0.551208      32.355967 0.50554218E+03  0.11958706E+05                                 8.061295                            6.896665       0.360269       2.150111                    0.998975      27.731455      72.137173       0.733884       0.352819      -1.144782       0.002899       0.012871       0.015853       0.020625       0.021131       0.023628       0.002899      -0.073167       0.072341      -0.060147       0.021449       0.038699              9.363799       7.069047      -1.185628      -1.381929       9.516901       4.587965      11.505449           0.074487
          206              O       7.087230       1.347617      14.864642      -0.506212      30.483750 0.45081637E+03  0.10387879E+05                                 7.777012                            6.551113       0.345491       2.163991                    0.999082      26.695827      69.075915       0.744590       0.356995      -1.138690      -0.014801       0.007632       0.004747       0.017317      -0.007913      -0.014213      -0.060610      -0.008144      -0.061685      -0.069606       0.009540       0.060066              8.966450      11.212431      -2.720509      -3.197106       7.377276       2.327185       8.309643           0.044676
          207              O       7.128180       4.390893      18.810490      -0.546870      27.501640 0.43832540E+03  0.10004091E+05                                 7.043889                            6.372202       0.807765       2.293323                    0.999540      27.349801      69.853170       0.772523       0.347387      -1.149378      -0.009706      -0.009176      -0.000987       0.013393      -0.000523       0.008443      -0.080602       0.038137      -0.137972      -0.105695       0.041029       0.064665              7.520096      10.707894       0.628801       1.613090       5.665082       0.838887       6.187313           0.000307
          208              O       5.127400       4.910171      19.706690      -0.563200      35.334340 0.56519450E+03  0.13765272E+05                                 8.574761                            7.336841       0.286073       2.116483                    0.998921      28.443548      75.387042       0.704154       0.357151      -1.139851       0.032284      -0.019198      -0.020694       0.042885      -0.005001      -0.013436       0.030214      -0.023831       0.048114      -0.026493      -0.017199       0.043692              9.718347       7.960732       0.591195       1.259214       9.470635       4.035832      11.723673           0.075763

******************************************************
Auxiliary information for the entire system
The total spin magnetic moment of the unit cell is   5.795209
The total net atomic charge of the unit cell is   -0.000001
Accuracy of reproducing the electrostatic potential in the unit cell:
  The inner radius (bohr) =    5.0000
  The outer radius (bohr) =   12.0000
  Valid grid points have density less than (e/(bohr^3)) =    0.0001
  The number of valid grid points were=       508979
  The rms potential error without charges in kcal/mol is=      7.22544
  The rms potential error with partial charges in kcal/mol is=      1.26629
  The RRMSE value at monopole order=      0.17525
  The rms potential error with partial charges and cloud penetration in kcal/mol is=      1.26676
  The RRMSE value at monopole order with cloud penetration is=      0.17532
  The rms potential error with partial charges and atomic dipoles in kcal/mol is=      0.54470
  The RRMSE value at dipole order=      0.07539
  The rms potential error with partial charges, atomic dipoles and cloud penetration in kcal/mol is=      0.52749
  The RRMSE value at dipole order with cloud penetration=      0.07300

******************************************************
The electron densities and ab initio electrostatic potential were computed in VASP using the PBE functional and
projector augmented wave method. See the main text of the journal article for a description of computational details.
The atomic charges, dipoles, and quadrupoles were computed with the DDEC6 method as described in
(a) T. A. Manz and N. Gabaldon Limas, RSC Adv. 6 (2016) 47771-47801 DOI: 10.1039/c6ra04656h
(b) N. Gabaldon Limas and T. A. Manz, RSC Adv. 8 (2018) 2678-2707 DOI: 10.1039/c7ra11829e.
For each atom in the material, the electron cloud parameters were fit to the spherically averaged atom-in-material
electron density using radial positions for which this density was between 10^-4 and 10^-2 electrons per cubic bohr.
The polarizabilities, dispersion coefficients, and quantum Drude oscillator (QDO) parameters were fit using the MCLF method.
The magnetic structure of the system was optimized in VASP from the default ferromagnetic initial guess using spin polarization.
The atomic spin moments (ASMs) were computed on this optimized magnetic structure using the DDEC6 partition as inputs
to the method of T. A. Manz and D. S. Sholl, J. Chem. Theory Comput. 7 (2011) 4146-4164 DOI: 10.1021/ct200539n.
The RMSE and RRMSE were computed using a uniform grid with Ewald summation.
