# Supplementary material for: A collection of forcefield precursors for metal–organic frameworks
Source: RSC Adv. 2019 Nov 13;9(63):36492–507. doi: 10.1039/c9ra07327b (PMC9075174; doi:10.1039/c9ra07327b)
Supplement: RA-009-C9RA07327B-s4448 [file RA-009-C9RA07327B-s4448.xyz]

  252
jmolscript: load "" {1 1 1} spacegroup "x,y,z" unitcell [{     12.677400     0.000000     0.000000 }, {      0.000022    12.677400     0.000000 }, {      6.338715     6.338704    15.652941 }]
Cd    12.777329    15.848021    13.463095     0.835485
Cd    12.577522     9.506786    13.463095     0.835675
Cd     9.509341    12.577504     5.636624     0.835703
Cd     3.168106    12.777299     5.636624     0.835250
Cd     6.438617     9.506785    10.016317     0.835703
Cd     6.238832    15.848020    10.016317     0.835250
Cd     9.509329     6.438598     2.189846     0.835675
Cd     3.168094     6.238803     2.189846     0.835485
H     15.993836    14.501680    10.262068     0.332717
H     15.238265    15.979865     9.103750     0.339192
H     13.760075    12.918273     9.936487     0.092335
H     12.941117    14.546051     8.599726     0.098640
H     13.476091     6.369129    13.618059     0.099172
H     11.569428    17.010538    10.850619     0.103769
H     10.756786     5.079837    12.005806     0.082866
H     14.700725     5.220556    11.999545     0.091045
H     13.941347     4.428219    10.838096     0.096323
H     12.717980     5.550168     9.369850     0.090085
H      5.168591     8.306233     0.566636     0.115231
H     13.478637    12.668529    13.411440     0.120826
H     14.665244    13.858938    15.089435     0.095655
H      9.361014    10.853125    10.262068     0.335053
H     10.116584     9.374940     9.103750     0.338878
H     11.594774    12.436532     9.936487     0.093424
H     12.413731    10.808753     8.599726     0.098701
H     11.878738     6.308278    13.618059     0.098833
H     13.785422     8.344267    10.850619     0.104071
H     14.598042     7.597569    12.005806     0.083786
H     10.654103     7.456850    11.999545     0.092513
H     11.413480     8.249187    10.838096     0.095864
H     12.636847     7.127237     9.369850     0.089913
H      7.508832     4.371168     0.566636     0.116517
H     11.876214    12.686278    13.411440     0.120812
H     10.689607    11.495870    15.089435     0.095401
H      8.162995     9.360993     2.435598     0.334785
H      9.641181    10.116566     1.277280     0.338164
H      6.579591    11.594751     2.110016     0.092309
H      8.207370    12.413710     0.773255     0.099297
H     12.707848    11.878725     5.791588     0.098981
H     10.671860    13.785406     3.024148     0.104575
H     11.418539     1.920627     4.179335     0.083166
H     11.559273    10.654088     4.173074     0.090992
H     10.766936    11.413464     3.011626     0.096900
H     11.888888    12.636833     1.543380     0.089825
H      8.306259    13.847526     8.393107     0.116311
H      6.329848    11.876190     5.584969     0.121258
H      7.520254    10.689586     7.262965     0.095583
H      4.514429     3.316408     2.435598     0.333980
H      3.036242     2.560835     1.277280     0.338453
H      6.097832     1.082650     2.110016     0.093492
H      4.470074    12.941090     0.773255     0.098733
H     12.646999    13.476078     5.791588     0.098468
H      2.005586    11.569396     3.024148     0.105434
H     13.936286    10.756775     4.179335     0.083343
H     13.795551     2.023314     4.173074     0.092080
H      1.910487     1.263938     3.011626     0.095931
H      0.788557    12.717968     1.543380     0.089445
H      4.371190    11.507278     8.393107     0.115281
H      6.347599    13.478613     5.584969     0.120382
H      5.157194    14.665218     7.262965     0.095718
H      9.655130    10.853126    13.217343     0.334785
H      8.899555     9.374941    14.375661     0.338164
H      7.421375    12.436533    13.542925     0.092309
H      6.602412    10.808755    14.879686     0.099297
H      7.137390     6.308277     9.861353     0.098981
H      5.230713     8.344268    12.628793     0.104575
H     17.095490     7.597569    11.473606     0.083166
H      8.362029     7.456850    11.479867     0.090992
H      7.602654     8.249187    12.641315     0.096900
H      6.379284     7.127238    14.109561     0.089824
H      5.168596    10.709869     7.259834     0.116310
H      7.139936    12.686277    10.067972     0.121258
H      8.326538    11.495868     8.389976     0.095583
H     15.699721    14.501681    13.217343     0.333980
H     16.455297    15.979866    14.375661     0.338453
H     17.933476    12.918274    13.542925     0.093492
H      6.075039    14.546053    14.879686     0.098733
H      5.540037     6.369128     9.861353     0.098468
H      7.446738    17.010539    12.628793     0.105434
H      8.259338     5.079837    11.473606     0.083343
H     16.992799     5.220556    11.479867     0.092079
H     17.752196    17.105619    12.641315     0.095931
H      6.298168    18.227569    14.109561     0.089444
H      7.508851    14.644934     7.259834     0.115281
H      5.537513    12.668528    10.067972     0.120383
H      4.350910    13.858936     8.389976     0.095718
H      8.162996     9.655109     5.390873     0.335053
H      9.641180     8.899536     6.549191     0.338877
H      6.579585     7.421351     5.716454     0.093424
H      8.207362     6.602392     7.053215     0.098701
H     12.707839     7.137377     2.034882     0.098833
H     10.671846     5.230696     4.802322     0.104071
H     11.418543     4.418075     3.647135     0.083786
H     11.559269     8.362014     3.653396     0.092512
H     10.766930     7.602638     4.814845     0.095864
H     11.888878     6.379269     6.283091     0.089913
H     14.644956    11.507280    15.086305     0.116517
H      6.329839     7.139912     2.241501     0.120812
H      7.520248     8.326516     0.563506     0.095401
H      4.514429     3.022294     5.390873     0.332717
H      3.036246     3.777867     6.549191     0.339192
H      6.097840     5.256052     5.716454     0.092335
H      4.470064     6.075012     7.053215     0.098640
H     12.646984     5.540024     2.034882     0.099171
H      2.005579     7.446706     4.802322     0.103769
H     13.936281     8.259327     3.647135     0.082865
H     13.795555     4.315388     3.653396     0.091044
H     14.587894     5.074764     4.814845     0.096323
H     13.465947     6.298134     6.283091     0.090084
H     10.709895    13.847528    15.086305     0.115231
H      6.347584     5.537489     2.241501     0.120826
H      5.157174     4.350884     0.563506     0.095655
C     13.563578    14.508019    11.188722     0.617710
C     14.186037    13.818369    10.027274     0.020498
C     13.926151    14.579012     8.771908     0.013710
C     14.585375    13.918519     7.654288     0.588116
C     11.551659     5.144492    11.417255    -0.052844
C     13.894442     5.231966    11.414125    -0.048024
C     11.791271    10.846786    11.188722     0.620324
C     11.168812    11.536437    10.027274     0.019419
C     11.428697    10.775792     8.771908     0.014918
C     10.769473    11.436284     7.654288     0.588380
C     13.803169     7.532914    11.417255    -0.052786
C     11.460385     7.445440    11.414125    -0.050069
C      8.169338    11.791251     3.362252     0.617256
C      7.479686    11.168790     2.200804     0.021228
C      8.240330    11.428676     0.945438     0.012809
C     13.918551    17.108155    15.480759     0.587066
C     11.483214    13.803154     3.590785    -0.053132
C     11.570684    11.460371     3.587654    -0.048091
C      4.508108    13.563551     3.362252     0.618583
C      5.197737     1.508611     2.200804     0.018426
C      4.437092     1.248724     0.945438     0.014644
C     11.436301     8.246653    15.480759     0.587742
C     13.871632    11.551648     3.590785    -0.055116
C     13.784162    13.894431     3.587654    -0.049646
C      7.224872    10.846787    12.290689     0.617256
C      7.847334    11.536437    13.452137     0.021228
C      7.587446    10.775794    14.707503     0.012809
C      1.907958     5.097583     0.172182     0.587066
C      5.212963     7.532914    12.062156    -0.053132
C      7.555746     7.445440    12.065287    -0.048091
C      5.452578    14.508020    12.290689     0.618583
C     17.507517    13.818369    13.452137     0.018426
C     17.767405    14.579014    14.707503     0.014644
C     10.769464     7.579818     0.172182     0.587742
C      7.464465     5.144492    12.062156    -0.055116
C      5.121682     5.231966    12.065287    -0.049646
C      8.169330     7.224851     4.464219     0.620324
C      7.479681     7.847312     5.625667     0.019419
C      8.240325     7.587426     6.881033     0.014918
C      7.579834     8.246651     7.998653     0.588380
C     11.483199     5.212948     4.235686    -0.052786
C     11.570677     7.555731     4.238816    -0.050069
C      4.508094     5.452551     4.464219     0.617710
C      5.197744     4.830091     5.625667     0.020498
C      4.437101     5.089978     6.881033     0.013710
C      5.097592     4.430753     7.998653     0.588116
C     13.871625     7.464454     4.235686    -0.052844
C     13.784147     5.121671     4.238816    -0.048024
C     12.677414     6.338703    13.035769    -0.049712
C     12.677414     6.338703     9.967793    -0.042658
C     12.677423    12.677401     5.209299    -0.049365
C     12.677423    12.677401     2.141322    -0.041007
C      6.338714     6.338703    10.443642    -0.049365
C      6.338714     6.338703    13.511619    -0.041006
C     12.677412     6.338701     2.617172    -0.049712
C     12.677412     6.338701     5.685148    -0.042658
C      5.181266     7.496147     0.000000    -0.056578
C      7.496156     5.181253     0.000000    -0.060568
C      7.496173    13.834849     7.826471    -0.058284
C      5.181275    11.519955     7.826471    -0.058284
C     12.677426    12.677404    13.993729    -0.051338
C      6.338724    12.677402     6.167259    -0.050948
C      6.338724    12.677402     9.485682    -0.050948
C      6.338711     6.338700     1.659212    -0.051338
C      7.511373     7.511360     0.000000    -0.052167
C      5.166049     5.166041     0.000000    -0.052167
C      7.511381    11.504742     7.826471    -0.047817
C      5.166067    13.850061     7.826471    -0.052179
N     12.723051     5.145760    12.243730    -0.132441
N     11.395728     6.272780    10.578258    -0.134041
N     12.690105    13.866544    14.807682    -0.119194
N     12.631778     7.531646    12.243730    -0.133454
N     13.959099     6.404625    10.578258    -0.136293
N     12.664746    11.488264    14.807682    -0.118852
N     11.484480    12.631762     4.417260    -0.133548
N     12.611480     1.281686     2.751787    -0.135210
N      7.527864    12.664724     6.981212    -0.121437
N     13.870367    12.723040     4.417260    -0.132389
N     12.743343    11.395716     2.751787    -0.135676
N      5.149584    12.690079     6.981212    -0.119536
N      6.384355     7.531646    11.235681    -0.133548
N     17.734429     6.404626    12.901154    -0.135211
N      6.351400    11.488262     8.671729    -0.121437
N      6.293073     5.145760    11.235681    -0.132389
N      7.620399     6.272781    12.901154    -0.135676
N      6.326049    13.866542     8.671729    -0.119536
N     11.484469     6.384340     3.409211    -0.133454
N     12.611488     5.057016     5.074683    -0.136293
N      7.527851     6.351378     0.845259    -0.118852
N     13.870355     6.293062     3.409211    -0.132441
N     12.743337     7.620386     5.074683    -0.134041
N      5.149571     6.326023     0.845259    -0.119194
O     14.244356    14.951729    12.068418    -0.556145
O     12.368100    14.576477    11.248203    -0.594802
O     15.551393    13.630743    10.186934    -0.478141
O     14.270979    15.910139     8.962874    -0.473268
O     15.160930    14.657612     6.846596    -0.566615
O     14.586640    12.704024     7.569762    -0.549292
O     11.110494    10.403078    12.068418    -0.556938
O     12.986750    10.778328    11.248203    -0.596406
O      9.803456    11.724062    10.186934    -0.481036
O     11.083870     9.444665     8.962874    -0.473837
O     10.193918    10.697192     6.846596    -0.567944
O     10.768207    12.650779     7.569762    -0.549182
O      8.613046    11.110474     4.241947    -0.556090
O      8.237798    12.986729     3.421733    -0.594274
O      7.292058     9.803434     2.360464    -0.480705
O      9.571457    11.083851     1.136404    -0.472387
O     14.657642    16.532601    14.673067    -0.565376
O     12.704056    17.106887    15.396233    -0.549592
O      4.064400    14.244328     4.241947    -0.556951
O      4.439648    12.368072     3.421733    -0.594564
O      5.385365     2.873967     2.360464    -0.479015
O      3.105966     1.593549     1.136404    -0.473024
O     10.697209     8.822206    14.673067    -0.565808
O     12.650796     8.247920    15.396233    -0.550224
O      7.905648    10.403077    11.410994    -0.556090
O      6.029393    10.778329    12.231208    -0.594274
O      9.212690    11.724063    13.292477    -0.480705
O      7.932269     9.444667    14.516537    -0.472387
O      2.483510     4.358490     0.979874    -0.565376
O      1.909227     6.312078     0.256708    -0.549592
O      4.771802    14.951728    11.410994    -0.556951
O      6.648057    14.576478    12.231208    -0.594564
O     16.142160    13.630744    13.292477    -0.479015
O     17.422582    15.910141    14.516537    -0.473024
O     10.193912     8.318910     0.979874    -0.565808
O     10.768195     6.365323     0.256708    -0.550224
O      8.613040     7.905628     3.584523    -0.556938
O      8.237786     6.029373     4.404738    -0.596406
O      7.292058     9.212668     5.466007    -0.481036
O      9.571452     7.932251     6.690067    -0.473837
O      8.318927     8.822205     8.806345    -0.567944
O      6.365339     8.247919     8.083179    -0.549182
O      4.064384     4.771774     3.584523    -0.556145
O      4.439638     6.648030     4.404738    -0.594802
O      5.385367     3.464735     5.466007    -0.478140
O      3.105973     4.745153     6.690067    -0.473268
O      4.358499     3.855200     8.806345    -0.566615
O      6.312087     4.429486     8.083179    -0.549292

The following XYZ coordinates are in angstroms. Other properties are in atomic units.
The sperically averaged electron density of each atom fit to a function of the form exp(a - br)
eigen_1, eigen_2 and eigen_3 are the three eigenvalues of traceless quadrupole moment tensor
  atom number  atomic symbol              X              Y              Z     net charge C6 coefficient C8 coefficient C10 coefficient fluctuating dipole atomic polarizability isotropic forcefield polarizability              a              b squared Pearson coefficient          <r^3>          <r^4>         wp_QDO          m_QDO          q_QDO       dipole_x       dipole_y       dipole_z         dipole            Qxy            Qxz            Qyz     Q(x^2-y^2)  Q(3z^2 - R^2)        eigen_1        eigen_2        eigen_3 static polarizability      alpha(xx)      alpha(xy)      alpha(xz)      alpha(yy)      alpha(yz)      alpha(zz) atomic spin moment
            1             Cd      12.777329      15.848021      13.463095       0.835485     136.951580 0.37388384E+04  0.13668433E+06                                19.838701                           18.561659       1.267427       2.104808                    0.995485      77.567331     202.914213       0.484837       0.345564      -1.227915      -0.004538      -0.003131      -0.006016       0.008161      -0.005334      -0.010866       0.083865       0.338144      -0.142122      -0.193515      -0.000003       0.193518             21.436468      11.645338      -0.319603       0.553366      27.575130      -4.006751      25.088937           0.000004
            2             Cd      12.577522       9.506786      13.463095       0.835675     137.007226 0.37404434E+04  0.13675932E+06                                19.845172                           18.566669       1.267197       2.104674                    0.995509      77.577122     202.959883       0.484726       0.345602      -1.227867       0.004272       0.002828      -0.006102       0.007967      -0.004958       0.011494      -0.083912       0.337314      -0.145266      -0.193117      -0.000556       0.193672             21.444108      11.649315      -0.318752      -0.553295      27.585113       4.005583      25.097895           0.000004
            3             Cd       9.509341      12.577504       5.636624       0.835703     136.897765 0.37369085E+04  0.13659508E+06                                19.832050                           18.555871       1.267460       2.104872                    0.995553      77.560161     202.876455       0.484956       0.345527      -1.227958      -0.003217       0.004407      -0.005450       0.007712       0.003921       0.082457       0.010806      -0.336629      -0.145590      -0.191590      -0.001659       0.193250             21.428860      27.565867       0.316823      -4.000472      11.643498      -0.552197      25.077213           0.000004
            4             Cd       3.168106      12.777299       5.636624       0.835250     136.912032 0.37370406E+04  0.13659939E+06                                19.832666                           18.555095       1.272136       2.106070                    0.995504      77.565491     202.881640       0.485015       0.345485      -1.228010       0.003630      -0.005156      -0.006068       0.008752       0.004923      -0.083537      -0.011117      -0.337434      -0.142014      -0.192971      -0.000178       0.193150             21.430530      27.568200       0.320705       4.003606      11.643098       0.551107      25.080291           0.000004
            5             Cd       6.438617       9.506785      10.016317       0.835703     136.897753 0.37369079E+04  0.13659506E+06                                19.832048                           18.555869       1.267460       2.104872                    0.995553      77.560160     202.876451       0.484956       0.345527      -1.227958      -0.004407       0.003217       0.005450       0.007712       0.003921       0.010807       0.082457       0.336629      -0.145590      -0.191590      -0.001659       0.193249             21.428858      11.643499       0.316851      -0.552204      27.565859      -4.000467      25.077217           0.000004
            6             Cd       6.238832      15.848020      10.016317       0.835250     136.912009 0.37370404E+04  0.13659938E+06                                19.832664                           18.555094       1.272136       2.106070                    0.995504      77.565489     202.881632       0.485015       0.345485      -1.228010       0.005156      -0.003630       0.006068       0.008752       0.004922      -0.011117      -0.083537       0.337434      -0.142014      -0.192971      -0.000178       0.193150             21.430526      11.643097       0.320732       0.551114      27.568194       4.003596      25.080287           0.000004
            7             Cd       9.509329       6.438598       2.189846       0.835675     137.007207 0.37404430E+04  0.13675930E+06                                19.845170                           18.566668       1.267197       2.104674                    0.995509      77.577119     202.959869       0.484726       0.345602      -1.227867      -0.002828      -0.004272       0.006102       0.007967      -0.004958      -0.083912       0.011494      -0.337314      -0.145266      -0.193117      -0.000556       0.193672             21.444106      27.585111      -0.318778       4.005586      11.649315      -0.553302      25.097891           0.000004
            8             Cd       3.168094       6.238803       2.189846       0.835485     136.951593 0.37388391E+04  0.13668436E+06                                19.838702                           18.561661       1.267427       2.104808                    0.995485      77.567332     202.914215       0.484837       0.345564      -1.227915       0.003131       0.004538       0.006016       0.008161      -0.005333       0.083865      -0.010867      -0.338144      -0.142122      -0.193515      -0.000003       0.193518             21.436468      27.575134      -0.319629      -4.006753      11.645339       0.553371      25.088932           0.000004
            9              H      15.993836      14.501680      10.262068       0.332717       0.697575 0.50319854E+01  0.45772284E+02                                 1.482577                            1.452306      -1.877454       2.051303                    0.992879       3.541213      10.861678       0.428385       1.571839      -0.647244       0.015051       0.025640       0.004191       0.030025       0.001366      -0.002252      -0.001526       0.000878      -0.046492      -0.015793       0.006314       0.009479              1.498513       1.648912       0.234119       0.089339       1.460509       0.062689       1.386119           0.000001
           10              H      15.238265      15.979865       9.103750       0.339192       0.674218 0.47860218E+01  0.43078040E+02                                 1.467846                            1.432681      -1.688853       2.147582                    0.994699       3.418753      10.498524       0.423125       1.608258      -0.642276       0.024466       0.007372       0.006577       0.026385       0.000468       0.006868       0.009643      -0.009890      -0.025537      -0.015349       0.001157       0.014192              1.480462       1.833654       0.163557      -0.043481       1.327248       0.008830       1.280483           0.000001
           11              H      13.760075      12.918273       9.936487       0.092335       1.195518 0.92156577E+01  0.94998694E+02                                 1.950743                            1.833425      -1.404792       2.195047                    0.990939       4.131551      12.384734       0.434394       1.367826      -0.687909      -0.011075      -0.042483      -0.006088       0.044323      -0.000009       0.006863       0.000000       0.008885      -0.025882      -0.011010      -0.000129       0.011139              2.029257       2.000645       0.671795      -0.040022       2.408678       0.029905       1.678449          -0.000000
           12              H      12.941117      14.546051       8.599726       0.098640       1.331962 0.10996602E+02  0.11679219E+03                                 2.008980                            1.942363      -1.129126       2.334044                    0.993772       3.806582      11.052905       0.448247       1.286571      -0.708597      -0.045172       0.006346      -0.003060       0.045718      -0.003569       0.006229      -0.002424      -0.003023      -0.035369      -0.013974       0.002805       0.011169              2.032140       2.594178       0.183619       0.175325       1.688392       0.072384       1.813851           0.000002
           13              H      13.476091       6.369129      13.618059       0.099172       1.186784 0.98309911E+01  0.10259209E+03                                 1.919571                            1.883320      -1.406421       2.205993                    0.991298       3.992370      11.888816       0.433818       1.352952      -0.692485       0.034400       0.001300       0.025898       0.043078       0.002939       0.013610       0.000547       0.008292       0.003053      -0.011707      -0.004602       0.016310              1.928776       2.028309      -0.141679       0.452930       1.604037      -0.085941       2.153982           0.000000
           14              H      11.569428      17.010538      10.850619       0.103769       1.270085 0.10171636E+02  0.10543255E+03                                 1.900879                            1.832601      -1.210995       2.296372                    0.995006       3.706256      10.464457       0.477250       1.238158      -0.718899      -0.000895      -0.031500      -0.032637       0.045368       0.005114       0.007383       0.011296       0.003513       0.017072      -0.011881      -0.005451       0.017332              1.916541       1.592418      -0.052406      -0.027403       2.427640       0.461337       1.729565           0.000001
           15              H      10.756786       5.079837      12.005806       0.082866       1.171465 0.92898752E+01  0.94567604E+02                                 1.831496                            1.774712      -0.954754       2.408224                    0.996873       3.747453      10.643995       0.473256       1.271386      -0.710884      -0.032224       0.002196       0.018527       0.037235       0.003502      -0.003889      -0.003752       0.012317       0.002920      -0.008445      -0.000937       0.009382              1.840225       2.365635       0.063376      -0.405058       1.510934      -0.033367       1.644105           0.000001
           16              H      14.700725       5.220556      11.999545       0.091045       1.027890 0.79838921E+01  0.79249156E+02                                 1.756327                            1.706053      -1.185977       2.312684                    0.993089       3.865534      11.299394       0.451361       1.367105      -0.689321       0.034353      -0.001425       0.018586       0.039084      -0.003119       0.004792      -0.002995       0.017096      -0.006366      -0.008880      -0.003239       0.012119              1.779893       2.223531      -0.130025       0.377571       1.477658      -0.043244       1.638489          -0.000000
           17              H      13.941347       4.428219      10.838096       0.096323       1.110344 0.84232766E+01  0.85474984E+02                                 1.892541                            1.779737      -1.493259       2.141341                    0.992396       4.314517      13.117566       0.428042       1.410139      -0.678102       0.004360      -0.025391      -0.022221       0.034022       0.001517      -0.006166      -0.002022       0.009548      -0.018460      -0.008751      -0.001802       0.010553              1.966687       1.541026      -0.284859      -0.135561       2.502170       0.586691       1.856864           0.000000
           18              H      12.717980       5.550168       9.369850       0.090085       1.192809 0.93968658E+01  0.95704287E+02                                 1.837979                            1.772612      -1.027046       2.379041                    0.996921       3.693041      10.411288       0.479603       1.253937      -0.715034       0.001467      -0.032339      -0.024082       0.040347       0.006169       0.002118       0.009832       0.005858       0.007269      -0.012337      -0.000000       0.012337              1.857594       1.443696      -0.170709      -0.080008       2.078321       0.480592       2.050764           0.000001
           19              H       5.168591       8.306233       0.566636       0.115231       1.182583 0.95235520E+01  0.97415316E+02                                 1.842325                            1.799695      -1.115250       2.353918                    0.995157       3.591374      10.179167       0.469513       1.275352      -0.711315      -0.001520       0.037120       0.026583       0.045683      -0.009213      -0.004976       0.008320      -0.008021       0.001254      -0.010283      -0.005618       0.015901              1.844896       1.550549       0.040627       0.000430       2.267042       0.423006       1.717096          -0.000000
           20              H      13.478637      12.668529      13.411440       0.120826       1.020158 0.79957377E+01  0.79549538E+02                                 1.764702                            1.722190      -1.303625       2.271473                    0.992674       3.771798      11.107888       0.442581       1.391024      -0.685015       0.035711       0.000422      -0.028324       0.045582      -0.002664      -0.011293      -0.000425       0.006986       0.012875      -0.009836      -0.004477       0.014313              1.786662       1.940824       0.165064      -0.429209       1.458387      -0.079289       1.960776          -0.000001
           21              H      14.665244      13.858938      15.089435       0.095655       1.062420 0.82668801E+01  0.83799299E+02                                 1.858556                            1.779712      -1.654707       2.065713                    0.991565       4.443836      13.664579       0.420551       1.436776      -0.672493       0.027869       0.001657      -0.018553       0.033520       0.003362       0.002903      -0.005427       0.004799      -0.003664      -0.008631       0.003884       0.004747              1.915552       2.395083       0.215178      -0.514884       1.522395      -0.079117       1.829177           0.000001
           22              H       9.361014      10.853125      10.262068       0.335053       0.690266 0.49673692E+01  0.45060660E+02                                 1.475608                            1.445809      -1.875549       2.054232                    0.992942       3.523769      10.810503       0.427867       1.578071      -0.646290      -0.014847      -0.025063       0.004219       0.029434       0.001429       0.002241       0.001593       0.000760      -0.046527      -0.015811       0.006276       0.009535              1.491358       1.640409       0.231912      -0.088543       1.453550      -0.062088       1.380116           0.000000
           23              H      10.116584       9.374940       9.103750       0.338878       0.676315 0.48053675E+01  0.43300256E+02                                 1.471238                            1.435804      -1.699448       2.142639                    0.994722       3.427628      10.535163       0.422520       1.608773      -0.642159      -0.024456      -0.007429       0.007204       0.026556       0.000448      -0.006587      -0.009621      -0.009450      -0.025273      -0.015093       0.001156       0.013937              1.483940       1.838742       0.164358       0.043642       1.330036      -0.008912       1.283041           0.000001
           24              H      11.594774      12.436532       9.936487       0.093424       1.194799 0.92126309E+01  0.95009868E+02                                 1.954180                            1.836378      -1.423242       2.187933                    0.990688       4.136597      12.424045       0.432663       1.372688      -0.686936       0.011106       0.041978      -0.006064       0.043844      -0.000244      -0.006889      -0.000117       0.009150      -0.025535      -0.010919      -0.000319       0.011238              2.033002       2.004379       0.673809       0.040191       2.413517      -0.029927       1.681111          -0.000000
           25              H      12.413731      10.808753       8.599726       0.098701       1.328750 0.10959157E+02  0.11625077E+03                                 2.002246                            1.936253      -1.111910       2.340863                    0.993942       3.800449      11.014498       0.450100       1.282857      -0.709381       0.045181      -0.006352      -0.002868       0.045716      -0.003432      -0.006282       0.002476      -0.002609      -0.035856      -0.014136       0.003024       0.011112              2.025176       2.583988       0.182546      -0.174386       1.683410      -0.071942       1.808130           0.000002
           26              H      11.878738       6.308278      13.618059       0.098833       1.191211 0.98818228E+01  0.10329325E+03                                 1.927084                            1.890337      -1.424277       2.198421                    0.991121       4.005062      11.950703       0.432114       1.356040      -0.691838      -0.034651      -0.001507       0.025900       0.043288       0.002994      -0.013582      -0.000546       0.008000       0.002822      -0.011775      -0.004427       0.016202              1.936487       2.035905      -0.142666      -0.455904       1.609949       0.086658       2.163608           0.000000
           27              H      13.785422       8.344267      10.850619       0.104071       1.266947 0.10138966E+02  0.10499617E+03                                 1.896717                            1.828818      -1.204763       2.298828                    0.995063       3.701224      10.441080       0.478132       1.237025      -0.719155       0.000755       0.031381      -0.032531       0.045206       0.005044      -0.007652      -0.011159       0.003200       0.017715      -0.011651      -0.005812       0.017463              1.912281       1.589310      -0.052180       0.027356       2.421599      -0.459720       1.725933           0.000001
           28              H      14.598042       7.597569      12.005806       0.083786       1.166844 0.92466203E+01  0.94048764E+02                                 1.829716                            1.773076      -0.969417       2.402990                    0.996878       3.740186      10.630452       0.472317       1.274979      -0.710147       0.031845      -0.002309       0.018256       0.036779       0.003510       0.003672       0.003641       0.012284       0.002833      -0.008378      -0.000792       0.009170              1.838413       2.363038       0.063443       0.404375       1.509697       0.033420       1.642502           0.000001
           29              H      10.654103       7.456850      11.999545       0.092513       1.022260 0.79311294E+01  0.78612557E+02                                 1.751808                            1.702005      -1.189860       2.312437                    0.993091       3.855225      11.269381       0.451160       1.369677      -0.688844      -0.033873       0.001593       0.018470       0.038614      -0.003134      -0.004627       0.002866       0.016909      -0.006816      -0.008677      -0.003299       0.011976              1.775176       2.216700      -0.129539      -0.375676       1.474446       0.043007       1.634382          -0.000000
           30              H      11.413480       8.249187      10.838096       0.095864       1.113403 0.84472220E+01  0.85707220E+02                                 1.889083                            1.776850      -1.489492       2.142321                    0.992510       4.309516      13.065850       0.430709       1.401583      -0.679702      -0.004394       0.025448      -0.022671       0.034364       0.001455       0.006159       0.002139       0.009566      -0.018651      -0.008848      -0.001722       0.010570              1.962873       1.538749      -0.284097       0.135157       2.496539      -0.584579       1.853331           0.000000
           31              H      12.636847       7.127237       9.369850       0.089913       1.194341 0.94145767E+01  0.95957555E+02                                 1.841944                            1.776175      -0.984680       2.393479                    0.996942       3.697352      10.437255       0.478218       1.256615      -0.714446      -0.001442       0.032386      -0.023840       0.040240       0.006223      -0.002214      -0.010073       0.005928       0.007535      -0.012564      -0.000060       0.012624              1.861729       1.446446      -0.171340       0.080375       2.082925      -0.482467       2.055817           0.000001
           32              H       7.508832       4.371168       0.566636       0.116517       1.176607 0.94621258E+01  0.96615719E+02                                 1.834715                            1.792789      -1.105240       2.358782                    0.995336       3.581640      10.137508       0.470919       1.273799      -0.711641       0.001650      -0.036804       0.026028       0.045108      -0.009105       0.004942      -0.008595      -0.008016       0.001547      -0.010259      -0.005757       0.016016              1.837118       1.545223       0.040042      -0.000364       2.256062      -0.419614       1.710068          -0.000000
           33              H      11.876214      12.686278      13.411440       0.120812       1.021405 0.80060530E+01  0.79656711E+02                                 1.763967                            1.721524      -1.292282       2.275456                    0.992835       3.771830      11.098679       0.443469       1.388158      -0.685550      -0.035967      -0.000318      -0.028284       0.045757      -0.002719       0.011213       0.000432       0.007127       0.013160      -0.009807      -0.004493       0.014300              1.785883       1.939936       0.164962       0.428766       1.457862       0.079288       1.959851          -0.000001
           34              H      10.689607      11.495870      15.089435       0.095401       1.065258 0.82950372E+01  0.84160428E+02                                 1.861925                            1.782742      -1.657829       2.063822                    0.991526       4.452683      13.700179       0.420171       1.436779      -0.672459      -0.027729      -0.001381      -0.018604       0.033420       0.003466      -0.002896       0.005502       0.004964      -0.003690      -0.008773       0.003893       0.004880              1.919137       2.400050       0.215998       0.516177       1.525038       0.079502       1.832324           0.000001
           35              H       8.162995       9.360993       2.435598       0.334785       0.693791 0.49986027E+01  0.45403907E+02                                 1.478685                            1.448700      -1.881374       2.050797                    0.992929       3.531683      10.833213       0.428274       1.574489      -0.646816       0.025056      -0.015069       0.004215       0.029541      -0.001301      -0.001470       0.002317      -0.000827      -0.046457      -0.015788       0.006379       0.009409              1.494500       1.456670      -0.232830       0.062328       1.644091      -0.088895       1.382740           0.000000
           36              H       9.641181      10.116566       1.277280       0.338164       0.677909 0.48199492E+01  0.43465468E+02                                 1.473650                            1.438049      -1.700082       2.141968                    0.994662       3.433099      10.556807       0.422151       1.608926      -0.642130       0.007612      -0.024749       0.006902       0.026797      -0.000289       0.009598      -0.006746       0.009844      -0.025177      -0.015215       0.001193       0.014022              1.486403       1.332034      -0.164831       0.008890       1.842287       0.043793       1.284890           0.000001
           37              H       6.579591      11.594751       2.110016       0.092309       1.196007 0.92202948E+01  0.95060827E+02                                 1.951423                            1.833982      -1.405742       2.194534                    0.990923       4.133016      12.391072       0.434283       1.367971      -0.687873      -0.042376       0.011151      -0.006445       0.044290       0.000075      -0.000057      -0.006834      -0.009096      -0.026522      -0.011161      -0.000128       0.011289              2.030004       2.409657      -0.672233       0.029960       2.001424       0.040077       1.678931          -0.000000
           38              H       8.207370      12.413710       0.773255       0.099297       1.327464 0.10946882E+02  0.11609800E+03                                 2.001691                            1.935735      -1.114902       2.339962                    0.993960       3.798980      11.012260       0.449924       1.283609      -0.709216       0.006223       0.044889      -0.002866       0.045409       0.003405      -0.002461      -0.006434       0.002616      -0.035921      -0.014243       0.003104       0.011139              2.024629       1.683008      -0.182499       0.071908       2.583239      -0.174235       1.807640           0.000002
           39              H      12.707848      11.878725       5.791588       0.098981       1.190277 0.98724294E+01  0.10317170E+03                                 1.926271                            1.889622      -1.422693       2.199162                    0.991114       4.002805      11.943059       0.432128       1.356304      -0.691797       0.001398      -0.034578       0.025985       0.043276      -0.002938       0.000660      -0.013388      -0.008174       0.002668      -0.011517      -0.004542       0.016060              1.935625       1.609289       0.142520      -0.086478       2.034997      -0.455526       2.162588           0.000000
           40              H      10.671860      13.785406       3.024148       0.104575       1.269751 0.10169628E+02  0.10542482E+03                                 1.901880                            1.833459      -1.216484       2.293940                    0.995003       3.706550      10.471867       0.476650       1.239564      -0.718571      -0.030816       0.000419      -0.032634       0.044887      -0.005193       0.011258      -0.007739      -0.003125       0.017109      -0.011701      -0.005886       0.017588              1.917593       2.429230       0.052472       0.461869       1.593101       0.027423       1.730449           0.000001
           41              H      11.418539       1.920627       4.179335       0.083166       1.172622 0.93010872E+01  0.94708081E+02                                 1.832429                            1.775536      -0.958506       2.406480                    0.996883       3.748653      10.648072       0.473256       1.271031      -0.710950       0.002269       0.031753       0.018544       0.036841      -0.003684      -0.003705       0.003935      -0.012746       0.002778      -0.008633      -0.000989       0.009622              1.841182       1.511566      -0.063417      -0.033403       2.367121       0.405490       1.644860           0.000001
           42              H      11.559273      10.654088       4.173074       0.090992       1.028856 0.79944407E+01  0.79384791E+02                                 1.757742                            1.707419      -1.189729       2.311089                    0.993040       3.868936      11.313744       0.451059       1.367488      -0.689232      -0.001438      -0.034161       0.019133       0.039181       0.003234      -0.002902      -0.004628      -0.017019      -0.007758      -0.008671      -0.003496       0.012167              1.781325       1.478742       0.130336      -0.043347       2.225545      -0.377961       1.639687          -0.000000
           43              H      10.766936      11.413464       3.011626       0.096900       1.105866 0.83819881E+01  0.84954445E+02                                 1.888119                            1.775957      -1.496679       2.140773                    0.992574       4.303943      13.079039       0.428270       1.411072      -0.677967      -0.025316      -0.004689      -0.022267       0.034040      -0.001520      -0.002023       0.006078      -0.009624      -0.018206      -0.008629      -0.001871       0.010501              1.961847       2.495152       0.283664       0.584605       1.537795       0.134984       1.852595           0.000000
           44              H      11.888888      12.636833       1.543380       0.089825       1.193865 0.94060560E+01  0.95809860E+02                                 1.837965                            1.772598      -1.020944       2.381396                    0.997007       3.694391      10.411683       0.480020       1.252691      -0.715297      -0.032236      -0.001671      -0.024128       0.040300      -0.006460       0.009938      -0.002103      -0.005504       0.007460      -0.012471      -0.000127       0.012598              1.857584       2.078091       0.170726       0.480580       1.443771       0.080067       2.050890           0.000001
           45              H       8.306259      13.847526       8.393107       0.116311       1.176788 0.94656796E+01  0.96680829E+02                                 1.836771                            1.794668      -1.107004       2.358293                    0.995327       3.582146      10.147221       0.469970       1.275991      -0.711190       0.036472       0.001676       0.026432       0.045074       0.008988       0.008374       0.005168       0.008569       0.001184      -0.010156      -0.005819       0.015975              1.839215       2.259017      -0.040066       0.420344       1.546731      -0.000260       1.711896          -0.000000
           46              H       6.329848      11.876190       5.584969       0.121258       1.020207 0.79963992E+01  0.79560406E+02                                 1.764943                            1.722398      -1.303170       2.271463                    0.992706       3.771778      11.109333       0.442486       1.391246      -0.684965       0.000409      -0.035481      -0.028226       0.045341       0.002685      -0.000388       0.011182      -0.007261       0.013270      -0.009727      -0.004586       0.014313              1.786919       1.458600      -0.165117      -0.079329       1.941185       0.429181       1.960973          -0.000001
           47              H       7.520254      10.689586       7.262965       0.095583       1.063937 0.82810880E+01  0.84000856E+02                                 1.862237                            1.782631      -1.664755       2.061480                    0.991447       4.451807      13.705230       0.419607       1.439020      -0.672059       0.001582      -0.027707      -0.018635       0.033428      -0.003337      -0.005753      -0.003153      -0.004877      -0.003643      -0.009030       0.004238       0.004791              1.919603       1.524349      -0.215714      -0.079438       2.401553       0.517646       1.832906           0.000001
           48              H       4.514429       3.316408       2.435598       0.333980       0.695078 0.50144651E+01  0.45617899E+02                                 1.485074                            1.454674      -1.881520       2.050870                    0.993151       3.547011      10.914985       0.425458       1.582480      -0.645519      -0.025422       0.015108       0.004106       0.029856      -0.001400       0.001431      -0.002275      -0.001136      -0.046707      -0.015856       0.006274       0.009582              1.501083       1.462910      -0.234800      -0.062837       1.652001       0.089656       1.388339           0.000001
           49              H       3.036242       2.560835       1.277280       0.338453       0.675340 0.47977435E+01  0.43220971E+02                                 1.471044                            1.435710      -1.689844       2.146721                    0.994772       3.425978      10.534032       0.422008       1.611118      -0.641827      -0.007602       0.024729       0.007040       0.026812      -0.000325      -0.009653       0.006738       0.009581      -0.024887      -0.015168       0.001204       0.013964              1.483725       1.330039      -0.164202      -0.008814       1.838086      -0.043673       1.283051           0.000001
           50              H       6.097832       1.082650       2.110016       0.093492       1.192037 0.91869100E+01  0.94682859E+02                                 1.951824                            1.834372      -1.425727       2.187536                    0.990699       4.131492      12.406572       0.432681       1.373525      -0.686799       0.041970      -0.010829      -0.006299       0.043800      -0.000034      -0.000067       0.006832      -0.009281      -0.026336      -0.011098      -0.000251       0.011349              2.030449       2.410096      -0.672388      -0.029903       2.001876      -0.040081       1.679375          -0.000000
           51              H       4.470074      12.941090       0.773255       0.098733       1.328758 0.10962081E+02  0.11632216E+03                                 2.004865                            1.938618      -1.120693       2.337808                    0.993752       3.801874      11.030641       0.448966       1.285650      -0.708796      -0.006193      -0.045280      -0.002929       0.045795       0.003456       0.002594       0.006331       0.003021      -0.035623      -0.014130       0.002936       0.011194              2.027914       1.685344      -0.183046      -0.072133       2.588005       0.174828       1.810394           0.000002
           52              H      12.646999      13.476078       5.791588       0.098468       1.186965 0.98315266E+01  0.10258381E+03                                 1.918554                            1.882391      -1.335636       2.237688                    0.991869       3.992472      11.882537       0.434328       1.351543      -0.692769      -0.001604       0.034807       0.026346       0.043684      -0.002976      -0.000525       0.013471      -0.008203       0.003025      -0.011615      -0.004538       0.016152              1.927727       1.603227       0.141575       0.085951       2.027163       0.452520       2.152789           0.000000
           53              H       2.005586      11.569396       3.024148       0.105434       1.261513 0.10086602E+02  0.10433301E+03                                 1.892456                            1.825082      -1.206530       2.299104                    0.995055       3.693215      10.417100       0.478165       1.238372      -0.718861       0.030730      -0.000804      -0.032222       0.044533      -0.004989      -0.011262       0.007581      -0.003035       0.017244      -0.011673      -0.005743       0.017416              1.907849       2.414913       0.051892      -0.457775       1.586402      -0.027273       1.722233           0.000001
           54              H      13.936286      10.756775       4.179335       0.083343       1.169807 0.92730972E+01  0.94339687E+02                                 1.828456                            1.772087      -0.948734       2.410724                    0.996972       3.743490      10.624196       0.474089       1.269920      -0.711198      -0.002293      -0.031937       0.018599       0.037029      -0.003486       0.003745      -0.003798      -0.012549       0.002674      -0.008516      -0.000860       0.009375              1.837063       1.509049      -0.063493       0.033386       2.360853      -0.403419       1.641286           0.000001
           55              H      13.795551       2.023314       4.173074       0.092080       1.027074 0.79788650E+01  0.79211228E+02                                 1.757536                            1.707216      -1.195310       2.309232                    0.993008       3.867579      11.317629       0.450395       1.369832      -0.688765       0.001781       0.033946       0.018450       0.038677       0.003109       0.002702       0.004661      -0.016893      -0.007051      -0.008531      -0.003454       0.011985              1.781133       1.478732       0.130394       0.043385       2.225244       0.377754       1.639424          -0.000000
           56              H       1.910487       1.263938       3.011626       0.095931       1.107669 0.83965997E+01  0.85114489E+02                                 1.887900                            1.775742      -1.478185       2.147773                    0.992578       4.303521      13.066078       0.429061       1.408275      -0.678504       0.025533       0.004578      -0.022825       0.034552      -0.001544       0.002110      -0.006172      -0.009572      -0.018961      -0.008914      -0.001724       0.010638              1.961649       2.494888       0.283654      -0.584410       1.537680      -0.134918       1.852377           0.000000
           57              H       0.788557      12.717968       1.543380       0.089445       1.194564 0.94136120E+01  0.95914828E+02                                 1.839439                            1.773904      -0.972961       2.397884                    0.997046       3.696674      10.422745       0.479558       1.253532      -0.715112       0.032418       0.001711      -0.024099       0.040430      -0.006474      -0.010024       0.002170      -0.005735       0.007712      -0.012605      -0.000109       0.012714              1.859135       2.079883       0.170950      -0.481368       1.444757      -0.080131       2.052765           0.000001
           58              H       4.371190      11.507278       8.393107       0.115281       1.177789 0.94701118E+01  0.96677973E+02                                 1.832595                            1.790831      -1.095678       2.361767                    0.995438       3.582274      10.124709       0.472442       1.269947      -0.712473      -0.037176      -0.001630       0.026582       0.045731       0.009044      -0.008452      -0.005204       0.008069       0.001477      -0.010159      -0.005846       0.016005              1.834948       2.252947      -0.040058      -0.418907       1.543608       0.000437       1.708288          -0.000000
           59              H       6.347599      13.478613       5.584969       0.120382       1.023422 0.80261349E+01  0.79904786E+02                                 1.766063                            1.723487      -1.295357       2.273947                    0.992811       3.775582      11.112277       0.443301       1.387845      -0.685604      -0.000379       0.035901      -0.028491       0.045834       0.002860       0.000553      -0.011255      -0.006683       0.012498      -0.010034      -0.004139       0.014173              1.788051       1.459468      -0.165287       0.079389       1.942310      -0.429607       1.962376          -0.000001
           60              H       5.157194      14.665218       7.262965       0.095718       1.064020 0.82839786E+01  0.84037703E+02                                 1.862227                            1.782896      -1.665195       2.061147                    0.991499       4.453089      13.709894       0.419592       1.438945      -0.672066      -0.001670       0.027760      -0.018674       0.033498      -0.003288       0.005527       0.003136      -0.004748      -0.003554      -0.008776       0.004051       0.004725              1.919509       1.524927      -0.215879       0.079434       2.400752      -0.516714       1.832849           0.000001
           61              H       9.655130      10.853126      13.217343       0.334785       0.693791 0.49986050E+01  0.45403931E+02                                 1.478685                            1.448700      -1.881374       2.050797                    0.992929       3.531684      10.833215       0.428274       1.574488      -0.646816       0.015069      -0.025056      -0.004215       0.029541      -0.001301       0.002317      -0.001470       0.000827      -0.046457      -0.015788       0.006379       0.009409              1.494500       1.644090      -0.232831      -0.088895       1.456670       0.062328       1.382740           0.000000
           62              H       8.899555       9.374941      14.375661       0.338164       0.677909 0.48199516E+01  0.43465497E+02                                 1.473651                            1.438050      -1.700082       2.141968                    0.994662       3.433099      10.556809       0.422151       1.608927      -0.642130       0.024749      -0.007612      -0.006902       0.026797      -0.000289      -0.006746       0.009598      -0.009844      -0.025177      -0.015215       0.001193       0.014022              1.486404       1.842287      -0.164832       0.043793       1.332035       0.008890       1.284890           0.000001
           63              H       7.421375      12.436533      13.542925       0.092309       1.196007 0.92202953E+01  0.95060833E+02                                 1.951423                            1.833982      -1.405742       2.194534                    0.990923       4.133016      12.391072       0.434283       1.367971      -0.687873      -0.011151       0.042376       0.006445       0.044290       0.000075      -0.006834      -0.000057       0.009096      -0.026522      -0.011161      -0.000128       0.011289              2.030004       2.001421      -0.672232       0.040077       2.409659       0.029960       1.678931          -0.000000
           64              H       6.602412      10.808755      14.879686       0.099297       1.327464 0.10946884E+02  0.11609803E+03                                 2.001691                            1.935736      -1.114902       2.339962                    0.993960       3.798980      11.012261       0.449924       1.283609      -0.709216      -0.044889      -0.006223       0.002866       0.045409       0.003405      -0.006434      -0.002461      -0.002616      -0.035921      -0.014243       0.003104       0.011139              2.024629       2.583239      -0.182500      -0.174235       1.683009       0.071908       1.807640           0.000002
           65              H       7.137390       6.308277       9.861353       0.098981       1.190277 0.98724292E+01  0.10317170E+03                                 1.926271                            1.889622      -1.422693       2.199162                    0.991114       4.002805      11.943060       0.432128       1.356304      -0.691797       0.034578      -0.001398      -0.025985       0.043276      -0.002938      -0.013388       0.000660       0.008174       0.002668      -0.011517      -0.004542       0.016060              1.935625       2.034998       0.142520      -0.455526       1.609289      -0.086478       2.162589           0.000000
           66              H       5.230713       8.344268      12.628793       0.104575       1.269751 0.10169629E+02  0.10542482E+03                                 1.901880                            1.833459      -1.216484       2.293940                    0.995003       3.706550      10.471867       0.476650       1.239564      -0.718571      -0.000419       0.030816       0.032634       0.044887      -0.005193      -0.007739       0.011258       0.003124       0.017109      -0.011701      -0.005886       0.017588              1.917593       1.593101       0.052473       0.027424       2.429229       0.461869       1.730449           0.000001
           67              H      17.095490       7.597569      11.473606       0.083166       1.172622 0.93010876E+01  0.94708089E+02                                 1.832429                            1.775536      -0.958506       2.406480                    0.996883       3.748653      10.648073       0.473256       1.271032      -0.710950      -0.031753      -0.002269      -0.018544       0.036841      -0.003684       0.003935      -0.003705       0.012746       0.002778      -0.008633      -0.000989       0.009622              1.841183       2.367122      -0.063419       0.405490       1.511567      -0.033404       1.644860           0.000001
           68              H       8.362029       7.456850      11.479867       0.090992       1.028857 0.79944502E+01  0.79384905E+02                                 1.757743                            1.707420      -1.189730       2.311088                    0.993040       3.868938      11.313749       0.451059       1.367487      -0.689232       0.034161       0.001438      -0.019133       0.039181       0.003234      -0.004628      -0.002902       0.017019      -0.007758      -0.008671      -0.003496       0.012167              1.781326       2.225547       0.130335      -0.377961       1.478742      -0.043347       1.639688          -0.000000
           69              H       7.602654       8.249187      12.641315       0.096900       1.105865 0.83819833E+01  0.84954385E+02                                 1.888118                            1.775956      -1.496679       2.140773                    0.992574       4.303943      13.079039       0.428270       1.411072      -0.677967       0.004689       0.025316       0.022267       0.034040      -0.001520       0.006078      -0.002023       0.009624      -0.018206      -0.008629      -0.001871       0.010501              1.961847       1.537796       0.283665       0.134985       2.495150       0.584604       1.852595           0.000000
           70              H       6.379284       7.127238      14.109561       0.089824       1.193866 0.94060619E+01  0.95809935E+02                                 1.837966                            1.772598      -1.020944       2.381396                    0.997007       3.694392      10.411687       0.480020       1.252692      -0.715297       0.001671       0.032236       0.024128       0.040300      -0.006460      -0.002103       0.009938       0.005504       0.007460      -0.012471      -0.000127       0.012598              1.857585       1.443773       0.170728       0.080068       2.078092       0.480580       2.050891           0.000001
           71              H       5.168596      10.709869       7.259834       0.116310       1.176789 0.94656931E+01  0.96680995E+02                                 1.836772                            1.794669      -1.107005       2.358293                    0.995327       3.582148      10.147226       0.469970       1.275991      -0.711190      -0.001676      -0.036472      -0.026432       0.045074       0.008988       0.005168       0.008374      -0.008569       0.001184      -0.010156      -0.005819       0.015975              1.839216       1.546731      -0.040065      -0.000259       2.259017       0.420344       1.711898          -0.000000
           72              H       7.139936      12.686277      10.067972       0.121258       1.020207 0.79963986E+01  0.79560396E+02                                 1.764942                            1.722398      -1.303170       2.271463                    0.992706       3.771778      11.109332       0.442486       1.391246      -0.684965       0.035481      -0.000409       0.028226       0.045341       0.002685       0.011182      -0.000388       0.007261       0.013270      -0.009727      -0.004586       0.014313              1.786919       1.941183      -0.165118       0.429181       1.458600      -0.079330       1.960973          -0.000001
           73              H       8.326538      11.495868       8.389976       0.095583       1.063937 0.82810885E+01  0.84000864E+02                                 1.862237                            1.782631      -1.664755       2.061480                    0.991447       4.451807      13.705231       0.419607       1.439020      -0.672059       0.027707      -0.001582       0.018635       0.033428      -0.003337      -0.003153      -0.005753       0.004877      -0.003643      -0.009030       0.004238       0.004791              1.919603       2.401554      -0.215715       0.517645       1.524350      -0.079439       1.832905           0.000001
           74              H      15.699721      14.501681      13.217343       0.333980       0.695079 0.50144698E+01  0.45617949E+02                                 1.485074                            1.454675      -1.881520       2.050869                    0.993151       3.547012      10.914986       0.425459       1.582479      -0.645519      -0.015108       0.025422      -0.004106       0.029856      -0.001400      -0.002275       0.001431       0.001136      -0.046707      -0.015856       0.006274       0.009582              1.501083       1.651999      -0.234800       0.089656       1.462911      -0.062837       1.388340           0.000001
           75              H      16.455297      15.979866      14.375661       0.338453       0.675340 0.47977448E+01  0.43220983E+02                                 1.471044                            1.435709      -1.689845       2.146721                    0.994772       3.425979      10.534033       0.422009       1.611117      -0.641827      -0.024729       0.007602      -0.007040       0.026812      -0.000325       0.006738      -0.009653      -0.009581      -0.024887      -0.015168       0.001204       0.013964              1.483725       1.838085      -0.164202      -0.043673       1.330039      -0.008814       1.283051           0.000001
           76              H      17.933476      12.918274      13.542925       0.093492       1.192037 0.91869027E+01  0.94682769E+02                                 1.951824                            1.834372      -1.425727       2.187536                    0.990699       4.131492      12.406573       0.432681       1.373526      -0.686799       0.010829      -0.041970       0.006299       0.043800      -0.000034       0.006832      -0.000067       0.009281      -0.026336      -0.011098      -0.000251       0.011349              2.030448       2.001872      -0.672387      -0.040081       2.410098      -0.029903       1.679375          -0.000000
           77              H       6.075039      14.546053      14.879686       0.098733       1.328758 0.10962081E+02  0.11632217E+03                                 2.004865                            1.938618      -1.120693       2.337808                    0.993752       3.801874      11.030642       0.448966       1.285650      -0.708796       0.045280       0.006193       0.002929       0.045795       0.003456       0.006331       0.002594      -0.003021      -0.035623      -0.014130       0.002936       0.011194              2.027914       2.588005      -0.183046       0.174828       1.685344      -0.072133       1.810394           0.000002
           78              H       5.540037       6.369128       9.861353       0.098468       1.186965 0.98315262E+01  0.10258380E+03                                 1.918554                            1.882391      -1.335636       2.237688                    0.991869       3.992472      11.882536       0.434329       1.351543      -0.692769      -0.034807       0.001604      -0.026346       0.043684      -0.002976       0.013471      -0.000525       0.008203       0.003025      -0.011615      -0.004538       0.016152              1.927727       2.027164       0.141574       0.452520       1.603227       0.085951       2.152789           0.000000
           79              H       7.446738      17.010539      12.628793       0.105434       1.261512 0.10086596E+02  0.10433293E+03                                 1.892455                            1.825082      -1.206530       2.299104                    0.995055       3.693215      10.417100       0.478165       1.238372      -0.718861       0.000804      -0.030730       0.032222       0.044533      -0.004989       0.007581      -0.011262       0.003035       0.017244      -0.011673      -0.005743       0.017416              1.907849       1.586402       0.051893      -0.027274       2.414911      -0.457775       1.722233           0.000001
           80              H       8.259338       5.079837      11.473606       0.083343       1.169808 0.92731027E+01  0.94339755E+02                                 1.828456                            1.772087      -0.948734       2.410724                    0.996972       3.743491      10.624199       0.474089       1.269920      -0.711198       0.031937       0.002293      -0.018599       0.037029      -0.003486      -0.003798       0.003745       0.012549       0.002674      -0.008516      -0.000860       0.009375              1.837063       2.360854      -0.063494      -0.403419       1.509050       0.033387       1.641286           0.000001
           81              H      16.992799       5.220556      11.479867       0.092079       1.027075 0.79788721E+01  0.79211313E+02                                 1.757537                            1.707217      -1.195311       2.309231                    0.993008       3.867581      11.317635       0.450395       1.369832      -0.688765      -0.033946      -0.001781      -0.018450       0.038677       0.003109       0.004661       0.002702       0.016893      -0.007051      -0.008531      -0.003454       0.011985              1.781134       2.225246       0.130393       0.377754       1.478732       0.043385       1.639425          -0.000000
           82              H      17.752196      17.105619      12.641315       0.095931       1.107669 0.83966002E+01  0.85114497E+02                                 1.887900                            1.775742      -1.478185       2.147773                    0.992578       4.303521      13.066079       0.429060       1.408275      -0.678504      -0.004578      -0.025533       0.022825       0.034552      -0.001544      -0.006172       0.002110       0.009572      -0.018961      -0.008914      -0.001724       0.010638              1.961649       1.537681       0.283656      -0.134919       2.494888      -0.584410       1.852378           0.000000
           83              H       6.298168      18.227569      14.109561       0.089444       1.194564 0.94136175E+01  0.95914899E+02                                 1.839440                            1.773905      -0.972962       2.397884                    0.997046       3.696675      10.422749       0.479558       1.253532      -0.715112      -0.001711      -0.032418       0.024099       0.040430      -0.006474       0.002169      -0.010024       0.005735       0.007712      -0.012605      -0.000109       0.012714              1.859136       1.444758       0.170951      -0.080132       2.079883      -0.481368       2.052766           0.000001
           84              H       7.508851      14.644934       7.259834       0.115281       1.177789 0.94701175E+01  0.96678047E+02                                 1.832595                            1.790832      -1.095679       2.361767                    0.995438       3.582274      10.124710       0.472441       1.269947      -0.712473       0.001630       0.037176      -0.026582       0.045731       0.009044      -0.005204      -0.008452      -0.008069       0.001477      -0.010159      -0.005846       0.016005              1.834948       1.543608      -0.040057       0.000437       2.252947      -0.418907       1.708289          -0.000000
           85              H       5.537513      12.668528      10.067972       0.120383       1.023422 0.80261304E+01  0.79904734E+02                                 1.766062                            1.723487      -1.295357       2.273947                    0.992811       3.775581      11.112275       0.443301       1.387845      -0.685604      -0.035901       0.000379       0.028491       0.045834       0.002860      -0.011255       0.000553       0.006683       0.012498      -0.010034      -0.004139       0.014173              1.788051       1.942308      -0.165287      -0.429607       1.459469       0.079390       1.962376          -0.000001
           86              H       4.350910      13.858936       8.389976       0.095718       1.064020 0.82839763E+01  0.84037673E+02                                 1.862227                            1.782895      -1.665195       2.061148                    0.991499       4.453089      13.709893       0.419592       1.438944      -0.672066      -0.027760       0.001670       0.018674       0.033498      -0.003288       0.003136       0.005527       0.004748      -0.003554      -0.008776       0.004051       0.004725              1.919509       2.400751      -0.215881      -0.516713       1.524928       0.079435       1.832848           0.000001
           87              H       8.162996       9.655109       5.390873       0.335053       0.690266 0.49673709E+01  0.45060678E+02                                 1.475608                            1.445809      -1.875549       2.054232                    0.992942       3.523769      10.810503       0.427867       1.578071      -0.646290       0.025063       0.014847      -0.004219       0.029434       0.001429       0.001593       0.002241      -0.000760      -0.046527      -0.015811       0.006276       0.009535              1.491359       1.453551       0.231912      -0.062088       1.640408      -0.088543       1.380116           0.000000
           88              H       9.641180       8.899536       6.549191       0.338877       0.676315 0.48053679E+01  0.43300259E+02                                 1.471238                            1.435804      -1.699449       2.142639                    0.994722       3.427629      10.535164       0.422520       1.608773      -0.642159       0.007429       0.024456      -0.007204       0.026556       0.000448      -0.009621      -0.006587       0.009450      -0.025273      -0.015093       0.001156       0.013937              1.483940       1.330037       0.164360      -0.008912       1.838741       0.043642       1.283041           0.000001
           89              H       6.579585       7.421351       5.716454       0.093424       1.194799 0.92126353E+01  0.95009922E+02                                 1.954180                            1.836378      -1.423241       2.187933                    0.990688       4.136597      12.424044       0.432663       1.372687      -0.686936      -0.041978      -0.011106       0.006064       0.043844      -0.000244      -0.000117      -0.006889      -0.009150      -0.025535      -0.010919      -0.000319       0.011238              2.033003       2.413520       0.673809      -0.029927       2.004377       0.040191       1.681111          -0.000000
           90              H       8.207362       6.602392       7.053215       0.098701       1.328750 0.10959158E+02  0.11625078E+03                                 2.002246                            1.936253      -1.111910       2.340863                    0.993942       3.800449      11.014499       0.450100       1.282857      -0.709381       0.006352      -0.045181       0.002868       0.045716      -0.003432       0.002476      -0.006282       0.002609      -0.035856      -0.014136       0.003024       0.011112              2.025176       1.683411       0.182548      -0.071942       2.583988      -0.174386       1.808130           0.000002
           91              H      12.707839       7.137377       2.034882       0.098833       1.191211 0.98818173E+01  0.10329318E+03                                 1.927083                            1.890337      -1.424276       2.198421                    0.991121       4.005061      11.950701       0.432114       1.356041      -0.691838       0.001507       0.034651      -0.025900       0.043288       0.002994      -0.000546      -0.013582      -0.008000       0.002822      -0.011775      -0.004427       0.016202              1.936487       1.609948      -0.142664       0.086657       2.035905      -0.455904       2.163608           0.000000
           92              H      10.671846       5.230696       4.802322       0.104071       1.266947 0.10138963E+02  0.10499612E+03                                 1.896717                            1.828818      -1.204763       2.298828                    0.995063       3.701223      10.441078       0.478132       1.237026      -0.719155      -0.031381      -0.000755       0.032531       0.045206       0.005044      -0.011159      -0.007652      -0.003200       0.017715      -0.011651      -0.005812       0.017463              1.912280       2.421598      -0.052181      -0.459720       1.589310       0.027356       1.725933           0.000001
           93              H      11.418543       4.418075       3.647135       0.083786       1.166844 0.92466200E+01  0.94048763E+02                                 1.829716                            1.773076      -0.969417       2.402990                    0.996878       3.740186      10.630453       0.472316       1.274979      -0.710147       0.002309      -0.031845      -0.018256       0.036779       0.003510       0.003641       0.003672      -0.012284       0.002833      -0.008378      -0.000792       0.009170              1.838413       1.509698       0.063444       0.033420       2.363038       0.404375       1.642502           0.000001
           94              H      11.559269       8.362014       3.653396       0.092512       1.022260 0.79311355E+01  0.78612633E+02                                 1.751809                            1.702006      -1.189861       2.312437                    0.993091       3.855226      11.269385       0.451160       1.369677      -0.688844      -0.001593       0.033873      -0.018470       0.038614      -0.003134       0.002866      -0.004627      -0.016909      -0.006816      -0.008677      -0.003299       0.011976              1.775177       1.474446      -0.129538       0.043006       2.216703      -0.375676       1.634382          -0.000000
           95              H      10.766930       7.602638       4.814845       0.095864       1.113403 0.84472230E+01  0.85707234E+02                                 1.889084                            1.776850      -1.489492       2.142321                    0.992510       4.309516      13.065851       0.430709       1.401583      -0.679702      -0.025448       0.004394       0.022671       0.034364       0.001455       0.002139       0.006159      -0.009566      -0.018651      -0.008848      -0.001722       0.010570              1.962874       2.496539      -0.284099      -0.584579       1.538751       0.135158       1.853331           0.000000
           96              H      11.888878       6.379269       6.283091       0.089913       1.194342 0.94145885E+01  0.95957700E+02                                 1.841945                            1.776176      -0.984680       2.393478                    0.996942       3.697354      10.437260       0.478218       1.256614      -0.714446      -0.032386       0.001442       0.023840       0.040240       0.006223      -0.010073      -0.002214      -0.005928       0.007535      -0.012564      -0.000060       0.012624              1.861730       2.082925      -0.171341      -0.482467       1.446447       0.080376       2.055818           0.000001
           97              H      14.644956      11.507280      15.086305       0.116517       1.176607 0.94621319E+01  0.96615796E+02                                 1.834716                            1.792789      -1.105240       2.358782                    0.995336       3.581641      10.137511       0.470919       1.273799      -0.711641       0.036804      -0.001650      -0.026028       0.045108      -0.009105      -0.008595       0.004942       0.008016       0.001547      -0.010259      -0.005757       0.016016              1.837118       2.256063       0.040041      -0.419614       1.545223      -0.000364       1.710068          -0.000000
           98              H       6.329839       7.139912       2.241501       0.120812       1.021405 0.80060481E+01  0.79656652E+02                                 1.763966                            1.721523      -1.292282       2.275456                    0.992835       3.771829      11.098676       0.443469       1.388158      -0.685550       0.000318       0.035967       0.028284       0.045757      -0.002719       0.000432       0.011213      -0.007127       0.013160      -0.009807      -0.004493       0.014300              1.785883       1.457862       0.164963       0.079289       1.939935       0.428765       1.959851          -0.000001
           99              H       7.520248       8.326516       0.563506       0.095401       1.065257 0.82950333E+01  0.84160378E+02                                 1.861924                            1.782742      -1.657829       2.063822                    0.991526       4.452683      13.700178       0.420172       1.436779      -0.672459       0.001381       0.027729       0.018604       0.033420       0.003466       0.005502      -0.002896      -0.004963      -0.003690      -0.008773       0.003893       0.004880              1.919136       1.525038       0.215998       0.079502       2.400047       0.516177       1.832323           0.000001
          100              H       4.514429       3.022294       5.390873       0.332717       0.697575 0.50319848E+01  0.45772279E+02                                 1.482577                            1.452306      -1.877454       2.051303                    0.992879       3.541213      10.861680       0.428385       1.571840      -0.647244      -0.025640      -0.015051      -0.004191       0.030025       0.001366      -0.001526      -0.002252      -0.000878      -0.046492      -0.015793       0.006314       0.009479              1.498513       1.460510       0.234119       0.062689       1.648911       0.089339       1.386119           0.000001
          101              H       3.036246       3.777867       6.549191       0.339192       0.674218 0.47860212E+01  0.43078033E+02                                 1.467846                            1.432681      -1.688853       2.147582                    0.994699       3.418753      10.498525       0.423125       1.608259      -0.642276      -0.007372      -0.024466      -0.006577       0.026385       0.000468       0.009643       0.006867       0.009890      -0.025537      -0.015349       0.001157       0.014192              1.480462       1.327249       0.163558       0.008830       1.833653      -0.043481       1.280483           0.000001
          102              H       6.097840       5.256052       5.716454       0.092335       1.195518 0.92156538E+01  0.94998646E+02                                 1.950743                            1.833424      -1.404792       2.195047                    0.990939       4.131551      12.384735       0.434394       1.367827      -0.687909       0.042483       0.011075       0.006088       0.044323      -0.000009       0.000000       0.006863      -0.008885      -0.025882      -0.011010      -0.000129       0.011139              2.029257       2.408680       0.671795       0.029904       2.000643      -0.040022       1.678449          -0.000000
          103              H       4.470064       6.075012       7.053215       0.098640       1.331962 0.10996602E+02  0.11679219E+03                                 2.008980                            1.942363      -1.129126       2.334044                    0.993772       3.806582      11.052905       0.448247       1.286571      -0.708597      -0.006345       0.045172       0.003060       0.045718      -0.003569      -0.002424       0.006229       0.003023      -0.035369      -0.013974       0.002805       0.011169              2.032140       1.688393       0.183621       0.072384       2.594177       0.175324       1.813851           0.000002
          104              H      12.646984       5.540024       2.034882       0.099171       1.186784 0.98309897E+01  0.10259208E+03                                 1.919572                            1.883321      -1.406421       2.205993                    0.991298       3.992370      11.888817       0.433817       1.352953      -0.692485      -0.001300      -0.034400      -0.025898       0.043078       0.002939       0.000547       0.013610      -0.008292       0.003053      -0.011707      -0.004602       0.016310              1.928776       1.604037      -0.141678      -0.085940       2.028309       0.452930       2.153982           0.000000
          105              H       2.005579       7.446706       4.802322       0.103769       1.270085 0.10171641E+02  0.10543261E+03                                 1.900879                            1.832601      -1.210995       2.296372                    0.995006       3.706257      10.464459       0.477250       1.238158      -0.718899       0.031500       0.000895       0.032637       0.045368       0.005114       0.011296       0.007383      -0.003513       0.017072      -0.011881      -0.005451       0.017332              1.916541       2.427641      -0.052407       0.461337       1.592418      -0.027404       1.729565           0.000001
          106              H      13.936281       8.259327       3.647135       0.082865       1.171466 0.92898806E+01  0.94567674E+02                                 1.831497                            1.774713      -0.954755       2.408224                    0.996873       3.747454      10.643999       0.473256       1.271386      -0.710884      -0.002196       0.032224      -0.018527       0.037236       0.003502      -0.003752      -0.003889      -0.012317       0.002920      -0.008445      -0.000937       0.009382              1.840226       1.510935       0.063377      -0.033367       2.365636      -0.405059       1.644106           0.000001
          107              H      13.795555       4.315388       3.653396       0.091044       1.027890 0.79838981E+01  0.79249231E+02                                 1.756328                            1.706054      -1.185978       2.312684                    0.993089       3.865536      11.299401       0.451361       1.367105      -0.689321       0.001425      -0.034353      -0.018586       0.039084      -0.003119      -0.002995       0.004792      -0.017096      -0.006366      -0.008880      -0.003239       0.012119              1.779893       1.477658      -0.130024      -0.043243       2.223532       0.377571       1.638490          -0.000000
          108              H      14.587894       5.074764       4.814845       0.096323       1.110344 0.84232773E+01  0.85474993E+02                                 1.892541                            1.779737      -1.493259       2.141341                    0.992396       4.314517      13.117566       0.428042       1.410139      -0.678102       0.025391      -0.004360       0.022221       0.034022       0.001517      -0.002022      -0.006166      -0.009548      -0.018460      -0.008751      -0.001802       0.010553              1.966687       2.502170      -0.284861       0.586691       1.541027      -0.135562       1.856864           0.000000
          109              H      13.465947       6.298134       6.283091       0.090084       1.192810 0.93968702E+01  0.95704344E+02                                 1.837979                            1.772613      -1.027046       2.379041                    0.996921       3.693042      10.411292       0.479603       1.253937      -0.715034       0.032339      -0.001467       0.024082       0.040347       0.006169       0.009832       0.002118      -0.005858       0.007269      -0.012337      -0.000000       0.012337              1.857595       2.078321      -0.170710       0.480592       1.443698      -0.080009       2.050765           0.000001
          110              H      10.709895      13.847528      15.086305       0.115231       1.182584 0.95235566E+01  0.97415377E+02                                 1.842325                            1.799695      -1.115251       2.353918                    0.995157       3.591375      10.179171       0.469513       1.275352      -0.711315      -0.037120       0.001520      -0.026583       0.045683      -0.009213       0.008320      -0.004976       0.008021       0.001254      -0.010283      -0.005618       0.015901              1.844896       2.267042       0.040625       0.423006       1.550550       0.000429       1.717097          -0.000000
          111              H       6.347584       5.537489       2.241501       0.120826       1.020158 0.79957378E+01  0.79549536E+02                                 1.764702                            1.722189      -1.303624       2.271473                    0.992674       3.771798      11.107886       0.442581       1.391023      -0.685015      -0.000422      -0.035711       0.028324       0.045582      -0.002664      -0.000425      -0.011293      -0.006986       0.012875      -0.009836      -0.004477       0.014313              1.786662       1.458387       0.165065      -0.079290       1.940823      -0.429208       1.960775          -0.000001
          112              H       5.157174       4.350884       0.563506       0.095655       1.062420 0.82668798E+01  0.83799297E+02                                 1.858556                            1.779712      -1.654707       2.065713                    0.991565       4.443835      13.664577       0.420551       1.436776      -0.672493      -0.001657      -0.027869       0.018553       0.033520       0.003362      -0.005427       0.002903      -0.004799      -0.003664      -0.008631       0.003884       0.004747              1.915552       1.522396       0.215180      -0.079117       2.395083      -0.514883       1.829176           0.000001
          113              C      13.563578      14.508019      11.188722       0.617710      18.000888 0.21401121E+03  0.43110943E+04                                 6.571526                            5.374600      -0.223962       1.999288                    0.999520      22.081274      63.279427       0.600714       0.506159      -0.990797      -0.014592       0.017499       0.046061       0.051389      -0.002136       0.014522      -0.074292      -0.119151      -0.078428      -0.071596      -0.041352       0.112948              7.238302       7.300997      -0.057001      -0.848976       4.994419       2.303777       9.419489           0.000000
          114              C      14.186037      13.818369      10.027274       0.020498      26.255500 0.37916145E+03  0.86465952E+04                                 7.819347                            6.541613      -0.240623       1.946166                    0.998889      26.854504      76.969274       0.634612       0.423230      -1.055940       0.119015      -0.027244      -0.017070       0.123281      -0.017214       0.035735      -0.027430       0.036270      -0.091356      -0.053833      -0.007385       0.061219              8.729554       8.603496       0.577880      -1.567323       6.708238       0.535677      10.876927          -0.000000
          115              C      13.926151      14.579012       8.771908       0.013710      24.835599 0.36359370E+03  0.81935360E+04                                 7.412780                            6.312121      -0.127170       1.980797                    0.999256      26.593898      75.421253       0.661432       0.410928      -1.065261       0.017234       0.115302       0.041573       0.123773       0.005212       0.014480      -0.027821      -0.054836      -0.136002      -0.057329      -0.000301       0.057630              8.140881       6.647630       0.337483      -1.021023       7.304107       1.147014      10.470908           0.000000
          116              C      14.585375      13.918519       7.654288       0.588116      18.956737 0.23363426E+03  0.47987758E+04                                 6.738528                            5.564975      -0.212610       1.991332                    0.999513      22.601657      64.873239       0.599917       0.497074      -0.997776       0.025294      -0.021713      -0.040303       0.052302       0.002884       0.067396      -0.016116       0.092605      -0.044141      -0.065069      -0.030244       0.095313              7.386984       5.566915       0.337689      -2.522290       7.184893       1.089921       9.409144           0.000002
          117              C      11.551659       5.144492      11.417255      -0.052844      21.101680 0.35012959E+03  0.78808604E+04                                 6.719308                            6.253941      -0.242026       1.924758                    0.999044      28.130359      81.912033       0.649608       0.418900      -1.051437       0.060732       0.064828      -0.005220       0.088984       0.031416      -0.008767       0.032612       0.039704      -0.025646      -0.055916       0.012750       0.043166              6.874366       7.127847       0.036752       0.284143       7.758413      -0.395776       5.736838           0.000001
          118              C      13.894442       5.231966      11.414125      -0.048024      22.615603 0.37574902E+03  0.86552801E+04                                 7.315722                            6.673633      -0.556244       1.832702                    0.996999      28.785407      86.319610       0.598225       0.444486      -1.030327      -0.065534       0.060902       0.000103       0.089464      -0.030112      -0.001408       0.009115       0.057292      -0.044003      -0.037001      -0.012272       0.049273              7.743308       7.837671      -2.085923      -0.389811       8.962770       0.025111       6.429482           0.000001
          119              C      11.791271      10.846786      11.188722       0.620324      17.959577 0.21341176E+03  0.42958697E+04                                 6.561422                            5.366960      -0.219355       2.001430                    0.999520      22.044241      63.143642       0.601179       0.506139      -0.990838       0.015272      -0.017676       0.046712       0.052227      -0.002021      -0.014707       0.074084      -0.118855      -0.077844      -0.071535      -0.041093       0.112628              7.226782       7.290134      -0.057460       0.847802       4.987757      -2.299965       9.402456           0.000000
          120              C      11.168812      11.536437      10.027274       0.019419      26.259410 0.37924441E+03  0.86485975E+04                                 7.816599                            6.539067      -0.241023       1.945979                    0.998840      26.860034      76.975068       0.635237       0.422808      -1.056247      -0.119625       0.026375      -0.016803       0.123645      -0.017972      -0.036583       0.027942       0.037007      -0.089601      -0.054075      -0.008465       0.062540              8.726314       8.599775       0.578408       1.566988       6.708664      -0.535190      10.870504          -0.000000
          121              C      11.428697      10.775792       8.771908       0.014918      24.838187 0.36365189E+03  0.81960302E+04                                 7.419065                            6.317867      -0.138679       1.977158                    0.999277      26.593935      75.452502       0.660240       0.411610      -1.064708      -0.018219      -0.116385       0.041058       0.124753       0.004651      -0.014812       0.027603      -0.055284      -0.135176      -0.057109      -0.000492       0.057600              8.147742       6.648866       0.338310       1.022674       7.311882      -1.146961      10.482478           0.000000
          122              C      10.769473      11.436284       7.654288       0.588380      18.933226 0.23329119E+03  0.47895743E+04                                 6.730024                            5.558679      -0.219042       1.989953                    0.999545      22.582457      64.786098       0.600664       0.496679      -0.998057      -0.025272       0.021036      -0.040078       0.051841       0.002361      -0.067456       0.016183       0.092725      -0.046437      -0.065193      -0.030327       0.095520              7.377043       5.558419       0.338357       2.516294       7.177179      -1.087339       9.395532           0.000002
          123              C      13.803169       7.532914      11.417255      -0.052786      21.099036 0.35013379E+03  0.78808243E+04                                 6.719354                            6.254501      -0.236169       1.926853                    0.998983      28.123725      81.886799       0.649510       0.418970      -1.051413      -0.061325      -0.065952      -0.006208       0.090272       0.031405       0.009204      -0.032485       0.038174      -0.027212      -0.055665       0.012722       0.042943              6.874265       7.128904       0.036687      -0.285241       7.757273       0.397403       5.736618           0.000001
          124              C      11.460385       7.445440      11.414125      -0.050069      22.659979 0.37674284E+03  0.86836700E+04                                 7.325925                            6.684364      -0.553136       1.833269                    0.996910      28.820053      86.443233       0.597505       0.444740      -1.030207       0.066472      -0.059270       0.000117       0.089059      -0.029831       0.002039      -0.008624       0.055261      -0.045993      -0.035525      -0.013248       0.048772              7.753677       7.847329      -2.089962       0.392829       8.976399      -0.023465       6.437303           0.000000
          125              C       8.169338      11.791251       3.362252       0.617256      18.017594 0.21424323E+03  0.43167464E+04                                 6.573719                            5.376084      -0.225418       1.998775                    0.999523      22.092446      63.309467       0.600897       0.505890      -0.990972       0.017187       0.014822       0.046140       0.051419       0.001678      -0.073925      -0.014470       0.120602      -0.072928      -0.070697      -0.042162       0.112859              7.241017       4.996569       0.057931       2.305401       7.303699       0.851341       9.422783           0.000000
          126              C       7.479686      11.168790       2.200804       0.021228      26.222818 0.37853849E+03  0.86296946E+04                                 7.816563                            6.539012      -0.248062       1.944193                    0.998833      26.839519      76.939170       0.634272       0.423590      -1.055611      -0.027647      -0.119808      -0.016746       0.124092       0.018097      -0.028123      -0.035683      -0.036007      -0.088503      -0.053447      -0.008292       0.061739              8.726617       6.706941      -0.577417       0.536285       8.600206       1.568632      10.872703          -0.000000
          127              C       8.240330      11.428676       0.945438       0.012809      24.861524 0.36409784E+03  0.82083569E+04                                 7.422455                            6.320627      -0.137336       1.977279                    0.999298      26.609973      75.501305       0.660290       0.411466      -1.064833       0.115326      -0.018138       0.040999       0.123733      -0.005091      -0.027886      -0.014324       0.055301      -0.131555      -0.056106      -0.001181       0.057286              8.151696       7.314788      -0.338465       1.148841       6.651838       1.024105      10.488463           0.000000
          128              C      13.918551      17.108155      15.480759       0.587066      18.942017 0.23342674E+03  0.47933554E+04                                 6.734224                            5.561754      -0.216724       1.990280                    0.999516      22.591297      64.831569       0.600223       0.496940      -0.997863      -0.022739      -0.024997      -0.039547       0.052018      -0.001942      -0.015290      -0.067282      -0.092396      -0.043181      -0.063849      -0.031294       0.095143              7.381964       7.181093      -0.338529       1.088200       5.562631       2.519037       9.402169           0.000002
          129              C      11.483214      13.803154       3.590785      -0.053132      21.082445 0.34970786E+03  0.78693517E+04                                 6.716349                            6.250744      -0.239336       1.926084                    0.999015      28.117316      81.875637       0.649656       0.418976      -1.051341       0.066012      -0.060210      -0.005136       0.089494      -0.031493       0.031948       0.008461      -0.039100      -0.028901      -0.055142       0.011588       0.043554              6.871449       7.754726      -0.036970      -0.394749       7.125291      -0.283781       5.734330           0.000001
          130              C      11.570684      11.460371       3.587654      -0.048091      22.624977 0.37602808E+03  0.86625137E+04                                 7.314236                            6.673419      -0.550418       1.834509                    0.996900      28.787970      86.305197       0.598652       0.444128      -1.030630       0.060951       0.065358       0.000090       0.089368       0.029517       0.008409       0.001452      -0.056662      -0.046917      -0.035688      -0.013380       0.049068              7.741041       8.958746       2.085089       0.023925       7.836613       0.388579       6.427765           0.000000
          131              C       4.508108      13.563551       3.362252       0.618583      17.986675 0.21379749E+03  0.43059578E+04                                 6.569958                            5.373376      -0.221662       1.999966                    0.999501      22.071447      63.256889       0.600504       0.506434      -0.990606      -0.017767      -0.013684       0.047404       0.052441       0.002027       0.073927       0.014693       0.118936      -0.073853      -0.070820      -0.041497       0.112317              7.236664       4.993038       0.057376      -2.303000       7.299738      -0.850131       9.417216           0.000000
          132              C       5.197737       1.508611       2.200804       0.018426      26.286652 0.37975157E+03  0.86635896E+04                                 7.824434                            6.545404      -0.243250       1.945093                    0.998850      26.877871      77.056896       0.634605       0.423063      -1.056024       0.026709       0.119280      -0.016051       0.123283       0.017791       0.027691       0.035462      -0.036972      -0.090737      -0.053634      -0.007985       0.061619              8.735698       6.712487      -0.579395      -0.536157       8.608931      -1.569101      10.885675          -0.000000
          133              C       4.437092       1.248724       0.945438       0.014644      24.843075 0.36373473E+03  0.81987260E+04                                 7.419454                            6.317712      -0.139431       1.976666                    0.999315      26.604257      75.496491       0.660356       0.411497      -1.064734      -0.115269       0.017836       0.041104       0.123672      -0.005133       0.028421       0.014725       0.055365      -0.133375      -0.057051      -0.000775       0.057826              8.148475       7.311650      -0.338392      -1.148432       6.650738      -1.022208      10.483039           0.000000
          134              C      11.436301       8.246653      15.480759       0.587742      18.950230 0.23352467E+03  0.47959498E+04                                 6.736589                            5.563341      -0.221786       1.988853                    0.999547      22.598006      64.858318       0.600060       0.497015      -0.997808       0.022557       0.024971      -0.039698       0.052041      -0.002126       0.015786       0.067708      -0.092524      -0.045522      -0.064851      -0.030794       0.095645              7.384882       7.183409      -0.338182      -1.089667       5.564725      -2.520403       9.406511           0.000002
          135              C      13.871632      11.551648       3.590785      -0.055116      21.141857 0.35117252E+03  0.79113445E+04                                 6.733818                            6.269044      -0.240759       1.924965                    0.998969      28.173961      82.113666       0.647833       0.419675      -1.050801      -0.066963       0.059895      -0.005174       0.089990      -0.031465      -0.032564      -0.008811      -0.039317      -0.029553      -0.055843       0.012158       0.043685              6.888664       7.773303      -0.036702       0.401020       7.144930       0.288602       5.747758           0.000001
          136              C      13.784162      13.894431       3.587654      -0.049646      22.642466 0.37636265E+03  0.86725929E+04                                 7.320289                            6.678331      -0.552108       1.833832                    0.997028      28.805528      86.384084       0.598140       0.444386      -1.030427      -0.059433      -0.066616      -0.000079       0.089275       0.029755      -0.009149      -0.001883      -0.056116      -0.045863      -0.036113      -0.012879       0.048992              7.748016       8.967011       2.088515      -0.023665       7.844665      -0.390021       6.432373           0.000000
          137              C       7.224872      10.846787      12.290689       0.617256      18.017610 0.21424342E+03  0.43167512E+04                                 6.573722                            5.376087      -0.225418       1.998775                    0.999523      22.092447      63.309469       0.600897       0.505890      -0.990972      -0.014822      -0.017187      -0.046140       0.051419       0.001678      -0.014470      -0.073925      -0.120602      -0.072928      -0.070697      -0.042162       0.112859              7.241022       7.303701       0.057926       0.851349       4.996571       2.305403       9.422792           0.000000
          138              C       7.847334      11.536437      13.452137       0.021228      26.222815 0.37853836E+03  0.86296909E+04                                 7.816562                            6.539010      -0.248062       1.944193                    0.998833      26.839520      76.939174       0.634272       0.423590      -1.055611       0.119808       0.027647       0.016746       0.124092       0.018097      -0.035683      -0.028123       0.036007      -0.088503      -0.053447      -0.008292       0.061739              8.726616       8.600201      -0.577417       1.568632       6.706941       0.536283      10.872706          -0.000000
          139              C       7.587446      10.775794      14.707503       0.012809      24.861516 0.36409775E+03  0.82083546E+04                                 7.422454                            6.320626      -0.137336       1.977279                    0.999298      26.609973      75.501307       0.660290       0.411466      -1.064832       0.018138      -0.115326      -0.040999       0.123733      -0.005091      -0.014324      -0.027886      -0.055301      -0.131555      -0.056106      -0.001181       0.057286              8.151694       6.651837      -0.338464       1.024104       7.314786       1.148837      10.488459           0.000000
          140              C       1.907958       5.097583       0.172182       0.587066      18.942022 0.23342687E+03  0.47933586E+04                                 6.734225                            5.561755      -0.216724       1.990280                    0.999516      22.591298      64.831571       0.600223       0.496940      -0.997863       0.024997       0.022739       0.039547       0.052018      -0.001943      -0.067282      -0.015290       0.092396      -0.043181      -0.063849      -0.031294       0.095143              7.381965       5.562630      -0.338529       2.519036       7.181099       1.088193       9.402165           0.000002
          141              C       5.212963       7.532914      12.062156      -0.053132      21.082446 0.34970791E+03  0.78693530E+04                                 6.716349                            6.250744      -0.239336       1.926084                    0.999015      28.117314      81.875628       0.649656       0.418976      -1.051341       0.060210      -0.066012       0.005136       0.089494      -0.031493       0.008461       0.031948       0.039100      -0.028901      -0.055142       0.011588       0.043554              6.871449       7.125292      -0.036969      -0.283781       7.754727      -0.394749       5.734329           0.000001
          142              C       7.555746       7.445440      12.065287      -0.048091      22.624962 0.37602778E+03  0.86625053E+04                                 7.314232                            6.673417      -0.550418       1.834509                    0.996900      28.787967      86.305183       0.598652       0.444128      -1.030630      -0.065358      -0.060951      -0.000090       0.089368       0.029517       0.001452       0.008409       0.056662      -0.046917      -0.035688      -0.013380       0.049068              7.741037       7.836616       2.085089       0.388577       8.958732       0.023924       6.427763           0.000000
          143              C       5.452578      14.508020      12.290689       0.618583      17.986670 0.21379741E+03  0.43059560E+04                                 6.569957                            5.373375      -0.221662       1.999966                    0.999501      22.071448      63.256889       0.600504       0.506434      -0.990606       0.013684       0.017767      -0.047404       0.052441       0.002027       0.014694       0.073927      -0.118936      -0.073853      -0.070820      -0.041497       0.112317              7.236662       7.299735       0.057373      -0.850132       4.993036      -2.302997       9.417215           0.000000
          144              C      17.507517      13.818369      13.452137       0.018426      26.286647 0.37975159E+03  0.86635902E+04                                 7.824433                            6.545405      -0.243250       1.945093                    0.998850      26.877871      77.056897       0.634604       0.423063      -1.056024      -0.119280      -0.026709       0.016051       0.123283       0.017791       0.035462       0.027691       0.036972      -0.090737      -0.053634      -0.007985       0.061619              8.735697       8.608926      -0.579401      -1.569102       6.712491      -0.536155      10.885673          -0.000000
          145              C      17.767405      14.579014      14.707503       0.014644      24.843082 0.36373484E+03  0.81987290E+04                                 7.419455                            6.317713      -0.139431       1.976666                    0.999315      26.604258      75.496494       0.660356       0.411497      -1.064735      -0.017836       0.115269      -0.041104       0.123672      -0.005133       0.014725       0.028421      -0.055365      -0.133376      -0.057051      -0.000775       0.057826              8.148477       6.650738      -0.338389      -1.022213       7.311650      -1.148430      10.483043           0.000000
          146              C      10.769464       7.579818       0.172182       0.587742      18.950224 0.23352453E+03  0.47959463E+04                                 6.736587                            5.563340      -0.221786       1.988853                    0.999547      22.598007      64.858322       0.600060       0.497015      -0.997808      -0.024971      -0.022557       0.039698       0.052041      -0.002126       0.067708       0.015786       0.092524      -0.045522      -0.064851      -0.030794       0.095645              7.384881       5.564724      -0.338179      -2.520407       7.183406      -1.089662       9.406512           0.000002
          147              C       7.464465       5.144492      12.062156      -0.055116      21.141848 0.35117234E+03  0.79113396E+04                                 6.733815                            6.269042      -0.240758       1.924965                    0.998969      28.173960      82.113660       0.647833       0.419675      -1.050801      -0.059894       0.066963       0.005174       0.089990      -0.031465      -0.008811      -0.032564       0.039317      -0.029553      -0.055843       0.012158       0.043685              6.888661       7.144928      -0.036703       0.288603       7.773298       0.401017       5.747757           0.000001
          148              C       5.121682       5.231966      12.065287      -0.049646      22.642465 0.37636257E+03  0.86725906E+04                                 7.320289                            6.678331      -0.552108       1.833832                    0.997028      28.805525      86.384072       0.598140       0.444386      -1.030427       0.066616       0.059433       0.000079       0.089275       0.029755      -0.001883      -0.009149       0.056117      -0.045863      -0.036113      -0.012879       0.048992              7.748016       7.844673       2.088520      -0.390020       8.967004      -0.023665       6.432373           0.000000
          149              C       8.169330       7.224851       4.464219       0.620324      17.959569 0.21341165E+03  0.42958670E+04                                 6.561421                            5.366959      -0.219355       2.001430                    0.999520      22.044240      63.143640       0.601179       0.506139      -0.990838       0.017675      -0.015272      -0.046712       0.052227      -0.002022       0.074084      -0.014708       0.118855      -0.077844      -0.071535      -0.041093       0.112628              7.226780       4.987755      -0.057455      -2.299961       7.290136       0.847809       9.402450           0.000000
          150              C       7.479681       7.847312       5.625667       0.019419      26.259416 0.37924444E+03  0.86485982E+04                                 7.816600                            6.539067      -0.241023       1.945979                    0.998840      26.860035      76.975070       0.635237       0.422808      -1.056247      -0.026375       0.119625       0.016803       0.123645      -0.017972       0.027942      -0.036583      -0.037007      -0.089601      -0.054075      -0.008465       0.062540              8.726316       6.708663       0.578410      -0.535185       8.599777       1.566993      10.870508          -0.000000
          151              C       8.240325       7.587426       6.881033       0.014918      24.838185 0.36365177E+03  0.81960269E+04                                 7.419064                            6.317866      -0.138679       1.977158                    0.999277      26.593936      75.452505       0.660240       0.411610      -1.064708       0.116385       0.018219      -0.041058       0.124753       0.004651       0.027603      -0.014812       0.055284      -0.135176      -0.057109      -0.000492       0.057600              8.147742       7.311883       0.338311      -1.146959       6.648864       1.022675      10.482478           0.000001
          152              C       7.579834       8.246651       7.998653       0.588380      18.933227 0.23329121E+03  0.47895748E+04                                 6.730025                            5.558679      -0.219042       1.989953                    0.999545      22.582457      64.786100       0.600664       0.496679      -0.998057      -0.021036       0.025272       0.040078       0.051841       0.002362       0.016182      -0.067456      -0.092725      -0.046437      -0.065193      -0.030327       0.095520              7.377044       7.177179       0.338355      -1.087336       5.558418       2.516296       9.395534           0.000002
          153              C      11.483199       5.212948       4.235686      -0.052786      21.099045 0.35013405E+03  0.78808313E+04                                 6.719356                            6.254503      -0.236169       1.926853                    0.998983      28.123725      81.886797       0.649510       0.418970      -1.051413       0.065952       0.061325       0.006208       0.090271       0.031405      -0.032485       0.009204      -0.038173      -0.027212      -0.055665       0.012722       0.042943              6.874267       7.757276       0.036685       0.397402       7.128907      -0.285241       5.736617           0.000001
          154              C      11.570677       7.555731       4.238816      -0.050069      22.659977 0.37674268E+03  0.86836655E+04                                 7.325924                            6.684362      -0.553136       1.833269                    0.996910      28.820051      86.443221       0.597505       0.444740      -1.030207       0.059270      -0.066472      -0.000117       0.089059      -0.029831      -0.008624       0.002039      -0.055261      -0.045993      -0.035525      -0.013248       0.048772              7.753676       8.976389      -2.089963      -0.023466       7.847335       0.392833       6.437304           0.000001
          155              C       4.508094       5.452551       4.464219       0.617710      18.000893 0.21401133E+03  0.43110974E+04                                 6.571527                            5.374602      -0.223962       1.999288                    0.999520      22.081275      63.279429       0.600714       0.506159      -0.990797      -0.017499       0.014592      -0.046061       0.051389      -0.002136      -0.074292       0.014522       0.119151      -0.078428      -0.071596      -0.041352       0.112948              7.238302       4.994419      -0.056998       2.303775       7.300996      -0.848978       9.419492           0.000000
          156              C       5.197744       4.830091       5.625667       0.020498      26.255495 0.37916140E+03  0.86465939E+04                                 7.819346                            6.541613      -0.240623       1.946166                    0.998889      26.854506      76.969281       0.634612       0.423230      -1.055940       0.027244      -0.119015       0.017070       0.123281      -0.017214      -0.027430       0.035735      -0.036270      -0.091356      -0.053833      -0.007385       0.061219              8.729552       6.708240       0.577888       0.535674       8.603495      -1.567320      10.876922          -0.000000
          157              C       4.437101       5.089978       6.881033       0.013710      24.835603 0.36359372E+03  0.81935367E+04                                 7.412781                            6.312122      -0.127170       1.980797                    0.999256      26.593898      75.421253       0.661432       0.410928      -1.065261      -0.115302      -0.017234      -0.041573       0.123773       0.005212      -0.027821       0.014481       0.054836      -0.136002      -0.057329      -0.000301       0.057630              8.140883       7.304108       0.337481       1.147013       6.647628      -1.021029      10.470913           0.000000
          158              C       5.097592       4.430753       7.998653       0.588116      18.956726 0.23363401E+03  0.47987695E+04                                 6.738526                            5.564971      -0.212610       1.991332                    0.999513      22.601657      64.873238       0.599917       0.497074      -0.997776       0.021713      -0.025294       0.040303       0.052302       0.002884      -0.016116       0.067396      -0.092605      -0.044141      -0.065069      -0.030244       0.095313              7.386982       7.184888       0.337686       1.089914       5.566912      -2.522294       9.409145           0.000002
          159              C      13.871625       7.464454       4.235686      -0.052844      21.101680 0.35012959E+03  0.78808601E+04                                 6.719308                            6.253941      -0.242026       1.924758                    0.999044      28.130357      81.912023       0.649608       0.418900      -1.051437      -0.064828      -0.060732       0.005220       0.088984       0.031416       0.032612      -0.008767      -0.039704      -0.025646      -0.055916       0.012750       0.043166              6.874365       7.758413       0.036754      -0.395774       7.127846       0.284143       5.736837           0.000001
          160              C      13.784147       5.121671       4.238816      -0.048024      22.615600 0.37574896E+03  0.86552783E+04                                 7.315722                            6.673633      -0.556244       1.832702                    0.996999      28.785404      86.319599       0.598225       0.444486      -1.030327      -0.060902       0.065534      -0.000103       0.089464      -0.030112       0.009115      -0.001408      -0.057292      -0.044003      -0.037001      -0.012272       0.049273              7.743307       8.962762      -2.085924       0.025111       7.837678      -0.389811       6.429481           0.000000
          161              C      12.677414       6.338703      13.035769      -0.049712      21.887331 0.36269355E+03  0.83056801E+04                                 7.123694                            6.530519      -0.558059       1.819669                    0.998273      29.329481      88.549572       0.606574       0.440947      -1.029322       0.000241       0.000294      -0.091943       0.091944       0.001460      -0.000416       0.000255       0.030846       0.082770      -0.029288       0.001691       0.027598              7.478819       5.714797      -1.167121      -0.002985       8.075167       0.000539       8.646493          -0.000001
          162              C      12.677414       6.338703       9.967793      -0.042658      20.716884 0.34522286E+03  0.77464139E+04                                 6.672247                            6.240101      -0.338212       1.901685                    0.999067      27.784952      80.895899       0.645342       0.422975      -1.048439       0.000422       0.000460       0.107273       0.107275       0.000516      -0.000351      -0.000197      -0.070429       0.149620      -0.060156       0.010281       0.049875              6.825259       6.606317      -0.841224       0.000374       6.212026      -0.002090       7.657436           0.000003
          163              C      12.677423      12.677401       5.209299      -0.049365      21.885209 0.36271105E+03  0.83065749E+04                                 7.124732                            6.531907      -0.558822       1.819397                    0.998305      29.336072      88.585829       0.606310       0.441114      -1.029176      -0.000374       0.000473      -0.091890       0.091892      -0.000961       0.000245       0.000249      -0.031970       0.082510      -0.029767       0.002260       0.027507              7.479673       8.076766       1.167267      -0.000533       5.715259      -0.002938       8.646993          -0.000001
          164              C      12.677423      12.677401       2.141322      -0.041007      20.701274 0.34488875E+03  0.77381868E+04                                 6.674466                            6.242385      -0.343336       1.900170                    0.999070      27.775404      80.903313       0.644307       0.423695      -1.047839       0.000436       0.000379       0.107567       0.107569       0.000230      -0.000406      -0.000078       0.069497       0.149049      -0.059591       0.009904       0.049687              6.827407       6.212522       0.841224      -0.000939       6.609081      -0.000326       7.660618           0.000003
          165              C       6.338714       6.338703      10.443642      -0.049365      21.885204 0.36271089E+03  0.83065704E+04                                 7.124731                            6.531905      -0.558822       1.819397                    0.998305      29.336071      88.585827       0.606310       0.441114      -1.029176      -0.000473       0.000374       0.091890       0.091892      -0.000961       0.000249       0.000245       0.031970       0.082510      -0.029767       0.002260       0.027507              7.479672       5.715263       1.167272      -0.002938       8.076760      -0.000535       8.646993          -0.000001
          166              C       6.338714       6.338703      13.511619      -0.041006      20.701272 0.34488869E+03  0.77381851E+04                                 6.674465                            6.242384      -0.343336       1.900170                    0.999070      27.775399      80.903293       0.644307       0.423695      -1.047839      -0.000379      -0.000436      -0.107567       0.107569       0.000230      -0.000078      -0.000406      -0.069497       0.149049      -0.059591       0.009904       0.049687              6.827406       6.609083       0.841225      -0.000324       6.212519      -0.000939       7.660616           0.000003
          167              C      12.677412       6.338701       2.617172      -0.049712      21.887336 0.36269365E+03  0.83056827E+04                                 7.123694                            6.530520      -0.558059       1.819669                    0.998273      29.329481      88.549571       0.606574       0.440947      -1.029322      -0.000294      -0.000241       0.091943       0.091944       0.001460       0.000255      -0.000416      -0.030846       0.082770      -0.029288       0.001691       0.027598              7.478820       8.075164      -1.167125       0.000538       5.714801      -0.002983       8.646494          -0.000001
          168              C      12.677412       6.338701       5.685148      -0.042658      20.716873 0.34522257E+03  0.77464061E+04                                 6.672244                            6.240098      -0.338212       1.901685                    0.999067      27.784946      80.895875       0.645342       0.422975      -1.048439      -0.000460      -0.000422      -0.107273       0.107275       0.000516      -0.000197      -0.000351       0.070429       0.149620      -0.060156       0.010281       0.049875              6.825257       6.212021      -0.841222      -0.002089       6.606316       0.000372       7.657433           0.000003
          169              C       5.181266       7.496147       0.000000      -0.056578      20.683454 0.35008300E+03  0.78820935E+04                                 6.651442                            6.273783      -0.230063       1.938287                    0.998215      27.938990      81.452413       0.645233       0.421618      -1.049399       0.062711      -0.062711      -0.000000       0.088687      -0.034900       0.011036       0.011036      -0.000000      -0.048507      -0.037982      -0.005002       0.042984              6.808132       7.195777       0.398489      -0.478423       7.195777      -0.478423       6.032841          -0.000001
          170              C       7.496156       5.181253       0.000000      -0.060568      20.753142 0.35175932E+03  0.79301161E+04                                 6.672299                            6.295111      -0.237136       1.935224                    0.998115      28.002632      81.718407       0.643102       0.422467      -1.048764      -0.063572       0.063572      -0.000000       0.089904      -0.035053      -0.010481      -0.010481      -0.000000      -0.047175      -0.037350      -0.005565       0.042915              6.829195       7.218512       0.400688       0.486394       7.218510       0.486392       6.050565          -0.000001
          171              C       7.496173      13.834849       7.826471      -0.058284      20.734769 0.35136178E+03  0.79191651E+04                                 6.670064                            6.293091      -0.244833       1.933155                    0.998238      27.986539      81.669607       0.642949       0.422673      -1.048602      -0.063414      -0.063147      -0.000477       0.089493       0.035657       0.010840      -0.011562      -0.001246      -0.051655      -0.038719      -0.005560       0.044279              6.826812       7.217885      -0.400426      -0.485710       7.212143       0.486912       6.050408          -0.000002
          172              C       5.181275      11.519955       7.826471      -0.058284      20.734768 0.35136174E+03  0.79191640E+04                                 6.670064                            6.293091      -0.244833       1.933155                    0.998238      27.986538      81.669605       0.642949       0.422673      -1.048602       0.063147       0.063414       0.000477       0.089493       0.035657      -0.011562       0.010840       0.001247      -0.051655      -0.038719      -0.005560       0.044279              6.826812       7.212148      -0.400424       0.486914       7.217880      -0.485710       6.050408          -0.000002
          173              C      12.677426      12.677404      13.993729      -0.051338      21.843769 0.36490003E+03  0.83373075E+04                                 7.109768                            6.564370      -0.506394       1.854458                    0.996635      28.420573      84.656398       0.605356       0.442837      -1.032117       0.000302      -0.000210       0.089715       0.089716       0.002698      -0.000218       0.000020       0.014939       0.087086      -0.022456      -0.006574       0.029030              7.480882       5.998565       1.286192      -0.000701       7.451099      -0.000021       8.992982          -0.000001
          174              C       6.338724      12.677402       6.167259      -0.050948      21.845699 0.36493808E+03  0.83389444E+04                                 7.112475                            6.566641      -0.511657       1.852933                    0.996591      28.430440      84.707941       0.604945       0.443097      -1.031897       0.000290       0.000428       0.090208       0.090210      -0.003470      -0.000425      -0.000574      -0.014639       0.084898      -0.022256      -0.006056       0.028312              7.483798       7.453937      -1.286200      -0.001203       6.000655       0.000617       8.996802          -0.000001
          175              C       6.338724      12.677402       9.485682      -0.050948      21.845705 0.36493816E+03  0.83389466E+04                                 7.112476                            6.566642      -0.511657       1.852933                    0.996591      28.430442      84.707947       0.604945       0.443097      -1.031897      -0.000428      -0.000290      -0.090208       0.090210      -0.003470      -0.000574      -0.000425       0.014639       0.084898      -0.022256      -0.006056       0.028312              7.483800       6.000650      -1.286197       0.000617       7.453945      -0.001203       8.996804          -0.000001
          176              C       6.338711       6.338700       1.659212      -0.051338      21.843774 0.36490005E+03  0.83373082E+04                                 7.109770                            6.564371      -0.506394       1.854458                    0.996635      28.420574      84.656404       0.605356       0.442837      -1.032117       0.000210      -0.000302      -0.089715       0.089716       0.002698       0.000020      -0.000218      -0.014939       0.087086      -0.022456      -0.006574       0.029030              7.480884       7.451107       1.286193      -0.000021       5.998562      -0.000701       8.992984          -0.000001
          177              C       7.511373       7.511360       0.000000      -0.052167      20.815944 0.33393819E+03  0.75123194E+04                                 7.315679                            6.636692      -0.673223       1.793745                    0.997093      29.062299      87.781321       0.550465       0.494616      -0.997332      -0.068356      -0.068740      -0.000157       0.096942       0.016799       0.005316      -0.004353      -0.000707      -0.015177      -0.017919      -0.001430       0.019348              7.848769       8.358748       2.234974       0.280265       8.360548      -0.279067       6.827012           0.000001
          178              C       5.166049       5.166041       0.000000      -0.052167      20.815959 0.33393842E+03  0.75123255E+04                                 7.315682                            6.636695      -0.673223       1.793745                    0.997093      29.062299      87.781321       0.550465       0.494616      -0.997332       0.068740       0.068356       0.000157       0.096942       0.016799      -0.004353       0.005316       0.000707      -0.015177      -0.017919      -0.001430       0.019348              7.848774       8.360561       2.234977      -0.279064       8.358746       0.280272       6.827015           0.000001
          179              C       7.511381      11.504742       7.826471      -0.047817      20.717001 0.33176723E+03  0.74461933E+04                                 7.267226                            6.593024      -0.634310       1.808514                    0.996629      28.861352      86.877774       0.555441       0.491323      -0.999687      -0.068832       0.068832       0.000000       0.097343      -0.015171      -0.005340      -0.005340      -0.000000      -0.015831      -0.017283      -0.000526       0.017810              7.795361       8.301349      -2.214180      -0.270302       8.301350      -0.270296       6.783383           0.000001
          180              C       5.166067      13.850061       7.826471      -0.052179      20.811818 0.33380912E+03  0.75070910E+04                                 7.306058                            6.627265      -0.668714       1.795805                    0.997042      29.030461      87.610608       0.551990       0.493403      -0.998157       0.068332      -0.068332       0.000000       0.096636      -0.015164       0.004744       0.004744      -0.000000      -0.017023      -0.016489      -0.001513       0.018001              7.838473       8.347930      -2.230816       0.277211       8.347932       0.277210       6.819558           0.000001
          181              N      12.723051       5.145760      12.243730      -0.132441      23.657762 0.41703556E+03  0.96176283E+04                                 7.425387                            7.060653      -0.246292       1.959519                    0.998830      26.550164      73.444419       0.592466       0.448279      -1.054046       0.002840       0.129945      -0.097600       0.162541      -0.003183      -0.000537       0.070237       0.087106      -0.002399      -0.095372       0.043316       0.052056              7.771906       7.566408      -1.180228       0.069067       8.357678       0.467577       7.391633          -0.000000
          182              N      11.395728       6.272780      10.578258      -0.134041      22.616062 0.39304966E+03  0.88303473E+04                                 6.543702                            6.294176       0.449154       2.192907                    0.998692      25.257795      66.449368       0.721297       0.377974      -1.112537       0.183721       0.013667       0.142191       0.232720      -0.013439      -0.151477      -0.009031      -0.219417      -0.060356      -0.217267       0.096679       0.120589              6.658697       6.292555      -0.795755      -0.640085       7.851776      -0.233932       5.831759          -0.000002
          183              N      12.690105      13.866544      14.807682      -0.119194      24.135350 0.42512624E+03  0.98359416E+04                                 7.422302                            7.036051      -0.100685       2.015350                    0.998926      26.186542      72.183849       0.606229       0.436688      -1.062642       0.009079      -0.137978       0.098522       0.169785       0.006315      -0.007129       0.080963       0.117013      -0.000957      -0.115830       0.055396       0.060435              7.813758       7.935455       1.486524      -0.018554       7.793074       0.383615       7.712746          -0.000000
          184              N      12.631778       7.531646      12.243730      -0.133454      23.696786 0.41781530E+03  0.96369146E+04                                 7.419251                            7.055163      -0.236424       1.962074                    0.998893      26.557772      73.390881       0.594417       0.446746      -1.055299      -0.003159      -0.129333      -0.097903       0.162241      -0.002500       0.000649      -0.070292       0.086068      -0.000255      -0.095050       0.042661       0.052388              7.764974       7.558982      -1.177091      -0.070984       8.350224      -0.467169       7.385716          -0.000000
          185              N      13.959099       6.404625      10.578258      -0.136293      22.675108 0.39442441E+03  0.88694817E+04                                 6.555752                            6.305559       0.446251       2.191344                    0.998686      25.302463      66.610382       0.720538       0.378020      -1.112439      -0.183781      -0.013207       0.140738       0.231856      -0.013252       0.151784       0.009360      -0.216918      -0.062593      -0.216839       0.097141       0.119698              6.671128       6.304830      -0.799331       0.640734       7.866141       0.232891       5.842414          -0.000002
          186              N      12.664746      11.488264      14.807682      -0.118852      24.133914 0.42497827E+03  0.98297416E+04                                 7.413998                            7.027839      -0.094203       2.017374                    0.998902      26.172258      72.088268       0.607607       0.435821      -1.063378      -0.008281       0.137771       0.098344       0.169473       0.006297       0.008221      -0.081038       0.116231      -0.001338      -0.115708       0.054605       0.061103              7.804979       7.927044       1.484992       0.017621       7.783971      -0.383635       7.703922          -0.000000
          187              N      11.484480      12.631762       4.417260      -0.133548      23.685624 0.41774277E+03  0.96389384E+04                                 7.433686                            7.068883      -0.247176       1.958724                    0.998828      26.585049      73.582909       0.591782       0.448563      -1.053778       0.129596      -0.002588      -0.096861       0.161815       0.002797       0.070450       0.000179      -0.087549      -0.003097      -0.095723       0.043886       0.051837              7.780321       8.368788       1.179743       0.466168       7.573891      -0.072118       7.398283          -0.000000
          188              N      12.611480       1.281686       2.751787      -0.135210      22.647400 0.39380491E+03  0.88521691E+04                                 6.551580                            6.301641       0.448342       2.192455                    0.998706      25.277609      66.534637       0.720577       0.378144      -1.112335       0.013941      -0.183737       0.142488       0.232930       0.013493      -0.008626       0.151205       0.219039      -0.061733      -0.216895       0.096247       0.120648              6.666799       7.861401       0.797931      -0.233954       6.300276       0.640177       5.838719          -0.000002
          189              N       7.527864      12.664724       6.981212      -0.121437      24.188128 0.42619418E+03  0.98624012E+04                                 7.415074                            7.029736      -0.086646       2.019642                    0.998968      26.187431      72.086751       0.608736       0.434812      -1.064264      -0.138580      -0.006805       0.098094       0.169921      -0.006730       0.079787       0.007276      -0.117013      -0.003657      -0.114769       0.054318       0.060451              7.805830       7.786562      -1.485867       0.383634       7.925215       0.019854       7.705712          -0.000000
          190              N      13.870367      12.723040       4.417260      -0.132389      23.674247 0.41734825E+03  0.96257069E+04                                 7.424259                            7.059326      -0.242039       1.960361                    0.998929      26.562274      73.457887       0.593079       0.447774      -1.054445      -0.128944       0.002628      -0.097138       0.161460       0.002189      -0.070524      -0.000733      -0.086896      -0.002182      -0.095554       0.043394       0.052160              7.770742       8.356959       1.181019      -0.466784       7.566086       0.069403       7.389181          -0.000000
          191              N      12.743343      11.395716       2.751787      -0.135676      22.643759 0.39371603E+03  0.88493594E+04                                 6.549116                            6.299463       0.446732       2.191910                    0.998709      25.278959      66.527469       0.720978       0.377968      -1.112504      -0.012245       0.184367       0.141271       0.232591       0.013553       0.009715      -0.150907       0.217586      -0.062208      -0.216235       0.096230       0.120005              6.664086       7.856011       0.798154       0.232975       6.298515      -0.639991       5.837733          -0.000002
          192              N       5.149584      12.690079       6.981212      -0.119536      24.152665 0.42541067E+03  0.98421028E+04                                 7.416744                            7.030216      -0.096597       2.016615                    0.998935      26.181482      72.118912       0.607668       0.435673      -1.063484       0.138399       0.008614       0.098221       0.169929      -0.005996      -0.080579      -0.007887      -0.115616      -0.001976      -0.115025       0.054332       0.060694              7.808012       7.786248      -1.485449      -0.384539       7.929738      -0.018003       7.708050          -0.000000
          193              N       6.384355       7.531646      11.235681      -0.133548      23.685626 0.41774286E+03  0.96389409E+04                                 7.433686                            7.068884      -0.247175       1.958724                    0.998828      26.585050      73.582911       0.591782       0.448563      -1.053778       0.002587      -0.129596       0.096861       0.161815       0.002797       0.000179       0.070450       0.087549      -0.003097      -0.095723       0.043886       0.051837              7.780321       7.573895       1.179744      -0.072118       8.368785       0.466168       7.398282          -0.000000
          194              N      17.734429       6.404626      12.901154      -0.135211      22.647404 0.39380502E+03  0.88521719E+04                                 6.551580                            6.301641       0.448341       2.192455                    0.998706      25.277611      66.534642       0.720576       0.378144      -1.112335       0.183737      -0.013941      -0.142488       0.232930       0.013494       0.151205      -0.008627      -0.219039      -0.061733      -0.216895       0.096248       0.120648              6.666799       6.300280       0.797935       0.640176       7.861399      -0.233954       5.838719          -0.000002
          195              N       6.351400      11.488262       8.671729      -0.121437      24.188122 0.42619376E+03  0.98623894E+04                                 7.415072                            7.029732      -0.086646       2.019642                    0.998968      26.187431      72.086753       0.608736       0.434812      -1.064264       0.006805       0.138580      -0.098094       0.169921      -0.006730       0.007276       0.079787       0.117013      -0.003657      -0.114769       0.054318       0.060451              7.805829       7.925214      -1.485870       0.019852       7.786564       0.383637       7.705708          -0.000000
          196              N       6.293073       5.145760      11.235681      -0.132389      23.674247 0.41734818E+03  0.96257050E+04                                 7.424258                            7.059325      -0.242039       1.960361                    0.998929      26.562275      73.457889       0.593080       0.447774      -1.054445      -0.002627       0.128944       0.097138       0.161460       0.002189      -0.000733      -0.070524       0.086896      -0.002182      -0.095554       0.043394       0.052160              7.770741       7.566090       1.181020       0.069402       8.356953      -0.466790       7.389182          -0.000000
          197              N       7.620399       6.272781      12.901154      -0.135676      22.643760 0.39371611E+03  0.88493615E+04                                 6.549116                            6.299464       0.446732       2.191910                    0.998709      25.278960      66.527470       0.720978       0.377968      -1.112504      -0.184367       0.012246      -0.141271       0.232591       0.013553      -0.150907       0.009715      -0.217586      -0.062208      -0.216235       0.096230       0.120005              6.664086       6.298517       0.798157      -0.639991       7.856008       0.232975       5.837732          -0.000002
          198              N       6.326049      13.866542       8.671729      -0.119536      24.152662 0.42541045E+03  0.98420964E+04                                 7.416743                            7.030213      -0.096597       2.016615                    0.998935      26.181483      72.118915       0.607668       0.435672      -1.063484      -0.008614      -0.138399      -0.098221       0.169929      -0.005996      -0.007887      -0.080579       0.115616      -0.001976      -0.115025       0.054332       0.060694              7.808011       7.929737      -1.485451      -0.018004       7.786251      -0.384540       7.708045          -0.000000
          199              N      11.484469       6.384340       3.409211      -0.133454      23.696785 0.41781521E+03  0.96369123E+04                                 7.419250                            7.055162      -0.236424       1.962074                    0.998893      26.557773      73.390883       0.594417       0.446746      -1.055299       0.129333       0.003159       0.097903       0.162241      -0.002500      -0.070292       0.000649      -0.086068      -0.000256      -0.095050       0.042662       0.052388              7.764974       8.350219      -1.177095      -0.467169       7.558986      -0.070976       7.385717          -0.000000
          200              N      12.611488       5.057016       5.074683      -0.136293      22.675107 0.39442443E+03  0.88694822E+04                                 6.555752                            6.305559       0.446252       2.191344                    0.998686      25.302462      66.610378       0.720538       0.378020      -1.112439       0.013208       0.183781      -0.140738       0.231856      -0.013252       0.009360       0.151784       0.216918      -0.062593      -0.216839       0.097141       0.119698              6.671128       7.866138      -0.799334       0.232890       6.304833       0.640734       5.842413          -0.000002
          201              N       7.527851       6.351378       0.845259      -0.118852      24.133916 0.42497826E+03  0.98297414E+04                                 7.413999                            7.027839      -0.094203       2.017374                    0.998902      26.172258      72.088269       0.607607       0.435821      -1.063378      -0.137771       0.008281      -0.098344       0.169473       0.006297      -0.081038       0.008221      -0.116230      -0.001338      -0.115708       0.054605       0.061103              7.804980       7.783977       1.484994      -0.383636       7.927040       0.017621       7.703922          -0.000000
          202              N      13.870355       6.293062       3.409211      -0.132441      23.657766 0.41703565E+03  0.96176308E+04                                 7.425387                            7.060654      -0.246292       1.959519                    0.998830      26.550165      73.444419       0.592466       0.448278      -1.054046      -0.129945      -0.002839       0.097600       0.162541      -0.003183       0.070237      -0.000537      -0.087106      -0.002399      -0.095372       0.043316       0.052056              7.771907       8.357674      -1.180229       0.467577       7.566413       0.069065       7.391633          -0.000000
          203              N      12.743337       7.620386       5.074683      -0.134041      22.616055 0.39304948E+03  0.88303423E+04                                 6.543701                            6.294174       0.449154       2.192907                    0.998692      25.257794      66.449364       0.721297       0.377974      -1.112537      -0.013667      -0.183721      -0.142191       0.232720      -0.013439      -0.009031      -0.151476       0.219417      -0.060356      -0.217267       0.096678       0.120589              6.658696       7.851770      -0.795755      -0.233931       6.292556      -0.640088       5.831760          -0.000002
          204              N       5.149571       6.326023       0.845259      -0.119194      24.135347 0.42512606E+03  0.98359365E+04                                 7.422300                            7.036049      -0.100685       2.015350                    0.998926      26.186542      72.183849       0.606229       0.436688      -1.062642       0.137978      -0.009080      -0.098522       0.169785       0.006316       0.080963      -0.007129      -0.117013      -0.000957      -0.115830       0.055396       0.060435              7.813757       7.793076       1.486524       0.383615       7.935448      -0.018553       7.712747          -0.000000
          205              O      14.244356      14.951729      12.068418      -0.556145      35.877023 0.60305439E+03  0.14972087E+05                                 8.722519                            7.745834      -0.222722       1.993301                    0.992301      27.700022      74.852577       0.661255       0.373088      -1.124110      -0.020889      -0.018755      -0.013943       0.031345       0.004207       0.021627       0.003739      -0.085662       0.037942      -0.056061       0.018197       0.037865              9.293371       8.413614       0.279454       2.166687       7.049990       2.170419      12.416510           0.000001
          206              O      12.368100      14.576477      11.248203      -0.594802      28.371631 0.47599718E+03  0.11084931E+05                                 7.175702                            6.657660       0.850258       2.319889                    0.997462      27.416743      70.624307       0.753195       0.349197      -1.148427       0.028103      -0.012773      -0.010314       0.032547       0.008563      -0.005664      -0.051374       0.000051      -0.167193      -0.080186       0.024226       0.055960              7.353317       9.867547       0.485109      -0.466197       6.179864       0.590519       6.012542          -0.000000
          207              O      15.551393      13.630743      10.186934      -0.478141      27.937034 0.47377444E+03  0.11094107E+05                                 7.349578                            6.734401       0.186057       2.135601                    0.996532      26.470091      69.881716       0.728665       0.358970      -1.132938      -0.148562       0.010811       0.015127       0.149721       0.050088       0.029888      -0.001756       0.145524      -0.364077      -0.125359      -0.026535       0.151894              7.723906      11.619434       0.294593      -0.028323       5.478709       0.425231       6.073574          -0.000001
          208              O      14.270979      15.910139       8.962874      -0.473268      27.549260 0.47584529E+03  0.11134821E+05                                 7.246133                            6.733421       0.192061       2.145837                    0.996060      26.138900      68.581411       0.732574       0.357303      -1.136287      -0.032565      -0.127731      -0.028063       0.134771       0.084336       0.039666       0.059807      -0.064598      -0.355368      -0.136472      -0.031069       0.167541              7.499440       6.692508       0.745815      -0.485989       9.682972       1.394836       6.122839           0.000002
          209              O      15.160930      14.657612       6.846596      -0.566615      34.821095 0.59491071E+03  0.14672573E+05                                 8.478716                            7.634256       0.071640       2.089623                    0.991546      27.590325      73.534386       0.675987       0.367378      -1.132084      -0.012449      -0.005083       0.020057       0.024147       0.012565      -0.000643      -0.035122       0.047526       0.035874      -0.051374       0.016508       0.034866              8.961404       7.778632       1.990178      -2.480690       8.751596      -1.866644      10.353984           0.000002
          210              O      14.586640      12.704024       7.569762      -0.549292      28.352087 0.49023898E+03  0.11524173E+05                                 7.275244                            6.845104       0.456908       2.207797                    0.996012      27.070419      70.521210       0.726977       0.358413      -1.138682       0.000986       0.029033       0.013618       0.032083      -0.015164       0.029698       0.013187      -0.015875      -0.056454      -0.046107       0.018586       0.027521              7.405973       6.318555       0.878939      -0.316957       8.832602       1.132048       7.066762           0.000000
          211              O      11.110494      10.403078      12.068418      -0.556938      35.924448 0.60413320E+03  0.15006323E+05                                 8.731749                            7.754391      -0.223900       1.992461                    0.992276      27.720383      74.938418       0.660649       0.373245      -1.123935       0.020377       0.019002      -0.014002       0.031183       0.003735      -0.022271      -0.003406      -0.085555       0.039494      -0.056550       0.019164       0.037386              9.303166       8.420541       0.279422      -2.165429       7.058729      -2.174678      12.430228           0.000000
          212              O      12.986750      10.778328      11.248203      -0.596406      28.397818 0.47656194E+03  0.11101269E+05                                 7.179409                            6.661086       0.848250       2.319013                    0.997558      27.434580      70.678225       0.753097       0.349142      -1.148482      -0.026403       0.012519      -0.010094       0.030915       0.008337       0.005277       0.051461      -0.002206      -0.165008      -0.079513       0.023203       0.056311              7.357082       9.872671       0.485228       0.466288       6.182727      -0.591134       6.015848          -0.000000
          213              O       9.803456      11.724062      10.186934      -0.481036      28.050928 0.47631946E+03  0.11168983E+05                                 7.371102                            6.753949       0.120482       2.113178                    0.996160      26.524628      70.080445       0.727348       0.359127      -1.132780       0.149464      -0.008848       0.014953       0.150471       0.048958      -0.030219       0.001927       0.145962      -0.362681      -0.124995      -0.026293       0.151288              7.747077      11.657012       0.290575       0.029391       5.489460      -0.426074       6.094759          -0.000001
          214              O      11.083870       9.444665       8.962874      -0.473837      27.528572 0.47532874E+03  0.11119031E+05                                 7.238749                            6.726420       0.195403       2.146954                    0.996087      26.135083      68.546222       0.733547       0.356948      -1.136639       0.031718       0.126218      -0.028358       0.133196       0.084332      -0.038544      -0.059627      -0.062746      -0.355378      -0.136158      -0.030701       0.166859              7.491579       6.689196       0.744811       0.484932       9.670802      -1.392322       6.114738           0.000002
          215              O      10.193918      10.697192       6.846596      -0.567944      34.910149 0.59692286E+03  0.14735636E+05                                 8.495053                            7.648848       0.067232       2.087675                    0.991487      27.630755      73.692120       0.675072       0.367540      -1.131881       0.013096       0.004846       0.019685       0.024135       0.012711      -0.000234       0.035402       0.047278       0.034352      -0.051611       0.017185       0.034426              8.978663       7.790764       1.994908       2.484330       8.771318       1.868692      10.373907           0.000002
          216              O      10.768207      12.650779       7.569762      -0.549182      28.367477 0.49056639E+03  0.11533998E+05                                 7.279054                            6.848365       0.455865       2.207392                    0.995972      27.073303      70.539296       0.726636       0.358515      -1.138581      -0.000973      -0.029158       0.013805       0.032275      -0.014530      -0.029578      -0.013459      -0.015170      -0.056185      -0.045795       0.019044       0.026751              7.410089       6.321615       0.880159       0.317496       8.837523      -1.131669       7.071130           0.000000
          217              O       8.613046      11.110474       4.241947      -0.556090      35.892072 0.60341587E+03  0.14984070E+05                                 8.726529                            7.749853      -0.222345       1.993062                    0.992300      27.707457      74.892663       0.660833       0.373251      -1.123929      -0.018564       0.020285      -0.013908       0.030815      -0.003085       0.003852      -0.021063       0.085563       0.040597      -0.055971       0.018709       0.037261              9.297462       7.055347      -0.279439       2.174325       8.414656      -2.163848      12.422383           0.000001
          218              O       8.237798      12.986729       3.421733      -0.594274      28.349447 0.47549065E+03  0.11069996E+05                                 7.171517                            6.653685       0.852549       2.320795                    0.997473      27.406535      70.583998       0.753506       0.349151      -1.148484      -0.012679      -0.028719      -0.009955       0.032934      -0.008488      -0.051621       0.005533       0.000000      -0.167008      -0.080327       0.024275       0.056052              7.349078       6.176495      -0.484330       0.589868       9.862551       0.466445       6.008187          -0.000000
          219              O       7.292058       9.803434       2.360464      -0.480705      28.000245 0.47519424E+03  0.11135438E+05                                 7.359786                            6.743945       0.186712       2.135303                    0.996511      26.503571      69.990534       0.728252       0.358912      -1.133008       0.009013       0.149558       0.015047       0.150583      -0.048595      -0.002359      -0.029517      -0.146414      -0.361667      -0.124544      -0.026410       0.150954              7.734826       5.483708      -0.291275       0.425789      11.636611       0.029879       6.084158          -0.000001
          220              O       9.571457      11.083851       1.136404      -0.472387      27.501833 0.47475009E+03  0.11101990E+05                                 7.233061                            6.721278       0.203079       2.149207                    0.996184      26.124323      68.504700       0.734007       0.356837      -1.136740      -0.127806       0.031965      -0.028182       0.134723      -0.084882       0.059405      -0.039394       0.063441      -0.358333      -0.137132      -0.030874       0.168006              7.485404       9.660942      -0.744586       1.390126       6.686573       0.484124       6.108697           0.000002
          221              O      14.657642      16.532601      14.673067      -0.565376      34.819347 0.59489503E+03  0.14672878E+05                                 8.481195                            7.636155       0.067544       2.088486                    0.991400      27.585651      73.536566       0.675602       0.367570      -1.131875      -0.005802       0.013413       0.021565       0.026051      -0.013582      -0.035938       0.000635      -0.046883       0.036756      -0.052143       0.016106       0.036038              8.964160       8.757124      -1.991855      -1.868474       7.779818       2.480798      10.355537           0.000002
          222              O      12.704056      17.106887      15.396233      -0.549592      28.386758 0.49102684E+03  0.11547748E+05                                 7.282803                            6.851919       0.456087       2.207251                    0.995931      27.082244      70.575848       0.726379       0.358551      -1.138531       0.029087      -0.000694       0.014303       0.032421       0.015103       0.013721      -0.029931       0.017035      -0.056162      -0.046636       0.019266       0.027370              7.413940       8.841207      -0.880591       1.133382       6.326002       0.317567       7.074612           0.000000
          223              O       4.064400      14.244328       4.241947      -0.556951      35.942307 0.60450473E+03  0.15019037E+05                                 8.737443                            7.759090      -0.228294       1.991052                    0.992197      27.726373      74.982519       0.660101       0.373468      -1.123680       0.018739      -0.020264      -0.013279       0.030629      -0.003558      -0.003359       0.022303       0.085729       0.040703      -0.056786       0.019543       0.037243              9.309626       7.062574      -0.278652      -2.176160       8.425530       2.166510      12.440772           0.000000
          224              O       4.439648      12.368072       3.421733      -0.594564      28.324826 0.47493434E+03  0.11053094E+05                                 7.164423                            6.647267       0.856584       2.322116                    0.997614      27.402856      70.547014       0.754348       0.348886      -1.148776       0.012974       0.028265      -0.010617       0.032863      -0.008309       0.051573      -0.005845       0.000934      -0.167609      -0.080359       0.024021       0.056338              7.341684       6.168918      -0.483938      -0.588745       9.853749      -0.465751       6.002386          -0.000000
          225              O       5.385365       2.873967       2.360464      -0.479015      27.952426 0.47416986E+03  0.11105350E+05                                 7.349095                            6.734072       0.190514       2.136716                    0.996471      26.480626      69.908926       0.729214       0.358635      -1.133236      -0.010141      -0.149647       0.014971       0.150735      -0.049036       0.001842       0.030016      -0.146367      -0.364327      -0.125461      -0.026267       0.151728              7.723356       5.479491      -0.295598      -0.425375      11.618037      -0.028073       6.072540          -0.000001
          226              O       3.105966       1.593549       1.136404      -0.473024      27.568501 0.47631119E+03  0.11149197E+05                                 7.250382                            6.737311       0.186839       2.144249                    0.995981      26.147740      68.630301       0.732217       0.357366      -1.136161       0.127321      -0.032118      -0.028113       0.134285      -0.084356      -0.059701       0.038898       0.063776      -0.356864      -0.136707      -0.030672       0.167380              7.503711       9.687988      -0.745676      -1.394942       6.697688      -0.486216       6.125457           0.000002
          227              O      10.697209       8.822206      14.673067      -0.565808      34.823635 0.59492853E+03  0.14673382E+05                                 8.479968                            7.634848       0.072671       2.089854                    0.991476      27.589677      73.537828       0.675886       0.367424      -1.132028       0.005809      -0.012673       0.020954       0.025168      -0.013385       0.035921      -0.000227      -0.047201       0.036156      -0.052221       0.016613       0.035608              8.962964       8.755303      -1.991428       1.867321       7.779449      -2.480625      10.354140           0.000002
          228              O      12.650796       8.247920      15.396233      -0.550224      28.385047 0.49095949E+03  0.11545540E+05                                 7.281241                            6.850380       0.455971       2.207347                    0.995923      27.087159      70.582202       0.726645       0.358439      -1.138642      -0.028029       0.000779       0.014038       0.031357       0.015003      -0.013590       0.029911       0.014674      -0.054734      -0.046066       0.018982       0.027084              7.412390       8.839750      -0.879918      -1.133363       6.324168      -0.317546       7.073252           0.000000
          229              O       7.905648      10.403077      11.410994      -0.556090      35.892074 0.60341596E+03  0.14984073E+05                                 8.726530                            7.749853      -0.222345       1.993062                    0.992300      27.707458      74.892666       0.660833       0.373251      -1.123929      -0.020285       0.018564       0.013908       0.030815      -0.003085      -0.021063       0.003852      -0.085563       0.040597      -0.055971       0.018709       0.037261              9.297463       8.414651      -0.279441      -2.163840       7.055352       2.174333      12.422385           0.000001
          230              O       6.029393      10.778329      12.231208      -0.594274      28.349455 0.47549096E+03  0.11070004E+05                                 7.171518                            6.653687       0.852549       2.320795                    0.997473      27.406534      70.583993       0.753506       0.349151      -1.148484       0.028719       0.012679       0.009955       0.032934      -0.008488       0.005533      -0.051621      -0.000000      -0.167008      -0.080327       0.024275       0.056052              7.349079       9.862551      -0.484339       0.466446       6.176499       0.589867       6.008188          -0.000000
          231              O       9.212690      11.724063      13.292477      -0.480705      28.000230 0.47519380E+03  0.11135425E+05                                 7.359783                            6.743942       0.186713       2.135303                    0.996511      26.503566      69.990515       0.728252       0.358912      -1.133008      -0.149558      -0.009013      -0.015047       0.150583      -0.048595      -0.029517      -0.002359       0.146414      -0.361667      -0.124544      -0.026410       0.150954              7.734823      11.636608      -0.291286       0.029880       5.483706       0.425789       6.084155          -0.000001
          232              O       7.932269       9.444667      14.516537      -0.472387      27.501845 0.47475032E+03  0.11101996E+05                                 7.233063                            6.721280       0.203079       2.149207                    0.996184      26.124323      68.504702       0.734007       0.356837      -1.136740      -0.031965       0.127806       0.028182       0.134723      -0.084882      -0.039394       0.059405      -0.063441      -0.358333      -0.137132      -0.030874       0.168006              7.485407       6.686573      -0.744584       0.484126       9.660948       1.390125       6.108699           0.000002
          233              O       2.483510       4.358490       0.979874      -0.565376      34.819353 0.59489519E+03  0.14672883E+05                                 8.481197                            7.636156       0.067544       2.088486                    0.991400      27.585650      73.536565       0.675602       0.367570      -1.131875      -0.013413       0.005802      -0.021565       0.026051      -0.013582       0.000635      -0.035938       0.046883       0.036756      -0.052143       0.016106       0.036038              8.964161       7.779810      -1.991855       2.480792       8.757138      -1.868481      10.355537           0.000002
          234              O       1.909227       6.312078       0.256708      -0.549592      28.386764 0.49102689E+03  0.11547750E+05                                 7.282804                            6.851920       0.456087       2.207251                    0.995931      27.082244      70.575850       0.726379       0.358551      -1.138531       0.000694      -0.029087      -0.014303       0.032421       0.015103      -0.029931       0.013721      -0.017035      -0.056162      -0.046636       0.019266       0.027370              7.413942       6.326001      -0.880591       0.317568       8.841213       1.133383       7.074613           0.000000
          235              O       4.771802      14.951728      11.410994      -0.556951      35.942301 0.60450437E+03  0.15019027E+05                                 8.737442                            7.759088      -0.228294       1.991052                    0.992197      27.726373      74.982519       0.660101       0.373468      -1.123680       0.020264      -0.018739       0.013279       0.030629      -0.003558       0.022303      -0.003359      -0.085729       0.040703      -0.056786       0.019543       0.037243              9.309625       8.425530      -0.278654       2.166509       7.062570      -2.176161      12.440774           0.000000
          236              O       6.648057      14.576478      12.231208      -0.594564      28.324824 0.47493428E+03  0.11053092E+05                                 7.164422                            6.647267       0.856584       2.322116                    0.997614      27.402856      70.547014       0.754348       0.348886      -1.148776      -0.028265      -0.012974       0.010617       0.032863      -0.008309      -0.005845       0.051573      -0.000934      -0.167609      -0.080359       0.024021       0.056338              7.341684       9.853747      -0.483942      -0.465751       6.168919      -0.588744       6.002385          -0.000000
          237              O      16.142160      13.630744      13.292477      -0.479015      27.952416 0.47416977E+03  0.11105347E+05                                 7.349093                            6.734071       0.190515       2.136716                    0.996471      26.480621      69.908905       0.729214       0.358635      -1.133236       0.149647       0.010141      -0.014971       0.150735      -0.049036       0.030016       0.001842       0.146367      -0.364327      -0.125461      -0.026267       0.151728              7.723354      11.618029      -0.295610      -0.028074       5.479492      -0.425375       6.072540          -0.000001
          238              O      17.422582      15.910141      14.516537      -0.473024      27.568489 0.47631102E+03  0.11149192E+05                                 7.250380                            6.737310       0.186839       2.144249                    0.995981      26.147740      68.630301       0.732217       0.357366      -1.136161       0.032117      -0.127321       0.028113       0.134285      -0.084356       0.038898      -0.059702      -0.063776      -0.356864      -0.136707      -0.030672       0.167380              7.503708       6.697684      -0.745669      -0.486218       9.687985      -1.394941       6.125455           0.000002
          239              O      10.193912       8.318910       0.979874      -0.565808      34.823629 0.59492830E+03  0.14673375E+05                                 8.479967                            7.634846       0.072671       2.089854                    0.991476      27.589677      73.537827       0.675886       0.367424      -1.132028       0.012673      -0.005809      -0.020954       0.025168      -0.013386      -0.000227       0.035921       0.047201       0.036156      -0.052221       0.016613       0.035608              8.962963       7.779444      -1.991425      -2.480625       8.755305       1.867325      10.354141           0.000002
          240              O      10.768195       6.365323       0.256708      -0.550224      28.385048 0.49095956E+03  0.11545542E+05                                 7.281241                            6.850380       0.455970       2.207347                    0.995923      27.087161      70.582207       0.726645       0.358439      -1.138642      -0.000779       0.028029      -0.014038       0.031357       0.015003       0.029911      -0.013590      -0.014673      -0.054734      -0.046066       0.018982       0.027084              7.412390       6.324165      -0.879914      -0.317548       8.839753      -1.133363       7.073252           0.000000
          241              O       8.613040       7.905628       3.584523      -0.556938      35.924461 0.60413368E+03  0.15006337E+05                                 8.731752                            7.754395      -0.223900       1.992461                    0.992276      27.720383      74.938419       0.660648       0.373245      -1.123935      -0.019003      -0.020377       0.014002       0.031183       0.003735      -0.003406      -0.022271       0.085555       0.039494      -0.056550       0.019164       0.037386              9.303169       7.058734       0.279425      -2.174683       8.420544      -2.165426      12.430228           0.000000
          242              O       8.237786       6.029373       4.404738      -0.596406      28.397808 0.47656155E+03  0.11101258E+05                                 7.179407                            6.661084       0.848250       2.319013                    0.997558      27.434581      70.678232       0.753097       0.349142      -1.148482      -0.012519       0.026403       0.010094       0.030915       0.008337       0.051461       0.005276       0.002206      -0.165008      -0.079513       0.023203       0.056311              7.357081       6.182727       0.485235      -0.591134       9.872669       0.466290       6.015848          -0.000000
          243              O       7.292058       9.212668       5.466007      -0.481036      28.050928 0.47631939E+03  0.11168981E+05                                 7.371102                            6.753949       0.120482       2.113178                    0.996160      26.524625      70.080433       0.727348       0.359127      -1.132780       0.008848      -0.149464      -0.014953       0.150471       0.048958       0.001927      -0.030219      -0.145961      -0.362681      -0.124995      -0.026293       0.151288              7.747077       5.489461       0.290585      -0.426074      11.657012       0.029391       6.094759          -0.000001
          244              O       9.571452       7.932251       6.690067      -0.473837      27.528562 0.47532837E+03  0.11119020E+05                                 7.238747                            6.726417       0.195403       2.146954                    0.996087      26.135084      68.546225       0.733547       0.356948      -1.136639      -0.126218      -0.031718       0.028358       0.133196       0.084332      -0.059627      -0.038544       0.062747      -0.355378      -0.136158      -0.030701       0.166859              7.491577       9.670803       0.744812      -1.392320       6.689192       0.484933       6.114735           0.000002
          245              O       8.318927       8.822205       8.806345      -0.567944      34.910147 0.59692291E+03  0.14735637E+05                                 8.495052                            7.648849       0.067232       2.087675                    0.991487      27.630755      73.692120       0.675072       0.367540      -1.131881      -0.004846      -0.013096      -0.019685       0.024135       0.012711       0.035402      -0.000234      -0.047278       0.034352      -0.051611       0.017185       0.034426              8.978662       8.771322       1.994904       1.868695       7.790757       2.484327      10.373907           0.000002
          246              O       6.365339       8.247919       8.083179      -0.549182      28.367476 0.49056642E+03  0.11533998E+05                                 7.279054                            6.848365       0.455865       2.207392                    0.995972      27.073302      70.539296       0.726636       0.358515      -1.138581       0.029158       0.000973      -0.013806       0.032275      -0.014530      -0.013459      -0.029578       0.015170      -0.056185      -0.045795       0.019044       0.026751              7.410089       8.837525       0.880155      -1.131668       6.321612       0.317498       7.071130           0.000000
          247              O       4.064384       4.771774       3.584523      -0.556145      35.877013 0.60305412E+03  0.14972079E+05                                 8.722517                            7.745833      -0.222722       1.993301                    0.992301      27.700023      74.852582       0.661255       0.373088      -1.124110       0.018755       0.020889       0.013943       0.031345       0.004207       0.003739       0.021627       0.085662       0.037942      -0.056061       0.018197       0.037865              9.293369       7.049985       0.279456       2.170419       8.413613       2.166684      12.416510           0.000001
          248              O       4.439638       6.648030       4.404738      -0.594802      28.371638 0.47599746E+03  0.11084939E+05                                 7.175703                            6.657662       0.850259       2.319889                    0.997462      27.416741      70.624299       0.753195       0.349197      -1.148427       0.012773      -0.028103       0.010314       0.032547       0.008563      -0.051374      -0.005664      -0.000051      -0.167192      -0.080186       0.024226       0.055960              7.353318       6.179867       0.485113       0.590518       9.867545      -0.466196       6.012542          -0.000000
          249              O       5.385367       3.464735       5.466007      -0.478140      27.937015 0.47377404E+03  0.11094095E+05                                 7.349574                            6.734397       0.186058       2.135602                    0.996532      26.470085      69.881690       0.728665       0.358969      -1.132938      -0.010811       0.148562      -0.015127       0.149721       0.050088      -0.001756       0.029888      -0.145524      -0.364076      -0.125359      -0.026535       0.151894              7.723901       5.478708       0.294605       0.425230      11.619424      -0.028323       6.073570          -0.000001
          250              O       3.105973       4.745153       6.690067      -0.473268      27.549261 0.47584536E+03  0.11134823E+05                                 7.246133                            6.733422       0.192062       2.145837                    0.996060      26.138899      68.581409       0.732574       0.357303      -1.136287       0.127731       0.032565       0.028063       0.134771       0.084336       0.059807       0.039666       0.064599      -0.355368      -0.136472      -0.031069       0.167541              7.499440       9.682975       0.745805       1.394837       6.692504      -0.485992       6.122840           0.000002
          251              O       4.358499       3.855200       8.806345      -0.566615      34.821084 0.59491021E+03  0.14672558E+05                                 8.478714                            7.634253       0.071640       2.089624                    0.991546      27.590325      73.534385       0.675988       0.367378      -1.132084       0.005083       0.012449      -0.020057       0.024147       0.012565      -0.035122      -0.000643      -0.047526       0.035874      -0.051374       0.016508       0.034866              8.961403       8.751598       1.990175      -1.866649       7.778622      -2.480689      10.353987           0.000002
          252              O       6.312087       4.429486       8.083179      -0.549292      28.352088 0.49023903E+03  0.11524174E+05                                 7.275244                            6.845105       0.456908       2.207797                    0.996012      27.070420      70.521214       0.726977       0.358413      -1.138682      -0.029033      -0.000986      -0.013618       0.032083      -0.015164       0.013187       0.029698       0.015875      -0.056454      -0.046107       0.018586       0.027521              7.405973       8.832606       0.878934       1.132047       6.318551      -0.316959       7.066762           0.000000

******************************************************
Auxiliary information for the entire system
The total spin magnetic moment of the unit cell is   0.000126
The total net atomic charge of the unit cell is   0.000002
Accuracy of reproducing the electrostatic potential in the unit cell:
  The inner radius (bohr) =    5.0000
  The outer radius (bohr) =   12.0000
  Valid grid points have density less than (e/(bohr^3)) =    0.0001
  The number of valid grid points were=        10970
  The rms potential error without charges in kcal/mol is=      7.11434
  The rms potential error with partial charges in kcal/mol is=      0.75105
  The RRMSE value at monopole order=      0.10557
  The rms potential error with partial charges and cloud penetration in kcal/mol is=      0.75841
  The RRMSE value at monopole order with cloud penetration is=      0.10660
  The rms potential error with partial charges and atomic dipoles in kcal/mol is=      0.31218
  The RRMSE value at dipole order=      0.04388
  The rms potential error with partial charges, atomic dipoles and cloud penetration in kcal/mol is=      0.32402
  The RRMSE value at dipole order with cloud penetration=      0.04554

******************************************************
The electron densities and ab initio electrostatic potential were computed in VASP using the PBE functional and
projector augmented wave method. See the main text of the journal article for a description of computational details.
The atomic charges, dipoles, and quadrupoles were computed with the DDEC6 method as described in
(a) T. A. Manz and N. Gabaldon Limas, RSC Adv. 6 (2016) 47771-47801 DOI: 10.1039/c6ra04656h
(b) N. Gabaldon Limas and T. A. Manz, RSC Adv. 8 (2018) 2678-2707 DOI: 10.1039/c7ra11829e.
For each atom in the material, the electron cloud parameters were fit to the spherically averaged atom-in-material
electron density using radial positions for which this density was between 10^-4 and 10^-2 electrons per cubic bohr.
The polarizabilities, dispersion coefficients, and quantum Drude oscillator (QDO) parameters were fit using the MCLF method.
The magnetic structure of the system was optimized in VASP from the default ferromagnetic initial guess using spin polarization.
The atomic spin moments (ASMs) were computed on this optimized magnetic structure using the DDEC6 partition as inputs
to the method of T. A. Manz and D. S. Sholl, J. Chem. Theory Comput. 7 (2011) 4146-4164 DOI: 10.1021/ct200539n.
The RMSE and RRMSE were computed using a uniform grid with Ewald summation.
