# Supplementary material for: A collection of forcefield precursors for metal–organic frameworks
Source: RSC Adv. 2019 Nov 13;9(63):36492–507. doi: 10.1039/c9ra07327b (PMC9075174; doi:10.1039/c9ra07327b)
Supplement: RA-009-C9RA07327B-s4449 [file RA-009-C9RA07327B-s4449.xyz]

  128
jmolscript: load "" {1 1 1} spacegroup "x,y,z" unitcell [{     12.600800     0.000000     0.000000 }, {      6.300394    12.537241     0.000000 }, {      6.300372    -0.000008    12.537252 }]
Cu     5.209294     5.972491    -0.012537     0.295529
Cu    11.509694     6.564750     0.012537     0.295085
Cu    14.659866     6.281150    12.241122     0.295130
Cu    14.659893     6.256083     0.296130     0.295262
Cu    11.509682     0.012533     6.564756     0.295081
Cu     5.209283    -0.012541     5.972496     0.295523
Cu    14.659883     0.296126     6.256089     0.295257
Cu    14.659877    12.241107     6.281163     0.295121
H     13.165307     4.914597     2.988881     0.137179
H     13.040562     4.340392     1.552112     0.123511
H      6.600295     3.145593     0.994204     0.128981
H      6.901452     4.473286     1.745185     0.125656
H     13.165291     7.622636     9.548371     0.137171
H     13.040539     8.196841    10.985140     0.122739
H     19.201069     9.391640    11.543048     0.128331
H     19.502230     8.063947    10.792067     0.125371
H     10.015089     3.279735    11.183229     0.137126
H      9.890342     4.716503    10.609023     0.122994
H     16.050875     5.274411     9.414223     0.129983
H     16.352032     4.523430    10.741918     0.125644
H     10.015108     9.257498     1.354023     0.136628
H      9.890360     7.820730     1.928229     0.122967
H     16.050889     7.262822     3.123029     0.129821
H     16.352050     8.013803     1.795334     0.126090
H     13.165294     9.548358     7.622649     0.137162
H     13.040544    10.985125     8.196855     0.122738
H     19.201073    11.543032     9.391655     0.128330
H     19.502235    10.792052     8.063960     0.125373
H     13.165303     2.988875     4.914603     0.137182
H     13.040557     1.552108     4.340397     0.123513
H      6.600292     0.994201     3.145597     0.128980
H      6.901447     1.745181     4.473292     0.125656
H     10.015095     1.354016     9.257507     0.136628
H      9.890350     1.928223     7.820738     0.122968
H     16.050881     3.123022     7.262830     0.129819
H     16.352039     1.795328     8.013811     0.126089
H     10.015103    11.183217     3.279745     0.137124
H      9.890352    10.609010     4.716514     0.122997
H     16.050883     9.414211     5.274422     0.129984
H     16.352043    10.741905     4.523441     0.125646
H     11.828362     3.135562     3.135567     0.119683
H     12.768384     2.265478     2.265481     0.109770
H      7.894394     2.583924     2.583928     0.113386
H      7.312235     3.586902     3.586908     0.108494
H     11.828345     9.401671     9.401685     0.118399
H     12.768363    10.271755    10.271771     0.110830
H     20.495174     9.953309     9.953324     0.113985
H     19.913020     8.950331     8.950344     0.108560
H      8.678148     3.133051     9.404193     0.119143
H      9.618170     4.003136     8.534107     0.109874
H     17.344980     3.684689     8.852554     0.113819
H     16.762821     2.681710     9.855534     0.109454
H      8.678159     9.404182     3.133059     0.119143
H      9.618178     8.534097     4.003145     0.109873
H     17.344989     8.852544     3.684698     0.113819
H     16.762834     9.855523     2.681718     0.109455
C     14.852556     4.010662     2.310616     0.243087
C      4.954628     3.813827     2.036050     0.228084
C     13.389603     4.167377     2.429719    -0.286546
C      6.465465     3.620754     1.817902    -0.273924
C     14.852536     8.526571    10.226636     0.244069
C     17.555407     8.723406    10.501202     0.229525
C     13.389584     8.369856    10.107533    -0.285328
C     19.066242     8.916479    10.719350    -0.274009
C     11.702338     3.958000    10.279293     0.242335
C     14.405210     4.232566    10.082458     0.229556
C     10.239385     3.838897    10.436009    -0.285100
C     15.916046     4.450714     9.889384    -0.275646
C     11.702354     8.579233     2.257959     0.242494
C     14.405225     8.304667     2.454794     0.229277
C     10.239401     8.698336     2.101243    -0.285342
C     15.916061     8.086519     2.647868    -0.275903
C     14.852539    10.226622     8.526585     0.244064
C     17.555410    10.501187     8.723420     0.229526
C     13.389587    10.107518     8.369869    -0.285317
C     19.066245    10.719335     8.916494    -0.274010
C     14.852553     2.310611     4.010667     0.243056
C      4.954625     2.036046     3.813832     0.228084
C     13.389600     2.429715     4.167383    -0.286532
C      6.465462     1.817898     3.620758    -0.273921
C     11.702343     2.257952     8.579242     0.242501
C     14.405215     2.454786     8.304676     0.229273
C     10.239390     2.101236     8.698345    -0.285343
C     15.916051     2.647860     8.086528    -0.275901
C     11.702349    10.279281     3.958010     0.242334
C     14.405220    10.082447     4.232576     0.229556
C     10.239397    10.435997     3.838907    -0.285102
C     15.916056     9.889373     4.450724    -0.275653
C     15.520397     3.074130     3.074134    -0.073951
C      4.304425     2.962548     2.962553    -0.063047
C     12.749481     2.944996     2.945000    -0.139002
C      7.069041     2.933713     2.933717    -0.137389
C     15.520380     9.463103     9.463118    -0.075058
C     16.905207     9.574685     9.574699    -0.064767
C     12.749463     9.592237     9.592252    -0.139242
C     19.669823     9.603520     9.603535    -0.137002
C     12.370183     3.194483     9.342760    -0.073905
C     13.755011     3.306065     9.231179    -0.063807
C      9.599267     3.323617     9.213626    -0.138711
C     16.519627     3.334900     9.202343    -0.139164
C     12.370194     9.342750     3.194492    -0.073892
C     13.755021     9.231168     3.306073    -0.063816
C      9.599278     9.213616     3.323626    -0.138711
C     16.519637     9.202333     3.334909    -0.139159
Br     9.936962     7.552301    11.465693    -0.434563
Br     9.936986     4.984932     1.071559    -0.434606
Br     6.786785     7.340178     1.283689    -0.434414
Br    19.387563     5.197055    11.253563    -0.434218
Br     9.936979     1.071555     4.984937    -0.434603
Br     9.936969    11.465678     7.552315    -0.434559
Br    19.387574    11.253550     5.197067    -0.434220
Br     6.786774     1.283683     7.340185    -0.434415
N      4.285527     4.678898     1.306382    -0.149736
N     15.520400     4.800509     1.443038    -0.156204
N     16.886303     7.858335    11.230870    -0.149566
N     15.520377     7.736724    11.094214    -0.156876
N     13.736105     4.962233    10.947528    -0.148914
N     12.370178     4.825577    11.069140    -0.156769
N     13.736125     7.575000     1.589724    -0.149478
N     12.370198     7.711656     1.468112    -0.156013
N     16.886309    11.230855     7.858350    -0.149563
N     15.520383    11.094200     7.736738    -0.156880
N      4.285521     1.306378     4.678902    -0.149742
N     15.520394     1.443033     4.800514    -0.156189
N     13.736114     1.589717     7.575008    -0.149479
N     12.370187     1.468106     7.711664    -0.156007
N     13.736116    10.947516     4.962244    -0.148900
N     12.370189    11.069127     4.825588    -0.156772

The following XYZ coordinates are in angstroms. Other properties are in atomic units.
The sperically averaged electron density of each atom fit to a function of the form exp(a - br)
eigen_1, eigen_2 and eigen_3 are the three eigenvalues of traceless quadrupole moment tensor
  atom number  atomic symbol              X              Y              Z     net charge C6 coefficient C8 coefficient C10 coefficient fluctuating dipole atomic polarizability isotropic forcefield polarizability              a              b squared Pearson coefficient          <r^3>          <r^4>         wp_QDO          m_QDO          q_QDO       dipole_x       dipole_y       dipole_z         dipole            Qxy            Qxz            Qyz     Q(x^2-y^2)  Q(3z^2 - R^2)        eigen_1        eigen_2        eigen_3 static polarizability      alpha(xx)      alpha(xy)      alpha(xz)      alpha(yy)      alpha(yz)      alpha(zz) atomic spin moment
            1             Cu       5.209294       5.972491      -0.012537       0.295529     105.286287 0.22148004E+04  0.73919910E+05                                20.495353                           17.365355       0.591937       1.960716                    0.997576      56.319082     160.326873       0.359431       0.510580      -1.070259       0.000836       0.055093       0.006201       0.055447      -0.006918       0.029509      -0.001322       0.015027      -0.059526      -0.036231       0.001157       0.035074             24.227297      26.037482       0.073848      -7.404402      21.910650       0.240384      24.733760          -0.000001
            2             Cu      11.509694       6.564750       0.012537       0.295085     105.318154 0.22155535E+04  0.73959282E+05                                20.516168                           17.381800       0.588081       1.959455                    0.997586      56.350331     160.487617       0.358804       0.511374      -1.069729       0.000657      -0.055370      -0.006024       0.055700       0.007564      -0.029784      -0.001491       0.016015      -0.059497      -0.036363       0.000463       0.035900             24.253331      26.071308      -0.075098       7.413699      21.931263       0.239095      24.757421          -0.000001
            3             Cu      14.659866       6.281150      12.241122       0.295130     105.334547 0.22161579E+04  0.73982032E+05                                20.512040                           17.379370       0.589152       1.959682                    0.997599      56.347671     160.465316       0.358990       0.511091      -1.069912       0.000990      -0.006123       0.055859       0.056202      -0.029830      -0.007438       0.001392       0.037717       0.005705      -0.036392       0.000527       0.035865             24.246782      26.063907       7.407210       0.073517      24.747986      -0.238004      21.928453          -0.000002
            4             Cu      14.659893       6.256083       0.296130       0.295262     105.299807 0.22151764E+04  0.73939253E+05                                20.503858                           17.372456       0.590478       1.960278                    0.997610      56.332676     160.398840       0.359165       0.510911      -1.070033       0.001150       0.006333      -0.055584       0.055955       0.029735       0.007180       0.001369       0.037811       0.004705      -0.036157       0.000293       0.035864             24.237106      26.049868      -7.403816      -0.074112      24.740452      -0.236870      21.920997          -0.000002
            5             Cu      11.509682       0.012533       6.564756       0.295081     105.318172 0.22155562E+04  0.73959303E+05                                20.515987                           17.381662       0.588223       1.959496                    0.997586      56.350140     160.486345       0.358810       0.511365      -1.069735       0.000662      -0.006025      -0.055376       0.055707      -0.029787       0.007562      -0.001486       0.037751       0.005739      -0.036367       0.000470       0.035897             24.253093      26.071079       7.413584      -0.075092      24.757112       0.239109      21.931089          -0.000000
            6             Cu       5.209283      -0.012541       5.972496       0.295523     105.286612 0.22148107E+04  0.73920321E+05                                20.495345                           17.365355       0.591943       1.960718                    0.997576      56.319196     160.327115       0.359432       0.510578      -1.070261       0.000837       0.006206       0.055092       0.055447       0.029503      -0.006911      -0.001316       0.037277       0.007196      -0.036222       0.001152       0.035069             24.227278      26.037459      -7.404392       0.073883      24.733716       0.240375      21.910659           0.000000
            7             Cu      14.659883       0.296126       6.256089       0.295257     105.300156 0.22151890E+04  0.73939749E+05                                20.503832                           17.372448       0.590554       1.960296                    0.997609      56.332794     160.399032       0.359167       0.510908      -1.070035       0.001155      -0.055587       0.006333       0.055958       0.007176       0.029737       0.001370       0.016560      -0.059069      -0.036158       0.000291       0.035867             24.237061      26.049825      -0.074112      -7.403799      21.920932      -0.236853      24.740425          -0.000001
            8             Cu      14.659877      12.241107       6.281163       0.295121     105.334980 0.22161695E+04  0.73982640E+05                                20.512346                           17.379622       0.589056       1.959650                    0.997599      56.348135     160.467749       0.358980       0.511104      -1.069904       0.000990       0.055859      -0.006116       0.056202      -0.007442      -0.029836       0.001391       0.016023      -0.059396      -0.036388       0.000513       0.035875             24.247153      26.064360       0.073511       7.407349      21.928725      -0.238029      24.748375          -0.000001
            9              H      13.165307       4.914597       2.988881       0.137179       1.023596 0.79672406E+01  0.77692539E+02                                 1.661241                            1.637924      -0.660255       2.573632                    0.999576       3.266359       8.945730       0.497421       1.262730      -0.715363      -0.015450       0.015839       0.018308       0.028718      -0.001912      -0.005975       0.008229      -0.006292       0.002922      -0.009032      -0.003000       0.012032              1.667141       1.440215      -0.182598      -0.102214       2.013092       0.242324       1.548115           0.000004
           10              H      13.040562       4.340392       1.552112       0.123511       1.218497 0.94886929E+01  0.99246924E+02                                 2.016278                            1.891856      -1.610862       2.099676                    0.991153       4.324836      13.371809       0.413994       1.414494      -0.677234      -0.014159      -0.008603      -0.022456       0.027906       0.002625       0.001154       0.003761       0.004948       0.006501      -0.005918       0.000562       0.005356              2.097794       1.910176      -0.159269       0.436737       1.823208      -0.431145       2.559998           0.000002
           11              H       6.600295       3.145593       0.994204       0.128981       1.029237 0.79573215E+01  0.77387398E+02                                 1.649377                            1.621580      -0.629314       2.580289                    0.999792       3.272926       8.882403       0.508231       1.239200      -0.720446       0.013690      -0.017403      -0.019338       0.029398      -0.004795      -0.001741       0.006980      -0.006529       0.010990      -0.008023      -0.002857       0.010881              1.659873       1.400041      -0.052137      -0.112863       1.465177       0.208136       2.114402           0.000004
           12              H       6.901452       4.473286       1.745185       0.125656       1.186638 0.92250592E+01  0.95907472E+02                                 1.988219                            1.870554      -1.617589       2.097648                    0.991345       4.315548      13.346077       0.414210       1.422337      -0.675627       0.019369       0.019343       0.010375       0.029274       0.001427       0.002481       0.003439       0.001165      -0.007393      -0.004971      -0.000040       0.005011              2.067152       1.921155       0.482935      -0.121065       2.532267      -0.351030       1.748035           0.000002
           13              H      13.165291       7.622636       9.548371       0.137171       1.024162 0.79721067E+01  0.77745508E+02                                 1.661138                            1.637814      -0.658650       2.573834                    0.999586       3.267234       8.946057       0.497756       1.261791      -0.715554      -0.015287      -0.015795      -0.018321       0.028615       0.001918       0.005929       0.008234      -0.006172       0.002726      -0.008992      -0.002996       0.011988              1.667036       1.440180       0.182694       0.102233       2.013061       0.242239       1.547868           0.000004
           14              H      13.040539       8.196841      10.985140       0.122739       1.215478 0.94573231E+01  0.98813201E+02                                 2.011388                            1.887579      -1.592764       2.107171                    0.991127       4.315657      13.325837       0.414941       1.412775      -0.677603      -0.014319       0.008354       0.022836       0.028219      -0.002581      -0.001221       0.003744       0.005163       0.006362      -0.005938       0.000570       0.005368              2.092488       1.905424       0.158589      -0.435069       1.818847      -0.429329       2.553194           0.000002
           15              H      19.201069       9.391640      11.543048       0.128331       1.030295 0.79659282E+01  0.77479364E+02                                 1.649274                            1.621425      -0.629088       2.579818                    0.999794       3.274575       8.882604       0.508824       1.237624      -0.720793       0.013492       0.017595       0.019418       0.029473       0.004921       0.001818       0.006973      -0.006433       0.011043      -0.008101      -0.002837       0.010937              1.659782       1.399909       0.052145       0.112945       1.465021       0.208182       2.114415           0.000004
           16              H      19.502230       8.063947      10.792067       0.125371       1.186215 0.92196066E+01  0.95822563E+02                                 1.986598                            1.869101      -1.614136       2.099065                    0.991327       4.313111      13.330189       0.414731       1.420968      -0.675888       0.019590      -0.019448      -0.010135       0.029406      -0.001235      -0.002627       0.003446       0.001259      -0.006963      -0.004998       0.000049       0.004949              2.065408       1.919506      -0.482366       0.120922       2.529998      -0.350608       1.746721           0.000002
           17              H      10.015089       3.279735      11.183229       0.137126       1.023879 0.79707799E+01  0.77741745E+02                                 1.662163                            1.638790      -0.660177       2.573787                    0.999560       3.267029       8.950690       0.497022       1.263505      -0.715197      -0.015437      -0.018352       0.015948       0.028800       0.005789      -0.001983      -0.008253      -0.004428       0.007683      -0.008836      -0.003120       0.011956              1.668098       1.441114       0.102314      -0.182927       1.548728      -0.242338       2.014452           0.000004
           18              H       9.890342       4.716503      10.609023       0.122994       1.214065 0.94453329E+01  0.98669682E+02                                 2.010999                            1.887311      -1.593807       2.106852                    0.991105       4.314903      13.328036       0.414609       1.414168      -0.677346      -0.014357       0.022747      -0.008721       0.028277      -0.001264       0.002458      -0.003618      -0.000622      -0.010229      -0.005629       0.000411       0.005218              2.092047       1.905172      -0.434798      -0.158535       2.552308       0.429121       1.818660           0.000002
           19              H      16.050875       5.274411       9.414223       0.129983       1.030207 0.79750211E+01  0.77674225E+02                                 1.657787                            1.629426      -0.643356       2.576381                    0.999705       3.274824       8.920956       0.503723       1.248444      -0.718446       0.013362       0.018898      -0.017271       0.028879       0.001611      -0.004943      -0.006806      -0.008656       0.004078      -0.008127      -0.002565       0.010692              1.668495       1.406308       0.113982      -0.052625       2.127133      -0.210043       1.472046           0.000004
           20              H      16.352032       4.523430      10.741918       0.125644       1.187685 0.92381584E+01  0.96134064E+02                                 1.994354                            1.875689      -1.633928       2.091201                    0.991291       4.325701      13.409420       0.412142       1.428130      -0.674545       0.019528      -0.010334       0.019348       0.029368      -0.002635       0.001339      -0.003349       0.004088       0.002171      -0.004929      -0.000046       0.004975              2.073908       1.926921       0.121689       0.485809       1.752745       0.352802       2.542057           0.000002
           21              H      10.015108       9.257498       1.354023       0.136628       1.024864 0.79770064E+01  0.77788986E+02                                 1.660272                            1.636976      -0.654425       2.575103                    0.999617       3.268303       8.942631       0.498600       1.259726      -0.715997      -0.015374       0.018505      -0.016061       0.028927      -0.006074       0.001934      -0.008241      -0.004414       0.008094      -0.009131      -0.002940       0.012071              1.666161       1.439470      -0.102146       0.182533       1.547201      -0.242104       2.011813           0.000004
           22              H       9.890360       7.820730       1.928229       0.122967       1.217026 0.94736426E+01  0.99041654E+02                                 2.014167                            1.890011      -1.600738       2.103814                    0.991108       4.321091      13.353244       0.414345       1.413979      -0.677354      -0.014220      -0.022757       0.008802       0.028241       0.001284      -0.002468      -0.003697      -0.000810      -0.010273      -0.005686       0.000369       0.005317              2.095504       1.908189       0.436018       0.159046       2.556900       0.430430       1.821423           0.000002
           23              H      16.050889       7.262822       3.123029       0.129821       1.029872 0.79720614E+01  0.77636223E+02                                 1.657120                            1.628888      -0.634672       2.580037                    0.999748       3.275272       8.920910       0.503929       1.248082      -0.718516       0.013421      -0.018890       0.017290       0.028912      -0.001711       0.004864      -0.006946      -0.008729       0.004172      -0.008078      -0.002773       0.010851              1.667806       1.406038      -0.113847       0.052556       2.125920      -0.209477       1.471461           0.000004
           24              H      16.352050       8.013803       1.795334       0.126090       1.185324 0.92155337E+01  0.95827424E+02                                 1.990667                            1.872619      -1.624070       2.095209                    0.991271       4.319378      13.379176       0.412788       1.426952      -0.674771       0.019204       0.010504      -0.019373       0.029231       0.002541      -0.001328      -0.003186       0.004376       0.001956      -0.004851       0.000010       0.004841              2.069859       1.923352      -0.121194      -0.483928       1.749994       0.351609       2.536232           0.000002
           25              H      13.165294       9.548358       7.622649       0.137162       1.024201 0.79724908E+01  0.77750188E+02                                 1.661179                            1.637852      -0.658673       2.573821                    0.999586       3.267302       8.946296       0.497751       1.261789      -0.715554      -0.015292      -0.018323      -0.015794       0.028619       0.005927       0.001921       0.008234      -0.004455       0.007896      -0.008989      -0.003001       0.011990              1.667078       1.440212       0.102238       0.182704       1.547904       0.242251       2.013118           0.000004
           26              H      13.040544      10.985125       8.196855       0.122738       1.215473 0.94572956E+01  0.98813099E+02                                 2.011407                            1.887594      -1.592760       2.107173                    0.991127       4.315676      13.326022       0.414932       1.412803      -0.677598      -0.014317       0.022837       0.008353       0.028218      -0.001220      -0.002582       0.003743      -0.000596      -0.010928      -0.005939       0.000572       0.005368              2.092509       1.905440      -0.435077       0.158591       2.553228      -0.429334       1.818859           0.000002
           27              H      19.201073      11.543032       9.391655       0.128330       1.030302 0.79659994E+01  0.77480247E+02                                 1.649283                            1.621433      -0.629092       2.579817                    0.999794       3.274591       8.882665       0.508822       1.237625      -0.720793       0.013492       0.019417       0.017596       0.029473       0.001820       0.004920       0.006973      -0.008738       0.004127      -0.008099      -0.002839       0.010938              1.659791       1.399916       0.112947       0.052146       2.114429       0.208183       1.465028           0.000004
           28              H      19.502235      10.792052       8.063960       0.125373       1.186212 0.92195902E+01  0.95822452E+02                                 1.986604                            1.869107      -1.614131       2.099069                    0.991327       4.313112      13.330243       0.414727       1.420980      -0.675886       0.019591      -0.010135      -0.019448       0.029406      -0.002627      -0.001235       0.003446       0.004111       0.001593      -0.004998       0.000050       0.004948              2.065415       1.919513       0.120923      -0.482370       1.746726      -0.350609       2.530007           0.000002
           29              H      13.165303       2.988875       4.914603       0.137182       1.023594 0.79672162E+01  0.77692270E+02                                 1.661242                            1.637923      -0.660262       2.573630                    0.999576       3.266351       8.945717       0.497420       1.262734      -0.715362      -0.015450       0.018305       0.015838       0.028717      -0.005975      -0.001910       0.008229      -0.004608       0.007974      -0.009032      -0.003000       0.012032              1.667141       1.440214      -0.102214      -0.182600       1.548116       0.242327       2.013094           0.000004
           30              H      13.040557       1.552108       4.340397       0.123513       1.218554 0.94891949E+01  0.99252871E+02                                 2.016282                            1.891859      -1.610929       2.099641                    0.991153       4.324868      13.371683       0.414012       1.414423      -0.677247      -0.014159      -0.022453      -0.008603       0.027904       0.001153       0.002626       0.003761      -0.000778      -0.010673      -0.005918       0.000562       0.005356              2.097797       1.910179       0.436741      -0.159270       2.560005      -0.431145       1.823209           0.000002
           31              H       6.600292       0.994201       3.145597       0.128980       1.029213 0.79570810E+01  0.77384385E+02                                 1.649344                            1.621550      -0.629247       2.580320                    0.999793       3.272886       8.882222       0.508240       1.239190      -0.720448       0.013690      -0.019338      -0.017404       0.029398      -0.001740      -0.004795       0.006979      -0.008760       0.004296      -0.008023      -0.002857       0.010880              1.659839       1.400015      -0.112858      -0.052135       2.114352       0.208129       1.465150           0.000004
           32              H       6.901447       1.745181       4.473292       0.125656       1.186644 0.92251068E+01  0.95907879E+02                                 1.988206                            1.870543      -1.617600       2.097645                    0.991345       4.315531      13.345922       0.414217       1.422314      -0.675631       0.019368       0.010377       0.019343       0.029273       0.002483       0.001427       0.003439       0.004280       0.001951      -0.004972      -0.000041       0.005013              2.067139       1.921141      -0.121063       0.482928       1.748026      -0.351028       2.532249           0.000002
           33              H      10.015095       1.354016       9.257507       0.136628       1.024854 0.79769023E+01  0.77787663E+02                                 1.660255                            1.636961      -0.654410       2.575109                    0.999617       3.268287       8.942549       0.498604       1.259719      -0.715998      -0.015375      -0.016060       0.018505       0.028927       0.001933      -0.006073      -0.008240      -0.006255       0.002572      -0.009131      -0.002940       0.012070              1.666145       1.439458       0.182530      -0.102145       2.011790      -0.242098       1.547186           0.000004
           34              H       9.890350       1.928223       7.820738       0.122968       1.217028 0.94736518E+01  0.99041747E+02                                 2.014166                            1.890011      -1.600730       2.103818                    0.991108       4.321082      13.353204       0.414346       1.413977      -0.677355      -0.014219       0.008801      -0.022757       0.028240      -0.002468       0.001284      -0.003697       0.004732       0.006350      -0.005686       0.000369       0.005317              2.095504       1.908189       0.159045       0.436016       1.821423       0.430430       2.556900           0.000002
           35              H      16.050881       3.123022       7.262830       0.129819       1.030017 0.79735654E+01  0.77655136E+02                                 1.657330                            1.629085      -0.634855       2.579951                    0.999747       3.275528       8.922079       0.503874       1.248149      -0.718501       0.013422       0.017291      -0.018890       0.028913       0.004864      -0.001711      -0.006947      -0.006453       0.011004      -0.008077      -0.002774       0.010851              1.668022       1.406198       0.052569      -0.113877       1.471631      -0.209521       2.126237           0.000004
           36              H      16.352039       1.795328       8.013811       0.126089       1.185318 0.92154740E+01  0.95826642E+02                                 1.990659                            1.872613      -1.624064       2.095212                    0.991271       4.319368      13.379131       0.412789       1.426953      -0.674771       0.019204      -0.019374       0.010504       0.029231      -0.001328       0.002542      -0.003187       0.001211      -0.007544      -0.004851       0.000010       0.004842              2.069850       1.923341      -0.483928      -0.121189       2.536226       0.351598       1.749983           0.000002
           37              H      10.015103      11.183217       3.279745       0.137124       1.023889 0.79708829E+01  0.77742966E+02                                 1.662170                            1.638796      -0.660180       2.573785                    0.999560       3.267053       8.950755       0.497023       1.263499      -0.715198      -0.015437       0.015952      -0.018352       0.028802      -0.001982       0.005790      -0.008255      -0.006046       0.002808      -0.008837      -0.003120       0.011957              1.668105       1.441119      -0.182927       0.102313       2.014463      -0.242340       1.548733           0.000004
           38              H       9.890352      10.609010       4.716514       0.122997       1.214062 0.94453116E+01  0.98669427E+02                                 2.010998                            1.887310      -1.593821       2.106847                    0.991105       4.314901      13.328038       0.414609       1.414170      -0.677346      -0.014356      -0.008722       0.022746       0.028276       0.002458      -0.001263      -0.003618       0.004802       0.006045      -0.005629       0.000411       0.005218              2.092044       1.905171      -0.158535      -0.434799       1.818659       0.429120       2.552304           0.000002
           39              H      16.050883       9.414211       5.274422       0.129984       1.030296 0.79759256E+01  0.77685582E+02                                 1.657916                            1.629546      -0.643384       2.576369                    0.999705       3.274953       8.921583       0.503690       1.248485      -0.718437       0.013362      -0.017271       0.018896       0.028877      -0.004945       0.001611      -0.006806      -0.006367       0.010942      -0.008128      -0.002564       0.010692              1.668629       1.406401      -0.052634       0.114001       1.472151      -0.210079       2.127335           0.000004
           40              H      16.352043      10.741905       4.523441       0.125646       1.187723 0.92384797E+01  0.96138270E+02                                 1.994398                            1.875721      -1.633965       2.091183                    0.991291       4.325759      13.409672       0.412138       1.428129      -0.674545       0.019528       0.019346      -0.010335       0.029367       0.001339      -0.002635      -0.003348       0.000957      -0.007218      -0.004929      -0.000046       0.004974              2.073957       1.926960       0.485842       0.121694       2.542143       0.352811       1.752768           0.000002
           41              H      11.828362       3.135562       3.135567       0.119683       1.099006 0.82376889E+01  0.81763597E+02                                 1.794920                            1.703539      -0.898692       2.454242                    0.997240       3.537538      10.077498       0.467113       1.321083      -0.700749      -0.025358       0.009717       0.009717       0.028842      -0.002840      -0.002840      -0.002298       0.000609      -0.000610      -0.005319       0.002095       0.003224              1.836557       2.529279      -0.133284      -0.133284       1.490196      -0.072019       1.490196           0.000004
           42              H      12.768384       2.265478       2.265481       0.109770       1.095028 0.87262123E+01  0.86111919E+02                                 1.670573                            1.662108      -0.586060       2.594807                    0.999910       3.224669       8.574801       0.522811       1.187201      -0.734406       0.002258      -0.019076      -0.019076       0.027072      -0.000406      -0.000406      -0.000635      -0.016125       0.016125      -0.010772       0.004761       0.006010              1.652812       1.425220       0.040603       0.040602       1.766608       0.305929       1.766609           0.000006
           43              H       7.894394       2.583924       2.583928       0.113386       1.194232 0.93587853E+01  0.95250790E+02                                 1.857558                            1.785475      -0.856896       2.470912                    0.997710       3.510771       9.904574       0.471127       1.277377      -0.711499       0.017568      -0.016289      -0.016289       0.028970      -0.004326      -0.004325      -0.000315      -0.008282       0.008292      -0.008839       0.003077       0.005762              1.882604       2.363674      -0.277305      -0.277304       1.642069      -0.024181       1.642069           0.000004
           44              H       7.312235       3.586902       3.586908       0.108494       1.127051 0.90451823E+01  0.90444494E+02                                 1.732325                            1.715279      -0.602647       2.588963                    0.999867       3.304142       8.966791       0.502178       1.219785      -0.726385       0.003180       0.019649       0.019651       0.027971       0.001707       0.001709      -0.001357      -0.016143       0.016137      -0.011146       0.004409       0.006737              1.720249       1.523847       0.178815       0.178815       1.818449       0.255360       1.818453           0.000005
           45              H      11.828345       9.401671       9.401685       0.118399       1.099404 0.82381296E+01  0.81725164E+02                                 1.791134                            1.700257      -0.885316       2.459063                    0.997443       3.536248      10.053535       0.469188       1.315927      -0.701811      -0.025946      -0.010024      -0.010027       0.029567       0.002764       0.002761      -0.002263       0.000927      -0.000929      -0.005197       0.001954       0.003243              1.832530       2.522599       0.132663       0.132666       1.487495      -0.071778       1.487495           0.000004
           46              H      12.768363      10.271755      10.271771       0.110830       1.090429 0.86812128E+01  0.85574169E+02                                 1.667642                            1.659322      -0.586397       2.595611                    0.999909       3.216673       8.554401       0.522434       1.189357      -0.733927       0.002288       0.018735       0.018736       0.026594       0.000440       0.000440      -0.000614      -0.015838       0.015837      -0.010584       0.004691       0.005893              1.649908       1.423108      -0.040566      -0.040565       1.763309       0.304906       1.763308           0.000006
           47              H      20.495174       9.953309       9.953324       0.113985       1.189919 0.93140512E+01  0.94649914E+02                                 1.850062                            1.778774      -0.840671       2.477038                    0.997885       3.504159       9.867389       0.473141       1.273897      -0.712226       0.017311       0.016366       0.016366       0.028902       0.004386       0.004386      -0.000596      -0.008136       0.008135      -0.008912       0.003308       0.005604              1.874789       2.352320       0.275532       0.275534       1.636024      -0.023826       1.636024           0.000004
           48              H      19.913020       8.950331       8.950344       0.108560       1.129847 0.90751291E+01  0.90824368E+02                                 1.735412                            1.718290      -0.600476       2.589735                    0.999861       3.308891       8.985407       0.501632       1.220032      -0.726305       0.003377      -0.019596      -0.019596       0.027918      -0.001767      -0.001767      -0.001229      -0.016389       0.016388      -0.011327       0.004635       0.006692              1.723318       1.526713      -0.179463      -0.179463       1.821621       0.255641       1.821622           0.000005
           49              H       8.678148       3.133051       9.404193       0.119143       1.096285 0.82092194E+01  0.81374000E+02                                 1.788617                            1.697980      -0.885715       2.459502                    0.997456       3.530541      10.036234       0.469168       1.317026      -0.701603      -0.025553      -0.009855       0.009648       0.029037       0.002821      -0.002863       0.002165       0.000806      -0.000818      -0.005233       0.001895       0.003338              1.829902       2.518567       0.132631      -0.132638       1.485558       0.071479       1.485580           0.000004
           50              H       9.618170       4.003136       8.534107       0.109874       1.095716 0.87349170E+01  0.86231145E+02                                 1.672388                            1.663885      -0.585174       2.595316                    0.999909       3.225310       8.582011       0.522014       1.188554      -0.734096       0.002244       0.019103      -0.019054       0.027074       0.000542      -0.000391       0.000549      -0.015877       0.015933      -0.010623       0.004776       0.005847              1.654599       1.426735      -0.040926       0.040916       1.768526      -0.306286       1.768536           0.000006
           51              H      17.344980       3.684689       8.852554       0.113819       1.193838 0.93549397E+01  0.95186056E+02                                 1.855202                            1.783577      -0.848708       2.473391                    0.997786       3.511864       9.900952       0.472063       1.275187      -0.711923       0.017174       0.016361      -0.016078       0.028655       0.004563      -0.004695       0.000408      -0.007764       0.008117      -0.009043       0.003021       0.006022              1.880068       2.359732       0.276402      -0.276339       1.640239       0.024377       1.640234           0.000004
           52              H      16.762821       2.681710       9.855534       0.109454       1.125259 0.90288327E+01  0.90253742E+02                                 1.731627                            1.714699      -0.602568       2.589653                    0.999863       3.301305       8.962135       0.501761       1.221168      -0.726070       0.003278      -0.019411       0.019089       0.027421      -0.001667       0.001671       0.001131      -0.015880       0.016382      -0.011036       0.004562       0.006474              1.719556       1.523397      -0.178648       0.178659       1.817624      -0.254858       1.817648           0.000005
           53              H       8.678159       9.404182       3.133059       0.119143       1.096282 0.82091875E+01  0.81373591E+02                                 1.788614                            1.697976      -0.885719       2.459500                    0.997456       3.530532      10.036197       0.469168       1.317025      -0.701603      -0.025554       0.009648      -0.009854       0.029037      -0.002863       0.002822       0.002165       0.000811      -0.000800      -0.005233       0.001895       0.003338              1.829898       2.518561      -0.132641       0.132636       1.485577       0.071476       1.485556           0.000004
           54              H       9.618178       8.534097       4.003145       0.109873       1.095788 0.87356974E+01  0.86241063E+02                                 1.672488                            1.663981      -0.585131       2.595330                    0.999909       3.225410       8.582481       0.521987       1.188585      -0.734089       0.002242      -0.019054       0.019107       0.027077      -0.000391       0.000541       0.000549      -0.015903       0.015850      -0.010622       0.004776       0.005847              1.654698       1.426812       0.040924      -0.040934       1.768646      -0.306315       1.768635           0.000006
           55              H      17.344989       8.852544       3.684698       0.113819       1.193834 0.93549290E+01  0.95185971E+02                                 1.855199                            1.783577      -0.848709       2.473390                    0.997786       3.511875       9.901002       0.472062       1.275189      -0.711922       0.017174      -0.016078       0.016361       0.028655      -0.004696       0.004562       0.000409      -0.007939       0.007589      -0.009043       0.003021       0.006023              1.880066       2.359725      -0.276327       0.276392       1.640230       0.024385       1.640241           0.000004
           56              H      16.762834       9.855523       2.681718       0.109455       1.125098 0.90270991E+01  0.90231439E+02                                 1.731402                            1.714487      -0.602560       2.589655                    0.999863       3.301090       8.961096       0.501817       1.221100      -0.726086       0.003279       0.019088      -0.019412       0.027421       0.001671      -0.001667       0.001132      -0.016129       0.015630      -0.011035       0.004561       0.006474              1.719333       1.523214       0.178616      -0.178605       1.817400      -0.254803       1.817384           0.000005
           57              C      14.852556       4.010662       2.310616       0.243087      30.578878 0.34837878E+03  0.77543151E+04                                 8.744484                            6.420675       0.035422       2.048851                    0.999414      24.533744      68.775729       0.620117       0.443753      -1.046729      -0.030115       0.006182      -0.016741       0.035006       0.021610       0.001807       0.047522       0.006840       0.025119      -0.052558      -0.000575       0.053133             10.313715      12.745975      -0.773077      -0.898568       9.488848      -4.741121       8.706322           0.000004
           58              C       4.954628       3.813827       2.036050       0.228084      31.144124 0.36107235E+03  0.80961909E+04                                 8.821439                            6.526655       0.018376       2.043758                    0.999539      24.742999      69.257106       0.617449       0.442403      -1.049194       0.023951       0.015116      -0.002557       0.028437       0.001963       0.021882       0.047989       0.007988      -0.007202      -0.054086       0.002306       0.051780             10.364108      12.705183      -1.293363      -0.860387       9.183120      -4.699477       9.204021           0.000004
           59              C      13.389603       4.167377       2.429719      -0.286546      28.867677 0.43168697E+03  0.10247449E+05                                 8.388039                            6.981849      -0.466769       1.834594                    0.997399      30.998801      92.953779       0.609335       0.423451      -1.047714      -0.006596      -0.079825       0.037437       0.088414       0.005407      -0.014193       0.009257       0.026486       0.005197      -0.022218      -0.000015       0.022234              9.288843      10.474086      -0.036252      -0.347031       9.694767      -2.715448       7.697676           0.000004
           60              C       6.465465       3.620754       1.817902      -0.273924      29.278137 0.43394325E+03  0.10294404E+05                                 8.436464                            6.981027      -0.380382       1.864102                    0.997027      30.727168      91.526470       0.613057       0.421150      -1.051185       0.005681      -0.046331       0.072803       0.086481      -0.017103      -0.001969       0.009838       0.018422      -0.036740      -0.020702      -0.006052       0.026754              9.383650      10.312277      -0.589040       0.142303       8.098433      -2.956058       9.740239           0.000003
           61              C      14.852536       8.526571      10.226636       0.244069      30.558379 0.34809538E+03  0.77465491E+04                                 8.741238                            6.418508       0.035726       2.049067                    0.999405      24.523566      68.744156       0.620147       0.443814      -1.046677      -0.029275      -0.006243       0.017151       0.034499      -0.021883      -0.001613       0.046938       0.007026       0.025552      -0.052281      -0.000344       0.052625             10.309642      12.738424       0.772265       0.898939       9.486237      -4.739960       8.704264           0.000004
           62              C      17.555407       8.723406      10.501202       0.229525      31.112069 0.36066347E+03  0.80847344E+04                                 8.816218                            6.523646       0.016837       2.043515                    0.999568      24.726007      69.199816       0.617494       0.442497      -1.049138       0.024428      -0.014642       0.002800       0.028617      -0.001362      -0.022098       0.047369       0.008750      -0.007258      -0.053921       0.002942       0.050979             10.357162      12.695573       1.291584       0.860185       9.177279      -4.696268       9.198633           0.000004
           63              C      13.389584       8.369856      10.107533      -0.285328      28.845536 0.43129266E+03  0.10235684E+05                                 8.385105                            6.980111      -0.467181       1.834735                    0.997422      30.978638      92.880449       0.609225       0.423627      -1.047612      -0.007231       0.080023      -0.036393       0.088207      -0.005399       0.013882       0.009091       0.027530       0.006414      -0.022321       0.000037       0.022285              9.284935      10.470154       0.037114       0.347599       9.691367      -2.712934       7.693283           0.000004
           64              C      19.066242       8.916479      10.719350      -0.274009      29.260763 0.43362853E+03  0.10284645E+05                                 8.432351                            6.977995      -0.380224       1.864351                    0.997011      30.713592      91.463433       0.613282       0.421090      -1.051266       0.006308       0.046169      -0.071492       0.085337       0.017334       0.002590       0.010590       0.016043      -0.036164      -0.020771      -0.006018       0.026789              9.378581      10.304311       0.587897      -0.141913       8.093393      -2.953902       9.738038           0.000004
           65              C      11.702338       3.958000      10.279293       0.242335      30.589834 0.34855034E+03  0.77585986E+04                                 8.743334                            6.420023       0.038308       2.049678                    0.999409      24.542187      68.787269       0.620511       0.443444      -1.046977      -0.029011       0.017277       0.006072       0.034308      -0.001592       0.021413      -0.047383      -0.009539      -0.020870      -0.052139      -0.000882       0.053021             10.311967      12.743539       0.898797      -0.773754       8.704832       4.740040       9.487529           0.000004
           66              C      14.405210       4.232566      10.082458       0.229556      31.136435 0.36095631E+03  0.80933155E+04                                 8.822483                            6.527433       0.016180       2.042975                    0.999578      24.736642      69.248675       0.617125       0.442651      -1.048998       0.024365       0.002469       0.014766       0.028597      -0.022781       0.001463      -0.047243       0.008185      -0.012573      -0.054207       0.003039       0.051168             10.365511      12.708263       0.862105      -1.293535       9.204659       4.699673       9.183611           0.000004
           67              C      10.239385       3.838897      10.436009      -0.285100      28.877132 0.43189836E+03  0.10254220E+05                                 8.392464                            6.985840      -0.469494       1.833618                    0.997361      31.003613      92.990921       0.608833       0.423728      -1.047492      -0.006059      -0.036803      -0.080072       0.088333       0.014278       0.004939      -0.009086       0.010848      -0.044650      -0.022246      -0.000504       0.022751              9.293557      10.480177       0.348335      -0.037154       7.698283       2.716100       9.702212           0.000004
           68              C      15.916046       4.450714       9.889384      -0.275646      29.275738 0.43391524E+03  0.10291792E+05                                 8.422284                            6.968481      -0.368939       1.867206                    0.997040      30.731443      91.478799       0.615343       0.419665      -1.052296       0.007255      -0.073303      -0.045357       0.086505       0.001730      -0.017219      -0.010056       0.027448      -0.006683      -0.020895      -0.005838       0.026733              9.367935      10.288139      -0.139495      -0.584474       9.727285       2.947943       8.088379           0.000003
           69              C      11.702354       8.579233       2.257959       0.242494      30.584911 0.34848966E+03  0.77568455E+04                                 8.742621                            6.419662       0.038529       2.049693                    0.999423      24.537805      68.771324       0.620505       0.443471      -1.046970      -0.029993      -0.016890      -0.005551       0.034866       0.001684      -0.021281      -0.047204      -0.009102      -0.022109      -0.052092      -0.000604       0.052696             10.311075      12.742325      -0.898438       0.773191       8.704462       4.739876       9.486440           0.000004
           70              C      14.405225       8.304667       2.454794       0.229277      31.104261 0.36051993E+03  0.80807754E+04                                 8.814989                            6.522215       0.014192       2.042821                    0.999569      24.722895      69.189687       0.617576       0.442479      -1.049141       0.024179      -0.003010      -0.015598       0.028930       0.022539      -0.001522      -0.047553       0.007664      -0.010164      -0.054155       0.002678       0.051477             10.356367      12.696894      -0.860820       1.292798       9.196636       4.694729       9.175570           0.000004
           71              C      10.239401       8.698336       2.101243      -0.285342      28.851912 0.43140328E+03  0.10239203E+05                                 8.387051                            6.981476      -0.466114       1.834859                    0.997415      30.986543      92.915228       0.609089       0.423684      -1.047553      -0.007293       0.037112       0.078986       0.087575      -0.013997      -0.004497      -0.008898       0.010808      -0.044602      -0.021779      -0.000710       0.022489              9.287383      10.471754      -0.346576       0.037509       7.695840       2.714871       9.694555           0.000004
           72              C      15.916061       8.086519       2.647868      -0.275903      29.327106 0.43485914E+03  0.10321538E+05                                 8.439880                            6.982513      -0.378770       1.863854                    0.997015      30.769742      91.676350       0.613768       0.420442      -1.051630       0.007491       0.073005       0.046917       0.087103      -0.001692       0.017473      -0.010213       0.027599      -0.007781      -0.021223      -0.005824       0.027047              9.388266      10.313513       0.141398       0.589184       9.748527       2.957374       8.102758           0.000004
           73              C      14.852539      10.226622       8.526585       0.244064      30.558779 0.34810075E+03  0.77467031E+04                                 8.741334                            6.418573       0.035676       2.049047                    0.999405      24.523756      68.744977       0.620142       0.443816      -1.046675      -0.029283       0.017174      -0.006244       0.034517      -0.001601      -0.021888       0.046936      -0.009230      -0.023268      -0.052284      -0.000331       0.052615             10.309759      12.738573       0.898948       0.772291       8.704356      -4.740020       9.486349           0.000004
           74              C      17.555410      10.501187       8.723420       0.229526      31.112038 0.36066290E+03  0.80847194E+04                                 8.816216                            6.523644       0.016830       2.043513                    0.999568      24.725997      69.199804       0.617493       0.442497      -1.049138       0.024430       0.002799      -0.014641       0.028619      -0.022097      -0.001359       0.047365       0.008002      -0.009509      -0.053918       0.002944       0.050974             10.357160      12.695578       0.860186       1.291587       9.198622      -4.696262       9.177278           0.000004
           75              C      13.389587      10.107518       8.369869      -0.285317      28.845035 0.43128375E+03  0.10235418E+05                                 8.384984                            6.980015      -0.467160       1.834744                    0.997422      30.978348      92.879273       0.609232       0.423624      -1.047614      -0.007232      -0.036399       0.080010       0.088197       0.013875      -0.005407       0.009101       0.010554      -0.044456      -0.022323       0.000054       0.022270              9.284793      10.469970       0.347582       0.037144       7.693190      -2.712854       9.691220           0.000004
           76              C      19.066245      10.719335       8.916494      -0.274010      29.260759 0.43362846E+03  0.10284640E+05                                 8.432332                            6.977979      -0.380222       1.864352                    0.997011      30.713570      91.463251       0.613285       0.421088      -1.051267       0.006307      -0.071492       0.046169       0.085338       0.002587       0.017338       0.010593       0.026102      -0.006001      -0.020777      -0.006015       0.026792              9.378559      10.304280      -0.141906       0.587893       9.738024      -2.953888       8.093375           0.000003
           77              C      14.852553       2.310611       4.010667       0.243056      30.579371 0.34838569E+03  0.77545061E+04                                 8.744563                            6.420730       0.035402       2.048842                    0.999414      24.534004      68.776582       0.620115       0.443751      -1.046730      -0.030097      -0.016746       0.006188       0.034994       0.001817       0.021602       0.047534      -0.009159      -0.022825      -0.052559      -0.000589       0.053148             10.313812      12.746085      -0.898591      -0.773071       8.706408      -4.741176       9.488942           0.000004
           78              C       4.954625       2.036046       3.813832       0.228084      31.144063 0.36107151E+03  0.80961666E+04                                 8.821424                            6.526645       0.018380       2.043759                    0.999539      24.742973      69.256993       0.617450       0.442403      -1.049194       0.023950      -0.002558       0.015118       0.028437       0.021878       0.001967       0.047988       0.007595      -0.008398      -0.054083       0.002305       0.051778             10.364089      12.705150      -0.860367      -1.293372       9.204007      -4.699472       9.183111           0.000004
           79              C      13.389600       2.429715       4.167383      -0.286532      28.867081 0.43167548E+03  0.10247104E+05                                 8.387921                            6.981757      -0.466749       1.834604                    0.997399      30.998406      92.952144       0.609339       0.423451      -1.047715      -0.006562       0.037445      -0.079843       0.088431      -0.014186       0.005387       0.009249       0.010687      -0.042364      -0.022208      -0.000033       0.022241              9.288706      10.473913      -0.347026      -0.036258       7.697575      -2.715387       9.694631           0.000004
           80              C       6.465462       1.817898       3.620758      -0.273921      29.278058 0.43394192E+03  0.10294365E+05                                 8.436474                            6.981039      -0.380408       1.864096                    0.997026      30.727060      91.526132       0.613053       0.421153      -1.051183       0.005684       0.072804      -0.046331       0.086483      -0.001969      -0.017097       0.009838       0.027579      -0.009278      -0.020699      -0.006050       0.026749              9.383659      10.312297       0.142320      -0.589058       9.740231      -2.956072       8.098450           0.000003
           81              C      11.702343       2.257952       8.579242       0.242501      30.584622 0.34848544E+03  0.77567288E+04                                 8.742577                            6.419629       0.038542       2.049701                    0.999422      24.537646      68.770802       0.620505       0.443472      -1.046969      -0.029982      -0.005546      -0.016890       0.034856      -0.021275       0.001691      -0.047202       0.006527       0.024687      -0.052091      -0.000597       0.052688             10.311024      12.742274       0.773196      -0.898428       9.486373       4.739843       8.704426           0.000004
           82              C      14.405215       2.454786       8.304676       0.229273      31.104389 0.36052217E+03  0.80808362E+04                                 8.815003                            6.522230       0.014173       2.042815                    0.999569      24.722963      69.189863       0.617576       0.442478      -1.049142       0.024184      -0.015603      -0.003007       0.028937      -0.001522       0.022545      -0.047550       0.008907      -0.006439      -0.054155       0.002680       0.051475             10.356384      12.696928       1.292796      -0.860867       9.175561       4.694726       9.196662           0.000004
           83              C      10.239390       2.101236       8.698345      -0.285343      28.851988 0.43140432E+03  0.10239240E+05                                 8.387098                            6.981510      -0.466101       1.834865                    0.997415      30.986583      92.915593       0.609084       0.423687      -1.047550      -0.007292       0.078987       0.037115       0.087577      -0.004496      -0.013995      -0.008895       0.027701       0.006085      -0.021775      -0.000711       0.022486              9.287442      10.471838       0.037520      -0.346585       9.694580       2.714911       7.695906           0.000004
           84              C      15.916051       2.647860       8.086528      -0.275901      29.326554 0.43484948E+03  0.10321252E+05                                 8.439725                            6.982391      -0.378738       1.863865                    0.997015      30.769598      91.675698       0.613779       0.420437      -1.051633       0.007492       0.046915       0.073006       0.087104       0.017470      -0.001688      -0.010212       0.017684      -0.037528      -0.021223      -0.005822       0.027045              9.388084      10.313239       0.589143       0.141369       8.102522       2.957208       9.748490           0.000004
           85              C      11.702349      10.279281       3.958010       0.242334      30.590010 0.34855265E+03  0.77586615E+04                                 8.743356                            6.420038       0.038358       2.049691                    0.999410      24.542278      68.787533       0.620511       0.443443      -1.046978      -0.029015       0.006079       0.017277       0.034312       0.021415      -0.001589      -0.047380       0.005671       0.024743      -0.052139      -0.000877       0.053017             10.311993      12.743565      -0.773753       0.898798       9.487545       4.740060       8.704868           0.000003
           86              C      14.405220      10.082447       4.232576       0.229556      31.136665 0.36095966E+03  0.80934120E+04                                 8.822554                            6.527486       0.016156       2.042967                    0.999578      24.736709      69.249034       0.617118       0.442654      -1.048996       0.024370       0.014755       0.002469       0.028596       0.001464      -0.022777      -0.047237       0.010386      -0.005993      -0.054202       0.003042       0.051161             10.365597      12.708331      -1.293558       0.862131       9.183691       4.699729       9.204770           0.000004
           87              C      10.239397      10.435997       3.838907      -0.285102      28.877080 0.43189737E+03  0.10254189E+05                                 8.392447                            6.985828      -0.469454       1.833632                    0.997362      31.003582      92.990749       0.608834       0.423727      -1.047493      -0.006062      -0.080072      -0.036812       0.088337       0.004939       0.014274      -0.009079       0.027760       0.006087      -0.022244      -0.000506       0.022750              9.293536      10.480148      -0.037134       0.348330       9.702206       2.716082       7.698253           0.000004
           88              C      15.916056       9.889373       4.450724      -0.275653      29.273970 0.43388217E+03  0.10290759E+05                                 8.421701                            6.968007      -0.368674       1.867300                    0.997041      30.730234      91.472597       0.615395       0.419640      -1.052317       0.007253      -0.045347      -0.073305       0.086502      -0.017214       0.001730      -0.010044       0.017074      -0.037809      -0.020882      -0.005843       0.026725              9.367264      10.287279      -0.584376      -0.139435       8.087882       2.947598       9.726630           0.000003
           89              C      15.520397       3.074130       3.074134      -0.073951      35.064521 0.40158746E+03  0.91848317E+04                                 9.138051                            6.582440       0.233607       2.081348                    0.999641      26.878897      74.321765       0.661896       0.404599      -1.080180       0.026412      -0.008279      -0.008269       0.028888       0.003001       0.002997       0.026478       0.016637      -0.016648      -0.032025       0.009517       0.022507             10.945470      12.448432      -0.950758      -0.950738      10.193991      -5.776761      10.193987           0.000005
           90              C       4.304425       2.962548       2.962553      -0.063047      35.873033 0.41759844E+03  0.96233750E+04                                 9.254396                            6.701771       0.303430       2.101850                    0.999565      26.896704      74.111066       0.659001       0.403322      -1.083444      -0.019984       0.002159       0.002159       0.020216      -0.002096      -0.002093       0.021195       0.029822      -0.029831      -0.031136       0.010335       0.020802             11.071962      12.343664      -0.925471      -0.925481      10.436109      -5.972826      10.436113           0.000005
           91              C      12.749481       2.944996       2.945000      -0.139002      24.201350 0.35437842E+03  0.79867051E+04                                 7.448572                            6.302907       0.005768       2.014060                    0.998899      27.979365      81.063431       0.646487       0.420384      -1.052333       0.073664       0.041902       0.041906       0.094543       0.003868       0.003869      -0.034378      -0.057373       0.057365      -0.039483      -0.014020       0.053502              8.133978       8.183472       0.449710       0.449700       8.109226      -2.750735       8.109235           0.000005
           92              C       7.069041       2.933713       2.933717      -0.137389      24.323316 0.33591251E+03  0.74870856E+04                                 7.485198                            6.124267      -0.038027       2.001504                    0.998962      27.892219      80.968926       0.656306       0.418710      -1.050969      -0.094729      -0.029216      -0.029218       0.103348      -0.002972      -0.002986      -0.021805      -0.057801       0.057778      -0.039016      -0.002054       0.041070              8.338099       7.489312       0.128025       0.128018       8.762478      -3.648926       8.762505           0.000004
           93              C      15.520380       9.463103       9.463118      -0.075058      35.150829 0.40269044E+03  0.92173454E+04                                 9.155155                            6.593362       0.232505       2.080270                    0.999617      26.920535      74.491929       0.660994       0.404831      -1.079911       0.027566       0.008363       0.008356       0.029994      -0.003312      -0.003303       0.027544       0.016236      -0.016185      -0.032951       0.009133       0.023818             10.966949      12.470874       0.952681       0.952677      10.214982      -5.790710      10.214990           0.000005
           94              C      16.905207       9.574685       9.574699      -0.064767      35.887708 0.41786948E+03  0.96301334E+04                                 9.251349                            6.700116       0.315842       2.105728                    0.999542      26.910529      74.124739       0.659719       0.402861      -1.083872      -0.020326      -0.002002      -0.002002       0.020522       0.001982       0.001986       0.022275       0.028339      -0.028344      -0.031722       0.011729       0.019992             11.067467      12.339032       0.925033       0.925032      10.431682      -5.969710      10.431688           0.000005
           95              C      12.749463       9.592237       9.592252      -0.139242      24.234354 0.35501256E+03  0.80050722E+04                                 7.458731                            6.311976       0.006673       2.014018                    0.998912      28.001651      81.165161       0.645455       0.420841      -1.051982       0.071957      -0.043006      -0.043003       0.094215      -0.003833      -0.003836      -0.034871      -0.055459       0.055457      -0.038313      -0.015044       0.053357              8.144824       8.194323      -0.451546      -0.451531       8.120072      -2.756485       8.120076           0.000005
           96              C      19.669823       9.603520       9.603535      -0.137002      24.331646 0.33606343E+03  0.74925239E+04                                 7.494313                            6.131825      -0.039919       2.000653                    0.998924      27.902243      81.052815       0.654802       0.419556      -1.050266      -0.096198       0.028701       0.028707       0.104412       0.002785       0.002779      -0.023061      -0.059040       0.059041      -0.039786      -0.002956       0.042742              8.348346       7.494903      -0.130186      -0.130195       8.775069      -3.656043       8.775066           0.000004
           97              C      12.370183       3.194483       9.342760      -0.073905      35.065775 0.40160256E+03  0.91852780E+04                                 9.137965                            6.582449       0.233864       2.081281                    0.999621      26.881721      74.330375       0.661912       0.404585      -1.080187       0.026352       0.007868      -0.008068       0.028660      -0.002438       0.002577      -0.027158       0.015476      -0.015220      -0.032296       0.009287       0.023009             10.945071      12.449463       0.950779      -0.951403      10.192548       5.775692      10.193200           0.000005
           98              C      13.755011       3.306065       9.231179      -0.063807      35.917232 0.41819248E+03  0.96409389E+04                                 9.263095                            6.707348       0.302872       2.101588                    0.999551      26.916521      74.191869       0.658576       0.403419      -1.083328      -0.019524      -0.002282       0.001287       0.019699       0.002530      -0.002764      -0.021776       0.028604      -0.029229      -0.031364       0.010563       0.020801             11.082854      12.356771       0.926387      -0.927336      10.445640       5.979164      10.446150           0.000005
           99              C       9.599267       3.323617       9.213626      -0.138711      24.210559 0.35458306E+03  0.79927639E+04                                 7.452467                            6.306855       0.004531       2.013607                    0.998944      27.986080      81.099953       0.645934       0.420668      -1.052117       0.072921      -0.042231       0.041956       0.094134      -0.004231       0.002992       0.034295      -0.056171       0.057089      -0.038733      -0.014372       0.053105              8.137742       8.184384      -0.450933       0.451241       8.113830       2.752054       8.115011           0.000005
          100              C      16.519627       3.334900       9.202343      -0.139164      24.369200 0.33662442E+03  0.75079113E+04                                 7.500261                            6.135134      -0.039717       2.000197                    0.998950      27.930467      81.141543       0.654936       0.419309      -1.050456      -0.096058       0.029391      -0.029112       0.104588       0.003201      -0.002952       0.021623      -0.056232       0.055510      -0.037909      -0.002399       0.040308              8.356660       7.500434      -0.128953       0.130066       8.784446       3.664670       8.785101           0.000005
          101              C      12.370194       9.342750       3.194492      -0.073892      35.065196 0.40159521E+03  0.91850617E+04                                 9.137847                            6.582375       0.233921       2.081299                    0.999621      26.881460      74.329292       0.661919       0.404583      -1.080189       0.026357      -0.008079       0.007866       0.028668       0.002576      -0.002442      -0.027161       0.015350      -0.015578      -0.032297       0.009283       0.023014             10.944918      12.449276      -0.951398       0.950750      10.193049       5.775606      10.192427           0.000005
          102              C      13.755021       9.231168       3.306073      -0.063816      35.917333 0.41819402E+03  0.96409801E+04                                 9.263093                            6.707348       0.302880       2.101589                    0.999551      26.916600      74.192023       0.658579       0.403418      -1.083330      -0.019526       0.001288      -0.002284       0.019701      -0.002767       0.002532      -0.021780       0.028922      -0.028298      -0.031369       0.010562       0.020807             11.082849      12.356744      -0.927353       0.926364      10.446135       5.979170      10.445666           0.000005
          103              C       9.599278       9.213616       3.323626      -0.138711      24.210485 0.35458190E+03  0.79927280E+04                                 7.452408                            6.306807       0.004623       2.013632                    0.998944      27.986127      81.099932       0.645943       0.420662      -1.052121       0.072920       0.041954      -0.042228       0.094131       0.002982      -0.004222       0.034300      -0.056632       0.055690      -0.038724      -0.014384       0.053108              8.137671       8.184294       0.451255      -0.450925       8.114941       2.751977       8.113777           0.000005
          104              C      16.519637       9.202333       3.334909      -0.139159      24.370057 0.33663813E+03  0.75083218E+04                                 7.500649                            6.135435      -0.039858       2.000155                    0.998949      27.930958      81.144537       0.654889       0.419333      -1.050437      -0.096070      -0.029106       0.029411       0.104602      -0.002954       0.003189       0.021633      -0.055882       0.056662      -0.037924      -0.002402       0.040327              8.357121       7.500849       0.130069      -0.128921       8.785494       3.665056       8.785019           0.000004
          105             Br       9.936962       7.552301      11.465693      -0.434563     231.810516 0.78016960E+04  0.34845944E+06                                24.179686                           22.760221       1.606687       2.025761                    0.999683     104.157152     317.734523       0.550741       0.248998      -1.311093       0.002750       0.094310      -0.080098       0.123764      -0.007712      -0.014908      -0.136007       0.116766      -0.188029      -0.183003       0.087392       0.095611             25.547226      30.969991      -2.953005      -3.455605      23.334524      -5.345419      22.337161           0.000015
          106             Br       9.936986       4.984932       1.071559      -0.434606     231.836142 0.78024570E+04  0.34850179E+06                                24.181253                           22.760642       1.605005       2.025263                    0.999681     104.161486     317.751122       0.550761       0.248983      -1.311113       0.002575      -0.094449       0.080257       0.123969       0.007203       0.014917      -0.135661       0.116888      -0.188534      -0.182707       0.086910       0.095797             25.549895      30.975036       2.954596       3.454728      23.336629      -5.346180      22.338018           0.000014
          107             Br       6.786785       7.340178       1.283689      -0.434414     231.744648 0.77984653E+04  0.34827759E+06                                24.174875                           22.755164       1.604558       2.025331                    0.999663     104.141083     317.663931       0.550817       0.248990      -1.311109       0.002322       0.080025       0.094282       0.123687       0.015171      -0.007619       0.135985       0.152632      -0.080492      -0.183031       0.087183       0.095849             25.542883      30.968722       3.450881      -2.957918      22.328846       5.344735      23.331081           0.000015
          108             Br      19.387563       5.197055      11.253563      -0.434218     231.799515 0.78008649E+04  0.34841457E+06                                24.179928                           22.759596       1.604879       2.025354                    0.999674     104.144925     317.698214       0.550725       0.249010      -1.311070       0.002546      -0.079603      -0.094014       0.123214      -0.014942       0.007136       0.136612       0.152326      -0.081578      -0.183561       0.087154       0.096408             25.548474      30.974428      -3.452739       2.957319      22.332846       5.346368      23.338148           0.000015
          109             Br       9.936979       1.071555       4.984937      -0.434603     231.833999 0.78023586E+04  0.34849624E+06                                24.181077                           22.760472       1.605011       2.025264                    0.999681     104.161204     317.749571       0.550765       0.248982      -1.311114       0.002574       0.080253      -0.094448       0.123966       0.014923       0.007204      -0.135672       0.152716      -0.081089      -0.182721       0.086913       0.095808             25.549707      30.974793       3.454691       2.954554      22.337850      -5.346150      23.336480           0.000015
          110             Br       9.936969      11.465678       7.552315      -0.434559     231.809370 0.78016512E+04  0.34845693E+06                                24.179597                           22.760151       1.606702       2.025766                    0.999683     104.156963     317.733645       0.550742       0.248998      -1.311093       0.002755      -0.080098       0.094308       0.123763      -0.014903      -0.007721      -0.136008       0.152423      -0.081140      -0.183011       0.087408       0.095603             25.547122      30.969865      -3.455616      -2.952948      22.337092      -5.345401      23.334408           0.000015
          111             Br      19.387574      11.253550       5.197067      -0.434220     231.801485 0.78009492E+04  0.34841933E+06                                24.180089                           22.759742       1.604859       2.025347                    0.999674     104.145218     317.699723       0.550722       0.249011      -1.311070       0.002553      -0.094013      -0.079604       0.123214       0.007143      -0.014950       0.136611       0.116939      -0.187709      -0.183559       0.087152       0.096407             25.548646      30.974651       2.957357      -3.452751      23.338291       5.346410      22.332996           0.000015
          112             Br       6.786774       1.283683       7.340185      -0.434415     231.746546 0.77985515E+04  0.34828248E+06                                24.175036                           22.755316       1.604529       2.025324                    0.999663     104.141294     317.665297       0.550814       0.248991      -1.311108       0.002322       0.094288       0.080025       0.123691      -0.007609       0.015169       0.135985       0.116577      -0.188681      -0.183032       0.087178       0.095854             25.543054      30.968931      -2.957961       3.450904      23.331233       5.344782      22.328998           0.000015
          113              N       4.285527       4.678898       1.306382      -0.149736      38.954141 0.50201326E+03  0.12023261E+05                                 9.533243                            7.217793       0.091595       2.051214                    0.999147      27.524574      75.449463       0.657164       0.389157      -1.101384      -0.115149      -0.047347       0.071515       0.143581      -0.022868       0.017272       0.044974       0.080835      -0.094875      -0.079116       0.016469       0.062647             11.243692      13.870854      -2.310457      -0.688753       9.968108      -4.245771       9.892114           0.000003
          114              N      15.520400       4.800509       1.443038      -0.156204      39.744748 0.51532701E+03  0.12407234E+05                                 9.648864                            7.297053       0.131073       2.063550                    0.999174      27.571883      75.461454       0.656554       0.387475      -1.103992       0.117268      -0.072716       0.044557       0.144999       0.019900      -0.027536       0.036589       0.091257      -0.084769      -0.074828       0.006199       0.068628             11.413849      13.980784      -0.488070      -2.429036      10.547993      -4.372783       9.712768           0.000003
          115              N      16.886303       7.858335      11.230870      -0.149566      38.953194 0.50204542E+03  0.12024415E+05                                 9.533766                            7.218586       0.091673       2.051215                    0.999133      27.524581      75.454591       0.657041       0.389218      -1.101324      -0.115419       0.047124      -0.071747       0.143840       0.022533      -0.017319       0.044568       0.080475      -0.092141      -0.078342       0.016424       0.061918             11.244008      13.869631       2.308952       0.689660       9.968829      -4.246750       9.893564           0.000003
          116              N      15.520377       7.736724      11.094214      -0.156876      39.735381 0.51521451E+03  0.12403227E+05                                 9.645401                            7.294706       0.134777       2.064895                    0.999193      27.569809      75.439486       0.656902       0.387310      -1.104165       0.117030       0.072355      -0.044288       0.144543      -0.019750       0.027954       0.036641       0.090773      -0.083672      -0.074791       0.006379       0.068413             11.409546      13.972453       0.486589       2.428329      10.545013      -4.372561       9.711172           0.000003
          117              N      13.736105       4.962233      10.947528      -0.148914      38.896905 0.50116278E+03  0.11997558E+05                                 9.523751                            7.211575       0.090209       2.051126                    0.999142      27.499502      75.358912       0.657475       0.389146      -1.101414      -0.115362      -0.071996      -0.046552       0.143732      -0.017005      -0.023005      -0.044442       0.086892      -0.076742      -0.078528       0.015880       0.062649             11.231608      13.856156       0.686740      -2.308847       9.880716       4.240541       9.957952           0.000003
          118              N      12.370178       4.825577      11.069140      -0.156769      39.756912 0.51549999E+03  0.12412533E+05                                 9.651597                            7.298814       0.131452       2.063765                    0.999210      27.576100      75.478277       0.656398       0.387532      -1.103944       0.116607      -0.044478      -0.072678       0.144421       0.028155       0.019645      -0.036779       0.087232      -0.094089      -0.074938       0.006493       0.068446             11.417336      13.984093       2.428840      -0.489490       9.716039       4.375454      10.551875           0.000003
          119              N      13.736125       7.575000       1.589724      -0.149478      38.964066 0.50214949E+03  0.12027918E+05                                 9.537087                            7.220393       0.089078       2.050316                    0.999127      27.526476      75.470905       0.656793       0.389332      -1.101207      -0.115602       0.071323       0.046804       0.143672       0.017329       0.023197      -0.044376       0.087757      -0.076214      -0.078775       0.015664       0.063111             11.248655      13.876900      -0.688280       2.312199       9.896204       4.248836       9.972859           0.000003
          120              N      12.370198       7.711656       1.468112      -0.156013      39.715276 0.51488389E+03  0.12393767E+05                                 9.644290                            7.293902       0.130504       2.063643                    0.999197      27.559818      75.417280       0.656705       0.387473      -1.104005       0.116397       0.045302       0.072812       0.144576      -0.028025      -0.019871      -0.036593       0.087145      -0.094890      -0.074835       0.006305       0.068530             11.408072      13.973604      -2.427450       0.488428       9.708231       4.370528      10.542382           0.000003
          121              N      16.886309      11.230855       7.858350      -0.149563      38.953082 0.50204352E+03  0.12024357E+05                                 9.533748                            7.218574       0.091667       2.051212                    0.999133      27.524529      75.454386       0.657042       0.389218      -1.101324      -0.115417      -0.071741       0.047121       0.143835      -0.017321       0.022531       0.044561       0.086300      -0.074642      -0.078333       0.016420       0.061913             11.243984      13.869611       0.689644       2.308961       9.893529      -4.246735       9.968812           0.000003
          122              N      15.520383      11.094200       7.736738      -0.156880      39.735232 0.51521289E+03  0.12403168E+05                                 9.645334                            7.294664       0.134782       2.064896                    0.999193      27.569781      75.439137       0.656909       0.387307      -1.104168       0.117032      -0.044285       0.072355       0.144544       0.027949      -0.019744       0.036639       0.087216      -0.094336      -0.074786       0.006377       0.068409             11.409457      13.972354       2.428298       0.486598       9.711089      -4.372512      10.544929           0.000003
          123              N       4.285521       1.306378       4.678902      -0.149742      38.954336 0.50201635E+03  0.12023351E+05                                 9.533262                            7.217805       0.091595       2.051214                    0.999147      27.524657      75.449685       0.657165       0.389156      -1.101385      -0.115138       0.071511      -0.047347       0.143570       0.017275      -0.022867       0.044971       0.087841      -0.073794      -0.079109       0.016472       0.062637             11.243716      13.870880      -0.688752      -2.310463       9.892141      -4.245781       9.968128           0.000003
          124              N      15.520394       1.443033       4.800514      -0.156189      39.744520 0.51532356E+03  0.12407138E+05                                 9.648855                            7.297049       0.131112       2.063560                    0.999173      27.571790      75.461319       0.656551       0.387477      -1.103990       0.117264       0.044568      -0.072713       0.144998      -0.027543       0.019899       0.036590       0.088015      -0.094503      -0.074832       0.006199       0.068633             11.413837      13.980758      -2.429032      -0.488068       9.712765      -4.372777      10.547988           0.000003
          125              N      13.736114       1.589717       7.575008      -0.149479      38.964066 0.50214989E+03  0.12027929E+05                                 9.537083                            7.220396       0.089090       2.050319                    0.999127      27.526481      75.470897       0.656793       0.389332      -1.101207      -0.115598       0.046809       0.071319       0.143668       0.023201       0.017330      -0.044376       0.081975      -0.093550      -0.078777       0.015665       0.063112             11.248645      13.876905       2.312188      -0.688295       9.972837       4.248827       9.896192           0.000003
          126              N      12.370187       1.468106       7.711664      -0.156007      39.714963 0.51487924E+03  0.12393617E+05                                 9.644213                            7.293849       0.130479       2.063635                    0.999197      27.559689      75.416608       0.656711       0.387471      -1.104008       0.116400       0.072809       0.045305       0.144577      -0.019874      -0.028026      -0.036586       0.091021      -0.083287      -0.074832       0.006297       0.068535             11.407977      13.973497       0.488415      -2.427438      10.542273       4.370484       9.708161           0.000003
          127              N      13.736116      10.947516       4.962244      -0.148900      38.896350 0.50115506E+03  0.11997331E+05                                 9.523674                            7.211531       0.090222       2.051131                    0.999142      27.499282      75.358258       0.657475       0.389147      -1.101413      -0.115363      -0.046552      -0.072006       0.143738      -0.023008      -0.017010      -0.044436       0.081822      -0.091950      -0.078524       0.015874       0.062650             11.231504      13.856002      -2.308808       0.686749       9.957862       4.240498       9.880648           0.000003
          128              N      12.370189      11.069127       4.825588      -0.156772      39.756922 0.51550045E+03  0.12412545E+05                                 9.651593                            7.298814       0.131393       2.063746                    0.999209      27.576111      75.478287       0.656398       0.387531      -1.103944       0.116600      -0.072675      -0.044477       0.144415       0.019643       0.028156      -0.036780       0.090662      -0.083809      -0.074940       0.006493       0.068447             11.417327      13.984074      -0.489480       2.428848      10.551859       4.375456       9.716049           0.000003

******************************************************
Auxiliary information for the entire system
The total spin magnetic moment of the unit cell is   0.000524
The total net atomic charge of the unit cell is   -0.000009
Accuracy of reproducing the electrostatic potential in the unit cell:
  The inner radius (bohr) =    5.0000
  The outer radius (bohr) =   12.0000
  Valid grid points have density less than (e/(bohr^3)) =    0.0001
  The number of valid grid points were=        68141
  The rms potential error without charges in kcal/mol is=      9.41092
  The rms potential error with partial charges in kcal/mol is=      0.70252
  The RRMSE value at monopole order=      0.07465
  The rms potential error with partial charges and cloud penetration in kcal/mol is=      0.70142
  The RRMSE value at monopole order with cloud penetration is=      0.07453
  The rms potential error with partial charges and atomic dipoles in kcal/mol is=      0.54510
  The RRMSE value at dipole order=      0.05792
  The rms potential error with partial charges, atomic dipoles and cloud penetration in kcal/mol is=      0.54226
  The RRMSE value at dipole order with cloud penetration=      0.05762

******************************************************
The electron densities and ab initio electrostatic potential were computed in VASP using the PBE functional and
projector augmented wave method. See the main text of the journal article for a description of computational details.
The atomic charges, dipoles, and quadrupoles were computed with the DDEC6 method as described in
(a) T. A. Manz and N. Gabaldon Limas, RSC Adv. 6 (2016) 47771-47801 DOI: 10.1039/c6ra04656h
(b) N. Gabaldon Limas and T. A. Manz, RSC Adv. 8 (2018) 2678-2707 DOI: 10.1039/c7ra11829e.
For each atom in the material, the electron cloud parameters were fit to the spherically averaged atom-in-material
electron density using radial positions for which this density was between 10^-4 and 10^-2 electrons per cubic bohr.
The polarizabilities, dispersion coefficients, and quantum Drude oscillator (QDO) parameters were fit using the MCLF method.
The magnetic structure of the system was optimized in VASP from the default ferromagnetic initial guess using spin polarization.
The atomic spin moments (ASMs) were computed on this optimized magnetic structure using the DDEC6 partition as inputs
to the method of T. A. Manz and D. S. Sholl, J. Chem. Theory Comput. 7 (2011) 4146-4164 DOI: 10.1021/ct200539n.
The RMSE and RRMSE were computed using a uniform grid with Ewald summation.
