# Supplementary material for: A collection of forcefield precursors for metal–organic frameworks
Source: RSC Adv. 2019 Nov 13;9(63):36492–507. doi: 10.1039/c9ra07327b (PMC9075174; doi:10.1039/c9ra07327b)
Supplement: RA-009-C9RA07327B-s4450 [file RA-009-C9RA07327B-s4450.xyz]

  128
jmolscript: load "" {1 1 1} spacegroup "x,y,z" unitcell [{     13.136000     0.000000     0.000000 }, {      6.568007    12.455015     0.000000 }, {      6.568029     0.000008    12.455004 }]
Cu    11.494023     3.113760     9.109590     0.233828
Cu    18.062024     3.113760     9.572916     0.233981
Cu    14.778024     3.345423     9.341253     0.233843
Cu     8.210023     2.882096     9.341253     0.233970
Cu    14.778013     9.341263     3.345414     0.233826
Cu     8.210012     9.341263     2.882088     0.233977
Cu    11.494012     9.109600     3.113751     0.233844
Cu    18.062013     9.572927     3.113751     0.233974
H     10.165967     4.259619     6.162736     0.131218
H      9.911132     4.767785     7.607516     0.117680
H     10.165952     1.967892     0.064766     0.131667
H     16.479139     1.459735    11.074990     0.118258
H     13.449978     6.292280    10.487113     0.132197
H     13.195140     4.847499    10.995278     0.118226
H     13.449976    12.390254     8.195393     0.130709
H      6.627131     1.380021     7.687228     0.118228
H     16.106081    12.390256    10.487113     0.131660
H      9.792914     1.380023    10.995278     0.118255
H     16.106072     6.292279     8.195393     0.131218
H     16.360909     4.847497     7.687228     0.117682
H     12.822052     4.259615     0.064766     0.130714
H     19.644916     4.767787    11.074990     0.118236
H     12.822065     1.967896     6.162736     0.132197
H     13.076907     1.459733     7.607516     0.118225
H     16.106069     8.195404     6.292268     0.131218
H     16.360904     7.687238     4.847488     0.117680
H     16.106084    10.487131    12.390238     0.131666
H      9.792897    10.995288     1.380014     0.118258
H     12.822058     6.162743     1.967891     0.132197
H     13.076896     7.607524     1.459726     0.118226
H     12.822060     0.064769     4.259611     0.130708
H     19.644905    11.075002     4.767776     0.118228
H     10.165955     0.064767     1.967891     0.131660
H     16.479122    11.075000     1.459726     0.118255
H     10.165964     6.162744     4.259611     0.131217
H      9.911127     7.607526     4.767776     0.117682
H     13.449984     8.195408    12.390238     0.130714
H      6.627120     7.687236     1.380014     0.118236
H     13.449971    10.487127     6.292268     0.132197
H     13.195129    10.995290     4.847488     0.118225
H      8.743339     5.994603     5.994593     0.116414
H      9.669429     6.872682     6.872671     0.107172
H      8.743322     0.232909     0.232909     0.117440
H     22.805444    11.809853    11.809835     0.107888
H     12.027354     6.460424    12.222095     0.117123
H      6.385414     5.582338     0.645169     0.107041
H     12.027344    12.222110     6.460411     0.117123
H      6.385423     0.645173     5.582333     0.107045
H     17.528714    12.222114    12.222095     0.117440
H      3.466592     0.645170     0.645169     0.107888
H     17.528697     6.460420     6.460411     0.116414
H     16.602607     5.582341     5.582333     0.107172
H     14.244682     5.994599     0.232909     0.117123
H     19.886622     6.872685    11.809835     0.107041
H     14.244692     0.232913     5.994593     0.117123
H     19.886613    11.809850     6.872671     0.107045
C     11.796147     5.176309     6.949892     0.240339
C     10.313092     4.991974     6.765558    -0.278691
C     18.364156     1.051211    11.732614     0.239975
C     16.881102     1.235545    11.916948    -0.279549
C     15.080158     5.505124    11.403802     0.239457
C     13.597103     5.689458    11.219468    -0.280654
C      8.512145     0.722396     7.278704     0.239150
C      7.029091     0.538061     7.463038    -0.278363
C      7.907899     0.722398    11.403802     0.239969
C      9.390953     0.538064    11.219468    -0.279520
C     14.475892     5.505121     7.278704     0.240337
C     15.958947     5.689456     7.463038    -0.278692
C     17.759902     5.176312    11.732614     0.239159
C     19.242957     4.991978    11.916948    -0.278397
C     11.191889     1.051208     6.949892     0.239456
C     12.674943     1.235542     6.765558    -0.280654
C     14.475889     7.278714     5.505112     0.240338
C     15.958944     7.463049     5.689446    -0.278691
C      7.907880    11.403812     0.722390     0.239974
C      9.390934    11.219478     0.538056    -0.279549
C     11.191878     6.949899     1.051202     0.239456
C     12.674933     6.765565     1.235536    -0.280653
C     17.759891    11.732627     5.176300     0.239149
C     19.242945    11.916962     4.991966    -0.278363
C     18.364137    11.732625     1.051202     0.239969
C     16.881083    11.916959     1.235536    -0.279519
C     11.796144     6.949902     5.176300     0.240337
C     10.313089     6.765567     4.991966    -0.278692
C      8.512134     7.278711     0.722390     0.239160
C      7.029079     7.463045     0.538056    -0.278397
C     15.080147    11.403815     5.505112     0.239456
C     13.597093    11.219481     5.689446    -0.280654
C     12.460827     6.136590     6.136580    -0.069939
C      9.661546     6.193883     6.193873    -0.137768
C     12.460810     0.090922     0.090922    -0.069082
C      9.661528     0.033629     0.033629    -0.139528
C     15.744842     6.318437    12.364082    -0.068834
C     12.945560     6.261144    12.421375    -0.137990
C     15.744831    12.364097     6.318424    -0.068837
C     12.945550    12.421390     6.261131    -0.137998
C     13.811226    12.364101    12.364082    -0.069077
C     16.610508    12.421394    12.421375    -0.139528
C     13.811209     6.318433     6.318424    -0.069933
C     16.610490     6.261140     6.261131    -0.137768
C     10.527194     6.136586     0.090922    -0.068828
C     13.326476     6.193879     0.033629    -0.137990
C     10.527205     0.090926     6.136580    -0.068832
C     13.326486     0.033633     6.193873    -0.137998
I     13.136026     1.794276    10.660736    -0.383354
I      6.568021     4.433243     8.021770    -0.383490
I     16.420020     1.794275     8.021770    -0.383475
I      9.852027     4.433245    10.660736    -0.383464
I     13.136010    10.660747     1.794268    -0.383354
I      6.568015     8.021780     4.433234    -0.383488
I      9.852016    10.660748     4.433234    -0.383473
I     16.420009     8.021778     1.794268    -0.383465
N     12.446381     4.452673     7.835443    -0.143764
N     19.014386     1.774847    10.847063    -0.144171
N     15.730387     4.619572    10.680166    -0.143781
N      9.162380     1.607948     8.002340    -0.142701
N      7.257666     1.607949    10.680166    -0.144169
N     13.825661     4.619570     8.002340    -0.143754
N     17.109668     4.452675    10.847063    -0.142697
N     10.541659     1.774845     7.835443    -0.143774
N     13.825655     8.002350     4.619561    -0.143764
N      7.257650    10.680176     1.607941    -0.144172
N     10.541649     7.835451     1.774838    -0.143781
N     17.109656    10.847075     4.452664    -0.142700
N     19.014370    10.847074     1.774838    -0.144169
N     12.446375     7.835453     4.452664    -0.143754
N      9.162368     8.002348     1.607941    -0.142697
N     15.730377    10.680178     4.619561    -0.143774

The following XYZ coordinates are in angstroms. Other properties are in atomic units.
The sperically averaged electron density of each atom fit to a function of the form exp(a - br)
eigen_1, eigen_2 and eigen_3 are the three eigenvalues of traceless quadrupole moment tensor
  atom number  atomic symbol              X              Y              Z     net charge C6 coefficient C8 coefficient C10 coefficient fluctuating dipole atomic polarizability isotropic forcefield polarizability              a              b squared Pearson coefficient          <r^3>          <r^4>         wp_QDO          m_QDO          q_QDO       dipole_x       dipole_y       dipole_z         dipole            Qxy            Qxz            Qyz     Q(x^2-y^2)  Q(3z^2 - R^2)        eigen_1        eigen_2        eigen_3 static polarizability      alpha(xx)      alpha(xy)      alpha(xz)      alpha(yy)      alpha(yz)      alpha(zz) atomic spin moment
            1             Cu      11.494023       3.113760       9.109590       0.233828     106.177415 0.22820498E+04  0.76904631E+05                                21.061476                           17.986462       0.642839       1.959788                    0.997947      58.349199     168.111929       0.341886       0.531616      -1.057189       0.000065       0.000067       0.019403       0.019403      -0.025998       0.000362      -0.000001       0.031850      -0.001274      -0.030276      -0.000427       0.030703             24.667595      26.100777       7.394086      -0.000742      24.900503       0.000428      23.001505          -0.000003
            2             Cu      18.062024       3.113760       9.572916       0.233981     106.204311 0.22826040E+04  0.76924340E+05                                21.058357                           17.983278       0.647637       1.961103                    0.997960      58.338745     168.056989       0.342085       0.531298      -1.057397       0.000052      -0.000306      -0.019520       0.019523       0.025723       0.000427      -0.000362       0.032092      -0.001901      -0.030010      -0.000625       0.030635             24.664268      26.098181      -7.395060       0.004092      24.896942      -0.004285      22.997680          -0.000002
            3             Cu      14.778024       3.345423       9.341253       0.233843     106.177384 0.22820465E+04  0.76904336E+05                                21.061231                           17.986257       0.642930       1.959817                    0.997946      58.348678     168.109120       0.341894       0.531604      -1.057197      -0.000062      -0.019414      -0.000066       0.019415       0.000350      -0.026003       0.000000       0.016548      -0.047163      -0.030288      -0.000416       0.030703             24.667309      26.100460      -0.000698       7.394021      23.001285       0.000479      24.900181          -0.000002
            4             Cu       8.210023       2.882096       9.341253       0.233970     106.205675 0.22826409E+04  0.76925846E+05                                21.058452                           17.983358       0.647646       1.961105                    0.997960      58.339228     168.058321       0.342087       0.531294      -1.057400      -0.000054       0.019523       0.000310       0.019526       0.000423       0.025726      -0.000358       0.017004      -0.047223      -0.030019      -0.000624       0.030643             24.664376      26.098311       0.004119      -7.395094      22.997816      -0.004297      24.897003          -0.000002
            5             Cu      14.778013       9.341263       3.345414       0.233826     106.178286 0.22820725E+04  0.76905541E+05                                21.061511                           17.986489       0.642882       1.959798                    0.997946      58.349526     168.112694       0.341888       0.531612      -1.057192      -0.000065      -0.000067      -0.019403       0.019403      -0.025996       0.000362      -0.000001       0.031849      -0.001270      -0.030275      -0.000426       0.030700             24.667637      26.100809       7.394091      -0.000743      24.900549       0.000429      23.001553          -0.000002
            6             Cu       8.210012       9.341263       2.882088       0.233977     106.204883 0.22826193E+04  0.76924961E+05                                21.058386                           17.983302       0.647662       1.961109                    0.997960      58.338936     168.057466       0.342086       0.531296      -1.057399      -0.000052       0.000305       0.019522       0.019525       0.025722       0.000427      -0.000362       0.032092      -0.001899      -0.030009      -0.000625       0.030634             24.664299      26.098209      -7.395058       0.004092      24.896972      -0.004285      22.997717          -0.000002
            7             Cu      11.494012       9.109600       3.113751       0.233844     106.176678 0.22820282E+04  0.76903605E+05                                21.061206                           17.986238       0.642896       1.959808                    0.997946      58.348430     168.108566       0.341892       0.531607      -1.057195       0.000062       0.019414       0.000065       0.019414       0.000350      -0.026005      -0.000000       0.016551      -0.047164      -0.030289      -0.000417       0.030706             24.667278      26.100434      -0.000700       7.394016      23.001252       0.000479      24.900149          -0.000001
            8             Cu      18.062013       9.572927       3.113751       0.233974     106.204728 0.22826164E+04  0.76924861E+05                                21.058407                           17.983325       0.647600       1.961094                    0.997960      58.338863     168.057428       0.342085       0.531298      -1.057397       0.000055      -0.019522      -0.000310       0.019524       0.000423       0.025728      -0.000358       0.017009      -0.047224      -0.030021      -0.000626       0.030646             24.664321      26.098258       0.004117      -7.395081      22.997760      -0.004298      24.896946          -0.000001
            9              H      10.165967       4.259619       6.162736       0.131218       1.013163 0.79163675E+01  0.76957753E+02                                 1.638572                            1.623330      -0.587662       2.602615                    0.999950       3.263640       8.880966       0.504732       1.248301      -0.718495      -0.013952      -0.014531      -0.020605       0.028816       0.001404       0.005084       0.007350      -0.005423       0.007717      -0.007749      -0.003134       0.010883              1.641128       1.395388       0.122562       0.078047       1.960135       0.244130       1.567862           0.000008
           10              H       9.911132       4.767785       7.607516       0.117680       1.167268 0.89759634E+01  0.92979975E+02                                 1.982356                            1.856790      -1.706292       2.047415                    0.991169       4.473431      13.955151       0.410508       1.440375      -0.671338      -0.015711       0.003873       0.020127       0.025825      -0.002458      -0.000230       0.000639       0.004289       0.000638      -0.003434       0.000203       0.003231              2.066822       1.901872       0.198165      -0.450574       1.844926      -0.451273       2.453667           0.000002
           11              H      10.165952       1.967892       0.064766       0.131667       1.014239 0.79309366E+01  0.77161901E+02                                 1.642322                            1.626973      -0.590157       2.602298                    0.999946       3.266206       8.901748       0.502991       1.251605      -0.717768      -0.013644       0.014523       0.020322       0.028462      -0.001524      -0.005075       0.007431      -0.005030       0.008515      -0.007638      -0.003386       0.011024              1.644923       1.398424      -0.123117      -0.078392       1.965223       0.244778       1.571122           0.000008
           12              H      16.479139       1.459735      11.074990       0.118258       1.162778 0.89329873E+01  0.92418421E+02                                 1.977216                            1.852368      -1.700563       2.050482                    0.991244       4.461171      13.905490       0.411013       1.440420      -0.671372      -0.015594      -0.003928      -0.019914       0.025597       0.002364       0.000294       0.000515       0.003962       0.000993      -0.003283       0.000276       0.003007              2.061197       1.896738      -0.197093       0.448623       1.839975      -0.449068       2.446879           0.000002
           13              H      13.449978       6.292280      10.487113       0.132197       1.010107 0.78902341E+01  0.76673533E+02                                 1.638759                            1.623578      -0.594186       2.601508                    0.999932       3.258733       8.878426       0.503110       1.252817      -0.717535      -0.013781       0.020254      -0.014363       0.028397      -0.004852       0.001432      -0.007364      -0.006591       0.004052      -0.007526      -0.003276       0.010803              1.641316       1.395709      -0.078022       0.122537       1.567924      -0.243897       1.960314           0.000008
           14              H      13.195140       4.847499      10.995278       0.118226       1.164168 0.89481352E+01  0.92626664E+02                                 1.979676                            1.854609      -1.705828       2.048117                    0.991194       4.467363      13.934712       0.410487       1.441462      -0.671162      -0.015608      -0.019858       0.003895       0.025557       0.000358      -0.002409      -0.000513       0.001556      -0.006977      -0.003437       0.000306       0.003131              2.063845       1.899321       0.449305       0.197571       2.449632       0.450035       1.842582           0.000002
           15              H      13.449976      12.390254       8.195393       0.130709       1.011348 0.78960466E+01  0.76692533E+02                                 1.634846                            1.619827      -0.587251       2.602473                    0.999949       3.260582       8.861799       0.506062       1.246117      -0.718981      -0.013812      -0.020701       0.014831       0.028970       0.004932      -0.001467      -0.007296      -0.006603       0.003773      -0.007517      -0.003271       0.010788              1.637346       1.392642       0.077713      -0.122015       1.564225      -0.242981       1.955172           0.000008
           16              H       6.627131       1.380021       7.687228       0.118228       1.161596 0.89221547E+01  0.92275121E+02                                 1.975624                            1.851088      -1.697161       2.052038                    0.991175       4.458400      13.892912       0.411221       1.440176      -0.671424      -0.015518       0.019793      -0.003799       0.025436      -0.000442       0.002384      -0.000493       0.001491      -0.006713      -0.003351       0.000257       0.003094              2.059443       1.895373      -0.447823      -0.196913       2.444023       0.448623       1.838932           0.000002
           17              H      16.106081      12.390256      10.487113       0.131660       1.014257 0.79311099E+01  0.77163961E+02                                 1.642336                            1.626986      -0.590155       2.602297                    0.999946       3.266236       8.901833       0.502991       1.251599      -0.717769       0.013643      -0.020325      -0.014523       0.028463      -0.005075      -0.001524       0.007432      -0.006773       0.003287      -0.007638      -0.003387       0.011025              1.644937       1.398436      -0.078394      -0.123120       1.571132       0.244779       1.965244           0.000008
           18              H       9.792914       1.380023      10.995278       0.118255       1.162709 0.89323294E+01  0.92409786E+02                                 1.977136                            1.852299      -1.700456       2.050535                    0.991244       4.460988      13.904720       0.411021       1.440419      -0.671373       0.015595       0.019915       0.003927       0.025598       0.000294       0.002363       0.000515       0.001486      -0.006442      -0.003282       0.000275       0.003007              2.061110       1.896658       0.448592      -0.197077       2.446771      -0.449036       1.839901           0.000002
           19              H      16.106072       6.292279       8.195393       0.131218       1.013211 0.79168898E+01  0.76964401E+02                                 1.638652                            1.623406      -0.587662       2.602616                    0.999950       3.263735       8.881429       0.504707       1.248335      -0.718487       0.013952       0.020605       0.014531       0.028816       0.005084       0.001404       0.007350      -0.006570       0.004277      -0.007749      -0.003134       0.010883              1.641209       1.395449       0.078053       0.122574       1.567934       0.244150       1.960244           0.000008
           20              H      16.360909       4.847497       7.687228       0.117682       1.167274 0.89760230E+01  0.92980743E+02                                 1.982363                            1.856795      -1.706298       2.047412                    0.991169       4.473441      13.955191       0.410508       1.440374      -0.671338       0.015712      -0.020127      -0.003873       0.025826      -0.000230      -0.002458       0.000639       0.001826      -0.006752      -0.003434       0.000203       0.003231              2.066829       1.901877      -0.450579       0.198166       2.453680      -0.451274       1.844930           0.000002
           21              H      12.822052       4.259615       0.064766       0.130714       1.011326 0.78958242E+01  0.76689804E+02                                 1.634819                            1.619802      -0.587246       2.602477                    0.999949       3.260547       8.861660       0.506067       1.246113      -0.718982       0.013812      -0.014831       0.020701       0.028970      -0.001466       0.004933      -0.007295      -0.005192       0.008016      -0.007519      -0.003269       0.010788              1.637319       1.392622      -0.122012       0.077710       1.955135      -0.242973       1.564200           0.000008
           22              H      19.644916       4.767787      11.074990       0.118236       1.161568 0.89219041E+01  0.92272022E+02                                 1.975606                            1.851073      -1.697179       2.052034                    0.991175       4.458361      13.892822       0.411219       1.440193      -0.671421       0.015514       0.003801      -0.019791       0.025432       0.002380      -0.000441      -0.000493       0.004105       0.001114      -0.003348       0.000255       0.003093              2.059422       1.895355      -0.196910      -0.447813       1.838918       0.448616       2.443994           0.000002
           23              H      12.822065       1.967896       6.162736       0.132197       1.010104 0.78902066E+01  0.76673223E+02                                 1.638758                            1.623577      -0.594190       2.601506                    0.999932       3.258728       8.878419       0.503109       1.252821      -0.717535       0.013780       0.014363      -0.020253       0.028397       0.001431      -0.004851      -0.007364      -0.005319       0.007862      -0.007526      -0.003277       0.010803              1.641315       1.395709       0.122536      -0.078021       1.960311      -0.243897       1.567926           0.000008
           24              H      13.076907       1.459733       7.607516       0.118225       1.164180 0.89482535E+01  0.92628213E+02                                 1.979691                            1.854621      -1.705839       2.048111                    0.991194       4.467396      13.934848       0.410485       1.441462      -0.671161       0.015609      -0.003895       0.019858       0.025557      -0.002409       0.000357      -0.000513       0.004267       0.001154      -0.003438       0.000307       0.003131              2.063861       1.899337       0.197575       0.449313       1.842596       0.450041       2.449649           0.000002
           25              H      16.106069       8.195404       6.292268       0.131218       1.013165 0.79163852E+01  0.76957976E+02                                 1.638575                            1.623333      -0.587662       2.602615                    0.999950       3.263644       8.880983       0.504731       1.248301      -0.718494       0.013952       0.014531       0.020605       0.028816       0.001404       0.005084       0.007350      -0.005423       0.007717      -0.007749      -0.003134       0.010883              1.641130       1.395389       0.122563       0.078047       1.960138       0.244131       1.567864           0.000008
           26              H      16.360904       7.687238       4.847488       0.117680       1.167269 0.89759763E+01  0.92980145E+02                                 1.982358                            1.856791      -1.706293       2.047415                    0.991169       4.473435      13.955167       0.410508       1.440375      -0.671338       0.015712      -0.003873      -0.020127       0.025826      -0.002457      -0.000230       0.000639       0.004289       0.000638      -0.003433       0.000203       0.003230              2.066823       1.901874       0.198165      -0.450575       1.844927      -0.451273       2.453669           0.000002
           27              H      16.106084      10.487131      12.390238       0.131666       1.014239 0.79309431E+01  0.77161991E+02                                 1.642324                            1.626974      -0.590158       2.602298                    0.999946       3.266207       8.901756       0.502990       1.251607      -0.717768       0.013644      -0.014523      -0.020322       0.028462      -0.001524      -0.005075       0.007431      -0.005030       0.008515      -0.007638      -0.003386       0.011024              1.644925       1.398426      -0.123117      -0.078393       1.965225       0.244778       1.571124           0.000008
           28              H       9.792897      10.995288       1.380014       0.118258       1.162775 0.89329623E+01  0.92418096E+02                                 1.977213                            1.852366      -1.700562       2.050483                    0.991244       4.461165      13.905466       0.411013       1.440420      -0.671372       0.015594       0.003928       0.019914       0.025597       0.002364       0.000294       0.000515       0.003963       0.000993      -0.003283       0.000276       0.003007              2.061194       1.896736      -0.197092       0.448622       1.839972      -0.449066       2.446875           0.000002
           29              H      12.822058       6.162743       1.967891       0.132197       1.010107 0.78902369E+01  0.76673563E+02                                 1.638759                            1.623578      -0.594185       2.601508                    0.999932       3.258733       8.878425       0.503110       1.252817      -0.717535       0.013781      -0.020254       0.014363       0.028397      -0.004852       0.001432      -0.007364      -0.006591       0.004052      -0.007526      -0.003276       0.010803              1.641316       1.395709      -0.078022       0.122537       1.567924      -0.243897       1.960314           0.000008
           30              H      13.076896       7.607524       1.459726       0.118226       1.164168 0.89481395E+01  0.92626719E+02                                 1.979677                            1.854609      -1.705829       2.048117                    0.991194       4.467364      13.934716       0.410487       1.441462      -0.671162       0.015608       0.019858      -0.003895       0.025556       0.000357      -0.002409      -0.000513       0.001556      -0.006977      -0.003437       0.000307       0.003131              2.063846       1.899321       0.449306       0.197571       2.449633       0.450035       1.842583           0.000002
           31              H      12.822060       0.064769       4.259611       0.130708       1.011348 0.78960504E+01  0.76692578E+02                                 1.634847                            1.619828      -0.587251       2.602473                    0.999949       3.260582       8.861799       0.506062       1.246117      -0.718981       0.013812       0.020701      -0.014831       0.028970       0.004932      -0.001467      -0.007296      -0.006603       0.003773      -0.007517      -0.003271       0.010788              1.637347       1.392642       0.077713      -0.122015       1.564226      -0.242981       1.955173           0.000008
           32              H      19.644905      11.075002       4.767776       0.118228       1.161593 0.89221287E+01  0.92274785E+02                                 1.975622                            1.851086      -1.697159       2.052040                    0.991175       4.458393      13.892886       0.411221       1.440177      -0.671424       0.015518      -0.019793       0.003799       0.025436      -0.000441       0.002384      -0.000492       0.001491      -0.006713      -0.003351       0.000257       0.003094              2.059440       1.895370      -0.447823      -0.196913       2.444020       0.448622       1.838929           0.000002
           33              H      10.165955       0.064767       1.967891       0.131660       1.014257 0.79311140E+01  0.77164009E+02                                 1.642337                            1.626987      -0.590155       2.602297                    0.999946       3.266236       8.901833       0.502991       1.251599      -0.717769      -0.013643       0.020325       0.014523       0.028463      -0.005075      -0.001524       0.007432      -0.006773       0.003287      -0.007638      -0.003387       0.011025              1.644938       1.398436      -0.078394      -0.123120       1.571133       0.244779       1.965244           0.000008
           34              H      16.479122      11.075000       1.459726       0.118255       1.162710 0.89323337E+01  0.92409841E+02                                 1.977136                            1.852300      -1.700456       2.050535                    0.991244       4.460989      13.904724       0.411021       1.440419      -0.671373      -0.015594      -0.019915      -0.003927       0.025597       0.000294       0.002363       0.000515       0.001486      -0.006441      -0.003282       0.000275       0.003007              2.061111       1.896659       0.448592      -0.197078       2.446772      -0.449036       1.839901           0.000002
           35              H      10.165964       6.162744       4.259611       0.131217       1.013212 0.79168895E+01  0.76964394E+02                                 1.638652                            1.623406      -0.587661       2.602616                    0.999950       3.263734       8.881425       0.504707       1.248335      -0.718487      -0.013952      -0.020605      -0.014531       0.028816       0.005084       0.001404       0.007350      -0.006570       0.004277      -0.007749      -0.003134       0.010883              1.641209       1.395449       0.078054       0.122574       1.567934       0.244150       1.960244           0.000008
           36              H       9.911127       7.607526       4.767776       0.117682       1.167272 0.89759970E+01  0.92980410E+02                                 1.982361                            1.856793      -1.706297       2.047413                    0.991169       4.473434      13.955166       0.410508       1.440375      -0.671338      -0.015712       0.020127       0.003873       0.025826      -0.000230      -0.002458       0.000639       0.001826      -0.006752      -0.003434       0.000203       0.003231              2.066827       1.901875      -0.450579       0.198165       2.453677      -0.451274       1.844927           0.000002
           37              H      13.449984       8.195408      12.390238       0.130714       1.011327 0.78958336E+01  0.76689920E+02                                 1.634820                            1.619803      -0.587246       2.602477                    0.999949       3.260549       8.861668       0.506067       1.246114      -0.718982      -0.013812       0.014831      -0.020701       0.028970      -0.001466       0.004933      -0.007295      -0.005192       0.008016      -0.007519      -0.003269       0.010788              1.637320       1.392623      -0.122012       0.077710       1.955136      -0.242973       1.564201           0.000008
           38              H       6.627120       7.687236       1.380014       0.118236       1.161565 0.89218775E+01  0.92271676E+02                                 1.975603                            1.851070      -1.697177       2.052036                    0.991175       4.458354      13.892794       0.411219       1.440193      -0.671421      -0.015514      -0.003800       0.019791       0.025432       0.002380      -0.000441      -0.000493       0.004105       0.001114      -0.003348       0.000255       0.003093              2.059419       1.895352      -0.196910      -0.447812       1.838916       0.448615       2.443990           0.000002
           39              H      13.449971      10.487127       6.292268       0.132197       1.010105 0.78902202E+01  0.76673393E+02                                 1.638760                            1.623579      -0.594190       2.601506                    0.999932       3.258731       8.878431       0.503108       1.252821      -0.717534      -0.013780      -0.014363       0.020253       0.028397       0.001431      -0.004851      -0.007364      -0.005319       0.007862      -0.007526      -0.003277       0.010803              1.641317       1.395710       0.122536      -0.078021       1.960313      -0.243898       1.567927           0.000008
           40              H      13.195129      10.995290       4.847488       0.118225       1.164183 0.89482745E+01  0.92628485E+02                                 1.979693                            1.854623      -1.705841       2.048110                    0.991194       4.467402      13.934871       0.410485       1.441462      -0.671162      -0.015609       0.003895      -0.019858       0.025557      -0.002409       0.000357      -0.000513       0.004267       0.001154      -0.003437       0.000307       0.003131              2.063863       1.899339       0.197575       0.449313       1.842598       0.450041       2.449652           0.000002
           41              H       8.743339       5.994603       5.994593       0.116414       1.097770 0.82648930E+01  0.82362307E+02                                 1.810941                            1.719207      -0.921950       2.436863                    0.996712       3.637673      10.491730       0.458315       1.341067      -0.695911      -0.027134      -0.008657      -0.008657       0.029767       0.001743       0.001742      -0.003989       0.003437      -0.003447      -0.005879       0.002843       0.003036              1.850114       2.525309       0.156675       0.156672       1.512516      -0.066126       1.512517           0.000006
           42              H       9.669429       6.872682       6.872671       0.107172       1.182131 0.97500719E+01  0.99547079E+02                                 1.803725                            1.794003      -0.603839       2.585042                    0.999844       3.398038       9.382128       0.484636       1.237855      -0.722208       0.004630       0.018807       0.018807       0.026997       0.001862       0.001862      -0.001009      -0.013113       0.013114      -0.009290       0.003910       0.005380              1.784642       1.542336      -0.048379      -0.048379       1.905793       0.318589       1.905796           0.000011
           43              H       8.743322       0.232909       0.232909       0.117440       1.098916 0.82804726E+01  0.82611557E+02                                 1.817381                            1.724898      -0.941984       2.429609                    0.996378       3.643709      10.538078       0.455635       1.347420      -0.694625      -0.026642       0.008519       0.008524       0.029241      -0.001764      -0.001763      -0.004077       0.003246      -0.003241      -0.005927       0.002932       0.002996              1.856931       2.536153      -0.157232      -0.157234       1.517320      -0.066712       1.517320           0.000006
           44              H      22.805444      11.809853      11.809835       0.107888       1.178332 0.97080758E+01  0.99002383E+02                                 1.799056                            1.789429      -0.604230       2.584754                    0.999835       3.392817       9.359449       0.485587       1.236878      -0.722416       0.004621      -0.018646      -0.018646       0.026771      -0.002034      -0.002035      -0.001079      -0.013305       0.013303      -0.009513       0.003999       0.005514              1.780050       1.538680       0.047916       0.047916       1.900736       0.317555       1.900733           0.000011
           45              H      12.027354       6.460424      12.222095       0.117123       1.098802 0.82776047E+01  0.82566044E+02                                 1.816417                            1.723922      -0.937607       2.431259                    0.996438       3.642562      10.529621       0.456087       1.346361      -0.694844      -0.026658       0.008776      -0.008660       0.029371      -0.001620       0.001805       0.003925       0.003496      -0.003340      -0.005801       0.002713       0.003087              1.855950       2.534801      -0.157536       0.157397       1.516519       0.066473       1.516530           0.000006
           46              H       6.385414       5.582338       0.645169       0.107041       1.182349 0.97525039E+01  0.99583350E+02                                 1.804537                            1.794700      -0.604035       2.585291                    0.999844       3.398090       9.384421       0.484325       1.238509      -0.722074       0.004615      -0.018934       0.018878       0.027132      -0.001856       0.002057       0.001099      -0.013058       0.013189      -0.009336       0.003870       0.005466              1.785463       1.542883       0.048272      -0.048293       1.906662      -0.319065       1.906844           0.000011
           47              H      12.027344      12.222110       6.460411       0.117123       1.098789 0.82774737E+01  0.82564363E+02                                 1.816399                            1.723906      -0.937582       2.431273                    0.996438       3.642531      10.529488       0.456090       1.346358      -0.694845      -0.026658      -0.008660       0.008774       0.029370       0.001805      -0.001620       0.003924       0.003417      -0.003573      -0.005800       0.002713       0.003087              1.855931       2.534774       0.157396      -0.157535       1.516516       0.066471       1.516504           0.000006
           48              H       6.385423       0.645173       5.582333       0.107045       1.182349 0.97525118E+01  0.99583512E+02                                 1.804545                            1.794707      -0.604037       2.585291                    0.999844       3.398073       9.384397       0.484321       1.238517      -0.722073       0.004616       0.018876      -0.018930       0.027129       0.002056      -0.001854       0.001098      -0.013122       0.012997      -0.009335       0.003870       0.005465              1.785471       1.542888      -0.048295       0.048275       1.906853      -0.319070       1.906672           0.000011
           49              H      17.528714      12.222114      12.222095       0.117440       1.098916 0.82804701E+01  0.82611530E+02                                 1.817381                            1.724898      -0.941984       2.429609                    0.996378       3.643709      10.538080       0.455635       1.347421      -0.694625       0.026642      -0.008519      -0.008524       0.029241      -0.001764      -0.001762      -0.004077       0.003246      -0.003241      -0.005927       0.002931       0.002996              1.856931       2.536153      -0.157232      -0.157234       1.517320      -0.066712       1.517320           0.000006
           50              H       3.466592       0.645170       0.645169       0.107888       1.178333 0.97080782E+01  0.99002419E+02                                 1.799056                            1.789429      -0.604231       2.584754                    0.999835       3.392817       9.359451       0.485586       1.236879      -0.722416      -0.004621       0.018646       0.018646       0.026771      -0.002034      -0.002035      -0.001079      -0.013305       0.013303      -0.009513       0.003999       0.005514              1.780050       1.538680       0.047916       0.047916       1.900737       0.317555       1.900734           0.000011
           51              H      17.528697       6.460420       6.460411       0.116414       1.097772 0.82649133E+01  0.82362563E+02                                 1.810943                            1.719209      -0.921953       2.436861                    0.996712       3.637678      10.491749       0.458315       1.341067      -0.695911       0.027133       0.008657       0.008657       0.029767       0.001743       0.001743      -0.003989       0.003437      -0.003447      -0.005879       0.002843       0.003036              1.850116       2.525313       0.156675       0.156673       1.512518      -0.066127       1.512519           0.000006
           52              H      16.602607       5.582341       5.582333       0.107172       1.182132 0.97500827E+01  0.99547220E+02                                 1.803726                            1.794004      -0.603840       2.585042                    0.999844       3.398040       9.382136       0.484636       1.237855      -0.722208      -0.004630      -0.018807      -0.018807       0.026997       0.001862       0.001862      -0.001009      -0.013113       0.013114      -0.009291       0.003910       0.005380              1.784643       1.542336      -0.048379      -0.048379       1.905795       0.318589       1.905798           0.000011
           53              H      14.244682       5.994599       0.232909       0.117123       1.098802 0.82775980E+01  0.82565953E+02                                 1.816416                            1.723920      -0.937606       2.431260                    0.996438       3.642560      10.529611       0.456087       1.346361      -0.694844       0.026658      -0.008776       0.008660       0.029371      -0.001620       0.001805       0.003925       0.003496      -0.003340      -0.005801       0.002713       0.003087              1.855948       2.534799      -0.157535       0.157397       1.516518       0.066473       1.516529           0.000006
           54              H      19.886622       6.872685      11.809835       0.107041       1.182349 0.97525063E+01  0.99583385E+02                                 1.804537                            1.794701      -0.604035       2.585291                    0.999844       3.398090       9.384423       0.484324       1.238509      -0.722074      -0.004615       0.018934      -0.018878       0.027132      -0.001856       0.002057       0.001099      -0.013058       0.013189      -0.009336       0.003870       0.005467              1.785464       1.542884       0.048272      -0.048293       1.906663      -0.319065       1.906845           0.000011
           55              H      14.244692       0.232913       5.994593       0.117123       1.098788 0.82774664E+01  0.82564268E+02                                 1.816398                            1.723905      -0.937580       2.431273                    0.996438       3.642529      10.529479       0.456091       1.346357      -0.694845       0.026658       0.008660      -0.008774       0.029371       0.001805      -0.001620       0.003924       0.003417      -0.003573      -0.005800       0.002713       0.003087              1.855930       2.534772       0.157396      -0.157535       1.516515       0.066471       1.516503           0.000006
           56              H      19.886613      11.809850       6.872671       0.107045       1.182349 0.97525132E+01  0.99583530E+02                                 1.804545                            1.794707      -0.604037       2.585291                    0.999844       3.398073       9.384397       0.484321       1.238517      -0.722073      -0.004616      -0.018876       0.018930       0.027129       0.002056      -0.001854       0.001098      -0.013122       0.012997      -0.009335       0.003870       0.005465              1.785471       1.542888      -0.048295       0.048275       1.906853      -0.319070       1.906672           0.000011
           57              C      11.796147       5.176309       6.949892       0.240339      30.828580 0.35780519E+03  0.80235390E+04                                 8.828818                            6.534470       0.016298       2.042399                    0.999341      24.756250      69.830349       0.610353       0.447513      -1.043733      -0.028250      -0.002136       0.014891       0.032006      -0.017472      -0.006100       0.046376       0.000512      -0.005772      -0.048312      -0.003148       0.051460             10.377153      12.808126       1.009626       1.376257       9.360910      -4.578780       8.962423           0.000006
           58              C      10.313092       4.991974       6.765558      -0.278691      29.448754 0.44451060E+03  0.10629382E+05                                 8.541937                            7.116267      -0.464994       1.835193                    0.997142      31.134449      93.703402       0.599552       0.427222      -1.045393      -0.008345       0.081230      -0.029229       0.086731      -0.002690       0.019274       0.005881       0.025212      -0.015031      -0.020619      -0.006189       0.026808              9.475449      10.500771       0.052419       0.554720       9.949384      -2.873793       7.976192           0.000007
           59              C      18.364156       1.051211      11.732614       0.239975      30.841462 0.35796374E+03  0.80281424E+04                                 8.831881                            6.536272      -0.036690       2.028312                    0.999614      24.762869      69.858095       0.610208       0.447561      -1.043684      -0.028221       0.002311      -0.014558       0.031838       0.017590       0.006083       0.046236       0.001490      -0.004683      -0.048368      -0.002871       0.051240             10.381063      12.813843      -1.009095      -1.380162       9.363067      -4.579879       8.966280           0.000006
           60              C      16.881102       1.235545      11.916948      -0.279549      29.461628 0.44478003E+03  0.10637352E+05                                 8.543519                            7.117800      -0.462349       1.835832                    0.997067      31.143282      93.734302       0.599571       0.427147      -1.045447      -0.007983      -0.081703       0.028959       0.087050       0.002435      -0.019634       0.005936       0.025984      -0.014690      -0.020773      -0.006637       0.027410              9.477092      10.504761      -0.050332      -0.559151       9.950106      -2.872267       7.976409           0.000007
           61              C      15.080158       5.505124      11.403802       0.239457      30.862836 0.35825973E+03  0.80366896E+04                                 8.836705                            6.539653       0.011161       2.040668                    0.999355      24.774013      69.904893       0.609936       0.447654      -1.043597      -0.028195      -0.014531      -0.002155       0.031792       0.005929      -0.017123      -0.046282       0.002959       0.002079      -0.048141      -0.003036       0.051176             10.386793      12.821579      -1.379222       1.009701       8.970391       4.582857       9.368410           0.000006
           62              C      13.597103       5.689458      11.219468      -0.280654      29.517988 0.44585131E+03  0.10669490E+05                                 8.554062                            7.126052      -0.464169       1.834742                    0.997172      31.180803      93.878849       0.599257       0.427109      -1.045460      -0.007698       0.028470       0.081758       0.086915      -0.019810      -0.002314      -0.005726       0.019500      -0.032064      -0.020512      -0.006941       0.027453              9.489385      10.519132      -0.558455       0.050003       7.985103       2.879123       9.963921           0.000007
           63              C       8.512145       0.722396       7.278704       0.239150      30.854918 0.35819806E+03  0.80344793E+04                                 8.833114                            6.537669      -0.038134       2.027794                    0.999605      24.769896      69.876013       0.610264       0.447460      -1.043773      -0.028619       0.014235       0.002754       0.032082      -0.005926       0.017051      -0.046349       0.002069       0.002042      -0.047996      -0.003348       0.051344             10.381940      12.813516       1.380193      -1.006444       8.967749       4.581340       9.364553           0.000006
           64              C       7.029091       0.538061       7.463038      -0.278363      29.467172 0.44489557E+03  0.10641192E+05                                 8.549838                            7.123453      -0.465539       1.835028                    0.997201      31.137384      93.732380       0.598714       0.427715      -1.045062      -0.008321      -0.029503      -0.081155       0.086752       0.020089       0.001598      -0.006540       0.020059      -0.031089      -0.021116      -0.006635       0.027751              9.484230      10.513435       0.559153      -0.048550       7.980624       2.878322       9.958631           0.000007
           65              C       7.907899       0.722398      11.403802       0.239969      30.841586 0.35796541E+03  0.80281874E+04                                 8.831893                            6.536280      -0.036629       2.028329                    0.999614      24.762928      69.858240       0.610208       0.447560      -1.043685       0.028196       0.014554      -0.002307       0.031814       0.006077       0.017600       0.046232       0.003078       0.000134      -0.048364      -0.002877       0.051241             10.381077      12.813844      -1.380188      -1.009078       8.966301      -4.579890       9.363085           0.000006
           66              C       9.390953       0.538064      11.219468      -0.279520      29.461446 0.44477712E+03  0.10637273E+05                                 8.543538                            7.117823      -0.462327       1.835838                    0.997067      31.143098      93.733949       0.599563       0.427153      -1.045443       0.007964      -0.028946       0.081698       0.087040      -0.019644       0.002436       0.005933       0.020347      -0.031649      -0.020779      -0.006646       0.027424              9.477109      10.504792      -0.559190      -0.050308       7.976397      -2.872256       9.950139           0.000007
           67              C      14.475892       5.505121       7.278704       0.240337      30.828711 0.35780670E+03  0.80235818E+04                                 8.828847                            6.534487       0.016245       2.042381                    0.999341      24.756299      69.830535       0.610352       0.447513      -1.043732       0.028252      -0.014889       0.002132       0.032007      -0.006097      -0.017474       0.046377       0.003145       0.002128      -0.048314      -0.003147       0.051461             10.377192      12.808193       1.376275       1.009640       8.962447      -4.578788       9.360936           0.000006
           68              C      15.958947       5.689456       7.463038      -0.278692      29.448568 0.44450675E+03  0.10629267E+05                                 8.541872                            7.116209      -0.464985       1.835195                    0.997142      31.134414      93.703200       0.599558       0.427219      -1.045395       0.008346       0.029230      -0.081230       0.086731       0.019277      -0.002694       0.005884       0.020127      -0.030293      -0.020626      -0.006184       0.026810              9.475377      10.500661       0.554716       0.052424       7.976126      -2.873730       9.949343           0.000007
           69              C      17.759902       5.176312      11.732614       0.239159      30.854524 0.35819268E+03  0.80343291E+04                                 8.833052                            6.537628      -0.038130       2.027799                    0.999604      24.769689      69.875324       0.610265       0.447461      -1.043772       0.028640      -0.002770      -0.014227       0.032099       0.017039      -0.005922      -0.046360       0.000022      -0.004147      -0.048008      -0.003336       0.051344             10.381863      12.813430      -1.006424       1.380187       9.364490       4.581298       8.967670           0.000006
           70              C      19.242957       4.991978      11.916948      -0.278397      29.467846 0.44490849E+03  0.10641572E+05                                 8.549946                            7.123538      -0.465559       1.835019                    0.997200      31.137806      93.733792       0.598713       0.427713      -1.045064       0.008341       0.081163       0.029503       0.086761       0.001586       0.020088      -0.006537       0.025558      -0.014514      -0.021103      -0.006641       0.027745              9.484355      10.513590      -0.048538       0.559180       9.958769       2.878390       7.980706           0.000007
           71              C      11.191889       1.051208       6.949892       0.239456      30.862971 0.35826171E+03  0.80367455E+04                                 8.836736                            6.539676       0.011136       2.040659                    0.999355      24.774064      69.905100       0.609934       0.447655      -1.043597       0.028194       0.002153       0.014531       0.031791      -0.017122       0.005927      -0.046282       0.000451      -0.005488      -0.048144      -0.003029       0.051174             10.386828      12.821635       1.009718      -1.379222       9.368448       4.582867       8.970402           0.000006
           72              C      12.674943       1.235542       6.765558      -0.280654      29.518020 0.44585208E+03  0.10669516E+05                                 8.554078                            7.126067      -0.464174       1.834740                    0.997173      31.180868      93.879175       0.599255       0.427111      -1.045459       0.007699      -0.081758      -0.028471       0.086915      -0.002313      -0.019815      -0.005726       0.025786      -0.013206      -0.020514      -0.006945       0.027459              9.489401      10.519153       0.050021      -0.558430       9.963939       2.879125       7.985109           0.000007
           73              C      14.475889       7.278714       5.505112       0.240338      30.828635 0.35780594E+03  0.80235597E+04                                 8.828824                            6.534474       0.016293       2.042397                    0.999341      24.756282      69.830442       0.610354       0.447512      -1.043733       0.028250       0.002136      -0.014892       0.032006      -0.017471      -0.006100       0.046375       0.000513      -0.005773      -0.048311      -0.003147       0.051458             10.377160      12.808136       1.009627       1.376259       9.360917      -4.578783       8.962428           0.000006
           74              C      15.958944       7.463049       5.689446      -0.278691      29.448794 0.44451130E+03  0.10629404E+05                                 8.541945                            7.116273      -0.464994       1.835192                    0.997142      31.134488      93.703567       0.599551       0.427222      -1.045393       0.008345      -0.081230       0.029229       0.086731      -0.002690       0.019274       0.005881       0.025212      -0.015030      -0.020619      -0.006188       0.026808              9.475460      10.500782       0.052416       0.554723       9.949396      -2.873798       7.976201           0.000007
           75              C       7.907880      11.403812       0.722390       0.239974      30.841510 0.35796444E+03  0.80281614E+04                                 8.831885                            6.536275      -0.036695       2.028310                    0.999614      24.762896      69.858164       0.610208       0.447561      -1.043684       0.028221      -0.002312       0.014558       0.031839       0.017590       0.006083       0.046235       0.001491      -0.004683      -0.048367      -0.002871       0.051238             10.381068      12.813848      -1.009097      -1.380161       9.363073      -4.579882       8.966285           0.000006
           76              C       9.390934      11.219478       0.538056      -0.279549      29.461647 0.44478041E+03  0.10637364E+05                                 8.543523                            7.117803      -0.462348       1.835832                    0.997067      31.143297      93.734364       0.599570       0.427147      -1.045447       0.007983       0.081703      -0.028959       0.087050       0.002435      -0.019634       0.005936       0.025985      -0.014690      -0.020773      -0.006637       0.027410              9.477096      10.504764      -0.050331      -0.559152       9.950113      -2.872269       7.976412           0.000007
           77              C      11.191878       6.949899       1.051202       0.239456      30.862840 0.35825985E+03  0.80366928E+04                                 8.836708                            6.539656       0.011166       2.040670                    0.999355      24.774007      69.904878       0.609936       0.447654      -1.043597       0.028195       0.014531       0.002154       0.031792       0.005929      -0.017123      -0.046282       0.002959       0.002079      -0.048141      -0.003036       0.051177             10.386796      12.821586      -1.379222       1.009703       8.970391       4.582856       9.368411           0.000006
           78              C      12.674933       6.765565       1.235536      -0.280653      29.517950 0.44585062E+03  0.10669469E+05                                 8.554055                            7.126046      -0.464170       1.834743                    0.997172      31.180775      93.878737       0.599258       0.427109      -1.045460       0.007698      -0.028470      -0.081758       0.086915      -0.019810      -0.002314      -0.005726       0.019500      -0.032063      -0.020512      -0.006941       0.027454              9.489376      10.519119      -0.558454       0.050004       7.985097       2.879119       9.963913           0.000007
           79              C      17.759891      11.732627       5.176300       0.239149      30.854911 0.35819802E+03  0.80344785E+04                                 8.833118                            6.537672      -0.038127       2.027796                    0.999605      24.769883      69.875987       0.610263       0.447460      -1.043773       0.028619      -0.014235      -0.002754       0.032082      -0.005926       0.017051      -0.046351       0.002069       0.002043      -0.047997      -0.003349       0.051346             10.381943      12.813526       1.380195      -1.006445       8.967749       4.581338       9.364553           0.000006
           80              C      19.242945      11.916962       4.991966      -0.278363      29.467121 0.44489467E+03  0.10641164E+05                                 8.549828                            7.123445      -0.465539       1.835028                    0.997201      31.137342      93.732208       0.598715       0.427715      -1.045062       0.008321       0.029503       0.081155       0.086751       0.020089       0.001598      -0.006540       0.020059      -0.031088      -0.021116      -0.006635       0.027751              9.484217      10.513421       0.559153      -0.048550       7.980613       2.878314       9.958617           0.000007
           81              C      18.364137      11.732625       1.051202       0.239969      30.841530 0.35796465E+03  0.80281664E+04                                 8.831886                            6.536275      -0.036621       2.028332                    0.999614      24.762894      69.858136       0.610208       0.447561      -1.043684      -0.028196      -0.014553       0.002306       0.031814       0.006078       0.017601       0.046233       0.003076       0.000135      -0.048364      -0.002878       0.051243             10.381069      12.813833      -1.380186      -1.009078       8.966295      -4.579887       9.363079           0.000006
           82              C      16.881083      11.916959       1.235536      -0.279519      29.461393 0.44477616E+03  0.10637244E+05                                 8.543526                            7.117814      -0.462327       1.835839                    0.997067      31.143057      93.733781       0.599564       0.427153      -1.045443      -0.007964       0.028946      -0.081698       0.087040      -0.019644       0.002437       0.005932       0.020347      -0.031648      -0.020779      -0.006645       0.027424              9.477096      10.504775      -0.559186      -0.050312       7.976387      -2.872250       9.950125           0.000007
           83              C      11.796144       6.949902       5.176300       0.240337      30.828669 0.35780611E+03  0.80235655E+04                                 8.828843                            6.534484       0.016251       2.042383                    0.999341      24.756275      69.830464       0.610352       0.447513      -1.043732      -0.028252       0.014889      -0.002132       0.032006      -0.006098      -0.017474       0.046378       0.003144       0.002128      -0.048315      -0.003147       0.051462             10.377186      12.808185       1.376276       1.009639       8.962443      -4.578785       9.360930           0.000006
           84              C      10.313089       6.765567       4.991966      -0.278692      29.448528 0.44450605E+03  0.10629245E+05                                 8.541862                            7.116202      -0.464984       1.835196                    0.997142      31.134377      93.703042       0.599558       0.427219      -1.045395      -0.008346      -0.029230       0.081230       0.086731       0.019277      -0.002694       0.005883       0.020127      -0.030292      -0.020626      -0.006184       0.026810              9.475365      10.500650       0.554714       0.052426       7.976115      -2.873723       9.949331           0.000007
           85              C       8.512134       7.278711       0.722390       0.239160      30.854524 0.35819264E+03  0.80343276E+04                                 8.833047                            6.537624      -0.038134       2.027798                    0.999604      24.769695      69.875322       0.610265       0.447460      -1.043773      -0.028640       0.002770       0.014228       0.032099       0.017039      -0.005921      -0.046359       0.000022      -0.004147      -0.048007      -0.003336       0.051343             10.381858      12.813417      -1.006422       1.380186       9.364489       4.581298       8.967670           0.000006
           86              C       7.029079       7.463045       0.538056      -0.278397      29.467862 0.44490881E+03  0.10641581E+05                                 8.549949                            7.123541      -0.465558       1.835019                    0.997200      31.137816      93.733829       0.598713       0.427713      -1.045064      -0.008341      -0.081163      -0.029503       0.086761       0.001585       0.020087      -0.006537       0.025558      -0.014513      -0.021103      -0.006641       0.027744              9.484358      10.513594      -0.048538       0.559181       9.958774       2.878391       7.980707           0.000007
           87              C      15.080147      11.403815       5.505112       0.239456      30.862981 0.35826178E+03  0.80367474E+04                                 8.836735                            6.539674       0.011130       2.040657                    0.999355      24.774078      69.905136       0.609935       0.447654      -1.043597      -0.028194      -0.002154      -0.014531       0.031792      -0.017122       0.005927      -0.046281       0.000451      -0.005488      -0.048144      -0.003029       0.051172             10.386827      12.821627       1.009716      -1.379221       9.368450       4.582870       8.970404           0.000006
           88              C      13.597093      11.219481       5.689446      -0.280654      29.518051 0.44585264E+03  0.10669534E+05                                 8.554085                            7.126072      -0.464175       1.834739                    0.997173      31.180899      93.879305       0.599255       0.427111      -1.045459      -0.007699       0.081758       0.028471       0.086915      -0.002313      -0.019815      -0.005726       0.025785      -0.013205      -0.020514      -0.006945       0.027459              9.489409      10.519161       0.050022      -0.558430       9.963949       2.879129       7.985116           0.000007
           89              C      12.460827       6.136590       6.136580      -0.069939      36.084394 0.42307022E+03  0.97948198E+04                                 9.326736                            6.763574       0.252576       2.083856                    0.999558      27.148900      75.320041       0.652455       0.405482      -1.080499       0.013380       0.002855       0.002852       0.013975      -0.004033      -0.004037       0.025525       0.017434      -0.017423      -0.031336       0.008672       0.022664             11.166028      12.595776       1.245273       1.245283      10.451151      -5.792650      10.451157           0.000009
           90              C       9.661546       6.193883       6.193873      -0.137768      24.679623 0.36118550E+03  0.82021287E+04                                 7.606222                            6.401681      -0.115007       1.974655                    0.998434      28.396780      83.353222       0.633900       0.425490      -1.046194       0.072691      -0.043601      -0.043599       0.095320      -0.002467      -0.002468      -0.037818      -0.050938       0.050946      -0.034830      -0.019968       0.054798              8.334173       8.268682      -0.310603      -0.310611       8.366895      -2.978978       8.366942           0.000010
           91              C      12.460810       0.090922       0.090922      -0.069082      36.032016 0.42239251E+03  0.97748620E+04                                 9.317732                            6.758024       0.256574       2.085288                    0.999589      27.123103      75.223276       0.652765       0.405466      -1.080549       0.012965      -0.002809      -0.002816       0.013562       0.004841       0.004843       0.024147       0.017671      -0.017662      -0.030037       0.007443       0.022594             11.154511      12.582958      -1.244453      -1.244438      10.440286      -5.785422      10.440290           0.000009
           92              C       9.661528       0.033629       0.033629      -0.139528      24.711941 0.36177061E+03  0.82182583E+04                                 7.609187                            6.403526      -0.111820       1.975205                    0.998471      28.419902      83.419504       0.634342       0.425046      -1.046528       0.073805       0.044123       0.044114       0.096644       0.002867       0.002867      -0.038326      -0.050968       0.050966      -0.035167      -0.020148       0.055315              8.337764       8.278091       0.310700       0.310703       8.367602      -2.979617       8.367600           0.000010
           93              C      15.744842       6.318437      12.364082      -0.068834      35.996647 0.42194906E+03  0.97615376E+04                                 9.310350                            6.753572       0.254144       2.084779                    0.999597      27.107367      75.155314       0.653145       0.405358      -1.080676       0.012922      -0.003073       0.003189       0.013659       0.004257      -0.003884      -0.024739       0.019328      -0.017893      -0.031067       0.009096       0.021971             11.144696      12.573673      -1.241160       1.244893      10.429657       5.778656      10.430757           0.000009
           94              C      12.945560       6.261144      12.421375      -0.137990      24.672682 0.36104871E+03  0.81978395E+04                                 7.600279                            6.396199      -0.109248       1.976207                    0.998443      28.395267      83.329264       0.634838       0.424922      -1.046595       0.073282       0.042771      -0.043504       0.095353       0.002733      -0.002808       0.038175      -0.051957       0.051699      -0.035635      -0.019838       0.055473              8.327513       8.267127       0.309187      -0.310115       8.356848       2.972490       8.358564           0.000010
           95              C      15.744831      12.364097       6.318424      -0.068837      35.996617 0.42194884E+03  0.97615291E+04                                 9.310335                            6.753562       0.254156       2.084784                    0.999597      27.107377      75.155272       0.653147       0.405357      -1.080677       0.012925       0.003186      -0.003076       0.013663      -0.003879       0.004255      -0.024742       0.018615      -0.020030      -0.031070       0.009101       0.021968             11.144674      12.573653       1.244886      -1.241166      10.430747       5.778640      10.429623           0.000009
           96              C      12.945550      12.421390       6.261131      -0.137998      24.672543 0.36104636E+03  0.81977534E+04                                 7.600170                            6.396115      -0.109139       1.976240                    0.998444      28.395041      83.327791       0.634853       0.424914      -1.046603       0.073277      -0.043506       0.042766       0.095348      -0.002809       0.002729       0.038174      -0.051824       0.052089      -0.035633      -0.019839       0.055471              8.327387       8.266993      -0.310108       0.309191       8.358445       2.972421       8.356724           0.000010
           97              C      13.811226      12.364101      12.364082      -0.069077      36.031878 0.42239068E+03  0.97748075E+04                                 9.317703                            6.758006       0.256586       2.085292                    0.999589      27.123043      75.223026       0.652767       0.405466      -1.080549      -0.012966       0.002809       0.002815       0.013562       0.004841       0.004843       0.024148       0.017671      -0.017662      -0.030038       0.007443       0.022595             11.154475      12.582918      -1.244450      -1.244433      10.440252      -5.785400      10.440255           0.000009
           98              C      16.610508      12.421394      12.421375      -0.139528      24.711945 0.36177063E+03  0.82182588E+04                                 7.609187                            6.403526      -0.111821       1.975204                    0.998471      28.419906      83.419522       0.634342       0.425046      -1.046528      -0.073805      -0.044123      -0.044114       0.096644       0.002867       0.002867      -0.038326      -0.050969       0.050966      -0.035167      -0.020148       0.055315              8.337765       8.278092       0.310699       0.310705       8.367603      -2.979617       8.367600           0.000010
           99              C      13.811209       6.318433       6.318424      -0.069933      36.084236 0.42306812E+03  0.97947572E+04                                 9.326704                            6.763553       0.252588       2.083860                    0.999558      27.148830      75.319754       0.652457       0.405481      -1.080500      -0.013380      -0.002855      -0.002853       0.013975      -0.004034      -0.004037       0.025526       0.017434      -0.017423      -0.031337       0.008672       0.022665             11.165986      12.595730       1.245267       1.245278      10.451112      -5.792625      10.451117           0.000009
          100              C      16.610490       6.261140       6.261131      -0.137768      24.679628 0.36118551E+03  0.82021300E+04                                 7.606225                            6.401683      -0.115010       1.974654                    0.998434      28.396792      83.353287       0.633900       0.425490      -1.046194      -0.072691       0.043601       0.043600       0.095320      -0.002467      -0.002468      -0.037818      -0.050938       0.050946      -0.034830      -0.019968       0.054798              8.334177       8.268684      -0.310604      -0.310610       8.366901      -2.978982       8.366946           0.000010
          101              C      10.527194       6.136586       0.090922      -0.068828      35.996414 0.42194617E+03  0.97614508E+04                                 9.310299                            6.753541       0.254152       2.084783                    0.999597      27.107270      75.154890       0.653148       0.405357      -1.080677      -0.012922       0.003073      -0.003189       0.013659       0.004257      -0.003883      -0.024738       0.019329      -0.017894      -0.031066       0.009097       0.021970             11.144630      12.573606      -1.241152       1.244886      10.429591       5.778613      10.430692           0.000009
          102              C      13.326476       6.193879       0.033629      -0.137990      24.672681 0.36104870E+03  0.81978390E+04                                 7.600279                            6.396199      -0.109246       1.976207                    0.998443      28.395263      83.329243       0.634838       0.424922      -1.046595      -0.073282      -0.042771       0.043504       0.095353       0.002733      -0.002808       0.038176      -0.051957       0.051699      -0.035635      -0.019838       0.055473              8.327512       8.267124       0.309188      -0.310114       8.356848       2.972491       8.358565           0.000010
          103              C      10.527205       0.090926       6.136580      -0.068832      35.996372 0.42194586E+03  0.97614393E+04                                 9.310281                            6.753530       0.254163       2.084788                    0.999597      27.107277      75.154828       0.653150       0.405356      -1.080678      -0.012925      -0.003187       0.003076       0.013663      -0.003879       0.004254      -0.024741       0.018616      -0.020031      -0.031068       0.009102       0.021967             11.144604      12.573582       1.244879      -1.241158      10.430677       5.778593      10.429553           0.000009
          104              C      13.326486       0.033633       6.193873      -0.137998      24.672543 0.36104641E+03  0.81977546E+04                                 7.600170                            6.396115      -0.109137       1.976241                    0.998444      28.395038      83.327772       0.634853       0.424914      -1.046603      -0.073277       0.043506      -0.042766       0.095348      -0.002808       0.002729       0.038175      -0.051823       0.052090      -0.035632      -0.019839       0.055471              8.327386       8.266992      -0.310108       0.309191       8.358444       2.972420       8.356723           0.000010
          105              I      13.136026       1.794276      10.660736      -0.383354     436.444820 0.17965505E+05  0.97768795E+06                                34.878942                           32.955582       1.702558       1.895083                    0.999789     164.688891     535.024587       0.496473       0.226699      -1.357016      -0.000007      -0.112586       0.112580       0.159217       0.010120       0.010137      -0.193442       0.212121      -0.212102      -0.264653       0.122737       0.141916             36.492605      43.510403       3.756066       3.756081      32.983723      -9.290650      32.983690           0.000036
          106              I       6.568021       4.433243       8.021770      -0.383490     436.966341 0.17993705E+05  0.97963731E+06                                34.913540                           32.988213       1.696910       1.893714                    0.999793     164.736301     535.346698       0.496059       0.226792      -1.356834       0.000004       0.112483      -0.112483       0.159075      -0.010194      -0.010188      -0.194453       0.211994      -0.212009      -0.265629       0.123787       0.141842             36.528230      43.555402      -3.757700      -3.757740      33.014629      -9.300987      33.014657           0.000036
          107              I      16.420020       1.794275       8.021770      -0.383475     436.768507 0.17982263E+05  0.97884354E+06                                34.900088                           32.974475       1.698108       1.894028                    0.999791     164.718767     535.215845       0.496243       0.226748      -1.356922      -0.000237      -0.112429      -0.112683       0.159178      -0.010569       0.009795       0.194036       0.212195      -0.212393      -0.265294       0.123272       0.142022             36.515322      43.541766      -3.758056       3.758594      33.003573       9.296004      33.000629           0.000036
          108              I       9.852027       4.433245      10.660736      -0.383464     436.764056 0.17982028E+05  0.97882736E+06                                34.899809                           32.974218       1.698115       1.894030                    0.999791     164.718222     535.212861       0.496246       0.226747      -1.356923       0.000247       0.112668       0.112421       0.159162       0.009777      -0.010574       0.194050       0.212286      -0.212141      -0.265309       0.123283       0.142026             36.515024      43.541425       3.758550      -3.758076      33.000345       9.295912      33.003302           0.000036
          109              I      13.136010      10.660747       1.794268      -0.383354     436.445354 0.17965534E+05  0.97768993E+06                                34.878973                           32.955610       1.702556       1.895082                    0.999789     164.688980     535.025024       0.496473       0.226699      -1.357016       0.000006       0.112586      -0.112579       0.159216       0.010119       0.010138      -0.193442       0.212118      -0.212109      -0.264653       0.122737       0.141916             36.492637      43.510435       3.756055       3.756097      32.983748      -9.290661      32.983729           0.000036
          110              I       6.568015       8.021780       4.433234      -0.383488     436.965777 0.17993675E+05  0.97963525E+06                                34.913507                           32.988182       1.696912       1.893715                    0.999793     164.736211     535.346243       0.496059       0.226792      -1.356834       0.000001      -0.112481       0.112478       0.159070      -0.010195      -0.010188      -0.194453       0.211991      -0.212017      -0.265629       0.123788       0.141842             36.528194      43.555362      -3.757681      -3.757751      33.014589      -9.300976      33.014629           0.000036
          111              I       9.852016      10.660748       4.433234      -0.383473     436.768186 0.17982246E+05  0.97884236E+06                                34.900067                           32.974456       1.698110       1.894029                    0.999791     164.718729     535.215621       0.496243       0.226748      -1.356922       0.000234       0.112425       0.112677       0.159171      -0.010569       0.009795       0.194036       0.212192      -0.212398      -0.265293       0.123272       0.142022             36.515300      43.541740      -3.758042       3.758603      33.003547       9.295997      33.000613           0.000036
          112              I      16.420009       8.021778       1.794268      -0.383465     436.764301 0.17982042E+05  0.97882829E+06                                34.899824                           32.974233       1.698114       1.894030                    0.999791     164.718256     535.213041       0.496246       0.226747      -1.356923      -0.000249      -0.112669      -0.112420       0.159163       0.009777      -0.010575       0.194050       0.212283      -0.212149      -0.265309       0.123283       0.142026             36.515039      43.541439       3.758532      -3.758095      33.000353       9.295917      33.003326           0.000036
          113              N      12.446381       4.452673       7.835443      -0.143764      39.330305 0.50962619E+03  0.12261191E+05                                 9.658889                            7.312445       0.023714       2.035583                    0.998621      27.473389      75.673581       0.647024       0.393464      -1.097499       0.114501       0.068055      -0.037828       0.138466      -0.014465       0.027014       0.039791       0.097218      -0.090935      -0.077753       0.006626       0.071127             11.415603      14.156998       0.973395       2.630810      10.120333      -4.042414       9.969477           0.000005
          114              N      19.014386       1.774847      10.847063      -0.144171      39.360801 0.51002423E+03  0.12273671E+05                                 9.665020                            7.315936       0.022550       2.034964                    0.998642      27.487110      75.730568       0.646758       0.393532      -1.097406       0.114637      -0.068339       0.037517       0.138634       0.014315      -0.027032       0.040283       0.096775      -0.091783      -0.078155       0.007133       0.071022             11.423767      14.168756      -0.974795      -2.633215      10.126189      -4.045496       9.976356           0.000005
          115              N      15.730387       4.619572      10.680166      -0.143781      39.322513 0.50947986E+03  0.12256674E+05                                 9.657351                            7.311073       0.023150       2.035484                    0.998594      27.469703      75.657999       0.647134       0.393429      -1.097534       0.113864       0.038031       0.068296       0.138115      -0.026959      -0.014206      -0.039512       0.093635      -0.098973      -0.077202       0.006540       0.070662             11.413726      14.157698      -2.631847       0.972515       9.966722       4.040105      10.116759           0.000005
          116              N       9.162380       1.607948       8.002340      -0.142701      39.295744 0.50906093E+03  0.12244181E+05                                 9.654175                            7.308846       0.022889       2.035565                    0.998694      27.457331      75.618571       0.647123       0.393513      -1.097466       0.114606      -0.037902      -0.068294       0.138691       0.027272       0.014335      -0.039330       0.095245      -0.100370      -0.077607       0.005844       0.071763             11.409841      14.152676       2.631133      -0.971851       9.963656       4.038396      10.113192           0.000005
          117              N       7.257666       1.607949      10.680166      -0.144169      39.360648 0.51002184E+03  0.12273593E+05                                 9.664975                            7.315904       0.022586       2.034976                    0.998642      27.487038      75.730180       0.646762       0.393531      -1.097407      -0.114641      -0.037509       0.068337       0.138634      -0.027026       0.014315       0.040290       0.094283      -0.099259      -0.078161       0.007142       0.071019             11.423713      14.168684      -2.633209      -0.974780       9.976315      -4.045475      10.126139           0.000005
          118              N      13.825661       4.619570       8.002340      -0.143754      39.329917 0.50962043E+03  0.12261010E+05                                 9.658803                            7.312386       0.023699       2.035579                    0.998621      27.473238      75.672872       0.647029       0.393462      -1.097501      -0.114503       0.037827      -0.068056       0.138468       0.027015      -0.014468       0.039791       0.094083      -0.100367      -0.077756       0.006625       0.071132             11.415494      14.156868       2.630800       0.973372       9.969389      -4.042362      10.120223           0.000005
          119              N      17.109668       4.452675      10.847063      -0.142697      39.295862 0.50906276E+03  0.12244242E+05                                 9.654211                            7.308870       0.022852       2.035553                    0.998693      27.457363      75.618820       0.647120       0.393514      -1.097464      -0.114607       0.068297       0.037909       0.138695       0.014340       0.027273      -0.039325       0.097802      -0.092707      -0.077605       0.005839       0.071766             11.409889      14.152737      -0.971856       2.631138      10.113250       4.038417       9.963680           0.000005
          120              N      10.541659       1.774845       7.835443      -0.143774      39.321927 0.50947133E+03  0.12256403E+05                                 9.657206                            7.310976       0.023142       2.035484                    0.998594      27.469475      75.656862       0.647143       0.393425      -1.097538      -0.113865      -0.068295      -0.038032       0.138115      -0.014204      -0.026967      -0.039515       0.096306      -0.090964      -0.077206       0.006540       0.070666             11.413540      14.157488       0.972491      -2.631815      10.116593       4.040011       9.966538           0.000005
          121              N      13.825655       8.002350       4.619561      -0.143764      39.330458 0.50962856E+03  0.12261263E+05                                 9.658912                            7.312460       0.023722       2.035584                    0.998621      27.473463      75.673837       0.647024       0.393464      -1.097499      -0.114500      -0.068055       0.037830       0.138466      -0.014465       0.027014       0.039792       0.097218      -0.090936      -0.077754       0.006627       0.071127             11.415630      14.157032       0.973399       2.630815      10.120359      -4.042425       9.969500           0.000005
          122              N       7.257650      10.680176       1.607941      -0.144172      39.360854 0.51002516E+03  0.12273698E+05                                 9.665024                            7.315940       0.022562       2.034967                    0.998642      27.487138      75.730638       0.646759       0.393532      -1.097406      -0.114637       0.068340      -0.037518       0.138635       0.014315      -0.027032       0.040283       0.096775      -0.091784      -0.078156       0.007134       0.071023             11.423772      14.168760      -0.974796      -2.633215      10.126194      -4.045499       9.976361           0.000005
          123              N      10.541649       7.835451       1.774838      -0.143781      39.322364 0.50947768E+03  0.12256608E+05                                 9.657328                            7.311059       0.023143       2.035484                    0.998594      27.469636      75.657761       0.647134       0.393429      -1.097533      -0.113864      -0.038030      -0.068296       0.138115      -0.026959      -0.014206      -0.039512       0.093635      -0.098974      -0.077201       0.006540       0.070662             11.413696      14.157664      -2.631839       0.972514       9.966694       4.040090      10.116731           0.000005
          124              N      17.109656      10.847075       4.452664      -0.142700      39.295587 0.50905860E+03  0.12244112E+05                                 9.654153                            7.308831       0.022878       2.035564                    0.998693      27.457260      75.618333       0.647124       0.393513      -1.097465      -0.114606       0.037901       0.068294       0.138690       0.027272       0.014335      -0.039330       0.095245      -0.100371      -0.077607       0.005843       0.071763             11.409812      14.152644       2.631126      -0.971850       9.963628       4.038379      10.113163           0.000005
          125              N      19.014370      10.847074       1.774838      -0.144169      39.360452 0.51001888E+03  0.12273503E+05                                 9.664946                            7.315884       0.022578       2.034977                    0.998642      27.486944      75.729848       0.646763       0.393531      -1.097407       0.114641       0.037508      -0.068336       0.138633      -0.027026       0.014315       0.040290       0.094282      -0.099260      -0.078160       0.007141       0.071019             11.423676      14.168638      -2.633201      -0.974774       9.976285      -4.045460      10.126106           0.000006
          126              N      12.446375       7.835453       4.452664      -0.143754      39.329807 0.50961869E+03  0.12260958E+05                                 9.658787                            7.312376       0.023690       2.035578                    0.998621      27.473185      75.672694       0.647030       0.393462      -1.097501       0.114503      -0.037826       0.068056       0.138467       0.027015      -0.014468       0.039791       0.094082      -0.100368      -0.077756       0.006624       0.071131             11.415474      14.156844       2.630797       0.973369       9.969374      -4.042353      10.120205           0.000005
          127              N       9.162368       8.002348       1.607941      -0.142697      39.295918 0.50906361E+03  0.12244267E+05                                 9.654216                            7.308873       0.022863       2.035556                    0.998693      27.457388      75.618881       0.647121       0.393514      -1.097465       0.114607      -0.068297      -0.037910       0.138696       0.014340       0.027274      -0.039325       0.097802      -0.092707      -0.077605       0.005840       0.071766             11.409896      14.152740      -0.971853       2.631141      10.113258       4.038424       9.963690           0.000005
          128              N      15.730377      10.680178       4.619561      -0.143774      39.322079 0.50947362E+03  0.12256471E+05                                 9.657229                            7.310991       0.023153       2.035485                    0.998594      27.469544      75.657097       0.647143       0.393425      -1.097538       0.113865       0.068295       0.038033       0.138116      -0.014205      -0.026967      -0.039515       0.096306      -0.090965      -0.077207       0.006541       0.070666             11.413569      14.157518       0.972492      -2.631822      10.116622       4.040027       9.966566           0.000005

******************************************************
Auxiliary information for the entire system
The total spin magnetic moment of the unit cell is   0.001025
The total net atomic charge of the unit cell is   0.000000
Accuracy of reproducing the electrostatic potential in the unit cell:
  The inner radius (bohr) =    5.0000
  The outer radius (bohr) =   12.0000
  Valid grid points have density less than (e/(bohr^3)) =    0.0001
  The number of valid grid points were=        66730
  The rms potential error without charges in kcal/mol is=     11.17602
  The rms potential error with partial charges in kcal/mol is=      0.88513
  The RRMSE value at monopole order=      0.07920
  The rms potential error with partial charges and cloud penetration in kcal/mol is=      0.88562
  The RRMSE value at monopole order with cloud penetration is=      0.07924
  The rms potential error with partial charges and atomic dipoles in kcal/mol is=      0.86364
  The RRMSE value at dipole order=      0.07728
  The rms potential error with partial charges, atomic dipoles and cloud penetration in kcal/mol is=      0.86345
  The RRMSE value at dipole order with cloud penetration=      0.07726

******************************************************
The electron densities and ab initio electrostatic potential were computed in VASP using the PBE functional and
projector augmented wave method. See the main text of the journal article for a description of computational details.
The atomic charges, dipoles, and quadrupoles were computed with the DDEC6 method as described in
(a) T. A. Manz and N. Gabaldon Limas, RSC Adv. 6 (2016) 47771-47801 DOI: 10.1039/c6ra04656h
(b) N. Gabaldon Limas and T. A. Manz, RSC Adv. 8 (2018) 2678-2707 DOI: 10.1039/c7ra11829e.
For each atom in the material, the electron cloud parameters were fit to the spherically averaged atom-in-material
electron density using radial positions for which this density was between 10^-4 and 10^-2 electrons per cubic bohr.
The polarizabilities, dispersion coefficients, and quantum Drude oscillator (QDO) parameters were fit using the MCLF method.
The magnetic structure of the system was optimized in VASP from the default ferromagnetic initial guess using spin polarization.
The atomic spin moments (ASMs) were computed on this optimized magnetic structure using the DDEC6 partition as inputs
to the method of T. A. Manz and D. S. Sholl, J. Chem. Theory Comput. 7 (2011) 4146-4164 DOI: 10.1021/ct200539n.
The RMSE and RRMSE were computed using a uniform grid with Ewald summation.
