# Supplementary material for: A collection of forcefield precursors for metal–organic frameworks
Source: RSC Adv. 2019 Nov 13;9(63):36492–507. doi: 10.1039/c9ra07327b (PMC9075174; doi:10.1039/c9ra07327b)
Supplement: RA-009-C9RA07327B-s4451 [file RA-009-C9RA07327B-s4451.xyz]

   72
jmolscript: load "" {1 1 1} spacegroup "x,y,z" unitcell [{      6.801800     0.000000     0.000000 }, {      0.000000    13.534400     0.000000 }, {      0.000000     0.000000    16.415600 }]
V      6.374035    10.345695     0.011819     1.821141
V      3.828665     3.188705     8.219619     1.821144
V      0.427765     3.578495     8.195981     1.821141
V      2.973135     9.955905    -0.011819     1.821142
H      3.630801    12.784594    13.319618     0.121999
H      3.772958     0.653712    11.551658     0.120443
H      6.591624     1.149071    11.632094     0.122905
H      6.461710    13.259652    13.421395     0.120016
H      6.571899     0.749806     5.111818     0.122000
H      6.429742    12.880688     3.343858     0.120443
H      3.611076    12.385329     3.424294     0.122905
H      3.740990     0.274748     5.213595     0.120016
H      3.170999     6.017394    11.303782     0.122000
H      3.028842     7.420912    13.071742     0.120443
H      0.210176     7.916271    12.991306     0.122905
H      0.340090     6.492452    11.202005     0.120016
H      0.229901     7.517006     3.095982     0.121999
H      0.372058     6.113488     4.863942     0.120443
H      3.190724     5.618129     4.783506     0.122905
H      3.060810     7.041948     2.994205     0.120016
C      1.536527    11.895384    14.676039     0.637375
C      1.622909    12.845499    13.556659    -0.018537
C      2.854035    13.160851    12.973249    -0.098324
C      2.940418     0.461523    11.919367    -0.099371
C      1.783432     1.044856    11.370101    -0.020585
C      0.565230     0.759280    11.965331    -0.098426
C      0.487689    13.439659    13.037926    -0.098270
C      1.867094     1.916471    10.185387     0.635918
C      1.864373     1.639016     6.468239     0.637377
C      1.777991     0.688901     5.348859    -0.018538
C      0.546865     0.373549     4.765449    -0.098324
C      0.460482    13.072877     3.711567    -0.099371
C      1.617468    12.489544     3.162301    -0.020584
C      2.835670    12.775120     3.757531    -0.098427
C      2.913211     0.094741     4.830126    -0.098269
C      1.533806    11.617929     1.977587     0.635917
C      5.265273     5.128184     9.947361     0.637377
C      5.178891     6.078299    11.066741    -0.018538
C      3.947765     6.393651    11.650151    -0.098324
C      3.861382     7.228723    12.704033    -0.099371
C      5.018368     7.812056    13.253299    -0.020584
C      6.236570     7.526480    12.658069    -0.098426
C      6.314111     6.672459    11.585474    -0.098269
C      4.934706     8.683671    14.438013     0.635917
C      4.937427     8.406216     1.739561     0.637375
C      5.023809     7.456101     2.858941    -0.018537
C      6.254935     7.140749     3.442351    -0.098324
C      6.341318     6.305677     4.496233    -0.099371
C      5.184332     5.722344     5.045499    -0.020585
C      3.966130     6.007920     4.450269    -0.098426
C      3.888589     6.861941     3.377674    -0.098270
C      5.267994     4.850729     6.230213     0.635918
O      4.889746    10.980729     0.069274    -0.753656
O      0.387703    11.604801    15.124185    -0.608427
O      3.002995     2.167805     9.712126    -0.603515
O      2.625495    11.413153    15.111381    -0.588754
O      0.776085     2.373122     9.723617    -0.591934
O      5.312954     2.553671     8.277074    -0.753657
O      3.013197     1.929599     6.916385    -0.608428
O      0.397905    11.366595     1.504326    -0.603514
O      0.775405     2.121247     6.903581    -0.588755
O      2.624815    11.161278     1.515817    -0.591933
O      1.912054     4.213529     8.138526    -0.753657
O      6.414097     4.837601     9.499215    -0.608427
O      3.798805     8.935005    14.911274    -0.603514
O      4.176305     4.645953     9.512019    -0.588755
O      6.025715     9.140322    14.899783    -0.591933
O      1.488846     9.320871    16.346326    -0.753658
O      3.788603     8.696799     1.291415    -0.608426
O      6.403895     4.599395     6.703474    -0.603515
O      6.026395     8.888447     1.304219    -0.588754
O      4.176985     4.394078     6.691983    -0.591934

The following XYZ coordinates are in angstroms. Other properties are in atomic units.
The sperically averaged electron density of each atom fit to a function of the form exp(a - br)
eigen_1, eigen_2 and eigen_3 are the three eigenvalues of traceless quadrupole moment tensor
  atom number  atomic symbol              X              Y              Z     net charge C6 coefficient C8 coefficient C10 coefficient fluctuating dipole atomic polarizability isotropic forcefield polarizability              a              b squared Pearson coefficient          <r^3>          <r^4>         wp_QDO          m_QDO          q_QDO       dipole_x       dipole_y       dipole_z         dipole            Qxy            Qxz            Qyz     Q(x^2-y^2)  Q(3z^2 - R^2)        eigen_1        eigen_2        eigen_3 static polarizability      alpha(xx)      alpha(xy)      alpha(xz)      alpha(yy)      alpha(yz)      alpha(zz) atomic spin moment
            1              V       6.374035      10.345695       0.011819       1.821141      65.316523 0.93138861E+03  0.24394723E+05                                11.816835                            8.774394       1.809384       2.546233                    0.999875      35.666950      82.673348       0.754408       0.309981      -1.244178       0.000848       0.011435      -0.000791       0.011494      -0.118674      -0.009524       0.001699      -0.005916      -0.063018      -0.108571      -0.021054       0.129625             15.556378      19.844051       3.666250       0.233879      12.297956      -0.096361      14.527127           0.837549
            2              V       3.828665       3.188705       8.219619       1.821144      65.316280 0.93138460E+03  0.24394593E+05                                11.816813                            8.774380       1.809385       2.546234                    0.999875      35.666866      82.673128       0.754408       0.309981      -1.244177      -0.000848      -0.011435      -0.000791       0.011494      -0.118676       0.009524      -0.001699      -0.005912      -0.063022      -0.108572      -0.021055       0.129627             15.556345      19.844002       3.666240      -0.233880      12.297934       0.096360      14.527100           0.837565
            3              V       0.427765       3.578495       8.195981       1.821141      65.316457 0.93138774E+03  0.24394693E+05                                11.816824                            8.774388       1.809389       2.546234                    0.999875      35.666941      82.673297       0.754409       0.309981      -1.244178      -0.000848       0.011435       0.000791       0.011494       0.118676      -0.009524      -0.001699      -0.005911      -0.063022      -0.108572      -0.021055       0.129628             15.556361      19.844022      -3.666245       0.233880      12.297946       0.096360      14.527115           0.837565
            4              V       2.973135       9.955905      -0.011819       1.821142      65.316387 0.93138597E+03  0.24394643E+05                                11.816836                            8.774395       1.809375       2.546231                    0.999875      35.666870      82.673215       0.754407       0.309982      -1.244176       0.000848      -0.011435       0.000791       0.011494       0.118673       0.009524       0.001699      -0.005916      -0.063017      -0.108571      -0.021054       0.129624             15.556379      19.844055      -3.666251      -0.233880      12.297956      -0.096361      14.527127           0.837548
            5              H       3.630801      12.784594      13.319618       0.121999       1.007012 0.69759584E+01  0.65684089E+02                                 1.615491                            1.510222      -0.833538       2.490362                    0.999505       3.227158       8.633504       0.530567       1.226053      -0.721964       0.033478      -0.015791       0.014625       0.039800      -0.004908       0.002181      -0.008142       0.019863      -0.013590      -0.014615       0.000311       0.014304              1.668928       1.972178      -0.282462       0.258604       1.515992      -0.286112       1.518613          -0.000139
            6              H       3.772958       0.653712      11.551658       0.120443       1.027845 0.71709586E+01  0.67900555E+02                                 1.629911                            1.525575      -0.826120       2.493203                    0.999480       3.234432       8.641253       0.531482       1.217085      -0.724213       0.036200       0.007452      -0.015403       0.040040      -0.000723      -0.003496      -0.008189       0.022634      -0.012341      -0.015517       0.001435       0.014082              1.676884       2.084205       0.177582      -0.289826       1.408472      -0.223443       1.537977          -0.000190
            7              H       6.591624       1.149071      11.632094       0.122905       1.017478 0.70688751E+01  0.66733769E+02                                 1.623134                            1.517918      -0.841199       2.487760                    0.999490       3.220472       8.607637       0.530802       1.222300      -0.723013      -0.033337       0.017375      -0.014388       0.040252      -0.005744       0.001736      -0.008142       0.019040      -0.013037      -0.014566       0.000357       0.014209              1.675749       1.984647      -0.294682       0.243741       1.521840      -0.279794       1.520761          -0.000134
            8              H       6.461710      13.259652      13.421395       0.120016       1.041058 0.72901119E+01  0.69247419E+02                                 1.638736                            1.534492      -0.823435       2.494084                    0.999546       3.230546       8.617525       0.532366       1.211229      -0.725781      -0.035989      -0.007027       0.016742       0.040310      -0.000997      -0.004383      -0.007752       0.021756      -0.011180      -0.014976       0.001099       0.013877              1.684972       2.092347       0.157445      -0.298543       1.418177      -0.218991       1.544393          -0.000193
            9              H       6.571899       0.749806       5.111818       0.122000       1.007012 0.69759554E+01  0.65684048E+02                                 1.615490                            1.510221      -0.833537       2.490362                    0.999505       3.227157       8.633498       0.530568       1.226052      -0.721964      -0.033478       0.015791       0.014625       0.039800      -0.004908      -0.002181       0.008142       0.019863      -0.013590      -0.014615       0.000311       0.014304              1.668927       1.972177      -0.282462      -0.258604       1.515991       0.286112       1.518612          -0.000141
           10              H       6.429742      12.880688       3.343858       0.120443       1.027844 0.71709585E+01  0.67900554E+02                                 1.629911                            1.525575      -0.826121       2.493203                    0.999480       3.234432       8.641253       0.531482       1.217085      -0.724213      -0.036199      -0.007452      -0.015403       0.040040      -0.000723       0.003496       0.008189       0.022634      -0.012341      -0.015517       0.001435       0.014082              1.676884       2.084205       0.177582       0.289826       1.408472       0.223443       1.537977          -0.000187
           11              H       3.611076      12.385329       3.424294       0.122905       1.017478 0.70688733E+01  0.66733750E+02                                 1.623135                            1.517918      -0.841201       2.487759                    0.999490       3.220471       8.607635       0.530802       1.222300      -0.723013       0.033337      -0.017375      -0.014388       0.040252      -0.005744      -0.001736       0.008142       0.019040      -0.013037      -0.014566       0.000357       0.014209              1.675749       1.984647      -0.294682      -0.243741       1.521840       0.279794       1.520761          -0.000134
           12              H       3.740990       0.274748       5.213595       0.120016       1.041057 0.72901020E+01  0.69247286E+02                                 1.638733                            1.534490      -0.823434       2.494084                    0.999546       3.230544       8.617511       0.532367       1.211227      -0.725782       0.035989       0.007027       0.016742       0.040310      -0.000997       0.004383       0.007752       0.021755      -0.011180      -0.014976       0.001099       0.013877              1.684970       2.092343       0.157445       0.298542       1.418175       0.218991       1.544391          -0.000197
           13              H       3.170999       6.017394      11.303782       0.122000       1.007012 0.69759554E+01  0.65684048E+02                                 1.615490                            1.510221      -0.833537       2.490362                    0.999505       3.227157       8.633498       0.530568       1.226052      -0.721964      -0.033478      -0.015791      -0.014625       0.039800       0.004908       0.002181       0.008142       0.019863      -0.013590      -0.014615       0.000311       0.014304              1.668927       1.972177       0.282462       0.258604       1.515991       0.286112       1.518612          -0.000141
           14              H       3.028842       7.420912      13.071742       0.120443       1.027845 0.71709632E+01  0.67900617E+02                                 1.629912                            1.525576      -0.826122       2.493202                    0.999480       3.234433       8.641260       0.531482       1.217086      -0.724213      -0.036200       0.007452       0.015403       0.040040       0.000723      -0.003496       0.008189       0.022634      -0.012341      -0.015517       0.001435       0.014082              1.676886       2.084207      -0.177583      -0.289826       1.408473       0.223443       1.537978          -0.000187
           15              H       0.210176       7.916271      12.991306       0.122905       1.017478 0.70688722E+01  0.66733737E+02                                 1.623134                            1.517918      -0.841200       2.487760                    0.999490       3.220471       8.607635       0.530802       1.222300      -0.723013       0.033337       0.017375       0.014388       0.040252       0.005744       0.001736       0.008142       0.019040      -0.013037      -0.014566       0.000357       0.014209              1.675749       1.984647       0.294682       0.243741       1.521840       0.279794       1.520761          -0.000134
           16              H       0.340090       6.492452      11.202005       0.120016       1.041057 0.72901020E+01  0.69247286E+02                                 1.638733                            1.534490      -0.823434       2.494084                    0.999546       3.230544       8.617511       0.532367       1.211227      -0.725782       0.035989      -0.007027      -0.016742       0.040310       0.000997      -0.004383       0.007752       0.021755      -0.011180      -0.014976       0.001099       0.013877              1.684970       2.092343      -0.157445      -0.298542       1.418175       0.218991       1.544391          -0.000196
           17              H       0.229901       7.517006       3.095982       0.121999       1.007013 0.69759623E+01  0.65684135E+02                                 1.615492                            1.510223      -0.833538       2.490362                    0.999505       3.227159       8.633507       0.530567       1.226053      -0.721964       0.033478       0.015791      -0.014625       0.039800       0.004908      -0.002181      -0.008142       0.019863      -0.013590      -0.014615       0.000311       0.014304              1.668928       1.972179       0.282462      -0.258604       1.515993      -0.286113       1.518613          -0.000139
           18              H       0.372058       6.113488       4.863942       0.120443       1.027845 0.71709588E+01  0.67900553E+02                                 1.629911                            1.525574      -0.826120       2.493203                    0.999480       3.234432       8.641251       0.531483       1.217085      -0.724213       0.036200      -0.007452       0.015403       0.040040       0.000723       0.003496      -0.008189       0.022634      -0.012341      -0.015517       0.001435       0.014082              1.676884       2.084204      -0.177582       0.289826       1.408471      -0.223443       1.537976          -0.000190
           19              H       3.190724       5.618129       4.783506       0.122905       1.017478 0.70688726E+01  0.66733736E+02                                 1.623134                            1.517918      -0.841199       2.487760                    0.999490       3.220471       8.607632       0.530803       1.222300      -0.723013      -0.033337      -0.017375       0.014388       0.040252       0.005744      -0.001736      -0.008142       0.019040      -0.013037      -0.014566       0.000357       0.014209              1.675749       1.984646       0.294682      -0.243741       1.521839      -0.279794       1.520761          -0.000134
           20              H       3.060810       7.041948       2.994205       0.120016       1.041058 0.72901120E+01  0.69247417E+02                                 1.638736                            1.534492      -0.823436       2.494083                    0.999546       3.230546       8.617524       0.532366       1.211229      -0.725781      -0.035989       0.007027      -0.016742       0.040310       0.000997       0.004383      -0.007752       0.021755      -0.011180      -0.014976       0.001099       0.013877              1.684972       2.092347      -0.157445       0.298543       1.418177      -0.218991       1.544393          -0.000193
           21              C       1.536527      11.895384      14.676039       0.637375      25.649835 0.23803341E+03  0.48599896E+04                                 8.028165                            5.476872       0.010156       2.073306                    0.999444      21.488807      59.393954       0.634819       0.472562      -1.021282      -0.005044      -0.045978       0.053398       0.070645       0.003401       0.009040       0.099694      -0.027668      -0.025090      -0.095978      -0.010038       0.106017             10.420653      10.165172      -0.032097      -0.435433       9.702147      -6.132116      11.394640           0.025276
           22              C       1.622909      12.845499      13.556659      -0.018537      39.219182 0.41119105E+03  0.94299724E+04                                 9.920414                            6.659806       0.096907       2.043000                    0.999328      26.439798      72.445206       0.660281       0.404493      -1.083714       0.006272       0.029963      -0.038246       0.048988       0.000420       0.000824       0.000242       0.021804      -0.014199      -0.008557      -0.004758       0.013315             13.284845      10.769661      -0.060179      -0.730156      13.315264      -9.486063      15.769611           0.001933
           23              C       2.854035      13.160851      12.973249      -0.098324      34.134071 0.40033527E+03  0.92224133E+04                                 9.156905                            6.697017       0.074643       2.003072                    0.999655      28.534389      81.277160       0.632871       0.420117      -1.061551      -0.022969       0.007844      -0.005160       0.024814      -0.013477       0.015494       0.003586       0.024635      -0.029623      -0.022887      -0.004883       0.027769             11.108120      10.291136       0.515614      -1.285700      10.374365      -6.789026      12.658860           0.003567
           24              C       2.940418       0.461523      11.919367      -0.099371      34.207315 0.40204153E+03  0.92700157E+04                                 9.165968                            6.708533       0.105093       2.012571                    0.999730      28.575774      81.386824       0.632821       0.419774      -1.061946      -0.021639      -0.001863       0.003585       0.022013       0.006923      -0.014670       0.003753       0.040065      -0.026810      -0.021278      -0.009332       0.030610             11.124922      10.126363      -0.701069       0.250490      10.523152      -6.906104      12.725252           0.003413
           25              C       1.783432       1.044856      11.370101      -0.020585      39.568108 0.41701520E+03  0.95948303E+04                                 9.979871                            6.706654       0.097452       2.041719                    0.999264      26.534637      72.764550       0.658157       0.404475      -1.083997       0.000262      -0.028853       0.037685       0.047463      -0.003001       0.002041      -0.001881       0.017192      -0.024945      -0.009107      -0.004404       0.013512             13.372381      10.764297      -0.079047      -0.770864      12.515882      -9.418073      16.836965           0.001948
           26              C       0.565230       0.759280      11.965331      -0.098426      34.261571 0.40477802E+03  0.93473612E+04                                 9.179980                            6.731070       0.084431       2.005164                    0.999707      28.598562      81.468556       0.631904       0.419742      -1.062147       0.017263      -0.012989       0.008334       0.023156      -0.015441       0.015754       0.002469       0.023566      -0.016105      -0.022892      -0.004682       0.027574             11.131972      10.295402       0.326332      -1.338261      10.291114      -6.745465      12.809401           0.004426
           27              C       0.487689      13.439659      13.037926      -0.098270      34.221991 0.40238335E+03  0.92808929E+04                                 9.178561                            6.714788       0.104682       2.012307                    0.999696      28.584456      81.454055       0.631976       0.420200      -1.061560       0.017036       0.007166      -0.010435       0.021224       0.010183      -0.017903       0.004348       0.031927      -0.023689      -0.023417      -0.006551       0.029969             11.151369      10.150265      -0.884956       0.198397      10.713922      -6.912664      12.589919           0.004327
           28              C       1.867094       1.916471      10.185387       0.635918      25.533634 0.23655049E+03  0.48249185E+04                                 8.008710                            5.463319      -0.001673       2.069467                    0.999380      21.523111      59.569895       0.634628       0.473174      -1.020371       0.002621       0.042757      -0.055261       0.069920       0.004760       0.009571       0.095966      -0.050228      -0.085123      -0.096594      -0.011372       0.107967             10.386044      10.137264      -0.053818      -0.493793       8.896697      -5.935342      12.124172           0.025025
           29              C       1.864373       1.639016       6.468239       0.637377      25.649794 0.23803301E+03  0.48599794E+04                                 8.028157                            5.476867       0.010156       2.073307                    0.999444      21.488786      59.393881       0.634820       0.472562      -1.021282       0.005044       0.045978       0.053398       0.070645       0.003401      -0.009040      -0.099694      -0.027667      -0.025091      -0.095978      -0.010038       0.106016             10.420641      10.165162      -0.032098       0.435432       9.702135       6.132107      11.394627           0.025273
           30              C       1.777991       0.688901       5.348859      -0.018538      39.219180 0.41119110E+03  0.94299735E+04                                 9.920412                            6.659806       0.096909       2.043000                    0.999328      26.439800      72.445197       0.660281       0.404493      -1.083714      -0.006272      -0.029963      -0.038246       0.048988       0.000420      -0.000824      -0.000242       0.021804      -0.014199      -0.008557      -0.004758       0.013315             13.284841      10.769657      -0.060179       0.730156      13.315261       9.486060      15.769607           0.001929
           31              C       0.546865       0.373549       4.765449      -0.098324      34.134044 0.40033493E+03  0.92224029E+04                                 9.156899                            6.697013       0.074644       2.003072                    0.999655      28.534377      81.277101       0.632871       0.420117      -1.061551       0.022969      -0.007844      -0.005160       0.024814      -0.013477      -0.015494      -0.003586       0.024635      -0.029623      -0.022887      -0.004882       0.027769             11.108112      10.291127       0.515613       1.285698      10.374358       6.789021      12.658852           0.003563
           32              C       0.460482      13.072877       3.711567      -0.099371      34.207320 0.40204162E+03  0.92700180E+04                                 9.165969                            6.708534       0.105093       2.012571                    0.999730      28.575777      81.386831       0.632821       0.419774      -1.061946       0.021639       0.001862       0.003585       0.022013       0.006923       0.014669      -0.003753       0.040065      -0.026809      -0.021278      -0.009332       0.030610             11.124923      10.126363      -0.701069      -0.250491      10.523152       6.906104      12.725253           0.003418
           33              C       1.617468      12.489544       3.162301      -0.020584      39.568097 0.41701507E+03  0.95948265E+04                                 9.979869                            6.706653       0.097451       2.041719                    0.999264      26.534633      72.764536       0.658157       0.404475      -1.083997      -0.000262       0.028853       0.037684       0.047463      -0.003001      -0.002041       0.001880       0.017192      -0.024945      -0.009107      -0.004404       0.013512             13.372378      10.764295      -0.079047       0.770864      12.515878       9.418070      16.836961           0.001951
           34              C       2.835670      12.775120       3.757531      -0.098427      34.261571 0.40477806E+03  0.93473620E+04                                 9.179979                            6.731069       0.084431       2.005164                    0.999707      28.598564      81.468553       0.631905       0.419742      -1.062147      -0.017263       0.012989       0.008334       0.023155      -0.015441      -0.015754      -0.002469       0.023565      -0.016105      -0.022892      -0.004682       0.027574             11.131970      10.295401       0.326331       1.338260      10.291111       6.745462      12.809398           0.004427
           35              C       2.913211       0.094741       4.830126      -0.098269      34.221960 0.40238295E+03  0.92808808E+04                                 9.178554                            6.714783       0.104684       2.012308                    0.999696      28.584441      81.453981       0.631976       0.420200      -1.061560      -0.017036      -0.007166      -0.010435       0.021224       0.010183       0.017903      -0.004348       0.031927      -0.023689      -0.023417      -0.006551       0.029968             11.151359      10.150256      -0.884956      -0.198397      10.713913       6.912657      12.589908           0.004318
           36              C       1.533806      11.617929       1.977587       0.635917      25.533673 0.23655090E+03  0.48249288E+04                                 8.008717                            5.463324      -0.001674       2.069466                    0.999380      21.523132      59.569965       0.634628       0.473174      -1.020371      -0.002621      -0.042757      -0.055261       0.069920       0.004760      -0.009571      -0.095966      -0.050228      -0.085123      -0.096594      -0.011373       0.107967             10.386054      10.137274      -0.053818       0.493793       8.896705       5.935349      12.124184           0.025027
           37              C       5.265273       5.128184       9.947361       0.637377      25.649799 0.23803305E+03  0.48599806E+04                                 8.028159                            5.476868       0.010156       2.073307                    0.999444      21.488788      59.393889       0.634820       0.472562      -1.021282       0.005044      -0.045978      -0.053398       0.070645      -0.003401       0.009040      -0.099694      -0.027667      -0.025091      -0.095978      -0.010038       0.106016             10.420643      10.165163       0.032097      -0.435433       9.702137       6.132109      11.394629           0.025273
           38              C       5.178891       6.078299      11.066741      -0.018538      39.219187 0.41119117E+03  0.94299756E+04                                 9.920413                            6.659807       0.096908       2.043000                    0.999328      26.439802      72.445209       0.660281       0.404493      -1.083714      -0.006272       0.029963       0.038246       0.048988      -0.000420       0.000824      -0.000242       0.021804      -0.014200      -0.008557      -0.004758       0.013315             13.284844      10.769659       0.060179      -0.730157      13.315264       9.486063      15.769611           0.001929
           39              C       3.947765       6.393651      11.650151      -0.098324      34.134047 0.40033495E+03  0.92224037E+04                                 9.156900                            6.697013       0.074644       2.003072                    0.999655      28.534378      81.277107       0.632871       0.420117      -1.061551       0.022969       0.007844       0.005160       0.024814       0.013477       0.015494      -0.003586       0.024635      -0.029623      -0.022887      -0.004883       0.027770             11.108114      10.291128      -0.515614      -1.285699      10.374359       6.789022      12.658853           0.003563
           40              C       3.861382       7.228723      12.704033      -0.099371      34.207329 0.40204173E+03  0.92700216E+04                                 9.165971                            6.708535       0.105092       2.012571                    0.999730      28.575782      81.386855       0.632821       0.419774      -1.061946       0.021639      -0.001862      -0.003585       0.022013      -0.006923      -0.014669      -0.003753       0.040065      -0.026809      -0.021278      -0.009332       0.030610             11.124926      10.126366       0.701069       0.250490      10.523155       6.906106      12.725256           0.003418
           41              C       5.018368       7.812056      13.253299      -0.020584      39.568105 0.41701512E+03  0.95948283E+04                                 9.979872                            6.706655       0.097451       2.041719                    0.999264      26.534634      72.764548       0.658157       0.404475      -1.083997      -0.000262      -0.028853      -0.037684       0.047462       0.003001       0.002042       0.001881       0.017192      -0.024945      -0.009107      -0.004404       0.013512             13.372382      10.764298       0.079047      -0.770863      12.515882       9.418073      16.836966           0.001951
           42              C       6.236570       7.526480      12.658069      -0.098426      34.261563 0.40477795E+03  0.93473589E+04                                 9.179978                            6.731069       0.084432       2.005165                    0.999707      28.598559      81.468537       0.631905       0.419742      -1.062147      -0.017263      -0.012989      -0.008334       0.023155       0.015441       0.015754      -0.002469       0.023565      -0.016105      -0.022892      -0.004682       0.027574             11.131969      10.295400      -0.326331      -1.338260      10.291110       6.745461      12.809396           0.004426
           43              C       6.314111       6.672459      11.585474      -0.098269      34.221955 0.40238289E+03  0.92808791E+04                                 9.178554                            6.714783       0.104684       2.012308                    0.999696      28.584438      81.453973       0.631976       0.420200      -1.061560      -0.017036       0.007166       0.010435       0.021224      -0.010183      -0.017903      -0.004348       0.031927      -0.023689      -0.023417      -0.006551       0.029968             11.151358      10.150256       0.884955       0.198397      10.713912       6.912656      12.589907           0.004319
           44              C       4.934706       8.683671      14.438013       0.635917      25.533674 0.23655090E+03  0.48249288E+04                                 8.008717                            5.463324      -0.001674       2.069466                    0.999380      21.523133      59.569970       0.634628       0.473174      -1.020371      -0.002621       0.042757       0.055261       0.069920      -0.004760       0.009571      -0.095966      -0.050228      -0.085123      -0.096594      -0.011373       0.107967             10.386055      10.137274       0.053818      -0.493793       8.896705       5.935349      12.124184           0.025028
           45              C       4.937427       8.406216       1.739561       0.637375      25.649835 0.23803341E+03  0.48599897E+04                                 8.028165                            5.476872       0.010156       2.073306                    0.999444      21.488808      59.393959       0.634819       0.472562      -1.021282      -0.005044       0.045978      -0.053398       0.070645      -0.003401      -0.009040       0.099694      -0.027668      -0.025090      -0.095978      -0.010038       0.106016             10.420653      10.165173       0.032097       0.435433       9.702146      -6.132116      11.394641           0.025276
           46              C       5.023809       7.456101       2.858941      -0.018537      39.219185 0.41119108E+03  0.94299734E+04                                 9.920414                            6.659807       0.096907       2.043000                    0.999328      26.439799      72.445209       0.660281       0.404493      -1.083714       0.006272      -0.029963       0.038245       0.048988      -0.000420      -0.000824       0.000242       0.021804      -0.014199      -0.008557      -0.004758       0.013315             13.284846      10.769661       0.060179       0.730156      13.315265      -9.486064      15.769612           0.001933
           47              C       6.254935       7.140749       3.442351      -0.098324      34.134068 0.40033523E+03  0.92224119E+04                                 9.156905                            6.697016       0.074643       2.003072                    0.999655      28.534388      81.277155       0.632871       0.420117      -1.061551      -0.022969      -0.007844       0.005160       0.024814       0.013477      -0.015494       0.003586       0.024635      -0.029623      -0.022887      -0.004883       0.027770             11.108120      10.291135      -0.515613       1.285699      10.374364      -6.789026      12.658860           0.003567
           48              C       6.341318       6.305677       4.496233      -0.099371      34.207313 0.40204149E+03  0.92700144E+04                                 9.165967                            6.708533       0.105093       2.012571                    0.999730      28.575773      81.386816       0.632821       0.419774      -1.061946      -0.021639       0.001862      -0.003585       0.022013      -0.006923       0.014670       0.003753       0.040065      -0.026809      -0.021278      -0.009332       0.030610             11.124922      10.126361       0.701069      -0.250491      10.523151      -6.906104      12.725252           0.003413
           49              C       5.184332       5.722344       5.045499      -0.020585      39.568113 0.41701526E+03  0.95948319E+04                                 9.979872                            6.706655       0.097452       2.041719                    0.999264      26.534639      72.764556       0.658157       0.404475      -1.083997       0.000262       0.028853      -0.037685       0.047463       0.003001      -0.002041      -0.001881       0.017192      -0.024945      -0.009107      -0.004404       0.013512             13.372383      10.764297       0.079047       0.770864      12.515883      -9.418075      16.836968           0.001948
           50              C       3.966130       6.007920       4.450269      -0.098426      34.261552 0.40477778E+03  0.93473540E+04                                 9.179976                            6.731067       0.084432       2.005165                    0.999707      28.598554      81.468515       0.631905       0.419742      -1.062147       0.017263       0.012989      -0.008334       0.023156       0.015441      -0.015754       0.002469       0.023566      -0.016105      -0.022892      -0.004682       0.027574             11.131966      10.295397      -0.326331       1.338260      10.291108      -6.745460      12.809394           0.004425
           51              C       3.888589       6.861941       3.377674      -0.098270      34.221981 0.40238322E+03  0.92808890E+04                                 9.178559                            6.714787       0.104683       2.012308                    0.999696      28.584451      81.454033       0.631976       0.420200      -1.061560       0.017036      -0.007166       0.010435       0.021224      -0.010183       0.017903       0.004348       0.031927      -0.023689      -0.023417      -0.006551       0.029968             11.151366      10.150264       0.884956      -0.198397      10.713919      -6.912661      12.589916           0.004327
           52              C       5.267994       4.850729       6.230213       0.635918      25.533640 0.23655055E+03  0.48249201E+04                                 8.008711                            5.463320      -0.001674       2.069466                    0.999380      21.523114      59.569906       0.634628       0.473174      -1.020371       0.002621      -0.042757       0.055261       0.069920      -0.004760      -0.009571       0.095966      -0.050228      -0.085123      -0.096595      -0.011372       0.107967             10.386046      10.137266       0.053818       0.493793       8.896698      -5.935344      12.124174           0.025025
           53              O       4.889746      10.980729       0.069274      -0.753656      48.831217 0.76808951E+03  0.20112391E+05                                10.694761                            8.638744       0.153547       2.035129                    0.998627      31.315852      84.879785       0.641998       0.364352      -1.138988      -0.129591       0.184435       0.013747       0.225829      -0.011757      -0.000531      -0.003645      -0.127369       0.181981      -0.095096       0.033950       0.061145             13.078224      21.517296      -1.014096      -0.049001       8.826547       0.047313       8.890830          -0.081233
           54              O       0.387703      11.604801      15.124185      -0.608427      41.497669 0.55012588E+03  0.13273287E+05                                 9.498968                            7.207907       0.425706       2.167486                    0.999358      28.120481      73.550911       0.716807       0.354150      -1.145251       0.025874       0.047329      -0.051619       0.074659       0.005055      -0.017694       0.063751       0.000010      -0.062951      -0.074352       0.012950       0.061402             11.784243      14.676606       4.587580      -5.144759       9.569360      -4.385397      11.106763           0.011696
           55              O       3.002995       2.167805       9.712126      -0.603515      41.933954 0.55176352E+03  0.13325299E+05                                 9.567722                            7.226553       0.432246       2.170346                    0.999397      28.060272      73.474744       0.714564       0.354928      -1.144399      -0.030002      -0.034487       0.059917       0.075363       0.004808      -0.015736       0.059582      -0.016625      -0.100338      -0.073660       0.011151       0.062509             11.889524      14.817282       4.158668      -5.620357       8.846425      -4.239552      12.004865           0.010788
           56              O       2.625495      11.413153      15.111381      -0.588754      41.061569 0.55015503E+03  0.13270722E+05                                 9.455607                            7.229809       0.454719       2.187957                    0.999108      27.705295      72.394658       0.712684       0.356287      -1.143826      -0.001911       0.056945      -0.039011       0.069052      -0.007319       0.038070       0.059774       0.022326      -0.058686      -0.082212       0.020654       0.061558             11.691540      13.240157      -4.780617       4.303683      10.730490      -5.057373      11.103975           0.014286
           57              O       0.776085       2.373122       9.723617      -0.591934      41.519383 0.55813230E+03  0.13507007E+05                                 9.517886                            7.277420       0.450469       2.185857                    0.999156      27.759625      72.572473       0.711271       0.355835      -1.144586       0.003878      -0.043777       0.050840       0.067202      -0.002194       0.037198       0.055494       0.008755      -0.100222      -0.080957       0.020260       0.060697             11.769887      13.348666      -4.502974       4.675604       9.956499      -4.959508      12.004497           0.013586
           58              O       5.312954       2.553671       8.277074      -0.753657      48.831209 0.76808959E+03  0.20112391E+05                                10.694752                            8.638738       0.153549       2.035129                    0.998627      31.315880      84.879824       0.641999       0.364351      -1.138989       0.129590      -0.184434       0.013747       0.225828      -0.011757       0.000531       0.003645      -0.127367       0.181978      -0.095094       0.033950       0.061144             13.078211      21.517268      -1.014095       0.049001       8.826540      -0.047314       8.890823          -0.081242
           59              O       3.013197       1.929599       6.916385      -0.608428      41.497662 0.55012587E+03  0.13273287E+05                                 9.498966                            7.207906       0.425706       2.167486                    0.999358      28.120482      73.550909       0.716807       0.354150      -1.145251      -0.025874      -0.047329      -0.051620       0.074660       0.005054       0.017694      -0.063752       0.000010      -0.062952      -0.074353       0.012950       0.061403             11.784239      14.676602       4.587577       5.144756       9.569356       4.385394      11.106760           0.011690
           60              O       0.397905      11.366595       1.504326      -0.603514      41.933948 0.55176337E+03  0.13325294E+05                                 9.567721                            7.226552       0.432246       2.170346                    0.999397      28.060270      73.474737       0.714565       0.354928      -1.144399       0.030002       0.034487       0.059917       0.075362       0.004809       0.015736      -0.059582      -0.016625      -0.100337      -0.073660       0.011151       0.062509             11.889523      14.817281       4.158669       5.620357       8.846424       4.239552      12.004863           0.010793
           61              O       0.775405       2.121247       6.903581      -0.588755      41.061603 0.55015559E+03  0.13270739E+05                                 9.455613                            7.229813       0.454719       2.187957                    0.999108      27.705307      72.394703       0.712683       0.356287      -1.143826       0.001911      -0.056945      -0.039011       0.069053      -0.007319      -0.038069      -0.059774       0.022326      -0.058687      -0.082212       0.020654       0.061558             11.691547      13.240163      -4.780619      -4.303685      10.730496       5.057376      11.103982           0.014281
           62              O       2.624815      11.161278       1.515817      -0.591933      41.519350 0.55813179E+03  0.13506992E+05                                 9.517881                            7.277417       0.450468       2.185857                    0.999156      27.759614      72.572434       0.711271       0.355835      -1.144586      -0.003878       0.043776       0.050840       0.067202      -0.002194      -0.037198      -0.055495       0.008755      -0.100221      -0.080957       0.020260       0.060697             11.769881      13.348660      -4.502971      -4.675602       9.956493       4.959504      12.004488           0.013590
           63              O       1.912054       4.213529       8.138526      -0.753657      48.831161 0.76808862E+03  0.20112361E+05                                10.694752                            8.638738       0.153545       2.035128                    0.998627      31.315842      84.879734       0.641998       0.364351      -1.138988       0.129590       0.184434      -0.013747       0.225829       0.011757      -0.000531       0.003645      -0.127368       0.181980      -0.095095       0.033950       0.061145             13.078210      21.517266       1.014096      -0.049001       8.826540      -0.047314       8.890823          -0.081243
           64              O       6.414097       4.837601       9.499215      -0.608427      41.497662 0.55012584E+03  0.13273286E+05                                 9.498966                            7.207906       0.425707       2.167487                    0.999358      28.120483      73.550910       0.716807       0.354150      -1.145251      -0.025874       0.047329       0.051620       0.074660      -0.005054      -0.017694      -0.063752       0.000010      -0.062952      -0.074353       0.012950       0.061402             11.784239      14.676601      -4.587578      -5.144756       9.569356       4.385395      11.106760           0.011691
           65              O       3.798805       8.935005      14.911274      -0.603514      41.933947 0.55176335E+03  0.13325294E+05                                 9.567721                            7.226552       0.432245       2.170345                    0.999397      28.060268      73.474731       0.714565       0.354928      -1.144399       0.030002      -0.034487      -0.059917       0.075362      -0.004809      -0.015736      -0.059582      -0.016624      -0.100337      -0.073660       0.011151       0.062509             11.889523      14.817282      -4.158668      -5.620358       8.846423       4.239552      12.004863           0.010793
           66              O       4.176305       4.645953       9.512019      -0.588755      41.061586 0.55015536E+03  0.13270732E+05                                 9.455610                            7.229811       0.454719       2.187957                    0.999108      27.705302      72.394683       0.712684       0.356287      -1.143826       0.001911       0.056945       0.039011       0.069053       0.007319       0.038069      -0.059774       0.022326      -0.058687      -0.082212       0.020654       0.061558             11.691544      13.240160       4.780617       4.303683      10.730492       5.057374      11.103978           0.014281
           67              O       6.025715       9.140322      14.899783      -0.591933      41.519384 0.55813225E+03  0.13507006E+05                                 9.517887                            7.277421       0.450468       2.185857                    0.999156      27.759622      72.572470       0.711271       0.355835      -1.144586      -0.003879      -0.043776      -0.050840       0.067202       0.002194       0.037198      -0.055494       0.008755      -0.100221      -0.080957       0.020260       0.060697             11.769889      13.348670       4.502975       4.675606       9.956500       4.959508      12.004497           0.013590
           68              O       1.488846       9.320871      16.346326      -0.753658      48.831305 0.76809117E+03  0.20112444E+05                                10.694768                            8.638749       0.153550       2.035129                    0.998627      31.315900      84.879915       0.641998       0.364351      -1.138989      -0.129590      -0.184434      -0.013747       0.225829       0.011757       0.000531      -0.003645      -0.127368       0.181980      -0.095095       0.033950       0.061145             13.078234      21.517313       1.014097       0.049001       8.826552       0.047313       8.890835          -0.081232
           69              O       3.788603       8.696799       1.291415      -0.608426      41.497663 0.55012579E+03  0.13273284E+05                                 9.498967                            7.207906       0.425705       2.167486                    0.999358      28.120478      73.550901       0.716807       0.354150      -1.145251       0.025874      -0.047328       0.051619       0.074659      -0.005055       0.017694       0.063752       0.000010      -0.062951      -0.074353       0.012950       0.061402             11.784242      14.676606      -4.587579       5.144758       9.569357      -4.385396      11.106761           0.011696
           70              O       6.403895       4.599395       6.703474      -0.603515      41.933951 0.55176346E+03  0.13325297E+05                                 9.567721                            7.226553       0.432247       2.170346                    0.999397      28.060272      73.474742       0.714565       0.354928      -1.144399      -0.030002       0.034487      -0.059917       0.075362      -0.004808       0.015735       0.059582      -0.016624      -0.100338      -0.073660       0.011151       0.062509             11.889523      14.817280      -4.158669       5.620358       8.846424      -4.239553      12.004865           0.010788
           71              O       6.026395       8.888447       1.304219      -0.588754      41.061612 0.55015564E+03  0.13270741E+05                                 9.455615                            7.229814       0.454718       2.187957                    0.999108      27.705305      72.394705       0.712683       0.356287      -1.143826      -0.001911      -0.056945       0.039011       0.069052       0.007319      -0.038069       0.059774       0.022326      -0.058686      -0.082212       0.020654       0.061558             11.691551      13.240169       4.780621      -4.303688      10.730499      -5.057378      11.103985           0.014286
           72              O       4.176985       4.394078       6.691983      -0.591934      41.519368 0.55813210E+03  0.13507001E+05                                 9.517884                            7.277419       0.450468       2.185857                    0.999156      27.759620      72.572456       0.711271       0.355835      -1.144586       0.003878       0.043777      -0.050840       0.067202       0.002194      -0.037198       0.055495       0.008755      -0.100222      -0.080957       0.020260       0.060697             11.769884      13.348663       4.502972      -4.675603       9.956497      -4.959506      12.004493           0.013586

******************************************************
Auxiliary information for the entire system
The total spin magnetic moment of the unit cell is   3.503708
The total net atomic charge of the unit cell is   -0.000001
Accuracy of reproducing the electrostatic potential in the unit cell:
  The inner radius (bohr) =    5.0000
  The outer radius (bohr) =   12.0000
  Valid grid points have density less than (e/(bohr^3)) =    0.0001
  The number of valid grid points were=       123980
  The rms potential error without charges in kcal/mol is=      1.44220
  The rms potential error with partial charges in kcal/mol is=      0.71038
  The RRMSE value at monopole order=      0.49257
  The rms potential error with partial charges and cloud penetration in kcal/mol is=      0.71028
  The RRMSE value at monopole order with cloud penetration is=      0.49250
  The rms potential error with partial charges and atomic dipoles in kcal/mol is=      0.40931
  The RRMSE value at dipole order=      0.28381
  The rms potential error with partial charges, atomic dipoles and cloud penetration in kcal/mol is=      0.39982
  The RRMSE value at dipole order with cloud penetration=      0.27723

******************************************************
The electron densities and ab initio electrostatic potential were computed in VASP using the PBE functional and
projector augmented wave method. See the main text of the journal article for a description of computational details.
The atomic charges, dipoles, and quadrupoles were computed with the DDEC6 method as described in
(a) T. A. Manz and N. Gabaldon Limas, RSC Adv. 6 (2016) 47771-47801 DOI: 10.1039/c6ra04656h
(b) N. Gabaldon Limas and T. A. Manz, RSC Adv. 8 (2018) 2678-2707 DOI: 10.1039/c7ra11829e.
For each atom in the material, the electron cloud parameters were fit to the spherically averaged atom-in-material
electron density using radial positions for which this density was between 10^-4 and 10^-2 electrons per cubic bohr.
The polarizabilities, dispersion coefficients, and quantum Drude oscillator (QDO) parameters were fit using the MCLF method.
The magnetic structure of the system was optimized in VASP from the default ferromagnetic initial guess using spin polarization.
The atomic spin moments (ASMs) were computed on this optimized magnetic structure using the DDEC6 partition as inputs
to the method of T. A. Manz and D. S. Sholl, J. Chem. Theory Comput. 7 (2011) 4146-4164 DOI: 10.1021/ct200539n.
The RMSE and RRMSE were computed using a uniform grid with Ewald summation.
