# Supplementary material for: A collection of forcefield precursors for metal–organic frameworks
Source: RSC Adv. 2019 Nov 13;9(63):36492–507. doi: 10.1039/c9ra07327b (PMC9075174; doi:10.1039/c9ra07327b)
Supplement: RA-009-C9RA07327B-s4452 [file RA-009-C9RA07327B-s4452.xyz]

   72
jmolscript: load "" {1 1 1} spacegroup "x,y,z" unitcell [{      6.827000     0.000000     0.000000 }, {      0.000000    13.965000     0.000000 }, {      0.000000     0.000000    16.073000 }]
V      6.382426     3.293645     8.022195     1.827310
V      3.858074    10.671355    -0.014305     1.827307
V      0.444574    10.276145     0.014305     1.827306
V      2.968926     3.688855     8.050805     1.827310
H      3.767821    13.706648     2.889925     0.121528
H      3.627185     1.226127     4.609736     0.122005
H      6.473361     0.727576     4.712604     0.121620
H      6.614680    13.298869     2.912428     0.121384
H      6.472679     0.258352    10.926425     0.121528
H      6.613315    12.738873    12.646236     0.122005
H      3.767139    13.237423    12.749104     0.121621
H      3.625820     0.666130    10.948928     0.121384
H      3.059179     6.724147     5.146575     0.121528
H      3.199815     8.208627     3.426764     0.122005
H      0.353639     7.710076     3.323896     0.121620
H      0.212320     6.316369     5.124072     0.121384
H      0.354321     7.240852    13.183075     0.121528
H      0.213685     5.756373    11.463264     0.122005
H      3.059861     6.254923    11.360396     0.121620
H      3.201180     7.648630    13.160572     0.121384
C      1.897223    12.282217     1.681236     0.632046
C      1.785261    13.303059     2.738839    -0.017027
C      2.936975    13.909140     3.254783    -0.101874
C      2.851638     0.829521     4.283454    -0.095362
C      1.530613     2.041683     6.040233     0.636117
C      1.623461     1.153509     4.862083    -0.022058
C      0.477207     0.546032     4.336495    -0.101342
C      0.565958    13.653580     3.277285    -0.094923
C      1.516277     1.682783     9.717736     0.632048
C      1.628240     0.661941    10.775339    -0.017027
C      0.476525     0.055860    11.291282    -0.101874
C      0.561862    13.135479    12.319954    -0.095363
C      1.882887    11.923317    14.076733     0.636115
C      1.790039    12.811491    12.898582    -0.022057
C      2.936293    13.418968    12.372995    -0.101342
C      2.847542     0.311419    11.313785    -0.094923
C      4.929777     5.299718     6.355264     0.632048
C      5.041739     6.320559     5.297661    -0.017027
C      3.890025     6.926640     4.781717    -0.101873
C      3.975362     7.812021     3.753045    -0.095362
C      5.296387     9.024183     1.996267     0.636116
C      5.203539     8.136009     3.174418    -0.022057
C      6.349793     7.528531     3.700005    -0.101342
C      6.261042     6.671080     4.759215    -0.094923
C      5.310723     8.665282    14.391764     0.632046
C      5.198761     7.644441    13.334161    -0.017026
C      6.350475     7.038360    12.818218    -0.101874
C      6.265138     6.152979    11.789546    -0.095362
C      4.944113     4.940817    10.032767     0.636117
C      5.036961     5.828991    11.210917    -0.022058
C      3.890707     6.436468    11.736505    -0.101342
C      3.979458     7.293919    12.795715    -0.094923
O      4.899738     2.670108     7.943277    -0.752091
O      3.029140    11.970798     1.261731    -0.592642
O      0.381629     2.318190     6.514387    -0.614612
O      0.794663    11.766909     1.224763    -0.605740
O      2.613376     2.523475     6.479026    -0.584340
O      5.340762    11.294892    15.979777    -0.752090
O      0.384360     1.994202     9.298231    -0.592644
O      3.031871    11.646810    14.550887    -0.614611
O      2.618837     2.198091     9.261263    -0.605741
O      0.800124    11.441524    14.515526    -0.584338
O      1.927262     9.652608     0.093223    -0.752086
O      3.797860     4.988298     6.774769    -0.592644
O      6.445371     9.300690     1.522113    -0.614611
O      6.032337     4.784409     6.811737    -0.605741
O      4.213624     9.505975     1.557474    -0.584339
O      1.486238     4.312392     8.129723    -0.752090
O      6.442640     8.976702    14.811269    -0.592643
O      3.795129     4.664310     9.558613    -0.614612
O      4.208163     9.180591    14.848237    -0.605740
O      6.026876     4.459024     9.593974    -0.584340

The following XYZ coordinates are in angstroms. Other properties are in atomic units.
The sperically averaged electron density of each atom fit to a function of the form exp(a - br)
eigen_1, eigen_2 and eigen_3 are the three eigenvalues of traceless quadrupole moment tensor
  atom number  atomic symbol              X              Y              Z     net charge C6 coefficient C8 coefficient C10 coefficient fluctuating dipole atomic polarizability isotropic forcefield polarizability              a              b squared Pearson coefficient          <r^3>          <r^4>         wp_QDO          m_QDO          q_QDO       dipole_x       dipole_y       dipole_z         dipole            Qxy            Qxz            Qyz     Q(x^2-y^2)  Q(3z^2 - R^2)        eigen_1        eigen_2        eigen_3 static polarizability      alpha(xx)      alpha(xy)      alpha(xz)      alpha(yy)      alpha(yz)      alpha(zz) atomic spin moment
            1              V       6.382426       3.293645       8.022195       1.827310      65.125137 0.92352150E+03  0.24141609E+05                                11.798462                            8.737837       1.805732       2.546577                    0.999880      35.578615      82.434956       0.755779       0.310022      -1.243921       0.001884      -0.008134      -0.005293       0.009886       0.112797       0.013862       0.004699      -0.005137      -0.062686      -0.102920      -0.021528       0.124448             15.569602      19.975770      -3.893019      -0.308418      12.594727      -0.130004      14.138309           0.803373
            2              V       3.858074      10.671355      -0.014305       1.827307      65.125541 0.92352837E+03  0.24141827E+05                                11.798488                            8.737852       1.805738       2.546577                    0.999880      35.578775      82.435317       0.755781       0.310021      -1.243923      -0.001885       0.008133      -0.005293       0.009885       0.112803      -0.013863      -0.004699      -0.005124      -0.062704      -0.102922      -0.021534       0.124456             15.569641      19.975835      -3.893033       0.308414      12.594754       0.130011      14.138334           0.803363
            3              V       0.444574      10.276145       0.014305       1.827306      65.125705 0.92353162E+03  0.24141923E+05                                11.798480                            8.737846       1.805754       2.546581                    0.999881      35.578887      82.435475       0.755784       0.310019      -1.243925      -0.001886      -0.008133       0.005293       0.009885      -0.112805       0.013863      -0.004699      -0.005123      -0.062706      -0.102923      -0.021535       0.124458             15.569630      19.975816       3.893030      -0.308415      12.594746       0.130010      14.138328           0.803363
            4              V       2.968926       3.688855       8.050805       1.827310      65.125134 0.92352153E+03  0.24141610E+05                                11.798462                            8.737837       1.805733       2.546577                    0.999880      35.578614      82.434955       0.755779       0.310022      -1.243921       0.001884       0.008134       0.005293       0.009886      -0.112797      -0.013862       0.004699      -0.005137      -0.062686      -0.102920      -0.021528       0.124448             15.569602      19.975771       3.893020       0.308416      12.594728      -0.130006      14.138306           0.803382
            5              H       3.767821      13.706648       2.889925       0.121528       1.029602 0.71836367E+01  0.68005960E+02                                 1.628435                            1.524518      -0.821533       2.496132                    0.999560       3.219406       8.581750       0.533275       1.213255      -0.725260       0.036178      -0.007812      -0.015782       0.040237       0.001089      -0.004152       0.007990       0.022054      -0.013652      -0.015322       0.001079       0.014243              1.675337       2.079268      -0.174922      -0.288654       1.427804       0.224081       1.518938          -0.000184
            6              H       3.627185       1.226127       4.609736       0.122005       1.030630 0.71784904E+01  0.67973853E+02                                 1.632122                            1.525794      -0.832401       2.490729                    0.999544       3.224745       8.608935       0.531872       1.216158      -0.724520       0.033283       0.016592       0.014452       0.039898       0.005674       0.001759       0.008583       0.018843      -0.016336      -0.015019       0.000384       0.014636              1.685269       1.992388       0.303429       0.243051       1.541841       0.284971       1.521577          -0.000147
            7              H       6.473361       0.727576       4.712604       0.121620       1.028909 0.71860836E+01  0.68062808E+02                                 1.629791                            1.526412      -0.828904       2.492984                    0.999484       3.227545       8.617104       0.531870       1.215857      -0.724575      -0.035509       0.006630       0.016831       0.039851       0.001105      -0.004217       0.007926       0.022853      -0.010555      -0.015479       0.001261       0.014218              1.676480       2.081580      -0.167058      -0.291939       1.406346       0.221302       1.541513          -0.000190
            8              H       6.614680      13.298869       2.912428       0.121384       1.006892 0.69637164E+01  0.65486962E+02                                 1.609566                            1.504427      -0.823548       2.494339                    0.999552       3.221441       8.590067       0.534392       1.218801      -0.723622      -0.033640      -0.014511      -0.017831       0.040745       0.003955       0.003263       0.008325       0.020695      -0.010220      -0.014815       0.000569       0.014246              1.662832       1.976276       0.263398       0.269351       1.496526       0.279643       1.515694          -0.000145
            9              H       6.472679       0.258352      10.926425       0.121528       1.029597 0.71835913E+01  0.68005367E+02                                 1.628423                            1.524508      -0.821533       2.496132                    0.999560       3.219397       8.581692       0.533280       1.213247      -0.725262      -0.036178       0.007812      -0.015783       0.040237       0.001089       0.004152      -0.007990       0.022054      -0.013652      -0.015321       0.001079       0.014243              1.675325       2.079252      -0.174920       0.288651       1.427794      -0.224079       1.518928          -0.000187
           10              H       6.613315      12.738873      12.646236       0.122005       1.030629 0.71784803E+01  0.67973715E+02                                 1.632119                            1.525792      -0.832401       2.490729                    0.999544       3.224742       8.608917       0.531873       1.216156      -0.724520      -0.033283      -0.016592       0.014452       0.039898       0.005674      -0.001759      -0.008583       0.018843      -0.016336      -0.015019       0.000384       0.014636              1.685265       1.992384       0.303428      -0.243051       1.541838      -0.284970       1.521574          -0.000148
           11              H       3.767139      13.237423      12.749104       0.121621       1.028911 0.71861034E+01  0.68063066E+02                                 1.629796                            1.526416      -0.828904       2.492983                    0.999484       3.227549       8.617129       0.531869       1.215860      -0.724574       0.035509      -0.006630       0.016831       0.039851       0.001105       0.004217      -0.007926       0.022853      -0.010555      -0.015479       0.001261       0.014218              1.676485       2.081586      -0.167060       0.291941       1.406350      -0.221303       1.541518          -0.000188
           12              H       3.625820       0.666130      10.948928       0.121384       1.006890 0.69636986E+01  0.65486723E+02                                 1.609561                            1.504423      -0.823548       2.494339                    0.999552       3.221436       8.590036       0.534394       1.218797      -0.723623       0.033640       0.014511      -0.017831       0.040745       0.003955      -0.003263      -0.008325       0.020695      -0.010220      -0.014814       0.000569       0.014246              1.662827       1.976269       0.263397      -0.269350       1.496521      -0.279642       1.515690          -0.000145
           13              H       3.059179       6.724147       5.146575       0.121528       1.029597 0.71835940E+01  0.68005394E+02                                 1.628423                            1.524508      -0.821533       2.496132                    0.999560       3.219397       8.581690       0.533280       1.213246      -0.725262      -0.036178      -0.007812       0.015783       0.040237      -0.001089      -0.004152      -0.007990       0.022054      -0.013652      -0.015321       0.001079       0.014243              1.675325       2.079252       0.174920      -0.288651       1.427794      -0.224079       1.518928          -0.000187
           14              H       3.199815       8.208627       3.426764       0.122005       1.030629 0.71784796E+01  0.67973703E+02                                 1.632118                            1.525791      -0.832402       2.490728                    0.999544       3.224742       8.608915       0.531874       1.216155      -0.724520      -0.033283       0.016592      -0.014452       0.039898      -0.005674       0.001759      -0.008583       0.018843      -0.016336      -0.015019       0.000384       0.014636              1.685265       1.992384      -0.303429       0.243050       1.541838      -0.284970       1.521573          -0.000147
           15              H       0.353639       7.710076       3.323896       0.121620       1.028911 0.71861042E+01  0.68063074E+02                                 1.629796                            1.526416      -0.828904       2.492983                    0.999484       3.227549       8.617128       0.531869       1.215860      -0.724574       0.035509       0.006631      -0.016831       0.039851      -0.001105      -0.004217      -0.007926       0.022853      -0.010555      -0.015479       0.001261       0.014218              1.676485       2.081586       0.167060      -0.291941       1.406350      -0.221303       1.541518          -0.000188
           16              H       0.212320       6.316369       5.124072       0.121384       1.006890 0.69636994E+01  0.65486735E+02                                 1.609562                            1.504423      -0.823548       2.494339                    0.999552       3.221436       8.590037       0.534394       1.218797      -0.723623       0.033640      -0.014510       0.017831       0.040745      -0.003955       0.003263      -0.008325       0.020695      -0.010220      -0.014814       0.000569       0.014246              1.662827       1.976269      -0.263397       0.269350       1.496521      -0.279642       1.515690          -0.000146
           17              H       0.354321       7.240852      13.183075       0.121528       1.029601 0.71836314E+01  0.68005901E+02                                 1.628434                            1.524518      -0.821533       2.496132                    0.999560       3.219405       8.581748       0.533275       1.213255      -0.725260       0.036178       0.007812       0.015783       0.040237      -0.001089       0.004152       0.007990       0.022054      -0.013652      -0.015322       0.001079       0.014243              1.675336       2.079268       0.174922       0.288653       1.427803       0.224081       1.518938          -0.000184
           18              H       0.213685       5.756373      11.463264       0.122005       1.030630 0.71784903E+01  0.67973849E+02                                 1.632121                            1.525794      -0.832401       2.490729                    0.999544       3.224745       8.608934       0.531872       1.216158      -0.724520       0.033283      -0.016592      -0.014452       0.039898      -0.005674      -0.001759       0.008583       0.018843      -0.016336      -0.015019       0.000384       0.014636              1.685268       1.992388      -0.303429      -0.243051       1.541840       0.284971       1.521577          -0.000147
           19              H       3.059861       6.254923      11.360396       0.121620       1.028910 0.71860877E+01  0.68062856E+02                                 1.629792                            1.526412      -0.828904       2.492984                    0.999484       3.227546       8.617107       0.531870       1.215857      -0.724575      -0.035509      -0.006630      -0.016831       0.039851      -0.001105       0.004217       0.007926       0.022853      -0.010555      -0.015479       0.001261       0.014218              1.676480       2.081580       0.167059       0.291939       1.406347       0.221302       1.541514          -0.000190
           20              H       3.201180       7.648630      13.160572       0.121384       1.006892 0.69637137E+01  0.65486931E+02                                 1.609566                            1.504427      -0.823549       2.494339                    0.999552       3.221440       8.590064       0.534392       1.218801      -0.723622      -0.033640       0.014511       0.017831       0.040745      -0.003955      -0.003263       0.008325       0.020695      -0.010220      -0.014815       0.000569       0.014246              1.662832       1.976276      -0.263398      -0.269351       1.496525       0.279643       1.515694          -0.000144
           21              C       1.897223      12.282217       1.681236       0.632046      26.085462 0.24215369E+03  0.49638094E+04                                 8.117724                            5.521780       0.015621       2.073199                    0.999466      21.595468      59.746057       0.632825       0.472170      -1.021815       0.000619      -0.051701      -0.050639       0.072372       0.001883       0.013881      -0.098507      -0.014835       0.004402      -0.095916      -0.007328       0.103244             10.586272      10.192097      -0.151840      -0.522781      10.462276       6.373153      11.104444           0.025524
           22              C       1.785261      13.303059       2.738839      -0.017027      39.251155 0.41095630E+03  0.94241999E+04                                 9.929585                            6.659653       0.093210       2.041782                    0.999318      26.443093      72.476764       0.659961       0.404705      -1.083462      -0.002031       0.033569       0.035201       0.048684       0.001034       0.002061      -0.000488       0.022278      -0.007176      -0.010036      -0.002622       0.012659             13.326540      10.846804      -0.255573      -0.893349      14.068212       9.583842      15.064605           0.001554
           23              C       2.936975      13.909140       3.254783      -0.101874      34.359192 0.40520245E+03  0.93599951E+04                                 9.197294                            6.735158       0.106661       2.011927                    0.999687      28.646085      81.627134       0.631608       0.419812      -1.062060      -0.020672       0.002785       0.006941       0.021983      -0.006551      -0.016325      -0.004000       0.035990      -0.033441      -0.021808      -0.008737       0.030544             11.178339      10.164286       0.801328       0.153946      11.131580       6.990120      12.239151           0.003769
           24              C       2.851638       0.829521       4.283454      -0.095362      34.109646 0.40180385E+03  0.92635255E+04                                 9.153792                            6.708306       0.074250       2.002618                    0.999701      28.547262      81.311501       0.632559       0.419994      -1.061766      -0.021801      -0.009624      -0.004890       0.024327       0.014804       0.015046      -0.001321       0.026441      -0.025368      -0.021489      -0.007404       0.028893             11.105437      10.268161      -0.428843      -1.352157      10.624195       6.799616      12.423956           0.003455
           25              C       1.530613       2.041683       6.040233       0.636117      25.821939 0.24008693E+03  0.49137668E+04                                 8.071557                            5.504602      -0.007994       2.066435                    0.999418      21.574221      59.754148       0.632332       0.473276      -1.020624      -0.007588       0.046293       0.053559       0.071198      -0.007317       0.008293      -0.093437      -0.042730      -0.076911      -0.093901      -0.009522       0.103423             10.495353      10.169308       0.029650      -0.548519       9.233246       6.090059      12.083505           0.024474
           26              C       1.623461       1.153509       4.862083      -0.022058      39.784513 0.41995210E+03  0.96784144E+04                                10.015025                            6.728757       0.097208       2.040656                    0.999308      26.604011      72.991635       0.657356       0.404298      -1.084223       0.005839      -0.027983      -0.038755       0.048157       0.004601       0.001010       0.002072       0.015305      -0.038214      -0.013103      -0.002279       0.015382             13.451104      10.783692      -0.012683      -0.820236      12.992746       9.586277      16.576873           0.001941
           27              C       0.477207       0.546032       4.336495      -0.101342      34.556189 0.40781445E+03  0.94359502E+04                                 9.237631                            6.760876       0.101729       2.010036                    0.999702      28.684346      81.817328       0.629808       0.420315      -1.061689       0.019437      -0.007515      -0.008004       0.022323      -0.007507      -0.016797      -0.003963       0.038032      -0.027659      -0.022219      -0.009121       0.031340             11.247273      10.197114       0.715315       0.179768      10.832510       7.033097      12.712196           0.003802
           28              C       0.565958      13.653580       3.277285      -0.094923      34.158544 0.39924509E+03  0.91925408E+04                                 9.171278                            6.693742       0.069756       2.002195                    0.999692      28.502003      81.207462       0.632092       0.420852      -1.060913       0.017310       0.010725       0.008265       0.021977       0.016087       0.015426      -0.003675       0.021270      -0.025478      -0.023937      -0.003770       0.027708             11.159073      10.412705      -0.722678      -1.211303      10.618648       6.852461      12.445866           0.004198
           29              C       1.516277       1.682783       9.717736       0.632048      26.085409 0.24215324E+03  0.49637974E+04                                 8.117711                            5.521774       0.015624       2.073200                    0.999466      21.595440      59.745940       0.632826       0.472170      -1.021816      -0.000619       0.051701      -0.050639       0.072371       0.001883      -0.013881       0.098507      -0.014835       0.004401      -0.095916      -0.007328       0.103244             10.586252      10.192080      -0.151845       0.522785      10.462255      -6.373137      11.104420           0.025520
           30              C       1.628240       0.661941      10.775339      -0.017027      39.251098 0.41095582E+03  0.94241851E+04                                 9.929572                            6.659647       0.093209       2.041781                    0.999318      26.443077      72.476673       0.659962       0.404705      -1.083462       0.002031      -0.033569       0.035201       0.048684       0.001034      -0.002062       0.000488       0.022277      -0.007177      -0.010036      -0.002622       0.012658             13.326519      10.846786      -0.255588       0.893363      14.068191      -9.583826      15.064581           0.001552
           31              C       0.476525       0.055860      11.291282      -0.101874      34.359089 0.40520162E+03  0.93599685E+04                                 9.197269                            6.735147       0.106661       2.011927                    0.999687      28.646046      81.626912       0.631609       0.419811      -1.062061       0.020672      -0.002785       0.006941       0.021983      -0.006551       0.016325       0.004001       0.035988      -0.033441      -0.021808      -0.008735       0.030544             11.178302      10.164259       0.801325      -0.153946      11.131540      -6.990088      12.239106           0.003762
           32              C       0.561862      13.135479      12.319954      -0.095363      34.109619 0.40180389E+03  0.92635255E+04                                 9.153784                            6.708304       0.074251       2.002618                    0.999701      28.547261      81.311460       0.632559       0.419994      -1.061766       0.021801       0.009623      -0.004891       0.024327       0.014804      -0.015046       0.001321       0.026441      -0.025367      -0.021489      -0.007404       0.028893             11.105421      10.268159      -0.428842       1.352155      10.624174      -6.799596      12.423930           0.003451
           33              C       1.882887      11.923317      14.076733       0.636115      25.821990 0.24008752E+03  0.49137822E+04                                 8.071569                            5.504610      -0.007997       2.066434                    0.999418      21.574246      59.754248       0.632332       0.473276      -1.020624       0.007588      -0.046293       0.053559       0.071198      -0.007317      -0.008293       0.093437      -0.042731      -0.076910      -0.093901      -0.009522       0.103423             10.495369      10.169324       0.029654       0.548517       9.233260      -6.090069      12.083524           0.024477
           34              C       1.790039      12.811491      12.898582      -0.022057      39.784500 0.41995220E+03  0.96784173E+04                                10.015021                            6.728757       0.097209       2.040656                    0.999308      26.604018      72.991659       0.657356       0.404298      -1.084223      -0.005839       0.027983      -0.038755       0.048157       0.004601      -0.001010      -0.002073       0.015306      -0.038214      -0.013103      -0.002279       0.015382             13.451094      10.783696      -0.012679       0.820231      12.992734      -9.586263      16.576853           0.001941
           35              C       2.936293      13.418968      12.372995      -0.101342      34.556228 0.40781476E+03  0.94359598E+04                                 9.237637                            6.760878       0.101728       2.010036                    0.999702      28.684367      81.817416       0.629808       0.420315      -1.061689      -0.019437       0.007515      -0.008004       0.022323      -0.007507       0.016797       0.003962       0.038033      -0.027659      -0.022219      -0.009122       0.031341             11.247283      10.197123       0.715312      -0.179763      10.832518      -7.033105      12.712208           0.003805
           36              C       2.847542       0.311419      11.313785      -0.094923      34.158494 0.39924411E+03  0.91925116E+04                                 9.171266                            6.693732       0.069756       2.002195                    0.999692      28.501979      81.207338       0.632093       0.420852      -1.060913      -0.017310      -0.010725       0.008265       0.021977       0.016087      -0.015426       0.003675       0.021270      -0.025478      -0.023937      -0.003770       0.027707             11.159060      10.412683      -0.722683       1.211306      10.618638      -6.852457      12.445858           0.004196
           37              C       4.929777       5.299718       6.355264       0.632048      26.085422 0.24215328E+03  0.49637984E+04                                 8.117714                            5.521774       0.015624       2.073200                    0.999466      21.595440      59.745942       0.632826       0.472170      -1.021816      -0.000619      -0.051701       0.050639       0.072371      -0.001883       0.013881       0.098507      -0.014835       0.004401      -0.095916      -0.007328       0.103244             10.586258      10.192076       0.151843      -0.522783      10.462264      -6.373147      11.104433           0.025521
           38              C       5.041739       6.320559       5.297661      -0.017027      39.251105 0.41095579E+03  0.94241841E+04                                 9.929573                            6.659647       0.093209       2.041781                    0.999318      26.443079      72.476681       0.659962       0.404705      -1.083462       0.002031       0.033569      -0.035201       0.048684      -0.001034       0.002061       0.000488       0.022277      -0.007177      -0.010036      -0.002622       0.012658             13.326522      10.846784       0.255579      -0.893355      14.068192      -9.583830      15.064591           0.001552
           39              C       3.890025       6.926640       4.781717      -0.101873      34.359110 0.40520166E+03  0.93599693E+04                                 9.197272                            6.735147       0.106662       2.011927                    0.999687      28.646044      81.626898       0.631610       0.419811      -1.062061       0.020672       0.002786      -0.006941       0.021983       0.006550      -0.016325       0.004001       0.035988      -0.033441      -0.021808      -0.008736       0.030544             11.178308      10.164255      -0.801324       0.153947      11.131550      -6.990099      12.239119           0.003763
           40              C       3.975362       7.812021       3.753045      -0.095362      34.109602 0.40180354E+03  0.92635155E+04                                 9.153779                            6.708300       0.074251       2.002618                    0.999701      28.547258      81.311440       0.632560       0.419993      -1.061767       0.021800      -0.009623       0.004891       0.024327      -0.014804       0.015046       0.001321       0.026442      -0.025366      -0.021489      -0.007403       0.028893             11.105417      10.268157       0.428841      -1.352154      10.624170      -6.799593      12.423924           0.003452
           41              C       5.296387       9.024183       1.996267       0.636116      25.821977 0.24008740E+03  0.49137791E+04                                 8.071566                            5.504609      -0.007998       2.066434                    0.999418      21.574243      59.754237       0.632332       0.473276      -1.020624       0.007588       0.046293      -0.053559       0.071198       0.007317       0.008293       0.093437      -0.042731      -0.076910      -0.093901      -0.009522       0.103423             10.495364      10.169322      -0.029651      -0.548519       9.233254      -6.090064      12.083517           0.024477
           42              C       5.203539       8.136009       3.174418      -0.022057      39.784504 0.41995224E+03  0.96784184E+04                                10.015021                            6.728757       0.097208       2.040656                    0.999308      26.604019      72.991659       0.657356       0.404298      -1.084223      -0.005839      -0.027983       0.038755       0.048157      -0.004601       0.001010      -0.002073       0.015306      -0.038213      -0.013103      -0.002279       0.015382             13.451094      10.783696       0.012679      -0.820232      12.992736      -9.586263      16.576852           0.001941
           43              C       6.349793       7.528531       3.700005      -0.101342      34.556221 0.40781474E+03  0.94359589E+04                                 9.237636                            6.760878       0.101729       2.010036                    0.999702      28.684363      81.817396       0.629808       0.420315      -1.061689      -0.019437      -0.007515       0.008004       0.022323       0.007508      -0.016797       0.003962       0.038032      -0.027659      -0.022219      -0.009122       0.031341             11.247280      10.197119      -0.715313       0.179763      10.832516      -7.033102      12.712204           0.003805
           44              C       6.261042       6.671080       4.759215      -0.094923      34.158488 0.39924422E+03  0.91925147E+04                                 9.171265                            6.693732       0.069756       2.002195                    0.999692      28.501977      81.207329       0.632093       0.420852      -1.060913      -0.017311       0.010725      -0.008265       0.021977      -0.016087       0.015426       0.003675       0.021269      -0.025478      -0.023937      -0.003770       0.027707             11.159057      10.412683       0.722680      -1.211305      10.618634      -6.852453      12.445855           0.004196
           45              C       5.310723       8.665282      14.391764       0.632046      26.085475 0.24215374E+03  0.49638105E+04                                 8.117726                            5.521780       0.015620       2.073199                    0.999466      21.595467      59.746050       0.632825       0.472170      -1.021815       0.000619       0.051701       0.050639       0.072371      -0.001883      -0.013881      -0.098507      -0.014835       0.004402      -0.095916      -0.007328       0.103245             10.586277      10.192091       0.151841       0.522781      10.462286       6.373162      11.104453           0.025524
           46              C       5.198761       7.644441      13.334161      -0.017026      39.251158 0.41095612E+03  0.94241949E+04                                 9.929585                            6.659651       0.093210       2.041781                    0.999318      26.443092      72.476758       0.659961       0.404705      -1.083462      -0.002031      -0.033569      -0.035201       0.048684      -0.001034      -0.002061      -0.000488       0.022278      -0.007176      -0.010036      -0.002622       0.012659             13.326541      10.846803       0.255577       0.893353      14.068215       9.583845      15.064606           0.001554
           47              C       6.350475       7.038360      12.818218      -0.101874      34.359168 0.40520230E+03  0.93599907E+04                                 9.197290                            6.735157       0.106662       2.011927                    0.999687      28.646079      81.627112       0.631608       0.419812      -1.062060      -0.020672      -0.002785      -0.006941       0.021983       0.006551       0.016325      -0.004000       0.035990      -0.033441      -0.021808      -0.008737       0.030544             11.178333      10.164286      -0.801330      -0.153948      11.131571       6.990113      12.239142           0.003768
           48              C       6.265138       6.152979      11.789546      -0.095362      34.109644 0.40180398E+03  0.92635293E+04                                 9.153793                            6.708308       0.074250       2.002618                    0.999701      28.547258      81.311488       0.632559       0.419994      -1.061766      -0.021801       0.009623       0.004890       0.024327      -0.014804      -0.015046      -0.001321       0.026441      -0.025367      -0.021489      -0.007404       0.028893             11.105437      10.268163       0.428842       1.352157      10.624193       6.799614      12.423956           0.003454
           49              C       4.944113       4.940817      10.032767       0.636117      25.821946 0.24008699E+03  0.49137683E+04                                 8.071559                            5.504604      -0.007994       2.066435                    0.999418      21.574220      59.754150       0.632332       0.473276      -1.020624      -0.007588      -0.046293      -0.053559       0.071198       0.007317      -0.008293      -0.093437      -0.042730      -0.076911      -0.093901      -0.009522       0.103423             10.495357      10.169309      -0.029653       0.548518       9.233251       6.090064      12.083512           0.024474
           50              C       5.036961       5.828991      11.210917      -0.022058      39.784516 0.41995215E+03  0.96784159E+04                                10.015025                            6.728757       0.097208       2.040656                    0.999308      26.604013      72.991644       0.657356       0.404298      -1.084223       0.005839       0.027983       0.038755       0.048157      -0.004601      -0.001010       0.002072       0.015305      -0.038214      -0.013103      -0.002279       0.015382             13.451105      10.783692       0.012682       0.820234      12.992747       9.586278      16.576876           0.001940
           51              C       3.890707       6.436468      11.736505      -0.101342      34.556207 0.40781451E+03  0.94359523E+04                                 9.237635                            6.760877       0.101728       2.010036                    0.999702      28.684352      81.817357       0.629808       0.420315      -1.061689       0.019437       0.007515       0.008004       0.022323       0.007507       0.016797      -0.003963       0.038032      -0.027659      -0.022219      -0.009121       0.031340             11.247280      10.197115      -0.715313      -0.179767      10.832516       7.033105      12.712207           0.003803
           52              C       3.979458       7.293919      12.795715      -0.094923      34.158550 0.39924494E+03  0.91925366E+04                                 9.171279                            6.693740       0.069756       2.002195                    0.999692      28.502001      81.207453       0.632092       0.420852      -1.060913       0.017310      -0.010725      -0.008265       0.021977      -0.016087      -0.015426      -0.003675       0.021270      -0.025478      -0.023937      -0.003770       0.027708             11.159076      10.412704       0.722682       1.211305      10.618650       6.852465      12.445873           0.004198
           53              O       4.899738       2.670108       7.943277      -0.752091      48.953791 0.76988802E+03  0.20171111E+05                                10.713460                            8.650364       0.095317       2.020740                    0.999147      31.319016      84.910569       0.641404       0.364479      -1.138898      -0.131983      -0.178976      -0.019771       0.223255       0.014313      -0.001948      -0.004182      -0.127808       0.181759      -0.095794       0.034463       0.061331             13.114268      21.602775       1.069470      -0.075000       8.939840       0.067082       8.800189          -0.077725
           54              O       3.029140      11.970798       1.261731      -0.592642      40.683956 0.53450308E+03  0.12811092E+05                                 9.382720                            7.113734       0.414226       2.168006                    0.999318      27.860778      72.765697       0.719770       0.355039      -1.143881      -0.028257       0.045557       0.048272       0.072139      -0.001826      -0.013187      -0.070476      -0.005834      -0.032201      -0.073969       0.003287       0.070682             11.644630      14.550073      -4.759135      -4.840209       9.836099       4.364494      10.547719           0.011376
           55              O       0.381629       2.318190       6.514387      -0.614612      43.011071 0.56983856E+03  0.13866637E+05                                 9.728458                            7.339443       0.420605       2.162824                    0.999357      28.302739      74.277078       0.710037       0.354491      -1.145290       0.030248      -0.027510      -0.065483       0.077200      -0.006269      -0.015063      -0.055061      -0.010460      -0.102602      -0.070967       0.014862       0.056105             12.129075      15.165315      -4.382574      -5.738473       9.116065       4.355504      12.105846           0.009780
           56              O       0.794663      11.766909       1.224763      -0.605740      42.497440 0.57732254E+03  0.14083791E+05                                 9.669500                            7.396357       0.457574       2.182970                    0.998992      28.069756      73.571874       0.706572       0.355344      -1.145486       0.005810       0.059613       0.038527       0.071216       0.011363       0.041863      -0.052536       0.037263      -0.046349      -0.079900       0.020462       0.059438             11.998831      13.440439       5.090382       4.298877      11.495967       5.256424      11.060088           0.014435
           57              O       2.613376       2.523475       6.479026      -0.584340      40.990160 0.55175248E+03  0.13316388E+05                                 9.440188                            7.239111       0.444993       2.185919                    0.999109      27.649094      72.222525       0.712536       0.356170      -1.144137      -0.006660      -0.038026      -0.052086       0.064833       0.002186       0.035299      -0.056539       0.007594      -0.092703      -0.079554       0.019008       0.060546             11.655262      13.171069       4.543538       4.495422      10.037440       4.912816      11.757279           0.012036
           58              O       5.340762      11.294892      15.979777      -0.752090      48.953974 0.76989098E+03  0.20171210E+05                                10.713489                            8.650383       0.095316       2.020739                    0.999147      31.319057      84.910749       0.641403       0.364479      -1.138898       0.131982       0.178975      -0.019771       0.223254       0.014313       0.001948       0.004182      -0.127806       0.181756      -0.095793       0.034463       0.061330             13.114310      21.602859       1.069471       0.075003       8.939862      -0.067080       8.800210          -0.077710
           59              O       0.384360       1.994202       9.298231      -0.592644      40.683912 0.53450254E+03  0.12811076E+05                                 9.382715                            7.113732       0.414219       2.168004                    0.999318      27.860764      72.765653       0.719770       0.355039      -1.143881       0.028257      -0.045557       0.048272       0.072140      -0.001827       0.013187       0.070477      -0.005834      -0.032199      -0.073969       0.003287       0.070683             11.644621      14.550062      -4.759130       4.840203       9.836092      -4.364487      10.547709           0.011371
           60              O       3.031871      11.646810      14.550887      -0.614611      43.011096 0.56983900E+03  0.13866650E+05                                 9.728459                            7.339444       0.420612       2.162826                    0.999357      28.302754      74.277120       0.710037       0.354491      -1.145290      -0.030248       0.027510      -0.065483       0.077200      -0.006269       0.015063       0.055060      -0.010459      -0.102603      -0.070966       0.014862       0.056104             12.129076      15.165320      -4.382572       5.738473       9.116063      -4.355502      12.105844           0.009784
           61              O       2.618837       2.198091       9.261263      -0.605741      42.497353 0.57732146E+03  0.14083758E+05                                 9.669488                            7.396351       0.457564       2.182967                    0.998992      28.069728      73.571783       0.706572       0.355344      -1.145486      -0.005810      -0.059613       0.038527       0.071217       0.011364      -0.041863       0.052537       0.037262      -0.046347      -0.079901       0.020463       0.059438             11.998812      13.440415       5.090371      -4.298866      11.495950      -5.256412      11.060071           0.014428
           62              O       0.800124      11.441524      14.515526      -0.584338      40.990215 0.55175335E+03  0.13316413E+05                                 9.440194                            7.239114       0.445003       2.185921                    0.999109      27.649118      72.222596       0.712536       0.356170      -1.144137       0.006660       0.038026      -0.052086       0.064832       0.002185      -0.035299       0.056538       0.007596      -0.092704      -0.079554       0.019008       0.060546             11.655270      13.171082       4.543545      -4.495425      10.037447      -4.912816      11.757280           0.012042
           63              O       1.927262       9.652608       0.093223      -0.752086      48.953810 0.76988793E+03  0.20171111E+05                                10.713471                            8.650370       0.095316       2.020740                    0.999147      31.318989      84.910538       0.641403       0.364480      -1.138897       0.131983      -0.178975       0.019771       0.223254      -0.014313      -0.001948       0.004182      -0.127808       0.181758      -0.095794       0.034463       0.061331             13.114286      21.602813      -1.069469      -0.075001       8.939848      -0.067080       8.800196          -0.077713
           64              O       3.797860       4.988298       6.774769      -0.592644      40.683917 0.53450265E+03  0.12811079E+05                                 9.382715                            7.113733       0.414219       2.168004                    0.999318      27.860764      72.765653       0.719770       0.355039      -1.143881       0.028257       0.045558      -0.048272       0.072140       0.001827      -0.013187       0.070477      -0.005835      -0.032200      -0.073969       0.003287       0.070683             11.644622      14.550058       4.759133      -4.840205       9.836096      -4.364491      10.547714           0.011370
           65              O       6.445371       9.300690       1.522113      -0.614611      43.011124 0.56983937E+03  0.13866662E+05                                 9.728463                            7.339447       0.420614       2.162827                    0.999357      28.302764      74.277155       0.710037       0.354491      -1.145290      -0.030248      -0.027510       0.065483       0.077199       0.006269      -0.015063       0.055060      -0.010460      -0.102603      -0.070966       0.014862       0.056104             12.129081      15.165326       4.382575      -5.738475       9.116068      -4.355504      12.105849           0.009786
           66              O       6.032337       4.784409       6.811737      -0.605741      42.497368 0.57732169E+03  0.14083765E+05                                 9.669491                            7.396353       0.457564       2.182967                    0.998992      28.069729      73.571788       0.706572       0.355344      -1.145486      -0.005810       0.059613      -0.038527       0.071217      -0.011364       0.041863       0.052537       0.037262      -0.046347      -0.079901       0.020463       0.059438             11.998816      13.440415      -5.090374       4.298868      11.495957      -5.256416      11.060077           0.014429
           67              O       4.213624       9.505975       1.557474      -0.584339      40.990161 0.55175258E+03  0.13316390E+05                                 9.440185                            7.239109       0.445001       2.185921                    0.999109      27.649105      72.222544       0.712536       0.356170      -1.144137       0.006659      -0.038026       0.052086       0.064832      -0.002186       0.035299       0.056538       0.007596      -0.092704      -0.079554       0.019008       0.060546             11.655257      13.171068      -4.543535       4.495419      10.037433      -4.912810      11.757269           0.012041
           68              O       1.486238       4.312392       8.129723      -0.752090      48.953778 0.76988782E+03  0.20171105E+05                                10.713459                            8.650363       0.095316       2.020740                    0.999147      31.319008      84.910550       0.641404       0.364479      -1.138898      -0.131983       0.178976       0.019771       0.223255      -0.014313       0.001948      -0.004182      -0.127808       0.181759      -0.095794       0.034463       0.061331             13.114267      21.602774      -1.069469       0.075001       8.939839       0.067082       8.800188          -0.077726
           69              O       6.442640       8.976702      14.811269      -0.592643      40.683983 0.53450349E+03  0.12811104E+05                                 9.382724                            7.113737       0.414228       2.168006                    0.999318      27.860787      72.765729       0.719770       0.355039      -1.143881      -0.028257      -0.045557      -0.048271       0.072139       0.001826       0.013187      -0.070476      -0.005834      -0.032201      -0.073969       0.003287       0.070682             11.644637      14.550073       4.759142       4.840212       9.836111       4.364501      10.547726           0.011378
           70              O       3.795129       4.664310       9.558613      -0.614612      43.011068 0.56983858E+03  0.13866638E+05                                 9.728458                            7.339443       0.420605       2.162825                    0.999357      28.302739      74.277079       0.710037       0.354491      -1.145290       0.030248       0.027510       0.065484       0.077200       0.006269       0.015063      -0.055061      -0.010460      -0.102602      -0.070967       0.014862       0.056105             12.129075      15.165313       4.382572       5.738473       9.116064       4.355504      12.105847           0.009779
           71              O       4.208163       9.180591      14.848237      -0.605740      42.497396 0.57732198E+03  0.14083774E+05                                 9.669492                            7.396352       0.457573       2.182969                    0.998992      28.069743      73.571819       0.706573       0.355343      -1.145486       0.005809      -0.059613      -0.038527       0.071216      -0.011364      -0.041863      -0.052536       0.037264      -0.046350      -0.079901       0.020462       0.059438             11.998821      13.440422      -5.090379      -4.298872      11.495962       5.256420      11.060079           0.014434
           72              O       6.026876       4.459024       9.593974      -0.584340      40.990170 0.55175262E+03  0.13316392E+05                                 9.440191                            7.239112       0.444993       2.185919                    0.999109      27.649093      72.222525       0.712535       0.356170      -1.144137      -0.006660       0.038025       0.052086       0.064833      -0.002186      -0.035299      -0.056539       0.007594      -0.092703      -0.079554       0.019008       0.060546             11.655266      13.171070      -4.543542      -4.495423      10.037446       4.912819      11.757282           0.012036

******************************************************
Auxiliary information for the entire system
The total spin magnetic moment of the unit cell is   3.365287
The total net atomic charge of the unit cell is   -0.000001
Accuracy of reproducing the electrostatic potential in the unit cell:
  The inner radius (bohr) =    5.0000
  The outer radius (bohr) =   12.0000
  Valid grid points have density less than (e/(bohr^3)) =    0.0001
  The number of valid grid points were=       135364
  The rms potential error without charges in kcal/mol is=      1.24607
  The rms potential error with partial charges in kcal/mol is=      0.62040
  The RRMSE value at monopole order=      0.49788
  The rms potential error with partial charges and cloud penetration in kcal/mol is=      0.61819
  The RRMSE value at monopole order with cloud penetration is=      0.49611
  The rms potential error with partial charges and atomic dipoles in kcal/mol is=      0.37974
  The RRMSE value at dipole order=      0.30475
  The rms potential error with partial charges, atomic dipoles and cloud penetration in kcal/mol is=      0.36671
  The RRMSE value at dipole order with cloud penetration=      0.29430

******************************************************
The electron densities and ab initio electrostatic potential were computed in VASP using the PBE functional and
projector augmented wave method. See the main text of the journal article for a description of computational details.
The atomic charges, dipoles, and quadrupoles were computed with the DDEC6 method as described in
(a) T. A. Manz and N. Gabaldon Limas, RSC Adv. 6 (2016) 47771-47801 DOI: 10.1039/c6ra04656h
(b) N. Gabaldon Limas and T. A. Manz, RSC Adv. 8 (2018) 2678-2707 DOI: 10.1039/c7ra11829e.
For each atom in the material, the electron cloud parameters were fit to the spherically averaged atom-in-material
electron density using radial positions for which this density was between 10^-4 and 10^-2 electrons per cubic bohr.
The polarizabilities, dispersion coefficients, and quantum Drude oscillator (QDO) parameters were fit using the MCLF method.
The magnetic structure of the system was optimized in VASP from the default ferromagnetic initial guess using spin polarization.
The atomic spin moments (ASMs) were computed on this optimized magnetic structure using the DDEC6 partition as inputs
to the method of T. A. Manz and D. S. Sholl, J. Chem. Theory Comput. 7 (2011) 4146-4164 DOI: 10.1021/ct200539n.
The RMSE and RRMSE were computed using a uniform grid with Ewald summation.
