# Supplementary material for: A collection of forcefield precursors for metal–organic frameworks
Source: RSC Adv. 2019 Nov 13;9(63):36492–507. doi: 10.1039/c9ra07327b (PMC9075174; doi:10.1039/c9ra07327b)
Supplement: RA-009-C9RA07327B-s4453 [file RA-009-C9RA07327B-s4453.xyz]

   72
jmolscript: load "" {1 1 1} spacegroup "x,y,z" unitcell [{      6.827000     0.000000     0.000000 }, {      0.000000    13.965000     0.000000 }, {      0.000000     0.000000    16.074000 }]
V      6.382357     3.295321     8.015300     1.826720
V      3.858143    10.669679    -0.021700     1.826717
V      0.444643    10.277821     0.021700     1.826715
V      2.968857     3.687179     8.058700     1.826720
H      3.763042    13.818368     2.775980     0.126237
H      3.636060     1.333658     4.537690     0.123630
H      6.448101     0.918897     4.576268     0.125009
H      6.596247    13.375677     2.854742     0.122542
H      6.477458     0.146633    10.812980     0.126237
H      6.604440    12.631343    12.574690     0.123630
H      3.792399    13.046103    12.613268     0.125009
H      3.644253     0.589323    10.891742     0.122542
H      3.063958     6.835868     5.261020     0.126237
H      3.190940     8.316158     3.499310     0.123630
H      0.378899     7.901397     3.460732     0.125009
H      0.230753     6.393177     5.182258     0.122542
H      0.349542     7.129132    13.298020     0.126237
H      0.222560     5.648843    11.536310     0.123630
H      3.034602     6.063603    11.497732     0.125009
H      3.182747     7.571823    13.219258     0.122542
C      1.881521    12.342267     1.631511     0.613793
C      1.794136    13.399418     2.669891    -0.012497
C      2.937658     0.044688     3.160148    -0.105155
C      2.861196     0.935655     4.211388    -0.095905
C      1.535392     2.119887     5.976313     0.631752
C      1.613903     1.245678     4.796482    -0.020072
C      0.455361     0.682889     4.240321    -0.100839
C      0.544112    13.752732     3.205156    -0.098976
C      1.531979     1.622733     9.668511     0.613796
C      1.619364     0.565582    10.706891    -0.012498
C      0.475842    13.920312    11.197148    -0.105155
C      0.552304    13.029345    12.248388    -0.095906
C      1.878108    11.845113    14.013313     0.631749
C      1.799597    12.719322    12.833482    -0.020071
C      2.958139    13.282112    12.277321    -0.100840
C      2.869388     0.212268    11.242156    -0.098975
C      4.945479     5.359767     6.405489     0.613796
C      5.032864     6.416918     5.367109    -0.012498
C      3.889342     7.027188     4.876852    -0.105155
C      3.965804     7.918155     3.825612    -0.095905
C      5.291608     9.102387     2.060687     0.631749
C      5.213097     8.228178     3.240518    -0.020071
C      6.371639     7.665389     3.796679    -0.100840
C      6.282888     6.770232     4.831844    -0.098975
C      5.295021     8.605233    14.442489     0.613793
C      5.207636     7.548083    13.404109    -0.012497
C      6.351158     6.937812    12.913852    -0.105155
C      6.274696     6.046845    11.862612    -0.095905
C      4.948892     4.862613    10.097687     0.631752
C      5.027403     5.736822    11.277518    -0.020072
C      3.868861     6.299612    11.833679    -0.100839
C      3.957612     7.194768    12.868844    -0.098975
O      4.899738     2.691056     7.892334    -0.749928
O      3.047573    12.022469     1.189476    -0.602784
O      0.378216     2.362878     6.444067    -0.610416
O      0.772134    11.818580     1.203943    -0.587200
O      2.617472     2.572353     6.458533    -0.585910
O      5.340762    11.273945    15.929334    -0.749928
O      0.365927     1.942532     9.226476    -0.602786
O      3.035284    11.602122    14.481067    -0.610414
O      2.641366     2.146421     9.240943    -0.587202
O      0.796028    11.392647    14.495533    -0.585908
O      1.927262     9.673556     0.144666    -0.749926
O      3.779427     5.039969     6.847524    -0.602786
O      6.448784     9.345378     1.592933    -0.610414
O      6.054866     4.836080     6.833057    -0.587202
O      4.209528     9.554853     1.578467    -0.585908
O      1.486238     4.291445     8.181666    -0.749928
O      6.461073     8.925032    14.884524    -0.602784
O      3.791716     4.619622     9.629933    -0.610416
O      4.185634     9.128920    14.870057    -0.587200
O      6.030972     4.410147     9.615467    -0.585910

The following XYZ coordinates are in angstroms. Other properties are in atomic units.
The sperically averaged electron density of each atom fit to a function of the form exp(a - br)
eigen_1, eigen_2 and eigen_3 are the three eigenvalues of traceless quadrupole moment tensor
  atom number  atomic symbol              X              Y              Z     net charge C6 coefficient C8 coefficient C10 coefficient fluctuating dipole atomic polarizability isotropic forcefield polarizability              a              b squared Pearson coefficient          <r^3>          <r^4>         wp_QDO          m_QDO          q_QDO       dipole_x       dipole_y       dipole_z         dipole            Qxy            Qxz            Qyz     Q(x^2-y^2)  Q(3z^2 - R^2)        eigen_1        eigen_2        eigen_3 static polarizability      alpha(xx)      alpha(xy)      alpha(xz)      alpha(yy)      alpha(yz)      alpha(zz) atomic spin moment
            1              V       6.382357       3.295321       8.015300       1.826720      64.839645 0.92393305E+03  0.24157690E+05                                11.768169                            8.743909       1.799929       2.544675                    0.999866      35.597100      82.516240       0.754900       0.310314      -1.243492      -0.000929      -0.009849      -0.003069       0.010358       0.112504       0.018506       0.006284      -0.006380      -0.064363      -0.102809      -0.022535       0.125345             15.466097      19.863266      -3.718269      -0.234818      12.471741      -0.171281      14.063284           0.804371
            2              V       3.858143      10.669679      -0.021700       1.826717      64.839887 0.92393713E+03  0.24157823E+05                                11.768194                            8.743925       1.799925       2.544673                    0.999866      35.597173      82.516450       0.754899       0.310314      -1.243492       0.000928       0.009849      -0.003069       0.010358       0.112506      -0.018507      -0.006285      -0.006376      -0.064369      -0.102810      -0.022537       0.125347             15.466134      19.863323      -3.718277       0.234820      12.471768       0.171282      14.063310           0.804346
            3              V       0.444643      10.277821       0.021700       1.826715      64.840047 0.92393984E+03  0.24157908E+05                                11.768202                            8.743929       1.799931       2.544674                    0.999866      35.597247      82.516604       0.754900       0.310314      -1.243493       0.000928      -0.009849       0.003069       0.010358      -0.112506       0.018507      -0.006285      -0.006376      -0.064369      -0.102810      -0.022537       0.125348             15.466145      19.863339       3.718284      -0.234817      12.471776       0.171284      14.063321           0.804351
            4              V       2.968857       3.687179       8.058700       1.826720      64.839586 0.92393209E+03  0.24157660E+05                                11.768165                            8.743906       1.799926       2.544674                    0.999866      35.597075      82.516181       0.754899       0.310315      -1.243492      -0.000929       0.009849       0.003069       0.010358      -0.112503      -0.018506       0.006284      -0.006380      -0.064362      -0.102809      -0.022535       0.125344             15.466091      19.863255       3.718264       0.234819      12.471739      -0.171281      14.063280           0.804368
            5              H       3.763042      13.818368       2.775980       0.126237       1.025853 0.71643820E+01  0.67791641E+02                                 1.626733                            1.524476      -0.818049       2.500503                    0.999599       3.202529       8.540281       0.532126       1.216449      -0.724640       0.034417      -0.007277      -0.016974       0.039059       0.001584      -0.005094       0.007718       0.022134      -0.012280      -0.015318       0.000797       0.014521              1.672288       2.071233      -0.157994      -0.294763       1.421826       0.216176       1.523804          -0.000195
            6              H       3.636060       1.333658       4.537690       0.123630       1.023098 0.71258724E+01  0.67391272E+02                                 1.628051                            1.523471      -0.837657       2.490208                    0.999502       3.218096       8.602337       0.530248       1.221410      -0.723314       0.034749       0.018246       0.015173       0.042079       0.006204       0.001130       0.008412       0.018522      -0.014536      -0.014912       0.000592       0.014320              1.679886       1.989054       0.299290       0.237296       1.532209       0.276417       1.518394          -0.000138
            7              H       6.448101       0.918897       4.576268       0.125009       0.994119 0.69010676E+01  0.64816811E+02                                 1.602025                            1.502570      -0.818959       2.499317                    0.999634       3.218223       8.604480       0.531558       1.226830      -0.721705      -0.035513       0.010512       0.013872       0.039549      -0.000943      -0.002672       0.007993       0.021706      -0.016107      -0.014918       0.000796       0.014122              1.647687       2.048607      -0.199351      -0.250587       1.405688       0.221517       1.488767          -0.000194
            8              H       6.596247      13.375677       2.854742       0.122542       1.006211 0.69669874E+01  0.65550803E+02                                 1.610593                            1.506197      -0.822292       2.494358                    0.999593       3.228129       8.620975       0.533118       1.221097      -0.723001      -0.035736      -0.016738      -0.016637       0.042826       0.004435       0.002555       0.008187       0.019924      -0.014358      -0.014600       0.000245       0.014355              1.663732       1.964479       0.273445       0.257343       1.522363       0.283262       1.504354          -0.000138
            9              H       6.477458       0.146633      10.812980       0.126237       1.025851 0.71643658E+01  0.67791425E+02                                 1.626729                            1.524472      -0.818048       2.500504                    0.999599       3.202525       8.540256       0.532128       1.216445      -0.724640      -0.034417       0.007277      -0.016974       0.039059       0.001584       0.005094      -0.007718       0.022134      -0.012280      -0.015318       0.000797       0.014521              1.672283       2.071226      -0.157994       0.294762       1.421822      -0.216175       1.523800          -0.000197
           10              H       6.604440      12.631343      12.574690       0.123630       1.023097 0.71258596E+01  0.67391115E+02                                 1.628049                            1.523469      -0.837657       2.490208                    0.999502       3.218093       8.602324       0.530249       1.221409      -0.723314      -0.034749      -0.018246       0.015173       0.042079       0.006204      -0.001130      -0.008412       0.018522      -0.014536      -0.014912       0.000592       0.014320              1.679883       1.989052       0.299289      -0.237296       1.532206      -0.276416       1.518392          -0.000137
           11              H       3.792399      13.046103      12.613268       0.125009       0.994118 0.69010611E+01  0.64816736E+02                                 1.602025                            1.502570      -0.818959       2.499317                    0.999634       3.218221       8.604475       0.531557       1.226831      -0.721705       0.035513      -0.010512       0.013872       0.039549      -0.000943       0.002672      -0.007992       0.021706      -0.016107      -0.014918       0.000796       0.014122              1.647687       2.048606      -0.199351       0.250587       1.405688      -0.221518       1.488766          -0.000193
           12              H       3.644253       0.589323      10.891742       0.122542       1.006211 0.69669824E+01  0.65550727E+02                                 1.610591                            1.506195      -0.822291       2.494358                    0.999593       3.228127       8.620960       0.533119       1.221094      -0.723002       0.035736       0.016738      -0.016637       0.042826       0.004435      -0.002555      -0.008187       0.019924      -0.014358      -0.014600       0.000245       0.014355              1.663729       1.964476       0.273444      -0.257342       1.522360      -0.283261       1.504352          -0.000139
           13              H       3.063958       6.835868       5.261020       0.126237       1.025851 0.71643685E+01  0.67791455E+02                                 1.626729                            1.524472      -0.818048       2.500504                    0.999599       3.202526       8.540258       0.532129       1.216445      -0.724641      -0.034417      -0.007277       0.016974       0.039059      -0.001584      -0.005094      -0.007718       0.022134      -0.012280      -0.015318       0.000797       0.014521              1.672283       2.071227       0.157993      -0.294762       1.421822      -0.216175       1.523800          -0.000197
           14              H       3.190940       8.316158       3.499310       0.123630       1.023097 0.71258632E+01  0.67391158E+02                                 1.628049                            1.523469      -0.837657       2.490208                    0.999502       3.218093       8.602325       0.530248       1.221409      -0.723314      -0.034749       0.018246      -0.015173       0.042079      -0.006204       0.001130      -0.008412       0.018521      -0.014536      -0.014912       0.000592       0.014320              1.679884       1.989053      -0.299289       0.237296       1.532207      -0.276416       1.518392          -0.000137
           15              H       0.378899       7.901397       3.460732       0.125009       0.994118 0.69010635E+01  0.64816765E+02                                 1.602025                            1.502570      -0.818959       2.499316                    0.999634       3.218222       8.604478       0.531557       1.226831      -0.721705       0.035513       0.010512      -0.013872       0.039549       0.000943      -0.002672      -0.007992       0.021706      -0.016107      -0.014918       0.000796       0.014122              1.647687       2.048606       0.199351      -0.250587       1.405688      -0.221517       1.488766          -0.000193
           16              H       0.230753       6.393177       5.182258       0.122542       1.006211 0.69669849E+01  0.65550758E+02                                 1.610591                            1.506196      -0.822291       2.494358                    0.999593       3.228128       8.620964       0.533119       1.221094      -0.723002       0.035736      -0.016738       0.016637       0.042826      -0.004435       0.002555      -0.008187       0.019924      -0.014358      -0.014600       0.000245       0.014355              1.663730       1.964476      -0.273444       0.257342       1.522361      -0.283261       1.504352          -0.000139
           17              H       0.349542       7.129132      13.298020       0.126237       1.025852 0.71643818E+01  0.67791642E+02                                 1.626733                            1.524476      -0.818049       2.500503                    0.999599       3.202529       8.540282       0.532126       1.216449      -0.724640       0.034417       0.007277       0.016974       0.039059      -0.001584       0.005094       0.007718       0.022134      -0.012280      -0.015318       0.000797       0.014521              1.672288       2.071233       0.157994       0.294763       1.421826       0.216176       1.523805          -0.000195
           18              H       0.222560       5.648843      11.536310       0.123630       1.023098 0.71258707E+01  0.67391261E+02                                 1.628052                            1.523471      -0.837657       2.490208                    0.999502       3.218096       8.602341       0.530247       1.221411      -0.723314       0.034749      -0.018246      -0.015173       0.042079      -0.006204      -0.001130       0.008412       0.018521      -0.014536      -0.014912       0.000592       0.014320              1.679886       1.989056      -0.299289      -0.237296       1.532209       0.276417       1.518394          -0.000138
           19              H       3.034602       6.063603      11.497732       0.125009       0.994119 0.69010637E+01  0.64816770E+02                                 1.602025                            1.502570      -0.818959       2.499316                    0.999634       3.218223       8.604482       0.531557       1.226831      -0.721705      -0.035513      -0.010512      -0.013872       0.039549       0.000943       0.002672       0.007993       0.021706      -0.016107      -0.014918       0.000796       0.014122              1.647687       2.048606       0.199351       0.250587       1.405688       0.221518       1.488767          -0.000194
           20              H       3.182747       7.571823      13.219258       0.122542       1.006211 0.69669876E+01  0.65550804E+02                                 1.610593                            1.506197      -0.822292       2.494358                    0.999593       3.228129       8.620974       0.533118       1.221096      -0.723001      -0.035736       0.016738       0.016637       0.042826      -0.004435      -0.002555       0.008187       0.019924      -0.014357      -0.014600       0.000245       0.014355              1.663732       1.964479      -0.273445      -0.257343       1.522362       0.283262       1.504354          -0.000138
           21              C       1.881521      12.342267       1.631511       0.613793      27.117100 0.25845393E+03  0.53755755E+04                                 8.299870                            5.685265       0.031045       2.071670                    0.999501      21.956621      60.842101       0.627935       0.468975      -1.025333       0.005263      -0.054124      -0.050213       0.074016      -0.001812       0.010169      -0.097472      -0.004580       0.016478      -0.095371      -0.005359       0.100730             10.784193      10.404790      -0.005778      -0.454219      10.925003       6.470464      11.022786           0.027898
           22              C       1.794136      13.399418       2.669891      -0.012497      39.236909 0.41853923E+03  0.96426903E+04                                 9.930653                            6.724974       0.077496       2.034447                    0.999274      26.601486      73.095512       0.656097       0.405206      -1.083057      -0.003622       0.033864       0.034626       0.048568       0.000844      -0.003264       0.001199       0.026968      -0.001997      -0.013315      -0.001215       0.014530             13.208857      10.942634       0.004500      -0.645750      14.207042       9.361049      14.476897           0.001313
           23              C       2.937658       0.044688       3.160148      -0.105155      34.533930 0.41033292E+03  0.95111880E+04                                 9.239285                            6.786921       0.088666       2.005107                    0.999653      28.786940      82.249417       0.627722       0.420960      -1.061021      -0.020408       0.005699       0.008671       0.022895      -0.009696      -0.016187      -0.004047       0.030203      -0.028580      -0.022119      -0.006306       0.028425             11.181581      10.261152       0.955098       0.160202      11.115482       6.891190      12.168110           0.004290
           24              C       2.861196       0.935655       4.211388      -0.095905      34.561675 0.41483207E+03  0.96309381E+04                                 9.227003                            6.809854       0.092223       2.006551                    0.999663      28.705282      81.782451       0.629325       0.419213      -1.063314      -0.017071      -0.012188      -0.006595       0.021988       0.015923       0.012990       0.002474       0.031238      -0.019523      -0.019834      -0.010309       0.030143             11.142853      10.384250      -0.339794      -1.310308      10.554637       6.726395      12.489672           0.003925
           25              C       1.535392       2.119887       5.976313       0.631752      25.867666 0.24174196E+03  0.49580759E+04                                 8.081308                            5.524740      -0.019386       2.059917                    0.999471      21.692885      60.222759       0.630728       0.473481      -1.020116      -0.006434       0.042897       0.056806       0.071473      -0.007190       0.009372      -0.092236      -0.051691      -0.101062      -0.095496      -0.009928       0.105423             10.457023      10.217168       0.162477      -0.310400       8.923799       5.955504      12.230101           0.023175
           26              C       1.613903       1.245678       4.796482      -0.020072      39.884009 0.42465391E+03  0.98148825E+04                                10.035888                            6.771215       0.082025       2.035132                    0.999346      26.670860      73.300269       0.654526       0.404883      -1.083739      -0.001159      -0.031644      -0.037540       0.049112       0.000378      -0.000540       0.002644       0.019916      -0.034110      -0.012261      -0.003398       0.015659             13.397501      10.865244       0.039746      -0.672830      12.543874       9.399221      16.783384           0.002243
           27              C       0.455361       0.682889       4.240321      -0.100839      34.761867 0.41319135E+03  0.95910919E+04                                 9.280501                            6.811158       0.090485       2.006129                    0.999690      28.761988      82.153018       0.626711       0.421039      -1.061301       0.020039      -0.006553      -0.006380       0.022028      -0.007817      -0.014542      -0.002121       0.035994      -0.018543      -0.019435      -0.008892       0.028328             11.266929      10.276145       0.567771       0.399465      10.951984       7.040786      12.572657           0.003323
           28              C       0.544112      13.752732       3.205156      -0.098976      34.676809 0.41241728E+03  0.95670706E+04                                 9.262611                            6.802722       0.069377       1.999883                    0.999643      28.712898      81.943032       0.627486       0.420785      -1.061635       0.017652       0.005779       0.005517       0.019376       0.015745       0.016024      -0.001833       0.025913      -0.034094      -0.023436      -0.007277       0.030713             11.227609      10.496657      -0.668614      -1.149292      10.937909       6.883737      12.248259           0.004335
           29              C       1.531979       1.622733       9.668511       0.613796      27.117061 0.25845352E+03  0.53755645E+04                                 8.299861                            5.685260       0.031048       2.071671                    0.999501      21.956595      60.842002       0.627935       0.468975      -1.025333      -0.005263       0.054124      -0.050213       0.074016      -0.001812      -0.010169       0.097472      -0.004579       0.016477      -0.095371      -0.005359       0.100729             10.784181      10.404775      -0.005781       0.454220      10.924995      -6.470458      11.022773           0.027894
           30              C       1.619364       0.565582      10.706891      -0.012498      39.236911 0.41853934E+03  0.96426927E+04                                 9.930651                            6.724973       0.077497       2.034447                    0.999274      26.601489      73.095502       0.656097       0.405206      -1.083057       0.003622      -0.033864       0.034626       0.048568       0.000844       0.003264      -0.001199       0.026968      -0.001998      -0.013315      -0.001215       0.014530             13.208854      10.942629       0.004497       0.645752      14.207041      -9.361047      14.476894           0.001312
           31              C       0.475842      13.920312      11.197148      -0.105155      34.533872 0.41033222E+03  0.95111660E+04                                 9.239270                            6.786913       0.088667       2.005108                    0.999653      28.786913      82.249270       0.627723       0.420959      -1.061021       0.020409      -0.005699       0.008671       0.022895      -0.009696       0.016187       0.004048       0.030202      -0.028580      -0.022120      -0.006305       0.028425             11.181562      10.261132       0.955094      -0.160202      11.115464      -6.891177      12.168089           0.004285
           32              C       0.552304      13.029345      12.248388      -0.095906      34.561649 0.41483183E+03  0.96309302E+04                                 9.226997                            6.809851       0.092223       2.006551                    0.999663      28.705278      81.782415       0.629326       0.419213      -1.063314       0.017071       0.012188      -0.006596       0.021988       0.015923      -0.012990      -0.002474       0.031238      -0.019523      -0.019834      -0.010308       0.030143             11.142843      10.384244      -0.339795       1.310307      10.554626      -6.726387      12.489660           0.003924
           33              C       1.878108      11.845113      14.013313       0.631749      25.867714 0.24174243E+03  0.49580882E+04                                 8.081318                            5.524746      -0.019389       2.059915                    0.999471      21.692909      60.222849       0.630727       0.473481      -1.020116       0.006434      -0.042897       0.056806       0.071473      -0.007190      -0.009372       0.092236      -0.051691      -0.101062      -0.095496      -0.009928       0.105424             10.457037      10.217182       0.162478       0.310400       8.923812      -5.955513      12.230118           0.023178
           34              C       1.799597      12.719322      12.833482      -0.020071      39.883997 0.42465378E+03  0.98148783E+04                                10.035885                            6.771213       0.082026       2.035133                    0.999346      26.670852      73.300237       0.654526       0.404883      -1.083739       0.001159       0.031644      -0.037540       0.049112       0.000378       0.000540      -0.002644       0.019916      -0.034109      -0.012261      -0.003398       0.015659             13.397497      10.865237       0.039747       0.672829      12.543875      -9.399220      16.783379           0.002243
           35              C       2.958139      13.282112      12.277321      -0.100840      34.761879 0.41319145E+03  0.95910942E+04                                 9.280501                            6.811158       0.090485       2.006129                    0.999690      28.761991      82.153012       0.626711       0.421038      -1.061302      -0.020039       0.006553      -0.006381       0.022027      -0.007818       0.014542       0.002122       0.035994      -0.018543      -0.019435      -0.008892       0.028328             11.266929      10.276139       0.567770      -0.399464      10.951988      -7.040790      12.572661           0.003324
           36              C       2.869388       0.212268      11.242156      -0.098975      34.676756 0.41241645E+03  0.95670457E+04                                 9.262598                            6.802713       0.069378       1.999883                    0.999643      28.712878      81.942924       0.627487       0.420784      -1.061636      -0.017652      -0.005780       0.005517       0.019376       0.015745      -0.016024       0.001834       0.025913      -0.034094      -0.023436      -0.007277       0.030713             11.227592      10.496639      -0.668613       1.149290      10.937893      -6.883726      12.248243           0.004332
           37              C       4.945479       5.359767       6.405489       0.613796      27.117041 0.25845336E+03  0.53755604E+04                                 8.299857                            5.685258       0.031048       2.071671                    0.999501      21.956594      60.842000       0.627936       0.468975      -1.025333      -0.005263      -0.054124       0.050213       0.074016       0.001812       0.010169       0.097472      -0.004579       0.016477      -0.095371      -0.005359       0.100729             10.784174      10.404775       0.005779      -0.454219      10.924982      -6.470449      11.022765           0.027894
           38              C       5.032864       6.416918       5.367109      -0.012498      39.236914 0.41853940E+03  0.96426946E+04                                 9.930652                            6.724974       0.077496       2.034446                    0.999274      26.601491      73.095513       0.656097       0.405206      -1.083057       0.003622       0.033864      -0.034626       0.048568      -0.000844      -0.003264      -0.001199       0.026968      -0.001998      -0.013315      -0.001215       0.014530             13.208855      10.942630      -0.004498      -0.645751      14.207040      -9.361048      14.476896           0.001311
           39              C       3.889342       7.027188       4.876852      -0.105155      34.533864 0.41033209E+03  0.95111623E+04                                 9.239268                            6.786911       0.088668       2.005108                    0.999653      28.786912      82.249264       0.627723       0.420959      -1.061021       0.020409       0.005699      -0.008671       0.022895       0.009696      -0.016187       0.004048       0.030202      -0.028580      -0.022120      -0.006305       0.028425             11.181559      10.261132      -0.955096       0.160202      11.115460      -6.891174      12.168086           0.004285
           40              C       3.965804       7.918155       3.825612      -0.095905      34.561653 0.41483184E+03  0.96309305E+04                                 9.226996                            6.809850       0.092223       2.006551                    0.999663      28.705274      81.782394       0.629326       0.419213      -1.063314       0.017071      -0.012188       0.006595       0.021988      -0.015923       0.012990      -0.002474       0.031238      -0.019523      -0.019834      -0.010308       0.030143             11.142843      10.384243       0.339794      -1.310307      10.554627      -6.726387      12.489660           0.003924
           41              C       5.291608       9.102387       2.060687       0.631749      25.867713 0.24174243E+03  0.49580883E+04                                 8.081318                            5.524746      -0.019389       2.059915                    0.999471      21.692909      60.222847       0.630727       0.473481      -1.020116       0.006434       0.042897      -0.056806       0.071473       0.007190       0.009372       0.092236      -0.051691      -0.101062      -0.095496      -0.009928       0.105424             10.457037      10.217181      -0.162478      -0.310400       8.923811      -5.955513      12.230118           0.023178
           42              C       5.213097       8.228178       3.240518      -0.020071      39.883990 0.42465369E+03  0.98148760E+04                                10.035884                            6.771213       0.082026       2.035132                    0.999346      26.670853      73.300240       0.654526       0.404883      -1.083739       0.001159      -0.031644       0.037540       0.049112      -0.000378      -0.000540      -0.002644       0.019916      -0.034109      -0.012261      -0.003398       0.015659             13.397494      10.865239      -0.039747      -0.672828      12.543868      -9.399215      16.783375           0.002243
           43              C       6.371639       7.665389       3.796679      -0.100840      34.761874 0.41319146E+03  0.95910949E+04                                 9.280501                            6.811158       0.090485       2.006129                    0.999690      28.761992      82.153022       0.626711       0.421039      -1.061302      -0.020039      -0.006553       0.006381       0.022027       0.007818      -0.014542       0.002121       0.035994      -0.018543      -0.019435      -0.008892       0.028328             11.266929      10.276144      -0.567772       0.399466      10.951985      -7.040787      12.572658           0.003324
           44              C       6.282888       6.770232       4.831844      -0.098975      34.676771 0.41241677E+03  0.95670550E+04                                 9.262602                            6.802717       0.069378       1.999883                    0.999643      28.712882      81.942948       0.627487       0.420784      -1.061636      -0.017652       0.005780      -0.005517       0.019376      -0.015745       0.016024       0.001833       0.025913      -0.034094      -0.023436      -0.007277       0.030713             11.227597      10.496644       0.668613      -1.149291      10.937898      -6.883729      12.248247           0.004332
           45              C       5.295021       8.605233      14.442489       0.613793      27.117108 0.25845389E+03  0.53755743E+04                                 8.299872                            5.685265       0.031046       2.071670                    0.999501      21.956620      60.842097       0.627935       0.468975      -1.025333       0.005263       0.054124       0.050213       0.074016       0.001812      -0.010169      -0.097472      -0.004580       0.016478      -0.095371      -0.005359       0.100730             10.784197      10.404789       0.005783       0.454222      10.925010       6.470471      11.022793           0.027898
           46              C       5.207636       7.548083      13.404109      -0.012497      39.236934 0.41853929E+03  0.96426921E+04                                 9.930657                            6.724974       0.077496       2.034447                    0.999274      26.601486      73.095512       0.656097       0.405206      -1.083057      -0.003622      -0.033864      -0.034626       0.048568      -0.000844       0.003264       0.001199       0.026968      -0.001998      -0.013315      -0.001215       0.014530             13.208866      10.942631      -0.004496       0.645753      14.207058       9.361062      14.476911           0.001313
           47              C       6.351158       6.937812      12.913852      -0.105155      34.533936 0.41033305E+03  0.95111916E+04                                 9.239286                            6.786923       0.088666       2.005107                    0.999653      28.786940      82.249417       0.627722       0.420960      -1.061021      -0.020408      -0.005699      -0.008671       0.022895       0.009696       0.016187      -0.004047       0.030203      -0.028580      -0.022119      -0.006306       0.028425             11.181583      10.261150      -0.955099      -0.160202      11.115487       6.891194      12.168114           0.004290
           48              C       6.274696       6.046845      11.862612      -0.095905      34.561662 0.41483192E+03  0.96309337E+04                                 9.227001                            6.809852       0.092222       2.006551                    0.999663      28.705282      81.782455       0.629326       0.419213      -1.063314      -0.017071       0.012188       0.006595       0.021988      -0.015923      -0.012990       0.002474       0.031238      -0.019524      -0.019834      -0.010309       0.030143             11.142850      10.384249       0.339796       1.310309      10.554633       6.726392      12.489669           0.003925
           49              C       4.948892       4.862613      10.097687       0.631752      25.867668 0.24174196E+03  0.49580761E+04                                 8.081308                            5.524740      -0.019386       2.059917                    0.999471      21.692886      60.222765       0.630728       0.473481      -1.020116      -0.006434      -0.042897      -0.056806       0.071473       0.007190      -0.009372      -0.092236      -0.051691      -0.101062      -0.095496      -0.009928       0.105423             10.457024      10.217169      -0.162477       0.310401       8.923801       5.955505      12.230102           0.023175
           50              C       5.027403       5.736822      11.277518      -0.020072      39.884030 0.42465413E+03  0.98148889E+04                                10.035892                            6.771217       0.082025       2.035132                    0.999346      26.670863      73.300282       0.654526       0.404883      -1.083739      -0.001159       0.031644       0.037540       0.049112      -0.000378       0.000540       0.002644       0.019916      -0.034110      -0.012261      -0.003398       0.015659             13.397508      10.865247      -0.039746       0.672831      12.543884       9.399228      16.783392           0.002243
           51              C       3.868861       6.299612      11.833679      -0.100839      34.761855 0.41319101E+03  0.95910824E+04                                 9.280499                            6.811155       0.090485       2.006129                    0.999690      28.761987      82.153013       0.626711       0.421039      -1.061301       0.020039       0.006553       0.006380       0.022028       0.007817       0.014542      -0.002121       0.035994      -0.018544      -0.019435      -0.008893       0.028328             11.266927      10.276136      -0.567769      -0.399462      10.951986       7.040789      12.572659           0.003323
           52              C       3.957612       7.194768      12.868844      -0.098975      34.676802 0.41241701E+03  0.95670626E+04                                 9.262609                            6.802719       0.069377       1.999883                    0.999643      28.712893      81.943006       0.627486       0.420785      -1.061635       0.017652      -0.005779      -0.005517       0.019376      -0.015745      -0.016024      -0.001833       0.025913      -0.034094      -0.023436      -0.007277       0.030713             11.227607      10.496651       0.668616       1.149293      10.937909       6.883739      12.248261           0.004335
           53              O       4.899738       2.691056       7.892334      -0.749928      49.344642 0.77242312E+03  0.20259096E+05                                10.782199                            8.674954       0.134997       2.029955                    0.998596      31.303706      84.981758       0.639191       0.365351      -1.137941      -0.131385      -0.176839      -0.033846       0.222889       0.013514      -0.000871      -0.006321      -0.129226       0.178756      -0.095804       0.034591       0.061213             13.219319      21.855500       1.050035       0.145379       8.936180       0.113841       8.866278          -0.077179
           54              O       3.047573      12.022469       1.189476      -0.602784      41.293574 0.55626227E+03  0.13452268E+05                                 9.465828                            7.242889       0.445419       2.172144                    0.999370      28.173808      73.661630       0.716168       0.353651      -1.146195      -0.027931       0.053613       0.048066       0.077232      -0.006518      -0.019869      -0.063134       0.013722      -0.041853      -0.074615       0.016317       0.058298             11.694891      14.510578      -4.831394      -4.777700      10.102299       4.377660      10.471796           0.010780
           55              O       0.378216       2.362878       6.444067      -0.610416      42.356872 0.56705290E+03  0.13779782E+05                                 9.628142                            7.319884       0.438786       2.170145                    0.999350      28.236201      74.013107       0.711330       0.354337      -1.145596       0.026298      -0.028454      -0.064541       0.075278      -0.004608      -0.014678      -0.055086      -0.008041      -0.112148      -0.072654       0.016924       0.055730             11.924357      14.944803      -4.086322      -5.624039       8.766003       4.155550      12.062265           0.009567
           56              O       0.772134      11.818580       1.203943      -0.587200      41.386601 0.56526477E+03  0.13717435E+05                                 9.502839                            7.321785       0.459346       2.187022                    0.999016      27.848539      72.807046       0.709695       0.355642      -1.145215       0.003476       0.061413       0.035966       0.071254       0.012464       0.040676      -0.055541       0.039506      -0.042301      -0.082352       0.022530       0.059822             11.708390      13.113459       4.991274       3.952223      11.490384       5.047070      10.521328           0.013503
           57              O       2.617472       2.572353       6.458533      -0.585910      41.514773 0.55662355E+03  0.13463733E+05                                 9.523771                            7.273205       0.441400       2.183907                    0.999086      27.712179      72.471569       0.710527       0.356387      -1.143943      -0.006030      -0.040000      -0.055480       0.068662       0.001342       0.038369      -0.053038       0.008035      -0.103409      -0.079847       0.019612       0.060236             11.768222      13.300302       4.442893       4.798945       9.805182       4.928306      12.199183           0.011517
           58              O       5.340762      11.273945      15.929334      -0.749928      49.344749 0.77242503E+03  0.20259159E+05                                10.782213                            8.674964       0.134998       2.029955                    0.998596      31.303743      84.981888       0.639191       0.365351      -1.137941       0.131384       0.176838      -0.033846       0.222888       0.013514       0.000871       0.006321      -0.129225       0.178756      -0.095804       0.034591       0.061213             13.219340      21.855539       1.050037      -0.145379       8.936192      -0.113840       8.866288          -0.077168
           59              O       0.365927       1.942532       9.226476      -0.602786      41.293610 0.55626283E+03  0.13452285E+05                                 9.465835                            7.242894       0.445415       2.172143                    0.999370      28.173816      73.661667       0.716167       0.353651      -1.146195       0.027931      -0.053613       0.048066       0.077233      -0.006519       0.019869       0.063134       0.013722      -0.041852      -0.074615       0.016317       0.058298             11.694900      14.510588      -4.831402       4.777703      10.102309      -4.377663      10.471804           0.010774
           60              O       3.035284      11.602122      14.481067      -0.610414      42.356845 0.56705244E+03  0.13779768E+05                                 9.628136                            7.319880       0.438789       2.170146                    0.999350      28.236195      74.013078       0.711331       0.354337      -1.145596      -0.026298       0.028454      -0.064541       0.075277      -0.004608       0.014678       0.055086      -0.008041      -0.112147      -0.072654       0.016924       0.055729             11.924349      14.944796      -4.086319       5.624034       8.765997      -4.155545      12.062254           0.009571
           61              O       2.641366       2.146421       9.240943      -0.587202      41.386630 0.56526534E+03  0.13717453E+05                                 9.502846                            7.321790       0.459340       2.187020                    0.999016      27.848543      72.807074       0.709695       0.355642      -1.145215      -0.003476      -0.061413       0.035966       0.071254       0.012464      -0.040676       0.055541       0.039506      -0.042301      -0.082352       0.022530       0.059822             11.708398      13.113465       4.991279      -3.952223      11.490394      -5.047073      10.521334           0.013498
           62              O       0.796028      11.392647      14.495533      -0.585908      41.514754 0.55662321E+03  0.13463722E+05                                 9.523766                            7.273201       0.441405       2.183908                    0.999086      27.712178      72.471553       0.710528       0.356386      -1.143943       0.006030       0.040000      -0.055480       0.068661       0.001342      -0.038369       0.053037       0.008036      -0.103409      -0.079847       0.019612       0.060235             11.768215      13.300296       4.442891      -4.798942       9.805177      -4.928301      12.199172           0.011521
           63              O       1.927262       9.673556       0.144666      -0.749926      49.344679 0.77242347E+03  0.20259110E+05                                10.782208                            8.674959       0.134996       2.029955                    0.998596      31.303701      84.981777       0.639191       0.365351      -1.137941       0.131385      -0.176839       0.033846       0.222889      -0.013514      -0.000871       0.006321      -0.129227       0.178757      -0.095805       0.034591       0.061213             13.219334      21.855532      -1.050035       0.145380       8.936187      -0.113840       8.866284          -0.077170
           64              O       3.779427       5.039969       6.847524      -0.602786      41.293606 0.55626284E+03  0.13452285E+05                                 9.465835                            7.242894       0.445414       2.172143                    0.999370      28.173816      73.661669       0.716167       0.353652      -1.146195       0.027931       0.053613      -0.048066       0.077233       0.006519      -0.019869       0.063134       0.013722      -0.041852      -0.074615       0.016317       0.058298             11.694899      14.510588       4.831397      -4.777702      10.102305      -4.377662      10.471804           0.010774
           65              O       6.448784       9.345378       1.592933      -0.610414      42.356853 0.56705255E+03  0.13779771E+05                                 9.628137                            7.319880       0.438790       2.170146                    0.999350      28.236199      74.013090       0.711331       0.354337      -1.145596      -0.026298      -0.028454       0.064540       0.075277       0.004608      -0.014678       0.055086      -0.008041      -0.112147      -0.072653       0.016924       0.055729             11.924350      14.944796       4.086319      -5.624036       8.765998      -4.155547      12.062257           0.009571
           66              O       6.054866       4.836080       6.833057      -0.587202      41.386629 0.56526531E+03  0.13717452E+05                                 9.502845                            7.321790       0.459341       2.187020                    0.999016      27.848545      72.807080       0.709695       0.355642      -1.145215      -0.003476       0.061413      -0.035966       0.071254      -0.012464       0.040676       0.055541       0.039506      -0.042301      -0.082352       0.022530       0.059822             11.708397      13.113466      -4.991276       3.952224      11.490390      -5.047072      10.521335           0.013499
           67              O       4.209528       9.554853       1.578467      -0.585908      41.514741 0.55662302E+03  0.13463716E+05                                 9.523764                            7.273200       0.441405       2.183908                    0.999086      27.712173      72.471537       0.710528       0.356386      -1.143943       0.006030      -0.040000       0.055480       0.068661      -0.001342       0.038369       0.053037       0.008036      -0.103409      -0.079847       0.019612       0.060235             11.768213      13.300294      -4.442890       4.798941       9.805173      -4.928300      12.199171           0.011522
           68              O       1.486238       4.291445       8.181666      -0.749928      49.344679 0.77242401E+03  0.20259125E+05                                10.782201                            8.674957       0.134999       2.029955                    0.998596      31.303728      84.981817       0.639192       0.365351      -1.137941      -0.131385       0.176839       0.033846       0.222889      -0.013514       0.000871      -0.006321      -0.129226       0.178756      -0.095804       0.034591       0.061213             13.219322      21.855502      -1.050038      -0.145378       8.936184       0.113840       8.866280          -0.077177
           69              O       6.461073       8.925032      14.884524      -0.602784      41.293599 0.55626243E+03  0.13452273E+05                                 9.465832                            7.242890       0.445420       2.172144                    0.999370      28.173812      73.661641       0.716168       0.353651      -1.146195      -0.027931      -0.053613      -0.048066       0.077232       0.006518       0.019869      -0.063134       0.013722      -0.041853      -0.074615       0.016317       0.058298             11.694898      14.510584       4.831404       4.777705      10.102309       4.377666      10.471802           0.010780
           70              O       3.791716       4.619622       9.629933      -0.610416      42.356886 0.56705306E+03  0.13779787E+05                                 9.628144                            7.319886       0.438785       2.170144                    0.999350      28.236203      74.013117       0.711330       0.354337      -1.145596       0.026298       0.028454       0.064541       0.075278       0.004609       0.014678      -0.055086      -0.008041      -0.112147      -0.072654       0.016924       0.055730             11.924360      14.944808       4.086324       5.624040       8.766007       4.155552      12.062266           0.009566
           71              O       4.185634       9.128920      14.870057      -0.587200      41.386581 0.56526448E+03  0.13717426E+05                                 9.502836                            7.321783       0.459346       2.187022                    0.999016      27.848533      72.807023       0.709695       0.355642      -1.145215       0.003476      -0.061413      -0.035966       0.071254      -0.012464      -0.040677      -0.055541       0.039506      -0.042302      -0.082352       0.022530       0.059822             11.708386      13.113453      -4.991272      -3.952221      11.490380       5.047068      10.521326           0.013503
           72              O       6.030972       4.410147       9.615467      -0.585910      41.514786 0.55662374E+03  0.13463738E+05                                 9.523773                            7.273206       0.441400       2.183907                    0.999086      27.712183      72.471584       0.710527       0.356387      -1.143943      -0.006030       0.040000       0.055480       0.068662      -0.001342      -0.038369      -0.053038       0.008035      -0.103409      -0.079847       0.019612       0.060236             11.768225      13.300305      -4.442894      -4.798945       9.805185       4.928308      12.199184           0.011517

******************************************************
Auxiliary information for the entire system
The total spin magnetic moment of the unit cell is   3.369525
The total net atomic charge of the unit cell is   -0.000002
Accuracy of reproducing the electrostatic potential in the unit cell:
  The inner radius (bohr) =    5.0000
  The outer radius (bohr) =   12.0000
  Valid grid points have density less than (e/(bohr^3)) =    0.0001
  The number of valid grid points were=       134144
  The rms potential error without charges in kcal/mol is=      1.34149
  The rms potential error with partial charges in kcal/mol is=      0.65046
  The RRMSE value at monopole order=      0.48488
  The rms potential error with partial charges and cloud penetration in kcal/mol is=      0.64845
  The RRMSE value at monopole order with cloud penetration is=      0.48338
  The rms potential error with partial charges and atomic dipoles in kcal/mol is=      0.39714
  The RRMSE value at dipole order=      0.29604
  The rms potential error with partial charges, atomic dipoles and cloud penetration in kcal/mol is=      0.38435
  The RRMSE value at dipole order with cloud penetration=      0.28651

******************************************************
The electron densities and ab initio electrostatic potential were computed in VASP using the PBE functional and
projector augmented wave method. See the main text of the journal article for a description of computational details.
The atomic charges, dipoles, and quadrupoles were computed with the DDEC6 method as described in
(a) T. A. Manz and N. Gabaldon Limas, RSC Adv. 6 (2016) 47771-47801 DOI: 10.1039/c6ra04656h
(b) N. Gabaldon Limas and T. A. Manz, RSC Adv. 8 (2018) 2678-2707 DOI: 10.1039/c7ra11829e.
For each atom in the material, the electron cloud parameters were fit to the spherically averaged atom-in-material
electron density using radial positions for which this density was between 10^-4 and 10^-2 electrons per cubic bohr.
The polarizabilities, dispersion coefficients, and quantum Drude oscillator (QDO) parameters were fit using the MCLF method.
The magnetic structure of the system was optimized in VASP from the default ferromagnetic initial guess using spin polarization.
The atomic spin moments (ASMs) were computed on this optimized magnetic structure using the DDEC6 partition as inputs
to the method of T. A. Manz and D. S. Sholl, J. Chem. Theory Comput. 7 (2011) 4146-4164 DOI: 10.1021/ct200539n.
The RMSE and RRMSE were computed using a uniform grid with Ewald summation.
