# Supplementary material for: A collection of forcefield precursors for metal–organic frameworks
Source: RSC Adv. 2019 Nov 13;9(63):36492–507. doi: 10.1039/c9ra07327b (PMC9075174; doi:10.1039/c9ra07327b)
Supplement: RA-009-C9RA07327B-s4454 [file RA-009-C9RA07327B-s4454.xyz]

  328
jmolscript: load "" {1 1 1} spacegroup "x,y,z" unitcell [{     10.274000     0.000000     0.000000 }, {      0.000000    14.724000     0.000000 }, {      0.000000     0.000000    29.500000 }]
Zn     2.568500    11.043000    15.575115     0.733731
Zn     7.705500    11.043000     0.825115     0.733731
Zn     2.568500     3.681000     7.152275     0.755230
Zn     7.705500     3.681000    21.902275     0.755230
Zn     2.568500     3.681000    28.674885     0.733731
Zn     7.705500     3.681000    13.924885     0.733731
Zn     2.568500    11.043000     7.597725     0.755230
Zn     7.705500    11.043000    22.347725     0.755231
H      1.456853    13.350251    19.219250     0.108198
H      0.483905     0.007362    20.765050     0.113101
H      8.342488     1.472400    17.971400     0.104088
H      9.290778     0.075092    16.410850     0.113773
H      4.556519    10.512936    13.419550     0.100914
H      5.759604    11.599567    11.820650     0.142445
H      4.335628     0.354848    13.242550     0.138633
H      3.168502    13.911235    14.800150     0.098879
H      4.115764    14.509030     9.808750     0.142626
H      2.925008     0.985036     8.277700     0.085438
H      4.845218     4.222843     9.003400     0.093164
H      6.072961     3.208360    10.614100     0.142796
H      6.567141    13.660927    10.965150     0.285769
H      6.460291     1.260374    11.912100     0.274147
H      3.680147     8.735749    19.219250     0.108198
H      4.653095     7.354638    20.765050     0.113101
H      7.068512     5.889600    17.971400     0.104088
H      6.120222     7.286908    16.410850     0.113773
H      0.580481    11.573064    13.419550     0.100914
H      9.651396    10.486433    11.820650     0.142445
H      0.801372     7.007152    13.242550     0.138633
H      1.968498     8.174765    14.800150     0.098879
H      1.021236     7.576970     9.808750     0.142626
H      2.211992     6.376964     8.277700     0.085438
H      0.291782     3.139157     9.003400     0.093164
H      9.338039     4.153640    10.614100     0.142796
H      8.843859     8.425073    10.965150     0.285769
H      8.950709     6.101626    11.912100     0.274147
H      8.817147    13.350251     4.469250     0.108198
H      9.790095     0.007362     6.015050     0.113101
H      1.931512     1.472400     3.221400     0.104088
H      0.983222     0.075092     1.660850     0.113773
H      5.717481    10.512936    28.169550     0.100914
H      4.514396    11.599567    26.570650     0.142445
H      5.938372     0.354848    27.992550     0.138633
H      7.105498    13.911235     0.050150     0.098879
H      6.158236    14.509030    24.558750     0.142626
H      7.348992     0.985036    23.027700     0.085438
H      5.428782     4.222843    23.753400     0.093164
H      4.201039     3.208360    25.364100     0.142796
H      3.706859    13.660927    25.715150     0.285769
H      3.813709     1.260374    26.662100     0.274147
H      6.593853     8.735749     4.469250     0.108198
H      5.620905     7.354638     6.015050     0.113101
H      3.205488     5.889600     3.221400     0.104088
H      4.153778     7.286908     1.660850     0.113773
H      9.693519    11.573064    28.169550     0.100914
H      0.622604    10.486433    26.570650     0.142445
H      9.472628     7.007152    27.992550     0.138633
H      8.305502     8.174765     0.050150     0.098879
H      9.252764     7.576970    24.558750     0.142626
H      8.062008     6.376964    23.027700     0.085438
H      9.982218     3.139157    23.753400     0.093164
H      0.935961     4.153640    25.364100     0.142796
H      1.430141     8.425073    25.715150     0.285769
H      1.323291     6.101626    26.662100     0.274147
H      1.456853     1.373749    25.030750     0.108198
H      0.483905    -0.007362    23.484950     0.113100
H      8.342488    13.251600    26.278600     0.104088
H      9.290778    14.648908    27.839150     0.113774
H      4.556519     4.211064     1.330450     0.100914
H      5.759604     3.124433     2.929350     0.142445
H      4.335628    14.369152     1.507450     0.138633
H      3.168502     0.812765    29.449850     0.098879
H      4.115764     0.214970     4.941250     0.142626
H      2.925008    13.738964     6.472300     0.085438
H      4.845218    10.501157     5.746600     0.093164
H      6.072961    11.515640     4.135900     0.142796
H      6.567141     1.063073     3.784850     0.285769
H      6.460291    13.463626     2.837900     0.274147
H      3.680147     5.988251    25.030750     0.108198
H      4.653095     7.369362    23.484950     0.113100
H      7.068512     8.834400    26.278600     0.104088
H      6.120222     7.437092    27.839150     0.113774
H      0.580481     3.150936     1.330450     0.100914
H      9.651396     4.237567     2.929350     0.142445
H      0.801372     7.716848     1.507450     0.138633
H      1.968498     6.549235    29.449850     0.098879
H      1.021236     7.147030     4.941250     0.142626
H      2.211992     8.347036     6.472300     0.085438
H      0.291782    11.584843     5.746600     0.093164
H      9.338039    10.570360     4.135900     0.142796
H      8.843859     6.298927     3.784850     0.285769
H      8.950709     8.622374     2.837900     0.274147
H      8.817147     1.373749    10.280750     0.108198
H      9.790095    -0.007362     8.734950     0.113100
H      1.931512    13.251600    11.528600     0.104088
H      0.983222    14.648908    13.089150     0.113773
H      5.717481     4.211064    16.080450     0.100914
H      4.514396     3.124433    17.679350     0.142445
H      5.938372    14.369152    16.257450     0.138633
H      7.105498     0.812765    14.699850     0.098879
H      6.158236     0.214970    19.691250     0.142626
H      7.348992    13.738964    21.222300     0.085438
H      5.428782    10.501157    20.496600     0.093164
H      4.201039    11.515640    18.885900     0.142796
H      3.706859     1.063073    18.534850     0.285769
H      3.813709    13.463626    17.587900     0.274147
H      6.593853     5.988251    10.280750     0.108198
H      5.620905     7.369362     8.734950     0.113100
H      3.205488     8.834400    11.528600     0.104088
H      4.153778     7.437092    13.089150     0.113773
H      9.693519     3.150936    16.080450     0.100914
H      0.622604     4.237567    17.679350     0.142445
H      9.472628     7.716848    16.257450     0.138633
H      8.305502     6.549235    14.699850     0.098879
H      9.252764     7.147030    19.691250     0.142626
H      8.062008     8.347036    21.222300     0.085438
H      9.982218    11.584843    20.496600     0.093164
H      0.935961    10.570360    18.885900     0.142796
H      1.430141     6.298927    18.534850     0.285769
H      1.323291     8.622374    17.587900     0.274147
C      0.966783    13.010126    16.614400     0.570130
C      0.351371    13.940683    17.640410    -0.028841
C      0.774660    13.925959    18.959355    -0.129721
C      0.191096     0.030920    19.883000    -0.121959
C      9.454135     0.898164    19.531950    -0.018083
C      9.028791     0.899636    18.228050    -0.129101
C      9.600026     0.064786    17.286705    -0.107778
C      8.853106     1.836083    20.529050     0.615863
C      4.520560    11.442020    13.390050     0.111823
C      5.261315    12.088404    12.434250    -0.251127
C      5.264398    13.481294    12.387050     0.281940
C      4.414738    14.152709    13.277950    -0.256011
C      3.703777    13.441540    14.201890     0.098786
C      5.256178     1.373749    10.378985     0.273512
C      4.285285     0.689083     9.670100    -0.265227
C      3.589736     1.428228     8.753535     0.113524
C      4.694191     3.321734     9.174795     0.111426
C      5.443165     2.722468    10.132070    -0.258811
C      4.170217     9.075874    16.614400     0.570130
C      4.785629     8.145317    17.640410    -0.028841
C      4.362340     8.160041    18.959355    -0.129721
C      4.945904     7.331080    19.883000    -0.121959
C      5.956865     6.463836    19.531950    -0.018083
C      6.382209     6.462364    18.228050    -0.129101
C      5.810974     7.297214    17.286705    -0.107778
C      6.557894     5.525917    20.529050     0.615863
C      0.616440    10.643980    13.390050     0.111824
C     10.149685     9.997596    12.434250    -0.251126
C     10.146602     8.604706    12.387050     0.281940
C      0.722262     7.933291    13.277950    -0.256011
C      1.433223     8.644460    14.201890     0.098786
C     10.154822     5.988251    10.378985     0.273512
C      0.851715     6.672917     9.670100    -0.265227
C      1.547264     5.933772     8.753535     0.113524
C      0.442809     4.040266     9.174795     0.111426
C      9.967835     4.639532    10.132070    -0.258811
C      9.307217    13.010126     1.864400     0.570130
C      9.922629    13.940683     2.890410    -0.028841
C      9.499340    13.925959     4.209355    -0.129721
C     10.082904     0.030920     5.133000    -0.121959
C      0.819865     0.898164     4.781950    -0.018083
C      1.245209     0.899636     3.478050    -0.129101
C      0.673974     0.064786     2.536705    -0.107778
C      1.420894     1.836083     5.779050     0.615863
C      5.753440    11.442020    28.140050     0.111823
C      5.012685    12.088404    27.184250    -0.251127
C      5.009602    13.481294    27.137050     0.281940
C      5.859262    14.152709    28.027950    -0.256011
C      6.570223    13.441540    28.951890     0.098786
C      5.017822     1.373749    25.128985     0.273512
C      5.988715     0.689083    24.420100    -0.265227
C      6.684264     1.428228    23.503535     0.113524
C      5.579809     3.321734    23.924795     0.111426
C      4.830835     2.722468    24.882070    -0.258811
C      6.103783     9.075874     1.864400     0.570130
C      5.488371     8.145317     2.890410    -0.028841
C      5.911660     8.160041     4.209355    -0.129721
C      5.328096     7.331080     5.133000    -0.121959
C      4.317135     6.463836     4.781950    -0.018083
C      3.891791     6.462364     3.478050    -0.129101
C      4.463026     7.297214     2.536705    -0.107778
C      3.716106     5.525917     5.779050     0.615863
C      9.657560    10.643980    28.140050     0.111823
C      0.124315     9.997596    27.184250    -0.251126
C      0.127398     8.604706    27.137050     0.281940
C      9.551738     7.933291    28.027950    -0.256011
C      8.840777     8.644460    28.951890     0.098786
C      0.119178     5.988251    25.128985     0.273512
C      9.422285     6.672917    24.420100    -0.265227
C      8.726736     5.933772    23.503535     0.113524
C      9.831191     4.040266    23.924795     0.111426
C      0.306165     4.639532    24.882070    -0.258811
C      0.966783     1.713874    27.635600     0.570130
C      0.351371     0.783317    26.609590    -0.028841
C      0.774660     0.798041    25.290645    -0.129721
C      0.191096    -0.030920    24.367000    -0.121959
C      9.454135    13.825836    24.718050    -0.018083
C      9.028791    13.824364    26.021950    -0.129101
C      9.600026    14.659214    26.963295    -0.107778
C      8.853106    12.887917    23.720950     0.615863
C      4.520560     3.281980     1.359950     0.111823
C      5.261315     2.635596     2.315750    -0.251127
C      5.264398     1.242706     2.362950     0.281940
C      4.414738     0.571291     1.472050    -0.256011
C      3.703777     1.282460     0.548110     0.098787
C      5.256178    13.350251     4.371015     0.273512
C      4.285285    14.034917     5.079900    -0.265227
C      3.589736    13.295772     5.996465     0.113524
C      4.694191    11.402266     5.575205     0.111426
C      5.443165    12.001532     4.617930    -0.258811
C      4.170217     5.648126    27.635600     0.570131
C      4.785629     6.578683    26.609590    -0.028841
C      4.362340     6.563959    25.290645    -0.129721
C      4.945904     7.392920    24.367000    -0.121959
C      5.956865     8.260164    24.718050    -0.018083
C      6.382209     8.261636    26.021950    -0.129101
C      5.810974     7.426786    26.963295    -0.107778
C      6.557894     9.198083    23.720950     0.615863
C      0.616440     4.080020     1.359950     0.111824
C     10.149685     4.726404     2.315750    -0.251126
C     10.146602     6.119294     2.362950     0.281939
C      0.722262     6.790709     1.472050    -0.256011
C      1.433223     6.079540     0.548110     0.098786
C     10.154822     8.735749     4.371015     0.273512
C      0.851715     8.051083     5.079900    -0.265227
C      1.547264     8.790228     5.996465     0.113524
C      0.442809    10.683734     5.575205     0.111426
C      9.967835    10.084468     4.617930    -0.258811
C      9.307217     1.713874    12.885600     0.570130
C      9.922629     0.783317    11.859590    -0.028841
C      9.499340     0.798041    10.540645    -0.129721
C     10.082904    -0.030920     9.617000    -0.121959
C      0.819865    13.825836     9.968050    -0.018083
C      1.245209    13.824364    11.271950    -0.129101
C      0.673974    14.659214    12.213295    -0.107778
C      1.420894    12.887917     8.970950     0.615863
C      5.753440     3.281980    16.109950     0.111823
C      5.012685     2.635596    17.065750    -0.251127
C      5.009602     1.242706    17.112950     0.281940
C      5.859262     0.571291    16.222050    -0.256011
C      6.570223     1.282460    15.298110     0.098786
C      5.017822    13.350251    19.121015     0.273512
C      5.988715    14.034917    19.829900    -0.265227
C      6.684264    13.295772    20.746465     0.113524
C      5.579809    11.402266    20.325205     0.111426
C      4.830835    12.001532    19.367930    -0.258811
C      6.103783     5.648126    12.885600     0.570130
C      5.488371     6.578683    11.859590    -0.028841
C      5.911660     6.563959    10.540645    -0.129721
C      5.328096     7.392920     9.617000    -0.121959
C      4.317135     8.260164     9.968050    -0.018083
C      3.891791     8.261636    11.271950    -0.129101
C      4.463026     7.426786    12.213295    -0.107778
C      3.716106     9.198083     8.970950     0.615863
C      9.657560     4.080020    16.109950     0.111824
C      0.124315     4.726404    17.065750    -0.251126
C      0.127398     6.119294    17.112950     0.281940
C      9.551738     6.790709    16.222050    -0.256011
C      8.840777     6.079540    15.298110     0.098786
C      0.119178     8.735749    19.121015     0.273512
C      9.422285     8.051083    19.829900    -0.265227
C      8.726736     8.790228    20.746465     0.113524
C      9.831191    10.683734    20.325205     0.111426
C      0.306165    10.084468    19.367930    -0.258811
N      3.734599    12.086932    14.293930    -0.260801
N      6.046249    14.117371    11.474615    -0.231900
N      6.009263     0.775955    11.362810    -0.255556
N      3.762339     2.703326     8.472695    -0.238088
N      1.402401     9.999068    14.293930    -0.260801
N      9.364751     7.968629    11.474615    -0.231899
N      9.401737     6.586045    11.362810    -0.255556
N      1.374661     4.658674     8.472695    -0.238088
N      6.539401    12.086932    29.043930    -0.260801
N      4.227751    14.117371    26.224615    -0.231900
N      4.264737     0.775955    26.112810    -0.255556
N      6.511661     2.703326    23.222695    -0.238088
N      8.871599     9.999068    29.043930    -0.260801
N      0.909249     7.968629    26.224615    -0.231899
N      0.872263     6.586045    26.112810    -0.255556
N      8.899339     4.658674    23.222695    -0.238088
N      3.734599     2.637068     0.456070    -0.260801
N      6.046249     0.606629     3.275385    -0.231900
N      6.009263    13.948045     3.387190    -0.255556
N      3.762339    12.020674     6.277305    -0.238088
N      1.402401     4.724932     0.456070    -0.260801
N      9.364751     6.755371     3.275385    -0.231899
N      9.401737     8.137955     3.387190    -0.255556
N      1.374661    10.065326     6.277305    -0.238088
N      6.539401     2.637068    15.206070    -0.260801
N      4.227751     0.606629    18.025385    -0.231899
N      4.264737    13.948045    18.137190    -0.255556
N      6.511661    12.020674    21.027305    -0.238088
N      8.871599     4.724932    15.206070    -0.260801
N      0.909249     6.755371    18.025385    -0.231899
N      0.872263     8.137955    18.137190    -0.255556
N      8.899339    10.065326    21.027305    -0.238088
O      1.984937    12.378467    16.954830    -0.567478
O      0.472604    12.952703    15.482780    -0.577188
O      7.710637     2.196821    20.349100    -0.582710
O      9.448998     2.168845    21.484850    -0.585076
O      3.152063     9.707533    16.954830    -0.567478
O      4.664396     9.133297    15.482780    -0.577188
O      7.700363     5.165179    20.349100    -0.582711
O      5.962002     5.193155    21.484850    -0.585076
O      8.289063    12.378467     2.204830    -0.567478
O      9.801396    12.952703     0.732780    -0.577188
O      2.563363     2.196821     5.599100    -0.582710
O      0.825002     2.168845     6.734850    -0.585076
O      7.121937     9.707533     2.204830    -0.567478
O      5.609604     9.133297     0.732780    -0.577188
O      2.573637     5.165179     5.599100    -0.582711
O      4.311998     5.193155     6.734850    -0.585076
O      1.984937     2.345533    27.295170    -0.567478
O      0.472604     1.771297    28.767220    -0.577188
O      7.710637    12.527179    23.900900    -0.582710
O      9.448998    12.555155    22.765150    -0.585076
O      3.152063     5.016467    27.295170    -0.567478
O      4.664396     5.590703    28.767220    -0.577188
O      7.700363     9.558821    23.900900    -0.582711
O      5.962002     9.530845    22.765150    -0.585076
O      8.289063     2.345533    12.545170    -0.567478
O      9.801396     1.771297    14.017220    -0.577188
O      2.563363    12.527179     9.150900    -0.582710
O      0.825002    12.555155     8.015150    -0.585076
O      7.121937     5.016467    12.545170    -0.567478
O      5.609604     5.590703    14.017220    -0.577188
O      2.573637     9.558821     9.150900    -0.582711
O      4.311998     9.530845     8.015150    -0.585076

The following XYZ coordinates are in angstroms. Other properties are in atomic units.
The sperically averaged electron density of each atom fit to a function of the form exp(a - br)
eigen_1, eigen_2 and eigen_3 are the three eigenvalues of traceless quadrupole moment tensor
  atom number  atomic symbol              X              Y              Z     net charge C6 coefficient C8 coefficient C10 coefficient fluctuating dipole atomic polarizability isotropic forcefield polarizability              a              b squared Pearson coefficient          <r^3>          <r^4>         wp_QDO          m_QDO          q_QDO       dipole_x       dipole_y       dipole_z         dipole            Qxy            Qxz            Qyz     Q(x^2-y^2)  Q(3z^2 - R^2)        eigen_1        eigen_2        eigen_3 static polarizability      alpha(xx)      alpha(xy)      alpha(xz)      alpha(yy)      alpha(yz)      alpha(zz) atomic spin moment
            1             Zn       2.568500      11.043000      15.575115       0.733731     101.394475 0.21530550E+04  0.70948260E+05                                17.735388                           15.144227       0.362074       1.945254                    0.998401      49.518733     137.493060       0.465317       0.399457      -1.144479      -0.000000      -0.000000       0.094465       0.094465      -0.066484      -0.000000      -0.000000       0.037313      -0.030091      -0.064036      -0.010030       0.074067             20.355414      16.701573       0.328541      -0.000000      23.184686       0.000000      21.179984          -0.000002
            2             Zn       7.705500      11.043000       0.825115       0.733731     101.394480 0.21530552E+04  0.70948266E+05                                17.735388                           15.144227       0.362074       1.945254                    0.998401      49.518735     137.493066       0.465317       0.399457      -1.144479       0.000000      -0.000000       0.094465       0.094465       0.066484       0.000000      -0.000000       0.037313      -0.030091      -0.064036      -0.010030       0.074067             20.355415      16.701573      -0.328541       0.000000      23.184687       0.000000      21.179985          -0.000002
            3             Zn       2.568500       3.681000       7.152275       0.755230      98.564990 0.21623938E+04  0.71169648E+05                                17.421233                           15.148891       0.468828       1.986718                    0.996579      48.613396     133.890243       0.467614       0.397977      -1.148173      -0.000000       0.000000      -0.106139       0.106139       0.076969       0.000000      -0.000000       0.007099      -0.062750      -0.066593      -0.020917       0.087510             19.982714      13.827802      -0.709915       0.000000      23.245043      -0.000000      22.875297           0.000008
            4             Zn       7.705500       3.681000      21.902275       0.755230      98.564986 0.21623937E+04  0.71169644E+05                                17.421232                           15.148890       0.468828       1.986718                    0.996579      48.613395     133.890239       0.467614       0.397977      -1.148173       0.000000       0.000000      -0.106139       0.106139      -0.076969      -0.000000       0.000000       0.007099      -0.062750      -0.066593      -0.020917       0.087510             19.982713      13.827802       0.709914      -0.000000      23.245042       0.000000      22.875296           0.000008
            5             Zn       2.568500       3.681000      28.674885       0.733731     101.394482 0.21530553E+04  0.70948268E+05                                17.735388                           15.144227       0.362074       1.945254                    0.998401      49.518736     137.493068       0.465317       0.399457      -1.144479      -0.000000       0.000000      -0.094465       0.094465       0.066484       0.000000       0.000000       0.037313      -0.030091      -0.064036      -0.010030       0.074067             20.355415      16.701573      -0.328541       0.000000      23.184687       0.000000      21.179984          -0.000002
            6             Zn       7.705500       3.681000      13.924885       0.733731     101.394471 0.21530550E+04  0.70948256E+05                                17.735387                           15.144227       0.362074       1.945254                    0.998401      49.518732     137.493056       0.465317       0.399457      -1.144479       0.000000       0.000000      -0.094465       0.094465      -0.066484      -0.000000       0.000000       0.037313      -0.030091      -0.064036      -0.010030       0.074067             20.355414      16.701572       0.328541      -0.000000      23.184685       0.000000      21.179984          -0.000002
            7             Zn       2.568500      11.043000       7.597725       0.755230      98.564989 0.21623937E+04  0.71169647E+05                                17.421233                           15.148890       0.468828       1.986718                    0.996579      48.613396     133.890242       0.467614       0.397977      -1.148173       0.000000       0.000000       0.106139       0.106139      -0.076969       0.000000       0.000000       0.007099      -0.062750      -0.066593      -0.020917       0.087510             19.982713      13.827802       0.709915      -0.000000      23.245042       0.000000      22.875296           0.000008
            8             Zn       7.705500      11.043000      22.347725       0.755231      98.564986 0.21623937E+04  0.71169644E+05                                17.421232                           15.148890       0.468828       1.986718                    0.996579      48.613395     133.890239       0.467614       0.397977      -1.148173       0.000000      -0.000000       0.106139       0.106139       0.076969       0.000000       0.000000       0.007099      -0.062750      -0.066593      -0.020917       0.087510             19.982713      13.827801      -0.709915       0.000000      23.245042      -0.000000      22.875296           0.000008
            9              H       1.456853      13.350251      19.219250       0.108198       1.104624 0.79777612E+01  0.78383833E+02                                 1.775278                            1.658733      -0.974545       2.411493                    0.998141       3.542482       9.970645       0.482012       1.293311      -0.705988       0.024632      -0.024236       0.015352       0.037812      -0.010990       0.010418      -0.002819      -0.001509       0.022733      -0.016392      -0.000714       0.017106              1.835823       2.112972      -0.455546       0.063018       1.851568      -0.082166       1.542929           0.000001
           10              H       0.483905       0.007362      20.765050       0.113101       1.138237 0.82816848E+01  0.81647842E+02                                 1.768363                            1.657536      -1.093137       2.361123                    0.996615       3.490695       9.652593       0.499392       1.244051      -0.717121       0.012296      -0.004547       0.035520       0.037862      -0.012319       0.008647       0.000032       0.011422       0.023029      -0.018325       0.001987       0.016337              1.811282       1.528842      -0.067562       0.163094       1.470430       0.048310       2.434574           0.000002
           11              H       8.342488       1.472400      17.971400       0.104088       1.057014 0.78185796E+01  0.77298857E+02                                 1.785867                            1.688986      -1.242079       2.282577                    0.994311       3.840326      11.248645       0.452799       1.368219      -0.688329      -0.025056       0.022318      -0.009928       0.034993      -0.011479       0.006349      -0.002645      -0.002887       0.010002      -0.013820       0.000109       0.013711              1.828132       1.989820      -0.454638       0.193336       1.839750      -0.156278       1.654826          -0.000000
           12              H       9.290778       0.075092      16.410850       0.113773       1.099379 0.80980102E+01  0.80223028E+02                                 1.785762                            1.682965      -1.315104       2.256661                    0.993596       3.725773      10.685438       0.471392       1.311605      -0.700360      -0.010738       0.001093      -0.036211       0.037786      -0.004274       0.008836      -0.000219       0.004753       0.020304      -0.009887      -0.002998       0.012886              1.821925       1.625235      -0.149777       0.269640       1.503048      -0.031532       2.337491          -0.000001
           13              H       4.556519      10.512936      13.419550       0.100914       1.128334 0.79652443E+01  0.78728963E+02                                 1.837174                            1.681902      -1.206532       2.307271                    0.994767       3.721578      10.726416       0.465304       1.331783      -0.696393       0.008431      -0.050017      -0.000595       0.050726      -0.004972      -0.008192       0.004492      -0.016471      -0.030196      -0.015553      -0.000850       0.016402              1.922560       1.439683       0.025978      -0.046080       2.773182      -0.116092       1.554814          -0.000001
           14              H       5.759604      11.599567      11.820650       0.142445       0.973475 0.69689351E+01  0.65283281E+02                                 1.557370                            1.496497      -0.774583       2.530020                    0.999819       3.055527       8.025015       0.542568       1.205082      -0.728618       0.013696      -0.020449      -0.024206       0.034521      -0.000683      -0.013136      -0.000065      -0.018667       0.000772      -0.018621       0.008961       0.009661              1.564356       1.508534      -0.198399      -0.272636       1.622342       0.224532       1.562190           0.000001
           15              H       4.335628       0.354848      13.242550       0.138633       1.027276 0.77604725E+01  0.75249378E+02                                 1.657235                            1.613194      -0.924745       2.449301                    0.999250       3.290117       9.012307       0.502314       1.257523      -0.715445      -0.012410       0.035377       0.000917       0.037502      -0.009852      -0.010164       0.003641      -0.022299      -0.024911      -0.018405      -0.002440       0.020846              1.661863       1.409447       0.059890      -0.024271       2.094968      -0.101197       1.481175          -0.000001
           16              H       3.168502      13.911235      14.800150       0.098879       1.090335 0.79858603E+01  0.78469751E+02                                 1.763121                            1.662861      -0.913577       2.446926                    0.998335       3.505719       9.862001       0.480069       1.298439      -0.705412      -0.029756       0.030248       0.027101       0.050347      -0.009364      -0.011532       0.004150      -0.023003      -0.004691      -0.019564       0.000564       0.019000              1.798015       1.806733      -0.172812      -0.399166       1.603964       0.257757       1.983347          -0.000001
           17              H       4.115764      14.509030       9.808750       0.142626       1.031897 0.76206212E+01  0.74535727E+02                                 1.723716                            1.642222      -1.395794       2.223501                    0.994768       3.672711      10.549221       0.471875       1.327103      -0.696619      -0.008824      -0.030998       0.003420       0.032410       0.000710       0.005825      -0.001727      -0.012604      -0.004505      -0.009842       0.002435       0.007407              1.745514       1.506490       0.223572       0.076665       2.226676      -0.175917       1.503376           0.000001
           18              H       2.925008       0.985036       8.277700       0.085438       0.987921 0.69921611E+01  0.67194438E+02                                 1.709687                            1.597181      -1.119132       2.343238                    0.995237       3.729508      10.754436       0.465861       1.368133      -0.688648      -0.032191      -0.024372      -0.022292       0.046121       0.009242       0.012787       0.002189      -0.009271      -0.011116      -0.017148       0.000514       0.016633              1.762148       1.846279       0.315555       0.443679       1.670404       0.238434       1.769762           0.000002
           19              H       4.845218       4.222843       9.003400       0.093164       1.138780 0.80184642E+01  0.79208673E+02                                 1.831526                            1.674550      -1.199178       2.307698                    0.994943       3.719658      10.639287       0.472812       1.311403      -0.700657       0.010019       0.043471      -0.010694       0.045875       0.007242       0.005854      -0.003662      -0.009130      -0.027836      -0.014000       0.000793       0.013207              1.909509       1.471291       0.122285       0.100993       2.670926      -0.278814       1.586309           0.000002
           20              H       6.072961       3.208360      10.614100       0.142796       0.948996 0.65464491E+01  0.61845898E+02                                 1.662881                            1.546356      -1.123063       2.364878                    0.996492       3.495151       9.973022       0.473322       1.369759      -0.688864       0.022297       0.017729       0.017170       0.033260       0.004545       0.008111      -0.006576      -0.009156      -0.004633      -0.013997       0.004657       0.009340              1.721283       1.816594       0.316697       0.418734       1.745981       0.201020       1.601273           0.000000
           21              H       6.567141      13.660927      10.965150       0.285769       0.656484 0.42916655E+01  0.36021863E+02                                 1.260822                            1.224516      -1.012391       2.505480                    0.999853       2.455228       6.334903       0.556970       1.310189      -0.705474       0.026029      -0.024898      -0.029392       0.046490      -0.006332      -0.023412       0.000705      -0.025123      -0.009715      -0.031242       0.010896       0.020346              1.267302       1.350119      -0.144363      -0.228312       1.231699       0.091620       1.220089           0.000001
           22              H       6.460291       1.260374      11.912100       0.274147       0.597267 0.37477184E+01  0.31184470E+02                                 1.284704                            1.218769      -1.015454       2.473587                    0.999983       2.868932       8.002730       0.495253       1.486303      -0.666564       0.012981       0.022281       0.023524       0.034904      -0.006281       0.015083      -0.003069      -0.038448       0.001086      -0.027913       0.006104       0.021809              1.322278       1.376477       0.216308       0.265683       1.260340       0.134232       1.330017          -0.000000
           23              H       3.680147       8.735749      19.219250       0.108198       1.104624 0.79777608E+01  0.78383830E+02                                 1.775278                            1.658733      -0.974545       2.411493                    0.998141       3.542482       9.970646       0.482012       1.293312      -0.705988      -0.024632       0.024236       0.015352       0.037812      -0.010990      -0.010418       0.002819      -0.001509       0.022733      -0.016392      -0.000714       0.017106              1.835823       2.112973      -0.455546      -0.063018       1.851568       0.082166       1.542930           0.000001
           24              H       4.653095       7.354638      20.765050       0.113101       1.138237 0.82816846E+01  0.81647842E+02                                 1.768363                            1.657536      -1.093137       2.361123                    0.996615       3.490695       9.652594       0.499392       1.244052      -0.717121      -0.012296       0.004547       0.035520       0.037862      -0.012319      -0.008647      -0.000032       0.011422       0.023029      -0.018325       0.001988       0.016337              1.811282       1.528842      -0.067562      -0.163094       1.470430      -0.048310       2.434575           0.000002
           25              H       7.068512       5.889600      17.971400       0.104088       1.057013 0.78185748E+01  0.77298803E+02                                 1.785867                            1.688986      -1.242078       2.282577                    0.994311       3.840325      11.248644       0.452798       1.368220      -0.688329       0.025056      -0.022318      -0.009928       0.034993      -0.011479      -0.006349       0.002645      -0.002887       0.010002      -0.013820       0.000110       0.013711              1.828132       1.989820      -0.454638      -0.193336       1.839750       0.156278       1.654826          -0.000000
           26              H       6.120222       7.286908      16.410850       0.113773       1.099379 0.80980089E+01  0.80223012E+02                                 1.785762                            1.682965      -1.315104       2.256661                    0.993596       3.725773      10.685438       0.471392       1.311605      -0.700360       0.010738      -0.001093      -0.036211       0.037785      -0.004274      -0.008836       0.000219       0.004753       0.020304      -0.009887      -0.002998       0.012886              1.821924       1.625235      -0.149777      -0.269640       1.503047       0.031532       2.337491          -0.000001
           27              H       0.580481      11.573064      13.419550       0.100914       1.128334 0.79652494E+01  0.78729023E+02                                 1.837175                            1.681902      -1.206533       2.307271                    0.994767       3.721579      10.726418       0.465305       1.331782      -0.696393      -0.008431       0.050017      -0.000595       0.050726      -0.004972       0.008192      -0.004492      -0.016471      -0.030196      -0.015553      -0.000850       0.016402              1.922560       1.439683       0.025978       0.046080       2.773183       0.116092       1.554814          -0.000001
           28              H       9.651396      10.486433      11.820650       0.142445       0.973476 0.69689384E+01  0.65283315E+02                                 1.557370                            1.496497      -0.774583       2.530020                    0.999819       3.055528       8.025016       0.542568       1.205081      -0.728619      -0.013696       0.020449      -0.024206       0.034521      -0.000683       0.013136       0.000065      -0.018667       0.000772      -0.018621       0.008961       0.009661              1.564355       1.508534      -0.198399       0.272636       1.622342      -0.224532       1.562190           0.000001
           29              H       0.801372       7.007152      13.242550       0.138633       1.027276 0.77604724E+01  0.75249380E+02                                 1.657235                            1.613194      -0.924745       2.449301                    0.999250       3.290117       9.012308       0.502314       1.257524      -0.715445       0.012410      -0.035377       0.000917       0.037502      -0.009852       0.010164      -0.003641      -0.022299      -0.024911      -0.018405      -0.002440       0.020846              1.661863       1.409447       0.059890       0.024271       2.094968       0.101197       1.481175          -0.000001
           30              H       1.968498       8.174765      14.800150       0.098879       1.090335 0.79858603E+01  0.78469751E+02                                 1.763121                            1.662861      -0.913577       2.446926                    0.998335       3.505719       9.862001       0.480069       1.298439      -0.705412       0.029756      -0.030248       0.027101       0.050347      -0.009364       0.011532      -0.004150      -0.023003      -0.004691      -0.019564       0.000564       0.019000              1.798015       1.806733      -0.172812       0.399166       1.603964      -0.257756       1.983347          -0.000001
           31              H       1.021236       7.576970       9.808750       0.142626       1.031897 0.76206212E+01  0.74535727E+02                                 1.723716                            1.642222      -1.395794       2.223501                    0.994768       3.672711      10.549221       0.471875       1.327103      -0.696619       0.008824       0.030998       0.003420       0.032410       0.000710      -0.005825       0.001727      -0.012604      -0.004505      -0.009842       0.002435       0.007407              1.745514       1.506490       0.223572      -0.076664       2.226676       0.175917       1.503376           0.000001
           32              H       2.211992       6.376964       8.277700       0.085438       0.987922 0.69921620E+01  0.67194446E+02                                 1.709686                            1.597181      -1.119132       2.343238                    0.995237       3.729508      10.754435       0.465861       1.368132      -0.688648       0.032191       0.024372      -0.022292       0.046121       0.009242      -0.012787      -0.002189      -0.009271      -0.011116      -0.017148       0.000514       0.016633              1.762148       1.846279       0.315555      -0.443679       1.670404      -0.238434       1.769762           0.000002
           33              H       0.291782       3.139157       9.003400       0.093164       1.138780 0.80184649E+01  0.79208679E+02                                 1.831526                            1.674550      -1.199178       2.307698                    0.994943       3.719658      10.639286       0.472812       1.311403      -0.700657      -0.010019      -0.043471      -0.010694       0.045875       0.007242      -0.005854       0.003662      -0.009130      -0.027836      -0.014000       0.000793       0.013207              1.909508       1.471291       0.122285      -0.100993       2.670926       0.278814       1.586309           0.000002
           34              H       9.338039       4.153640      10.614100       0.142796       0.948996 0.65464484E+01  0.61845892E+02                                 1.662881                            1.546356      -1.123063       2.364878                    0.996492       3.495151       9.973023       0.473322       1.369760      -0.688864      -0.022297      -0.017729       0.017170       0.033260       0.004545      -0.008111       0.006576      -0.009156      -0.004633      -0.013997       0.004657       0.009340              1.721283       1.816594       0.316697      -0.418734       1.745981      -0.201020       1.601273           0.000000
           35              H       8.843859       8.425073      10.965150       0.285769       0.656484 0.42916654E+01  0.36021861E+02                                 1.260822                            1.224515      -1.012391       2.505480                    0.999853       2.455228       6.334902       0.556970       1.310189      -0.705474      -0.026029       0.024898      -0.029392       0.046490      -0.006332       0.023412      -0.000705      -0.025123      -0.009715      -0.031242       0.010896       0.020346              1.267302       1.350118      -0.144363       0.228312       1.231699      -0.091620       1.220088           0.000001
           36              H       8.950709       6.101626      11.912100       0.274147       0.597267 0.37477184E+01  0.31184469E+02                                 1.284704                            1.218769      -1.015454       2.473587                    0.999983       2.868932       8.002730       0.495253       1.486303      -0.666564      -0.012981      -0.022281       0.023524       0.034904      -0.006281      -0.015083       0.003069      -0.038448       0.001086      -0.027913       0.006104       0.021809              1.322278       1.376477       0.216308      -0.265683       1.260340      -0.134232       1.330017          -0.000000
           37              H       8.817147      13.350251       4.469250       0.108198       1.104624 0.79777604E+01  0.78383827E+02                                 1.775279                            1.658733      -0.974545       2.411493                    0.998141       3.542482       9.970647       0.482011       1.293312      -0.705988      -0.024632      -0.024236       0.015352       0.037812       0.010990      -0.010418      -0.002819      -0.001509       0.022733      -0.016392      -0.000714       0.017106              1.835824       2.112973       0.455546      -0.063018       1.851568      -0.082166       1.542930           0.000001
           38              H       9.790095       0.007362       6.015050       0.113101       1.138237 0.82816879E+01  0.81647877E+02                                 1.768363                            1.657536      -1.093137       2.361123                    0.996615       3.490696       9.652595       0.499392       1.244051      -0.717121      -0.012296      -0.004547       0.035520       0.037862       0.012319      -0.008647       0.000032       0.011422       0.023029      -0.018325       0.001987       0.016337              1.811282       1.528842       0.067562      -0.163094       1.470430       0.048310       2.434574           0.000002
           39              H       1.931512       1.472400       3.221400       0.104088       1.057013 0.78185748E+01  0.77298803E+02                                 1.785867                            1.688986      -1.242079       2.282577                    0.994311       3.840325      11.248644       0.452798       1.368220      -0.688329       0.025056       0.022318      -0.009928       0.034993       0.011479      -0.006349      -0.002645      -0.002887       0.010002      -0.013820       0.000109       0.013711              1.828132       1.989820       0.454638      -0.193336       1.839750      -0.156278       1.654826          -0.000000
           40              H       0.983222       0.075092       1.660850       0.113773       1.099379 0.80980089E+01  0.80223013E+02                                 1.785762                            1.682965      -1.315104       2.256661                    0.993596       3.725773      10.685438       0.471392       1.311605      -0.700360       0.010738       0.001093      -0.036211       0.037785       0.004274      -0.008836      -0.000219       0.004753       0.020304      -0.009887      -0.002998       0.012886              1.821924       1.625235       0.149777      -0.269640       1.503047      -0.031532       2.337491          -0.000001
           41              H       5.717481      10.512936      28.169550       0.100914       1.128334 0.79652488E+01  0.78729013E+02                                 1.837174                            1.681902      -1.206532       2.307271                    0.994767       3.721579      10.726417       0.465305       1.331782      -0.696393      -0.008431      -0.050017      -0.000595       0.050726       0.004972       0.008192       0.004492      -0.016471      -0.030196      -0.015553      -0.000850       0.016402              1.922560       1.439683      -0.025978       0.046080       2.773182      -0.116092       1.554814          -0.000001
           42              H       4.514396      11.599567      26.570650       0.142445       0.973475 0.69689349E+01  0.65283276E+02                                 1.557370                            1.496497      -0.774583       2.530020                    0.999819       3.055527       8.025014       0.542568       1.205082      -0.728619      -0.013696      -0.020449      -0.024206       0.034521       0.000683       0.013136      -0.000065      -0.018667       0.000772      -0.018621       0.008961       0.009661              1.564355       1.508534       0.198399       0.272636       1.622342       0.224532       1.562190           0.000001
           43              H       5.938372       0.354848      27.992550       0.138633       1.027276 0.77604724E+01  0.75249380E+02                                 1.657235                            1.613194      -0.924745       2.449301                    0.999250       3.290117       9.012308       0.502314       1.257524      -0.715445       0.012410       0.035377       0.000917       0.037502       0.009852       0.010164       0.003641      -0.022299      -0.024911      -0.018405      -0.002440       0.020846              1.661863       1.409447      -0.059890       0.024271       2.094968      -0.101197       1.481175          -0.000001
           44              H       7.105498      13.911235       0.050150       0.098879       1.090335 0.79858600E+01  0.78469749E+02                                 1.763121                            1.662861      -0.913577       2.446926                    0.998335       3.505719       9.862002       0.480069       1.298439      -0.705412       0.029756       0.030248       0.027101       0.050347       0.009364       0.011532       0.004150      -0.023003      -0.004691      -0.019564       0.000564       0.019000              1.798015       1.806734       0.172812       0.399166       1.603964       0.257757       1.983347          -0.000001
           45              H       6.158236      14.509030      24.558750       0.142626       1.031897 0.76206212E+01  0.74535727E+02                                 1.723716                            1.642222      -1.395794       2.223501                    0.994768       3.672711      10.549221       0.471875       1.327103      -0.696619       0.008824      -0.030998       0.003420       0.032410      -0.000710      -0.005825      -0.001727      -0.012604      -0.004505      -0.009842       0.002435       0.007407              1.745514       1.506490      -0.223572      -0.076664       2.226676      -0.175917       1.503376           0.000001
           46              H       7.348992       0.985036      23.027700       0.085438       0.987921 0.69921611E+01  0.67194438E+02                                 1.709687                            1.597181      -1.119132       2.343238                    0.995237       3.729508      10.754436       0.465861       1.368133      -0.688648       0.032191      -0.024372      -0.022292       0.046121      -0.009242      -0.012787       0.002189      -0.009271      -0.011116      -0.017148       0.000514       0.016633              1.762148       1.846279      -0.315555      -0.443679       1.670404       0.238434       1.769762           0.000002
           47              H       5.428782       4.222843      23.753400       0.093164       1.138780 0.80184636E+01  0.79208668E+02                                 1.831527                            1.674550      -1.199178       2.307698                    0.994943       3.719658      10.639288       0.472812       1.311404      -0.700657      -0.010019       0.043471      -0.010694       0.045875      -0.007242      -0.005854      -0.003662      -0.009130      -0.027836      -0.014000       0.000793       0.013207              1.909509       1.471291      -0.122285      -0.100993       2.670926      -0.278814       1.586309           0.000002
           48              H       4.201039       3.208360      25.364100       0.142796       0.948996 0.65464484E+01  0.61845892E+02                                 1.662881                            1.546356      -1.123063       2.364878                    0.996492       3.495151       9.973023       0.473322       1.369760      -0.688864      -0.022297       0.017729       0.017170       0.033260      -0.004545      -0.008111      -0.006576      -0.009156      -0.004633      -0.013997       0.004657       0.009340              1.721283       1.816594      -0.316697      -0.418734       1.745981       0.201020       1.601273           0.000000
           49              H       3.706859      13.660927      25.715150       0.285769       0.656484 0.42916642E+01  0.36021846E+02                                 1.260821                            1.224515      -1.012391       2.505480                    0.999853       2.455228       6.334900       0.556971       1.310188      -0.705474      -0.026029      -0.024898      -0.029392       0.046490       0.006332       0.023412       0.000705      -0.025123      -0.009715      -0.031242       0.010896       0.020346              1.267301       1.350118       0.144363       0.228312       1.231698       0.091620       1.220088           0.000001
           50              H       3.813709       1.260374      26.662100       0.274147       0.597267 0.37477184E+01  0.31184470E+02                                 1.284704                            1.218769      -1.015454       2.473587                    0.999983       2.868932       8.002730       0.495253       1.486303      -0.666564      -0.012981       0.022281       0.023524       0.034904       0.006281      -0.015083      -0.003069      -0.038448       0.001086      -0.027913       0.006104       0.021809              1.322278       1.376477      -0.216308      -0.265683       1.260340       0.134232       1.330017          -0.000000
           51              H       6.593853       8.735749       4.469250       0.108198       1.104624 0.79777608E+01  0.78383830E+02                                 1.775278                            1.658733      -0.974545       2.411493                    0.998141       3.542482       9.970646       0.482012       1.293312      -0.705988       0.024632       0.024236       0.015352       0.037812       0.010990       0.010418       0.002819      -0.001509       0.022733      -0.016392      -0.000714       0.017106              1.835823       2.112973       0.455546       0.063018       1.851568       0.082166       1.542930           0.000001
           52              H       5.620905       7.354638       6.015050       0.113101       1.138237 0.82816848E+01  0.81647842E+02                                 1.768363                            1.657536      -1.093137       2.361123                    0.996615       3.490695       9.652593       0.499392       1.244051      -0.717121       0.012296       0.004547       0.035520       0.037862       0.012319       0.008647      -0.000032       0.011422       0.023029      -0.018325       0.001988       0.016337              1.811282       1.528842       0.067562       0.163094       1.470430      -0.048310       2.434574           0.000002
           53              H       3.205488       5.889600       3.221400       0.104088       1.057013 0.78185748E+01  0.77298803E+02                                 1.785867                            1.688986      -1.242079       2.282577                    0.994311       3.840325      11.248644       0.452798       1.368220      -0.688329      -0.025056      -0.022318      -0.009928       0.034993       0.011479       0.006349       0.002645      -0.002887       0.010002      -0.013820       0.000110       0.013711              1.828132       1.989820       0.454638       0.193336       1.839750       0.156278       1.654826          -0.000000
           54              H       4.153778       7.286908       1.660850       0.113773       1.099379 0.80980083E+01  0.80223007E+02                                 1.785762                            1.682965      -1.315104       2.256661                    0.993596       3.725773      10.685439       0.471392       1.311605      -0.700360      -0.010738      -0.001093      -0.036211       0.037785       0.004274       0.008836       0.000219       0.004753       0.020303      -0.009887      -0.002998       0.012886              1.821925       1.625235       0.149777       0.269640       1.503048       0.031532       2.337491          -0.000001
           55              H       9.693519      11.573064      28.169550       0.100914       1.128335 0.79652501E+01  0.78729028E+02                                 1.837175                            1.681902      -1.206532       2.307271                    0.994767       3.721579      10.726417       0.465305       1.331782      -0.696393       0.008431       0.050017      -0.000595       0.050726       0.004972      -0.008192      -0.004492      -0.016471      -0.030196      -0.015553      -0.000850       0.016402              1.922560       1.439683      -0.025978      -0.046080       2.773183       0.116092       1.554814          -0.000001
           56              H       0.622604      10.486433      26.570650       0.142445       0.973475 0.69689363E+01  0.65283294E+02                                 1.557370                            1.496497      -0.774583       2.530020                    0.999819       3.055527       8.025015       0.542568       1.205082      -0.728618       0.013696       0.020449      -0.024206       0.034521       0.000683      -0.013136       0.000065      -0.018667       0.000772      -0.018622       0.008961       0.009661              1.564356       1.508535       0.198399      -0.272636       1.622342      -0.224532       1.562191           0.000001
           57              H       9.472628       7.007152      27.992550       0.138633       1.027276 0.77604724E+01  0.75249380E+02                                 1.657235                            1.613194      -0.924745       2.449301                    0.999250       3.290117       9.012308       0.502314       1.257524      -0.715445      -0.012410      -0.035377       0.000917       0.037502       0.009852      -0.010164      -0.003641      -0.022299      -0.024911      -0.018405      -0.002440       0.020846              1.661864       1.409447      -0.059890      -0.024271       2.094968       0.101197       1.481175          -0.000001
           58              H       8.305502       8.174765       0.050150       0.098879       1.090335 0.79858603E+01  0.78469751E+02                                 1.763121                            1.662861      -0.913577       2.446926                    0.998335       3.505719       9.862001       0.480069       1.298439      -0.705412      -0.029756      -0.030248       0.027101       0.050347       0.009364      -0.011532      -0.004150      -0.023003      -0.004691      -0.019564       0.000564       0.019000              1.798015       1.806733       0.172812      -0.399166       1.603964      -0.257756       1.983347          -0.000001
           59              H       9.252764       7.576970      24.558750       0.142626       1.031897 0.76206219E+01  0.74535733E+02                                 1.723715                            1.642222      -1.395794       2.223501                    0.994768       3.672711      10.549220       0.471876       1.327102      -0.696620      -0.008824       0.030998       0.003420       0.032410      -0.000710       0.005825       0.001727      -0.012604      -0.004505      -0.009842       0.002435       0.007407              1.745514       1.506490      -0.223572       0.076664       2.226676       0.175917       1.503376           0.000001
           60              H       8.062008       6.376964      23.027700       0.085438       0.987922 0.69921620E+01  0.67194447E+02                                 1.709686                            1.597181      -1.119132       2.343238                    0.995237       3.729508      10.754435       0.465861       1.368132      -0.688648      -0.032191       0.024372      -0.022292       0.046121      -0.009242       0.012787      -0.002189      -0.009271      -0.011116      -0.017148       0.000514       0.016633              1.762148       1.846279      -0.315555       0.443679       1.670404      -0.238434       1.769762           0.000002
           61              H       9.982218       3.139157      23.753400       0.093164       1.138780 0.80184636E+01  0.79208668E+02                                 1.831527                            1.674550      -1.199178       2.307698                    0.994943       3.719658      10.639288       0.472812       1.311404      -0.700657       0.010019      -0.043471      -0.010694       0.045875      -0.007242       0.005854       0.003662      -0.009130      -0.027836      -0.014000       0.000793       0.013207              1.909509       1.471291      -0.122285       0.100993       2.670926       0.278814       1.586309           0.000002
           62              H       0.935961       4.153640      25.364100       0.142796       0.948996 0.65464477E+01  0.61845885E+02                                 1.662881                            1.546356      -1.123063       2.364878                    0.996492       3.495151       9.973024       0.473322       1.369760      -0.688864       0.022297      -0.017729       0.017170       0.033260      -0.004545       0.008111       0.006576      -0.009156      -0.004633      -0.013997       0.004657       0.009340              1.721283       1.816594      -0.316697       0.418734       1.745981      -0.201020       1.601274           0.000000
           63              H       1.430141       8.425073      25.715150       0.285769       0.656484 0.42916642E+01  0.36021846E+02                                 1.260821                            1.224515      -1.012391       2.505480                    0.999853       2.455228       6.334900       0.556971       1.310188      -0.705474       0.026029       0.024898      -0.029392       0.046490       0.006332      -0.023412      -0.000705      -0.025123      -0.009715      -0.031242       0.010896       0.020346              1.267301       1.350118       0.144363      -0.228312       1.231698      -0.091620       1.220088           0.000001
           64              H       1.323291       6.101626      26.662100       0.274147       0.597267 0.37477184E+01  0.31184470E+02                                 1.284704                            1.218769      -1.015454       2.473587                    0.999983       2.868932       8.002730       0.495253       1.486303      -0.666564       0.012981      -0.022281       0.023524       0.034904       0.006281       0.015083       0.003069      -0.038448       0.001086      -0.027913       0.006104       0.021809              1.322278       1.376477      -0.216308       0.265683       1.260340      -0.134232       1.330017          -0.000000
           65              H       1.456853       1.373749      25.030750       0.108198       1.104624 0.79777613E+01  0.78383840E+02                                 1.775279                            1.658733      -0.974546       2.411493                    0.998141       3.542482       9.970648       0.482011       1.293312      -0.705988       0.024632       0.024236      -0.015352       0.037812       0.010990      -0.010418      -0.002819      -0.001509       0.022733      -0.016392      -0.000714       0.017106              1.835824       2.112973       0.455546      -0.063018       1.851569      -0.082166       1.542930           0.000001
           66              H       0.483905      -0.007362      23.484950       0.113100       1.138238 0.82816940E+01  0.81647954E+02                                 1.768364                            1.657536      -1.093138       2.361122                    0.996615       3.490697       9.652599       0.499392       1.244051      -0.717121       0.012296       0.004547      -0.035520       0.037862       0.012319      -0.008647       0.000032       0.011422       0.023029      -0.018325       0.001987       0.016337              1.811283       1.528843       0.067562      -0.163094       1.470430       0.048310       2.434576           0.000002
           67              H       8.342488      13.251600      26.278600       0.104088       1.057013 0.78185748E+01  0.77298803E+02                                 1.785867                            1.688986      -1.242079       2.282577                    0.994311       3.840325      11.248644       0.452798       1.368220      -0.688329      -0.025056      -0.022318       0.009928       0.034993       0.011479      -0.006349      -0.002645      -0.002887       0.010002      -0.013820       0.000109       0.013711              1.828132       1.989820       0.454638      -0.193336       1.839750      -0.156278       1.654826          -0.000000
           68              H       9.290778      14.648908      27.839150       0.113774       1.099379 0.80980105E+01  0.80223029E+02                                 1.785762                            1.682964      -1.315103       2.256661                    0.993596       3.725773      10.685437       0.471392       1.311604      -0.700360      -0.010738      -0.001093       0.036211       0.037785       0.004274      -0.008836      -0.000219       0.004753       0.020304      -0.009887      -0.002998       0.012886              1.821924       1.625234       0.149777      -0.269640       1.503047      -0.031532       2.337491          -0.000001
           69              H       4.556519       4.211064       1.330450       0.100914       1.128334 0.79652443E+01  0.78728963E+02                                 1.837174                            1.681902      -1.206532       2.307271                    0.994767       3.721578      10.726416       0.465304       1.331783      -0.696393       0.008431       0.050017       0.000595       0.050726       0.004972       0.008192       0.004492      -0.016471      -0.030196      -0.015553      -0.000850       0.016402              1.922560       1.439683      -0.025978       0.046080       2.773182      -0.116092       1.554814          -0.000001
           70              H       5.759604       3.124433       2.929350       0.142445       0.973475 0.69689351E+01  0.65283281E+02                                 1.557370                            1.496497      -0.774583       2.530020                    0.999819       3.055527       8.025015       0.542568       1.205082      -0.728618       0.013696       0.020449       0.024206       0.034521       0.000683       0.013136      -0.000065      -0.018667       0.000772      -0.018621       0.008961       0.009661              1.564356       1.508534       0.198399       0.272636       1.622342       0.224532       1.562190           0.000001
           71              H       4.335628      14.369152       1.507450       0.138633       1.027275 0.77604697E+01  0.75249351E+02                                 1.657236                            1.613194      -0.924745       2.449301                    0.999250       3.290116       9.012307       0.502314       1.257524      -0.715445      -0.012410      -0.035377      -0.000917       0.037502       0.009852       0.010164       0.003641      -0.022299      -0.024911      -0.018405      -0.002440       0.020846              1.661864       1.409448      -0.059890       0.024271       2.094969      -0.101197       1.481175          -0.000001
           72              H       3.168502       0.812765      29.449850       0.098879       1.090335 0.79858613E+01  0.78469764E+02                                 1.763121                            1.662861      -0.913577       2.446926                    0.998335       3.505719       9.862002       0.480069       1.298439      -0.705412      -0.029756      -0.030248      -0.027101       0.050347       0.009364       0.011532       0.004150      -0.023003      -0.004691      -0.019564       0.000564       0.019000              1.798015       1.806734       0.172812       0.399166       1.603964       0.257757       1.983347          -0.000001
           73              H       4.115764       0.214970       4.941250       0.142626       1.031897 0.76206219E+01  0.74535733E+02                                 1.723715                            1.642222      -1.395794       2.223501                    0.994768       3.672711      10.549220       0.471876       1.327102      -0.696620      -0.008824       0.030998      -0.003420       0.032410      -0.000710      -0.005825      -0.001727      -0.012604      -0.004505      -0.009842       0.002435       0.007407              1.745514       1.506490      -0.223572      -0.076664       2.226676      -0.175917       1.503376           0.000001
           74              H       2.925008      13.738964       6.472300       0.085438       0.987922 0.69921620E+01  0.67194446E+02                                 1.709686                            1.597181      -1.119131       2.343238                    0.995237       3.729508      10.754435       0.465861       1.368132      -0.688648      -0.032191       0.024372       0.022292       0.046121      -0.009242      -0.012787       0.002189      -0.009271      -0.011116      -0.017148       0.000514       0.016633              1.762148       1.846279      -0.315555      -0.443679       1.670404       0.238434       1.769762           0.000002
           75              H       4.845218      10.501157       5.746600       0.093164       1.138780 0.80184636E+01  0.79208671E+02                                 1.831527                            1.674550      -1.199179       2.307698                    0.994943       3.719658      10.639290       0.472811       1.311404      -0.700657       0.010019      -0.043471       0.010694       0.045875      -0.007242      -0.005854      -0.003662      -0.009130      -0.027836      -0.014000       0.000793       0.013207              1.909509       1.471291      -0.122285      -0.100993       2.670927      -0.278814       1.586309           0.000002
           76              H       6.072961      11.515640       4.135900       0.142796       0.948997 0.65464532E+01  0.61845946E+02                                 1.662881                            1.546356      -1.123063       2.364878                    0.996492       3.495152       9.973025       0.473322       1.369759      -0.688864       0.022297      -0.017729      -0.017170       0.033260      -0.004545      -0.008111      -0.006576      -0.009156      -0.004633      -0.013997       0.004657       0.009340              1.721283       1.816595      -0.316697      -0.418734       1.745982       0.201020       1.601274           0.000000
           77              H       6.567141       1.063073       3.784850       0.285769       0.656484 0.42916653E+01  0.36021859E+02                                 1.260822                            1.224515      -1.012391       2.505480                    0.999853       2.455228       6.334901       0.556970       1.310188      -0.705474       0.026029       0.024898       0.029392       0.046490       0.006332       0.023412       0.000705      -0.025123      -0.009715      -0.031242       0.010896       0.020346              1.267302       1.350118       0.144363       0.228312       1.231699       0.091620       1.220088           0.000001
           78              H       6.460291      13.463626       2.837900       0.274147       0.597266 0.37477177E+01  0.31184464E+02                                 1.284704                            1.218769      -1.015454       2.473587                    0.999983       2.868932       8.002731       0.495253       1.486303      -0.666564       0.012981      -0.022281      -0.023524       0.034904       0.006281      -0.015083      -0.003069      -0.038448       0.001086      -0.027913       0.006104       0.021809              1.322278       1.376477      -0.216308      -0.265683       1.260340       0.134232       1.330018          -0.000000
           79              H       3.680147       5.988251      25.030750       0.108198       1.104624 0.79777613E+01  0.78383840E+02                                 1.775279                            1.658733      -0.974546       2.411492                    0.998141       3.542482       9.970648       0.482011       1.293312      -0.705988      -0.024632      -0.024236      -0.015352       0.037812       0.010990       0.010418       0.002819      -0.001509       0.022733      -0.016392      -0.000714       0.017106              1.835824       2.112973       0.455546       0.063018       1.851569       0.082166       1.542930           0.000001
           80              H       4.653095       7.369362      23.484950       0.113100       1.138238 0.82816909E+01  0.81647918E+02                                 1.768364                            1.657536      -1.093138       2.361122                    0.996615       3.490696       9.652597       0.499392       1.244052      -0.717121      -0.012296      -0.004547      -0.035520       0.037862       0.012319       0.008647      -0.000032       0.011422       0.023029      -0.018325       0.001987       0.016337              1.811283       1.528843       0.067562       0.163094       1.470430      -0.048310       2.434576           0.000002
           81              H       7.068512       8.834400      26.278600       0.104088       1.057013 0.78185748E+01  0.77298803E+02                                 1.785867                            1.688986      -1.242078       2.282577                    0.994311       3.840325      11.248644       0.452798       1.368220      -0.688329       0.025056       0.022318       0.009928       0.034993       0.011479       0.006349       0.002645      -0.002887       0.010002      -0.013820       0.000110       0.013711              1.828132       1.989820       0.454638       0.193336       1.839750       0.156278       1.654826          -0.000000
           82              H       6.120222       7.437092      27.839150       0.113774       1.099379 0.80980098E+01  0.80223024E+02                                 1.785762                            1.682965      -1.315104       2.256661                    0.993596       3.725773      10.685438       0.471392       1.311604      -0.700360       0.010738       0.001093       0.036211       0.037785       0.004274       0.008836       0.000219       0.004753       0.020303      -0.009887      -0.002998       0.012886              1.821924       1.625235       0.149777       0.269640       1.503047       0.031532       2.337491          -0.000001
           83              H       0.580481       3.150936       1.330450       0.100914       1.128334 0.79652494E+01  0.78729023E+02                                 1.837175                            1.681902      -1.206533       2.307271                    0.994767       3.721579      10.726418       0.465305       1.331782      -0.696393      -0.008431      -0.050017       0.000595       0.050726       0.004972      -0.008192      -0.004492      -0.016471      -0.030196      -0.015553      -0.000850       0.016402              1.922560       1.439683      -0.025978      -0.046080       2.773183       0.116092       1.554814          -0.000001
           84              H       9.651396       4.237567       2.929350       0.142445       0.973476 0.69689384E+01  0.65283315E+02                                 1.557370                            1.496497      -0.774583       2.530020                    0.999819       3.055528       8.025016       0.542568       1.205081      -0.728619      -0.013696      -0.020449       0.024206       0.034521       0.000683      -0.013136       0.000065      -0.018667       0.000772      -0.018621       0.008961       0.009661              1.564355       1.508534       0.198399      -0.272636       1.622342      -0.224532       1.562190           0.000001
           85              H       0.801372       7.716848       1.507450       0.138633       1.027275 0.77604697E+01  0.75249351E+02                                 1.657236                            1.613194      -0.924745       2.449301                    0.999250       3.290116       9.012307       0.502314       1.257524      -0.715445       0.012410       0.035377      -0.000917       0.037502       0.009852      -0.010164      -0.003641      -0.022299      -0.024911      -0.018405      -0.002440       0.020846              1.661864       1.409448      -0.059890      -0.024271       2.094969       0.101197       1.481175          -0.000001
           86              H       1.968498       6.549235      29.449850       0.098879       1.090335 0.79858604E+01  0.78469751E+02                                 1.763121                            1.662861      -0.913577       2.446926                    0.998335       3.505719       9.862001       0.480069       1.298439      -0.705412       0.029756       0.030248      -0.027101       0.050347       0.009364      -0.011532      -0.004150      -0.023003      -0.004691      -0.019564       0.000564       0.019000              1.798015       1.806733       0.172812      -0.399166       1.603964      -0.257756       1.983347          -0.000001
           87              H       1.021236       7.147030       4.941250       0.142626       1.031897 0.76206212E+01  0.74535727E+02                                 1.723716                            1.642222      -1.395794       2.223501                    0.994768       3.672711      10.549221       0.471875       1.327103      -0.696619       0.008824      -0.030998      -0.003420       0.032410      -0.000710       0.005825       0.001727      -0.012604      -0.004505      -0.009842       0.002435       0.007407              1.745514       1.506490      -0.223572       0.076665       2.226676       0.175917       1.503376           0.000001
           88              H       2.211992       8.347036       6.472300       0.085438       0.987922 0.69921620E+01  0.67194447E+02                                 1.709686                            1.597181      -1.119131       2.343238                    0.995237       3.729508      10.754435       0.465861       1.368132      -0.688648       0.032191      -0.024372       0.022292       0.046121      -0.009242       0.012787      -0.002189      -0.009271      -0.011116      -0.017148       0.000514       0.016633              1.762148       1.846279      -0.315555       0.443679       1.670404      -0.238434       1.769762           0.000002
           89              H       0.291782      11.584843       5.746600       0.093164       1.138780 0.80184680E+01  0.79208721E+02                                 1.831527                            1.674550      -1.199179       2.307698                    0.994943       3.719659      10.639291       0.472812       1.311403      -0.700657      -0.010019       0.043471       0.010694       0.045875      -0.007242       0.005854       0.003662      -0.009130      -0.027836      -0.014000       0.000793       0.013207              1.909509       1.471291      -0.122285       0.100993       2.670927       0.278814       1.586309           0.000002
           90              H       9.338039      10.570360       4.135900       0.142796       0.948997 0.65464518E+01  0.61845933E+02                                 1.662882                            1.546356      -1.123064       2.364878                    0.996492       3.495152       9.973027       0.473322       1.369760      -0.688864      -0.022297       0.017729      -0.017170       0.033260      -0.004545       0.008111       0.006576      -0.009156      -0.004633      -0.013997       0.004657       0.009340              1.721284       1.816595      -0.316697       0.418734       1.745982      -0.201020       1.601274           0.000000
           91              H       8.843859       6.298927       3.784850       0.285769       0.656484 0.42916653E+01  0.36021859E+02                                 1.260822                            1.224515      -1.012391       2.505480                    0.999853       2.455228       6.334901       0.556970       1.310188      -0.705474      -0.026029      -0.024898       0.029392       0.046490       0.006332      -0.023412      -0.000705      -0.025123      -0.009715      -0.031242       0.010896       0.020346              1.267302       1.350118       0.144363      -0.228312       1.231699      -0.091620       1.220088           0.000001
           92              H       8.950709       8.622374       2.837900       0.274147       0.597267 0.37477184E+01  0.31184470E+02                                 1.284704                            1.218769      -1.015454       2.473587                    0.999983       2.868932       8.002730       0.495253       1.486303      -0.666564      -0.012981       0.022281      -0.023524       0.034904       0.006281       0.015083       0.003069      -0.038448       0.001086      -0.027913       0.006104       0.021809              1.322278       1.376477      -0.216308       0.265683       1.260340      -0.134232       1.330017          -0.000000
           93              H       8.817147       1.373749      10.280750       0.108198       1.104624 0.79777613E+01  0.78383840E+02                                 1.775279                            1.658733      -0.974546       2.411492                    0.998141       3.542482       9.970648       0.482011       1.293312      -0.705988      -0.024632       0.024236      -0.015352       0.037812      -0.010990       0.010418      -0.002819      -0.001509       0.022733      -0.016392      -0.000714       0.017106              1.835824       2.112973      -0.455546       0.063018       1.851569      -0.082166       1.542930           0.000001
           94              H       9.790095      -0.007362       8.734950       0.113100       1.138238 0.82816980E+01  0.81648004E+02                                 1.768364                            1.657537      -1.093138       2.361122                    0.996615       3.490698       9.652603       0.499392       1.244051      -0.717121      -0.012296       0.004547      -0.035520       0.037862      -0.012319       0.008647       0.000032       0.011422       0.023029      -0.018325       0.001987       0.016337              1.811284       1.528843      -0.067562       0.163094       1.470431       0.048310       2.434577           0.000002
           95              H       1.931512      13.251600      11.528600       0.104088       1.057014 0.78185796E+01  0.77298857E+02                                 1.785867                            1.688986      -1.242079       2.282577                    0.994311       3.840326      11.248645       0.452799       1.368219      -0.688329       0.025056      -0.022318       0.009928       0.034993      -0.011479       0.006349      -0.002645      -0.002887       0.010002      -0.013820       0.000109       0.013711              1.828132       1.989820      -0.454638       0.193336       1.839750      -0.156278       1.654826          -0.000000
           96              H       0.983222      14.648908      13.089150       0.113773       1.099379 0.80980095E+01  0.80223018E+02                                 1.785762                            1.682965      -1.315104       2.256661                    0.993596       3.725773      10.685437       0.471392       1.311605      -0.700360       0.010738      -0.001093       0.036211       0.037785      -0.004274       0.008836      -0.000219       0.004753       0.020303      -0.009887      -0.002998       0.012886              1.821924       1.625235      -0.149777       0.269640       1.503047      -0.031532       2.337491          -0.000001
           97              H       5.717481       4.211064      16.080450       0.100914       1.128334 0.79652443E+01  0.78728963E+02                                 1.837174                            1.681902      -1.206532       2.307271                    0.994767       3.721578      10.726416       0.465304       1.331783      -0.696393      -0.008431       0.050017       0.000595       0.050726      -0.004972      -0.008192       0.004492      -0.016471      -0.030196      -0.015553      -0.000850       0.016402              1.922560       1.439683       0.025978      -0.046080       2.773182      -0.116092       1.554814          -0.000001
           98              H       4.514396       3.124433      17.679350       0.142445       0.973475 0.69689351E+01  0.65283281E+02                                 1.557370                            1.496497      -0.774583       2.530020                    0.999819       3.055527       8.025015       0.542568       1.205082      -0.728618      -0.013696       0.020449       0.024206       0.034521      -0.000683      -0.013136      -0.000065      -0.018667       0.000772      -0.018621       0.008961       0.009661              1.564356       1.508534      -0.198399      -0.272636       1.622342       0.224532       1.562190           0.000001
           99              H       5.938372      14.369152      16.257450       0.138633       1.027275 0.77604684E+01  0.75249336E+02                                 1.657236                            1.613194      -0.924745       2.449301                    0.999250       3.290116       9.012307       0.502314       1.257524      -0.715445       0.012410      -0.035377      -0.000917       0.037502      -0.009852      -0.010164       0.003641      -0.022299      -0.024911      -0.018405      -0.002440       0.020846              1.661864       1.409447       0.059890      -0.024271       2.094968      -0.101197       1.481175          -0.000001
          100              H       7.105498       0.812765      14.699850       0.098879       1.090335 0.79858603E+01  0.78469751E+02                                 1.763121                            1.662861      -0.913577       2.446926                    0.998335       3.505719       9.862001       0.480069       1.298439      -0.705412       0.029756      -0.030248      -0.027101       0.050347      -0.009364      -0.011532       0.004150      -0.023003      -0.004691      -0.019564       0.000564       0.019000              1.798015       1.806733      -0.172812      -0.399166       1.603964       0.257756       1.983347          -0.000001
          101              H       6.158236       0.214970      19.691250       0.142626       1.031897 0.76206212E+01  0.74535727E+02                                 1.723716                            1.642222      -1.395794       2.223501                    0.994768       3.672711      10.549221       0.471875       1.327103      -0.696619       0.008824       0.030998      -0.003420       0.032410       0.000710       0.005825      -0.001727      -0.012604      -0.004505      -0.009842       0.002435       0.007407              1.745514       1.506490       0.223572       0.076664       2.226676      -0.175917       1.503376           0.000001
          102              H       7.348992      13.738964      21.222300       0.085438       0.987922 0.69921620E+01  0.67194446E+02                                 1.709686                            1.597181      -1.119131       2.343238                    0.995237       3.729508      10.754435       0.465861       1.368132      -0.688648       0.032191       0.024372       0.022292       0.046121       0.009242       0.012787       0.002189      -0.009271      -0.011116      -0.017148       0.000514       0.016633              1.762148       1.846279       0.315555       0.443679       1.670404       0.238434       1.769762           0.000002
          103              H       5.428782      10.501157      20.496600       0.093164       1.138780 0.80184636E+01  0.79208671E+02                                 1.831527                            1.674550      -1.199179       2.307697                    0.994943       3.719658      10.639290       0.472811       1.311404      -0.700657      -0.010019      -0.043471       0.010694       0.045875       0.007242       0.005854      -0.003662      -0.009130      -0.027836      -0.014000       0.000793       0.013207              1.909509       1.471291       0.122285       0.100993       2.670927      -0.278814       1.586309           0.000002
          104              H       4.201039      11.515640      18.885900       0.142796       0.948997 0.65464532E+01  0.61845946E+02                                 1.662881                            1.546356      -1.123063       2.364878                    0.996492       3.495152       9.973025       0.473322       1.369759      -0.688864      -0.022297      -0.017729      -0.017170       0.033260       0.004545       0.008111      -0.006576      -0.009156      -0.004633      -0.013997       0.004657       0.009340              1.721283       1.816595       0.316697       0.418734       1.745982       0.201020       1.601274           0.000000
          105              H       3.706859       1.063073      18.534850       0.285769       0.656484 0.42916654E+01  0.36021861E+02                                 1.260822                            1.224515      -1.012391       2.505480                    0.999853       2.455228       6.334902       0.556970       1.310189      -0.705474      -0.026029       0.024898       0.029392       0.046490      -0.006332      -0.023412       0.000705      -0.025123      -0.009715      -0.031242       0.010896       0.020346              1.267302       1.350118      -0.144363      -0.228312       1.231699       0.091620       1.220088           0.000001
          106              H       3.813709      13.463626      17.587900       0.274147       0.597267 0.37477184E+01  0.31184469E+02                                 1.284704                            1.218769      -1.015454       2.473587                    0.999983       2.868932       8.002730       0.495253       1.486303      -0.666564      -0.012981      -0.022281      -0.023524       0.034904      -0.006281       0.015083      -0.003069      -0.038448       0.001086      -0.027913       0.006104       0.021809              1.322278       1.376477       0.216308       0.265683       1.260340       0.134232       1.330017          -0.000000
          107              H       6.593853       5.988251      10.280750       0.108198       1.104624 0.79777613E+01  0.78383840E+02                                 1.775279                            1.658733      -0.974546       2.411493                    0.998141       3.542482       9.970648       0.482011       1.293312      -0.705988       0.024632      -0.024236      -0.015352       0.037812      -0.010990      -0.010418       0.002819      -0.001509       0.022733      -0.016392      -0.000714       0.017106              1.835824       2.112973      -0.455546      -0.063018       1.851569       0.082166       1.542930           0.000001
          108              H       5.620905       7.369362       8.734950       0.113100       1.138238 0.82816940E+01  0.81647954E+02                                 1.768364                            1.657536      -1.093138       2.361122                    0.996615       3.490697       9.652599       0.499392       1.244051      -0.717121       0.012296      -0.004547      -0.035520       0.037862      -0.012319      -0.008647      -0.000032       0.011422       0.023029      -0.018325       0.001987       0.016337              1.811283       1.528843      -0.067562      -0.163094       1.470430      -0.048310       2.434576           0.000002
          109              H       3.205488       8.834400      11.528600       0.104088       1.057013 0.78185748E+01  0.77298803E+02                                 1.785867                            1.688986      -1.242078       2.282577                    0.994311       3.840325      11.248644       0.452798       1.368220      -0.688329      -0.025056       0.022318       0.009928       0.034993      -0.011479      -0.006349       0.002645      -0.002887       0.010002      -0.013820       0.000110       0.013711              1.828132       1.989820      -0.454638      -0.193336       1.839750       0.156278       1.654826          -0.000000
          110              H       4.153778       7.437092      13.089150       0.113773       1.099379 0.80980096E+01  0.80223018E+02                                 1.785762                            1.682965      -1.315104       2.256661                    0.993596       3.725773      10.685437       0.471392       1.311605      -0.700360      -0.010738       0.001093       0.036211       0.037785      -0.004274      -0.008836       0.000219       0.004753       0.020304      -0.009887      -0.002998       0.012886              1.821924       1.625235      -0.149777      -0.269640       1.503047       0.031532       2.337491          -0.000001
          111              H       9.693519       3.150936      16.080450       0.100914       1.128334 0.79652494E+01  0.78729023E+02                                 1.837175                            1.681902      -1.206533       2.307271                    0.994767       3.721579      10.726418       0.465305       1.331782      -0.696393       0.008431      -0.050017       0.000595       0.050726      -0.004972       0.008192      -0.004492      -0.016471      -0.030196      -0.015553      -0.000850       0.016402              1.922560       1.439683       0.025978       0.046080       2.773183       0.116092       1.554814          -0.000001
          112              H       0.622604       4.237567      17.679350       0.142445       0.973476 0.69689388E+01  0.65283324E+02                                 1.557370                            1.496497      -0.774583       2.530020                    0.999819       3.055528       8.025018       0.542568       1.205082      -0.728618       0.013696      -0.020449       0.024206       0.034521      -0.000683       0.013136       0.000065      -0.018667       0.000772      -0.018621       0.008961       0.009661              1.564356       1.508535      -0.198399       0.272636       1.622342      -0.224532       1.562191           0.000001
          113              H       9.472628       7.716848      16.257450       0.138633       1.027275 0.77604697E+01  0.75249351E+02                                 1.657236                            1.613194      -0.924745       2.449301                    0.999250       3.290116       9.012307       0.502314       1.257524      -0.715445      -0.012410       0.035377      -0.000917       0.037502      -0.009852       0.010164      -0.003641      -0.022299      -0.024911      -0.018405      -0.002440       0.020846              1.661864       1.409448       0.059890       0.024271       2.094969       0.101197       1.481175          -0.000001
          114              H       8.305502       6.549235      14.699850       0.098879       1.090335 0.79858604E+01  0.78469751E+02                                 1.763121                            1.662861      -0.913577       2.446926                    0.998335       3.505719       9.862001       0.480069       1.298439      -0.705412      -0.029756       0.030248      -0.027101       0.050347      -0.009364       0.011532      -0.004150      -0.023003      -0.004691      -0.019564       0.000564       0.019000              1.798015       1.806733      -0.172812       0.399166       1.603964      -0.257756       1.983347          -0.000001
          115              H       9.252764       7.147030      19.691250       0.142626       1.031897 0.76206212E+01  0.74535727E+02                                 1.723716                            1.642222      -1.395794       2.223501                    0.994768       3.672711      10.549221       0.471875       1.327103      -0.696619      -0.008824      -0.030998      -0.003420       0.032410       0.000710      -0.005825       0.001727      -0.012604      -0.004505      -0.009842       0.002435       0.007407              1.745514       1.506490       0.223572      -0.076665       2.226676       0.175917       1.503376           0.000001
          116              H       8.062008       8.347036      21.222300       0.085438       0.987922 0.69921628E+01  0.67194455E+02                                 1.709686                            1.597181      -1.119131       2.343238                    0.995237       3.729508      10.754434       0.465861       1.368132      -0.688648      -0.032191      -0.024372       0.022292       0.046121       0.009242      -0.012787      -0.002189      -0.009271      -0.011116      -0.017148       0.000514       0.016633              1.762148       1.846279       0.315555      -0.443679       1.670404      -0.238434       1.769762           0.000002
          117              H       9.982218      11.584843      20.496600       0.093164       1.138780 0.80184636E+01  0.79208671E+02                                 1.831527                            1.674550      -1.199179       2.307698                    0.994943       3.719658      10.639290       0.472811       1.311404      -0.700657       0.010019       0.043471       0.010694       0.045875       0.007242      -0.005854       0.003662      -0.009130      -0.027836      -0.014000       0.000793       0.013207              1.909509       1.471291       0.122285      -0.100993       2.670927       0.278814       1.586309           0.000002
          118              H       0.935961      10.570360      18.885900       0.142796       0.948997 0.65464525E+01  0.61845939E+02                                 1.662881                            1.546356      -1.123064       2.364878                    0.996492       3.495152       9.973026       0.473322       1.369759      -0.688864       0.022297       0.017729      -0.017170       0.033260       0.004545      -0.008111       0.006576      -0.009156      -0.004633      -0.013997       0.004657       0.009340              1.721283       1.816595       0.316697      -0.418734       1.745982      -0.201020       1.601274           0.000000
          119              H       1.430141       6.298927      18.534850       0.285769       0.656484 0.42916655E+01  0.36021863E+02                                 1.260822                            1.224516      -1.012391       2.505480                    0.999853       2.455228       6.334903       0.556970       1.310189      -0.705474       0.026029      -0.024898       0.029392       0.046490      -0.006332       0.023412      -0.000705      -0.025123      -0.009715      -0.031242       0.010896       0.020346              1.267302       1.350119      -0.144363       0.228312       1.231699      -0.091620       1.220089           0.000001
          120              H       1.323291       8.622374      17.587900       0.274147       0.597267 0.37477184E+01  0.31184469E+02                                 1.284704                            1.218769      -1.015454       2.473587                    0.999983       2.868932       8.002730       0.495253       1.486303      -0.666564       0.012981       0.022281      -0.023524       0.034904      -0.006281      -0.015083       0.003069      -0.038448       0.001086      -0.027913       0.006104       0.021809              1.322278       1.376477       0.216308      -0.265683       1.260340      -0.134232       1.330017          -0.000000
          121              C       0.966783      13.010126      16.614400       0.570130      23.558824 0.25378379E+03  0.52763735E+04                                 7.571141                            5.633956       0.038268       2.059691                    0.999691      22.769529      63.946797       0.628116       0.469023      -1.021043       0.033190      -0.043930      -0.026339       0.061034       0.056756      -0.018681      -0.052159      -0.032040      -0.123827      -0.069032      -0.030685       0.099717              9.006512       8.823688      -3.700056      -1.043172       8.061133       2.893040      10.134715          -0.000002
          122              C       0.351371      13.940683      17.640410      -0.028841      37.670065 0.44684543E+03  0.10509928E+05                                 9.751384                            7.019913       0.025555       2.008193                    0.999462      27.519808      77.489935       0.629689       0.413559      -1.072904      -0.025341       0.025373       0.028862       0.046033      -0.001063       0.000241      -0.003845       0.003129       0.022284      -0.006561      -0.001965       0.008526             12.000262      11.111986      -6.042788      -2.210771      11.440399       3.952213      13.448399          -0.000002
          123              C       0.774660      13.925959      18.959355      -0.129721      33.729796 0.44245148E+03  0.10483418E+05                                 9.130783                            7.064892       0.103063       2.000213                    0.999802      29.817711      87.018612       0.611072       0.423035      -1.056412      -0.028675       0.007748       0.007738       0.030694      -0.012974       0.018683      -0.022331       0.000932      -0.026155      -0.027790      -0.008333       0.036123             10.458250       9.548459      -4.037222      -1.711477       9.315409       2.914863      12.510882           0.000001
          124              C       0.191096       0.030920      19.883000      -0.121959      33.439000 0.42688963E+03  0.10031807E+05                                 9.097178                            6.950999       0.022937       1.976295                    0.999687      29.661885      86.412149       0.614091       0.424434      -1.054778      -0.012629      -0.016536      -0.024890       0.032442       0.005680       0.019309      -0.013698       0.007089       0.048731      -0.026597      -0.003213       0.029810             10.488359       9.691649      -4.762369      -1.729949      10.031591       2.849920      11.741837           0.000003
          125              C       9.454135       0.898164      19.531950      -0.018083      36.765266 0.43341675E+03  0.10128593E+05                                 9.645573                            6.951032       0.007802       2.011455                    0.999384      27.122167      76.419374       0.626958       0.418046      -1.068748       0.013473      -0.033064      -0.027575       0.045112       0.008684       0.000033      -0.001952       0.009111      -0.024512      -0.009064      -0.004872       0.013936             11.847413       9.607313      -5.052514      -2.117410      11.320731       4.628707      14.614194           0.000001
          126              C       9.028791       0.899636      18.228050      -0.129101      33.354279 0.45077953E+03  0.10757085E+05                                 9.128013                            7.176078      -0.006291       1.966454                    0.999648      30.125457      88.942283       0.599148       0.428392      -1.050506       0.019817      -0.021281       0.002155       0.029159      -0.007240       0.000134      -0.019325      -0.006285      -0.057041      -0.028425       0.004167       0.024258             10.327480       8.623504      -3.643198      -0.740031       9.021138       2.461331      13.337800          -0.000001
          127              C       9.600026       0.064786      17.286705      -0.107778      33.821724 0.43660433E+03  0.10342614E+05                                 9.252791                            7.091363      -0.124517       1.932609                    0.999441      29.856060      88.009725       0.598634       0.431919      -1.047677       0.007243       0.004219       0.024241       0.025650       0.021884       0.002164      -0.014634      -0.011218       0.046042      -0.032750       0.006304       0.026446             10.670479      10.298987      -5.329827      -0.902425      10.332816       2.269241      11.379632          -0.000002
          128              C       8.853106       1.836083      20.529050       0.615863      20.298243 0.21382288E+03  0.42835258E+04                                 7.007428                            5.257198      -0.070329       2.049733                    0.999522      21.727921      61.026009       0.630773       0.484714      -1.006916      -0.026780       0.037790       0.028864       0.054575       0.035457      -0.025155      -0.076652      -0.097208      -0.028531      -0.061143      -0.055404       0.116547              8.328501       7.314004      -2.156886      -1.002509       7.772398       4.250945       9.899102           0.000002
          129              C       4.520560      11.442020      13.390050       0.111823      26.345174 0.34139308E+03  0.75923824E+04                                 7.835144                            6.271780       0.049552       2.028548                    0.999653      26.282737      74.668635       0.637418       0.432074      -1.049298      -0.017037       0.040844       0.023185       0.049960      -0.019196       0.033867       0.019104      -0.002779      -0.020987      -0.049939       0.017998       0.031941              8.610914       6.727685       0.690401      -3.081481      10.913798      -1.363620       8.191259          -0.000003
          130              C       5.261315      12.088404      12.434250      -0.251127      32.548848 0.44052285E+03  0.10347030E+05                                 8.707535                            6.912898       0.255859       2.055526                    0.999767      29.600163      83.889253       0.641026       0.406802      -1.074972      -0.011533      -0.014835      -0.012716       0.022689      -0.009586      -0.025630       0.010782      -0.009446       0.048076      -0.028116      -0.008012       0.036128              9.665006       7.150479       1.391782      -2.998537      13.356987      -2.320661       8.487553          -0.000002
          131              C       5.264398      13.481294      12.387050       0.281940      28.624934 0.33767002E+03  0.74377755E+04                                 8.288848                            6.249746       0.145161       2.077059                    0.999293      24.235613      67.002931       0.641050       0.433774      -1.055492       0.010152       0.018312      -0.025581       0.033057       0.001254      -0.013932      -0.009707      -0.017114       0.011897      -0.019656       0.000600       0.019056              9.625374       7.505585       2.113466      -3.819970      12.108738      -3.263653       9.261798          -0.000002
          132              C       4.414738      14.152709      13.277950      -0.256011      32.252763 0.47884762E+03  0.11526087E+05                                 8.751076                            7.302841       0.136980       2.011158                    0.999238      30.483057      88.501498       0.609262       0.417655      -1.064042      -0.024330      -0.003004      -0.005995       0.025237      -0.018340      -0.002472      -0.001099      -0.024088      -0.061224      -0.021180      -0.010966       0.032146              9.421187       8.065537       1.502415      -3.749927       9.998900      -2.003728      10.199124          -0.000004
          133              C       3.703777      13.441540      14.201890       0.098786      26.201770 0.34221239E+03  0.76065454E+04                                 7.751136                            6.247608       0.229090       2.087343                    0.999745      26.215913      74.183971       0.644245       0.427723      -1.053149       0.001320      -0.044764      -0.024230       0.050918      -0.031060       0.022528       0.019368       0.012779      -0.025918      -0.048839       0.011962       0.036877              8.510414       6.864991       1.213696      -2.961447      10.191118      -1.481763       8.475134          -0.000003
          134              C       5.256178       1.373749      10.378985       0.273512      29.321069 0.33034239E+03  0.72355488E+04                                 8.368367                            6.131720       0.208761       2.094272                    0.998963      24.252862      66.831430       0.655190       0.426807      -1.059923       0.021077      -0.013713       0.023029       0.034097      -0.009351       0.020465      -0.006875      -0.017437      -0.006499      -0.025742       0.001205       0.024537              9.897791       8.609704      -0.514245       4.613636      11.047395      -3.451285      10.036273          -0.000000
          135              C       4.285285       0.689083       9.670100      -0.265227      34.579585 0.47911834E+03  0.11566743E+05                                 9.240682                            7.345485      -0.055813       1.948186                    0.998491      30.932020      90.768486       0.600770       0.422308      -1.058116      -0.018016      -0.005597      -0.007590       0.020335       0.001044      -0.002326      -0.004814      -0.006594      -0.012391      -0.006724      -0.001047       0.007770             10.200469       9.510761       0.506070       4.698781      10.688524      -2.173366      10.402121           0.000003
          136              C       3.589736       1.428228       8.753535       0.113524      26.321221 0.33008497E+03  0.72890250E+04                                 7.851500                            6.181799       0.161409       2.070365                    0.999654      26.028061      74.004176       0.638892       0.434145      -1.046652       0.025401       0.042151       0.014313       0.051252       0.016204      -0.026301       0.028085       0.025504       0.011626      -0.049042       0.013885       0.035156              8.706720       7.269621       0.147053       3.343769      10.501282      -1.997324       8.349256           0.000004
          137              C       4.694191       3.321734       9.174795       0.111426      26.376733 0.31611226E+03  0.68952553E+04                                 7.796692                            5.996326       0.117252       2.055317                    0.999731      25.784654      72.514104       0.658319       0.426541      -1.052833      -0.023572      -0.043255      -0.021167       0.053616       0.008039      -0.039265       0.013233      -0.005101      -0.009119      -0.045883       0.008246       0.037637              8.798461       7.951751       0.093718       3.949561       9.984213      -1.798219       8.459418           0.000004
          138              C       5.443165       2.722468      10.132070      -0.258811      35.677338 0.45587883E+03  0.10839906E+05                                 9.367284                            7.101903       0.130028       2.013872                    0.998881      30.105140      86.890373       0.620867       0.414888      -1.065741      -0.002141       0.008628       0.004002       0.009749       0.012993       0.018441       0.002609       0.021732       0.039173      -0.024507      -0.005387       0.029894             10.759518       9.215715      -0.300760       4.477482      13.135525      -3.067032       9.927315           0.000002
          139              C       4.170217       9.075874      16.614400       0.570130      23.558823 0.25378377E+03  0.52763730E+04                                 7.571141                            5.633956       0.038268       2.059691                    0.999691      22.769528      63.946794       0.628116       0.469023      -1.021043      -0.033190       0.043930      -0.026339       0.061034       0.056756       0.018681       0.052159      -0.032040      -0.123827      -0.069032      -0.030685       0.099717              9.006512       8.823687      -3.700056       1.043172       8.061133      -2.893040      10.134715          -0.000002
          140              C       4.785629       8.145317      17.640410      -0.028841      37.670064 0.44684543E+03  0.10509928E+05                                 9.751384                            7.019913       0.025555       2.008193                    0.999462      27.519808      77.489933       0.629689       0.413559      -1.072904       0.025341      -0.025373       0.028862       0.046033      -0.001063      -0.000241       0.003845       0.003129       0.022284      -0.006561      -0.001965       0.008526             12.000261      11.111986      -6.042788       2.210771      11.440398      -3.952213      13.448399          -0.000002
          141              C       4.362340       8.160041      18.959355      -0.129721      33.729796 0.44245148E+03  0.10483418E+05                                 9.130783                            7.064892       0.103063       2.000213                    0.999802      29.817711      87.018612       0.611072       0.423035      -1.056412       0.028675      -0.007748       0.007738       0.030694      -0.012974      -0.018683       0.022331       0.000932      -0.026155      -0.027790      -0.008333       0.036123             10.458250       9.548459      -4.037222       1.711477       9.315409      -2.914863      12.510882           0.000001
          142              C       4.945904       7.331080      19.883000      -0.121959      33.438999 0.42688961E+03  0.10031807E+05                                 9.097178                            6.950999       0.022937       1.976295                    0.999687      29.661884      86.412148       0.614090       0.424434      -1.054778       0.012629       0.016536      -0.024890       0.032442       0.005680      -0.019309       0.013698       0.007089       0.048731      -0.026597      -0.003213       0.029810             10.488359       9.691649      -4.762369       1.729949      10.031591      -2.849920      11.741837           0.000003
          143              C       5.956865       6.463836      19.531950      -0.018083      36.765264 0.43341673E+03  0.10128592E+05                                 9.645572                            6.951031       0.007802       2.011455                    0.999384      27.122166      76.419369       0.626958       0.418046      -1.068748      -0.013473       0.033064      -0.027575       0.045112       0.008684      -0.000033       0.001952       0.009111      -0.024512      -0.009064      -0.004872       0.013936             11.847412       9.607313      -5.052514       2.117410      11.320731      -4.628707      14.614192           0.000001
          144              C       6.382209       6.462364      18.228050      -0.129101      33.354278 0.45077953E+03  0.10757085E+05                                 9.128013                            7.176078      -0.006291       1.966454                    0.999648      30.125456      88.942277       0.599148       0.428392      -1.050506      -0.019817       0.021281       0.002155       0.029159      -0.007240      -0.000134       0.019325      -0.006285      -0.057041      -0.028425       0.004167       0.024258             10.327480       8.623503      -3.643198       0.740031       9.021137      -2.461331      13.337799          -0.000001
          145              C       5.810974       7.297214      17.286705      -0.107778      33.821724 0.43660434E+03  0.10342614E+05                                 9.252791                            7.091363      -0.124517       1.932609                    0.999441      29.856060      88.009724       0.598634       0.431919      -1.047677      -0.007243      -0.004219       0.024241       0.025650       0.021884      -0.002164       0.014634      -0.011218       0.046042      -0.032750       0.006304       0.026446             10.670479      10.298987      -5.329827       0.902425      10.332816      -2.269240      11.379632          -0.000002
          146              C       6.557894       5.525917      20.529050       0.615863      20.298241 0.21382285E+03  0.42835250E+04                                 7.007428                            5.257197      -0.070329       2.049733                    0.999522      21.727919      61.026003       0.630773       0.484714      -1.006916       0.026780      -0.037790       0.028864       0.054575       0.035457       0.025155       0.076652      -0.097208      -0.028531      -0.061143      -0.055404       0.116547              8.328501       7.314003      -2.156885       1.002509       7.772398      -4.250945       9.899102           0.000002
          147              C       0.616440      10.643980      13.390050       0.111824      26.345167 0.34139297E+03  0.75923791E+04                                 7.835142                            6.271778       0.049552       2.028548                    0.999653      26.282733      74.668614       0.637418       0.432074      -1.049299       0.017037      -0.040844       0.023185       0.049960      -0.019196      -0.033867      -0.019104      -0.002779      -0.020987      -0.049939       0.017998       0.031941              8.610912       6.727683       0.690400       3.081479      10.913796       1.363620       8.191256          -0.000003
          148              C      10.149685       9.997596      12.434250      -0.251126      32.548841 0.44052273E+03  0.10347026E+05                                 8.707533                            6.912897       0.255859       2.055526                    0.999767      29.600159      83.889235       0.641026       0.406802      -1.074972       0.011533       0.014835      -0.012716       0.022689      -0.009586       0.025631      -0.010782      -0.009446       0.048076      -0.028116      -0.008012       0.036128              9.665004       7.150477       1.391782       2.998536      13.356984       2.320660       8.487551          -0.000002
          149              C      10.146602       8.604706      12.387050       0.281940      28.624935 0.33767002E+03  0.74377756E+04                                 8.288849                            6.249746       0.145161       2.077059                    0.999293      24.235613      67.002932       0.641050       0.433774      -1.055492      -0.010152      -0.018312      -0.025581       0.033057       0.001254       0.013932       0.009707      -0.017114       0.011897      -0.019656       0.000600       0.019056              9.625374       7.505585       2.113466       3.819970      12.108738       3.263653       9.261798          -0.000002
          150              C       0.722262       7.933291      13.277950      -0.256011      32.252765 0.47884764E+03  0.11526088E+05                                 8.751076                            7.302841       0.136980       2.011158                    0.999238      30.483058      88.501502       0.609262       0.417655      -1.064042       0.024330       0.003004      -0.005995       0.025237      -0.018340       0.002472       0.001099      -0.024088      -0.061224      -0.021180      -0.010966       0.032146              9.421188       8.065537       1.502415       3.749928       9.998901       2.003728      10.199125          -0.000004
          151              C       1.433223       8.644460      14.201890       0.098786      26.201771 0.34221241E+03  0.76065460E+04                                 7.751136                            6.247608       0.229090       2.087343                    0.999745      26.215914      74.183974       0.644245       0.427723      -1.053149      -0.001320       0.044764      -0.024230       0.050918      -0.031060      -0.022528      -0.019368       0.012779      -0.025918      -0.048839       0.011962       0.036877              8.510414       6.864991       1.213697       2.961447      10.191118       1.481763       8.475134          -0.000003
          152              C      10.154822       5.988251      10.378985       0.273512      29.321070 0.33034241E+03  0.72355494E+04                                 8.368367                            6.131720       0.208761       2.094272                    0.998963      24.252863      66.831432       0.655190       0.426807      -1.059923      -0.021077       0.013713       0.023029       0.034097      -0.009351      -0.020465       0.006875      -0.017437      -0.006499      -0.025742       0.001205       0.024537              9.897791       8.609704      -0.514245      -4.613636      11.047395       3.451285      10.036273          -0.000000
          153              C       0.851715       6.672917       9.670100      -0.265227      34.579586 0.47911836E+03  0.11566744E+05                                 9.240681                            7.345485      -0.055813       1.948186                    0.998491      30.932021      90.768487       0.600770       0.422308      -1.058116       0.018016       0.005597      -0.007590       0.020335       0.001044       0.002326       0.004814      -0.006594      -0.012391      -0.006724      -0.001047       0.007770             10.200468       9.510761       0.506070      -4.698781      10.688524       2.173365      10.402121           0.000003
          154              C       1.547264       5.933772       8.753535       0.113524      26.321221 0.33008497E+03  0.72890251E+04                                 7.851500                            6.181799       0.161409       2.070365                    0.999654      26.028061      74.004177       0.638891       0.434146      -1.046652      -0.025401      -0.042151       0.014313       0.051252       0.016204       0.026301      -0.028085       0.025504       0.011626      -0.049042       0.013885       0.035156              8.706720       7.269621       0.147053      -3.343769      10.501282       1.997324       8.349257           0.000004
          155              C       0.442809       4.040266       9.174795       0.111426      26.376731 0.31611223E+03  0.68952545E+04                                 7.796691                            5.996325       0.117252       2.055317                    0.999731      25.784653      72.514097       0.658320       0.426541      -1.052833       0.023572       0.043255      -0.021167       0.053616       0.008039       0.039265      -0.013233      -0.005101      -0.009119      -0.045883       0.008246       0.037637              8.798460       7.951750       0.093718      -3.949561       9.984212       1.798219       8.459417           0.000004
          156              C       9.967835       4.639532      10.132070      -0.258811      35.677339 0.45587885E+03  0.10839907E+05                                 9.367284                            7.101903       0.130028       2.013872                    0.998881      30.105141      86.890374       0.620867       0.414888      -1.065741       0.002141      -0.008628       0.004002       0.009749       0.012993      -0.018441      -0.002609       0.021732       0.039173      -0.024507      -0.005387       0.029894             10.759518       9.215715      -0.300760      -4.477482      13.135524       3.067032       9.927314           0.000002
          157              C       9.307217      13.010126       1.864400       0.570130      23.558824 0.25378379E+03  0.52763733E+04                                 7.571141                            5.633956       0.038268       2.059691                    0.999691      22.769529      63.946798       0.628116       0.469023      -1.021043      -0.033190      -0.043930      -0.026339       0.061034      -0.056756       0.018681      -0.052159      -0.032040      -0.123827      -0.069032      -0.030685       0.099717              9.006512       8.823688       3.700056       1.043172       8.061133       2.893040      10.134715          -0.000002
          158              C       9.922629      13.940683       2.890410      -0.028841      37.670067 0.44684546E+03  0.10509929E+05                                 9.751385                            7.019914       0.025555       2.008193                    0.999462      27.519809      77.489939       0.629689       0.413559      -1.072904       0.025341       0.025373       0.028862       0.046033       0.001063      -0.000241      -0.003845       0.003129       0.022284      -0.006561      -0.001965       0.008526             12.000262      11.111987       6.042789       2.210771      11.440400       3.952213      13.448400          -0.000002
          159              C       9.499340      13.925959       4.209355      -0.129721      33.729797 0.44245151E+03  0.10483419E+05                                 9.130783                            7.064892       0.103063       2.000213                    0.999802      29.817712      87.018614       0.611072       0.423035      -1.056412       0.028675       0.007748       0.007738       0.030694       0.012974      -0.018683      -0.022331       0.000932      -0.026155      -0.027790      -0.008333       0.036123             10.458250       9.548459       4.037222       1.711477       9.315409       2.914863      12.510881           0.000001
          160              C      10.082904       0.030920       5.133000      -0.121959      33.438998 0.42688960E+03  0.10031806E+05                                 9.097178                            6.950999       0.022937       1.976295                    0.999687      29.661884      86.412146       0.614090       0.424434      -1.054778       0.012629      -0.016536      -0.024890       0.032442      -0.005680      -0.019309      -0.013698       0.007089       0.048731      -0.026597      -0.003213       0.029810             10.488359       9.691649       4.762369       1.729949      10.031591       2.849920      11.741837           0.000003
          161              C       0.819865       0.898164       4.781950      -0.018083      36.765264 0.43341673E+03  0.10128592E+05                                 9.645572                            6.951031       0.007802       2.011455                    0.999384      27.122166      76.419369       0.626958       0.418046      -1.068748      -0.013473      -0.033064      -0.027575       0.045112      -0.008684      -0.000033      -0.001952       0.009111      -0.024512      -0.009064      -0.004872       0.013936             11.847412       9.607313       5.052514       2.117410      11.320730       4.628706      14.614192           0.000001
          162              C       1.245209       0.899636       3.478050      -0.129101      33.354281 0.45077958E+03  0.10757086E+05                                 9.128013                            7.176078      -0.006291       1.966454                    0.999648      30.125458      88.942285       0.599148       0.428392      -1.050506      -0.019817      -0.021281       0.002155       0.029159       0.007240      -0.000134      -0.019325      -0.006285      -0.057041      -0.028425       0.004167       0.024258             10.327480       8.623504       3.643198       0.740031       9.021138       2.461331      13.337800          -0.000001
          163              C       0.673974       0.064786       2.536705      -0.107778      33.821726 0.43660436E+03  0.10342615E+05                                 9.252792                            7.091363      -0.124517       1.932609                    0.999441      29.856061      88.009729       0.598634       0.431919      -1.047677      -0.007243       0.004219       0.024241       0.025650      -0.021884      -0.002164      -0.014634      -0.011218       0.046042      -0.032750       0.006304       0.026446             10.670479      10.298988       5.329827       0.902425      10.332817       2.269241      11.379632          -0.000002
          164              C       1.420894       1.836083       5.779050       0.615863      20.298243 0.21382288E+03  0.42835257E+04                                 7.007428                            5.257197      -0.070329       2.049733                    0.999522      21.727920      61.026004       0.630773       0.484714      -1.006916       0.026780       0.037790       0.028864       0.054575      -0.035457       0.025155      -0.076652      -0.097208      -0.028531      -0.061143      -0.055404       0.116547              8.328501       7.314003       2.156885       1.002509       7.772398       4.250945       9.899102           0.000002
          165              C       5.753440      11.442020      28.140050       0.111823      26.345175 0.34139309E+03  0.75923827E+04                                 7.835144                            6.271780       0.049551       2.028548                    0.999653      26.282738      74.668639       0.637418       0.432074      -1.049298       0.017037       0.040844       0.023185       0.049960       0.019196      -0.033867       0.019104      -0.002779      -0.020987      -0.049939       0.017998       0.031942              8.610915       6.727685      -0.690401       3.081481      10.913799      -1.363620       8.191260          -0.000003
          166              C       5.012685      12.088404      27.184250      -0.251127      32.548848 0.44052284E+03  0.10347030E+05                                 8.707535                            6.912898       0.255859       2.055526                    0.999767      29.600163      83.889250       0.641026       0.406802      -1.074972       0.011533      -0.014835      -0.012716       0.022689       0.009586       0.025630       0.010782      -0.009446       0.048076      -0.028116      -0.008012       0.036128              9.665006       7.150478      -1.391782       2.998537      13.356986      -2.320661       8.487552          -0.000002
          167              C       5.009602      13.481294      27.137050       0.281940      28.624935 0.33767002E+03  0.74377755E+04                                 8.288848                            6.249746       0.145161       2.077059                    0.999293      24.235613      67.002930       0.641050       0.433774      -1.055492      -0.010152       0.018312      -0.025581       0.033057      -0.001254       0.013932      -0.009707      -0.017114       0.011897      -0.019656       0.000600       0.019056              9.625373       7.505584      -2.113466       3.819970      12.108738      -3.263653       9.261798          -0.000002
          168              C       5.859262      14.152709      28.027950      -0.256011      32.252763 0.47884762E+03  0.11526087E+05                                 8.751076                            7.302840       0.136980       2.011158                    0.999238      30.483057      88.501497       0.609262       0.417655      -1.064042       0.024330      -0.003004      -0.005995       0.025237       0.018340       0.002472      -0.001099      -0.024088      -0.061224      -0.021180      -0.010966       0.032146              9.421187       8.065537      -1.502415       3.749927       9.998900      -2.003728      10.199124          -0.000003
          169              C       6.570223      13.441540      28.951890       0.098786      26.201770 0.34221239E+03  0.76065454E+04                                 7.751136                            6.247608       0.229090       2.087343                    0.999745      26.215913      74.183971       0.644245       0.427723      -1.053149      -0.001320      -0.044764      -0.024230       0.050918       0.031060      -0.022528       0.019368       0.012779      -0.025918      -0.048839       0.011962       0.036877              8.510414       6.864990      -1.213696       2.961447      10.191118      -1.481763       8.475134          -0.000003
          170              C       5.017822       1.373749      25.128985       0.273512      29.321070 0.33034241E+03  0.72355494E+04                                 8.368367                            6.131720       0.208761       2.094272                    0.998963      24.252863      66.831431       0.655190       0.426807      -1.059923      -0.021077      -0.013713       0.023029       0.034097       0.009351      -0.020465      -0.006875      -0.017437      -0.006499      -0.025742       0.001205       0.024537              9.897791       8.609704       0.514245      -4.613636      11.047395      -3.451285      10.036273          -0.000000
          171              C       5.988715       0.689083      24.420100      -0.265227      34.579584 0.47911834E+03  0.11566743E+05                                 9.240681                            7.345485      -0.055813       1.948186                    0.998491      30.932020      90.768484       0.600770       0.422308      -1.058116       0.018016      -0.005597      -0.007590       0.020335      -0.001044       0.002326      -0.004814      -0.006594      -0.012391      -0.006724      -0.001047       0.007770             10.200468       9.510761      -0.506070      -4.698781      10.688523      -2.173365      10.402120           0.000003
          172              C       6.684264       1.428228      23.503535       0.113524      26.321220 0.33008495E+03  0.72890245E+04                                 7.851500                            6.181799       0.161409       2.070365                    0.999654      26.028060      74.004176       0.638891       0.434146      -1.046652      -0.025401       0.042151       0.014313       0.051252      -0.016204       0.026301       0.028085       0.025504       0.011626      -0.049042       0.013885       0.035156              8.706720       7.269621      -0.147053      -3.343769      10.501282      -1.997324       8.349257           0.000004
          173              C       5.579809       3.321734      23.924795       0.111426      26.376733 0.31611226E+03  0.68952554E+04                                 7.796692                            5.996326       0.117252       2.055317                    0.999731      25.784654      72.514104       0.658319       0.426541      -1.052833       0.023572      -0.043255      -0.021167       0.053616      -0.008039       0.039265       0.013233      -0.005101      -0.009119      -0.045883       0.008246       0.037637              8.798461       7.951751      -0.093718      -3.949561       9.984213      -1.798219       8.459418           0.000004
          174              C       4.830835       2.722468      24.882070      -0.258811      35.677339 0.45587884E+03  0.10839906E+05                                 9.367285                            7.101903       0.130028       2.013872                    0.998881      30.105140      86.890375       0.620867       0.414888      -1.065741       0.002140       0.008628       0.004002       0.009749      -0.012993      -0.018441       0.002609       0.021732       0.039173      -0.024507      -0.005387       0.029894             10.759519       9.215716       0.300760      -4.477482      13.135525      -3.067032       9.927315           0.000002
          175              C       6.103783       9.075874       1.864400       0.570130      23.558822 0.25378377E+03  0.52763728E+04                                 7.571141                            5.633956       0.038268       2.059691                    0.999691      22.769528      63.946795       0.628116       0.469023      -1.021043       0.033190       0.043930      -0.026339       0.061034      -0.056756      -0.018681       0.052159      -0.032040      -0.123827      -0.069032      -0.030685       0.099717              9.006512       8.823687       3.700056      -1.043172       8.061133      -2.893040      10.134715          -0.000002
          176              C       5.488371       8.145317       2.890410      -0.028841      37.670065 0.44684543E+03  0.10509928E+05                                 9.751384                            7.019913       0.025555       2.008193                    0.999462      27.519808      77.489935       0.629689       0.413559      -1.072904      -0.025341      -0.025373       0.028862       0.046033       0.001063       0.000241       0.003845       0.003129       0.022284      -0.006561      -0.001965       0.008526             12.000261      11.111986       6.042788      -2.210771      11.440399      -3.952213      13.448399          -0.000002
          177              C       5.911660       8.160041       4.209355      -0.129721      33.729796 0.44245148E+03  0.10483418E+05                                 9.130783                            7.064892       0.103063       2.000213                    0.999802      29.817711      87.018613       0.611072       0.423035      -1.056412      -0.028675      -0.007748       0.007738       0.030694       0.012974       0.018683       0.022331       0.000932      -0.026155      -0.027790      -0.008333       0.036123             10.458250       9.548459       4.037222      -1.711477       9.315409      -2.914863      12.510882           0.000001
          178              C       5.328096       7.331080       5.133000      -0.121959      33.438997 0.42688958E+03  0.10031806E+05                                 9.097178                            6.950999       0.022937       1.976295                    0.999687      29.661883      86.412142       0.614091       0.424434      -1.054778      -0.012629       0.016536      -0.024890       0.032442      -0.005680       0.019309       0.013698       0.007088       0.048731      -0.026597      -0.003213       0.029810             10.488358       9.691648       4.762369      -1.729949      10.031590      -2.849920      11.741837           0.000003
          179              C       4.317135       6.463836       4.781950      -0.018083      36.765264 0.43341673E+03  0.10128592E+05                                 9.645572                            6.951031       0.007802       2.011455                    0.999384      27.122166      76.419368       0.626958       0.418046      -1.068748       0.013473       0.033064      -0.027575       0.045112      -0.008684       0.000033       0.001952       0.009111      -0.024512      -0.009064      -0.004872       0.013936             11.847412       9.607313       5.052514      -2.117410      11.320730      -4.628706      14.614192           0.000001
          180              C       3.891791       6.462364       3.478050      -0.129101      33.354280 0.45077956E+03  0.10757085E+05                                 9.128013                            7.176078      -0.006291       1.966454                    0.999648      30.125457      88.942279       0.599148       0.428392      -1.050506       0.019817       0.021281       0.002155       0.029159       0.007240       0.000134       0.019325      -0.006285      -0.057041      -0.028425       0.004167       0.024258             10.327480       8.623503       3.643198      -0.740031       9.021137      -2.461331      13.337799          -0.000001
          181              C       4.463026       7.297214       2.536705      -0.107778      33.821726 0.43660437E+03  0.10342615E+05                                 9.252792                            7.091363      -0.124517       1.932609                    0.999441      29.856061      88.009730       0.598634       0.431919      -1.047677       0.007243      -0.004219       0.024241       0.025650      -0.021884       0.002164       0.014634      -0.011218       0.046042      -0.032750       0.006304       0.026446             10.670479      10.298988       5.329827      -0.902425      10.332817      -2.269241      11.379633          -0.000002
          182              C       3.716106       5.525917       5.779050       0.615863      20.298241 0.21382286E+03  0.42835251E+04                                 7.007428                            5.257197      -0.070329       2.049733                    0.999522      21.727919      61.026002       0.630773       0.484714      -1.006916      -0.026780      -0.037790       0.028864       0.054575      -0.035457      -0.025155       0.076652      -0.097208      -0.028531      -0.061143      -0.055404       0.116547              8.328501       7.314003       2.156885      -1.002509       7.772398      -4.250945       9.899102           0.000002
          183              C       9.657560      10.643980      28.140050       0.111823      26.345169 0.34139298E+03  0.75923796E+04                                 7.835142                            6.271779       0.049552       2.028548                    0.999653      26.282734      74.668617       0.637418       0.432074      -1.049299      -0.017037      -0.040844       0.023185       0.049960       0.019196       0.033867      -0.019104      -0.002779      -0.020987      -0.049939       0.017998       0.031941              8.610912       6.727683      -0.690400      -3.081480      10.913796       1.363620       8.191257          -0.000003
          184              C       0.124315       9.997596      27.184250      -0.251126      32.548842 0.44052275E+03  0.10347027E+05                                 8.707533                            6.912897       0.255859       2.055526                    0.999767      29.600160      83.889237       0.641026       0.406802      -1.074973      -0.011533       0.014835      -0.012716       0.022689       0.009586      -0.025631      -0.010782      -0.009446       0.048076      -0.028116      -0.008012       0.036128              9.665004       7.150477      -1.391781      -2.998536      13.356984       2.320660       8.487551          -0.000002
          185              C       0.127398       8.604706      27.137050       0.281940      28.624936 0.33767005E+03  0.74377763E+04                                 8.288848                            6.249746       0.145161       2.077059                    0.999293      24.235614      67.002933       0.641050       0.433774      -1.055492       0.010152      -0.018312      -0.025581       0.033057      -0.001254      -0.013932       0.009707      -0.017114       0.011897      -0.019656       0.000600       0.019056              9.625374       7.505584      -2.113466      -3.819970      12.108738       3.263653       9.261798          -0.000002
          186              C       9.551738       7.933291      28.027950      -0.256011      32.252765 0.47884764E+03  0.11526088E+05                                 8.751076                            7.302841       0.136980       2.011158                    0.999238      30.483058      88.501502       0.609262       0.417655      -1.064042      -0.024330       0.003004      -0.005995       0.025237       0.018340      -0.002472       0.001099      -0.024088      -0.061224      -0.021180      -0.010966       0.032146              9.421188       8.065537      -1.502416      -3.749927       9.998901       2.003728      10.199124          -0.000004
          187              C       8.840777       8.644460      28.951890       0.098786      26.201771 0.34221241E+03  0.76065460E+04                                 7.751136                            6.247608       0.229090       2.087343                    0.999745      26.215914      74.183974       0.644245       0.427723      -1.053149       0.001320       0.044764      -0.024230       0.050918       0.031060       0.022528      -0.019368       0.012779      -0.025918      -0.048839       0.011962       0.036877              8.510414       6.864991      -1.213697      -2.961447      10.191118       1.481763       8.475134          -0.000003
          188              C       0.119178       5.988251      25.128985       0.273512      29.321071 0.33034241E+03  0.72355494E+04                                 8.368368                            6.131720       0.208761       2.094272                    0.998963      24.252863      66.831433       0.655190       0.426807      -1.059923       0.021077       0.013713       0.023029       0.034097       0.009351       0.020465       0.006875      -0.017437      -0.006499      -0.025742       0.001205       0.024537              9.897791       8.609704       0.514245       4.613636      11.047395       3.451285      10.036273          -0.000000
          189              C       9.422285       6.672917      24.420100      -0.265227      34.579586 0.47911836E+03  0.11566744E+05                                 9.240682                            7.345486      -0.055813       1.948186                    0.998491      30.932021      90.768489       0.600770       0.422308      -1.058116      -0.018016       0.005597      -0.007590       0.020335      -0.001044      -0.002326       0.004814      -0.006594      -0.012391      -0.006724      -0.001047       0.007770             10.200469       9.510762      -0.506070       4.698782      10.688524       2.173366      10.402121           0.000003
          190              C       8.726736       5.933772      23.503535       0.113524      26.321221 0.33008497E+03  0.72890250E+04                                 7.851500                            6.181799       0.161409       2.070365                    0.999654      26.028061      74.004179       0.638891       0.434146      -1.046652       0.025401      -0.042151       0.014313       0.051252      -0.016204      -0.026301      -0.028085       0.025504       0.011626      -0.049042       0.013885       0.035156              8.706720       7.269621      -0.147053       3.343769      10.501283       1.997324       8.349257           0.000004
          191              C       9.831191       4.040266      23.924795       0.111426      26.376733 0.31611226E+03  0.68952554E+04                                 7.796692                            5.996326       0.117252       2.055317                    0.999731      25.784654      72.514105       0.658319       0.426541      -1.052833      -0.023572       0.043255      -0.021167       0.053616      -0.008039      -0.039265      -0.013233      -0.005101      -0.009119      -0.045883       0.008246       0.037637              8.798461       7.951751      -0.093718       3.949561       9.984213       1.798219       8.459418           0.000004
          192              C       0.306165       4.639532      24.882070      -0.258811      35.677340 0.45587887E+03  0.10839907E+05                                 9.367284                            7.101903       0.130028       2.013872                    0.998881      30.105141      86.890377       0.620867       0.414888      -1.065741      -0.002140      -0.008628       0.004002       0.009749      -0.012993       0.018441      -0.002609       0.021732       0.039173      -0.024507      -0.005387       0.029894             10.759519       9.215716       0.300760       4.477482      13.135525       3.067032       9.927315           0.000002
          193              C       0.966783       1.713874      27.635600       0.570130      23.558820 0.25378375E+03  0.52763723E+04                                 7.571140                            5.633956       0.038268       2.059691                    0.999691      22.769527      63.946790       0.628116       0.469023      -1.021043       0.033190       0.043930       0.026339       0.061034      -0.056756       0.018681      -0.052159      -0.032040      -0.123827      -0.069032      -0.030685       0.099717              9.006511       8.823687       3.700055       1.043172       8.061132       2.893039      10.134714          -0.000002
          194              C       0.351371       0.783317      26.609590      -0.028841      37.670065 0.44684544E+03  0.10509928E+05                                 9.751384                            7.019914       0.025555       2.008193                    0.999462      27.519808      77.489935       0.629689       0.413559      -1.072904      -0.025341      -0.025373      -0.028862       0.046033       0.001063      -0.000241      -0.003845       0.003129       0.022284      -0.006561      -0.001965       0.008526             12.000262      11.111986       6.042788       2.210771      11.440399       3.952213      13.448400          -0.000002
          195              C       0.774660       0.798041      25.290645      -0.129721      33.729793 0.44245143E+03  0.10483417E+05                                 9.130782                            7.064891       0.103064       2.000213                    0.999802      29.817709      87.018601       0.611072       0.423035      -1.056412      -0.028675      -0.007748      -0.007738       0.030694       0.012974      -0.018683      -0.022331       0.000932      -0.026155      -0.027790      -0.008333       0.036123             10.458249       9.548458       4.037222       1.711476       9.315408       2.914863      12.510880           0.000001
          196              C       0.191096      -0.030920      24.367000      -0.121959      33.438990 0.42688947E+03  0.10031802E+05                                 9.097177                            6.950998       0.022938       1.976295                    0.999687      29.661880      86.412131       0.614091       0.424434      -1.054778      -0.012629       0.016536       0.024890       0.032442      -0.005680      -0.019309      -0.013698       0.007089       0.048731      -0.026597      -0.003213       0.029810             10.488357       9.691647       4.762368       1.729948      10.031589       2.849919      11.741836           0.000003
          197              C       9.454135      13.825836      24.718050      -0.018083      36.765264 0.43341673E+03  0.10128592E+05                                 9.645572                            6.951032       0.007802       2.011455                    0.999384      27.122166      76.419370       0.626958       0.418046      -1.068748       0.013473       0.033064       0.027575       0.045112      -0.008684      -0.000033      -0.001952       0.009111      -0.024512      -0.009064      -0.004872       0.013936             11.847412       9.607313       5.052514       2.117410      11.320731       4.628706      14.614193           0.000001
          198              C       9.028791      13.824364      26.021950      -0.129101      33.354281 0.45077959E+03  0.10757086E+05                                 9.128013                            7.176078      -0.006291       1.966454                    0.999648      30.125458      88.942284       0.599148       0.428392      -1.050506       0.019817       0.021281      -0.002155       0.029159       0.007240      -0.000134      -0.019325      -0.006285      -0.057041      -0.028425       0.004167       0.024258             10.327480       8.623504       3.643198       0.740031       9.021138       2.461331      13.337800          -0.000001
          199              C       9.600026      14.659214      26.963295      -0.107778      33.821725 0.43660433E+03  0.10342614E+05                                 9.252792                            7.091363      -0.124517       1.932609                    0.999441      29.856060      88.009726       0.598634       0.431919      -1.047677       0.007243      -0.004219      -0.024241       0.025650      -0.021884      -0.002164      -0.014634      -0.011218       0.046042      -0.032750       0.006304       0.026446             10.670479      10.298988       5.329828       0.902425      10.332817       2.269241      11.379633          -0.000002
          200              C       8.853106      12.887917      23.720950       0.615863      20.298244 0.21382289E+03  0.42835259E+04                                 7.007428                            5.257198      -0.070329       2.049733                    0.999522      21.727921      61.026009       0.630773       0.484714      -1.006916      -0.026780      -0.037790      -0.028864       0.054575      -0.035457       0.025155      -0.076652      -0.097209      -0.028531      -0.061143      -0.055404       0.116547              8.328501       7.314004       2.156886       1.002509       7.772398       4.250945       9.899102           0.000002
          201              C       4.520560       3.281980       1.359950       0.111823      26.345174 0.34139308E+03  0.75923824E+04                                 7.835144                            6.271780       0.049552       2.028548                    0.999653      26.282737      74.668635       0.637418       0.432074      -1.049298      -0.017037      -0.040844      -0.023185       0.049960       0.019196      -0.033867       0.019104      -0.002779      -0.020987      -0.049939       0.017998       0.031942              8.610914       6.727685      -0.690400       3.081481      10.913798      -1.363620       8.191259          -0.000003
          202              C       5.261315       2.635596       2.315750      -0.251127      32.548850 0.44052288E+03  0.10347031E+05                                 8.707535                            6.912899       0.255859       2.055526                    0.999767      29.600164      83.889257       0.641026       0.406802      -1.074972      -0.011533       0.014835       0.012716       0.022689       0.009586       0.025630       0.010782      -0.009446       0.048076      -0.028116      -0.008012       0.036128              9.665007       7.150479      -1.391782       2.998537      13.356988      -2.320661       8.487553          -0.000002
          203              C       5.264398       1.242706       2.362950       0.281940      28.624934 0.33767002E+03  0.74377754E+04                                 8.288848                            6.249746       0.145161       2.077059                    0.999293      24.235613      67.002930       0.641050       0.433774      -1.055492       0.010152      -0.018312       0.025581       0.033057      -0.001254       0.013932      -0.009707      -0.017114       0.011897      -0.019656       0.000600       0.019056              9.625373       7.505584      -2.113466       3.819970      12.108738      -3.263653       9.261798          -0.000002
          204              C       4.414738       0.571291       1.472050      -0.256011      32.252765 0.47884766E+03  0.11526088E+05                                 8.751076                            7.302841       0.136980       2.011158                    0.999238      30.483058      88.501501       0.609262       0.417655      -1.064042      -0.024330       0.003004       0.005995       0.025237       0.018340       0.002472      -0.001099      -0.024088      -0.061224      -0.021180      -0.010966       0.032146              9.421187       8.065537      -1.502415       3.749927       9.998901      -2.003728      10.199124          -0.000003
          205              C       3.703777       1.282460       0.548110       0.098787      26.201770 0.34221239E+03  0.76065454E+04                                 7.751136                            6.247607       0.229090       2.087343                    0.999745      26.215913      74.183971       0.644245       0.427723      -1.053149       0.001320       0.044764       0.024230       0.050918       0.031060      -0.022528       0.019368       0.012779      -0.025918      -0.048839       0.011962       0.036877              8.510414       6.864990      -1.213696       2.961447      10.191117      -1.481763       8.475134          -0.000003
          206              C       5.256178      13.350251       4.371015       0.273512      29.321073 0.33034244E+03  0.72355501E+04                                 8.368368                            6.131720       0.208761       2.094272                    0.998963      24.252864      66.831435       0.655190       0.426807      -1.059923       0.021077       0.013713      -0.023029       0.034097       0.009351      -0.020465      -0.006875      -0.017437      -0.006499      -0.025742       0.001205       0.024537              9.897791       8.609705       0.514245      -4.613636      11.047396      -3.451285      10.036274          -0.000000
          207              C       4.285285      14.034917       5.079900      -0.265227      34.579587 0.47911837E+03  0.11566744E+05                                 9.240682                            7.345486      -0.055813       1.948186                    0.998491      30.932021      90.768491       0.600770       0.422308      -1.058116      -0.018016       0.005597       0.007590       0.020335      -0.001044       0.002326      -0.004814      -0.006594      -0.012391      -0.006724      -0.001047       0.007770             10.200469       9.510762      -0.506070      -4.698782      10.688524      -2.173366      10.402122           0.000003
          208              C       3.589736      13.295772       5.996465       0.113524      26.321223 0.33008499E+03  0.72890256E+04                                 7.851500                            6.181799       0.161409       2.070365                    0.999654      26.028062      74.004181       0.638891       0.434146      -1.046652       0.025401      -0.042151      -0.014313       0.051252      -0.016204       0.026301       0.028085       0.025504       0.011626      -0.049042       0.013885       0.035156              8.706720       7.269621      -0.147053      -3.343769      10.501283      -1.997324       8.349257           0.000004
          209              C       4.694191      11.402266       5.575205       0.111426      26.376732 0.31611224E+03  0.68952549E+04                                 7.796691                            5.996325       0.117252       2.055317                    0.999731      25.784653      72.514099       0.658320       0.426541      -1.052833      -0.023572       0.043255       0.021167       0.053616      -0.008039       0.039265       0.013232      -0.005101      -0.009119      -0.045883       0.008246       0.037637              8.798460       7.951750      -0.093718      -3.949561       9.984213      -1.798219       8.459417           0.000004
          210              C       5.443165      12.001532       4.617930      -0.258811      35.677329 0.45587868E+03  0.10839902E+05                                 9.367282                            7.101901       0.130029       2.013873                    0.998881      30.105136      86.890354       0.620867       0.414888      -1.065741      -0.002141      -0.008628      -0.004002       0.009749      -0.012993      -0.018441       0.002609       0.021732       0.039173      -0.024508      -0.005387       0.029894             10.759516       9.215713       0.300760      -4.477481      13.135522      -3.067031       9.927313           0.000002
          211              C       4.170217       5.648126      27.635600       0.570131      23.558821 0.25378375E+03  0.52763724E+04                                 7.571140                            5.633955       0.038268       2.059691                    0.999691      22.769527      63.946789       0.628117       0.469023      -1.021043      -0.033190      -0.043930       0.026339       0.061034      -0.056756      -0.018681       0.052159      -0.032040      -0.123827      -0.069032      -0.030685       0.099717              9.006511       8.823686       3.700055      -1.043172       8.061132      -2.893039      10.134714          -0.000002
          212              C       4.785629       6.578683      26.609590      -0.028841      37.670069 0.44684549E+03  0.10509930E+05                                 9.751385                            7.019914       0.025555       2.008193                    0.999462      27.519810      77.489941       0.629689       0.413559      -1.072904       0.025341       0.025373      -0.028862       0.046033       0.001063       0.000241       0.003845       0.003129       0.022284      -0.006561      -0.001965       0.008526             12.000262      11.111987       6.042789      -2.210771      11.440399      -3.952213      13.448400          -0.000002
          213              C       4.362340       6.563959      25.290645      -0.129721      33.729792 0.44245143E+03  0.10483417E+05                                 9.130782                            7.064891       0.103064       2.000213                    0.999802      29.817709      87.018602       0.611072       0.423035      -1.056412       0.028675       0.007748      -0.007738       0.030694       0.012974       0.018683       0.022331       0.000932      -0.026155      -0.027790      -0.008333       0.036123             10.458249       9.548458       4.037222      -1.711476       9.315408      -2.914863      12.510880           0.000001
          214              C       4.945904       7.392920      24.367000      -0.121959      33.438988 0.42688944E+03  0.10031801E+05                                 9.097175                            6.950997       0.022938       1.976295                    0.999687      29.661879      86.412122       0.614091       0.424434      -1.054778       0.012629      -0.016536       0.024890       0.032442      -0.005680       0.019309       0.013698       0.007089       0.048731      -0.026597      -0.003213       0.029810             10.488356       9.691645       4.762367      -1.729947      10.031587      -2.849918      11.741834           0.000003
          215              C       5.956865       8.260164      24.718050      -0.018083      36.765264 0.43341673E+03  0.10128592E+05                                 9.645572                            6.951031       0.007802       2.011455                    0.999384      27.122166      76.419366       0.626958       0.418046      -1.068748      -0.013473      -0.033064       0.027575       0.045112      -0.008684       0.000033       0.001952       0.009111      -0.024512      -0.009064      -0.004872       0.013936             11.847411       9.607312       5.052513      -2.117409      11.320730      -4.628706      14.614191           0.000001
          216              C       6.382209       8.261636      26.021950      -0.129101      33.354281 0.45077959E+03  0.10757086E+05                                 9.128013                            7.176078      -0.006291       1.966454                    0.999648      30.125458      88.942284       0.599148       0.428392      -1.050506      -0.019817      -0.021281      -0.002155       0.029159       0.007240       0.000134       0.019325      -0.006285      -0.057041      -0.028425       0.004167       0.024258             10.327480       8.623504       3.643198      -0.740031       9.021138      -2.461331      13.337800          -0.000001
          217              C       5.810974       7.426786      26.963295      -0.107778      33.821728 0.43660438E+03  0.10342616E+05                                 9.252792                            7.091364      -0.124517       1.932609                    0.999441      29.856062      88.009734       0.598634       0.431919      -1.047677      -0.007243       0.004219      -0.024241       0.025650      -0.021884       0.002164       0.014634      -0.011218       0.046042      -0.032750       0.006304       0.026446             10.670480      10.298989       5.329828      -0.902425      10.332817      -2.269241      11.379633          -0.000002
          218              C       6.557894       9.198083      23.720950       0.615863      20.298242 0.21382286E+03  0.42835253E+04                                 7.007428                            5.257197      -0.070329       2.049733                    0.999522      21.727919      61.026001       0.630773       0.484714      -1.006916       0.026780       0.037790      -0.028864       0.054575      -0.035457      -0.025155       0.076652      -0.097208      -0.028531      -0.061143      -0.055404       0.116547              8.328501       7.314003       2.156885      -1.002509       7.772398      -4.250945       9.899101           0.000002
          219              C       0.616440       4.080020       1.359950       0.111824      26.345166 0.34139294E+03  0.75923785E+04                                 7.835142                            6.271778       0.049552       2.028548                    0.999653      26.282732      74.668612       0.637418       0.432074      -1.049299       0.017037       0.040844      -0.023185       0.049960       0.019196       0.033867      -0.019104      -0.002779      -0.020987      -0.049939       0.017998       0.031941              8.610912       6.727683      -0.690400      -3.081479      10.913796       1.363620       8.191256          -0.000003
          220              C      10.149685       4.726404       2.315750      -0.251126      32.548844 0.44052279E+03  0.10347028E+05                                 8.707534                            6.912898       0.255859       2.055526                    0.999767      29.600161      83.889243       0.641026       0.406802      -1.074972       0.011533      -0.014835       0.012716       0.022689       0.009586      -0.025630      -0.010782      -0.009446       0.048076      -0.028116      -0.008012       0.036128              9.665005       7.150478      -1.391782      -2.998536      13.356985       2.320660       8.487552          -0.000002
          221              C      10.146602       6.119294       2.362950       0.281939      28.624936 0.33767004E+03  0.74377761E+04                                 8.288849                            6.249746       0.145161       2.077059                    0.999293      24.235614      67.002933       0.641050       0.433774      -1.055492      -0.010152       0.018312       0.025581       0.033057      -0.001254      -0.013932       0.009707      -0.017114       0.011897      -0.019656       0.000600       0.019056              9.625374       7.505585      -2.113466      -3.819970      12.108739       3.263653       9.261798          -0.000002
          222              C       0.722262       6.790709       1.472050      -0.256011      32.252765 0.47884765E+03  0.11526088E+05                                 8.751076                            7.302840       0.136980       2.011158                    0.999238      30.483058      88.501501       0.609262       0.417655      -1.064042       0.024330      -0.003004       0.005995       0.025237       0.018340      -0.002472       0.001099      -0.024088      -0.061224      -0.021180      -0.010966       0.032146              9.421187       8.065537      -1.502415      -3.749927       9.998901       2.003728      10.199124          -0.000003
          223              C       1.433223       6.079540       0.548110       0.098786      26.201770 0.34221238E+03  0.76065453E+04                                 7.751136                            6.247608       0.229090       2.087343                    0.999745      26.215913      74.183972       0.644245       0.427723      -1.053149      -0.001320      -0.044764       0.024230       0.050918       0.031060       0.022528      -0.019368       0.012779      -0.025918      -0.048839       0.011962       0.036877              8.510414       6.864991      -1.213697      -2.961447      10.191118       1.481763       8.475134          -0.000003
          224              C      10.154822       8.735749       4.371015       0.273512      29.321073 0.33034243E+03  0.72355501E+04                                 8.368368                            6.131721       0.208761       2.094272                    0.998963      24.252864      66.831437       0.655190       0.426807      -1.059923      -0.021077      -0.013713      -0.023029       0.034097       0.009351       0.020465       0.006875      -0.017437      -0.006499      -0.025742       0.001205       0.024537              9.897792       8.609705       0.514245       4.613636      11.047396       3.451285      10.036274          -0.000000
          225              C       0.851715       8.051083       5.079900      -0.265227      34.579590 0.47911842E+03  0.11566745E+05                                 9.240682                            7.345486      -0.055813       1.948186                    0.998491      30.932023      90.768498       0.600770       0.422308      -1.058116       0.018016      -0.005597       0.007590       0.020335      -0.001044      -0.002326       0.004814      -0.006594      -0.012391      -0.006724      -0.001047       0.007770             10.200470       9.510762      -0.506070       4.698782      10.688525       2.173366      10.402122           0.000003
          226              C       1.547264       8.790228       5.996465       0.113524      26.321223 0.33008498E+03  0.72890256E+04                                 7.851501                            6.181800       0.161408       2.070365                    0.999654      26.028062      74.004185       0.638891       0.434146      -1.046652      -0.025401       0.042151      -0.014313       0.051252      -0.016204      -0.026301      -0.028085       0.025504       0.011626      -0.049042       0.013885       0.035156              8.706721       7.269622      -0.147053       3.343770      10.501284       1.997324       8.349258           0.000004
          227              C       0.442809      10.683734       5.575205       0.111426      26.376733 0.31611225E+03  0.68952551E+04                                 7.796692                            5.996326       0.117252       2.055317                    0.999731      25.784654      72.514104       0.658319       0.426541      -1.052833       0.023572      -0.043255       0.021167       0.053616      -0.008039      -0.039265      -0.013232      -0.005101      -0.009119      -0.045883       0.008246       0.037637              8.798460       7.951751      -0.093718       3.949561       9.984213       1.798219       8.459417           0.000004
          228              C       9.967835      10.084468       4.617930      -0.258811      35.677332 0.45587873E+03  0.10839903E+05                                 9.367283                            7.101902       0.130029       2.013872                    0.998881      30.105137      86.890361       0.620867       0.414888      -1.065741       0.002141       0.008628      -0.004002       0.009749      -0.012993       0.018441      -0.002609       0.021732       0.039173      -0.024508      -0.005387       0.029894             10.759517       9.215714       0.300759       4.477482      13.135523       3.067031       9.927313           0.000002
          229              C       9.307217       1.713874      12.885600       0.570130      23.558821 0.25378375E+03  0.52763725E+04                                 7.571140                            5.633956       0.038268       2.059691                    0.999691      22.769527      63.946790       0.628116       0.469023      -1.021043      -0.033190       0.043930       0.026339       0.061034       0.056756      -0.018681      -0.052159      -0.032040      -0.123827      -0.069032      -0.030685       0.099717              9.006511       8.823687      -3.700055      -1.043172       8.061132       2.893040      10.134715          -0.000002
          230              C       9.922629       0.783317      11.859590      -0.028841      37.670065 0.44684543E+03  0.10509928E+05                                 9.751384                            7.019913       0.025555       2.008193                    0.999462      27.519808      77.489934       0.629689       0.413559      -1.072904       0.025341      -0.025373      -0.028862       0.046033      -0.001063       0.000241      -0.003845       0.003129       0.022284      -0.006561      -0.001965       0.008526             12.000261      11.111986      -6.042788      -2.210771      11.440399       3.952213      13.448399          -0.000002
          231              C       9.499340       0.798041      10.540645      -0.129721      33.729795 0.44245146E+03  0.10483418E+05                                 9.130782                            7.064891       0.103063       2.000213                    0.999802      29.817710      87.018605       0.611072       0.423035      -1.056412       0.028675      -0.007748      -0.007738       0.030694      -0.012974       0.018683      -0.022331       0.000932      -0.026155      -0.027790      -0.008333       0.036123             10.458249       9.548458      -4.037222      -1.711476       9.315408       2.914863      12.510881           0.000001
          232              C      10.082904      -0.030920       9.617000      -0.121959      33.438991 0.42688947E+03  0.10031802E+05                                 9.097177                            6.950998       0.022938       1.976295                    0.999687      29.661881      86.412135       0.614091       0.424434      -1.054778       0.012629       0.016536       0.024890       0.032442       0.005680       0.019309      -0.013698       0.007089       0.048731      -0.026597      -0.003213       0.029810             10.488357       9.691647      -4.762368      -1.729948      10.031588       2.849919      11.741836           0.000003
          233              C       0.819865      13.825836       9.968050      -0.018083      36.765267 0.43341676E+03  0.10128593E+05                                 9.645573                            6.951032       0.007802       2.011455                    0.999384      27.122167      76.419374       0.626958       0.418046      -1.068748      -0.013473       0.033064       0.027575       0.045112       0.008684       0.000033      -0.001952       0.009111      -0.024512      -0.009064      -0.004872       0.013936             11.847413       9.607314      -5.052514      -2.117410      11.320731       4.628707      14.614194           0.000001
          234              C       1.245209      13.824364      11.271950      -0.129101      33.354281 0.45077956E+03  0.10757085E+05                                 9.128013                            7.176078      -0.006291       1.966454                    0.999648      30.125458      88.942283       0.599148       0.428392      -1.050506      -0.019817       0.021281      -0.002155       0.029159      -0.007240       0.000134      -0.019325      -0.006285      -0.057041      -0.028425       0.004167       0.024258             10.327480       8.623504      -3.643198      -0.740031       9.021137       2.461331      13.337800          -0.000001
          235              C       0.673974      14.659214      12.213295      -0.107778      33.821726 0.43660436E+03  0.10342615E+05                                 9.252792                            7.091363      -0.124517       1.932609                    0.999441      29.856061      88.009728       0.598634       0.431919      -1.047677      -0.007243      -0.004219      -0.024241       0.025650       0.021884       0.002164      -0.014634      -0.011218       0.046042      -0.032750       0.006304       0.026446             10.670479      10.298988      -5.329827      -0.902425      10.332817       2.269241      11.379633          -0.000002
          236              C       1.420894      12.887917       8.970950       0.615863      20.298243 0.21382288E+03  0.42835258E+04                                 7.007428                            5.257197      -0.070329       2.049733                    0.999522      21.727921      61.026008       0.630773       0.484714      -1.006916       0.026780      -0.037790      -0.028864       0.054575       0.035457      -0.025155      -0.076652      -0.097208      -0.028531      -0.061143      -0.055404       0.116547              8.328501       7.314003      -2.156885      -1.002509       7.772398       4.250945       9.899102           0.000002
          237              C       5.753440       3.281980      16.109950       0.111823      26.345173 0.34139306E+03  0.75923818E+04                                 7.835144                            6.271780       0.049552       2.028548                    0.999653      26.282736      74.668631       0.637418       0.432074      -1.049298       0.017037      -0.040844      -0.023185       0.049960      -0.019196       0.033867       0.019104      -0.002779      -0.020987      -0.049939       0.017998       0.031942              8.610914       6.727685       0.690400      -3.081480      10.913798      -1.363620       8.191259          -0.000003
          238              C       5.012685       2.635596      17.065750      -0.251127      32.548847 0.44052284E+03  0.10347030E+05                                 8.707535                            6.912898       0.255859       2.055526                    0.999767      29.600163      83.889250       0.641026       0.406802      -1.074972       0.011533       0.014835       0.012716       0.022689      -0.009586      -0.025630       0.010782      -0.009446       0.048076      -0.028116      -0.008012       0.036128              9.665006       7.150478       1.391782      -2.998537      13.356986      -2.320660       8.487552          -0.000002
          239              C       5.009602       1.242706      17.112950       0.281940      28.624934 0.33767002E+03  0.74377755E+04                                 8.288848                            6.249746       0.145161       2.077059                    0.999293      24.235613      67.002929       0.641050       0.433774      -1.055492      -0.010152      -0.018312       0.025581       0.033057       0.001254      -0.013932      -0.009707      -0.017114       0.011897      -0.019656       0.000600       0.019056              9.625373       7.505584       2.113465      -3.819970      12.108738      -3.263653       9.261797          -0.000002
          240              C       5.859262       0.571291      16.222050      -0.256011      32.252764 0.47884764E+03  0.11526087E+05                                 8.751076                            7.302841       0.136980       2.011158                    0.999238      30.483057      88.501500       0.609262       0.417655      -1.064042       0.024330       0.003004       0.005995       0.025237      -0.018340      -0.002472      -0.001099      -0.024088      -0.061224      -0.021180      -0.010966       0.032146              9.421187       8.065537       1.502415      -3.749927       9.998901      -2.003728      10.199124          -0.000004
          241              C       6.570223       1.282460      15.298110       0.098786      26.201770 0.34221239E+03  0.76065454E+04                                 7.751136                            6.247608       0.229090       2.087343                    0.999745      26.215913      74.183972       0.644245       0.427723      -1.053149      -0.001320       0.044764       0.024230       0.050918      -0.031060       0.022528       0.019368       0.012779      -0.025918      -0.048839       0.011962       0.036877              8.510414       6.864991       1.213697      -2.961447      10.191118      -1.481763       8.475134          -0.000003
          242              C       5.017822      13.350251      19.121015       0.273512      29.321071 0.33034241E+03  0.72355495E+04                                 8.368368                            6.131720       0.208761       2.094272                    0.998963      24.252863      66.831433       0.655190       0.426807      -1.059923      -0.021077       0.013713      -0.023029       0.034097      -0.009351       0.020465      -0.006875      -0.017437      -0.006499      -0.025742       0.001205       0.024537              9.897791       8.609704      -0.514245       4.613636      11.047396      -3.451285      10.036273          -0.000000
          243              C       5.988715      14.034917      19.829900      -0.265227      34.579588 0.47911839E+03  0.11566744E+05                                 9.240682                            7.345486      -0.055813       1.948186                    0.998491      30.932022      90.768492       0.600770       0.422308      -1.058116       0.018016       0.005597       0.007590       0.020335       0.001044      -0.002326      -0.004814      -0.006594      -0.012391      -0.006724      -0.001047       0.007770             10.200469       9.510762       0.506070       4.698782      10.688524      -2.173366      10.402121           0.000003
          244              C       6.684264      13.295772      20.746465       0.113524      26.321223 0.33008499E+03  0.72890256E+04                                 7.851500                            6.181800       0.161408       2.070365                    0.999654      26.028062      74.004182       0.638891       0.434146      -1.046652      -0.025401      -0.042151      -0.014313       0.051252       0.016204      -0.026301       0.028085       0.025504       0.011626      -0.049042       0.013885       0.035156              8.706721       7.269621       0.147053       3.343769      10.501283      -1.997324       8.349257           0.000004
          245              C       5.579809      11.402266      20.325205       0.111426      26.376734 0.31611228E+03  0.68952559E+04                                 7.796691                            5.996326       0.117252       2.055317                    0.999731      25.784655      72.514104       0.658320       0.426541      -1.052833       0.023572       0.043255       0.021167       0.053616       0.008039      -0.039265       0.013233      -0.005101      -0.009119      -0.045883       0.008246       0.037637              8.798460       7.951750       0.093719       3.949561       9.984213      -1.798219       8.459417           0.000004
          246              C       4.830835      12.001532      19.367930      -0.258811      35.677329 0.45587868E+03  0.10839902E+05                                 9.367282                            7.101901       0.130029       2.013872                    0.998881      30.105136      86.890355       0.620867       0.414888      -1.065741       0.002141      -0.008628      -0.004002       0.009749       0.012993       0.018441       0.002609       0.021732       0.039173      -0.024508      -0.005387       0.029894             10.759516       9.215713      -0.300760       4.477481      13.135522      -3.067031       9.927313           0.000001
          247              C       6.103783       5.648126      12.885600       0.570130      23.558819 0.25378374E+03  0.52763720E+04                                 7.571140                            5.633956       0.038268       2.059691                    0.999691      22.769526      63.946787       0.628116       0.469023      -1.021043       0.033190      -0.043930       0.026339       0.061034       0.056756       0.018681       0.052159      -0.032040      -0.123827      -0.069032      -0.030685       0.099717              9.006511       8.823686      -3.700055       1.043172       8.061132      -2.893039      10.134714          -0.000002
          248              C       5.488371       6.578683      11.859590      -0.028841      37.670064 0.44684543E+03  0.10509928E+05                                 9.751384                            7.019913       0.025555       2.008193                    0.999462      27.519808      77.489933       0.629689       0.413559      -1.072904      -0.025342       0.025373      -0.028862       0.046033      -0.001063      -0.000241       0.003845       0.003129       0.022284      -0.006561      -0.001965       0.008526             12.000261      11.111986      -6.042788       2.210771      11.440398      -3.952213      13.448399          -0.000002
          249              C       5.911660       6.563959      10.540645      -0.129721      33.729794 0.44245146E+03  0.10483418E+05                                 9.130782                            7.064891       0.103063       2.000213                    0.999802      29.817710      87.018605       0.611072       0.423035      -1.056412      -0.028675       0.007748      -0.007738       0.030694      -0.012974      -0.018683       0.022331       0.000932      -0.026155      -0.027790      -0.008333       0.036123             10.458249       9.548458      -4.037222       1.711476       9.315408      -2.914863      12.510881           0.000001
          250              C       5.328096       7.392920       9.617000      -0.121959      33.438988 0.42688944E+03  0.10031801E+05                                 9.097176                            6.950997       0.022938       1.976295                    0.999687      29.661879      86.412125       0.614091       0.424434      -1.054778      -0.012629      -0.016536       0.024890       0.032442       0.005680      -0.019309       0.013698       0.007089       0.048731      -0.026597      -0.003213       0.029810             10.488356       9.691646      -4.762368       1.729948      10.031588      -2.849919      11.741835           0.000003
          251              C       4.317135       8.260164       9.968050      -0.018083      36.765264 0.43341674E+03  0.10128592E+05                                 9.645572                            6.951031       0.007802       2.011455                    0.999384      27.122166      76.419367       0.626958       0.418046      -1.068748       0.013473      -0.033064       0.027575       0.045112       0.008684      -0.000033       0.001952       0.009111      -0.024512      -0.009064      -0.004872       0.013936             11.847412       9.607313      -5.052514       2.117410      11.320730      -4.628706      14.614192           0.000001
          252              C       3.891791       8.261636      11.271950      -0.129101      33.354278 0.45077953E+03  0.10757085E+05                                 9.128013                            7.176078      -0.006291       1.966454                    0.999648      30.125456      88.942277       0.599148       0.428392      -1.050506       0.019817      -0.021281      -0.002155       0.029159      -0.007240      -0.000134       0.019325      -0.006285      -0.057041      -0.028425       0.004167       0.024258             10.327480       8.623503      -3.643198       0.740031       9.021137      -2.461331      13.337799          -0.000001
          253              C       4.463026       7.426786      12.213295      -0.107778      33.821725 0.43660434E+03  0.10342614E+05                                 9.252792                            7.091363      -0.124517       1.932609                    0.999441      29.856060      88.009726       0.598634       0.431919      -1.047677       0.007243       0.004219      -0.024241       0.025650       0.021884      -0.002164       0.014634      -0.011218       0.046042      -0.032750       0.006304       0.026446             10.670479      10.298988      -5.329827       0.902425      10.332817      -2.269241      11.379632          -0.000002
          254              C       3.716106       9.198083       8.970950       0.615863      20.298241 0.21382286E+03  0.42835251E+04                                 7.007428                            5.257197      -0.070329       2.049733                    0.999522      21.727919      61.026002       0.630773       0.484714      -1.006916      -0.026780       0.037790      -0.028864       0.054575       0.035457       0.025155       0.076652      -0.097208      -0.028531      -0.061143      -0.055404       0.116547              8.328501       7.314003      -2.156885       1.002509       7.772398      -4.250945       9.899101           0.000002
          255              C       9.657560       4.080020      16.109950       0.111824      26.345167 0.34139297E+03  0.75923792E+04                                 7.835142                            6.271779       0.049552       2.028548                    0.999653      26.282733      74.668616       0.637418       0.432074      -1.049299      -0.017037       0.040844      -0.023185       0.049960      -0.019196      -0.033867      -0.019104      -0.002779      -0.020987      -0.049939       0.017998       0.031941              8.610912       6.727683       0.690400       3.081480      10.913796       1.363620       8.191257          -0.000003
          256              C       0.124315       4.726404      17.065750      -0.251126      32.548845 0.44052280E+03  0.10347028E+05                                 8.707534                            6.912897       0.255859       2.055526                    0.999767      29.600162      83.889245       0.641026       0.406802      -1.074972      -0.011533      -0.014835       0.012716       0.022689      -0.009586       0.025631      -0.010782      -0.009446       0.048076      -0.028116      -0.008012       0.036128              9.665005       7.150478       1.391782       2.998536      13.356985       2.320660       8.487551          -0.000002
          257              C       0.127398       6.119294      17.112950       0.281940      28.624936 0.33767005E+03  0.74377762E+04                                 8.288848                            6.249746       0.145161       2.077059                    0.999293      24.235614      67.002933       0.641050       0.433774      -1.055492       0.010152       0.018312       0.025581       0.033057       0.001254       0.013932       0.009707      -0.017114       0.011897      -0.019656       0.000600       0.019056              9.625374       7.505585       2.113465       3.819970      12.108738       3.263653       9.261798          -0.000002
          258              C       9.551738       6.790709      16.222050      -0.256011      32.252765 0.47884765E+03  0.11526088E+05                                 8.751076                            7.302841       0.136980       2.011158                    0.999238      30.483058      88.501504       0.609262       0.417655      -1.064042      -0.024330      -0.003004       0.005995       0.025237      -0.018340       0.002472       0.001099      -0.024088      -0.061224      -0.021180      -0.010966       0.032146              9.421188       8.065537       1.502415       3.749928       9.998901       2.003728      10.199125          -0.000004
          259              C       8.840777       6.079540      15.298110       0.098786      26.201770 0.34221238E+03  0.76065453E+04                                 7.751136                            6.247608       0.229090       2.087343                    0.999745      26.215913      74.183972       0.644245       0.427723      -1.053149       0.001320      -0.044764       0.024230       0.050918      -0.031060      -0.022528      -0.019368       0.012779      -0.025918      -0.048839       0.011962       0.036877              8.510414       6.864991       1.213697       2.961447      10.191118       1.481763       8.475134          -0.000003
          260              C       0.119178       8.735749      19.121015       0.273512      29.321071 0.33034241E+03  0.72355495E+04                                 8.368368                            6.131720       0.208761       2.094272                    0.998963      24.252863      66.831433       0.655190       0.426807      -1.059923       0.021077      -0.013713      -0.023029       0.034097      -0.009351      -0.020465       0.006875      -0.017437      -0.006499      -0.025742       0.001205       0.024537              9.897791       8.609704      -0.514244      -4.613636      11.047396       3.451285      10.036273          -0.000000
          261              C       9.422285       8.051083      19.829900      -0.265227      34.579587 0.47911837E+03  0.11566744E+05                                 9.240682                            7.345486      -0.055813       1.948186                    0.998491      30.932021      90.768491       0.600770       0.422308      -1.058116      -0.018016      -0.005597       0.007590       0.020335       0.001044       0.002326       0.004814      -0.006594      -0.012391      -0.006724      -0.001047       0.007770             10.200469       9.510762       0.506070      -4.698782      10.688524       2.173366      10.402121           0.000003
          262              C       8.726736       8.790228      20.746465       0.113524      26.321223 0.33008499E+03  0.72890256E+04                                 7.851500                            6.181800       0.161409       2.070365                    0.999654      26.028062      74.004182       0.638891       0.434146      -1.046652       0.025401       0.042151      -0.014313       0.051252       0.016204       0.026301      -0.028085       0.025504       0.011626      -0.049042       0.013885       0.035156              8.706721       7.269621       0.147053      -3.343769      10.501283       1.997324       8.349257           0.000004
          263              C       9.831191      10.683734      20.325205       0.111426      26.376730 0.31611222E+03  0.68952542E+04                                 7.796691                            5.996325       0.117252       2.055317                    0.999731      25.784652      72.514094       0.658320       0.426541      -1.052833      -0.023572      -0.043255       0.021167       0.053616       0.008039       0.039265      -0.013232      -0.005101      -0.009119      -0.045883       0.008246       0.037637              8.798459       7.951750       0.093718      -3.949560       9.984212       1.798219       8.459416           0.000004
          264              C       0.306165      10.084468      19.367930      -0.258811      35.677328 0.45587867E+03  0.10839901E+05                                 9.367282                            7.101901       0.130029       2.013873                    0.998881      30.105135      86.890352       0.620867       0.414888      -1.065741      -0.002140       0.008628      -0.004002       0.009749       0.012993      -0.018441      -0.002609       0.021732       0.039173      -0.024508      -0.005387       0.029894             10.759516       9.215713      -0.300759      -4.477481      13.135522       3.067031       9.927312           0.000001
          265              N       3.734599      12.086932      14.293930      -0.260801      35.459288 0.52916607E+03  0.12816313E+05                                 8.929522                            7.395821       0.047030       2.036399                    0.998875      28.051638      76.830263       0.652413       0.387625      -1.104644       0.069411       0.068042      -0.105022       0.143098      -0.035178      -0.004135       0.034827      -0.047199      -0.085012      -0.047180      -0.020650       0.067831              9.814735       7.773819       0.748037      -3.234031      12.682904      -0.979636       8.987481          -0.000003
          266              N       6.046249      14.117371      11.474615      -0.231900      28.974180 0.35416953E+03  0.78007876E+04                                 7.882169                            6.040944       0.231322       2.141881                    0.998824      25.481341      67.741540       0.719696       0.386393      -1.099554      -0.046346       0.126427       0.008268       0.134908      -0.012190      -0.086711      -0.010685      -0.203322      -0.122659      -0.151036       0.027966       0.123070              9.124015       7.390303       1.576854      -2.764000      11.684261      -3.906595       8.297480          -0.000000
          267              N       6.009263       0.775955      11.362810      -0.255556      33.891948 0.41515114E+03  0.95536883E+04                                 8.922230                            6.680757      -0.205013       1.985775                    0.997683      26.812264      73.846200       0.660184       0.403159      -1.083468      -0.035526      -0.128744      -0.028405       0.136543       0.001440       0.078591      -0.018621      -0.248202      -0.116764      -0.157407       0.011772       0.145635             10.565027       8.500694      -0.549263       3.649673      12.586981      -4.303975      10.607406          -0.000002
          268              N       3.762339       2.703326       8.472695      -0.238088      34.344089 0.47573635E+03  0.11231059E+05                                 8.748784                            7.008446       0.035242       2.042516                    0.999037      27.245056      73.916206       0.670106       0.387176      -1.103846       0.080303      -0.062769       0.091034       0.136659       0.043189      -0.023190       0.027555      -0.024901      -0.081863      -0.064701       0.005219       0.059482              9.781825       8.547200       0.511065       3.785615      11.893571      -1.636099       8.904703           0.000003
          269              N       1.402401       9.999068      14.293930      -0.260801      35.459291 0.52916613E+03  0.12816315E+05                                 8.929523                            7.395822       0.047030       2.036399                    0.998875      28.051639      76.830270       0.652413       0.387625      -1.104643      -0.069411      -0.068042      -0.105022       0.143098      -0.035178       0.004135      -0.034827      -0.047199      -0.085012      -0.047180      -0.020650       0.067831              9.814736       7.773820       0.748037       3.234031      12.682906       0.979637       8.987482          -0.000003
          270              N       9.364751       7.968629      11.474615      -0.231899      28.974178 0.35416950E+03  0.78007869E+04                                 7.882169                            6.040944       0.231322       2.141881                    0.998824      25.481340      67.741535       0.719696       0.386393      -1.099554       0.046346      -0.126427       0.008268       0.134908      -0.012190       0.086711       0.010685      -0.203322      -0.122659      -0.151036       0.027966       0.123070              9.124014       7.390302       1.576854       2.764000      11.684260       3.906594       8.297479          -0.000000
          271              N       9.401737       6.586045      11.362810      -0.255556      33.891948 0.41515114E+03  0.95536883E+04                                 8.922229                            6.680757      -0.205014       1.985775                    0.997683      26.812264      73.846199       0.660184       0.403159      -1.083468       0.035526       0.128744      -0.028405       0.136543       0.001440      -0.078591       0.018621      -0.248202      -0.116764      -0.157407       0.011772       0.145635             10.565027       8.500694      -0.549263      -3.649673      12.586980       4.303975      10.607406          -0.000001
          272              N       1.374661       4.658674       8.472695      -0.238088      34.344087 0.47573632E+03  0.11231058E+05                                 8.748783                            7.008445       0.035242       2.042516                    0.999037      27.245055      73.916201       0.670106       0.387176      -1.103846      -0.080303       0.062769       0.091034       0.136659       0.043189       0.023190      -0.027555      -0.024901      -0.081863      -0.064701       0.005219       0.059482              9.781824       8.547199       0.511065      -3.785615      11.893570       1.636099       8.904703           0.000003
          273              N       6.539401      12.086932      29.043930      -0.260801      35.459288 0.52916608E+03  0.12816313E+05                                 8.929522                            7.395822       0.047030       2.036399                    0.998875      28.051638      76.830266       0.652413       0.387625      -1.104643      -0.069411       0.068042      -0.105022       0.143098       0.035178       0.004135       0.034827      -0.047199      -0.085012      -0.047180      -0.020650       0.067831              9.814735       7.773819      -0.748037       3.234031      12.682905      -0.979637       8.987482          -0.000003
          274              N       4.227751      14.117371      26.224615      -0.231900      28.974180 0.35416953E+03  0.78007874E+04                                 7.882169                            6.040944       0.231322       2.141881                    0.998824      25.481341      67.741535       0.719696       0.386393      -1.099554       0.046346       0.126427       0.008268       0.134908       0.012190       0.086711      -0.010685      -0.203322      -0.122659      -0.151036       0.027966       0.123070              9.124014       7.390302      -1.576855       2.764000      11.684261      -3.906595       8.297480          -0.000000
          275              N       4.264737       0.775955      26.112810      -0.255556      33.891948 0.41515114E+03  0.95536883E+04                                 8.922230                            6.680757      -0.205013       1.985775                    0.997683      26.812264      73.846200       0.660184       0.403159      -1.083468       0.035526      -0.128744      -0.028405       0.136543      -0.001440      -0.078591      -0.018621      -0.248202      -0.116764      -0.157407       0.011772       0.145635             10.565027       8.500694       0.549263      -3.649673      12.586981      -4.303975      10.607406          -0.000001
          276              N       6.511661       2.703326      23.222695      -0.238088      34.344091 0.47573638E+03  0.11231060E+05                                 8.748784                            7.008445       0.035242       2.042516                    0.999037      27.245057      73.916207       0.670106       0.387176      -1.103846      -0.080303      -0.062769       0.091034       0.136659      -0.043189       0.023190       0.027555      -0.024901      -0.081863      -0.064701       0.005219       0.059482              9.781825       8.547200      -0.511066      -3.785615      11.893571      -1.636099       8.904703           0.000003
          277              N       8.871599       9.999068      29.043930      -0.260801      35.459291 0.52916612E+03  0.12816314E+05                                 8.929523                            7.395822       0.047030       2.036399                    0.998875      28.051639      76.830269       0.652413       0.387625      -1.104643       0.069411      -0.068042      -0.105022       0.143098       0.035178      -0.004135      -0.034827      -0.047199      -0.085012      -0.047180      -0.020650       0.067831              9.814736       7.773820      -0.748037      -3.234031      12.682906       0.979637       8.987482          -0.000003
          278              N       0.909249       7.968629      26.224615      -0.231899      28.974178 0.35416950E+03  0.78007868E+04                                 7.882169                            6.040944       0.231322       2.141881                    0.998824      25.481340      67.741532       0.719696       0.386393      -1.099554      -0.046346      -0.126427       0.008268       0.134908       0.012190      -0.086711       0.010685      -0.203322      -0.122659      -0.151036       0.027966       0.123070              9.124014       7.390302      -1.576854      -2.763999      11.684260       3.906594       8.297479          -0.000000
          279              N       0.872263       6.586045      26.112810      -0.255556      33.891948 0.41515114E+03  0.95536884E+04                                 8.922230                            6.680757      -0.205014       1.985775                    0.997683      26.812264      73.846201       0.660184       0.403159      -1.083468      -0.035526       0.128744      -0.028405       0.136543      -0.001440       0.078591       0.018621      -0.248202      -0.116764      -0.157407       0.011772       0.145635             10.565027       8.500694       0.549263       3.649674      12.586981       4.303976      10.607406          -0.000001
          280              N       8.899339       4.658674      23.222695      -0.238088      34.344090 0.47573636E+03  0.11231059E+05                                 8.748784                            7.008446       0.035242       2.042516                    0.999037      27.245056      73.916206       0.670106       0.387176      -1.103846       0.080303       0.062769       0.091034       0.136659      -0.043189      -0.023190      -0.027555      -0.024901      -0.081863      -0.064701       0.005219       0.059482              9.781825       8.547200      -0.511066       3.785615      11.893571       1.636099       8.904703           0.000003
          281              N       3.734599       2.637068       0.456070      -0.260801      35.459288 0.52916608E+03  0.12816313E+05                                 8.929522                            7.395822       0.047030       2.036399                    0.998875      28.051638      76.830265       0.652413       0.387625      -1.104643       0.069411      -0.068042       0.105022       0.143098       0.035178       0.004135       0.034827      -0.047199      -0.085012      -0.047180      -0.020650       0.067831              9.814735       7.773819      -0.748037       3.234031      12.682905      -0.979636       8.987482          -0.000003
          282              N       6.046249       0.606629       3.275385      -0.231900      28.974180 0.35416952E+03  0.78007874E+04                                 7.882169                            6.040944       0.231322       2.141881                    0.998824      25.481341      67.741537       0.719696       0.386393      -1.099554      -0.046346      -0.126427      -0.008268       0.134908       0.012190       0.086711      -0.010685      -0.203322      -0.122659      -0.151036       0.027966       0.123070              9.124014       7.390302      -1.576854       2.764000      11.684261      -3.906595       8.297480          -0.000000
          283              N       6.009263      13.948045       3.387190      -0.255556      33.891950 0.41515117E+03  0.95536892E+04                                 8.922230                            6.680757      -0.205014       1.985775                    0.997683      26.812265      73.846204       0.660184       0.403159      -1.083468      -0.035526       0.128744       0.028405       0.136543      -0.001440      -0.078591      -0.018621      -0.248202      -0.116764      -0.157407       0.011772       0.145635             10.565027       8.500694       0.549263      -3.649674      12.586981      -4.303975      10.607406          -0.000001
          284              N       3.762339      12.020674       6.277305      -0.238088      34.344090 0.47573636E+03  0.11231060E+05                                 8.748784                            7.008446       0.035242       2.042516                    0.999037      27.245056      73.916207       0.670106       0.387176      -1.103846       0.080303       0.062769      -0.091034       0.136659      -0.043189       0.023190       0.027555      -0.024901      -0.081863      -0.064701       0.005219       0.059482              9.781825       8.547200      -0.511066      -3.785615      11.893571      -1.636099       8.904703           0.000003
          285              N       1.402401       4.724932       0.456070      -0.260801      35.459291 0.52916613E+03  0.12816315E+05                                 8.929523                            7.395822       0.047030       2.036399                    0.998875      28.051639      76.830269       0.652413       0.387625      -1.104643      -0.069411       0.068042       0.105022       0.143098       0.035178      -0.004135      -0.034827      -0.047199      -0.085012      -0.047180      -0.020650       0.067831              9.814736       7.773820      -0.748037      -3.234031      12.682906       0.979637       8.987482          -0.000003
          286              N       9.364751       6.755371       3.275385      -0.231899      28.974178 0.35416949E+03  0.78007865E+04                                 7.882168                            6.040944       0.231322       2.141881                    0.998824      25.481340      67.741532       0.719696       0.386393      -1.099554       0.046346       0.126427      -0.008268       0.134908       0.012190      -0.086711       0.010685      -0.203322      -0.122659      -0.151036       0.027966       0.123070              9.124013       7.390301      -1.576854      -2.763999      11.684260       3.906594       8.297479          -0.000000
          287              N       9.401737       8.137955       3.387190      -0.255556      33.891950 0.41515117E+03  0.95536891E+04                                 8.922230                            6.680758      -0.205014       1.985775                    0.997683      26.812265      73.846204       0.660184       0.403159      -1.083468       0.035526      -0.128744       0.028405       0.136543      -0.001440       0.078591       0.018621      -0.248202      -0.116764      -0.157407       0.011772       0.145635             10.565027       8.500695       0.549263       3.649674      12.586981       4.303976      10.607407          -0.000001
          288              N       1.374661      10.065326       6.277305      -0.238088      34.344090 0.47573636E+03  0.11231060E+05                                 8.748784                            7.008446       0.035242       2.042516                    0.999037      27.245056      73.916207       0.670106       0.387176      -1.103846      -0.080303      -0.062769      -0.091034       0.136659      -0.043189      -0.023190      -0.027555      -0.024901      -0.081863      -0.064701       0.005219       0.059482              9.781825       8.547200      -0.511066       3.785615      11.893571       1.636099       8.904704           0.000003
          289              N       6.539401       2.637068      15.206070      -0.260801      35.459286 0.52916604E+03  0.12816312E+05                                 8.929522                            7.395821       0.047030       2.036399                    0.998875      28.051637      76.830261       0.652413       0.387625      -1.104643      -0.069411      -0.068042       0.105022       0.143098      -0.035178      -0.004135       0.034827      -0.047199      -0.085012      -0.047180      -0.020650       0.067831              9.814735       7.773819       0.748037      -3.234031      12.682904      -0.979636       8.987481          -0.000003
          290              N       4.227751       0.606629      18.025385      -0.231899      28.974178 0.35416950E+03  0.78007868E+04                                 7.882169                            6.040944       0.231322       2.141881                    0.998824      25.481340      67.741535       0.719696       0.386393      -1.099554       0.046346      -0.126427      -0.008268       0.134908      -0.012190      -0.086711      -0.010685      -0.203322      -0.122659      -0.151036       0.027966       0.123070              9.124014       7.390302       1.576854      -2.764000      11.684260      -3.906594       8.297479          -0.000000
          291              N       4.264737      13.948045      18.137190      -0.255556      33.891950 0.41515117E+03  0.95536891E+04                                 8.922230                            6.680757      -0.205014       1.985775                    0.997683      26.812265      73.846202       0.660184       0.403159      -1.083468       0.035526       0.128744       0.028405       0.136543       0.001440       0.078591      -0.018621      -0.248202      -0.116764      -0.157407       0.011772       0.145635             10.565027       8.500694      -0.549263       3.649673      12.586981      -4.303975      10.607406          -0.000001
          292              N       6.511661      12.020674      21.027305      -0.238088      34.344089 0.47573635E+03  0.11231059E+05                                 8.748784                            7.008446       0.035242       2.042516                    0.999037      27.245056      73.916206       0.670106       0.387176      -1.103846      -0.080303       0.062769      -0.091034       0.136659       0.043189      -0.023190       0.027555      -0.024901      -0.081863      -0.064701       0.005219       0.059482              9.781825       8.547200       0.511066       3.785615      11.893571      -1.636099       8.904703           0.000003
          293              N       8.871599       4.724932      15.206070      -0.260801      35.459291 0.52916613E+03  0.12816315E+05                                 8.929523                            7.395822       0.047030       2.036399                    0.998875      28.051639      76.830269       0.652413       0.387625      -1.104643       0.069411       0.068042       0.105022       0.143098      -0.035178       0.004135      -0.034827      -0.047199      -0.085012      -0.047180      -0.020650       0.067831              9.814736       7.773820       0.748037       3.234031      12.682906       0.979637       8.987482          -0.000003
          294              N       0.909249       6.755371      18.025385      -0.231899      28.974177 0.35416949E+03  0.78007865E+04                                 7.882168                            6.040943       0.231322       2.141881                    0.998824      25.481340      67.741532       0.719696       0.386393      -1.099554      -0.046346       0.126427      -0.008268       0.134908      -0.012190       0.086711       0.010685      -0.203322      -0.122659      -0.151036       0.027966       0.123070              9.124013       7.390301       1.576854       2.763999      11.684259       3.906593       8.297478          -0.000000
          295              N       0.872263       8.137955      18.137190      -0.255556      33.891950 0.41515117E+03  0.95536892E+04                                 8.922230                            6.680757      -0.205014       1.985775                    0.997683      26.812265      73.846203       0.660184       0.403159      -1.083468      -0.035526      -0.128744       0.028405       0.136543       0.001440      -0.078591       0.018621      -0.248202      -0.116764      -0.157407       0.011772       0.145635             10.565027       8.500694      -0.549263      -3.649674      12.586981       4.303975      10.607406          -0.000001
          296              N       8.899339      10.065326      21.027305      -0.238088      34.344089 0.47573635E+03  0.11231059E+05                                 8.748783                            7.008445       0.035242       2.042516                    0.999037      27.245056      73.916203       0.670106       0.387176      -1.103846       0.080303      -0.062769      -0.091034       0.136659       0.043189       0.023190      -0.027555      -0.024901      -0.081863      -0.064701       0.005219       0.059482              9.781824       8.547199       0.511066      -3.785615      11.893571       1.636099       8.904703           0.000003
          297              O       1.984937      12.378467      16.954830      -0.567478      39.604442 0.59039965E+03  0.14519551E+05                                 9.235376                            7.529473       0.240266       2.136585                    0.993958      27.613632      73.258547       0.691647       0.360093      -1.138870      -0.030872       0.002445      -0.029633       0.042862      -0.020753      -0.008268      -0.004773       0.007159      -0.173051      -0.058987       0.008987       0.050001             10.644214      13.062143      -4.578658      -0.453827      10.602519       1.583368       8.267982          -0.000003
          298              O       0.472604      12.952703      15.482780      -0.577188      31.816899 0.49602107E+03  0.11679822E+05                                 7.886592                            6.855427       0.783580       2.291550                    0.997574      27.784011      72.148387       0.732099       0.355304      -1.142581       0.005300       0.015110       0.014344       0.021498       0.061657       0.023788      -0.023516      -0.040698       0.135360      -0.095281       0.040394       0.054887              8.468227       6.562455      -0.731020       1.349520       6.547297       1.668989      12.294928          -0.000005
          299              O       7.710637       2.196821      20.349100      -0.582710      31.514671 0.51897963E+03  0.12362163E+05                                 7.846987                            7.016196       0.637308       2.256738                    0.997409      27.473320      71.805664       0.722899       0.355700      -1.142012       0.035295       0.009138       0.024032       0.043666      -0.009960      -0.027700      -0.022715       0.002245      -0.157082      -0.067609       0.030394       0.037215              8.365833       9.435264      -2.158058      -0.350553       8.314318       1.890587       7.347916           0.000002
          300              O       9.448998       2.168845      21.484850      -0.585076      32.325401 0.47638998E+03  0.11146052E+05                                 8.067933                            6.762470       0.591994       2.236702                    0.997399      27.625836      72.377994       0.727224       0.359981      -1.134647      -0.041808      -0.003566      -0.019317       0.046193       0.036531       0.014149      -0.011499      -0.107730       0.094401      -0.083314       0.031406       0.051908              9.036758       6.688460       0.186223       1.694439       8.025528       4.076003      12.396287           0.000006
          301              O       3.152063       9.707533      16.954830      -0.567478      39.604444 0.59039970E+03  0.14519552E+05                                 9.235376                            7.529473       0.240266       2.136585                    0.993958      27.613633      73.258550       0.691647       0.360093      -1.138870       0.030872      -0.002445      -0.029633       0.042862      -0.020753       0.008268       0.004773       0.007159      -0.173051      -0.058987       0.008987       0.050001             10.644215      13.062143      -4.578658       0.453827      10.602519      -1.583368       8.267982          -0.000003
          302              O       4.664396       9.133297      15.482780      -0.577188      31.816898 0.49602105E+03  0.11679822E+05                                 7.886592                            6.855426       0.783580       2.291550                    0.997574      27.784011      72.148386       0.732099       0.355304      -1.142581      -0.005300      -0.015110       0.014344       0.021498       0.061657      -0.023788       0.023516      -0.040698       0.135359      -0.095281       0.040394       0.054887              8.468226       6.562455      -0.731020      -1.349520       6.547297      -1.668989      12.294928          -0.000005
          303              O       7.700363       5.165179      20.349100      -0.582711      31.514673 0.51897968E+03  0.12362164E+05                                 7.846987                            7.016196       0.637308       2.256738                    0.997408      27.473321      71.805667       0.722899       0.355700      -1.142012      -0.035295      -0.009138       0.024032       0.043666      -0.009960       0.027700       0.022715       0.002245      -0.157082      -0.067609       0.030394       0.037215              8.365833       9.435265      -2.158058       0.350553       8.314318      -1.890587       7.347916           0.000002
          304              O       5.962002       5.193155      21.484850      -0.585076      32.325397 0.47638990E+03  0.11146050E+05                                 8.067933                            6.762470       0.591994       2.236702                    0.997399      27.625834      72.377987       0.727224       0.359981      -1.134647       0.041808       0.003566      -0.019317       0.046193       0.036531      -0.014149       0.011499      -0.107730       0.094401      -0.083314       0.031406       0.051908              9.036758       6.688460       0.186223      -1.694439       8.025527      -4.076003      12.396285           0.000006
          305              O       8.289063      12.378467       2.204830      -0.567478      39.604445 0.59039971E+03  0.14519552E+05                                 9.235376                            7.529473       0.240266       2.136585                    0.993958      27.613633      73.258552       0.691647       0.360093      -1.138870       0.030872       0.002445      -0.029633       0.042862       0.020753       0.008268      -0.004773       0.007159      -0.173051      -0.058987       0.008987       0.050001             10.644215      13.062144       4.578659       0.453827      10.602520       1.583368       8.267982          -0.000003
          306              O       9.801396      12.952703       0.732780      -0.577188      31.816903 0.49602113E+03  0.11679824E+05                                 7.886593                            6.855427       0.783580       2.291550                    0.997574      27.784013      72.148393       0.732099       0.355304      -1.142581      -0.005300       0.015110       0.014344       0.021498      -0.061657      -0.023788      -0.023516      -0.040698       0.135360      -0.095281       0.040394       0.054887              8.468227       6.562455       0.731020      -1.349520       6.547297       1.668989      12.294929          -0.000005
          307              O       2.563363       2.196821       5.599100      -0.582710      31.514669 0.51897961E+03  0.12362162E+05                                 7.846987                            7.016196       0.637309       2.256739                    0.997409      27.473320      71.805662       0.722899       0.355700      -1.142012      -0.035295       0.009138       0.024032       0.043666       0.009960       0.027700      -0.022715       0.002245      -0.157082      -0.067609       0.030394       0.037215              8.365832       9.435264       2.158058       0.350553       8.314317       1.890587       7.347915           0.000002
          308              O       0.825002       2.168845       6.734850      -0.585076      32.325392 0.47638981E+03  0.11146047E+05                                 8.067931                            6.762469       0.591994       2.236702                    0.997399      27.625834      72.377982       0.727224       0.359981      -1.134647       0.041808      -0.003566      -0.019317       0.046192      -0.036531      -0.014149      -0.011499      -0.107730       0.094400      -0.083314       0.031406       0.051908              9.036756       6.688459      -0.186223      -1.694439       8.025526       4.076002      12.396283           0.000006
          309              O       7.121937       9.707533       2.204830      -0.567478      39.604446 0.59039974E+03  0.14519553E+05                                 9.235376                            7.529473       0.240266       2.136585                    0.993958      27.613634      73.258553       0.691647       0.360093      -1.138870      -0.030872      -0.002445      -0.029633       0.042862       0.020753      -0.008268       0.004773       0.007159      -0.173051      -0.058987       0.008987       0.050001             10.644215      13.062144       4.578658      -0.453827      10.602520      -1.583368       8.267982          -0.000003
          310              O       5.609604       9.133297       0.732780      -0.577188      31.816905 0.49602119E+03  0.11679826E+05                                 7.886593                            6.855427       0.783580       2.291550                    0.997574      27.784014      72.148397       0.732099       0.355304      -1.142581       0.005300      -0.015110       0.014344       0.021498      -0.061657       0.023788       0.023516      -0.040698       0.135359      -0.095281       0.040394       0.054887              8.468228       6.562455       0.731020       1.349520       6.547298      -1.668989      12.294930          -0.000005
          311              O       2.573637       5.165179       5.599100      -0.582711      31.514673 0.51897969E+03  0.12362164E+05                                 7.846988                            7.016197       0.637308       2.256738                    0.997408      27.473321      71.805668       0.722899       0.355700      -1.142012       0.035295      -0.009138       0.024032       0.043666       0.009960      -0.027700       0.022715       0.002245      -0.157082      -0.067609       0.030394       0.037215              8.365833       9.435265       2.158058      -0.350554       8.314319      -1.890587       7.347916           0.000002
          312              O       4.311998       5.193155       6.734850      -0.585076      32.325391 0.47638981E+03  0.11146047E+05                                 8.067931                            6.762469       0.591994       2.236702                    0.997399      27.625834      72.377982       0.727224       0.359981      -1.134647      -0.041808       0.003566      -0.019317       0.046192      -0.036531       0.014149       0.011499      -0.107730       0.094400      -0.083314       0.031406       0.051908              9.036756       6.688459      -0.186223       1.694439       8.025526      -4.076002      12.396283           0.000006
          313              O       1.984937       2.345533      27.295170      -0.567478      39.604447 0.59039975E+03  0.14519554E+05                                 9.235377                            7.529473       0.240266       2.136585                    0.993958      27.613634      73.258555       0.691647       0.360093      -1.138870      -0.030872      -0.002445       0.029633       0.042862       0.020753       0.008268      -0.004773       0.007159      -0.173051      -0.058987       0.008987       0.050001             10.644215      13.062144       4.578659       0.453827      10.602520       1.583368       8.267982          -0.000002
          314              O       0.472604       1.771297      28.767220      -0.577188      31.816904 0.49602117E+03  0.11679826E+05                                 7.886593                            6.855427       0.783580       2.291550                    0.997574      27.784013      72.148395       0.732099       0.355304      -1.142581       0.005300      -0.015110      -0.014344       0.021498      -0.061657      -0.023788      -0.023516      -0.040698       0.135359      -0.095281       0.040394       0.054887              8.468228       6.562456       0.731020      -1.349520       6.547298       1.668989      12.294930          -0.000005
          315              O       7.710637      12.527179      23.900900      -0.582710      31.514669 0.51897959E+03  0.12362162E+05                                 7.846987                            7.016196       0.637308       2.256738                    0.997409      27.473319      71.805661       0.722899       0.355700      -1.142012       0.035295      -0.009138      -0.024032       0.043666       0.009960       0.027700      -0.022715       0.002245      -0.157082      -0.067609       0.030394       0.037215              8.365832       9.435264       2.158058       0.350553       8.314318       1.890587       7.347915           0.000002
          316              O       9.448998      12.555155      22.765150      -0.585076      32.325396 0.47638990E+03  0.11146050E+05                                 8.067932                            6.762469       0.591994       2.236702                    0.997399      27.625836      72.377990       0.727224       0.359981      -1.134647      -0.041808       0.003566       0.019317       0.046193      -0.036531      -0.014149      -0.011499      -0.107730       0.094401      -0.083314       0.031406       0.051908              9.036757       6.688459      -0.186223      -1.694439       8.025527       4.076002      12.396284           0.000006
          317              O       3.152063       5.016467      27.295170      -0.567478      39.604447 0.59039974E+03  0.14519553E+05                                 9.235376                            7.529473       0.240266       2.136585                    0.993958      27.613634      73.258554       0.691647       0.360093      -1.138870       0.030872       0.002445       0.029633       0.042862       0.020753      -0.008268       0.004773       0.007159      -0.173051      -0.058987       0.008987       0.050001             10.644215      13.062144       4.578659      -0.453827      10.602520      -1.583368       8.267982          -0.000003
          318              O       4.664396       5.590703      28.767220      -0.577188      31.816904 0.49602117E+03  0.11679826E+05                                 7.886593                            6.855428       0.783580       2.291550                    0.997574      27.784013      72.148395       0.732099       0.355304      -1.142581      -0.005300       0.015110      -0.014344       0.021498      -0.061657       0.023788       0.023516      -0.040698       0.135359      -0.095281       0.040394       0.054887              8.468228       6.562456       0.731020       1.349520       6.547298      -1.668989      12.294930          -0.000005
          319              O       7.700363       9.558821      23.900900      -0.582711      31.514673 0.51897967E+03  0.12362164E+05                                 7.846987                            7.016196       0.637308       2.256738                    0.997408      27.473321      71.805667       0.722899       0.355700      -1.142012      -0.035295       0.009138      -0.024032       0.043666       0.009960      -0.027700       0.022715       0.002245      -0.157082      -0.067609       0.030394       0.037215              8.365833       9.435264       2.158058      -0.350554       8.314318      -1.890587       7.347916           0.000002
          320              O       5.962002       9.530845      22.765150      -0.585076      32.325387 0.47638974E+03  0.11146045E+05                                 8.067930                            6.762468       0.591995       2.236702                    0.997399      27.625833      72.377977       0.727224       0.359981      -1.134647       0.041808      -0.003566       0.019317       0.046193      -0.036531       0.014149       0.011499      -0.107730       0.094400      -0.083314       0.031406       0.051908              9.036755       6.688458      -0.186223       1.694439       8.025525      -4.076001      12.396281           0.000006
          321              O       8.289063       2.345533      12.545170      -0.567478      39.604442 0.59039967E+03  0.14519551E+05                                 9.235376                            7.529473       0.240266       2.136585                    0.993958      27.613632      73.258549       0.691647       0.360093      -1.138870       0.030872      -0.002445       0.029633       0.042862      -0.020753      -0.008268      -0.004773       0.007159      -0.173051      -0.058987       0.008987       0.050001             10.644215      13.062143      -4.578658      -0.453827      10.602519       1.583368       8.267982          -0.000003
          322              O       9.801396       1.771297      14.017220      -0.577188      31.816900 0.49602108E+03  0.11679823E+05                                 7.886592                            6.855427       0.783580       2.291550                    0.997574      27.784012      72.148389       0.732099       0.355304      -1.142581      -0.005300      -0.015110      -0.014344       0.021498       0.061657       0.023788      -0.023516      -0.040698       0.135360      -0.095281       0.040394       0.054887              8.468227       6.562455      -0.731020       1.349520       6.547297       1.668989      12.294928          -0.000005
          323              O       2.563363      12.527179       9.150900      -0.582710      31.514670 0.51897962E+03  0.12362162E+05                                 7.846987                            7.016196       0.637309       2.256739                    0.997409      27.473320      71.805664       0.722899       0.355700      -1.142012      -0.035295      -0.009138      -0.024032       0.043666      -0.009960      -0.027700      -0.022715       0.002245      -0.157082      -0.067609       0.030394       0.037215              8.365832       9.435264      -2.158058      -0.350553       8.314318       1.890587       7.347916           0.000002
          324              O       0.825002      12.555155       8.015150      -0.585076      32.325400 0.47638996E+03  0.11146052E+05                                 8.067933                            6.762470       0.591994       2.236702                    0.997399      27.625836      72.377993       0.727224       0.359981      -1.134647       0.041808       0.003566       0.019317       0.046193       0.036531       0.014149      -0.011499      -0.107730       0.094401      -0.083314       0.031406       0.051908              9.036758       6.688460       0.186223       1.694439       8.025528       4.076003      12.396286           0.000006
          325              O       7.121937       5.016467      12.545170      -0.567478      39.604444 0.59039970E+03  0.14519552E+05                                 9.235376                            7.529473       0.240266       2.136585                    0.993958      27.613633      73.258550       0.691647       0.360093      -1.138870      -0.030872       0.002445       0.029633       0.042862      -0.020753       0.008268       0.004773       0.007159      -0.173051      -0.058987       0.008987       0.050001             10.644215      13.062143      -4.578658       0.453827      10.602519      -1.583368       8.267982          -0.000003
          326              O       5.609604       5.590703      14.017220      -0.577188      31.816899 0.49602107E+03  0.11679823E+05                                 7.886592                            6.855427       0.783580       2.291550                    0.997574      27.784011      72.148387       0.732099       0.355304      -1.142581       0.005300       0.015110      -0.014344       0.021498       0.061657      -0.023788       0.023516      -0.040698       0.135359      -0.095281       0.040394       0.054887              8.468227       6.562455      -0.731020      -1.349520       6.547297      -1.668989      12.294928          -0.000005
          327              O       2.573637       9.558821       9.150900      -0.582711      31.514672 0.51897965E+03  0.12362163E+05                                 7.846987                            7.016196       0.637308       2.256738                    0.997408      27.473320      71.805665       0.722899       0.355700      -1.142012       0.035295       0.009138      -0.024032       0.043666      -0.009960       0.027700       0.022715       0.002245      -0.157082      -0.067609       0.030394       0.037215              8.365833       9.435265      -2.158058       0.350553       8.314318      -1.890587       7.347916           0.000002
          328              O       4.311998       9.530845       8.015150      -0.585076      32.325393 0.47638983E+03  0.11146048E+05                                 8.067932                            6.762469       0.591995       2.236702                    0.997399      27.625833      72.377982       0.727224       0.359981      -1.134647      -0.041808      -0.003566       0.019317       0.046192       0.036531      -0.014149       0.011499      -0.107730       0.094400      -0.083314       0.031406       0.051908              9.036757       6.688459       0.186223      -1.694439       8.025526      -4.076002      12.396284           0.000006

******************************************************
Auxiliary information for the entire system
The total spin magnetic moment of the unit cell is   0.000030
The total net atomic charge of the unit cell is   0.000004
Accuracy of reproducing the electrostatic potential in the unit cell:
  The inner radius (bohr) =    5.0000
  The outer radius (bohr) =   12.0000
  Valid grid points have density less than (e/(bohr^3)) =    0.0001
  The number of valid grid points were=        70044
  The rms potential error without charges in kcal/mol is=      3.68750
  The rms potential error with partial charges in kcal/mol is=      0.82362
  The RRMSE value at monopole order=      0.22336
  The rms potential error with partial charges and cloud penetration in kcal/mol is=      0.82438
  The RRMSE value at monopole order with cloud penetration is=      0.22356
  The rms potential error with partial charges and atomic dipoles in kcal/mol is=      0.40803
  The RRMSE value at dipole order=      0.11065
  The rms potential error with partial charges, atomic dipoles and cloud penetration in kcal/mol is=      0.39769
  The RRMSE value at dipole order with cloud penetration=      0.10785

******************************************************
The electron densities and ab initio electrostatic potential were computed in VASP using the PBE functional and
projector augmented wave method. See the main text of the journal article for a description of computational details.
The atomic charges, dipoles, and quadrupoles were computed with the DDEC6 method as described in
(a) T. A. Manz and N. Gabaldon Limas, RSC Adv. 6 (2016) 47771-47801 DOI: 10.1039/c6ra04656h
(b) N. Gabaldon Limas and T. A. Manz, RSC Adv. 8 (2018) 2678-2707 DOI: 10.1039/c7ra11829e.
For each atom in the material, the electron cloud parameters were fit to the spherically averaged atom-in-material
electron density using radial positions for which this density was between 10^-4 and 10^-2 electrons per cubic bohr.
The polarizabilities, dispersion coefficients, and quantum Drude oscillator (QDO) parameters were fit using the MCLF method.
The magnetic structure of the system was optimized in VASP from the default ferromagnetic initial guess using spin polarization.
The atomic spin moments (ASMs) were computed on this optimized magnetic structure using the DDEC6 partition as inputs
to the method of T. A. Manz and D. S. Sholl, J. Chem. Theory Comput. 7 (2011) 4146-4164 DOI: 10.1021/ct200539n.
The RMSE and RRMSE were computed using a uniform grid with Ewald summation.
