# Supplementary material for: A collection of forcefield precursors for metal–organic frameworks
Source: RSC Adv. 2019 Nov 13;9(63):36492–507. doi: 10.1039/c9ra07327b (PMC9075174; doi:10.1039/c9ra07327b)
Supplement: RA-009-C9RA07327B-s4455 [file RA-009-C9RA07327B-s4455.xyz]

  232
jmolscript: load "" {1 1 1} spacegroup "x,y,z" unitcell [{     10.877000     0.000000     0.000000 }, {     -0.125463    17.618553     0.000000 }, {     -1.189292    -7.283977    19.124285 }]
Zn     1.667733     6.075143     4.348480     0.844866
Zn     1.684259     8.704847     2.967324     0.851136
Zn     0.580372    11.280565    13.853058     0.850969
Zn     0.658157    -3.718578    12.446658     0.854014
Zn     7.894512     4.259433    14.775805     0.844866
Zn     7.877986     1.629729    16.156961     0.851136
Zn     8.981873    -0.945989     5.271227     0.850970
Zn     8.904088    14.053154     6.677627     0.854014
H      2.284326     3.623651     0.722898     0.108270
H      1.103964    -4.689500    17.844870     0.109438
H      0.487761    -1.205710    16.029976     0.114446
H      0.439706    -0.141161    18.078187     0.113904
H      5.954720     5.464806     4.367987     0.106486
H      8.232175     5.399057     4.327826     0.107453
H      8.313091     9.108278     2.975739     0.112239
H      6.034877     9.193289     3.025462     0.117319
H      1.073420     7.712551     8.273166     0.106041
H      0.641925     8.747621    10.283128     0.110394
H      0.833733    12.308865     8.445284     0.115527
H      1.177287    11.264444     6.450621     0.115141
H      1.662391     9.640368     0.126220     0.099900
H      0.243508     4.254107    18.038026     0.130910
H      1.393088    13.610882     2.348462     0.142645
H      1.619381    11.634100     3.486357     0.104929
H      1.319882     8.490753    17.831483     0.126012
H      1.703453    10.138802    16.349351     0.092130
H     -0.890667     8.688021    13.876581     0.091978
H      9.535600     7.000277    15.291778     0.130412
H      4.926590    10.690509    14.021926     0.106089
H      7.247822    10.730522    13.949253     0.107748
H      7.230879    -3.233111    12.457559     0.115003
H      4.917153    -3.297926    12.484333     0.115623
H      1.065008    -2.742981     9.667326     0.101824
H      1.524330    -0.817293     8.529431     0.136162
H      1.274388     1.142410    12.048300     0.141549
H      0.818578    -0.841762    13.071449     0.103759
H      3.831121     2.079649     6.270853     0.144243
H      3.422637     3.729609     4.691187     0.103529
H      0.256820     4.815499     6.609353     0.091761
H      0.505852     3.195117     8.162245     0.135066
H      1.252831    14.725051     0.214192     0.290829
H     -0.953681     5.956140    17.376325     0.286245
H      1.693114     2.344504     9.956103     0.289979
H      3.111772     0.925069     8.196669     0.292634
H      7.277919     6.710925    18.401387     0.108270
H      8.458281    15.024076     1.279415     0.109438
H      9.074484    11.540286     3.094309     0.114446
H      9.122539    10.475737     1.046098     0.113904
H      3.607525     4.869770    14.756298     0.106486
H      1.330070     4.935519    14.796459     0.107453
H      1.249154     1.226298    16.148546     0.112239
H      3.527368     1.141287    16.098823     0.117319
H      8.488825     2.622025    10.851119     0.106041
H      8.920320     1.586955     8.841157     0.110394
H      8.728512    -1.974289    10.679001     0.115527
H      8.384958    -0.929868    12.673664     0.115141
H      7.899854     0.694208    18.998065     0.099900
H      9.318737     6.080469     1.086259     0.130910
H      8.169157    -3.276306    16.775823     0.142645
H      7.942864    -1.299524    15.637928     0.104929
H      8.242363     1.843823     1.292802     0.126012
H      7.858792     0.195774     2.774934     0.092130
H     10.452912     1.646555     5.247704     0.091978
H      0.026645     3.334299     3.832507     0.130412
H      4.635655    -0.355933     5.102359     0.106089
H      2.314423    -0.395946     5.175032     0.107748
H      2.331366    13.567687     6.666726     0.115003
H      4.645092    13.632502     6.639952     0.115623
H      8.497237    13.077557     9.456959     0.101824
H      8.037915    11.151869    10.594854     0.136162
H      8.287857     9.192166     7.075985     0.141549
H      8.743667    11.176338     6.052836     0.103759
H      5.731124     8.254927    12.853432     0.144243
H      6.139608     6.604967    14.433098     0.103529
H      9.305425     5.519077    12.514932     0.091761
H      9.056393     7.139459    10.962040     0.135066
H      8.309414    -4.390475    18.910093     0.290829
H     10.515926     4.378436     1.747960     0.286245
H      7.869131     7.990072     9.168182     0.289979
H      6.450473     9.409507    10.927616     0.292634
C      1.820391     6.157729     1.392248     0.591468
C      1.916678     5.478542     0.066935    -0.027881
C      0.949928    -3.159611    19.078387    -0.117915
C      0.962967    -3.772470    17.888856    -0.112643
C      0.770014    -3.060769    16.728012    -0.014179
C      0.591965    -1.701257    16.808334    -0.114854
C      0.565619    -1.060987    18.032288    -0.106594
C      0.729153    -3.739414    15.387400     0.599658
C      4.231513     7.368979     3.744535     0.606852
C      5.735361     7.352020     3.719673    -0.016681
C      6.428414     6.218058     4.092597    -0.117252
C      7.787654     6.175705     4.069648    -0.126700
C      8.503183     7.264214     3.668038    -0.021946
C      7.835763     8.368156     3.272165    -0.115276
C      6.469695     8.417861     3.298939    -0.092460
C      9.995649     7.217727     3.637439     0.589690
C      1.421783     8.692539     5.848206     0.606734
C      1.178627     9.366490     7.141008    -0.021788
C      1.018909     8.638509     8.307589    -0.126261
C      0.782570     9.257451     9.518157    -0.128860
C      0.757256    10.639984     9.588916    -0.017541
C      0.886919    11.381450     8.414685    -0.107114
C      1.092582    10.754496     7.225155    -0.109344
C      0.599888    11.325490    10.916142     0.590359
C      1.593498    10.449091     0.579466     0.121977
C      0.266651     4.294762    18.967466    -0.260277
C      1.350721    12.791661     0.493407     0.265892
C      1.432239    12.806530     1.883742    -0.263328
C      1.569839    11.617384     2.558829     0.111785
C     -0.121904     7.597933    16.798772     0.275537
C      0.826925     8.524812    17.043563    -0.291277
C      1.059233     9.501851    16.138984     0.126242
C     -0.450848     8.658163    14.695101     0.091335
C     -0.734615     7.657897    15.540394    -0.259158
C      3.107801    12.459878    13.243567     0.606436
C      4.614935    12.487881    13.230180    -0.012613
C      5.359681    11.440642    13.685338    -0.134536
C      6.757853    11.464935    13.658564    -0.139714
C      7.518634    -5.039734    13.199582    -0.021413
C      6.796221    -3.994917    12.769285    -0.111738
C      5.401077    -4.034219    12.784585    -0.100318
C      8.996759    -5.023099    13.165158     0.598304
C      1.122824    -1.947980    10.147346     0.132730
C      1.412187    -0.801915     9.451222    -0.261105
C      1.531416     0.362118    10.151170     0.257400
C      1.258606     0.353540    11.556805    -0.254147
C      0.976935    -0.831136    12.155396     0.113873
C      2.216231     2.514797     7.441259     0.271474
C      3.096032     2.642378     6.356912    -0.266727
C      2.841398     3.631189     5.412173     0.104785
C      0.990226     4.249128     6.532856     0.125913
C      1.139427     3.298231     7.489070    -0.274156
C      7.741854     4.176847    17.732037     0.591468
C      7.645567     4.856034    19.057350    -0.027881
C      8.612317    13.494187     0.045898    -0.117915
C      8.599278    14.107046     1.235429    -0.112643
C      8.792231    13.395345     2.396273    -0.014179
C      8.970280    12.035833     2.315951    -0.114854
C      8.996626    11.395563     1.091997    -0.106594
C      8.833092    14.073990     3.736885     0.599658
C      5.330732     2.965597    15.379750     0.606852
C      3.826884     2.982556    15.404612    -0.016681
C      3.133831     4.116518    15.031688    -0.117252
C      1.774591     4.158871    15.054637    -0.126700
C      1.059062     3.070362    15.456247    -0.021946
C      1.726482     1.966420    15.852120    -0.115276
C      3.092550     1.916715    15.825346    -0.092460
C     -0.433404     3.116849    15.486846     0.589691
C      8.140462     1.642037    13.276079     0.606734
C      8.383618     0.968086    11.983277    -0.021787
C      8.543336     1.696067    10.816696    -0.126261
C      8.779675     1.077125     9.606128    -0.128860
C      8.804989    -0.305408     9.535369    -0.017541
C      8.675326    -1.046874    10.709600    -0.107114
C      8.469663    -0.419920    11.899130    -0.109344
C      8.962357    -0.990914     8.208143     0.590359
C      7.968747    -0.114515    18.544819     0.121977
C      9.295594     6.039814     0.156819    -0.260277
C      8.211524    -2.457085    18.630878     0.265892
C      8.130006    -2.471954    17.240543    -0.263328
C      7.992406    -1.282808    16.565456     0.111785
C      9.684149     2.736643     2.325513     0.275537
C      8.735320     1.809764     2.080722    -0.291276
C      8.503012     0.832725     2.985301     0.126243
C     10.013093     1.676413     4.429184     0.091335
C     10.296860     2.676679     3.583891    -0.259158
C      6.454444    -2.125302     5.880718     0.606436
C      4.947310    -2.153305     5.894105    -0.012613
C      4.202564    -1.106066     5.438947    -0.134536
C      2.804392    -1.130359     5.465721    -0.139714
C      2.169074    -2.244243     5.924703    -0.021413
C      2.766024    14.329493     6.355000    -0.111738
C      4.161168    14.368795     6.339700    -0.100318
C      0.690949    -2.260878     5.959127     0.598304
C      8.439421    12.282556     8.976939     0.132730
C      8.150058    11.136491     9.673063    -0.261105
C      8.030829     9.972458     8.973115     0.257400
C      8.303639     9.981036     7.567480    -0.254147
C      8.585310    11.165712     6.968889     0.113873
C      7.346014     7.819779    11.683026     0.271474
C      6.466213     7.692198    12.767373    -0.266727
C      6.720847     6.703387    13.712112     0.104785
C      8.572019     6.085448    12.591429     0.125913
C      8.422818     7.036345    11.635215    -0.274156
N      1.635889    10.419776     1.923903    -0.237973
N     -0.057060     6.683346    18.950254    -0.245037
N     -0.474453     6.616319    17.645978    -0.211668
N      0.440497     9.619383    14.983877    -0.233108
N      0.917534    -1.999962    11.472659    -0.233247
N      1.878683     1.596194     9.575529    -0.256570
N      2.532928     1.538556     8.366875    -0.234373
N      1.792744     4.437969     5.509707    -0.228716
N      7.926356    -0.085200    17.200382    -0.237973
N      9.619305     3.651230     0.174031    -0.245037
N     10.036698     3.718257     1.478307    -0.211668
N      9.121748     0.715193     4.140408    -0.233108
N      8.644711    12.334538     7.651626    -0.233247
N      7.683562     8.738382     9.548756    -0.256570
N      7.029317     8.796020    10.757410    -0.234373
N      7.769501     5.896607    13.614578    -0.228716
O      1.640174     5.417181     2.406791    -0.581426
O      1.899307     7.406484     1.430305    -0.545806
O      0.729971    -4.993245    15.395049    -0.576679
O      0.687397    -3.044192    14.362338    -0.550358
O      3.643277     6.349843     4.121283    -0.560116
O      3.676727     8.423284     3.344837    -0.559657
O     10.583232     8.142258     3.046499    -0.554879
O     -0.329204     6.252791     4.218817    -0.571846
O      1.596708     7.461234     5.852222    -0.572740
O      1.447864     9.411130     4.831177    -0.550260
O      0.592059    10.615327    11.952678    -0.559985
O      0.539702    12.580965    10.918054    -0.558084
O      2.579576    11.451114    13.750361    -0.561144
O      2.640576    -4.190246    12.750161    -0.559591
O      9.469632    11.659112    13.685338    -0.554857
O      9.531252    -4.017995    12.612466    -0.563125
O      7.922071     4.917395    16.717494    -0.581426
O      7.662938     2.928092    17.693980    -0.545806
O      8.832274    15.327821     3.729236    -0.576679
O      8.874848    13.378768     4.761947    -0.550358
O      5.918968     3.984733    15.003002    -0.560116
O      5.885518     1.911292    15.779448    -0.559657
O     -1.020987     2.192318    16.077786    -0.554879
O     -0.985551     4.081785    14.905468    -0.571846
O      7.965537     2.873342    13.272063    -0.572740
O      8.114381     0.923446    14.293108    -0.550260
O      8.970186    -0.280751     7.171607    -0.559985
O      9.022543    -2.246389     8.206231    -0.558084
O      6.982669    -1.116538     5.373924    -0.561144
O      6.921669    14.524822     6.374124    -0.559591
O      0.092613    -1.324536     5.438947    -0.554857
O      0.030993    14.352571     6.511819    -0.563125

The following XYZ coordinates are in angstroms. Other properties are in atomic units.
The sperically averaged electron density of each atom fit to a function of the form exp(a - br)
eigen_1, eigen_2 and eigen_3 are the three eigenvalues of traceless quadrupole moment tensor
  atom number  atomic symbol              X              Y              Z     net charge C6 coefficient C8 coefficient C10 coefficient fluctuating dipole atomic polarizability isotropic forcefield polarizability              a              b squared Pearson coefficient          <r^3>          <r^4>         wp_QDO          m_QDO          q_QDO       dipole_x       dipole_y       dipole_z         dipole            Qxy            Qxz            Qyz     Q(x^2-y^2)  Q(3z^2 - R^2)        eigen_1        eigen_2        eigen_3 static polarizability      alpha(xx)      alpha(xy)      alpha(xz)      alpha(yy)      alpha(yz)      alpha(zz) atomic spin moment
            1             Zn       1.667733       6.075143       4.348480       0.844866     103.486665 0.18919385E+04  0.60520570E+05                                18.591260                           14.740579       0.257573       1.938283                    0.996176      47.218358     130.293143       0.444587       0.430679      -1.120187       0.004673      -0.003400      -0.001310       0.005926      -0.013772      -0.013624       0.068323       0.107833       0.044457      -0.101637       0.031652       0.069985             23.248604      23.716358       0.017284       1.424946      22.395967      -1.195486      23.633488           0.000000
            2             Zn       1.684259       8.704847       2.967324       0.851136     102.009186 0.19731904E+04  0.63620814E+05                                17.879255                           14.600349       0.285150       1.948092                    0.996191      46.931997     128.914450       0.468907       0.405125      -1.140415       0.000757       0.007634      -0.005506       0.009443       0.002090      -0.002886       0.080359       0.122975       0.059165      -0.118239       0.051551       0.066688             21.555140      20.729947      -1.148164       0.190607      21.266851      -0.012277      22.668623          -0.000002
            3             Zn       0.580372      11.280565      13.853058       0.850969     105.539545 0.19605812E+04  0.63179799E+05                                18.401030                           14.636569       0.249208       1.937989                    0.996086      47.037751     129.616624       0.463861       0.409756      -1.135978      -0.002397      -0.007808       0.000740       0.008201       0.011515       0.006181       0.073070       0.106427       0.043465      -0.105393       0.039719       0.065674             22.956986      22.848627       1.195803      -1.243366      22.092107      -1.625856      23.930224           0.000000
            4             Zn       0.658157      -3.718578      12.446658       0.854014     100.054998 0.19074603E+04  0.61038181E+05                                17.889049                           14.562791       0.299130       1.953662                    0.996251      46.807361     128.467234       0.459087       0.416932      -1.131227      -0.001033       0.006942      -0.004003       0.008080      -0.012142       0.006023       0.078118       0.117233       0.075087      -0.115910       0.047213       0.068698             21.686316      21.087926       0.420979       0.229750      21.429651      -0.095793      22.541371          -0.000002
            5             Zn       7.894512       4.259433      14.775805       0.844866     103.486666 0.18919385E+04  0.60520571E+05                                18.591260                           14.740579       0.257573       1.938283                    0.996176      47.218358     130.293142       0.444587       0.430679      -1.120187      -0.004673       0.003400       0.001310       0.005926      -0.013772      -0.013624       0.068323       0.107833       0.044457      -0.101637       0.031652       0.069985             23.248604      23.716357       0.017284       1.424946      22.395968      -1.195486      23.633488           0.000000
            6             Zn       7.877986       1.629729      16.156961       0.851136     102.009189 0.19731905E+04  0.63620817E+05                                17.879255                           14.600349       0.285150       1.948092                    0.996191      46.931998     128.914453       0.468907       0.405125      -1.140416      -0.000757      -0.007634       0.005506       0.009443       0.002090      -0.002886       0.080359       0.122975       0.059165      -0.118239       0.051551       0.066688             21.555140      20.729947      -1.148163       0.190606      21.266851      -0.012277      22.668624          -0.000002
            7             Zn       8.981873      -0.945989       5.271227       0.850970     105.539538 0.19605810E+04  0.63179792E+05                                18.401030                           14.636569       0.249208       1.937990                    0.996086      47.037749     129.616619       0.463861       0.409756      -1.135978       0.002397       0.007808      -0.000740       0.008201       0.011515       0.006180       0.073070       0.106427       0.043465      -0.105393       0.039719       0.065674             22.956986      22.848628       1.195804      -1.243366      22.092106      -1.625856      23.930223           0.000001
            8             Zn       8.904088      14.053154       6.677627       0.854014     100.055000 0.19074603E+04  0.61038182E+05                                17.889049                           14.562792       0.299130       1.953662                    0.996251      46.807362     128.467239       0.459087       0.416932      -1.131227       0.001033      -0.006942       0.004003       0.008080      -0.012142       0.006023       0.078118       0.117233       0.075087      -0.115910       0.047213       0.068698             21.686317      21.087927       0.420979       0.229750      21.429652      -0.095792      22.541372          -0.000003
            9              H       2.284326       3.623651       0.722898       0.108270       1.153120 0.84848267E+01  0.83155289E+02                                 1.708214                            1.621567      -0.980129       2.407048                    0.998396       3.320698       8.803452       0.537775       1.162140      -0.738240       0.009525      -0.022775       0.028534       0.037730      -0.004213       0.005820      -0.007420      -0.028675       0.007352      -0.017418      -0.000737       0.018155              1.734349       1.403989      -0.082275       0.085655       1.628090      -0.297828       2.170968           0.000003
           10              H       1.103964      -4.689500      17.844870       0.109438       1.133386 0.81757008E+01  0.79475983E+02                                 1.689632                            1.590434      -1.001632       2.394144                    0.998366       3.347570       8.871506       0.543072       1.160213      -0.737708       0.007416      -0.035145       0.001173       0.035938      -0.007280       0.001341      -0.007485      -0.024399       0.007739      -0.015526      -0.001393       0.016920              1.724255       1.331228      -0.172992      -0.027578       2.305234       0.199549       1.536303           0.000003
           11              H       0.487761      -1.205710      16.029976       0.114446       1.010151 0.72731555E+01  0.70025421E+02                                 1.685972                            1.593987      -1.004374       2.402303                    0.997959       3.519857       9.897877       0.485619       1.310019      -0.701741      -0.004010       0.021932      -0.030322       0.037637      -0.003853       0.003036      -0.008897      -0.016434       0.012712      -0.011293      -0.003764       0.015057              1.728835       1.332123      -0.012446       0.020134       1.713885      -0.282323       2.140496          -0.000001
           12              H       0.439706      -0.141161      18.078187       0.113904       1.003519 0.72250323E+01  0.69819331E+02                                 1.709403                            1.611802      -1.081152       2.366671                    0.996392       3.643185      10.444566       0.470062       1.348389      -0.692977      -0.004736       0.037973      -0.000333       0.038268      -0.003954      -0.000131      -0.001482      -0.023725      -0.006647      -0.011411      -0.002331       0.013742              1.759009       1.362086      -0.063421      -0.039286       2.342733       0.080775       1.572208          -0.000001
           13              H       5.954720       5.464806       4.367987       0.106486       1.149153 0.83137240E+01  0.81287772E+02                                 1.715189                            1.611259      -1.016170       2.386675                    0.998178       3.395546       9.072492       0.534946       1.171026      -0.734811      -0.015673      -0.031114       0.010631       0.036424       0.000287       0.000029      -0.009837      -0.017048      -0.038295      -0.015906      -0.002144       0.018050              1.754181       1.961664       0.404213      -0.175826       1.912500      -0.232346       1.388380           0.000003
           14              H       8.232175       5.399057       4.327826       0.107453       1.184539 0.86738182E+01  0.86241766E+02                                 1.793277                            1.679059      -1.074907       2.361028                    0.997403       3.512744       9.656883       0.505412       1.218858      -0.723028       0.014145      -0.031532       0.010551       0.036134       0.001194      -0.001625      -0.011060      -0.013469      -0.032867      -0.015468      -0.001339       0.016807              1.842439       1.932854      -0.452476       0.102940       2.142992      -0.197393       1.451471           0.000003
           15              H       8.313091       9.108278       2.975739       0.112239       0.942775 0.64723644E+01  0.60617944E+02                                 1.615392                            1.504782      -1.061188       2.373558                    0.996828       3.512592       9.791228       0.498486       1.311944      -0.700401       0.016923       0.029923      -0.012986       0.036748       0.004528       0.000680      -0.008062      -0.010166      -0.028603      -0.012848      -0.001071       0.013919              1.672782       1.696363       0.388798      -0.179936       1.930995      -0.250292       1.390988          -0.000001
           16              H       6.034877       9.193289       3.025462       0.117319       1.116921 0.82159221E+01  0.79944809E+02                                 1.676929                            1.599594      -0.982296       2.414247                    0.998433       3.282268       8.695501       0.538986       1.167871      -0.736681      -0.016077       0.032662      -0.012823       0.038597      -0.002622       0.000493      -0.009590      -0.015476      -0.029007      -0.013253      -0.003240       0.016493              1.686466       1.806873      -0.293867       0.097361       1.882097      -0.192702       1.370430          -0.000004
           17              H       1.073420       7.712551       8.273166       0.106041       1.167167 0.85399390E+01  0.84013545E+02                                 1.728437                            1.629786      -1.071357       2.359670                    0.997731       3.419767       9.148076       0.533795       1.166373      -0.735967       0.005830      -0.035999       0.000876       0.036478       0.000281      -0.001361      -0.007462      -0.026191       0.007025      -0.014382      -0.001646       0.016028              1.763921       1.349709      -0.103012      -0.057619       2.370044       0.170620       1.572011           0.000003
           18              H       0.641925       8.747621      10.283128       0.110394       1.176654 0.86620580E+01  0.85617869E+02                                 1.749982                            1.652094      -1.049294       2.373782                    0.997913       3.407181       9.170851       0.524424       1.181625      -0.732724      -0.003029      -0.021966       0.030283       0.037534      -0.001153      -0.004359      -0.008458      -0.028715       0.003877      -0.016472      -0.001550       0.018022              1.785114       1.426648       0.076137      -0.163767       1.717368      -0.333540       2.211328           0.000003
           19              H       0.833733      12.308865       8.445284       0.115527       1.048082 0.75797976E+01  0.74184551E+02                                 1.761911                            1.652040      -1.271351       2.277994                    0.994175       3.724204      10.770436       0.463485       1.350252      -0.692234      -0.003081       0.037889      -0.001205       0.038033      -0.000286      -0.000769      -0.000146      -0.023426      -0.009443      -0.010226      -0.003065       0.013291              1.822640       1.416539      -0.030950      -0.044461       2.434819       0.091199       1.616562          -0.000001
           20              H       1.177287      11.264444       6.450621       0.115141       1.029088 0.74322437E+01  0.71918322E+02                                 1.703297                            1.608047      -1.056407       2.378846                    0.997174       3.546484       9.985678       0.485152       1.304695      -0.702719       0.002254       0.022979      -0.029704       0.037622      -0.000751      -0.001376      -0.009436      -0.014054       0.012001      -0.009534      -0.004437       0.013970              1.746952       1.363964       0.056428      -0.117891       1.742968      -0.272768       2.133923          -0.000001
           21              H       1.662391       9.640368       0.126220       0.099900       1.048032 0.73741571E+01  0.71239691E+02                                 1.732106                            1.607380      -0.958667       2.425350                    0.998241       3.519517       9.912227       0.482548       1.313881      -0.701258       0.004056      -0.038982      -0.025796       0.046920      -0.000580       0.000928       0.007433      -0.013798       0.025409      -0.011255      -0.002299       0.013554              1.793381       1.336080      -0.107694      -0.052861       2.360957       0.365624       1.683106          -0.000001
           22              H       0.243508       4.254107      18.038026       0.130910       0.954511 0.69024951E+01  0.66532326E+02                                 1.707617                            1.617691      -1.301806       2.270408                    0.993856       3.746786      11.042985       0.446954       1.421728      -0.677827      -0.001173      -0.005986      -0.031004       0.031599      -0.001463       0.003364       0.001587      -0.016189       0.021767      -0.012475       0.004171       0.008303              1.756262       1.344297      -0.062980      -0.011127       1.533624       0.000045       2.390865          -0.000000
           23              H       1.393088      13.610882       2.348462       0.142645       0.955706 0.68283684E+01  0.64110293E+02                                 1.581754                            1.514571      -0.754013       2.540332                    0.999850       3.136941       8.448236       0.517847       1.259776      -0.715308      -0.003837       0.028787       0.020710       0.035669      -0.002322      -0.001000       0.000782      -0.030424       0.031619      -0.020686       0.009459       0.011227              1.601750       1.276966      -0.018849       0.005920       1.860458       0.350487       1.667826           0.000000
           24              H       1.619381      11.634100       3.486357       0.104929       1.075714 0.74534596E+01  0.71788549E+02                                 1.731003                            1.592610      -0.858926       2.475704                    0.999353       3.384451       9.341998       0.498329       1.276122      -0.710424       0.001835       0.004278       0.048419       0.048642      -0.003868       0.002185       0.007995      -0.017707       0.031728      -0.015558      -0.000245       0.015804              1.811569       1.346874      -0.011696       0.084255       1.488996      -0.053268       2.598838          -0.000002
           25              H       1.319882       8.490753      17.831483       0.126012       1.086715 0.78684847E+01  0.75194382E+02                                 1.597278                            1.526375      -0.928327       2.433688                    0.998948       3.179854       8.153121       0.577231       1.110357      -0.751469       0.023023       0.000384       0.023925       0.033206       0.014673       0.012119      -0.002220       0.005729       0.011307      -0.020750       0.002437       0.018314              1.605108       1.481853       0.046052       0.285702       1.432596      -0.172971       1.900874           0.000004
           26              H       1.703453      10.138802      16.349351       0.092130       1.318608 0.93743095E+01  0.94077377E+02                                 1.873176                            1.705291      -0.944569       2.430292                    0.998013       3.369853       9.004694       0.524652       1.163292      -0.738950       0.034261       0.033006       0.011260       0.048888       0.013615       0.013580      -0.003188       0.001822       0.010067      -0.021234       0.003471       0.017763              1.957880       1.993404       0.628556       0.089746       2.330074       0.021153       1.550161           0.000004
           27              H      -0.890667       8.688021      13.876581       0.091978       1.123679 0.79552809E+01  0.78545579E+02                                 1.828911                            1.679448      -1.157958       2.329057                    0.994836       3.705712      10.648191       0.466585       1.329563      -0.697218      -0.021357       0.003533      -0.037907       0.043653       0.007765       0.008885      -0.006531      -0.001036       0.015997      -0.016072       0.004910       0.011161              1.907550       1.666603       0.009131       0.501826       1.621260      -0.207179       2.434788           0.000002
           28              H       9.535600       7.000277      15.291778       0.130412       1.009551 0.71672234E+01  0.69731394E+02                                 1.768424                            1.644436      -1.372089       2.235812                    0.993108       3.818050      11.302616       0.444953       1.414862      -0.678703      -0.018668      -0.023534      -0.006495       0.030733       0.007243       0.003622      -0.007400      -0.007603       0.010780      -0.013050       0.002431       0.010619              1.828149       1.777180       0.490810       0.231798       2.066640       0.069114       1.640625           0.000001
           29              H       4.926590      10.690509      14.021926       0.106089       1.202555 0.89108865E+01  0.88605858E+02                                 1.763934                            1.666141      -1.087405       2.351527                    0.997461       3.457662       9.301195       0.527267       1.168245      -0.735620      -0.017687      -0.027928       0.017310       0.037316       0.001337       0.000938      -0.013292      -0.014291      -0.025001      -0.015208      -0.002837       0.018046              1.791764       1.898762       0.282781      -0.175651       2.019078      -0.241965       1.457453           0.000003
           30              H       7.247822      10.730522      13.949253       0.107748       1.237333 0.92161986E+01  0.93267359E+02                                 1.860811                            1.741760      -1.199532       2.300384                    0.996432       3.632509      10.157271       0.490312       1.234400      -0.718943       0.018871      -0.027421       0.014542       0.036325      -0.003071      -0.001158      -0.011633      -0.007406      -0.021885      -0.014166       0.000067       0.014099              1.917194       2.014935      -0.436962       0.167068       2.202404      -0.230811       1.534242           0.000002
           31              H       7.230879      -3.233111      12.457559       0.115003       0.971595 0.67104500E+01  0.63161603E+02                                 1.622876                            1.513412      -1.045340       2.382615                    0.997126       3.462780       9.549278       0.508406       1.279953      -0.707597       0.016350       0.031841      -0.013104       0.038116       0.001486       0.000139      -0.009701      -0.011006      -0.026156      -0.012904      -0.001213       0.014117              1.672887       1.702622       0.389289      -0.161572       1.939861      -0.242107       1.376178          -0.000001
           32              H       4.917153      -3.297926      12.484333       0.115623       1.097979 0.79810285E+01  0.77081507E+02                                 1.655732                            1.574362      -0.942826       2.430698                    0.998675       3.262969       8.606124       0.544544       1.164613      -0.737354      -0.019804       0.032639      -0.012605       0.040205      -0.002795       0.000076      -0.010595      -0.015417      -0.029496      -0.014124      -0.003055       0.017180              1.675985       1.857565      -0.339761       0.141955       1.807359      -0.200418       1.363030          -0.000004
           33              H       1.065008      -2.742981       9.667326       0.101824       1.045192 0.74063033E+01  0.71789564E+02                                 1.743313                            1.622324      -0.991051       2.412767                    0.997742       3.555541      10.104463       0.474178       1.332615      -0.697208      -0.003761      -0.040196      -0.028126       0.049203       0.001155      -0.001942       0.007523      -0.016388       0.022661      -0.012414      -0.001280       0.013694              1.805282       1.367614       0.071543       0.018889       2.311470       0.399841       1.736762          -0.000001
           34              H       1.524330      -0.817293       8.529431       0.136162       0.933560 0.67200758E+01  0.64156710E+02                                 1.666874                            1.584714      -1.146485       2.344984                    0.996210       3.623645      10.529519       0.457804       1.401390      -0.682235      -0.005042      -0.004600      -0.031970       0.032691       0.003572       0.002340       0.002255      -0.014211       0.022346      -0.011841       0.002717       0.009124              1.705863       1.349641       0.054126      -0.163845       1.475341       0.006155       2.292607          -0.000000
           35              H       1.274388       1.142410      12.048300       0.141549       0.971708 0.69633305E+01  0.65883435E+02                                 1.613612                            1.540186      -0.818412       2.508970                    0.999664       3.216347       8.775926       0.506742       1.277498      -0.710809      -0.001299       0.027205       0.021591       0.034756       0.003138      -0.005926       0.001554      -0.025246       0.024710      -0.018505       0.008372       0.010133              1.636861       1.300596       0.051915       0.001979       1.898868       0.375778       1.711119          -0.000000
           36              H       0.818578      -0.841762      13.071449       0.103759       1.051787 0.73110452E+01  0.70257162E+02                                 1.718504                            1.587084      -0.863020       2.471412                    0.999305       3.434181       9.547781       0.493337       1.291968      -0.706430      -0.008804       0.003428       0.047020       0.047960       0.000515      -0.005525       0.009268      -0.014955       0.029214      -0.014160      -0.002581       0.016741              1.796086       1.362789       0.019762      -0.166276       1.484504      -0.088546       2.540966          -0.000001
           37              H       3.831121       2.079649       6.270853       0.144243       1.017564 0.71562012E+01  0.67521912E+02                                 1.602830                            1.513857      -0.834336       2.502433                    0.999514       3.123458       8.248358       0.540537       1.200932      -0.728832       0.028907      -0.020438      -0.006753       0.036040      -0.009479      -0.010081      -0.007864       0.010937       0.007199      -0.018972       0.005291       0.013681              1.632726       1.806877      -0.408549      -0.076804       1.743741      -0.034896       1.347560           0.000003
           38              H       3.422637       3.729609       4.691187       0.103529       1.207341 0.85583194E+01  0.84141048E+02                                 1.777302                            1.639508      -0.873560       2.467209                    0.999045       3.291963       8.769796       0.528953       1.177796      -0.735036       0.032220       0.004478      -0.038930       0.050732      -0.014080      -0.011828      -0.004758       0.013559       0.012058      -0.021996       0.003514       0.018482              1.837664       1.861676       0.142288      -0.501168       1.592617      -0.278418       2.058701           0.000003
           39              H       0.256820       4.815499       6.609353       0.091761       1.256194 0.90543700E+01  0.90473238E+02                                 1.839085                            1.696566      -0.938996       2.430665                    0.998234       3.400919       9.197582       0.514197       1.192105      -0.731261      -0.037986       0.029498       0.005270       0.048382      -0.011091      -0.014038      -0.005429       0.010479      -0.009091      -0.020456       0.001858       0.018598              1.906502       2.019227      -0.577994       0.015745       2.142260      -0.082536       1.558019           0.000003
           40              H       0.505852       3.195117       8.162245       0.135066       1.014375 0.71654393E+01  0.67563692E+02                                 1.586172                            1.503052      -0.941837       2.436838                    0.999117       3.188596       8.390259       0.549413       1.182324      -0.732410      -0.026359      -0.003520       0.017044       0.031587      -0.010738      -0.009843      -0.003903       0.016258      -0.008233      -0.016991      -0.000594       0.017585              1.612859       1.593206       0.064510      -0.370147       1.418689      -0.233841       1.826684           0.000003
           41              H       1.252831      14.725051       0.214192       0.290829       0.656044 0.43187656E+01  0.36331988E+02                                 1.263662                            1.231645      -1.021511       2.503916                    0.999830       2.457129       6.361646       0.552756       1.317173      -0.704041       0.008488       0.038048       0.023974       0.045765       0.001629       0.017320       0.007518      -0.039664       0.041793      -0.033192       0.008126       0.025066              1.264436       1.030362       0.070639       0.009357       1.500720       0.094775       1.262226           0.000002
           42              H      -0.953681       5.956140      17.376325       0.286245       0.545310 0.34633781E+01  0.28528832E+02                                 1.252950                            1.206622      -1.225304       2.385363                    0.999027       2.943272       8.429594       0.471681       1.576427      -0.650535      -0.015745      -0.027660      -0.015811       0.035538       0.010077       0.006633      -0.003757      -0.023696       0.049147      -0.025110       0.007223       0.017887              1.282742       1.221090       0.246622       0.059534       1.452136      -0.002110       1.174999           0.000000
           43              H       1.693114       2.344504       9.956103       0.289979       0.676929 0.44778558E+01  0.37897254E+02                                 1.273707                            1.240836      -1.030407       2.497309                    0.999818       2.464022       6.335488       0.561279       1.289406      -0.709955      -0.013722       0.039391       0.022251       0.047276      -0.001259      -0.024736       0.006160      -0.037945       0.018824      -0.036513       0.011854       0.024659              1.272580       1.056036      -0.054888      -0.051753       1.488632       0.116440       1.273072           0.000002
           44              H       3.111772       0.925069       8.196669       0.292634       0.663605 0.43758640E+01  0.37119398E+02                                 1.294031                            1.254972      -1.100103       2.466451                    0.999710       2.540894       6.715182       0.534975       1.349695      -0.696255       0.029149      -0.033158      -0.009750       0.045212      -0.022442      -0.011808      -0.010377      -0.002546       0.026043      -0.032773       0.014556       0.018217              1.303912       1.324324      -0.243342      -0.088801       1.417366      -0.014917       1.170046           0.000000
           45              H       7.277919       6.710925      18.401387       0.108270       1.153119 0.84848223E+01  0.83155233E+02                                 1.708213                            1.621567      -0.980129       2.407048                    0.998396       3.320697       8.803448       0.537775       1.162140      -0.738240      -0.009525       0.022775      -0.028534       0.037730      -0.004213       0.005820      -0.007420      -0.028675       0.007352      -0.017418      -0.000737       0.018155              1.734349       1.403989      -0.082275       0.085654       1.628090      -0.297828       2.170967           0.000003
           46              H       8.458281      15.024076       1.279415       0.109438       1.133386 0.81756965E+01  0.79475929E+02                                 1.689631                            1.590434      -1.001631       2.394144                    0.998366       3.347569       8.871502       0.543072       1.160213      -0.737708      -0.007416       0.035145      -0.001173       0.035938      -0.007280       0.001341      -0.007485      -0.024399       0.007739      -0.015526      -0.001393       0.016920              1.724254       1.331228      -0.172992      -0.027578       2.305233       0.199549       1.536302           0.000003
           47              H       9.074484      11.540286       3.094309       0.114446       1.010151 0.72731550E+01  0.70025417E+02                                 1.685972                            1.593987      -1.004374       2.402303                    0.997959       3.519857       9.897878       0.485619       1.310020      -0.701741       0.004010      -0.021932       0.030322       0.037637      -0.003853       0.003036      -0.008897      -0.016434       0.012712      -0.011293      -0.003764       0.015057              1.728835       1.332123      -0.012446       0.020134       1.713886      -0.282323       2.140496          -0.000001
           48              H       9.122539      10.475737       1.046098       0.113904       1.003519 0.72250323E+01  0.69819331E+02                                 1.709403                            1.611802      -1.081151       2.366671                    0.996392       3.643185      10.444566       0.470062       1.348389      -0.692977       0.004736      -0.037973       0.000333       0.038268      -0.003954      -0.000131      -0.001482      -0.023725      -0.006647      -0.011411      -0.002331       0.013742              1.759009       1.362086      -0.063421      -0.039286       2.342733       0.080775       1.572208          -0.000001
           49              H       3.607525       4.869770      14.756298       0.106486       1.149153 0.83137198E+01  0.81287718E+02                                 1.715188                            1.611259      -1.016170       2.386676                    0.998178       3.395545       9.072488       0.534946       1.171026      -0.734811       0.015673       0.031114      -0.010631       0.036424       0.000287       0.000029      -0.009837      -0.017048      -0.038295      -0.015906      -0.002144       0.018050              1.754180       1.961663       0.404213      -0.175826       1.912499      -0.232345       1.388379           0.000003
           50              H       1.330070       4.935519      14.796459       0.107453       1.184540 0.86738194E+01  0.86241783E+02                                 1.793278                            1.679060      -1.074907       2.361028                    0.997403       3.512744       9.656884       0.505412       1.218858      -0.723028      -0.014145       0.031532      -0.010551       0.036134       0.001194      -0.001625      -0.011060      -0.013469      -0.032867      -0.015468      -0.001339       0.016807              1.842439       1.932854      -0.452476       0.102940       2.142992      -0.197393       1.451471           0.000003
           51              H       1.249154       1.226298      16.148546       0.112239       0.942775 0.64723698E+01  0.60618001E+02                                 1.615392                            1.504782      -1.061189       2.373557                    0.996828       3.512593       9.791228       0.498486       1.311943      -0.700402      -0.016923      -0.029923       0.012986       0.036748       0.004528       0.000680      -0.008062      -0.010166      -0.028603      -0.012848      -0.001071       0.013919              1.672782       1.696362       0.388798      -0.179936       1.930995      -0.250292       1.390988          -0.000001
           52              H       3.527368       1.141287      16.098823       0.117319       1.116921 0.82159205E+01  0.79944787E+02                                 1.676929                            1.599594      -0.982296       2.414247                    0.998433       3.282268       8.695500       0.538986       1.167870      -0.736681       0.016077      -0.032662       0.012823       0.038597      -0.002622       0.000493      -0.009590      -0.015476      -0.029007      -0.013253      -0.003240       0.016493              1.686466       1.806873      -0.293867       0.097361       1.882096      -0.192702       1.370429          -0.000004
           53              H       8.488825       2.622025      10.851119       0.106041       1.167167 0.85399337E+01  0.84013480E+02                                 1.728437                            1.629785      -1.071356       2.359670                    0.997731       3.419766       9.148073       0.533795       1.166373      -0.735967      -0.005830       0.035999      -0.000876       0.036478       0.000281      -0.001361      -0.007462      -0.026191       0.007025      -0.014382      -0.001646       0.016028              1.763921       1.349709      -0.103012      -0.057619       2.370044       0.170620       1.572010           0.000003
           54              H       8.920320       1.586955       8.841157       0.110394       1.176654 0.86620565E+01  0.85617849E+02                                 1.749982                            1.652094      -1.049294       2.373783                    0.997913       3.407181       9.170850       0.524425       1.181625      -0.732724       0.003029       0.021966      -0.030283       0.037534      -0.001153      -0.004359      -0.008458      -0.028715       0.003877      -0.016472      -0.001550       0.018022              1.785114       1.426647       0.076137      -0.163767       1.717367      -0.333540       2.211327           0.000003
           55              H       8.728512      -1.974289      10.679001       0.115527       1.048082 0.75797976E+01  0.74184551E+02                                 1.761911                            1.652040      -1.271351       2.277994                    0.994175       3.724204      10.770436       0.463485       1.350252      -0.692234       0.003081      -0.037889       0.001205       0.038033      -0.000286      -0.000769      -0.000146      -0.023426      -0.009443      -0.010226      -0.003065       0.013291              1.822640       1.416539      -0.030950      -0.044461       2.434819       0.091199       1.616562          -0.000001
           56              H       8.384958      -0.929868      12.673664       0.115141       1.029088 0.74322437E+01  0.71918322E+02                                 1.703297                            1.608047      -1.056407       2.378846                    0.997174       3.546484       9.985678       0.485152       1.304695      -0.702719      -0.002254      -0.022979       0.029704       0.037622      -0.000751      -0.001376      -0.009436      -0.014054       0.012001      -0.009534      -0.004437       0.013970              1.746952       1.363964       0.056428      -0.117891       1.742968      -0.272768       2.133923          -0.000001
           57              H       7.899854       0.694208      18.998065       0.099900       1.048032 0.73741571E+01  0.71239691E+02                                 1.732106                            1.607380      -0.958667       2.425350                    0.998241       3.519517       9.912227       0.482548       1.313881      -0.701258      -0.004056       0.038982       0.025796       0.046920      -0.000580       0.000928       0.007433      -0.013798       0.025409      -0.011255      -0.002299       0.013554              1.793381       1.336080      -0.107694      -0.052861       2.360957       0.365624       1.683106          -0.000001
           58              H       9.318737       6.080469       1.086259       0.130910       0.954511 0.69024960E+01  0.66532334E+02                                 1.707616                            1.617691      -1.301806       2.270408                    0.993856       3.746786      11.042984       0.446954       1.421728      -0.677827       0.001173       0.005986       0.031004       0.031599      -0.001463       0.003364       0.001587      -0.016189       0.021767      -0.012475       0.004171       0.008303              1.756262       1.344297      -0.062980      -0.011127       1.533624       0.000045       2.390865          -0.000000
           59              H       8.169157      -3.276306      16.775823       0.142645       0.955706 0.68283672E+01  0.64110280E+02                                 1.581754                            1.514571      -0.754013       2.540332                    0.999850       3.136941       8.448236       0.517847       1.259777      -0.715308       0.003837      -0.028787      -0.020710       0.035669      -0.002322      -0.001000       0.000782      -0.030424       0.031619      -0.020686       0.009459       0.011227              1.601750       1.276966      -0.018849       0.005920       1.860458       0.350487       1.667826           0.000000
           60              H       7.942864      -1.299524      15.637928       0.104929       1.075714 0.74534600E+01  0.71788551E+02                                 1.731003                            1.592610      -0.858926       2.475704                    0.999353       3.384451       9.341997       0.498330       1.276122      -0.710424      -0.001835      -0.004278      -0.048419       0.048642      -0.003868       0.002185       0.007995      -0.017707       0.031728      -0.015558      -0.000245       0.015804              1.811569       1.346874      -0.011696       0.084255       1.488996      -0.053268       2.598838          -0.000002
           61              H       8.242363       1.843823       1.292802       0.126012       1.086715 0.78684871E+01  0.75194416E+02                                 1.597278                            1.526375      -0.928327       2.433688                    0.998948       3.179854       8.153123       0.577230       1.110357      -0.751469      -0.023023      -0.000384      -0.023925       0.033206       0.014673       0.012119      -0.002220       0.005729       0.011307      -0.020750       0.002437       0.018314              1.605108       1.481854       0.046052       0.285703       1.432596      -0.172971       1.900875           0.000004
           62              H       7.858792       0.195774       2.774934       0.092130       1.318609 0.93743123E+01  0.94077415E+02                                 1.873177                            1.705291      -0.944569       2.430292                    0.998013       3.369853       9.004696       0.524652       1.163293      -0.738950      -0.034261      -0.033006      -0.011260       0.048888       0.013615       0.013580      -0.003188       0.001822       0.010067      -0.021234       0.003471       0.017763              1.957880       1.993404       0.628556       0.089746       2.330075       0.021153       1.550162           0.000004
           63              H      10.452912       1.646555       5.247704       0.091978       1.123680 0.79552866E+01  0.78545644E+02                                 1.828911                            1.679448      -1.157958       2.329057                    0.994836       3.705713      10.648192       0.466586       1.329562      -0.697218       0.021357      -0.003533       0.037907       0.043653       0.007765       0.008885      -0.006531      -0.001036       0.015997      -0.016072       0.004910       0.011161              1.907550       1.666603       0.009131       0.501826       1.621260      -0.207179       2.434788           0.000002
           64              H       0.026645       3.334299       3.832507       0.130412       1.009551 0.71672234E+01  0.69731394E+02                                 1.768424                            1.644436      -1.372089       2.235812                    0.993108       3.818050      11.302616       0.444953       1.414862      -0.678703       0.018668       0.023534       0.006495       0.030733       0.007243       0.003622      -0.007400      -0.007603       0.010780      -0.013050       0.002431       0.010619              1.828149       1.777180       0.490810       0.231798       2.066640       0.069114       1.640625           0.000001
           65              H       4.635655      -0.355933       5.102359       0.106089       1.202554 0.89108828E+01  0.88605819E+02                                 1.763934                            1.666141      -1.087405       2.351527                    0.997461       3.457661       9.301194       0.527267       1.168246      -0.735620       0.017687       0.027928      -0.017310       0.037316       0.001337       0.000938      -0.013292      -0.014291      -0.025001      -0.015208      -0.002837       0.018046              1.791764       1.898762       0.282781      -0.175651       2.019078      -0.241965       1.457453           0.000003
           66              H       2.314423      -0.395946       5.175032       0.107748       1.237334 0.92162001E+01  0.93267375E+02                                 1.860811                            1.741760      -1.199532       2.300384                    0.996432       3.632509      10.157270       0.490312       1.234400      -0.718943      -0.018871       0.027421      -0.014542       0.036325      -0.003071      -0.001158      -0.011633      -0.007406      -0.021885      -0.014166       0.000067       0.014099              1.917194       2.014935      -0.436962       0.167068       2.202404      -0.230811       1.534242           0.000002
           67              H       2.331366      13.567687       6.666726       0.115003       0.971595 0.67104514E+01  0.63161615E+02                                 1.622876                            1.513412      -1.045339       2.382615                    0.997126       3.462780       9.549276       0.508406       1.279952      -0.707598      -0.016350      -0.031841       0.013104       0.038116       0.001486       0.000139      -0.009701      -0.011006      -0.026156      -0.012904      -0.001213       0.014117              1.672887       1.702622       0.389289      -0.161572       1.939861      -0.242107       1.376178          -0.000001
           68              H       4.645092      13.632502       6.639952       0.115623       1.097979 0.79810285E+01  0.77081508E+02                                 1.655732                            1.574362      -0.942826       2.430699                    0.998675       3.262969       8.606124       0.544544       1.164613      -0.737354       0.019804      -0.032639       0.012605       0.040205      -0.002795       0.000076      -0.010595      -0.015417      -0.029496      -0.014124      -0.003055       0.017180              1.675985       1.857565      -0.339761       0.141955       1.807359      -0.200418       1.363030          -0.000004
           69              H       8.497237      13.077557       9.456959       0.101824       1.045192 0.74063033E+01  0.71789564E+02                                 1.743313                            1.622324      -0.991051       2.412767                    0.997742       3.555541      10.104463       0.474178       1.332615      -0.697208       0.003761       0.040196       0.028126       0.049203       0.001155      -0.001942       0.007523      -0.016388       0.022661      -0.012414      -0.001280       0.013694              1.805282       1.367614       0.071543       0.018889       2.311470       0.399841       1.736762          -0.000001
           70              H       8.037915      11.151869      10.594854       0.136162       0.933559 0.67200712E+01  0.64156659E+02                                 1.666874                            1.584714      -1.146485       2.344984                    0.996210       3.623644      10.529518       0.457803       1.401391      -0.682235       0.005042       0.004600       0.031970       0.032691       0.003572       0.002340       0.002255      -0.014211       0.022346      -0.011841       0.002717       0.009124              1.705863       1.349641       0.054126      -0.163845       1.475340       0.006155       2.292607          -0.000000
           71              H       8.287857       9.192166       7.075985       0.141549       0.971709 0.69633336E+01  0.65883467E+02                                 1.613611                            1.540185      -0.818412       2.508970                    0.999664       3.216348       8.775927       0.506742       1.277498      -0.710810       0.001299      -0.027205      -0.021591       0.034756       0.003138      -0.005926       0.001554      -0.025246       0.024710      -0.018505       0.008372       0.010133              1.636861       1.300596       0.051915       0.001979       1.898868       0.375778       1.711119          -0.000000
           72              H       8.743667      11.176338       6.052836       0.103759       1.051787 0.73110447E+01  0.70257158E+02                                 1.718504                            1.587084      -0.863020       2.471412                    0.999305       3.434181       9.547782       0.493336       1.291968      -0.706430       0.008804      -0.003428      -0.047020       0.047960       0.000515      -0.005525       0.009268      -0.014955       0.029214      -0.014160      -0.002581       0.016741              1.796086       1.362789       0.019762      -0.166276       1.484504      -0.088546       2.540966          -0.000001
           73              H       5.731124       8.254927      12.853432       0.144243       1.017563 0.71561976E+01  0.67521871E+02                                 1.602830                            1.513857      -0.834336       2.502433                    0.999514       3.123457       8.248356       0.540537       1.200932      -0.728831      -0.028907       0.020438       0.006753       0.036040      -0.009479      -0.010081      -0.007865       0.010937       0.007199      -0.018972       0.005291       0.013681              1.632726       1.806877      -0.408549      -0.076804       1.743740      -0.034896       1.347560           0.000003
           74              H       6.139608       6.604967      14.433098       0.103529       1.207341 0.85583194E+01  0.84141048E+02                                 1.777302                            1.639508      -0.873560       2.467209                    0.999045       3.291963       8.769796       0.528953       1.177796      -0.735036      -0.032220      -0.004478       0.038930       0.050732      -0.014080      -0.011828      -0.004758       0.013559       0.012058      -0.021996       0.003514       0.018482              1.837664       1.861676       0.142288      -0.501168       1.592617      -0.278418       2.058701           0.000003
           75              H       9.305425       5.519077      12.514932       0.091761       1.256194 0.90543704E+01  0.90473245E+02                                 1.839085                            1.696566      -0.938996       2.430665                    0.998234       3.400919       9.197583       0.514197       1.192105      -0.731261       0.037986      -0.029498      -0.005270       0.048382      -0.011091      -0.014038      -0.005429       0.010479      -0.009091      -0.020456       0.001858       0.018598              1.906503       2.019227      -0.577994       0.015745       2.142261      -0.082536       1.558020           0.000003
           76              H       9.056393       7.139459      10.962040       0.135066       1.014375 0.71654381E+01  0.67563676E+02                                 1.586171                            1.503051      -0.941837       2.436838                    0.999117       3.188596       8.390258       0.549414       1.182323      -0.732410       0.026359       0.003520      -0.017044       0.031587      -0.010738      -0.009843      -0.003903       0.016258      -0.008233      -0.016991      -0.000594       0.017585              1.612859       1.593205       0.064510      -0.370147       1.418688      -0.233841       1.826684           0.000003
           77              H       8.309414      -4.390475      18.910093       0.290829       0.656044 0.43187656E+01  0.36331988E+02                                 1.263662                            1.231645      -1.021511       2.503916                    0.999830       2.457129       6.361646       0.552756       1.317173      -0.704041      -0.008488      -0.038048      -0.023974       0.045765       0.001629       0.017320       0.007518      -0.039664       0.041793      -0.033192       0.008126       0.025066              1.264436       1.030362       0.070639       0.009357       1.500720       0.094775       1.262225           0.000002
           78              H      10.515926       4.378436       1.747960       0.286245       0.545310 0.34633781E+01  0.28528832E+02                                 1.252950                            1.206622      -1.225303       2.385363                    0.999027       2.943272       8.429594       0.471681       1.576427      -0.650535       0.015745       0.027660       0.015811       0.035538       0.010077       0.006633      -0.003757      -0.023696       0.049147      -0.025110       0.007223       0.017887              1.282742       1.221090       0.246622       0.059534       1.452136      -0.002110       1.174999           0.000000
           79              H       7.869131       7.990072       9.168182       0.289979       0.676929 0.44778560E+01  0.37897258E+02                                 1.273707                            1.240836      -1.030407       2.497309                    0.999818       2.464022       6.335489       0.561279       1.289406      -0.709955       0.013722      -0.039391      -0.022251       0.047276      -0.001259      -0.024736       0.006161      -0.037945       0.018824      -0.036513       0.011854       0.024659              1.272580       1.056036      -0.054888      -0.051753       1.488633       0.116440       1.273073           0.000002
           80              H       6.450473       9.409507      10.927616       0.292634       0.663605 0.43758640E+01  0.37119398E+02                                 1.294031                            1.254972      -1.100103       2.466451                    0.999710       2.540894       6.715182       0.534975       1.349695      -0.696255      -0.029149       0.033158       0.009750       0.045212      -0.022442      -0.011808      -0.010377      -0.002546       0.026043      -0.032773       0.014556       0.018217              1.303912       1.324324      -0.243342      -0.088801       1.417366      -0.014917       1.170046           0.000000
           81              C       1.820391       6.157729       1.392248       0.591468      23.588856 0.25473979E+03  0.53108190E+04                                 7.666760                            5.695039      -0.051552       2.039292                    0.999565      22.600593      63.935897       0.615338       0.477450      -1.014672       0.010595       0.028939       0.063347       0.070446      -0.014459       0.021316      -0.018189       0.144352      -0.181455      -0.072326      -0.034718       0.107045              9.305520       4.573614       0.518852      -0.504327       9.821408       2.688163      13.521539          -0.000000
           82              C       1.916678       5.478542       0.066935      -0.027881      36.476384 0.43700739E+03  0.10227045E+05                                 9.579796                            6.949159      -0.048581       1.990422                    0.999301      27.323763      76.881360       0.631594       0.414388      -1.071784       0.017069      -0.023697      -0.041760       0.050959       0.014951       0.003985      -0.003116       0.010141      -0.014646      -0.015565      -0.002754       0.018319             12.023978       5.259429      -0.845896      -0.524912      11.965995       4.364831      18.846509          -0.000001
           83              C       0.949928      -3.159611      19.078387      -0.117915      32.096633 0.41015606E+03  0.95472993E+04                                 8.864484                            6.830501      -0.058029       1.951893                    0.999643      29.460141      85.551769       0.616861       0.426567      -1.052949       0.009122       0.013158      -0.024214       0.029029       0.000280       0.008085      -0.033193      -0.005778      -0.018228      -0.034978       0.000588       0.034390             10.276466       5.076061      -1.052689      -0.405130      10.988788       3.562120      14.764549           0.000004
           84              C       0.962967      -3.772470      17.888856      -0.112643      32.309150 0.40307565E+03  0.93317081E+04                                 8.875402                            6.749432      -0.004768       1.970567                    0.999701      29.173950      84.195376       0.624241       0.423818      -1.055785       0.007157       0.026229       0.003231       0.027380      -0.004209      -0.000995      -0.012037      -0.016700      -0.077523      -0.028853       0.003950       0.024903             10.351135       4.834325      -0.964831      -0.193012      10.195060       3.085215      16.024020           0.000004
           85              C       0.770014      -3.060769      16.728012      -0.014179      37.627382 0.42527740E+03  0.98705953E+04                                 9.766605                            6.833093      -0.012508       2.003682                    0.999366      26.952327      75.162896       0.640975       0.411712      -1.075095       0.008812       0.018706       0.041840       0.046670       0.003330      -0.005538      -0.003789       0.015045      -0.029061      -0.011985      -0.002688       0.014673             12.746648       5.152071      -0.937664      -0.247788      12.933306       5.749087      20.154568          -0.000001
           86              C       0.591965      -1.701257      16.808334      -0.114854      33.164131 0.43473984E+03  0.10268605E+05                                 9.114034                            7.051928      -0.034562       1.961708                    0.999662      29.621250      86.670760       0.604514       0.428961      -1.051403       0.007494      -0.002596       0.024919       0.026151      -0.000800       0.003440      -0.024699       0.025225      -0.007162      -0.032067       0.012205       0.019862             10.763303       5.053813      -0.787290      -0.543139      12.362077       3.738774      14.874018          -0.000004
           87              C       0.565619      -1.060987      18.032288      -0.106594      33.195891 0.44453505E+03  0.10572110E+05                                 9.176932                            7.175645      -0.135887       1.932323                    0.999082      29.770302      87.770913       0.592930       0.434357      -1.046785       0.009050      -0.023054      -0.011446       0.027284       0.002531       0.003822      -0.004865       0.003187      -0.098767      -0.033731       0.014257       0.019474             10.743999       5.135941      -0.487565      -0.276938      10.913774       2.141556      16.182282          -0.000004
           88              C       0.729153      -3.739414      15.387400       0.599658      23.925840 0.24351531E+03  0.50115270E+04                                 7.717400                            5.542629      -0.018924       2.055258                    0.999485      22.147304      61.909380       0.629109       0.473082      -1.018713       0.004076      -0.030120      -0.057839       0.065339      -0.004127      -0.004589      -0.012005       0.162016      -0.199060      -0.072444      -0.041948       0.114392              9.700236       4.316762      -0.246221      -0.287465      10.253391       3.489780      14.530554          -0.000000
           89              C       4.231513       7.368979       3.744535       0.606852      24.289335 0.24325609E+03  0.50018297E+04                                 7.816691                            5.544362      -0.022405       2.056006                    0.999570      22.032311      61.439447       0.628594       0.473883      -1.018899      -0.063445      -0.002411       0.001102       0.063500       0.000162      -0.002494       0.053432      -0.055943       0.287861      -0.076007      -0.040839       0.116846             10.037861      17.717129       0.409248      -0.195235       7.598342      -1.253054       4.798110          -0.000001
           90              C       5.735361       7.352020       3.719673      -0.016681      39.020132 0.41741608E+03  0.96291757E+04                                 9.989288                            6.744893       0.007252       2.010697                    0.999328      26.751408      74.026243       0.649642       0.408707      -1.078618       0.039438      -0.002519      -0.005325       0.039875      -0.004920       0.003063       0.004612      -0.011786       0.034112      -0.014159       0.001064       0.013096             13.530738      25.972212       0.483967      -0.588034       9.068199      -1.386134       5.551802          -0.000002
           91              C       6.428414       6.218058       4.092597      -0.117252      34.210830 0.41592295E+03  0.96936474E+04                                 9.211540                            6.834725      -0.021528       1.959795                    0.999654      29.416302      84.854598       0.623981       0.421173      -1.058673       0.016434       0.017389      -0.013202       0.027326       0.018861      -0.005545      -0.009000      -0.044942      -0.002490      -0.029094      -0.003840       0.032934             11.047396      19.286270      -0.898258      -0.375527       8.684947      -1.317803       5.170973           0.000004
           92              C       7.787654       6.175705       4.069648      -0.126700      34.206322 0.41842761E+03  0.97839381E+04                                 9.226581                            6.869397       0.032792       1.976301                    0.999724      29.666019      86.210867       0.619391       0.422910      -1.055718      -0.018818       0.017591      -0.007348       0.026787      -0.012531       0.009359      -0.012281      -0.050250      -0.000582      -0.029511      -0.004572       0.034083             10.995782      18.419377       0.148147      -0.843316       9.239299      -1.328962       5.328669           0.000004
           93              C       8.503183       7.264214       3.668038      -0.021946      36.125133 0.41820381E+03  0.96767852E+04                                 9.485986                            6.782065       0.049737       2.023406                    0.999451      26.900563      75.182282       0.641794       0.412446      -1.073397      -0.046981       0.004295       0.003803       0.047330       0.003854       0.004148      -0.001137       0.000762       0.038451      -0.010852      -0.002842       0.013695             11.906481      20.763718      -0.446201      -0.469737       9.385029      -1.345383       5.570697          -0.000001
           94              C       7.835763       8.368156       3.272165      -0.115276      33.558732 0.41533113E+03  0.96709526E+04                                 9.095048                            6.837933       0.199151       2.040893                    0.999639      28.868522      83.082954       0.623082       0.422169      -1.058645      -0.020888      -0.018315       0.000575       0.027786       0.019371      -0.002497      -0.000299      -0.035236       0.035271      -0.032170       0.011673       0.020497             10.803305      17.536352      -0.541069      -0.464585       9.374443      -1.438671       5.499121          -0.000003
           95              C       6.469695       8.417861       3.298939      -0.092460      32.175320 0.39118641E+03  0.89700523E+04                                 8.823520                            6.616725       0.055363       1.996310                    0.999649      28.501022      81.299998       0.636445       0.419695      -1.060595       0.018454      -0.020543      -0.000358       0.027617      -0.015814       0.008043      -0.002191      -0.036621       0.023721      -0.029394       0.007366       0.022027             10.555455      18.166084       1.209683      -0.849970       8.378982      -1.291352       5.121297          -0.000006
           96              C       9.995649       7.217727       3.637439       0.589690      22.879935 0.24763507E+03  0.51274112E+04                                 7.501822                            5.611688      -0.041254       2.044665                    0.999626      22.457241      63.356909       0.620317       0.476877      -1.014761       0.066402       0.000709       0.008039       0.066891       0.000548       0.004432       0.064205      -0.079668       0.187836      -0.071337      -0.033990       0.105327              9.041065      14.194633      -0.367726       0.096715       7.389742      -1.615516       5.538821          -0.000000
           97              C       1.421783       8.692539       5.848206       0.606734      23.810149 0.23854236E+03  0.48855726E+04                                 7.694808                            5.486852      -0.051096       2.046091                    0.999644      22.017091      61.464826       0.631894       0.473273      -1.018267       0.016723      -0.028857      -0.052949       0.062578       0.024569       0.020919      -0.011558       0.155588      -0.187912      -0.073673      -0.041257       0.114930              9.699817       4.610782      -1.246659      -1.497094      10.484480       3.638583      14.004188          -0.000000
           98              C       1.178627       9.366490       7.141008      -0.021788      38.829038 0.42938903E+03  0.99836586E+04                                 9.942850                            6.847576      -0.017935       1.999852                    0.999392      27.023655      75.271505       0.643300       0.409500      -1.077231       0.000168       0.023095       0.039667       0.045901      -0.003252       0.006164      -0.004822       0.009024      -0.016620      -0.009613      -0.001968       0.011581             13.103660       5.598992      -1.520929      -2.651651      13.671845       6.164618      20.040145          -0.000002
           99              C       1.018909       8.638509       8.307589      -0.126261      33.808691 0.43182943E+03  0.10161116E+05                                 9.126175                            6.966320      -0.004439       1.959605                    0.999664      29.886799      86.677324       0.617662       0.421430      -1.058317       0.014811       0.027088       0.009279       0.032237      -0.003224       0.003984      -0.007804      -0.037046      -0.073626      -0.026243      -0.005995       0.032239             10.645129       5.165697      -0.936326      -1.997571      10.665094       3.039337      16.104597           0.000004
          100              C       0.782570       9.257451       9.518157      -0.128860      33.701488 0.43861435E+03  0.10373517E+05                                 9.145276                            7.051718      -0.044258       1.948503                    0.999710      30.076912      87.794896       0.609151       0.425146      -1.054730       0.018508       0.008086      -0.019580       0.028130      -0.001082       0.000431      -0.027223      -0.008441       0.013755      -0.024013      -0.006530       0.030543             10.609518       5.266174      -0.659547      -1.735815      11.765599       3.384851      14.796782           0.000004
          101              C       0.757256      10.639984       9.588916      -0.017541      37.087143 0.44476830E+03  0.10454269E+05                                 9.702611                            7.020364      -0.071114       1.982077                    0.999205      27.385072      77.215030       0.627090       0.415544      -1.071070       0.016445      -0.020154      -0.042723       0.050019       0.000743       0.007390      -0.003092       0.009822      -0.016213      -0.009998      -0.000981       0.010980             12.239590       5.280745      -0.527829      -1.201411      12.288066       4.456499      19.149958          -0.000001
          102              C       0.886919      11.381450       8.414685      -0.107114      33.866041 0.44361296E+03  0.10566029E+05                                 9.340654                            7.201260      -0.264412       1.891677                    0.998678      30.000133      89.100939       0.586617       0.438373      -1.042271       0.002085      -0.024626      -0.005649       0.025351       0.002174       0.012394      -0.004960       0.005743      -0.083373      -0.031676       0.011607       0.020069             11.031238       5.465360      -0.628254      -1.575131      11.242679       2.391932      16.385675          -0.000004
          103              C       1.092582      10.754496       7.225155      -0.109344      34.063380 0.43399192E+03  0.10252580E+05                                 9.292633                            7.057615      -0.099450       1.942484                    0.999435      29.637032      86.891317       0.602406       0.430393      -1.049907      -0.001018      -0.010697       0.022509       0.024942      -0.003535       0.005690      -0.026782       0.024871      -0.013925      -0.034329       0.010158       0.024171             11.107574       5.381589      -1.021166      -1.753245      13.080853       4.143852      14.860280          -0.000004
          104              C       0.599888      11.325490      10.916142       0.590359      23.538079 0.25473477E+03  0.53066106E+04                                 7.643120                            5.683369      -0.074843       2.031490                    0.999495      22.568760      63.661250       0.618333       0.475505      -1.016489       0.004196       0.031315       0.058774       0.066729       0.007380       0.005967      -0.014142       0.143895      -0.195872      -0.071906      -0.033227       0.105133              9.302883       4.448974      -0.346229      -0.353531       9.415915       2.579295      14.043762          -0.000000
          105              C       1.593498      10.449091       0.579466       0.121977      25.812224 0.31797401E+03  0.69433033E+04                                 7.712085                            6.037386       0.273815       2.113299                    0.999763      25.528234      71.738557       0.652520       0.429870      -1.051205      -0.001412       0.021052       0.045794       0.050421       0.008290       0.001004       0.024794       0.051620      -0.039368      -0.041588       0.007281       0.034307              8.713694       4.257229      -0.886595       0.252594      11.025854      -1.854174      10.858000          -0.000003
          106              C       0.266651       4.294762      18.967466      -0.260277      33.847149 0.47812686E+03  0.11557275E+05                                 9.186689                            7.377116      -0.038607       1.958236                    0.998053      30.896293      91.246629       0.593653       0.426836      -1.053432      -0.001725      -0.014871      -0.001497       0.015046      -0.001052       0.001412       0.001441      -0.003710       0.044364      -0.009651      -0.005313       0.014963             10.332486       5.081745      -1.221365       0.196078      13.896722      -2.192642      12.018992          -0.000001
          107              C       1.350721      12.791661       0.493407       0.265892      29.555440 0.34263169E+03  0.75930955E+04                                 8.517958                            6.308393      -0.059972       2.004683                    0.999348      24.732604      69.132575       0.634561       0.435553      -1.051849      -0.019076       0.025706      -0.017239       0.036357      -0.008174       0.011268      -0.012639      -0.048539       0.046124      -0.035064       0.003472       0.031592             10.366178       4.634200      -1.165800       0.735657      12.842501      -4.010343      13.621832          -0.000000
          108              C       1.432239      12.806530       1.883742      -0.263328      33.499616 0.46731398E+03  0.11172618E+05                                 8.981838                            7.194734       0.132068       2.006832                    0.999319      30.462079      87.949054       0.616748       0.415386      -1.066206      -0.011296       0.000468       0.013802       0.017841      -0.004098      -0.008303       0.019166      -0.064909       0.005892      -0.035288      -0.006343       0.041630             10.105301       5.067558      -0.718713       0.756911      11.112226      -2.036733      14.136118          -0.000001
          109              C       1.569839      11.617384       2.558829       0.111785      25.631999 0.32770246E+03  0.71946742E+04                                 7.636431                            6.106406       0.272497       2.106818                    0.999846      25.718314      71.972016       0.653810       0.426700      -1.055373      -0.005913      -0.034910      -0.037471       0.051553      -0.008348      -0.004628       0.017031       0.042647       0.027569      -0.033554       0.009375       0.024179              8.486067       4.309929      -0.752025       0.526221      10.688421      -1.117582      10.459853          -0.000004
          110              C      -0.121904       7.597933      16.798772       0.275537      31.983318 0.31653886E+03  0.68776348E+04                                 8.984035                            6.051568       0.153806       2.085061                    0.999189      24.032538      66.525942       0.649761       0.433850      -1.052829      -0.010827      -0.015782       0.018496       0.026616       0.009134       0.004651      -0.012174      -0.013099       0.071005      -0.025131      -0.003011       0.028142             11.917664       6.877939       3.294454      -0.240592      14.458977      -7.520454      14.416076           0.000002
          111              C       0.826925       8.524812      17.043563      -0.291277      36.080658 0.43705634E+03  0.10262546E+05                                 9.345958                            6.887488       0.152770       2.008511                    0.999871      30.357007      86.493795       0.640874       0.407020      -1.073028       0.017586       0.003789      -0.011970       0.021608       0.017870       0.033533      -0.015872       0.021885       0.044298      -0.045697       0.002530       0.043167             11.266650       7.608522       3.821863      -0.099599      14.981999      -5.770211      11.209429           0.000009
          112              C       1.059233       9.501851      16.138984       0.126242      26.808573 0.29750139E+03  0.63723796E+04                                 7.806054                            5.757309       0.171783       2.074782                    0.999826      25.240189      69.651767       0.684403       0.417812      -1.061482      -0.032102      -0.015002      -0.033674       0.048883      -0.000820       0.003068       0.026485       0.023295      -0.083282      -0.043336       0.017585       0.025751              9.291130       6.471352       2.570190       0.677637      11.656100      -4.195528       9.745938           0.000006
          113              C      -0.450848       8.658163      14.695101       0.091335      28.808269 0.32569548E+03  0.71559102E+04                                 8.262968                            6.065977       0.193897       2.074294                    0.999761      26.153388      73.763173       0.658009       0.423663      -1.054855       0.038190       0.037496       0.027088       0.059984      -0.018506       0.006206       0.015718       0.022371       0.014292      -0.031710       0.011852       0.019858              9.969612       6.786675       2.858306       1.123077      12.603897      -4.156920      10.518263           0.000004
          114              C      -0.734615       7.657897      15.540394      -0.259158      39.269700 0.47712730E+03  0.11521370E+05                                10.128467                            7.348541      -0.078128       1.943762                    0.997913      30.902094      91.069744       0.597636       0.424423      -1.055449       0.009452      -0.005268       0.005060       0.011946       0.018384      -0.002263       0.001622      -0.007689      -0.068084      -0.023185      -0.006944       0.030130             12.483174       7.585156       2.661211       1.599526      14.864884      -6.144422      14.999483           0.000005
          115              C       3.107801      12.459878      13.243567       0.606436      23.724415 0.24054841E+03  0.49358099E+04                                 7.713837                            5.525066      -0.020191       2.059236                    0.999453      21.976300      61.360221       0.627258       0.475887      -1.017108      -0.061211       0.000332       0.003114       0.061291       0.002069       0.001745       0.067094      -0.066618       0.243736      -0.073997      -0.043390       0.117388              9.834712      17.181567      -0.188746      -0.100592       7.276923      -1.492881       5.045646          -0.000000
          116              C       4.614935      12.487881      13.230180      -0.012613      38.351359 0.41086162E+03  0.94510657E+04                                 9.885255                            6.698895      -0.031529       1.998074                    0.999365      26.756847      74.205576       0.650098       0.409583      -1.076841       0.038684      -0.000438       0.004984       0.039007       0.000401       0.002082       0.001728      -0.010762       0.056799      -0.014983      -0.004209       0.019192             13.289744      25.191522      -0.320889      -0.121219       9.105820      -1.539601       5.571891          -0.000002
          117              C       5.359681      11.440642      13.685338      -0.134536      35.445073 0.43496768E+03  0.10258655E+05                                 9.444419                            6.997097      -0.001854       1.958153                    0.999606      30.069981      87.452795       0.615265       0.422095      -1.057369       0.015134       0.031561       0.007323       0.035760       0.022025      -0.006970      -0.015621      -0.031361       0.007675      -0.028352      -0.006454       0.034806             11.374508      19.510098      -1.447965       0.048950       9.188141      -1.487582       5.425284           0.000003
          118              C       6.757853      11.464935      13.658564      -0.139714      34.949052 0.44073095E+03  0.10443133E+05                                 9.374916                            7.056335       0.037481       1.971484                    0.999765      30.262098      88.612292       0.610145       0.423659      -1.054946      -0.017671       0.027297       0.009227       0.033801      -0.020774       0.006932      -0.015949      -0.014762       0.007519      -0.023925      -0.007112       0.031037             11.098138      17.987070       0.477619      -0.434010       9.768128      -1.530998       5.539217           0.000003
          119              C       7.518634      -5.039734      13.199582      -0.021413      35.611844 0.40946500E+03  0.94299416E+04                                 9.389850                            6.708058       0.026619       2.016769                    0.999412      26.814929      74.902361       0.645366       0.412105      -1.073021      -0.045872       0.002781       0.010127       0.047059       0.003726       0.000275      -0.000269       0.003035       0.051453      -0.012604      -0.004552       0.017156             11.752225      20.389571       0.095230      -0.174445       9.289438      -1.522150       5.577665          -0.000001
          120              C       6.796221      -3.994917      12.769285      -0.111738      34.061879 0.41896677E+03  0.97724206E+04                                 9.184052                            6.867973       0.176213       2.030769                    0.999613      28.945563      83.252054       0.621977       0.422191      -1.059116      -0.021399      -0.016645       0.007998       0.028265       0.013134      -0.007225      -0.007154      -0.031236       0.031774      -0.026243       0.003772       0.022471             10.954627      18.163207      -0.234344      -0.089842       9.208110      -1.481635       5.492564          -0.000004
          121              C       5.401077      -4.034219      12.784585      -0.100318      32.745927 0.40345315E+03  0.93145420E+04                                 8.915064                            6.710623       0.033952       1.985382                    0.999639      28.759006      82.071394       0.633831       0.418566      -1.062276       0.021782      -0.010762       0.008902       0.025875      -0.022969       0.006322      -0.006757      -0.029463       0.019222      -0.030640       0.002795       0.027845             10.630481      18.343315       1.045401      -0.473544       8.379740      -1.382588       5.168388          -0.000006
          122              C       8.996759      -5.023099      13.165158       0.598304      22.579858 0.24065586E+03  0.49439811E+04                                 7.421761                            5.523403       0.002181       2.062410                    0.999667      22.145831      62.092788       0.627159       0.475388      -1.016260       0.064772       0.004303       0.003211       0.064994       0.001481       0.000681       0.060793      -0.067004       0.219769      -0.070168      -0.036701       0.106869              8.933457      14.135492      -0.015784       0.152000       7.342538      -1.605932       5.322342           0.000000
          123              C       1.122824      -1.947980      10.147346       0.132730      25.801762 0.32697303E+03  0.72057660E+04                                 7.791610                            6.187802       0.098226       2.060062                    0.999160      25.719379      73.136951       0.632915       0.439129      -1.043302      -0.012638       0.025015       0.040464       0.049222      -0.014248       0.019029       0.017587       0.043073      -0.023196      -0.039180       0.004366       0.034814              8.731464       4.602141       1.030602      -0.905300      10.789047      -1.504822      10.803203          -0.000003
          124              C       1.412187      -0.801915       9.451222      -0.261105      32.954712 0.47317680E+03  0.11399500E+05                                 8.989510                            7.320865       0.008406       1.973804                    0.998198      30.760331      90.475531       0.598565       0.424749      -1.055501      -0.024710      -0.019900      -0.008234       0.032778       0.014225       0.015819      -0.003877      -0.003618       0.054907      -0.028147       0.002762       0.025385              9.917517       5.361993       1.739386      -1.126822      13.082878      -1.542948      11.307681          -0.000001
          125              C       1.531416       0.362118      10.151170       0.257400      30.185227 0.35835424E+03  0.80070804E+04                                 8.572827                            6.412919       0.009725       2.024815                    0.999331      24.858363      69.090932       0.636963       0.430358      -1.058174       0.014498       0.028420      -0.017735       0.036502       0.015360      -0.028795      -0.018839      -0.034002       0.035447      -0.039572      -0.005498       0.045070             10.236839       5.306992       2.445172      -2.010741      13.007869      -3.339467      12.395656          -0.000001
          126              C       1.258606       0.353540      11.556805      -0.254147      33.581845 0.47758500E+03  0.11486805E+05                                 9.021113                            7.297114       0.019621       1.975785                    0.998981      30.604694      88.787329       0.609080       0.418103      -1.063878      -0.016966       0.003366       0.006480       0.018470       0.000727      -0.001658       0.018736      -0.046418       0.005903      -0.024406      -0.008990       0.033396             10.022144       5.466299       1.397752      -1.577531      11.368208      -1.662547      13.231925          -0.000002
          127              C       0.976935      -0.831136      12.155396       0.113873      25.224684 0.32686049E+03  0.71848663E+04                                 7.593436                            6.129815       0.192038       2.083408                    0.999735      25.769979      72.597957       0.646378       0.431086      -1.050731      -0.000504      -0.038149      -0.037302       0.053358      -0.014168       0.002615       0.015852       0.038103       0.019700      -0.033353       0.012225       0.021128              8.389975       4.507932       0.899256      -0.874346      10.631567      -0.861462      10.030425          -0.000004
          128              C       2.216231       2.514797       7.441259       0.271474      29.831493 0.32823619E+03  0.71814188E+04                                 8.531152                            6.145790       0.091990       2.057448                    0.999023      24.258528      66.916001       0.648757       0.431519      -1.056504       0.003527      -0.015168       0.026686       0.030897      -0.005320      -0.009473      -0.019110      -0.010317       0.078786      -0.026550      -0.009050       0.035600             10.620921       7.453756      -1.957704      -0.598008      11.855011      -6.650472      12.553996           0.000002
          129              C       3.096032       2.642378       6.356912      -0.266727      35.417717 0.46157845E+03  0.10967144E+05                                 9.238022                            7.089699       0.216269       2.033538                    0.999813      30.203973      86.050396       0.631272       0.408358      -1.074116       0.004993      -0.005235      -0.008747       0.011351      -0.033125      -0.014290      -0.007470       0.011106      -0.060018      -0.037039      -0.007158       0.044197             10.775172       8.542692      -1.761685      -1.513950      11.938590      -5.426583      11.844233           0.000007
          130              C       2.841398       3.631189       5.412173       0.104785      26.619729 0.31723413E+03  0.68954990E+04                                 7.762097                            5.951843       0.305639       2.114327                    0.999840      25.554108      70.717730       0.672924       0.418749      -1.062353      -0.037597       0.030348       0.021685       0.052960       0.008874      -0.012829       0.019879       0.018230       0.004881      -0.030564       0.010488       0.020076              8.983590       7.687432      -1.826098      -0.898756      10.206642      -4.220467       9.056695           0.000005
          131              C       0.990226       4.249128       6.532856       0.125913      26.563757 0.30362614E+03  0.65477591E+04                                 7.815053                            5.867560       0.224898       2.097916                    0.999716      25.247205      70.291438       0.667952       0.425214      -1.055061       0.043998      -0.011284      -0.024549       0.051632       0.007513       0.004323       0.028044       0.021584      -0.090108      -0.045768       0.013736       0.032031              9.209516       6.933965      -1.697939      -0.736636      10.744896      -4.655616       9.949687           0.000004
          132              C       1.139427       3.298231       7.489070      -0.274156      34.336508 0.42769920E+03  0.99950447E+04                                 9.062737                            6.835654       0.282136       2.057321                    0.999788      29.840075      84.996190       0.639745       0.409688      -1.070590      -0.019370      -0.000709      -0.012570       0.023102       0.003679      -0.016075      -0.015257       0.033864      -0.005561      -0.026570      -0.002978       0.029549             10.722056       7.993343      -2.376882      -0.256682      12.709342      -6.087238      11.463482           0.000006
          133              C       7.741854       4.176847      17.732037       0.591468      23.588858 0.25473981E+03  0.53108195E+04                                 7.666760                            5.695039      -0.051552       2.039292                    0.999565      22.600594      63.935899       0.615338       0.477450      -1.014672      -0.010595      -0.028939      -0.063347       0.070446      -0.014459       0.021316      -0.018189       0.144352      -0.181455      -0.072326      -0.034718       0.107045              9.305521       4.573614       0.518852      -0.504327       9.821408       2.688163      13.521539          -0.000000
          134              C       7.645567       4.856034      19.057350      -0.027881      36.476388 0.43700745E+03  0.10227046E+05                                 9.579796                            6.949159      -0.048581       1.990422                    0.999301      27.323765      76.881365       0.631594       0.414388      -1.071784      -0.017069       0.023697       0.041760       0.050959       0.014951       0.003985      -0.003116       0.010141      -0.014645      -0.015565      -0.002754       0.018319             12.023978       5.259429      -0.845896      -0.524912      11.965995       4.364832      18.846510          -0.000002
          135              C       8.612317      13.494187       0.045898      -0.117915      32.096630 0.41015602E+03  0.95472980E+04                                 8.864483                            6.830501      -0.058028       1.951893                    0.999643      29.460139      85.551758       0.616861       0.426567      -1.052949      -0.009123      -0.013158       0.024214       0.029029       0.000280       0.008085      -0.033193      -0.005778      -0.018228      -0.034978       0.000588       0.034390             10.276465       5.076061      -1.052688      -0.405130      10.988787       3.562119      14.764547           0.000004
          136              C       8.599278      14.107046       1.235429      -0.112643      32.309152 0.40307569E+03  0.93317092E+04                                 8.875402                            6.749432      -0.004768       1.970567                    0.999701      29.173951      84.195378       0.624241       0.423818      -1.055785      -0.007157      -0.026229      -0.003231       0.027380      -0.004209      -0.000995      -0.012037      -0.016700      -0.077523      -0.028853       0.003950       0.024903             10.351135       4.834325      -0.964831      -0.193012      10.195060       3.085215      16.024021           0.000004
          137              C       8.792231      13.395345       2.396273      -0.014179      37.627387 0.42527745E+03  0.98705969E+04                                 9.766606                            6.833094      -0.012508       2.003682                    0.999366      26.952329      75.162904       0.640975       0.411712      -1.075095      -0.008812      -0.018706      -0.041840       0.046670       0.003330      -0.005538      -0.003789       0.015045      -0.029061      -0.011985      -0.002688       0.014673             12.746650       5.152071      -0.937664      -0.247789      12.933307       5.749088      20.154571          -0.000001
          138              C       8.970280      12.035833       2.315951      -0.114854      33.164130 0.43473981E+03  0.10268605E+05                                 9.114034                            7.051928      -0.034562       1.961708                    0.999662      29.621249      86.670758       0.604514       0.428961      -1.051403      -0.007494       0.002596      -0.024919       0.026151      -0.000800       0.003440      -0.024699       0.025225      -0.007163      -0.032067       0.012205       0.019862             10.763303       5.053813      -0.787290      -0.543139      12.362077       3.738774      14.874018          -0.000004
          139              C       8.996626      11.395563       1.091997      -0.106594      33.195890 0.44453502E+03  0.10572110E+05                                 9.176931                            7.175645      -0.135887       1.932323                    0.999082      29.770301      87.770910       0.592930       0.434357      -1.046785      -0.009050       0.023054       0.011446       0.027284       0.002531       0.003822      -0.004865       0.003187      -0.098767      -0.033731       0.014257       0.019474             10.743999       5.135941      -0.487565      -0.276938      10.913774       2.141556      16.182282          -0.000003
          140              C       8.833092      14.073990       3.736885       0.599658      23.925841 0.24351532E+03  0.50115273E+04                                 7.717401                            5.542629      -0.018924       2.055258                    0.999485      22.147305      61.909386       0.629109       0.473082      -1.018713      -0.004076       0.030120       0.057839       0.065339      -0.004127      -0.004589      -0.012005       0.162016      -0.199060      -0.072444      -0.041948       0.114392              9.700237       4.316763      -0.246221      -0.287465      10.253392       3.489780      14.530555          -0.000000
          141              C       5.330732       2.965597      15.379750       0.606852      24.289333 0.24325608E+03  0.50018295E+04                                 7.816691                            5.544362      -0.022405       2.056006                    0.999570      22.032310      61.439441       0.628594       0.473883      -1.018900       0.063445       0.002411      -0.001102       0.063500       0.000162      -0.002494       0.053432      -0.055943       0.287861      -0.076007      -0.040839       0.116846             10.037860      17.717127       0.409248      -0.195235       7.598342      -1.253053       4.798110          -0.000001
          142              C       3.826884       2.982556      15.404612      -0.016681      39.020125 0.41741600E+03  0.96291735E+04                                 9.989287                            6.744892       0.007252       2.010697                    0.999328      26.751405      74.026233       0.649642       0.408707      -1.078618      -0.039438       0.002519       0.005325       0.039875      -0.004920       0.003063       0.004612      -0.011786       0.034112      -0.014159       0.001064       0.013096             13.530736      25.972209       0.483967      -0.588034       9.068198      -1.386134       5.551802          -0.000002
          143              C       3.133831       4.116518      15.031688      -0.117252      34.210827 0.41592292E+03  0.96936464E+04                                 9.211539                            6.834725      -0.021528       1.959795                    0.999654      29.416300      84.854589       0.623981       0.421173      -1.058673      -0.016434      -0.017389       0.013202       0.027326       0.018861      -0.005545      -0.009000      -0.044942      -0.002490      -0.029094      -0.003840       0.032934             11.047396      19.286268      -0.898258      -0.375527       8.684946      -1.317803       5.170973           0.000004
          144              C       1.774591       4.158871      15.054637      -0.126700      34.206324 0.41842765E+03  0.97839393E+04                                 9.226581                            6.869397       0.032792       1.976301                    0.999724      29.666021      86.210874       0.619391       0.422910      -1.055718       0.018818      -0.017591       0.007348       0.026787      -0.012531       0.009359      -0.012281      -0.050250      -0.000582      -0.029511      -0.004572       0.034083             10.995782      18.419377       0.148146      -0.843316       9.239300      -1.328962       5.328669           0.000004
          145              C       1.059062       3.070362      15.456247      -0.021946      36.125131 0.41820378E+03  0.96767845E+04                                 9.485986                            6.782065       0.049737       2.023406                    0.999451      26.900562      75.182282       0.641794       0.412446      -1.073397       0.046981      -0.004295      -0.003803       0.047330       0.003854       0.004148      -0.001137       0.000762       0.038451      -0.010852      -0.002842       0.013695             11.906481      20.763717      -0.446201      -0.469737       9.385029      -1.345383       5.570697          -0.000001
          146              C       1.726482       1.966420      15.852120      -0.115276      33.558731 0.41533111E+03  0.96709521E+04                                 9.095048                            6.837933       0.199151       2.040893                    0.999639      28.868522      83.082957       0.623081       0.422169      -1.058645       0.020888       0.018315      -0.000575       0.027786       0.019371      -0.002497      -0.000299      -0.035236       0.035271      -0.032170       0.011673       0.020497             10.803306      17.536352      -0.541069      -0.464585       9.374443      -1.438671       5.499121          -0.000003
          147              C       3.092550       1.916715      15.825346      -0.092460      32.175318 0.39118639E+03  0.89700516E+04                                 8.823519                            6.616725       0.055363       1.996310                    0.999649      28.501021      81.299992       0.636445       0.419695      -1.060595      -0.018454       0.020543       0.000358       0.027617      -0.015814       0.008043      -0.002191      -0.036621       0.023721      -0.029394       0.007366       0.022027             10.555454      18.166083       1.209683      -0.849970       8.378982      -1.291351       5.121297          -0.000006
          148              C      -0.433404       3.116849      15.486846       0.589691      22.879935 0.24763508E+03  0.51274114E+04                                 7.501822                            5.611688      -0.041254       2.044665                    0.999626      22.457241      63.356908       0.620317       0.476877      -1.014761      -0.066402      -0.000709      -0.008039       0.066891       0.000548       0.004432       0.064205      -0.079668       0.187836      -0.071337      -0.033990       0.105327              9.041065      14.194632      -0.367726       0.096715       7.389742      -1.615516       5.538820          -0.000000
          149              C       8.140462       1.642037      13.276079       0.606734      23.810151 0.23854238E+03  0.48855731E+04                                 7.694809                            5.486852      -0.051096       2.046091                    0.999644      22.017092      61.464829       0.631894       0.473273      -1.018267      -0.016723       0.028857       0.052949       0.062578       0.024569       0.020919      -0.011558       0.155588      -0.187912      -0.073673      -0.041257       0.114930              9.699817       4.610782      -1.246659      -1.497094      10.484481       3.638583      14.004189          -0.000000
          150              C       8.383618       0.968086      11.983277      -0.021787      38.829037 0.42938901E+03  0.99836580E+04                                 9.942850                            6.847576      -0.017935       1.999852                    0.999392      27.023654      75.271504       0.643300       0.409500      -1.077231      -0.000168      -0.023095      -0.039667       0.045901      -0.003252       0.006164      -0.004822       0.009024      -0.016620      -0.009613      -0.001968       0.011581             13.103660       5.598991      -1.520929      -2.651651      13.671845       6.164618      20.040145          -0.000001
          151              C       8.543336       1.696067      10.816696      -0.126261      33.808691 0.43182944E+03  0.10161116E+05                                 9.126175                            6.966321      -0.004439       1.959605                    0.999664      29.886798      86.677322       0.617662       0.421430      -1.058317      -0.014811      -0.027088      -0.009279       0.032237      -0.003224       0.003984      -0.007804      -0.037046      -0.073626      -0.026243      -0.005995       0.032239             10.645130       5.165697      -0.936326      -1.997571      10.665094       3.039337      16.104597           0.000004
          152              C       8.779675       1.077125       9.606128      -0.128860      33.701490 0.43861438E+03  0.10373518E+05                                 9.145276                            7.051718      -0.044258       1.948503                    0.999710      30.076913      87.794900       0.609151       0.425146      -1.054730      -0.018508      -0.008086       0.019580       0.028130      -0.001082       0.000431      -0.027223      -0.008441       0.013755      -0.024013      -0.006530       0.030543             10.609519       5.266174      -0.659547      -1.735815      11.765599       3.384852      14.796783           0.000004
          153              C       8.804989      -0.305408       9.535369      -0.017541      37.087143 0.44476830E+03  0.10454269E+05                                 9.702611                            7.020364      -0.071114       1.982077                    0.999205      27.385072      77.215031       0.627090       0.415544      -1.071070      -0.016445       0.020154       0.042723       0.050019       0.000743       0.007390      -0.003092       0.009822      -0.016213      -0.009998      -0.000981       0.010980             12.239590       5.280745      -0.527829      -1.201411      12.288066       4.456500      19.149958          -0.000001
          154              C       8.675326      -1.046874      10.709600      -0.107114      33.866042 0.44361299E+03  0.10566030E+05                                 9.340655                            7.201261      -0.264412       1.891677                    0.998678      30.000134      89.100945       0.586617       0.438373      -1.042271      -0.002085       0.024626       0.005649       0.025351       0.002174       0.012394      -0.004960       0.005743      -0.083373      -0.031676       0.011607       0.020069             11.031239       5.465360      -0.628254      -1.575131      11.242679       2.391932      16.385676          -0.000003
          155              C       8.469663      -0.419920      11.899130      -0.109344      34.063382 0.43399195E+03  0.10252581E+05                                 9.292633                            7.057616      -0.099450       1.942484                    0.999435      29.637033      86.891323       0.602406       0.430393      -1.049907       0.001018       0.010697      -0.022509       0.024942      -0.003535       0.005690      -0.026782       0.024871      -0.013925      -0.034329       0.010158       0.024171             11.107575       5.381589      -1.021166      -1.753245      13.080854       4.143852      14.860281          -0.000004
          156              C       8.962357      -0.990914       8.208143       0.590359      23.538079 0.25473477E+03  0.53066106E+04                                 7.643120                            5.683369      -0.074843       2.031490                    0.999495      22.568760      63.661251       0.618333       0.475505      -1.016489      -0.004196      -0.031315      -0.058774       0.066729       0.007380       0.005967      -0.014142       0.143895      -0.195872      -0.071906      -0.033227       0.105133              9.302884       4.448974      -0.346229      -0.353531       9.415915       2.579295      14.043762          -0.000000
          157              C       7.968747      -0.114515      18.544819       0.121977      25.812225 0.31797403E+03  0.69433038E+04                                 7.712085                            6.037386       0.273815       2.113299                    0.999763      25.528235      71.738559       0.652520       0.429870      -1.051205       0.001412      -0.021052      -0.045794       0.050421       0.008290       0.001004       0.024794       0.051620      -0.039368      -0.041588       0.007281       0.034307              8.713694       4.257228      -0.886595       0.252594      11.025854      -1.854174      10.858000          -0.000003
          158              C       9.295594       6.039814       0.156819      -0.260277      33.847149 0.47812685E+03  0.11557274E+05                                 9.186689                            7.377116      -0.038608       1.958236                    0.998053      30.896293      91.246629       0.593653       0.426836      -1.053432       0.001725       0.014871       0.001497       0.015046      -0.001052       0.001412       0.001441      -0.003710       0.044364      -0.009651      -0.005313       0.014963             10.332486       5.081745      -1.221365       0.196078      13.896722      -2.192642      12.018992          -0.000001
          159              C       8.211524      -2.457085      18.630878       0.265892      29.555440 0.34263169E+03  0.75930956E+04                                 8.517958                            6.308393      -0.059972       2.004683                    0.999348      24.732604      69.132577       0.634561       0.435553      -1.051849       0.019076      -0.025706       0.017239       0.036357      -0.008174       0.011268      -0.012639      -0.048539       0.046124      -0.035064       0.003472       0.031592             10.366178       4.634201      -1.165800       0.735657      12.842501      -4.010343      13.621832          -0.000000
          160              C       8.130006      -2.471954      17.240543      -0.263328      33.499619 0.46731402E+03  0.11172620E+05                                 8.981839                            7.194734       0.132067       2.006832                    0.999319      30.462080      87.949059       0.616748       0.415386      -1.066206       0.011296      -0.000468      -0.013802       0.017841      -0.004098      -0.008303       0.019166      -0.064909       0.005892      -0.035288      -0.006343       0.041630             10.105301       5.067558      -0.718713       0.756911      11.112227      -2.036733      14.136119          -0.000001
          161              C       7.992406      -1.282808      16.565456       0.111785      25.631997 0.32770243E+03  0.71946734E+04                                 7.636431                            6.106406       0.272498       2.106818                    0.999846      25.718313      71.972012       0.653810       0.426700      -1.055373       0.005913       0.034910       0.037471       0.051553      -0.008348      -0.004628       0.017031       0.042647       0.027569      -0.033554       0.009375       0.024179              8.486067       4.309928      -0.752025       0.526221      10.688420      -1.117582      10.459852          -0.000004
          162              C       9.684149       2.736643       2.325513       0.275537      31.983318 0.31653887E+03  0.68776348E+04                                 8.984035                            6.051568       0.153806       2.085061                    0.999189      24.032538      66.525938       0.649762       0.433850      -1.052829       0.010827       0.015782      -0.018496       0.026616       0.009134       0.004651      -0.012174      -0.013099       0.071005      -0.025131      -0.003011       0.028142             11.917663       6.877938       3.294454      -0.240592      14.458976      -7.520453      14.416074           0.000002
          163              C       8.735320       1.809764       2.080722      -0.291276      36.080655 0.43705630E+03  0.10262545E+05                                 9.345957                            6.887487       0.152770       2.008511                    0.999871      30.357006      86.493790       0.640874       0.407020      -1.073028      -0.017586      -0.003788       0.011970       0.021608       0.017870       0.033533      -0.015872       0.021885       0.044298      -0.045697       0.002530       0.043167             11.266649       7.608522       3.821863      -0.099598      14.981997      -5.770210      11.209428           0.000009
          164              C       8.503012       0.832725       2.985301       0.126243      26.808572 0.29750138E+03  0.63723793E+04                                 7.806053                            5.757309       0.171783       2.074782                    0.999826      25.240189      69.651765       0.684403       0.417812      -1.061482       0.032102       0.015002       0.033674       0.048883      -0.000820       0.003068       0.026485       0.023295      -0.083282      -0.043336       0.017585       0.025751              9.291129       6.471351       2.570190       0.677637      11.656099      -4.195527       9.745937           0.000006
          165              C      10.013093       1.676413       4.429184       0.091335      28.808268 0.32569545E+03  0.71559096E+04                                 8.262968                            6.065976       0.193897       2.074294                    0.999761      26.153388      73.763172       0.658009       0.423663      -1.054855      -0.038190      -0.037496      -0.027088       0.059984      -0.018506       0.006206       0.015718       0.022371       0.014292      -0.031710       0.011852       0.019858              9.969612       6.786675       2.858306       1.123077      12.603897      -4.156920      10.518263           0.000004
          166              C      10.296860       2.676679       3.583891      -0.259158      39.269701 0.47712731E+03  0.11521370E+05                                10.128467                            7.348541      -0.078128       1.943762                    0.997913      30.902094      91.069744       0.597636       0.424423      -1.055449      -0.009452       0.005268      -0.005060       0.011946       0.018384      -0.002263       0.001622      -0.007689      -0.068084      -0.023185      -0.006944       0.030130             12.483174       7.585156       2.661212       1.599525      14.864884      -6.144422      14.999483           0.000005
          167              C       6.454444      -2.125302       5.880718       0.606436      23.724419 0.24054845E+03  0.49358110E+04                                 7.713838                            5.525067      -0.020191       2.059236                    0.999453      21.976303      61.360234       0.627258       0.475887      -1.017108       0.061211      -0.000332      -0.003114       0.061291       0.002069       0.001745       0.067094      -0.066618       0.243736      -0.073997      -0.043390       0.117388              9.834714      17.181571      -0.188746      -0.100592       7.276923      -1.492881       5.045646          -0.000000
          168              C       4.947310      -2.153305       5.894105      -0.012613      38.351368 0.41086170E+03  0.94510680E+04                                 9.885257                            6.698896      -0.031529       1.998074                    0.999365      26.756850      74.205588       0.650098       0.409583      -1.076841      -0.038684       0.000438      -0.004984       0.039007       0.000401       0.002082       0.001728      -0.010762       0.056799      -0.014983      -0.004209       0.019192             13.289747      25.191528      -0.320889      -0.121219       9.105821      -1.539601       5.571891          -0.000002
          169              C       4.202564      -1.106066       5.438947      -0.134536      35.445078 0.43496774E+03  0.10258657E+05                                 9.444420                            6.997098      -0.001854       1.958153                    0.999606      30.069983      87.452804       0.615265       0.422095      -1.057369      -0.015134      -0.031561      -0.007323       0.035760       0.022025      -0.006970      -0.015621      -0.031361       0.007675      -0.028352      -0.006454       0.034806             11.374509      19.510101      -1.447966       0.048950       9.188142      -1.487583       5.425284           0.000003
          170              C       2.804392      -1.130359       5.465721      -0.139714      34.949049 0.44073089E+03  0.10443131E+05                                 9.374915                            7.056334       0.037481       1.971484                    0.999765      30.262096      88.612284       0.610145       0.423659      -1.054946       0.017671      -0.027297      -0.009227       0.033801      -0.020774       0.006932      -0.015949      -0.014762       0.007519      -0.023925      -0.007112       0.031037             11.098138      17.987070       0.477619      -0.434010       9.768127      -1.530998       5.539217           0.000003
          171              C       2.169074      -2.244243       5.924703      -0.021413      35.611847 0.40946503E+03  0.94299425E+04                                 9.389850                            6.708058       0.026619       2.016769                    0.999412      26.814930      74.902363       0.645366       0.412105      -1.073021       0.045872      -0.002781      -0.010127       0.047059       0.003726       0.000275      -0.000269       0.003035       0.051453      -0.012604      -0.004552       0.017156             11.752225      20.389573       0.095230      -0.174445       9.289438      -1.522150       5.577666          -0.000001
          172              C       2.766024      14.329493       6.355000      -0.111738      34.061876 0.41896671E+03  0.97724189E+04                                 9.184052                            6.867973       0.176213       2.030770                    0.999613      28.945561      83.252046       0.621977       0.422191      -1.059116       0.021399       0.016645      -0.007998       0.028265       0.013134      -0.007225      -0.007154      -0.031237       0.031774      -0.026243       0.003772       0.022471             10.954626      18.163206      -0.234344      -0.089842       9.208110      -1.481635       5.492563          -0.000004
          173              C       4.161168      14.368795       6.339700      -0.100318      32.745925 0.40345311E+03  0.93145409E+04                                 8.915063                            6.710623       0.033952       1.985382                    0.999639      28.759005      82.071388       0.633832       0.418566      -1.062276      -0.021782       0.010762      -0.008902       0.025875      -0.022969       0.006322      -0.006757      -0.029463       0.019222      -0.030640       0.002795       0.027845             10.630480      18.343313       1.045401      -0.473544       8.379740      -1.382588       5.168387          -0.000006
          174              C       0.690949      -2.260878       5.959127       0.598304      22.579858 0.24065586E+03  0.49439810E+04                                 7.421761                            5.523403       0.002181       2.062410                    0.999667      22.145831      62.092789       0.627159       0.475388      -1.016260      -0.064772      -0.004303      -0.003211       0.064994       0.001481       0.000681       0.060793      -0.067004       0.219769      -0.070168      -0.036701       0.106869              8.933458      14.135493      -0.015784       0.152000       7.342538      -1.605932       5.322342           0.000000
          175              C       8.439421      12.282556       8.976939       0.132730      25.801762 0.32697303E+03  0.72057660E+04                                 7.791610                            6.187802       0.098226       2.060062                    0.999160      25.719379      73.136950       0.632915       0.439129      -1.043302       0.012638      -0.025015      -0.040464       0.049222      -0.014248       0.019029       0.017587       0.043073      -0.023196      -0.039180       0.004366       0.034814              8.731463       4.602141       1.030602      -0.905300      10.789047      -1.504822      10.803203          -0.000003
          176              C       8.150058      11.136491       9.673063      -0.261105      32.954713 0.47317681E+03  0.11399500E+05                                 8.989510                            7.320865       0.008406       1.973804                    0.998198      30.760331      90.475527       0.598565       0.424749      -1.055501       0.024710       0.019900       0.008234       0.032778       0.014225       0.015819      -0.003877      -0.003618       0.054907      -0.028147       0.002762       0.025385              9.917517       5.361993       1.739386      -1.126822      13.082877      -1.542948      11.307681          -0.000002
          177              C       8.030829       9.972458       8.973115       0.257400      30.185227 0.35835424E+03  0.80070804E+04                                 8.572827                            6.412919       0.009725       2.024815                    0.999331      24.858363      69.090932       0.636963       0.430358      -1.058174      -0.014498      -0.028420       0.017735       0.036502       0.015360      -0.028795      -0.018839      -0.034002       0.035447      -0.039572      -0.005498       0.045070             10.236839       5.306992       2.445172      -2.010742      13.007869      -3.339467      12.395656          -0.000001
          178              C       8.303639       9.981036       7.567480      -0.254147      33.581846 0.47758500E+03  0.11486805E+05                                 9.021114                            7.297115       0.019621       1.975785                    0.998981      30.604694      88.787332       0.609080       0.418103      -1.063878       0.016966      -0.003366      -0.006480       0.018470       0.000727      -0.001658       0.018736      -0.046418       0.005903      -0.024406      -0.008990       0.033396             10.022145       5.466299       1.397752      -1.577531      11.368209      -1.662548      13.231926          -0.000002
          179              C       8.585310      11.165712       6.968889       0.113873      25.224687 0.32686053E+03  0.71848674E+04                                 7.593436                            6.129815       0.192038       2.083408                    0.999735      25.769981      72.597963       0.646378       0.431086      -1.050731       0.000504       0.038149       0.037302       0.053358      -0.014168       0.002615       0.015852       0.038103       0.019700      -0.033353       0.012225       0.021128              8.389975       4.507932       0.899256      -0.874346      10.631567      -0.861462      10.030426          -0.000004
          180              C       7.346014       7.819779      11.683026       0.271474      29.831495 0.32823621E+03  0.71814195E+04                                 8.531153                            6.145791       0.091989       2.057448                    0.999023      24.258529      66.916008       0.648757       0.431519      -1.056504      -0.003527       0.015168      -0.026686       0.030897      -0.005321      -0.009473      -0.019110      -0.010317       0.078787      -0.026550      -0.009050       0.035600             10.620923       7.453757      -1.957704      -0.598008      11.855013      -6.650474      12.553998           0.000002
          181              C       6.466213       7.692198      12.767373      -0.266727      35.417719 0.46157848E+03  0.10967145E+05                                 9.238022                            7.089699       0.216268       2.033538                    0.999813      30.203974      86.050399       0.631272       0.408358      -1.074116      -0.004993       0.005235       0.008747       0.011351      -0.033125      -0.014290      -0.007470       0.011106      -0.060018      -0.037039      -0.007158       0.044197             10.775172       8.542692      -1.761685      -1.513950      11.938590      -5.426584      11.844234           0.000007
          182              C       6.720847       6.703387      13.712112       0.104785      26.619730 0.31723415E+03  0.68954995E+04                                 7.762097                            5.951843       0.305639       2.114326                    0.999840      25.554109      70.717732       0.672924       0.418749      -1.062353       0.037597      -0.030348      -0.021685       0.052960       0.008874      -0.012829       0.019879       0.018230       0.004881      -0.030564       0.010488       0.020076              8.983590       7.687432      -1.826097      -0.898756      10.206642      -4.220467       9.056695           0.000005
          183              C       8.572019       6.085448      12.591429       0.125913      26.563758 0.30362616E+03  0.65477597E+04                                 7.815054                            5.867560       0.224898       2.097916                    0.999716      25.247206      70.291444       0.667952       0.425214      -1.055061      -0.043998       0.011284       0.024549       0.051632       0.007513       0.004322       0.028044       0.021584      -0.090108      -0.045768       0.013736       0.032031              9.209517       6.933965      -1.697939      -0.736636      10.744897      -4.655616       9.949688           0.000004
          184              C       8.422818       7.036345      11.635215      -0.274156      34.336510 0.42769923E+03  0.99950456E+04                                 9.062737                            6.835654       0.282136       2.057321                    0.999788      29.840076      84.996194       0.639745       0.409688      -1.070590       0.019370       0.000709       0.012570       0.023102       0.003679      -0.016075      -0.015257       0.033864      -0.005561      -0.026570      -0.002978       0.029548             10.722057       7.993343      -2.376883      -0.256682      12.709343      -6.087239      11.463483           0.000006
          185              N       1.635889      10.419776       1.923903      -0.237973      35.939478 0.49108290E+03  0.11667611E+05                                 9.061482                            7.145769       0.136485       2.091448                    0.997169      26.996327      73.103844       0.661157       0.389919      -1.103612      -0.010885       0.121631      -0.070585       0.141049       0.002032      -0.004858       0.058514       0.010636       0.124055      -0.060224      -0.015078       0.075302             10.388488       5.093544      -0.795861       0.346549      13.133479      -1.562459      12.938441          -0.000003
          186              N      -0.057060       6.683346      18.950254      -0.245037      31.092365 0.36801974E+03  0.82004050E+04                                 8.365124                            6.194668       0.049317       2.072486                    0.998829      25.998897      69.976842       0.702984       0.391017      -1.094089      -0.035454      -0.049604      -0.115518       0.130621       0.008110       0.075659       0.001609      -0.209665       0.351036      -0.182697       0.046430       0.136267             10.366563       4.790702      -0.569197       1.253371      12.116315      -5.861489      14.192673           0.000003
          187              N      -0.474453       6.616319      17.645978      -0.211668      36.496954 0.39055585E+03  0.88839646E+04                                 9.542477                            6.536683      -0.357305       1.945963                    0.997269      26.375987      73.092901       0.656326       0.410264      -1.074805       0.067391       0.039432       0.112094       0.136607       0.059390       0.073660      -0.026011      -0.094384       0.315239      -0.151895       0.022713       0.129182             12.801677       6.341330       2.293938      -0.471560      14.325939      -8.554428      17.737761           0.000001
          188              N       0.440497       9.619383      14.983877      -0.233108      37.426558 0.47138960E+03  0.11103128E+05                                 9.381827                            7.022178       0.026080       2.057801                    0.996930      26.897222      72.893618       0.662897       0.392279      -1.100219      -0.036463      -0.104215       0.089226       0.141956       0.006021       0.037457       0.046058       0.045831      -0.016326      -0.064367       0.000550       0.063816             11.456690       8.024122       3.057908       1.492344      14.790277      -4.520973      11.555670           0.000003
          189              N       0.917534      -1.999962      11.472659      -0.233247      35.979237 0.49906026E+03  0.11922097E+05                                 9.104096                            7.233730       0.040529       2.064029                    0.996362      27.052699      73.801858       0.652084       0.393190      -1.099730       0.031145       0.121190      -0.057960       0.137900      -0.010778       0.002628       0.055540       0.016361       0.126209      -0.061910      -0.010607       0.072517             10.407889       5.327650       0.510681      -0.742466      13.040517      -1.309120      12.855499          -0.000002
          190              N       1.878683       1.596194       9.575529      -0.256570      30.582008 0.36430857E+03  0.80711119E+04                                 8.189622                            6.107332       0.209126       2.119113                    0.999290      25.957513      68.935050       0.720074       0.383941      -1.102644       0.049880      -0.048365      -0.115941       0.135165      -0.006866      -0.128953      -0.002922      -0.184408       0.237157      -0.193107       0.052903       0.140204              9.927056       5.672953       2.066442      -3.020481      11.648803      -4.951268      12.459414           0.000003
          191              N       2.532928       1.538556       8.366875      -0.234373      31.075497 0.35674613E+03  0.78744351E+04                                 8.335594                            6.072835       0.143467       2.106517                    0.998928      25.682040      68.423485       0.715799       0.387664      -1.098283      -0.090931       0.026971       0.097831       0.136259      -0.087707      -0.098212      -0.058115      -0.035311       0.212579      -0.176591       0.050817       0.125774             10.422806       6.204735      -0.604188      -1.579370      10.955439      -6.364596      14.108246           0.000002
          192              N       1.792744       4.437969       5.509707      -0.228716      36.484134 0.48170714E+03  0.11430315E+05                                 9.271440                            7.155657      -0.026443       2.043755                    0.995953      27.002299      73.925381       0.647566       0.398609      -1.093660       0.034931      -0.093328       0.099509       0.140828      -0.000662      -0.037056       0.042321       0.064065      -0.056252      -0.069225       0.005281       0.063944             11.010849       9.372967      -1.914902      -1.323246      12.840599      -4.791706      10.818981           0.000002
          193              N       7.926356      -0.085200      17.200382      -0.237973      35.939479 0.49108290E+03  0.11667611E+05                                 9.061483                            7.145769       0.136485       2.091448                    0.997169      26.996327      73.103845       0.661157       0.389919      -1.103612       0.010885      -0.121631       0.070585       0.141049       0.002032      -0.004858       0.058514       0.010636       0.124055      -0.060224      -0.015078       0.075302             10.388488       5.093544      -0.795861       0.346549      13.133479      -1.562459      12.938442          -0.000003
          194              N       9.619305       3.651230       0.174031      -0.245037      31.092364 0.36801972E+03  0.82004045E+04                                 8.365124                            6.194668       0.049318       2.072487                    0.998829      25.998896      69.976840       0.702984       0.391018      -1.094089       0.035454       0.049604       0.115518       0.130621       0.008110       0.075659       0.001609      -0.209665       0.351036      -0.182697       0.046430       0.136267             10.366563       4.790702      -0.569197       1.253371      12.116315      -5.861488      14.192672           0.000003
          195              N      10.036698       3.718257       1.478307      -0.211668      36.496951 0.39055583E+03  0.88839638E+04                                 9.542476                            6.536682      -0.357305       1.945963                    0.997269      26.375986      73.092896       0.656326       0.410264      -1.074805      -0.067391      -0.039432      -0.112094       0.136607       0.059390       0.073660      -0.026011      -0.094384       0.315239      -0.151895       0.022713       0.129182             12.801675       6.341330       2.293938      -0.471560      14.325938      -8.554427      17.737759           0.000001
          196              N       9.121748       0.715193       4.140408      -0.233108      37.426561 0.47138963E+03  0.11103129E+05                                 9.381828                            7.022179       0.026080       2.057801                    0.996930      26.897223      72.893621       0.662897       0.392279      -1.100219       0.036463       0.104215      -0.089226       0.141956       0.006021       0.037456       0.046058       0.045831      -0.016326      -0.064367       0.000551       0.063816             11.456691       8.024123       3.057909       1.492344      14.790278      -4.520973      11.555671           0.000003
          197              N       8.644711      12.334538       7.651626      -0.233247      35.979239 0.49906029E+03  0.11922098E+05                                 9.104096                            7.233730       0.040529       2.064028                    0.996362      27.052700      73.801861       0.652084       0.393190      -1.099730      -0.031145      -0.121190       0.057960       0.137900      -0.010778       0.002628       0.055540       0.016361       0.126209      -0.061910      -0.010607       0.072517             10.407889       5.327650       0.510681      -0.742466      13.040517      -1.309120      12.855499          -0.000002
          198              N       7.683562       8.738382       9.548756      -0.256570      30.582008 0.36430857E+03  0.80711119E+04                                 8.189622                            6.107332       0.209126       2.119113                    0.999290      25.957513      68.935051       0.720074       0.383941      -1.102644      -0.049880       0.048365       0.115941       0.135165      -0.006866      -0.128953      -0.002922      -0.184408       0.237157      -0.193107       0.052903       0.140204              9.927057       5.672953       2.066442      -3.020481      11.648803      -4.951269      12.459414           0.000003
          199              N       7.029317       8.796020      10.757410      -0.234373      31.075501 0.35674618E+03  0.78744367E+04                                 8.335595                            6.072835       0.143467       2.106517                    0.998928      25.682042      68.423493       0.715799       0.387664      -1.098283       0.090931      -0.026971      -0.097831       0.136259      -0.087707      -0.098212      -0.058115      -0.035311       0.212579      -0.176591       0.050817       0.125774             10.422808       6.204735      -0.604188      -1.579371      10.955440      -6.364597      14.108248           0.000002
          200              N       7.769501       5.896607      13.614578      -0.228716      36.484134 0.48170714E+03  0.11430315E+05                                 9.271440                            7.155657      -0.026443       2.043755                    0.995953      27.002299      73.925382       0.647566       0.398609      -1.093659      -0.034931       0.093328      -0.099509       0.140828      -0.000662      -0.037056       0.042321       0.064065      -0.056252      -0.069225       0.005281       0.063944             11.010849       9.372967      -1.914902      -1.323246      12.840599      -4.791706      10.818981           0.000002
          201              O       1.640174       5.417181       2.406791      -0.581426      38.465545 0.59895401E+03  0.14804343E+05                                 9.112176                            7.613844       0.230253       2.119875                    0.995467      28.232304      75.443627       0.682755       0.362949      -1.134984       0.019416       0.032817      -0.005234       0.038489       0.004211      -0.008397      -0.052482       0.109877       0.058203      -0.089850       0.035527       0.054323             10.446131       6.711289       1.075747      -0.532922       7.956534      -1.117295      16.670569           0.000001
          202              O       1.899307       7.406484       1.430305      -0.545806      36.855862 0.55116191E+03  0.13364199E+05                                 8.876330                            7.323514       0.141711       2.099862                    0.996328      27.666224      73.609816       0.692231       0.364914      -1.131636       0.005965      -0.015777       0.014144       0.022012      -0.009041       0.017571       0.018332      -0.002213      -0.253247      -0.089664       0.038304       0.051360             10.162693       5.886002       0.532159       0.194307      15.123867       3.950701       9.478210          -0.000003
          203              O       0.729971      -4.993245      15.395049      -0.576679      39.072226 0.57472881E+03  0.14066348E+05                                 9.212498                            7.443542       0.200824       2.103747                    0.997509      28.222512      75.162995       0.692246       0.361516      -1.135570       0.003204       0.027064      -0.022107       0.035092      -0.000224       0.001104       0.025740       0.004943      -0.271939      -0.095446       0.047640       0.047806             10.851813       5.837116      -0.252070      -0.199290      16.847692       4.701914       9.870633           0.000001
          204              O       0.687397      -3.044192      14.362338      -0.550358      36.568573 0.53334575E+03  0.12801850E+05                                 8.782008                            7.151356       0.323204       2.157580                    0.997904      27.381324      72.031395       0.709648       0.359583      -1.137986       0.004933      -0.032052       0.007546       0.033296      -0.001356      -0.001395      -0.049973       0.107056       0.076443      -0.088255       0.040733       0.047522             10.243745       5.626465      -0.146513      -0.276300       7.525255      -0.815862      17.579515          -0.000003
          205              O       3.643277       6.349843       4.121283      -0.560116      38.217020 0.54119413E+03  0.13054034E+05                                 9.090102                            7.219245       0.168983       2.102922                    0.997404      27.707353      73.366173       0.703158       0.361128      -1.135349      -0.004784       0.031520      -0.015390       0.035402       0.059480      -0.024256       0.022694      -0.025867       0.116702      -0.088909       0.040606       0.048303             10.881103      16.224272       5.002041      -1.997585       9.970141      -1.856415       6.448897           0.000002
          206              O       3.676727       8.423284       3.344837      -0.559657      34.372602 0.51722710E+03  0.12309979E+05                                 8.372484                            6.993282       0.298905       2.139951                    0.998322      27.565638      72.015974       0.725802       0.354578      -1.142917      -0.002429      -0.021571       0.008428       0.023286      -0.062565       0.021183       0.016598      -0.037514       0.128346      -0.092075       0.043826       0.048249              9.598365      14.189525      -3.807891       1.813981       8.676532      -1.274396       5.929039          -0.000005
          207              O      10.583232       8.142258       3.046499      -0.554879      36.609111 0.57469599E+03  0.14041308E+05                                 8.733903                            7.428058       0.337098       2.158999                    0.997471      27.644584      73.150564       0.696295       0.360034      -1.138682       0.000050      -0.016801       0.016460       0.023520       0.048753      -0.035093       0.023015      -0.049123       0.110661      -0.087215       0.036063       0.051152              9.811515      12.825827       3.572371      -1.861105       9.309684      -1.734277       7.299034          -0.000002
          208              O      -0.329204       6.252791       4.218817      -0.571846      38.822120 0.58626192E+03  0.14429707E+05                                 9.181748                            7.542989       0.195840       2.107913                    0.996521      28.166784      75.390660       0.683776       0.363937      -1.132919       0.007237       0.031250      -0.013426       0.034773      -0.049595       0.039225       0.018756      -0.037012       0.053913      -0.080668       0.032969       0.047699             10.638055      13.838968      -3.883108       2.859940      10.425237      -2.072160       7.649960           0.000001
          209              O       1.596708       7.461234       5.852222      -0.572740      37.941052 0.54821681E+03  0.13273334E+05                                 9.053831                            7.276739       0.218423       2.111603                    0.997419      28.056377      74.562747       0.698435       0.362203      -1.133889       0.007442       0.031307      -0.015326       0.035642       0.002132       0.011920       0.029615       0.014394      -0.261761      -0.094834       0.041069       0.053765             10.713161       6.054940      -1.733534      -0.783061      16.547282       4.696494       9.537259           0.000002
          210              O       1.447864       9.411130       4.831177      -0.550260      35.862813 0.52569274E+03  0.12566757E+05                                 8.645135                            7.081341       0.312852       2.156163                    0.997871      27.270421      71.483923       0.716283       0.357709      -1.140007       0.011119      -0.026969       0.009733       0.030752       0.019428       0.008592      -0.046587       0.096022       0.082671      -0.085432       0.037995       0.047437             10.010152       5.638843      -0.226357      -0.964351       7.532398      -0.579467      16.859214          -0.000004
          211              O       0.592059      10.615327      11.952678      -0.559985      36.351284 0.54416564E+03  0.13140076E+05                                 8.759090                            7.228522       0.281600       2.136305                    0.997734      27.816222      73.628590       0.704434       0.360080      -1.136487       0.009800       0.032609      -0.008794       0.035167       0.007365       0.000221      -0.047286       0.108504       0.099723      -0.089523       0.037582       0.051941             10.127424       5.837030       0.119447      -0.119244       7.227861      -1.270200      17.317382           0.000002
          212              O       0.539702      12.580965      10.918054      -0.558084      37.833750 0.57989182E+03  0.14219727E+05                                 9.001874                            7.494386       0.224218       2.123995                    0.996460      27.805764      74.042679       0.687710       0.363209      -1.134623       0.007265      -0.018151       0.013377       0.023689      -0.005999       0.001340       0.015335      -0.006189      -0.254692      -0.086709       0.036324       0.050384             10.297934       5.997968      -0.227529       0.172635      15.068334       3.978968       9.827500          -0.000002
          213              O       2.579576      11.451114      13.750361      -0.561144      35.729325 0.52797402E+03  0.12645307E+05                                 8.636613                            7.092483       0.230762       2.119483                    0.997833      27.673337      72.803446       0.715771       0.357285      -1.139412      -0.008492       0.028731      -0.016405       0.034157       0.054782      -0.029089       0.017685      -0.025556       0.091675      -0.081708       0.036802       0.044907             10.067445      14.756976       3.712430      -2.326582       8.919631      -1.852561       6.525729           0.000002
          214              O       2.640576      -4.190246      12.750161      -0.559591      36.603318 0.54148036E+03  0.13047794E+05                                 8.784973                            7.201689       0.270793       2.131549                    0.998228      27.697648      73.031313       0.707676       0.359184      -1.138178       0.001920      -0.020887       0.014872       0.025713      -0.054470       0.028369       0.030885      -0.042636       0.128660      -0.092337       0.033321       0.059016             10.260960      15.222743      -4.432093       2.314658       8.958503      -1.719868       6.601634          -0.000004
          215              O       9.469632      11.659112      13.685338      -0.554857      36.876143 0.54643043E+03  0.13224630E+05                                 8.867211                            7.286644       0.198922       2.112596                    0.997526      27.741857      73.808964       0.694554       0.364377      -1.131737       0.001912       0.028213      -0.006421       0.028998      -0.051841       0.028718       0.029343      -0.033625       0.097430      -0.084762       0.034731       0.050030             10.177575      13.842162      -3.971639       2.600909       9.553535      -2.103084       7.137027           0.000001
          216              O       9.531252      -4.017995      12.612466      -0.563125      36.742903 0.57133099E+03  0.13909354E+05                                 8.717588                            7.359751       0.511717       2.219356                    0.997624      27.462566      72.043131       0.707648       0.355525      -1.144679       0.002432      -0.018053       0.014324       0.023173       0.050685      -0.030687       0.005497      -0.053848       0.075925      -0.078317       0.027074       0.051243              9.832706      12.700930       3.452780      -1.763246       9.707937      -1.899530       7.089251          -0.000002
          217              O       7.922071       4.917395      16.717494      -0.581426      38.465544 0.59895398E+03  0.14804342E+05                                 9.112175                            7.613844       0.230253       2.119875                    0.995467      28.232304      75.443625       0.682755       0.362949      -1.134984      -0.019416      -0.032817       0.005234       0.038489       0.004211      -0.008397      -0.052482       0.109877       0.058203      -0.089850       0.035527       0.054323             10.446130       6.711289       1.075747      -0.532922       7.956534      -1.117295      16.670569           0.000001
          218              O       7.662938       2.928092      17.693980      -0.545806      36.855864 0.55116195E+03  0.13364200E+05                                 8.876331                            7.323514       0.141711       2.099862                    0.996328      27.666225      73.609819       0.692231       0.364914      -1.131636      -0.005965       0.015777      -0.014144       0.022012      -0.009041       0.017571       0.018332      -0.002213      -0.253247      -0.089664       0.038304       0.051360             10.162694       5.886002       0.532159       0.194307      15.123868       3.950701       9.478211          -0.000003
          219              O       8.832274      15.327821       3.729236      -0.576679      39.072231 0.57472888E+03  0.14066350E+05                                 9.212499                            7.443542       0.200824       2.103747                    0.997509      28.222513      75.163000       0.692245       0.361516      -1.135570      -0.003204      -0.027064       0.022107       0.035092      -0.000224       0.001103       0.025740       0.004943      -0.271938      -0.095446       0.047640       0.047806             10.851814       5.837116      -0.252071      -0.199290      16.847693       4.701915       9.870634           0.000001
          220              O       8.874848      13.378768       4.761947      -0.550358      36.568579 0.53334585E+03  0.12801853E+05                                 8.782010                            7.151357       0.323203       2.157580                    0.997904      27.381325      72.031403       0.709648       0.359583      -1.137986      -0.004933       0.032052      -0.007546       0.033296      -0.001356      -0.001395      -0.049973       0.107056       0.076443      -0.088255       0.040733       0.047522             10.243747       5.626466      -0.146513      -0.276300       7.525256      -0.815862      17.579519          -0.000003
          221              O       5.918968       3.984733      15.003002      -0.560116      38.217015 0.54119406E+03  0.13054032E+05                                 9.090101                            7.219244       0.168984       2.102922                    0.997404      27.707353      73.366168       0.703158       0.361128      -1.135349       0.004784      -0.031520       0.015390       0.035402       0.059480      -0.024256       0.022694      -0.025867       0.116702      -0.088909       0.040606       0.048303             10.881101      16.224268       5.002040      -1.997585       9.970139      -1.856415       6.448896           0.000002
          222              O       5.885518       1.911292      15.779448      -0.559657      34.372597 0.51722700E+03  0.12309976E+05                                 8.372483                            6.993282       0.298905       2.139951                    0.998322      27.565636      72.015966       0.725802       0.354578      -1.142917       0.002429       0.021571      -0.008428       0.023286      -0.062565       0.021183       0.016598      -0.037514       0.128346      -0.092075       0.043826       0.048249              9.598364      14.189522      -3.807890       1.813980       8.676531      -1.274396       5.929038          -0.000005
          223              O      -1.020987       2.192318      16.077786      -0.554879      36.609110 0.57469597E+03  0.14041307E+05                                 8.733902                            7.428058       0.337099       2.158999                    0.997471      27.644584      73.150562       0.696295       0.360034      -1.138682      -0.000050       0.016801      -0.016460       0.023520       0.048753      -0.035093       0.023015      -0.049123       0.110661      -0.087215       0.036063       0.051152              9.811514      12.825826       3.572371      -1.861104       9.309683      -1.734277       7.299034          -0.000002
          224              O      -0.985551       4.081785      14.905468      -0.571846      38.822121 0.58626193E+03  0.14429708E+05                                 9.181747                            7.542989       0.195840       2.107913                    0.996521      28.166785      75.390661       0.683776       0.363937      -1.132919      -0.007237      -0.031250       0.013426       0.034773      -0.049595       0.039225       0.018756      -0.037012       0.053913      -0.080668       0.032969       0.047699             10.638055      13.838968      -3.883108       2.859940      10.425237      -2.072160       7.649960           0.000001
          225              O       7.965537       2.873342      13.272063      -0.572740      37.941055 0.54821687E+03  0.13273336E+05                                 9.053831                            7.276740       0.218423       2.111603                    0.997419      28.056379      74.562753       0.698435       0.362203      -1.133889      -0.007442      -0.031307       0.015326       0.035643       0.002132       0.011920       0.029615       0.014394      -0.261761      -0.094834       0.041069       0.053765             10.713161       6.054941      -1.733535      -0.783061      16.547283       4.696494       9.537260           0.000002
          226              O       8.114381       0.923446      14.293108      -0.550260      35.862811 0.52569271E+03  0.12566756E+05                                 8.645134                            7.081341       0.312852       2.156163                    0.997871      27.270421      71.483921       0.716283       0.357709      -1.140007      -0.011119       0.026969      -0.009733       0.030752       0.019428       0.008592      -0.046587       0.096022       0.082671      -0.085432       0.037995       0.047437             10.010151       5.638843      -0.226357      -0.964351       7.532398      -0.579467      16.859213          -0.000004
          227              O       8.970186      -0.280751       7.171607      -0.559985      36.351284 0.54416564E+03  0.13140077E+05                                 8.759090                            7.228522       0.281600       2.136305                    0.997734      27.816222      73.628590       0.704434       0.360080      -1.136487      -0.009800      -0.032609       0.008794       0.035167       0.007365       0.000221      -0.047286       0.108504       0.099723      -0.089523       0.037582       0.051941             10.127424       5.837030       0.119447      -0.119244       7.227861      -1.270199      17.317382           0.000002
          228              O       9.022543      -2.246389       8.206231      -0.558084      37.833749 0.57989179E+03  0.14219726E+05                                 9.001874                            7.494386       0.224218       2.123995                    0.996460      27.805763      74.042676       0.687710       0.363209      -1.134623      -0.007265       0.018151      -0.013377       0.023689      -0.005999       0.001340       0.015335      -0.006189      -0.254692      -0.086709       0.036324       0.050384             10.297934       5.997968      -0.227529       0.172635      15.068334       3.978968       9.827500          -0.000002
          229              O       6.982669      -1.116538       5.373924      -0.561144      35.729337 0.52797422E+03  0.12645313E+05                                 8.636616                            7.092485       0.230762       2.119483                    0.997833      27.673340      72.803462       0.715771       0.357286      -1.139412       0.008492      -0.028731       0.016405       0.034157       0.054782      -0.029089       0.017685      -0.025556       0.091674      -0.081708       0.036802       0.044907             10.067449      14.756982       3.712432      -2.326583       8.919633      -1.852561       6.525731           0.000002
          230              O       6.921669      14.524822       6.374124      -0.559591      36.603322 0.54148043E+03  0.13047796E+05                                 8.784974                            7.201689       0.270793       2.131549                    0.998228      27.697650      73.031319       0.707676       0.359184      -1.138178      -0.001920       0.020887      -0.014872       0.025713      -0.054470       0.028369       0.030885      -0.042636       0.128660      -0.092337       0.033321       0.059016             10.260961      15.222744      -4.432093       2.314658       8.958503      -1.719868       6.601634          -0.000003
          231              O       0.092613      -1.324536       5.438947      -0.554857      36.876145 0.54643046E+03  0.13224631E+05                                 8.867211                            7.286645       0.198922       2.112596                    0.997526      27.741858      73.808967       0.694554       0.364377      -1.131737      -0.001912      -0.028213       0.006421       0.028998      -0.051841       0.028718       0.029343      -0.033625       0.097430      -0.084762       0.034731       0.050030             10.177575      13.842163      -3.971639       2.600909       9.553535      -2.103084       7.137027           0.000001
          232              O       0.030993      14.352571       6.511819      -0.563125      36.742904 0.57133100E+03  0.13909354E+05                                 8.717588                            7.359751       0.511717       2.219356                    0.997624      27.462566      72.043132       0.707648       0.355525      -1.144679      -0.002432       0.018053      -0.014324       0.023173       0.050685      -0.030687       0.005497      -0.053848       0.075925      -0.078317       0.027074       0.051243              9.832706      12.700930       3.452780      -1.763246       9.707937      -1.899530       7.089251          -0.000002

******************************************************
Auxiliary information for the entire system
The total spin magnetic moment of the unit cell is   0.000076
The total net atomic charge of the unit cell is   0.000015
Accuracy of reproducing the electrostatic potential in the unit cell:
  The inner radius (bohr) =    5.0000
  The outer radius (bohr) =   12.0000
  Valid grid points have density less than (e/(bohr^3)) =    0.0001
  The number of valid grid points were=       138164
  The rms potential error without charges in kcal/mol is=      8.28326
  The rms potential error with partial charges in kcal/mol is=      1.06372
  The RRMSE value at monopole order=      0.12842
  The rms potential error with partial charges and cloud penetration in kcal/mol is=      1.06153
  The RRMSE value at monopole order with cloud penetration is=      0.12815
  The rms potential error with partial charges and atomic dipoles in kcal/mol is=      0.68219
  The RRMSE value at dipole order=      0.08236
  The rms potential error with partial charges, atomic dipoles and cloud penetration in kcal/mol is=      0.66381
  The RRMSE value at dipole order with cloud penetration=      0.08014

******************************************************
The electron densities and ab initio electrostatic potential were computed in VASP using the PBE functional and
projector augmented wave method. See the main text of the journal article for a description of computational details.
The atomic charges, dipoles, and quadrupoles were computed with the DDEC6 method as described in
(a) T. A. Manz and N. Gabaldon Limas, RSC Adv. 6 (2016) 47771-47801 DOI: 10.1039/c6ra04656h
(b) N. Gabaldon Limas and T. A. Manz, RSC Adv. 8 (2018) 2678-2707 DOI: 10.1039/c7ra11829e.
For each atom in the material, the electron cloud parameters were fit to the spherically averaged atom-in-material
electron density using radial positions for which this density was between 10^-4 and 10^-2 electrons per cubic bohr.
The polarizabilities, dispersion coefficients, and quantum Drude oscillator (QDO) parameters were fit using the MCLF method.
The magnetic structure of the system was optimized in VASP from the default ferromagnetic initial guess using spin polarization.
The atomic spin moments (ASMs) were computed on this optimized magnetic structure using the DDEC6 partition as inputs
to the method of T. A. Manz and D. S. Sholl, J. Chem. Theory Comput. 7 (2011) 4146-4164 DOI: 10.1021/ct200539n.
The RMSE and RRMSE were computed using a uniform grid with Ewald summation.
