# Supplementary material for: A collection of forcefield precursors for metal–organic frameworks
Source: RSC Adv. 2019 Nov 13;9(63):36492–507. doi: 10.1039/c9ra07327b (PMC9075174; doi:10.1039/c9ra07327b)
Supplement: RA-009-C9RA07327B-s4456 [file RA-009-C9RA07327B-s4456.xyz]

  114
jmolscript: load "" {1 1 1} spacegroup "x,y,z" unitcell [{     10.902800     0.000000     0.000000 }, {      0.894176    10.908714     0.000000 }, {      2.605087     0.297475    15.634966 }]
Zn    10.123418     9.364803     9.282479     0.850411
Zn    10.101056     9.365458    12.269696     0.862304
Zn     4.278645     1.841386     6.352487     0.850411
Zn     4.301007     1.840731     3.365270     0.862304
H      9.839243     5.058222     8.879097     0.117108
H      9.607137     2.773669     8.865026     0.111767
H      9.458243     2.764963    12.822236     0.107898
H      9.731187     5.035275    12.833180     0.111198
H      5.770747     9.175707    12.748751     0.113783
H      3.468329     9.081763    12.684648     0.109764
H      3.558571     9.539462     8.703986     0.115919
H      5.837190     9.638831     8.766525     0.113780
H      7.879511     9.150020     4.862474     0.136030
H      8.087872     9.304333     7.124854     0.095562
H     11.955771     9.284341     6.934107     0.102998
H     11.891347     9.150189     4.642021     0.141604
H     11.831054     8.248859    14.374788     0.093497
H      9.780704     8.269586     0.958423     0.119988
H      8.922467    10.757020    14.617130     0.116716
H     10.611024     8.836033     2.636055     0.259274
H      8.029348    10.418222     3.059763     0.296446
H      4.562820     6.147967     6.755869     0.117108
H      4.794926     8.432520     6.769940     0.111767
H      4.943820     8.441226     2.812730     0.107899
H      4.670876     6.170914     2.801786     0.111198
H      8.631316     2.030482     2.886215     0.113783
H     10.933734     2.124426     2.950318     0.109764
H     10.843492     1.666727     6.930980     0.115919
H      8.564873     1.567358     6.868441     0.113780
H      6.522552     2.056169    10.772492     0.136030
H      6.314191     1.901856     8.510112     0.095562
H      2.446292     1.921848     8.700859     0.102999
H      2.510716     2.056000    10.992945     0.141604
H      2.571009     2.957330     1.260178     0.093497
H      4.621359     2.936603    14.676543     0.119988
H      5.479596     0.449169     1.017836     0.116716
H      3.791039     2.370156    12.998911     0.259274
H      6.372715     0.787967    12.575203     0.296446
C      9.945668     6.801737    10.844412     0.609233
C      9.800720     5.297693    10.858484    -0.013766
C      9.766694     4.600103     9.684298    -0.102141
C      9.627999     3.226577     9.678044    -0.112231
C      9.520190     2.524222    10.833468    -0.029528
C      9.544876     3.221990    12.017035    -0.130653
C      9.697420     4.584548    12.020162    -0.112868
C      9.371528     1.028399    10.820960     0.595110
C      7.551102     9.446208    10.797508     0.592064
C      6.044197     9.407373    10.763111    -0.028136
C      5.325343     9.249690    11.935733    -0.116426
C      3.945594     9.202039    11.896646    -0.117462
C      3.261443     9.331855    10.692753    -0.018193
C      3.998849     9.476448     9.520131    -0.107247
C      5.359632     9.525130     9.556091    -0.111629
C     12.671951     9.299803    10.670864     0.604664
C      9.860182     9.179415     4.515378     0.218178
C      8.719102     9.189211     5.259603    -0.246215
C      8.863505     9.261880     6.613591     0.128857
C     11.129082     9.253401     6.511963     0.117398
C     11.105119     9.187982     5.137650    -0.243957
C     11.294306     8.820177    14.875107     0.129412
C      9.052670     8.716309     0.586311    -0.289060
C      8.283310     9.583590     1.333663     0.226733
C      7.346554    10.283137     0.661359    -0.090991
C      9.626339    10.297683    15.014258     0.002248
C      4.456395     4.404452     4.790554     0.609233
C      4.601343     5.908496     4.776482    -0.013766
C      4.635369     6.606086     5.950668    -0.102141
C      4.774064     7.979612     5.956922    -0.112231
C      4.881873     8.681967     4.801498    -0.029528
C      4.857187     7.984199     3.617931    -0.130653
C      4.704643     6.621641     3.614804    -0.112868
C      5.030535    10.177790     4.814006     0.595110
C      6.850961     1.759981     4.837458     0.592063
C      8.357866     1.798816     4.871855    -0.028136
C      9.076720     1.956499     3.699233    -0.116427
C     10.456469     2.004150     3.738320    -0.117462
C     11.140620     1.874334     4.942213    -0.018193
C     10.403214     1.729741     6.114835    -0.107247
C      9.042431     1.681059     6.078875    -0.111629
C      1.730112     1.906386     4.964102     0.604664
C      4.541881     2.026774    11.119588     0.218178
C      5.682961     2.016978    10.375363    -0.246216
C      5.538558     1.944309     9.021375     0.128857
C      3.272981     1.952788     9.123003     0.117398
C      3.296944     2.018207    10.497316    -0.243957
C      3.107757     2.386012     0.759859     0.129412
C      5.349393     2.489880    15.048655    -0.289059
C      6.118753     1.622599    14.301303     0.226733
C      7.055509     0.923052    14.973607    -0.090991
C      4.775724     0.908506     0.620708     0.002248
N     10.310057     9.346500    14.271910    -0.197220
N     10.033460     9.275420     7.267914    -0.224307
N      9.764106     9.529320     3.125430    -0.207619
N      8.576027     9.942553     2.598531    -0.202270
N      4.092006     1.859689     1.363056    -0.197220
N      4.368603     1.930769     8.367052    -0.224307
N      4.637957     1.676869    12.509536    -0.207619
N      5.826036     1.263636    13.036435    -0.202270
O     12.072415     9.234364    11.760934    -0.568985
O     12.124744     9.339417     9.542176    -0.553645
O      8.103858     9.518909    11.923850    -0.569131
O      8.154601     9.398092     9.701965    -0.548604
O      9.916094     7.373849    11.959811    -0.573355
O     10.084022     7.363484     9.752310    -0.554883
O      9.356941     0.452918    11.936515    -0.578788
O      9.279327     0.470624     9.713692    -0.550634
O      2.329648     1.971825     3.874032    -0.568985
O      2.277319     1.866772     6.092790    -0.553645
O      6.298205     1.687280     3.711116    -0.569130
O      6.247462     1.808097     5.933001    -0.548603
O      4.485969     3.832340     3.675155    -0.573355
O      4.318041     3.842705     5.882656    -0.554883
O      5.045122    10.753271     3.698451    -0.578788
O      5.122736    10.735565     5.921274    -0.550634

The following XYZ coordinates are in angstroms. Other properties are in atomic units.
The sperically averaged electron density of each atom fit to a function of the form exp(a - br)
eigen_1, eigen_2 and eigen_3 are the three eigenvalues of traceless quadrupole moment tensor
  atom number  atomic symbol              X              Y              Z     net charge C6 coefficient C8 coefficient C10 coefficient fluctuating dipole atomic polarizability isotropic forcefield polarizability              a              b squared Pearson coefficient          <r^3>          <r^4>         wp_QDO          m_QDO          q_QDO       dipole_x       dipole_y       dipole_z         dipole            Qxy            Qxz            Qyz     Q(x^2-y^2)  Q(3z^2 - R^2)        eigen_1        eigen_2        eigen_3 static polarizability      alpha(xx)      alpha(xy)      alpha(xz)      alpha(yy)      alpha(yz)      alpha(zz) atomic spin moment
            1             Zn      10.123418       9.364803       9.282479       0.850411     101.436969 0.19649582E+04  0.63275126E+05                                17.857275                           14.609890       0.315700       1.957474                    0.996236      46.864932     128.555223       0.466933       0.407354      -1.139105      -0.001507      -0.000032      -0.009537       0.009655       0.001345      -0.003220      -0.004226       0.015971      -0.346928      -0.115806       0.049817       0.065989             21.555368      22.441178       0.434543       0.392693      20.817921      -0.416665      21.407005           0.000135
            2             Zn      10.101056       9.365458      12.269696       0.862304     104.330018 0.19523968E+04  0.62803748E+05                                18.193617                           14.549552       0.261599       1.943805                    0.996275      46.721793     128.320114       0.468302       0.406595      -1.139022      -0.003509       0.002675       0.013152       0.013872      -0.007770      -0.010568       0.013291       0.024235      -0.299310      -0.101629       0.036160       0.065469             22.584917      21.883859       0.366245       0.816286      22.520401       1.756291      23.350490           0.009383
            3             Zn       4.278645       1.841386       6.352487       0.850411     101.436972 0.19649582E+04  0.63275128E+05                                17.857275                           14.609890       0.315700       1.957474                    0.996236      46.864933     128.555227       0.466933       0.407354      -1.139105       0.001507       0.000032       0.009537       0.009655       0.001345      -0.003220      -0.004226       0.015971      -0.346928      -0.115806       0.049817       0.065989             21.555368      22.441179       0.434543       0.392693      20.817921      -0.416666      21.407005           0.000135
            4             Zn       4.301007       1.840731       3.365270       0.862304     104.330014 0.19523967E+04  0.62803746E+05                                18.193617                           14.549551       0.261599       1.943805                    0.996275      46.721792     128.320109       0.468302       0.406595      -1.139022       0.003509      -0.002675      -0.013152       0.013872      -0.007770      -0.010568       0.013291       0.024235      -0.299310      -0.101629       0.036160       0.065469             22.584916      21.883859       0.366245       0.816285      22.520400       1.756291      23.350487           0.009383
            5              H       9.839243       5.058222       8.879097       0.117108       1.098175 0.80367154E+01  0.77697902E+02                                 1.651192                            1.576628      -0.982227       2.413906                    0.998493       3.255802       8.571198       0.546216       1.159875      -0.738643       0.003002       0.017696      -0.035168       0.039484       0.000771      -0.001416      -0.002065      -0.011091       0.050082      -0.013999      -0.002983       0.016982              1.662483       1.294207       0.060387      -0.057281       1.824721      -0.326081       1.868521          -0.000000
            6              H       9.607137       2.773669       8.865026       0.111767       0.961555 0.66401584E+01  0.62488049E+02                                 1.625257                            1.515286      -1.073119       2.367265                    0.996655       3.521323       9.787540       0.501933       1.296707      -0.703581      -0.000387      -0.016352      -0.033455       0.037239       0.000477      -0.000418       0.002077      -0.012799       0.037791      -0.012726      -0.000212       0.012938              1.678527       1.298716       0.038179       0.001593       1.711400       0.440462       2.025464           0.000003
            7              H       9.458243       2.764963      12.822236       0.107898       1.197108 0.87875777E+01  0.87360700E+02                                 1.782896                            1.672871      -1.066107       2.364053                    0.997573       3.472693       9.440788       0.515908       1.194227      -0.729200      -0.002564      -0.015340       0.034134       0.037510       0.000931      -0.000368       0.001139      -0.015063       0.053022      -0.016432      -0.001313       0.017745              1.830219       1.425252       0.116582      -0.124865       1.922632      -0.451937       2.142773           0.000158
            8              H       9.731187       5.035275      12.833180       0.111198       1.198142 0.88207338E+01  0.87146662E+02                                 1.739906                            1.643316      -1.038888       2.380686                    0.997863       3.345042       8.855947       0.539997       1.148071      -0.741714       0.000200       0.016273       0.033906       0.037610       0.002145      -0.000952       0.000262      -0.013420       0.055336      -0.016295      -0.002179       0.018474              1.764349       1.335622       0.062564       0.024080       1.919708       0.391292       2.037716          -0.000009
            9              H       5.770747       9.175707      12.748751       0.113783       1.154213 0.85390051E+01  0.84039632E+02                                 1.728650                            1.642704      -0.983324       2.409372                    0.998262       3.330524       8.924242       0.525154       1.185066      -0.732719       0.015379      -0.004837       0.036008       0.039452      -0.002488       0.000478      -0.003914       0.012524       0.055839      -0.016448      -0.002633       0.019081              1.755048       1.821313       0.008202       0.384687       1.401651      -0.050796       2.042180           0.000072
           10              H       3.468329       9.081763      12.684648       0.109764       1.128408 0.81906602E+01  0.79913911E+02                                 1.706488                            1.609069      -1.007102       2.393491                    0.998195       3.382049       9.073975       0.529592       1.185391      -0.731407      -0.016685      -0.005952       0.032833       0.037307       0.001744       0.000258      -0.005508       0.011926       0.048997      -0.015331      -0.001967       0.017298              1.742569       1.899394       0.094394      -0.431417       1.335568      -0.119054       1.992745           0.000001
           11              H       3.558571       9.539462       8.703986       0.115919       1.018389 0.73472092E+01  0.70971764E+02                                 1.698999                            1.604860      -1.042993       2.385893                    0.997322       3.548070      10.018525       0.482347       1.314569      -0.700600      -0.015923       0.002749      -0.034513       0.038108      -0.000266       0.004578      -0.003629       0.007022       0.039513      -0.010677      -0.004209       0.014885              1.742665       1.814088       0.001089       0.331004       1.346707       0.005334       2.067200          -0.000003
           12              H       5.837190       9.638831       8.766525       0.113780       1.020224 0.73777479E+01  0.71729634E+02                                 1.731436                            1.630570      -1.223815       2.299351                    0.994536       3.704889      10.683305       0.466171       1.351408      -0.692003       0.016966       0.004852      -0.033113       0.037522       0.001860      -0.006183      -0.002995       0.011166       0.031226      -0.011303      -0.002551       0.013853              1.785683       1.850598       0.061140      -0.372200       1.391320      -0.036448       2.115132          -0.000001
           13              H       7.879511       9.150020       4.862474       0.136030       0.977543 0.70550038E+01  0.68120479E+02                                 1.715259                            1.621415      -1.219948       2.312772                    0.994969       3.631274      10.582184       0.453945       1.397405      -0.683300      -0.029574      -0.003586      -0.009826       0.031369      -0.001077      -0.000141       0.002290       0.017491       0.009336      -0.010742       0.003466       0.007276              1.764121       2.219990       0.088835       0.354193       1.349341      -0.018857       1.723031          -0.000173
           14              H       8.087872       9.304333       7.124854       0.095562       1.050752 0.73915119E+01  0.71313460E+02                                 1.721090                            1.598402      -0.862398       2.465242                    0.999122       3.512707       9.825263       0.489777       1.296193      -0.704979      -0.042687       0.003562       0.023054       0.048645      -0.001249      -0.001786       0.000773       0.024839      -0.006424      -0.011462      -0.002300       0.013762              1.782484       2.117067      -0.005830      -0.485639       1.328280       0.015230       1.902103           0.000002
           15              H      11.955771       9.284341       6.934107       0.102998       1.052671 0.72908468E+01  0.69897722E+02                                 1.710453                            1.578199      -0.837750       2.485124                    0.999456       3.392424       9.369272       0.498706       1.281081      -0.709110       0.043938       0.002718       0.019698       0.048228       0.002207      -0.001829      -0.000029       0.029643      -0.004169      -0.014291      -0.001582       0.015873              1.788843       2.283868       0.001230       0.481798       1.331307       0.000321       1.751354           0.000003
           16              H      11.891347       9.150189       4.642021       0.141604       0.985344 0.70800496E+01  0.67407620E+02                                 1.642912                            1.564751      -0.829369       2.503963                    0.999510       3.248955       8.953617       0.496075       1.296838      -0.706664       0.032444       0.000388      -0.015188       0.035825       0.000891      -0.001284       0.003315       0.028952       0.017108      -0.017833       0.005941       0.011892              1.667955       2.089896      -0.072042      -0.293588       1.318346       0.033288       1.595625          -0.000004
           17              H      11.831054       8.248859      14.374788       0.093497       1.310092 0.92725077E+01  0.92929959E+02                                 1.876452                            1.703648      -0.927719       2.438101                    0.998313       3.367967       9.034123       0.520660       1.173799      -0.736276       0.026528      -0.028099      -0.027450       0.047400      -0.016494       0.003745       0.007602       0.007599       0.001956      -0.020506       0.003677       0.016829              1.969381       1.851899      -0.418715      -0.402169       1.902787       0.458960       2.153455           0.001611
           18              H       9.780704       8.269586       0.958423       0.119988       1.183901 0.86716103E+01  0.85432832E+02                                 1.728689                            1.630151      -1.091799       2.350137                    0.997817       3.385680       8.993475       0.540996       1.149178      -0.740460       0.026863      -0.022057       0.006142       0.035297      -0.021917       0.001053       0.007757       0.009827      -0.001087      -0.024199       0.000843       0.023355              1.758280       1.863396      -0.316325       0.362093       1.549793      -0.090292       1.861650           0.006838
           19              H       8.922467      10.757020      14.617130       0.116716       1.051879 0.66053482E+01  0.62493993E+02                                 1.748312                            1.521313      -1.232900       2.284318                    0.994712       3.753137      10.690047       0.492709       1.313932      -0.696605      -0.016918       0.005758      -0.017016       0.024676       0.002829       0.004608       0.005479      -0.002846       0.031258      -0.008476      -0.005187       0.013663              1.885308       2.147377      -0.701892       0.278441       1.814578      -0.114244       1.693969           0.052039
           20              H      10.611024       8.836033       2.636055       0.259274       1.545208 0.13119370E+02  0.14299894E+03                                 2.076393                            2.009452      -1.211010       2.291693                    0.997899       3.476054       9.635138       0.486870       1.154180      -0.741461       0.068070      -0.048554      -0.008950       0.084090      -0.030472       0.002082       0.009636       0.031467       0.009748      -0.038028       0.004991       0.033036              2.084278       2.187731      -0.335555      -0.114274       1.804551       0.254046       2.260553           0.000282
           21              H       8.029348      10.418222       3.059763       0.296446       0.537167 0.33860657E+01  0.27753219E+02                                 1.245689                            1.197918      -1.242849       2.385622                    0.999040       2.885032       8.259902       0.470217       1.589242      -0.648794      -0.025354       0.018166       0.018137       0.036080      -0.012148       0.006751       0.005727       0.030947       0.025887      -0.025702       0.007775       0.017927              1.274548       1.232245      -0.162175      -0.109690       1.206843       0.170947       1.384557           0.002392
           22              H       4.562820       6.147967       6.755869       0.117108       1.098174 0.80367078E+01  0.77697814E+02                                 1.651192                            1.576628      -0.982227       2.413907                    0.998493       3.255800       8.571193       0.546215       1.159876      -0.738643      -0.003002      -0.017696       0.035168       0.039484       0.000771      -0.001416      -0.002065      -0.011091       0.050082      -0.013999      -0.002983       0.016982              1.662483       1.294207       0.060387      -0.057281       1.824721      -0.326081       1.868521          -0.000000
           23              H       4.794926       8.432520       6.769940       0.111767       0.961556 0.66401623E+01  0.62488092E+02                                 1.625257                            1.515286      -1.073120       2.367265                    0.996655       3.521324       9.787542       0.501933       1.296706      -0.703581       0.000387       0.016352       0.033455       0.037239       0.000477      -0.000418       0.002077      -0.012799       0.037791      -0.012726      -0.000212       0.012938              1.678527       1.298716       0.038179       0.001593       1.711400       0.440463       2.025464           0.000003
           24              H       4.943820       8.441226       2.812730       0.107899       1.197107 0.87875724E+01  0.87360635E+02                                 1.782895                            1.672870      -1.066107       2.364054                    0.997573       3.472692       9.440785       0.515908       1.194227      -0.729200       0.002564       0.015340      -0.034134       0.037510       0.000931      -0.000368       0.001139      -0.015063       0.053022      -0.016432      -0.001313       0.017745              1.830218       1.425251       0.116582      -0.124865       1.922631      -0.451937       2.142772           0.000158
           25              H       4.670876       6.170914       2.801786       0.111198       1.198142 0.88207344E+01  0.87146671E+02                                 1.739906                            1.643316      -1.038888       2.380686                    0.997863       3.345042       8.855948       0.539997       1.148071      -0.741713      -0.000200      -0.016273      -0.033906       0.037610       0.002145      -0.000952       0.000262      -0.013420       0.055336      -0.016295      -0.002179       0.018474              1.764349       1.335623       0.062564       0.024080       1.919708       0.391292       2.037716          -0.000009
           26              H       8.631316       2.030482       2.886215       0.113783       1.154213 0.85390066E+01  0.84039660E+02                                 1.728651                            1.642705      -0.983323       2.409372                    0.998262       3.330524       8.924246       0.525153       1.185067      -0.732719      -0.015378       0.004837      -0.036008       0.039452      -0.002488       0.000478      -0.003914       0.012524       0.055839      -0.016448      -0.002633       0.019081              1.755049       1.821314       0.008202       0.384687       1.401652      -0.050796       2.042182           0.000072
           27              H      10.933734       2.124426       2.950318       0.109764       1.128407 0.81906566E+01  0.79913869E+02                                 1.706487                            1.609068      -1.007101       2.393491                    0.998195       3.382049       9.073975       0.529592       1.185391      -0.731407       0.016685       0.005952      -0.032833       0.037307       0.001744       0.000258      -0.005508       0.011926       0.048997      -0.015331      -0.001967       0.017298              1.742569       1.899394       0.094394      -0.431417       1.335568      -0.119054       1.992744           0.000001
           28              H      10.843492       1.666727       6.930980       0.115919       1.018389 0.73472092E+01  0.70971764E+02                                 1.698999                            1.604860      -1.042993       2.385893                    0.997322       3.548070      10.018525       0.482347       1.314569      -0.700600       0.015923      -0.002749       0.034513       0.038108      -0.000266       0.004578      -0.003629       0.007022       0.039513      -0.010677      -0.004209       0.014885              1.742665       1.814088       0.001089       0.331004       1.346707       0.005334       2.067200          -0.000003
           29              H       8.564873       1.567358       6.868441       0.113780       1.020224 0.73777530E+01  0.71729693E+02                                 1.731436                            1.630570      -1.223815       2.299351                    0.994536       3.704890      10.683307       0.466171       1.351407      -0.692003      -0.016966      -0.004852       0.033113       0.037522       0.001860      -0.006183      -0.002995       0.011166       0.031226      -0.011303      -0.002551       0.013853              1.785684       1.850598       0.061140      -0.372200       1.391320      -0.036448       2.115133          -0.000001
           30              H       6.522552       2.056169      10.772492       0.136030       0.977542 0.70550000E+01  0.68120436E+02                                 1.715259                            1.621414      -1.219948       2.312772                    0.994969       3.631273      10.582182       0.453945       1.397405      -0.683300       0.029574       0.003586       0.009826       0.031369      -0.001077      -0.000141       0.002290       0.017491       0.009336      -0.010742       0.003466       0.007276              1.764121       2.219990       0.088835       0.354193       1.349341      -0.018857       1.723031          -0.000173
           31              H       6.314191       1.901856       8.510112       0.095562       1.050752 0.73915084E+01  0.71313420E+02                                 1.721090                            1.598402      -0.862397       2.465242                    0.999122       3.512706       9.825261       0.489776       1.296194      -0.704978       0.042687      -0.003562      -0.023054       0.048645      -0.001249      -0.001786       0.000773       0.024839      -0.006424      -0.011462      -0.002300       0.013762              1.782484       2.117067      -0.005830      -0.485639       1.328280       0.015230       1.902103           0.000002
           32              H       2.446292       1.921848       8.700859       0.102999       1.052671 0.72908474E+01  0.69897729E+02                                 1.710453                            1.578199      -0.837750       2.485124                    0.999456       3.392424       9.369272       0.498706       1.281081      -0.709110      -0.043938      -0.002718      -0.019698       0.048228       0.002207      -0.001829      -0.000029       0.029643      -0.004169      -0.014291      -0.001582       0.015873              1.788843       2.283868       0.001230       0.481798       1.331306       0.000321       1.751353           0.000003
           33              H       2.510716       2.056000      10.992945       0.141604       0.985344 0.70800503E+01  0.67407632E+02                                 1.642913                            1.564752      -0.829370       2.503963                    0.999510       3.248955       8.953619       0.496075       1.296838      -0.706664      -0.032444      -0.000388       0.015188       0.035825       0.000891      -0.001284       0.003315       0.028952       0.017108      -0.017833       0.005941       0.011892              1.667956       2.089897      -0.072042      -0.293588       1.318346       0.033288       1.595625          -0.000004
           34              H       2.571009       2.957330       1.260178       0.093497       1.310092 0.92725112E+01  0.92929999E+02                                 1.876452                            1.703648      -0.927719       2.438101                    0.998313       3.367968       9.034125       0.520660       1.173798      -0.736276      -0.026528       0.028099       0.027450       0.047400      -0.016494       0.003745       0.007602       0.007599       0.001956      -0.020506       0.003677       0.016829              1.969381       1.851899      -0.418715      -0.402169       1.902787       0.458960       2.153455           0.001611
           35              H       4.621359       2.936603      14.676543       0.119988       1.183900 0.86716082E+01  0.85432803E+02                                 1.728688                            1.630151      -1.091800       2.350137                    0.997817       3.385679       8.993471       0.540996       1.149178      -0.740460      -0.026863       0.022057      -0.006142       0.035297      -0.021917       0.001053       0.007757       0.009827      -0.001087      -0.024199       0.000843       0.023355              1.758279       1.863396      -0.316325       0.362093       1.549793      -0.090292       1.861650           0.006838
           36              H       5.479596       0.449169       1.017836       0.116716       1.051879 0.66053482E+01  0.62493993E+02                                 1.748312                            1.521313      -1.232900       2.284318                    0.994712       3.753137      10.690047       0.492709       1.313932      -0.696605       0.016918      -0.005758       0.017016       0.024676       0.002829       0.004608       0.005479      -0.002846       0.031258      -0.008476      -0.005187       0.013663              1.885308       2.147377      -0.701892       0.278441       1.814578      -0.114244       1.693969           0.052039
           37              H       3.791039       2.370156      12.998911       0.259274       1.545206 0.13119345E+02  0.14299859E+03                                 2.076390                            2.009449      -1.211010       2.291693                    0.997899       3.476052       9.635126       0.486870       1.154179      -0.741461      -0.068070       0.048554       0.008950       0.084090      -0.030472       0.002082       0.009636       0.031466       0.009748      -0.038028       0.004991       0.033036              2.084275       2.187728      -0.335555      -0.114273       1.804549       0.254046       2.260550           0.000282
           38              H       6.372715       0.787967      12.575203       0.296446       0.537167 0.33860657E+01  0.27753219E+02                                 1.245689                            1.197918      -1.242850       2.385622                    0.999040       2.885032       8.259902       0.470217       1.589242      -0.648794       0.025354      -0.018166      -0.018137       0.036080      -0.012148       0.006751       0.005727       0.030947       0.025887      -0.025702       0.007775       0.017927              1.274548       1.232245      -0.162175      -0.109690       1.206843       0.170947       1.384557           0.002392
           39              C       9.945668       6.801737      10.844412       0.609233      24.015294 0.24304830E+03  0.49964250E+04                                 7.771523                            5.547392      -0.011517       2.060957                    0.999539      21.989801      61.311365       0.627513       0.474806      -1.018417       0.004532       0.062167       0.000759       0.062337      -0.016212       0.010511       0.002813       0.188880      -0.118507      -0.076446      -0.039800       0.116246              9.995138       4.441146       1.195464      -0.257636      17.651818       0.124353       7.892448           0.000176
           40              C       9.800720       5.297693      10.858484      -0.013766      38.805549 0.41674584E+03  0.96141495E+04                                 9.968597                            6.749198      -0.007216       2.006281                    0.999270      26.768263      74.182804       0.647742       0.409887      -1.077359      -0.007158      -0.039791       0.002862       0.040531      -0.001414      -0.002789       0.002458       0.022980      -0.005960      -0.011174      -0.001973       0.013147             13.523839       5.250013       1.952941      -0.194018      25.852563       0.101711       9.468939           0.000179
           41              C       9.766694       4.600103       9.684298      -0.102141      32.656802 0.40207418E+03  0.92780867E+04                                 8.908592                            6.705014       0.027367       1.983599                    0.999696      28.770403      82.179590       0.633037       0.419300      -1.061430      -0.003028      -0.020508       0.014215       0.025136      -0.002191      -0.003965      -0.019576       0.023876       0.055782      -0.029633       0.002694       0.026940             10.684415       4.831370       1.362732      -0.061541      18.522626       1.381675       8.699248           0.000045
           42              C       9.627999       3.226577       9.678044      -0.112231      33.885976 0.42150231E+03  0.98473810E+04                                 9.149271                            6.885639       0.178375       2.031520                    0.999634      29.001628      83.507462       0.621535       0.421813      -1.059248       0.000326       0.022390       0.019119       0.029444      -0.005656       0.003052       0.017566       0.027203       0.049932      -0.029881       0.006399       0.023482             10.906506       5.211512       1.543900      -0.312960      17.898447      -0.096593       9.609561           0.000024
           43              C       9.520190       2.524222      10.833468      -0.029528      36.559575 0.43156467E+03  0.10054279E+05                                 9.532444                            6.875284       0.080348       2.028914                    0.999453      27.116358      75.785865       0.640080       0.410740      -1.075630       0.010121       0.044843       0.003008       0.046069      -0.006358       0.005147       0.001547       0.007210       0.000750      -0.009218       0.000293       0.008925             11.905701       5.402231       1.865126      -0.285180      20.697393       0.023874       9.617479           0.000013
           44              C       9.544876       3.221990      12.017035      -0.130653      34.409947 0.42735404E+03  0.10035256E+05                                 9.238304                            6.930168       0.002662       1.963557                    0.999638      29.826513      86.571831       0.618920       0.421435      -1.057723       0.002697       0.018594      -0.019059       0.026762      -0.007568      -0.002936      -0.018404       0.006679       0.096456      -0.029279      -0.008772       0.038051             10.957950       5.173570       1.720684      -0.319240      18.164472       0.442277       9.535808           0.000044
           45              C       9.697420       4.584548      12.020162      -0.112868      33.759614 0.40903693E+03  0.94943171E+04                                 9.119430                            6.773138      -0.038595       1.956065                    0.999616      29.305274      84.386984       0.627417       0.420580      -1.058950      -0.006235      -0.015874      -0.021104       0.027134      -0.003440      -0.001715       0.017345       0.012646       0.077766      -0.025562      -0.006442       0.032003             10.922686       4.893628       1.685560      -0.273470      18.879536      -0.942104       8.994893          -0.000018
           46              C       9.371528       1.028399      10.820960       0.595110      22.787024 0.24830099E+03  0.51388987E+04                                 7.454272                            5.606972      -0.008690       2.055141                    0.999601      22.375890      62.883006       0.623311       0.474799      -1.017007       0.006135      -0.068084       0.002896       0.068421      -0.016049      -0.002598      -0.002543       0.171230      -0.096170      -0.071274      -0.031901       0.103175              8.922235       4.617014       0.925247      -0.000364      13.831833      -0.129975       8.317860           0.000146
           47              C       7.551102       9.446208      10.797508       0.592064      23.402116 0.25398940E+03  0.52902796E+04                                 7.620405                            5.686306      -0.044983       2.042204                    0.999524      22.574006      63.792101       0.615980       0.477393      -1.014893       0.068236      -0.018149       0.005936       0.070857       0.001166       0.001140      -0.012016      -0.178288      -0.094713      -0.073402      -0.032583       0.105985              9.217228      14.624584      -0.126454       0.120675       4.488512       0.452746       8.538588           0.000129
           48              C       6.044197       9.407373      10.763111      -0.028136      36.799764 0.44639869E+03  0.10500234E+05                                 9.642139                            7.029302      -0.017394       1.999672                    0.999269      27.436351      77.340632       0.627332       0.415081      -1.071568      -0.049873      -0.013195      -0.006438       0.051989      -0.010860       0.001768       0.008649      -0.014946      -0.002266      -0.015235      -0.001218       0.016453             12.087701      20.871959       0.359750       0.602735       5.209255      -0.390308      10.181888          -0.000084
           49              C       5.325343       9.249690      11.935733      -0.116426      32.787558 0.43137138E+03  0.10164570E+05                                 9.013595                            7.017190      -0.074206       1.944942                    0.999510      29.758779      86.837937       0.607242       0.428062      -1.052439      -0.016720      -0.005042      -0.015952       0.023653      -0.007653       0.014192      -0.003944      -0.024903       0.092881      -0.032658      -0.002367       0.035025             10.423763      16.954221       0.884716      -0.381316       5.060477      -0.443387       9.256592          -0.000089
           50              C       3.945594       9.202039      11.896646      -0.117462      33.662328 0.43360500E+03  0.10217915E+05                                 9.141734                            7.010835      -0.035281       1.954582                    0.999633      29.748699      86.465911       0.611451       0.425086      -1.055564       0.020300      -0.003380      -0.015696       0.025882       0.001127      -0.015977      -0.005462      -0.012796       0.074989      -0.024118      -0.006906       0.031024             10.657793      17.801701       0.733306       0.666299       4.911982      -0.599780       9.259695          -0.000000
           51              C       3.261443       9.331855      10.692753      -0.018193      38.468870 0.43426960E+03  0.10124347E+05                                 9.891976                            6.894685       0.011404       2.009623                    0.999386      27.042197      75.391505       0.640026       0.410488      -1.076726       0.046325      -0.002179      -0.002743       0.046458       0.001340       0.000264       0.003352      -0.017893       0.002596      -0.009479      -0.000391       0.009870             12.966512      23.807506       0.869925      -0.595876       5.169560      -0.565937       9.922468           0.000019
           52              C       3.998849       9.476448       9.520131      -0.107247      33.483460 0.43202975E+03  0.10191640E+05                                 9.174623                            7.035516      -0.064858       1.954400                    0.999524      29.528733      86.427936       0.604319       0.429645      -1.050676       0.016427      -0.008169       0.018678       0.026181      -0.001322       0.014818      -0.002331      -0.040059       0.031881      -0.030665       0.012622       0.018043             10.894891      17.687140       0.897017      -1.138277       5.069053      -0.328431       9.928481           0.000014
           53              C       5.359632       9.525130       9.556091      -0.111629      33.701267 0.44420952E+03  0.10575888E+05                                 9.285416                            7.190201      -0.215876       1.906535                    0.998798      29.960369      88.747673       0.589456       0.436441      -1.044203      -0.016771      -0.009664       0.021159       0.028677      -0.005743      -0.015756       0.001217      -0.051387       0.025516      -0.036014       0.013069       0.022944             10.938854      17.197186       0.524079       1.164884       5.207616      -0.300554      10.411761          -0.000005
           54              C      12.671951       9.299803      10.670864       0.604664      23.989122 0.24372882E+03  0.50150867E+04                                 7.720559                            5.539260      -0.019547       2.054249                    0.999649      22.111674      61.726880       0.630531       0.472093      -1.019639      -0.066014      -0.005641      -0.001508       0.066272      -0.002928       0.000779       0.004875      -0.188484      -0.113628      -0.075369      -0.038013       0.113382              9.705532      16.435242       0.499287      -0.499709       4.327237      -0.188391       8.354118           0.000089
           55              C       9.860182       9.179415       4.515378       0.218178      30.612457 0.36995397E+03  0.83540135E+04                                 8.690494                            6.526599      -0.045368       1.995444                    0.999629      25.742473      72.539269       0.628205       0.431775      -1.054565      -0.002328       0.031234      -0.020304       0.037326      -0.006907       0.007618       0.001781       0.018095       0.052759      -0.020644       0.000169       0.020475             10.567648      10.792879      -0.310963       2.778614       4.729536      -1.092513      16.180528          -0.000227
           56              C       8.719102       9.189211       5.259603      -0.246215      32.624576 0.46134149E+03  0.11063082E+05                                 9.001379                            7.265903      -0.047452       1.960756                    0.997912      30.559859      90.179796       0.595202       0.429129      -1.051001      -0.013592       0.004357       0.007113       0.015947       0.003933       0.008793      -0.005517      -0.001316      -0.007905      -0.012987       0.004959       0.008028             10.101716      10.513517       0.445953       0.622375       4.908039      -0.106485      14.883592          -0.000309
           57              C       8.863505       9.261880       6.613591       0.128857      25.496231 0.31766628E+03  0.69375001E+04                                 7.682370                            6.059236       0.247823       2.109583                    0.999642      25.399204      71.467964       0.647110       0.433407      -1.048661       0.051322       0.004122      -0.000882       0.051495      -0.006030      -0.013293      -0.006321      -0.030621      -0.110712      -0.041723       0.006605       0.035118              8.664594       9.353088       0.101681       0.965806       4.202324       0.027748      12.438370          -0.000008
           58              C      11.129082       9.253401       6.511963       0.117398      24.926836 0.31923213E+03  0.69709382E+04                                 7.518502                            6.042828       0.250316       2.104677                    0.999808      25.510623      71.464537       0.653908       0.428948      -1.052783      -0.050111       0.008495       0.011316       0.052070       0.008425       0.007332      -0.014161      -0.009419      -0.094966      -0.037025       0.010093       0.026931              8.341808       9.456383      -0.031447       0.408200       4.190304      -0.022481      11.378736          -0.000031
           59              C      11.105119       9.187982       5.137650      -0.243957      34.014421 0.47523566E+03  0.11439940E+05                                 9.153056                            7.318835       0.017419       1.971002                    0.998915      30.699473      89.706096       0.601984       0.422675      -1.058789       0.009327       0.018513       0.005509       0.021450       0.006868      -0.018683       0.000015       0.047888      -0.020795      -0.022244      -0.014067       0.036311             10.311176      12.181466      -0.470470       2.266363       5.074248      -0.005513      13.677814          -0.000050
           60              C      11.294306       8.820177      14.875107       0.129412      26.636865 0.29343721E+03  0.62657726E+04                                 7.799104                            5.723940       0.214084       2.092714                    0.999794      25.096170      69.219507       0.685079       0.418703      -1.060574      -0.036391       0.031252       0.005415       0.048273       0.008303      -0.030996       0.001811      -0.024920      -0.095583      -0.050294       0.017901       0.032393              9.261357       7.428836      -2.258665       1.439504       6.297631       1.417692      14.057605          -0.004696
           61              C       9.052670       8.716309       0.586311      -0.289060      39.219235 0.49210259E+03  0.11914812E+05                                 9.959815                            7.360813       0.070571       1.970922                    0.999828      31.519183      91.490606       0.612699       0.412883      -1.068129      -0.001827      -0.003595      -0.009961       0.010746      -0.052996       0.014265       0.016660       0.004846       0.037264      -0.065424       0.018536       0.046888             11.940566       8.653585      -2.390501       1.995099       7.752436       2.564403      19.415678           0.029059
           62              C       8.283310       9.583590       1.333663       0.226733      35.322393 0.32843296E+03  0.72135646E+04                                 9.539573                            6.136207       0.123530       2.063884                    0.999231      24.936632      69.761561       0.648662       0.429917      -1.053563       0.028389      -0.002920       0.033473       0.043987       0.014148       0.016621       0.008726       0.019151       0.036787      -0.023215      -0.007176       0.030391             13.020176       9.568408      -2.173310       5.352269       7.084432       1.319647      22.407687           0.027535
           63              C       7.346554      10.283137       0.661359      -0.090991      46.874887 0.50368320E+03  0.12195321E+05                                11.306876                            7.531455       0.280037       2.070714                    0.999636      28.721959      81.805430       0.599017       0.422310      -1.068302      -0.034139       0.039327       0.022926       0.056900      -0.049834      -0.047350       0.061959      -0.023284      -0.023301      -0.060516      -0.047192       0.107708             14.891375      14.525737      -5.472069       7.397586       9.631907      -2.006934      20.516480           0.674975
           64              C       9.626339      10.297683      15.014258       0.002248      36.541178 0.39642435E+03  0.91658237E+04                                 9.779393                            6.789522      -0.202623       1.924236                    0.999224      28.335744      82.491007       0.607499       0.436063      -1.045297       0.039102      -0.052700      -0.038954       0.076313       0.026444      -0.005581      -0.023315       0.004995      -0.126761      -0.050315      -0.001686       0.052002             12.106977      11.069817      -4.979159       1.339724       9.576626       1.801374      15.674487           0.124729
           65              C       4.456395       4.404452       4.790554       0.609233      24.015292 0.24304828E+03  0.49964245E+04                                 7.771523                            5.547392      -0.011517       2.060957                    0.999539      21.989800      61.311363       0.627513       0.474806      -1.018417      -0.004532      -0.062167      -0.000759       0.062337      -0.016212       0.010511       0.002813       0.188881      -0.118507      -0.076446      -0.039800       0.116246              9.995137       4.441146       1.195464      -0.257636      17.651818       0.124353       7.892448           0.000176
           66              C       4.601343       5.908496       4.776482      -0.013766      38.805550 0.41674584E+03  0.96141497E+04                                 9.968598                            6.749198      -0.007216       2.006281                    0.999270      26.768263      74.182804       0.647742       0.409887      -1.077359       0.007158       0.039791      -0.002862       0.040531      -0.001414      -0.002789       0.002458       0.022980      -0.005960      -0.011174      -0.001973       0.013147             13.523839       5.250013       1.952941      -0.194018      25.852563       0.101710       9.468939           0.000179
           67              C       4.635369       6.606086       5.950668      -0.102141      32.656793 0.40207407E+03  0.92780831E+04                                 8.908589                            6.705013       0.027368       1.983599                    0.999696      28.770398      82.179565       0.633038       0.419300      -1.061430       0.003028       0.020508      -0.014214       0.025136      -0.002191      -0.003965      -0.019576       0.023876       0.055782      -0.029633       0.002694       0.026940             10.684411       4.831369       1.362732      -0.061541      18.522619       1.381675       8.699246           0.000045
           68              C       4.774064       7.979612       5.956922      -0.112231      33.885973 0.42150228E+03  0.98473801E+04                                 9.149271                            6.885639       0.178374       2.031519                    0.999634      29.001627      83.507459       0.621535       0.421813      -1.059248      -0.000326      -0.022390      -0.019119       0.029444      -0.005656       0.003052       0.017566       0.027203       0.049932      -0.029881       0.006399       0.023482             10.906506       5.211512       1.543900      -0.312960      17.898445      -0.096592       9.609561           0.000024
           69              C       4.881873       8.681967       4.801498      -0.029528      36.559569 0.43156458E+03  0.10054276E+05                                 9.532443                            6.875284       0.080349       2.028914                    0.999453      27.116355      75.785855       0.640080       0.410740      -1.075630      -0.010121      -0.044843      -0.003008       0.046069      -0.006358       0.005147       0.001547       0.007210       0.000750      -0.009218       0.000293       0.008925             11.905700       5.402230       1.865126      -0.285180      20.697390       0.023875       9.617478           0.000013
           70              C       4.857187       7.984199       3.617931      -0.130653      34.409950 0.42735409E+03  0.10035257E+05                                 9.238305                            6.930169       0.002662       1.963557                    0.999639      29.826513      86.571836       0.618920       0.421435      -1.057723      -0.002697      -0.018594       0.019059       0.026762      -0.007568      -0.002936      -0.018404       0.006679       0.096456      -0.029279      -0.008772       0.038051             10.957952       5.173571       1.720684      -0.319240      18.164476       0.442277       9.535809           0.000044
           71              C       4.704643       6.621641       3.614804      -0.112868      33.759617 0.40903697E+03  0.94943184E+04                                 9.119431                            6.773139      -0.038595       1.956065                    0.999616      29.305275      84.386993       0.627417       0.420580      -1.058950       0.006235       0.015875       0.021104       0.027134      -0.003441      -0.001715       0.017345       0.012646       0.077766      -0.025562      -0.006442       0.032003             10.922687       4.893629       1.685561      -0.273470      18.879539      -0.942104       8.994893          -0.000018
           72              C       5.030535      10.177790       4.814006       0.595110      22.787025 0.24830100E+03  0.51388989E+04                                 7.454271                            5.606971      -0.008689       2.055141                    0.999601      22.375890      62.883002       0.623311       0.474799      -1.017007      -0.006135       0.068084      -0.002896       0.068421      -0.016049      -0.002598      -0.002543       0.171230      -0.096170      -0.071274      -0.031901       0.103175              8.922235       4.617014       0.925247      -0.000364      13.831831      -0.129975       8.317859           0.000146
           73              C       6.850961       1.759981       4.837458       0.592063      23.402116 0.25398940E+03  0.52902795E+04                                 7.620406                            5.686307      -0.044983       2.042204                    0.999524      22.574006      63.792102       0.615980       0.477393      -1.014893      -0.068236       0.018149      -0.005936       0.070857       0.001166       0.001140      -0.012016      -0.178288      -0.094713      -0.073402      -0.032583       0.105985              9.217228      14.624585      -0.126454       0.120675       4.488512       0.452746       8.538588           0.000129
           74              C       8.357866       1.798816       4.871855      -0.028136      36.799767 0.44639873E+03  0.10500235E+05                                 9.642141                            7.029303      -0.017394       1.999672                    0.999269      27.436352      77.340641       0.627332       0.415081      -1.071568       0.049873       0.013195       0.006438       0.051989      -0.010860       0.001768       0.008649      -0.014946      -0.002266      -0.015235      -0.001218       0.016453             12.087703      20.871962       0.359750       0.602735       5.209256      -0.390308      10.181889          -0.000084
           75              C       9.076720       1.956499       3.699233      -0.116427      32.787564 0.43137146E+03  0.10164573E+05                                 9.013597                            7.017192      -0.074206       1.944941                    0.999510      29.758782      86.837961       0.607242       0.428062      -1.052439       0.016720       0.005042       0.015952       0.023653      -0.007653       0.014191      -0.003944      -0.024903       0.092881      -0.032658      -0.002367       0.035025             10.423766      16.954226       0.884716      -0.381315       5.060478      -0.443387       9.256594          -0.000089
           76              C      10.456469       2.004150       3.738320      -0.117462      33.662342 0.43360520E+03  0.10217921E+05                                 9.141739                            7.010838      -0.035281       1.954582                    0.999633      29.748704      86.465947       0.611451       0.425086      -1.055564      -0.020300       0.003380       0.015696       0.025882       0.001127      -0.015977      -0.005462      -0.012796       0.074988      -0.024118      -0.006906       0.031024             10.657799      17.801714       0.733307       0.666300       4.911985      -0.599780       9.259698           0.000000
           77              C      11.140620       1.874334       4.942213      -0.018193      38.468868 0.43426957E+03  0.10124346E+05                                 9.891976                            6.894685       0.011404       2.009623                    0.999386      27.042196      75.391505       0.640026       0.410488      -1.076726      -0.046325       0.002179       0.002743       0.046458       0.001340       0.000264       0.003352      -0.017894       0.002596      -0.009479      -0.000391       0.009870             12.966512      23.807508       0.869925      -0.595875       5.169560      -0.565937       9.922468           0.000019
           78              C      10.403214       1.729741       6.114835      -0.107247      33.483458 0.43202974E+03  0.10191639E+05                                 9.174622                            7.035516      -0.064858       1.954400                    0.999524      29.528732      86.427930       0.604319       0.429645      -1.050676      -0.016427       0.008169      -0.018678       0.026181      -0.001322       0.014818      -0.002331      -0.040059       0.031881      -0.030665       0.012622       0.018043             10.894890      17.687138       0.897017      -1.138277       5.069053      -0.328431       9.928480           0.000014
           79              C       9.042431       1.681059       6.078875      -0.111629      33.701255 0.44420933E+03  0.10575882E+05                                 9.285414                            7.190199      -0.215875       1.906536                    0.998798      29.960363      88.747647       0.589456       0.436441      -1.044203       0.016771       0.009664      -0.021159       0.028677      -0.005743      -0.015756       0.001217      -0.051387       0.025515      -0.036014       0.013069       0.022944             10.938851      17.197180       0.524079       1.164883       5.207615      -0.300554      10.411758          -0.000005
           80              C       1.730112       1.906386       4.964102       0.604664      23.989121 0.24372880E+03  0.50150863E+04                                 7.720559                            5.539259      -0.019547       2.054249                    0.999649      22.111673      61.726878       0.630531       0.472093      -1.019639       0.066014       0.005641       0.001508       0.066272      -0.002928       0.000779       0.004875      -0.188484      -0.113628      -0.075369      -0.038013       0.113382              9.705532      16.435243       0.499287      -0.499709       4.327237      -0.188391       8.354117           0.000089
           81              C       4.541881       2.026774      11.119588       0.218178      30.612453 0.36995393E+03  0.83540120E+04                                 8.690493                            6.526599      -0.045368       1.995444                    0.999629      25.742472      72.539260       0.628205       0.431775      -1.054565       0.002328      -0.031234       0.020304       0.037326      -0.006907       0.007618       0.001781       0.018095       0.052759      -0.020644       0.000169       0.020475             10.567646      10.792878      -0.310963       2.778614       4.729535      -1.092513      16.180524          -0.000227
           82              C       5.682961       2.016978      10.375363      -0.246216      32.624582 0.46134160E+03  0.11063086E+05                                 9.001380                            7.265904      -0.047452       1.960756                    0.997912      30.559862      90.179807       0.595202       0.429129      -1.051001       0.013592      -0.004357      -0.007113       0.015947       0.003933       0.008793      -0.005517      -0.001316      -0.007905      -0.012987       0.004959       0.008028             10.101717      10.513518       0.445953       0.622375       4.908040      -0.106485      14.883594          -0.000309
           83              C       5.538558       1.944309       9.021375       0.128857      25.496223 0.31766617E+03  0.69374969E+04                                 7.682368                            6.059234       0.247824       2.109583                    0.999642      25.399199      71.467942       0.647111       0.433407      -1.048661      -0.051322      -0.004122       0.000882       0.051495      -0.006030      -0.013293      -0.006321      -0.030621      -0.110712      -0.041723       0.006605       0.035118              8.664591       9.353085       0.101681       0.965806       4.202323       0.027748      12.438366          -0.000007
           84              C       3.272981       1.952788       9.123003       0.117398      24.926835 0.31923212E+03  0.69709378E+04                                 7.518501                            6.042827       0.250316       2.104677                    0.999808      25.510623      71.464534       0.653908       0.428948      -1.052783       0.050111      -0.008495      -0.011316       0.052070       0.008425       0.007332      -0.014161      -0.009419      -0.094966      -0.037024       0.010093       0.026931              8.341807       9.456382      -0.031447       0.408199       4.190304      -0.022481      11.378735          -0.000031
           85              C       3.296944       2.018207      10.497316      -0.243957      34.014426 0.47523575E+03  0.11439943E+05                                 9.153056                            7.318835       0.017419       1.971001                    0.998915      30.699477      89.706106       0.601984       0.422675      -1.058789      -0.009327      -0.018513      -0.005509       0.021450       0.006868      -0.018683       0.000015       0.047888      -0.020795      -0.022244      -0.014067       0.036311             10.311176      12.181467      -0.470470       2.266363       5.074248      -0.005513      13.677813          -0.000050
           86              C       3.107757       2.386012       0.759859       0.129412      26.636865 0.29343720E+03  0.62657723E+04                                 7.799104                            5.723940       0.214083       2.092714                    0.999794      25.096170      69.219504       0.685079       0.418703      -1.060574       0.036391      -0.031252      -0.005415       0.048273       0.008303      -0.030996       0.001811      -0.024920      -0.095583      -0.050294       0.017901       0.032393              9.261357       7.428836      -2.258665       1.439503       6.297631       1.417692      14.057603          -0.004696
           87              C       5.349393       2.489880      15.048655      -0.289059      39.219222 0.49210242E+03  0.11914806E+05                                 9.959811                            7.360811       0.070571       1.970922                    0.999828      31.519179      91.490579       0.612700       0.412883      -1.068129       0.001827       0.003595       0.009961       0.010746      -0.052996       0.014265       0.016659       0.004846       0.037264      -0.065424       0.018536       0.046888             11.940561       8.653581      -2.390500       1.995098       7.752433       2.564402      19.415669           0.029059
           88              C       6.118753       1.622599      14.301303       0.226733      35.322398 0.32843302E+03  0.72135660E+04                                 9.539573                            6.136208       0.123530       2.063884                    0.999231      24.936634      69.761565       0.648662       0.429917      -1.053563      -0.028389       0.002920      -0.033473       0.043987       0.014148       0.016621       0.008726       0.019151       0.036787      -0.023215      -0.007176       0.030391             13.020176       9.568408      -2.173310       5.352269       7.084432       1.319647      22.407689           0.027535
           89              C       7.055509       0.923052      14.973607      -0.090991      46.874887 0.50368320E+03  0.12195321E+05                                11.306876                            7.531455       0.280037       2.070714                    0.999636      28.721959      81.805430       0.599017       0.422310      -1.068302       0.034139      -0.039327      -0.022926       0.056900      -0.049834      -0.047350       0.061959      -0.023284      -0.023301      -0.060516      -0.047192       0.107708             14.891375      14.525737      -5.472069       7.397586       9.631907      -2.006934      20.516480           0.674975
           90              C       4.775724       0.908506       0.620708       0.002248      36.541171 0.39642426E+03  0.91658209E+04                                 9.779392                            6.789521      -0.202622       1.924236                    0.999224      28.335740      82.490992       0.607499       0.436063      -1.045297      -0.039102       0.052700       0.038954       0.076313       0.026444      -0.005581      -0.023315       0.004995      -0.126761      -0.050315      -0.001686       0.052002             12.106975      11.069816      -4.979158       1.339723       9.576625       1.801373      15.674485           0.124729
           91              N      10.310057       9.346500      14.271910      -0.197220      35.930161 0.43708798E+03  0.10105283E+05                                 9.132500                            6.759035       0.134450       2.104970                    0.996928      26.170600      70.329139       0.675919       0.391951      -1.100153       0.022156       0.034972       0.130448       0.136860      -0.034528      -0.036234      -0.001969       0.002397      -0.169866      -0.071912       0.003762       0.068150             11.079125       9.107905      -3.294808       1.007017       8.235779       1.810830      15.893691           0.055813
           92              N      10.033460       9.275420       7.267914      -0.224307      35.029023 0.47834543E+03  0.11303065E+05                                 8.934227                            7.075340       0.090236       2.082381                    0.996713      26.746658      72.491842       0.660492       0.392450      -1.100609      -0.002810      -0.014680      -0.137703       0.138512      -0.000545      -0.003292      -0.006696       0.079630      -0.188258      -0.063649      -0.007625       0.071274             10.221544      11.514637       0.046439       0.554866       5.031198      -0.258044      14.118797          -0.000292
           93              N       9.764106       9.529320       3.125430      -0.207619      36.973739 0.45517880E+03  0.10581490E+05                                 9.103198                            6.700032       0.392884       2.160049                    0.999453      26.777445      71.070796       0.712424       0.369831      -1.121446      -0.185576      -0.012492      -0.016673       0.186742      -0.126749       0.055288       0.002459       0.167249       0.277487      -0.200911       0.052878       0.148034             11.541043      10.188334      -1.930815       5.522940       5.896900      -1.489494      18.537896          -0.000638
           94              N       8.576027       9.942553       2.598531      -0.202270      38.630570 0.40071172E+03  0.92059539E+04                                10.010688                            6.701465      -0.400454       1.917997                    0.995871      26.975551      75.993694       0.634352       0.420280      -1.064596       0.122217      -0.056470       0.010153       0.135015      -0.077357       0.054576       0.022230       0.105680       0.152325      -0.130757       0.028509       0.102248             13.710166      10.911074      -1.291493       7.085307       6.577365       1.125729      23.642059           0.013545
           95              N       4.092006       1.859689       1.363056      -0.197220      35.930159 0.43708798E+03  0.10105283E+05                                 9.132499                            6.759034       0.134450       2.104970                    0.996928      26.170600      70.329136       0.675919       0.391951      -1.100153      -0.022156      -0.034972      -0.130448       0.136860      -0.034528      -0.036233      -0.001969       0.002397      -0.169866      -0.071912       0.003762       0.068150             11.079124       9.107904      -3.294808       1.007017       8.235779       1.810830      15.893689           0.055813
           96              N       4.368603       1.930769       8.367052      -0.224307      35.029029 0.47834554E+03  0.11303068E+05                                 8.934228                            7.075341       0.090236       2.082381                    0.996713      26.746661      72.491854       0.660491       0.392450      -1.100609       0.002810       0.014680       0.137703       0.138512      -0.000545      -0.003292      -0.006696       0.079630      -0.188258      -0.063649      -0.007625       0.071274             10.221546      11.514639       0.046439       0.554867       5.031199      -0.258044      14.118799          -0.000292
           97              N       4.637957       1.676869      12.509536      -0.207619      36.973745 0.45517890E+03  0.10581493E+05                                 9.103199                            6.700033       0.392884       2.160049                    0.999453      26.777448      71.070802       0.712424       0.369831      -1.121446       0.185576       0.012492       0.016673       0.186742      -0.126749       0.055288       0.002459       0.167249       0.277487      -0.200911       0.052878       0.148034             11.541044      10.188334      -1.930815       5.522942       5.896900      -1.489494      18.537899          -0.000638
           98              N       5.826036       1.263636      13.036435      -0.202270      38.630565 0.40071165E+03  0.92059522E+04                                10.010688                            6.701465      -0.400455       1.917997                    0.995871      26.975549      75.993690       0.634352       0.420280      -1.064596      -0.122217       0.056470      -0.010153       0.135015      -0.077357       0.054576       0.022230       0.105680       0.152325      -0.130757       0.028509       0.102248             13.710166      10.911073      -1.291492       7.085306       6.577364       1.125729      23.642059           0.013545
           99              O      12.072415       9.234364      11.760934      -0.568985      39.152253 0.56429055E+03  0.13748344E+05                                 9.235694                            7.380584       0.202579       2.109167                    0.997299      27.982952      74.366864       0.694462       0.362001      -1.135139       0.000083      -0.003590      -0.030941       0.031149      -0.000028      -0.067995       0.002476      -0.091032      -0.033212      -0.095056       0.043491       0.051565             10.985836      15.713751       0.320001      -5.778204       5.868031      -0.275176      11.375728           0.000245
          100              O      12.124744       9.339417       9.542176      -0.553645      35.797463 0.52837753E+03  0.12643952E+05                                 8.634793                            7.097468       0.353028       2.167973                    0.997905      27.336988      71.638291       0.715935       0.357515      -1.140440      -0.006048      -0.008634       0.024529       0.026699      -0.003739       0.064247       0.001898      -0.070904      -0.001391      -0.084539       0.035780       0.048759              9.986901      14.197821       0.184648       4.268829       5.537231      -0.070737      10.225652          -0.000003
          101              O       8.103858       9.518909      11.923850      -0.569131      36.820016 0.56062348E+03  0.13637945E+05                                 8.838429                            7.361748       0.257287       2.135046                    0.995605      27.833744      73.934384       0.694555       0.362512      -1.134640       0.005790      -0.025930      -0.025644       0.036925       0.009996       0.064041       0.003848      -0.083992       0.011412      -0.088668       0.034635       0.054033             10.111368      13.399919      -0.199169       4.309430       6.294373       0.767852      10.639811           0.001285
          102              O       8.154601       9.398092       9.701965      -0.548604      37.605799 0.56225072E+03  0.13692153E+05                                 8.982364                            7.387483       0.175983       2.110477                    0.996518      27.682930      73.655798       0.690987       0.363994      -1.133093       0.002733      -0.008070       0.020334       0.022047      -0.001437      -0.062223      -0.008691      -0.082194       0.003553      -0.086370       0.036513       0.049857             10.322048      14.112457      -0.674581      -4.658808       5.955992       0.432548      10.897695           0.000168
          103              O       9.916094       7.373849      11.959811      -0.573355      36.633373 0.53618547E+03  0.12888825E+05                                 8.791778                            7.143807       0.280599       2.130970                    0.998149      27.886366      73.445548       0.713891       0.356924      -1.139947      -0.001452       0.002647      -0.032253       0.032394      -0.009977       0.010597       0.062990       0.070989      -0.038236      -0.086094       0.041603       0.044491             10.415492       5.629819       0.663696       0.219282      15.728388       4.911553       9.888268           0.001553
          104              O      10.084022       7.363484       9.752310      -0.554883      34.672047 0.51538711E+03  0.12265969E+05                                 8.449268                            7.005205       0.319845       2.149522                    0.998516      27.482121      72.002210       0.720773       0.357059      -1.139931       0.001352       0.001165       0.024755       0.024820      -0.002234       0.000180      -0.060113       0.096716      -0.049761      -0.089592       0.032821       0.056771              9.763432       5.564709       0.940971      -0.625593      14.517160      -4.401790       9.208427          -0.000039
          105              O       9.356941       0.452918      11.936515      -0.578788      37.149091 0.56904964E+03  0.13900341E+05                                 8.876187                            7.416975       0.288806       2.135746                    0.997369      28.154400      75.041448       0.691665       0.362522      -1.134166       0.014278      -0.003746      -0.027906       0.031570      -0.005867      -0.011378      -0.062489       0.063282      -0.003070      -0.081549       0.031660       0.049888             10.094195       6.212025       0.370458      -0.588654      13.074798      -4.430714      10.995762           0.000783
          106              O       9.279327       0.470624       9.713692      -0.550634      36.052738 0.56111896E+03  0.13617830E+05                                 8.626970                            7.322894       0.456822       2.202097                    0.997757      27.400120      72.086597       0.704225       0.358378      -1.140837       0.005271      -0.001327       0.021615       0.022288      -0.002300       0.005465       0.056452       0.083136      -0.005552      -0.081143       0.036804       0.044339              9.692006       6.131978       0.566930       0.360147      12.531469       3.888776      10.412572           0.000013
          107              O       2.329648       1.971825       3.874032      -0.568985      39.152249 0.56429048E+03  0.13748342E+05                                 9.235693                            7.380583       0.202579       2.109167                    0.997299      27.982950      74.366856       0.694462       0.362001      -1.135139      -0.000083       0.003590       0.030941       0.031149      -0.000028      -0.067995       0.002476      -0.091032      -0.033212      -0.095056       0.043491       0.051565             10.985836      15.713750       0.320001      -5.778203       5.868030      -0.275176      11.375726           0.000245
          108              O       2.277319       1.866772       6.092790      -0.553645      35.797470 0.52837764E+03  0.12643956E+05                                 8.634794                            7.097469       0.353027       2.167973                    0.997905      27.336991      71.638300       0.715935       0.357515      -1.140440       0.006048       0.008634      -0.024529       0.026699      -0.003739       0.064247       0.001898      -0.070904      -0.001391      -0.084539       0.035780       0.048759              9.986902      14.197823       0.184648       4.268830       5.537232      -0.070737      10.225652          -0.000003
          109              O       6.298205       1.687280       3.711116      -0.569130      36.820016 0.56062349E+03  0.13637945E+05                                 8.838429                            7.361748       0.257287       2.135046                    0.995605      27.833744      73.934384       0.694555       0.362512      -1.134640      -0.005790       0.025930       0.025644       0.036925       0.009996       0.064041       0.003848      -0.083992       0.011412      -0.088668       0.034635       0.054033             10.111368      13.399919      -0.199169       4.309430       6.294373       0.767852      10.639811           0.001285
          110              O       6.247462       1.808097       5.933001      -0.548603      37.605796 0.56225067E+03  0.13692152E+05                                 8.982363                            7.387482       0.175984       2.110478                    0.996518      27.682930      73.655794       0.690988       0.363994      -1.133093      -0.002733       0.008070      -0.020334       0.022047      -0.001437      -0.062223      -0.008691      -0.082194       0.003553      -0.086370       0.036513       0.049857             10.322047      14.112455      -0.674581      -4.658808       5.955992       0.432548      10.897693           0.000168
          111              O       4.485969       3.832340       3.675155      -0.573355      36.633374 0.53618549E+03  0.12888826E+05                                 8.791779                            7.143807       0.280599       2.130970                    0.998149      27.886365      73.445547       0.713891       0.356924      -1.139947       0.001452      -0.002647       0.032253       0.032394      -0.009977       0.010597       0.062990       0.070989      -0.038236      -0.086094       0.041603       0.044491             10.415492       5.629819       0.663696       0.219282      15.728389       4.911553       9.888269           0.001553
          112              O       4.318041       3.842705       5.882656      -0.554883      34.672048 0.51538713E+03  0.12265970E+05                                 8.449268                            7.005206       0.319845       2.149522                    0.998516      27.482122      72.002213       0.720773       0.357059      -1.139931      -0.001352      -0.001165      -0.024755       0.024820      -0.002234       0.000180      -0.060113       0.096716      -0.049761      -0.089592       0.032821       0.056771              9.763432       5.564709       0.940971      -0.625593      14.517160      -4.401790       9.208428          -0.000039
          113              O       5.045122      10.753271       3.698451      -0.578788      37.149088 0.56904957E+03  0.13900339E+05                                 8.876187                            7.416975       0.288806       2.135746                    0.997369      28.154399      75.041443       0.691665       0.362522      -1.134166      -0.014278       0.003746       0.027906       0.031570      -0.005867      -0.011378      -0.062489       0.063282      -0.003070      -0.081549       0.031660       0.049888             10.094194       6.212024       0.370458      -0.588654      13.074797      -4.430713      10.995761           0.000783
          114              O       5.122736      10.735565       5.921274      -0.550634      36.052737 0.56111895E+03  0.13617829E+05                                 8.626970                            7.322894       0.456822       2.202097                    0.997757      27.400120      72.086595       0.704225       0.358378      -1.140837      -0.005271       0.001327      -0.021615       0.022288      -0.002300       0.005465       0.056452       0.083135      -0.005552      -0.081143       0.036804       0.044339              9.692006       6.131977       0.566930       0.360147      12.531468       3.888776      10.412571           0.000013

******************************************************
Auxiliary information for the entire system
The total spin magnetic moment of the unit cell is   1.993644
The total net atomic charge of the unit cell is   0.000002
Accuracy of reproducing the electrostatic potential in the unit cell:
  The inner radius (bohr) =    5.0000
  The outer radius (bohr) =   12.0000
  Valid grid points have density less than (e/(bohr^3)) =    0.0001
  The number of valid grid points were=        73011
  The rms potential error without charges in kcal/mol is=      8.05088
  The rms potential error with partial charges in kcal/mol is=      0.86811
  The RRMSE value at monopole order=      0.10783
  The rms potential error with partial charges and cloud penetration in kcal/mol is=      0.87538
  The RRMSE value at monopole order with cloud penetration is=      0.10873
  The rms potential error with partial charges and atomic dipoles in kcal/mol is=      0.66826
  The RRMSE value at dipole order=      0.08300
  The rms potential error with partial charges, atomic dipoles and cloud penetration in kcal/mol is=      0.65486
  The RRMSE value at dipole order with cloud penetration=      0.08134

******************************************************
The electron densities and ab initio electrostatic potential were computed in VASP using the PBE functional and
projector augmented wave method. See the main text of the journal article for a description of computational details.
The atomic charges, dipoles, and quadrupoles were computed with the DDEC6 method as described in
(a) T. A. Manz and N. Gabaldon Limas, RSC Adv. 6 (2016) 47771-47801 DOI: 10.1039/c6ra04656h
(b) N. Gabaldon Limas and T. A. Manz, RSC Adv. 8 (2018) 2678-2707 DOI: 10.1039/c7ra11829e.
For each atom in the material, the electron cloud parameters were fit to the spherically averaged atom-in-material
electron density using radial positions for which this density was between 10^-4 and 10^-2 electrons per cubic bohr.
The polarizabilities, dispersion coefficients, and quantum Drude oscillator (QDO) parameters were fit using the MCLF method.
The magnetic structure of the system was optimized in VASP from the default ferromagnetic initial guess using spin polarization.
The atomic spin moments (ASMs) were computed on this optimized magnetic structure using the DDEC6 partition as inputs
to the method of T. A. Manz and D. S. Sholl, J. Chem. Theory Comput. 7 (2011) 4146-4164 DOI: 10.1021/ct200539n.
The RMSE and RRMSE were computed using a uniform grid with Ewald summation.
