# Supplementary material for: A collection of forcefield precursors for metal–organic frameworks
Source: RSC Adv. 2019 Nov 13;9(63):36492–507. doi: 10.1039/c9ra07327b (PMC9075174; doi:10.1039/c9ra07327b)
Supplement: RA-009-C9RA07327B-s4457 [file RA-009-C9RA07327B-s4457.xyz]

  252
jmolscript: load "" {1 1 1} spacegroup "x,y,z" unitcell [{      9.322800     0.000000     0.000000 }, {      4.661417    18.692447     0.000000 }, {      4.661398     0.000025    23.758028 }]
Cu     9.182402     4.578728    12.859983     0.384452
Cu     8.006794     1.837857    14.869199     0.354782
Cu     7.720400     5.084736    16.080384     0.410229
Cu     9.463214    13.924939     0.980969     0.384175
Cu    10.638816    11.184068     2.990185     0.354653
Cu    10.925216    14.430947     4.201370     0.408457
Cu     9.182401     4.767533    22.777059     0.384177
Cu     8.006799     7.508404    20.767843     0.354653
Cu     7.720399     4.261525    19.556658     0.408459
Cu     9.463213    14.113744    10.898045     0.384455
Cu    10.638821    16.854615     8.888829     0.354778
Cu    10.925215    13.607736     7.677644     0.410229
H      8.724276     0.562648     4.763485     0.127333
H      9.661219     2.463670     5.678169     0.119737
H      3.157632     0.237402     7.457645     0.122177
H      6.799133    17.041911     6.654624     0.099246
H     12.153217    17.120418     5.077091     0.104285
H      4.707094    13.821200     4.176661     0.104669
H      6.626648     2.798272    12.033441     0.090157
H      4.849721     1.996370    15.418960     0.110043
H     12.439413     2.067399    13.713134     0.109936
H      2.601994     1.226237    11.441866     0.126405
H      5.330780     3.934771    10.294354     0.126255
H      4.395703     3.925422     8.163258     0.114591
H     10.778090     1.583260     9.505587     0.113670
H      2.940419     8.920037     1.420730     0.125284
H     10.517990     8.665824     4.932167     0.099633
H      3.518431     6.736760     2.394809     0.128652
H     10.977603     7.063883     6.521579     0.121833
H      3.045763     4.891817     3.480551     0.124886
H      3.125937     3.046874     4.846638     0.131400
H     11.050319     5.187162     7.923302     0.137360
H      6.389861    15.479220     4.701714     0.111281
H     14.582731     9.908884    16.642499     0.127337
H     13.645792    11.809906    17.557183     0.120017
H     10.826575     9.583638    19.336659     0.121662
H     11.846487     7.695700    18.533638     0.099357
H      6.492404     7.774207    16.956105     0.104501
H      4.615721     4.474989    16.055675     0.104216
H     12.018965    12.144483     0.154427     0.090815
H      4.473089    11.342581     3.539946     0.109800
H      6.206198    11.413610     1.834120     0.111499
H     11.382214    10.572473    23.320880     0.126200
H      8.653433    13.281007    22.173368     0.126929
H      9.588510    13.271658    20.042272     0.115908
H     12.528919    10.929496    21.384601     0.115292
H     11.043804    18.266273    13.299744     0.126607
H     12.789032    18.012060    16.811181     0.098435
H     10.465789    16.082996    14.273823     0.129641
H     12.329416    16.410119    18.400593     0.121921
H     10.938453    14.238053    15.359565     0.126422
H     10.858275    12.393110    16.725652     0.129753
H     12.256697    14.533398    19.802316     0.137531
H     12.255757     6.133009    16.580728     0.112064
H      4.062884     8.783588     7.115529     0.127338
H      4.999823     6.882566     6.200845     0.120017
H      7.819040     9.108834     4.421369     0.121662
H      6.799128    10.996772     5.224390     0.099357
H     12.153211    10.918265     6.801923     0.104501
H     14.029894    14.217483     7.702353     0.104216
H      6.626650     6.547989    23.603601     0.090815
H     14.172526     7.349891    20.218082     0.109801
H     12.439417     7.278862    21.923908     0.111499
H      7.263401     8.119999     0.437148     0.126200
H      9.992182     5.411465     1.584660     0.126929
H      9.057105     5.420814     3.715756     0.115908
H      6.116696     7.762976     2.373427     0.115292
H      7.601811     0.426199    10.458284     0.126607
H      5.856583     0.680412     6.946847     0.098435
H      8.179826     2.609476     9.484205     0.129641
H      6.316199     2.282353     5.357435     0.121921
H      7.707162     4.454419     8.398463     0.126422
H      7.787340     6.299362     7.032376     0.129754
H      6.388918     4.159074     3.955712     0.137531
H      6.389858    12.559463     7.177300     0.112064
H      9.921339    18.129824    18.994543     0.127333
H      8.984396    16.228802    18.079859     0.119738
H     15.487983    18.455070    16.300383     0.122177
H     11.846482     1.650561    17.103404     0.099246
H      6.492398     1.572054    18.680937     0.104285
H     13.938521     4.871272    19.581367     0.104669
H     12.018967    15.894200    11.724587     0.090157
H     13.795894    16.696102     8.339068     0.110042
H      6.206202    16.625073    10.044894     0.109936
H     16.043621    17.466235    12.316162     0.126405
H     13.314835    14.757701    13.463674     0.126255
H     14.249912    14.767050    15.594770     0.114591
H      7.867525    17.109212    14.252441     0.113670
H     15.705196     9.772435    22.337298     0.125284
H      8.127625    10.026648    18.825861     0.099633
H     15.127184    11.955712    21.363219     0.128652
H      7.668012    11.628589    17.236449     0.121834
H     15.599852    13.800655    20.277477     0.124886
H     15.519678    15.645598    18.911390     0.131400
H      7.595296    13.505310    15.834726     0.137360
H     12.255754     3.213252    19.056314     0.111280
W      9.856532     3.750095    15.272136     0.394712
W      8.789081    13.096306     3.393122     0.394749
W      9.856534     5.596166    20.364906     0.394748
W      8.789083    14.942377     8.485892     0.394714
C      1.775062     1.545872     6.740153     0.190940
C      9.471033     0.502832     5.314671    -0.163908
C     10.020146     1.631857     5.880112    -0.172412
C      2.374517     0.302451     6.958726    -0.172078
C     14.713259    17.976532     5.585512     0.156165
C      6.461648    17.875594     6.436050    -0.145073
C     12.833781    16.512913     4.894154     0.091581
C      4.539284    14.709091     4.392859    -0.024169
C      5.968458     2.598263    12.658277     0.086873
C      4.992360     2.158993    14.513779    -0.054022
C      4.026518     2.198246    13.575337    -0.124681
C      4.024654     2.583308    11.094999     0.172707
C      2.922699     1.835610    10.814654    -0.148832
C      4.586820     3.407644    10.109041    -0.163663
C      4.002280     3.418858     8.835611    -0.190181
C     11.613413     1.979540     9.619626    -0.165975
C      2.852779     2.697329     8.550514     0.188995
C      2.349349     3.910467     6.485942     0.184434
C      2.665396     8.604136     2.249885    -0.051843
C     11.027947     8.465440     4.181413     0.081949
C      2.984235     7.387258     2.789192    -0.098048
C     11.701051     6.181597     4.877523     0.162061
C     11.278729     6.252630     6.184215    -0.179959
C      2.784725     4.962849     4.369101    -0.148267
C      2.802437     3.852519     5.181626    -0.166511
C     11.291779     5.121738     7.027625    -0.158049
C      5.467836    15.604460     4.708841    -0.122860
C     12.209147    10.892108    18.619167     0.191825
C     13.835975     9.849068    17.193685    -0.164111
C     13.286863    10.978093    17.759126    -0.173978
C     11.609690     9.648687    18.837740    -0.169279
C     13.255163     8.630321    17.464526     0.157206
C     12.183974     8.529383    18.315064    -0.147921
C      5.811839     7.166702    16.773168     0.090294
C      4.783532     5.362880    16.271873    -0.021401
C      3.354354    11.944474     0.779263     0.086024
C      4.330451    11.505204     2.634765    -0.054338
C      5.296293    11.544457     1.696323    -0.126422
C      9.959556    11.929544    22.974013     0.173047
C     11.061510    11.181846    22.693668    -0.150308
C      9.397392    12.753880    21.988055    -0.166255
C      9.981932    12.765094    20.714625    -0.190396
C     11.693597    11.325776    21.498640    -0.165528
C     11.131432    12.043565    20.429528     0.187045
C     11.634865    13.256703    18.364956     0.183643
C     11.318827    17.950372    14.128899    -0.050968
C     12.279075    17.811676    16.060427     0.081216
C     10.999986    16.733494    14.668206    -0.102330
C     11.605966    15.527833    16.756537     0.163270
C     12.028289    15.598866    18.063229    -0.180833
C     11.199491    14.309085    16.248115    -0.152987
C     11.181777    13.198755    17.060640    -0.162752
C     12.015236    14.467974    18.906639    -0.158203
C     13.177782     6.258249    16.587855    -0.124904
C      6.436468     7.800364     5.138861     0.191825
C      4.809640     8.843404     6.564343    -0.164111
C      5.358752     7.714379     5.998902    -0.173979
C      7.035925     9.043785     4.920288    -0.169279
C      5.390452    10.062151     6.293502     0.157205
C      6.461641    10.163089     5.442964    -0.147921
C     12.833776    11.525770     6.984860     0.090294
C     13.862083    13.329592     7.486155    -0.021400
C     15.291261     6.747998    22.978765     0.086024
C     14.315164     7.187268    21.123263    -0.054338
C     13.349322     7.148015    22.061705    -0.126421
C      8.686059     6.762928     0.784015     0.173047
C      7.584105     7.510626     1.064360    -0.150308
C      9.248223     5.938592     1.769973    -0.166254
C      8.663683     5.927378     3.043403    -0.190396
C      6.952018     7.366696     2.259388    -0.165528
C      7.514183     6.648907     3.328500     0.187045
C      7.010750     5.435769     5.393072     0.183643
C      7.326788     0.742100     9.629129    -0.050968
C      6.366540     0.880796     7.697601     0.081216
C      7.645629     1.958978     9.089822    -0.102330
C      7.039649     3.164639     7.001491     0.163270
C      6.617326     3.093606     5.694799    -0.180833
C      7.446124     4.383387     7.509913    -0.152987
C      7.463838     5.493717     6.697388    -0.162752
C      6.630379     4.224498     4.851389    -0.158202
C      5.467833    12.434223     7.170173    -0.124903
C     16.870553    17.146600    17.017875     0.190940
C      9.174582    18.189640    18.443357    -0.163908
C      8.625469    17.060615    17.877916    -0.172412
C     16.271098    18.390021    16.799302    -0.172078
C      3.932356     0.715940    18.172516     0.156165
C     12.183967     0.816878    17.321978    -0.145073
C      5.811834     2.179559    18.863874     0.091581
C      4.783531     3.983381    19.365169    -0.024169
C     12.677157    16.094209    11.099751     0.086872
C     13.653255    16.533479     9.244249    -0.054022
C     14.619097    16.494226    10.182691    -0.124680
C     14.620961    16.109164    12.663029     0.172707
C     15.722916    16.856862    12.943374    -0.148832
C     14.058795    15.284828    13.648987    -0.163663
C     14.643335    15.273614    14.922417    -0.190181
C      7.032202    16.712932    14.138402    -0.165975
C     15.792836    15.995143    15.207514     0.188995
C     16.296266    14.782005    17.272086     0.184434
C     15.980219    10.088336    21.508143    -0.051842
C      7.617668    10.227032    19.576615     0.081949
C     15.661380    11.305214    20.968836    -0.098048
C      6.944564    12.510875    18.880505     0.162061
C      7.366886    12.439842    17.573813    -0.179959
C     15.860890    13.729623    19.388927    -0.148267
C     15.843178    14.839953    18.576402    -0.166511
C      7.353836    13.570734    16.730403    -0.158049
C     13.177779     3.088012    19.049187    -0.122861
S      9.675016     2.453211    13.426137    -0.507046
S      8.344094     3.029876    16.787660    -0.578210
S      9.342196     5.867201    14.691489    -0.457294
S      8.970595    11.799422     1.547123    -0.506626
S     10.301518    12.376087     4.908646    -0.578103
S      9.303422    15.213412     2.812475    -0.456826
S      9.675020     6.893050    22.210905    -0.506626
S      8.344097     6.316385    18.849382    -0.578104
S      9.342193     3.479060    20.945553    -0.456826
S      8.970599    16.239261    10.331891    -0.507042
S     10.301521    15.662596     6.970368    -0.578211
S      9.303419    12.825271     9.066539    -0.457297
Br     8.617721     5.340630    10.807289    -0.528190
Br    14.689295    14.686866    22.686303    -0.528308
Br     3.956320     4.005606     1.071725    -0.528307
Br    10.027894    13.351842    12.950739    -0.528192
N      6.216444     2.403863    13.941211    -0.250054
N      4.649282     2.473398    12.344671     0.025802
N      2.282223     2.734713     7.307969    -0.166451
N     11.164993     9.295757     3.176448    -0.229164
N     11.692662     7.294919     4.026986     0.018995
N     12.650121    15.269865     4.433248    -0.220755
N     14.113802    16.752924     5.043829     0.035275
N     12.429167    11.750074     2.062197    -0.249372
N      4.673530    11.819609     0.465657     0.027477
N     11.701988    12.080949    19.186983    -0.165900
N     12.142030    18.641993    15.055462    -0.228629
N     11.614358    16.641155    15.906000     0.022786
N      5.995497     5.923654    16.312262    -0.223666
N     13.854618     7.406713    16.922843     0.037473
N      6.216448     6.942398    21.695831    -0.249372
N     13.972085     6.872863    23.292371     0.027477
N      6.943627     6.611523     4.571045    -0.165900
N      6.503585     0.050479     8.702566    -0.228629
N      7.031257     2.051317     7.852028     0.022786
N     12.650118    12.768818     7.445766    -0.223666
N      4.790997    11.285759     6.835185     0.037473
N     12.429171    16.288609     9.816817    -0.250053
N     13.996333    16.219074    11.413357     0.025802
N     16.363392    15.957759    16.450059    -0.166451
N      7.480622     9.396715    20.581580    -0.229165
N      6.952953    11.397553    19.731042     0.018995
N      5.995494     3.422607    19.324780    -0.220755
N      4.531813     1.939548    18.714199     0.035275

The following XYZ coordinates are in angstroms. Other properties are in atomic units.
The sperically averaged electron density of each atom fit to a function of the form exp(a - br)
eigen_1, eigen_2 and eigen_3 are the three eigenvalues of traceless quadrupole moment tensor
  atom number  atomic symbol              X              Y              Z     net charge C6 coefficient C8 coefficient C10 coefficient fluctuating dipole atomic polarizability isotropic forcefield polarizability              a              b squared Pearson coefficient          <r^3>          <r^4>         wp_QDO          m_QDO          q_QDO       dipole_x       dipole_y       dipole_z         dipole            Qxy            Qxz            Qyz     Q(x^2-y^2)  Q(3z^2 - R^2)        eigen_1        eigen_2        eigen_3 static polarizability      alpha(xx)      alpha(xy)      alpha(xz)      alpha(yy)      alpha(yz)      alpha(zz) atomic spin moment
            1             Cu       9.182402       4.578728      12.859983       0.384452      93.309220 0.21173862E+04  0.70670323E+05                                18.965326                           16.725371       0.126759       1.821954                    0.999324      57.542870     169.954530       0.370413       0.495430      -1.066266      -0.001754       0.022989      -0.016809       0.028533       0.008779      -0.014695       0.015257      -0.025123      -0.178711      -0.064866       0.018672       0.046194             20.397088      12.602047      -0.522914       1.723896      16.111009      -1.061726      32.478207           0.016178
            2             Cu       8.006794       1.837857      14.869199       0.354782      96.833680 0.19531168E+04  0.63183207E+05                                18.466557                           15.455823       0.688387       2.003059                    0.998277      54.703610     153.430184       0.412805       0.458656      -1.099095      -0.006235       0.022928      -0.006367       0.024599       0.029047      -0.046606       0.034514       0.044653       0.207319      -0.088883      -0.004162       0.093044             21.657696      21.834027       6.381592       1.992517      27.943120       1.554507      15.195942           0.021501
            3             Cu       7.720400       5.084736      16.080384       0.410229      95.502003 0.19162516E+04  0.61866392E+05                                18.660553                           15.559331       0.442738       1.941908                    0.998462      53.875559     152.322246       0.400445       0.473762      -1.087224       0.026119      -0.001309       0.025656       0.036636       0.062651       0.043259       0.025350      -0.042154       0.067859      -0.082041      -0.006087       0.088127             22.397095      27.952766      -9.883958      -9.020896      19.960532       6.278261      19.277987           0.019296
            4             Cu       9.463214      13.924939       0.980969       0.384175      93.344914 0.21182011E+04  0.70703875E+05                                18.969323                           16.727704       0.126375       1.821782                    0.999341      57.555194     169.995042       0.370419       0.495378      -1.066301       0.001923       0.022502      -0.017317       0.028460      -0.008335       0.014933       0.014383      -0.026091      -0.180437      -0.065208       0.018692       0.046516             20.403234      12.604298       0.524040      -1.723864      16.112967      -1.062311      32.492439           0.016197
            5             Cu      10.638816      11.184068       2.990185       0.354653      96.832114 0.19534356E+04  0.63193404E+05                                18.462763                           15.454182       0.692538       2.004087                    0.998324      54.705640     153.414364       0.412961       0.458484      -1.099245       0.007233       0.023446      -0.005950       0.025247      -0.028463       0.046471       0.035146       0.043548       0.205156      -0.088237      -0.004329       0.092566             21.651996      21.829058      -6.378761      -1.988777      27.936365       1.553465      15.190564           0.021355
            6             Cu      10.925216      14.430947       4.201370       0.408457      95.789539 0.19235458E+04  0.62168716E+05                                18.705487                           15.594875       0.434248       1.938862                    0.998478      53.963149     152.714686       0.399709       0.474125      -1.086880      -0.026807      -0.001493       0.025408       0.036965      -0.063955      -0.043741       0.025555      -0.042602       0.068926      -0.083525      -0.005922       0.089448             22.454400      28.020173       9.909571       9.049115      20.009305       6.300083      19.333721           0.019150
            7             Cu       9.182401       4.767533      22.777059       0.384177      93.344694 0.21181949E+04  0.70703627E+05                                18.969312                           16.727694       0.126367       1.821781                    0.999341      57.555085     169.994751       0.370419       0.495379      -1.066301      -0.001923      -0.022502       0.017317       0.028459      -0.008336       0.014934       0.014383      -0.026090      -0.180438      -0.065209       0.018693       0.046516             20.403223      12.604291       0.524040      -1.723864      16.112957      -1.062312      32.492422           0.016198
            8             Cu       8.006799       7.508404      20.767843       0.354653      96.832441 0.19534428E+04  0.63193684E+05                                18.462780                           15.454192       0.692554       2.004090                    0.998324      54.705803     153.414789       0.412962       0.458483      -1.099245      -0.007235      -0.023446       0.005952       0.025249      -0.028464       0.046472       0.035146       0.043545       0.205159      -0.088238      -0.004329       0.092567             21.652021      21.829084      -6.378774      -1.988779      27.936401       1.553469      15.190579           0.021352
            9             Cu       7.720399       4.261525      19.556658       0.408459      95.789336 0.19235408E+04  0.62168533E+05                                18.705488                           15.594877       0.434230       1.938858                    0.998478      53.963046     152.714500       0.399708       0.474126      -1.086878       0.026809       0.001495      -0.025407       0.036965      -0.063955      -0.043741       0.025556      -0.042598       0.068928      -0.083524      -0.005924       0.089449             22.454404      28.020180       9.909571       9.049117      20.009306       6.300084      19.333725           0.019152
           10             Cu       9.463213      14.113744      10.898045       0.384455      93.308704 0.21173724E+04  0.70669758E+05                                18.965288                           16.725343       0.126749       1.821953                    0.999324      57.542605     169.953709       0.370413       0.495432      -1.066265       0.001753      -0.022990       0.016808       0.028532       0.008781      -0.014695       0.015258      -0.025119      -0.178716      -0.064868       0.018673       0.046194             20.397042      12.602024      -0.522912       1.723889      16.110981      -1.061726      32.478122           0.016181
           11             Cu      10.638821      16.854615       8.888829       0.354778      96.834222 0.19531302E+04  0.63183731E+05                                18.466591                           15.455848       0.688402       2.003062                    0.998278      54.703827     153.430768       0.412806       0.458655      -1.099096       0.006239      -0.022928       0.006367       0.024600       0.029048      -0.046608       0.034514       0.044650       0.207328      -0.088884      -0.004164       0.093048             21.657737      21.834058       6.381608       1.992522      27.943186       1.554512      15.195967           0.021497
           12             Cu      10.925215      13.607736       7.677644       0.410229      95.502028 0.19162524E+04  0.61866408E+05                                18.660536                           15.559318       0.442749       1.941911                    0.998462      53.875593     152.322216       0.400446       0.473761      -1.087225      -0.026119       0.001308      -0.025658       0.036637       0.062651       0.043259       0.025350      -0.042152       0.067854      -0.082040      -0.006087       0.088127             22.397070      27.952734      -9.883951      -9.020881      19.960519       6.278251      19.277958           0.019293
           13              H       8.724276       0.562648       4.763485       0.127333       1.106241 0.81708241E+01  0.79501845E+02                                 1.683133                            1.609904      -0.868942       2.475478                    0.999131       3.220724       8.569214       0.529212       1.189502      -0.732339      -0.027069       0.007359      -0.024773       0.037425      -0.002232       0.014716      -0.001371      -0.002814      -0.008284      -0.016186       0.002208       0.013978              1.692400       1.889555      -0.038971       0.394836       1.593056       0.013093       1.594589           0.000093
           14              H       9.661219       2.463670       5.678169       0.119737       1.042045 0.75817408E+01  0.74059945E+02                                 1.746785                            1.645899      -1.211740       2.308091                    0.995404       3.641680      10.453014       0.467975       1.339888      -0.694959      -0.014481       0.030844      -0.012977       0.036462      -0.005406       0.012456      -0.001940      -0.019319       0.002806      -0.018671       0.004790       0.013881              1.819458       1.703612      -0.285908       0.114794       2.351795      -0.201247       1.402967           0.000021
           15              H       3.157632       0.237402       7.457645       0.122177       0.997683 0.72030418E+01  0.70025982E+02                                 1.746124                            1.642667      -1.294837       2.271470                    0.993679       3.757406      11.045847       0.448486       1.404799      -0.681287       0.030986      -0.007230       0.015445       0.035369      -0.000579       0.007989      -0.000030       0.002149      -0.026809      -0.012480       0.003345       0.009135              1.812299       2.232888       0.016935       0.476878       1.563519       0.041426       1.640489           0.000464
           16              H       6.799133      17.041911       6.654624       0.099246       1.209844 0.91551024E+01  0.94899789E+02                                 1.991876                            1.852676      -1.679424       2.061100                    0.991634       4.381790      13.484759       0.420278       1.405941      -0.678298       0.011790      -0.018836       0.006375       0.023118       0.006326       0.005282       0.008628       0.017027       0.005147      -0.014554      -0.000352       0.014906              2.063917       1.812655      -0.263935       0.157264       2.719056      -0.081021       1.660040           0.014950
           17              H      12.153217      17.120418       5.077091       0.104285       1.283329 0.93538385E+01  0.95144751E+02                                 1.924935                            1.771405      -1.073127       2.368441                    0.996764       3.591714      10.114988       0.478668       1.257990      -0.714548      -0.044493       0.026979       0.011394       0.053267      -0.008083       0.001005       0.007386       0.009504      -0.053272      -0.020363       0.001876       0.018487              1.978795       2.195705      -0.520619      -0.187929       2.194857       0.262098       1.545824           0.000734
           18              H       4.707094      13.821200       4.176661       0.104669       1.120263 0.77218358E+01  0.76369005E+02                                 1.878504                            1.695609      -1.297490       2.258755                    0.993169       3.912006      11.590907       0.443555       1.396247      -0.682482       0.001363      -0.038513      -0.005592       0.038940       0.003565       0.004207       0.000455      -0.012439      -0.045607      -0.016214       0.001364       0.014850              2.022533       1.465413      -0.141504      -0.037891       2.930942       0.563155       1.671245           0.004107
           19              H       6.626648       2.798272      12.033441       0.090157       1.146238 0.83813381E+01  0.84728689E+02                                 1.905643                            1.763533      -1.519047       2.142277                    0.991892       4.160899      12.522708       0.435416       1.391506      -0.682085       0.039636       0.011531      -0.026482       0.049044      -0.002874      -0.004008      -0.004904       0.034411       0.015838      -0.021129       0.005043       0.016085              1.965236       2.187610       0.160362      -0.529566       1.479324      -0.178095       2.228774           0.000080
           20              H       4.849721       1.996370      15.418960       0.110043       0.964119 0.66443854E+01  0.63164865E+02                                 1.693744                            1.569971      -1.021984       2.395695                    0.996583       3.650376      10.535629       0.463154       1.391104      -0.684465      -0.005363      -0.006260       0.041406       0.042219       0.004830      -0.000485      -0.002367       0.025095       0.033897      -0.019259       0.007584       0.011675              1.767371       1.380902       0.022125      -0.144420       1.462793      -0.137633       2.458420           0.000379
           21              H      12.439413       2.067399      13.713134       0.109936       1.168852 0.85769232E+01  0.87361095E+02                                 1.934854                            1.786406      -1.611929       2.096391                    0.991586       4.267491      12.966324       0.430982       1.395276      -0.680424      -0.038819      -0.011700       0.008881       0.041505       0.009546       0.001245      -0.013333       0.025582       0.033459      -0.026132       0.009171       0.016961              2.007328       2.771134       0.137447      -0.175697       1.515168      -0.031165       1.735683           0.006483
           22              H       2.601994       1.226237      11.441866       0.126405       0.905711 0.63099686E+01  0.59031008E+02                                 1.612285                            1.518722      -0.973442       2.427935                    0.997711       3.460799       9.807768       0.477631       1.370758      -0.689147      -0.014376      -0.025118       0.021077       0.035803       0.008957       0.005485      -0.009670       0.001570       0.000444      -0.016308       0.005919       0.010389              1.670945       1.473973       0.220188      -0.129080       1.638529      -0.403825       1.900332           0.000603
           23              H       5.330780       3.934771      10.294354       0.126255       1.172145 0.90495942E+01  0.92304205E+02                                 1.891525                            1.804353      -1.225223       2.307708                    0.994654       3.680201      10.759013       0.445111       1.349103      -0.694467       0.026795       0.026745       0.004735       0.038153       0.009362       0.001611      -0.005583      -0.002060       0.024293      -0.014561       0.003726       0.010835              1.908441       2.193206       0.407873       0.182047       1.730451       0.017227       1.801665           0.000030
           24              H       4.395703       3.925422       8.163258       0.114591       1.042032 0.76838958E+01  0.75321324E+02                                 1.746817                            1.657688      -1.203273       2.306921                    0.995608       3.673063      10.567060       0.465923       1.341082      -0.694694       0.017038       0.022510      -0.021428       0.035442       0.014159       0.001434      -0.003321      -0.005773       0.014527      -0.017338       0.004925       0.012413              1.813325       1.741600       0.213050      -0.220710       1.660934      -0.471484       2.037441           0.000022
           25              H      10.778090       1.583260       9.505587       0.113670       0.973545 0.70091444E+01  0.67323782E+02                                 1.686266                            1.595984      -1.047733       2.380888                    0.996751       3.640230      10.456394       0.467928       1.362773      -0.690089      -0.034071      -0.011571       0.003802       0.036183       0.006247      -0.000904      -0.009751       0.012851       0.014303      -0.015297       0.003432       0.011865              1.745631       2.212888       0.341318       0.155381       1.476771      -0.001442       1.547235          -0.000088
           26              H       2.940419       8.920037       1.420730       0.125284       0.950860 0.65731208E+01  0.61868650E+02                                 1.639210                            1.533604      -0.883553       2.473546                    0.998930       3.395145       9.521994       0.484977       1.341795      -0.695698       0.016886       0.013757      -0.043560       0.048702      -0.011146      -0.017100      -0.004342      -0.006520       0.026143      -0.024360       0.004563       0.019797              1.715550       1.426263       0.164653      -0.220723       1.569870      -0.398748       2.150517          -0.000131
           27              H      10.517990       8.665824       4.932167       0.099633       1.143521 0.85577479E+01  0.85367740E+02                                 1.802784                            1.711432      -0.947350       2.427535                    0.998263       3.532720       9.941507       0.478389       1.283485      -0.709016      -0.031581       0.018571       0.038288       0.052992      -0.011044      -0.016342      -0.000760      -0.011930       0.019574      -0.023258       0.004458       0.018800              1.821614       1.880543      -0.119616      -0.406791       1.612151       0.082471       1.972148           0.000266
           28              H       3.518431       6.736760       2.394809       0.128652       0.954017 0.69269392E+01  0.66813979E+02                                 1.700985                            1.617204      -1.312114       2.260443                    0.995070       3.776782      11.128159       0.448498       1.415857      -0.678661       0.028153      -0.023950      -0.024217       0.044188      -0.007663      -0.012437      -0.009983      -0.002025       0.028572      -0.020854       0.002947       0.017907              1.720906       1.774714      -0.307518      -0.196157       1.782221       0.132850       1.605784          -0.000068
           29              H      10.977603       7.063883       6.521579       0.121833       1.024468 0.75335917E+01  0.72053945E+02                                 1.618657                            1.561076      -0.766792       2.519622                    0.999760       3.189843       8.501045       0.527926       1.213046      -0.726480      -0.014472       0.029662       0.019068       0.038117      -0.007634      -0.007035       0.002719      -0.018361       0.023255      -0.017168       0.003743       0.013426              1.628589       1.443185      -0.145408      -0.064951       2.003962       0.039238       1.438620           0.000096
           30              H       3.045763       4.891817       3.480551       0.124886       0.939021 0.67651319E+01  0.64978496E+02                                 1.695838                            1.604207      -1.346788       2.241982                    0.994121       3.823124      11.303167       0.447030       1.426513      -0.676247       0.008388      -0.008925      -0.033465       0.035636      -0.003640      -0.002376       0.000514      -0.017833      -0.000944      -0.009991       0.000110       0.009882              1.738321       1.457768      -0.017159      -0.191824       1.530927      -0.177924       2.226268           0.000077
           31              H       3.125937       3.046874       4.846638       0.131400       1.068271 0.80751505E+01  0.79275781E+02                                 1.725171                            1.664231      -0.876225       2.478275                    0.999143       3.325911       9.240251       0.485074       1.286198      -0.709691       0.015947      -0.030199      -0.018399       0.038792      -0.009942      -0.006285       0.002428      -0.018307       0.014396      -0.017002       0.003162       0.013839              1.737838       1.555063      -0.201783      -0.088234       2.149725       0.034221       1.508726           0.000038
           32              H      11.050319       5.187162       7.923302       0.137360       1.092762 0.82402247E+01  0.81861387E+02                                 1.789556                            1.708985      -1.104335       2.374105                    0.996761       3.489923       9.972638       0.463871       1.329134      -0.699119      -0.008809       0.005542       0.036824       0.038266      -0.001597      -0.003914       0.001427      -0.019639       0.012768      -0.012918       0.004280       0.008639              1.817535       1.565317      -0.017263      -0.221758       1.571154      -0.161519       2.316134           0.000004
           33              H       6.389861      15.479220       4.701714       0.111281       1.294236 0.97466345E+01  0.10244893E+03                                 2.069882                            1.905941      -1.725446       2.050517                    0.989816       4.334985      13.358693       0.416925       1.397641      -0.680472       0.038318      -0.002548      -0.007881       0.039203       0.009205      -0.004784       0.008620       0.009475      -0.071243      -0.027137       0.004906       0.022231              2.121120       2.934366      -0.174084      -0.073116       1.809147       0.158734       1.619847           0.010843
           34              H      14.582731       9.908884      16.642499       0.127337       1.100725 0.81188377E+01  0.78859646E+02                                 1.676660                            1.604112      -0.864026       2.478013                    0.999191       3.212970       8.537516       0.530565       1.188520      -0.732587       0.027202       0.007367      -0.024740       0.037500       0.002360      -0.014397      -0.001234      -0.002872      -0.007718      -0.015835       0.002144       0.013691              1.685802       1.881631       0.038640      -0.392221       1.587177       0.013075       1.588599           0.000090
           35              H      13.645792      11.809906      17.557183       0.120017       1.041681 0.75797069E+01  0.74048079E+02                                 1.747728                            1.646734      -1.214734       2.307219                    0.995331       3.642311      10.461373       0.467325       1.341609      -0.694614       0.014551       0.030830      -0.012745       0.036396       0.005331      -0.012304      -0.001973      -0.018837       0.003468      -0.018369       0.004673       0.013696              1.820479       1.704628       0.286154      -0.114923       2.353143      -0.201409       1.403665           0.000026
           36              H      10.826575       9.583638      19.336659       0.121662       1.000030 0.72202097E+01  0.70196506E+02                                 1.744635                            1.641338      -1.284211       2.275367                    0.993821       3.756145      11.022837       0.450259       1.399193      -0.682340      -0.031348      -0.007010       0.015102       0.035495       0.000643      -0.008265      -0.000111       0.001993      -0.026561      -0.012638       0.003364       0.009274              1.810686       2.230766      -0.016931      -0.476221       1.562208       0.041357       1.639083           0.000463
           37              H      11.846487       7.695700      18.533638       0.099357       1.209112 0.91496775E+01  0.94835329E+02                                 1.991680                            1.852591      -1.680497       2.060708                    0.991645       4.381322      13.485440       0.420104       1.406645      -0.678171      -0.011971      -0.018815       0.006124       0.023126      -0.006506      -0.005247       0.008556       0.017230       0.005589      -0.014670      -0.000314       0.014983              2.063731       1.812603       0.263639      -0.157217       2.718535      -0.080810       1.660055           0.014969
           38              H       6.492404       7.774207      16.956105       0.104501       1.284374 0.93639189E+01  0.95279962E+02                                 1.926502                            1.772751      -1.072590       2.368522                    0.996750       3.593584      10.124428       0.478292       1.258546      -0.714416       0.044300       0.026821       0.010904       0.052922       0.008184      -0.000720       0.007446       0.009589      -0.053767      -0.020494       0.001771       0.018723              1.980477       2.197430       0.521196       0.188132       2.196989       0.262516       1.547012           0.000730
           39              H       4.615721       4.474989      16.055675       0.104216       1.120805 0.77245708E+01  0.76413497E+02                                 1.880351                            1.696799      -1.302510       2.256781                    0.993036       3.914075      11.603657       0.442989       1.397713      -0.682208      -0.001468      -0.038668      -0.005641       0.039105      -0.003679      -0.004350       0.000501      -0.012413      -0.044974      -0.016086       0.001283       0.014804              2.024806       1.466306       0.142052       0.038050       2.935556       0.564449       1.672557           0.004111
           40              H      12.018965      12.144483       0.154427       0.090815       1.140560 0.83296782E+01  0.84060463E+02                                 1.898396                            1.757416      -1.508540       2.147377                    0.992041       4.144888      12.455992       0.436506       1.390440      -0.682345      -0.039212       0.011296      -0.026505       0.048659       0.002962       0.004093      -0.004784       0.033903       0.014904      -0.020727       0.004702       0.016025              1.957519       2.178434      -0.159284       0.526213       1.474638      -0.177048       2.219486           0.000080
           41              H       4.473089      11.342581       3.539946       0.109800       0.964801 0.66507031E+01  0.63231451E+02                                 1.693453                            1.569956      -1.020776       2.396196                    0.996629       3.650749      10.532625       0.463556       1.389756      -0.684723       0.005800      -0.006410       0.041620       0.042508      -0.005096       0.000372      -0.002437       0.024735       0.033429      -0.019125       0.007616       0.011509              1.766938       1.380962      -0.022086       0.144088       1.462822      -0.137426       2.457031           0.000380
           42              H       6.206198      11.413610       1.834120       0.111499       1.165050 0.85516036E+01  0.87165899E+02                                 1.942674                            1.792859      -1.626804       2.091586                    0.991529       4.279832      13.070630       0.426315       1.409536      -0.677707       0.038117      -0.011162       0.009179       0.040764      -0.009641      -0.001563      -0.013190       0.025870       0.033465      -0.026259       0.009542       0.016716              2.015846       2.785357      -0.138426       0.177012       1.520170      -0.031400       1.742012           0.006474
           43              H      11.382214      10.572473      23.320880       0.126200       0.905412 0.63084363E+01  0.59023501E+02                                 1.613167                            1.519519      -0.981285       2.424776                    0.997552       3.462674       9.819306       0.476959       1.372530      -0.688803       0.014323      -0.025232       0.021433       0.036072      -0.009031      -0.005636      -0.009625       0.001828       0.000436      -0.016432       0.006140       0.010292              1.671907       1.474718      -0.220343       0.129097       1.639458      -0.404109       1.901545           0.000601
           44              H       8.653433      13.281007      22.173368       0.126929       1.173122 0.90640931E+01  0.92542999E+02                                 1.897687                            1.809850      -1.244385       2.300587                    0.994294       3.683188      10.793559       0.442685       1.355165      -0.693285      -0.026191       0.026112       0.004272       0.037230      -0.009452      -0.001764      -0.005586      -0.002089       0.024007      -0.014655       0.003905       0.010749              1.914793       2.201093      -0.410086      -0.182900       1.735808       0.017312       1.807478           0.000031
           45              H       9.588510      13.271658      20.042272       0.115908       1.040607 0.76737261E+01  0.75222088E+02                                 1.747636                            1.658484      -1.215976       2.302034                    0.995463       3.673042      10.578674       0.464857       1.344150      -0.694063      -0.017048       0.021708      -0.021405       0.034929      -0.013929      -0.001459      -0.003430      -0.006083       0.013937      -0.017080       0.004725       0.012355              1.814183       1.742465      -0.213150       0.220788       1.661666      -0.471742       2.038418           0.000022
           46              H      12.528919      10.929496      21.384601       0.115292       0.969425 0.69770028E+01  0.66986679E+02                                 1.686802                            1.596485      -1.065567       2.374918                    0.996561       3.639019      10.475498       0.465687       1.369910      -0.688689       0.033114      -0.010823       0.004018       0.035069      -0.006454       0.000634      -0.009688       0.012902       0.014140      -0.015412       0.003700       0.011712              1.746199       2.213571      -0.341471      -0.155471       1.477269      -0.001476       1.547758          -0.000088
           47              H      11.043804      18.266273      13.299744       0.126607       0.948015 0.65553555E+01  0.61739931E+02                                 1.645084                            1.538579      -0.963037       2.439576                    0.998053       3.402260       9.585551       0.480244       1.354174      -0.693200      -0.016594       0.013893      -0.042773       0.047936       0.010940       0.016962      -0.004191      -0.006171       0.026300      -0.024001       0.004251       0.019751              1.722080       1.430754      -0.165655       0.222216       1.575453      -0.401443       2.160033          -0.000130
           48              H      12.789032      18.012060      16.811181       0.098435       1.143688 0.85539908E+01  0.85265529E+02                                 1.797779                            1.706962      -0.926611       2.435116                    0.998464       3.530358       9.910056       0.481051       1.277351      -0.710327       0.031739       0.018362       0.038932       0.053481       0.010862       0.016241      -0.000665      -0.011888       0.019120      -0.023006       0.004360       0.018646              1.816481       1.875229       0.119043       0.404967       1.607815       0.082166       1.966400           0.000258
           49              H      10.465789      16.082996      14.273823       0.129641       0.953560 0.69274128E+01  0.66855331E+02                                 1.704030                            1.620068      -1.321891       2.256751                    0.994972       3.783369      11.170076       0.446698       1.420780      -0.677711      -0.027781      -0.024119      -0.024229       0.044051       0.007474       0.012405      -0.010316      -0.002101       0.028145      -0.020847       0.002851       0.017995              1.723999       1.777910       0.308147       0.196482       1.785330       0.133055       1.608758          -0.000067
           50              H      12.329416      16.410119      18.400593       0.121921       1.021838 0.75073099E+01  0.71723331E+02                                 1.614216                            1.556998      -0.762260       2.521961                    0.999807       3.185444       8.478247       0.529428       1.210942      -0.726963       0.014450       0.029860       0.019406       0.038432       0.007544       0.006898       0.002407      -0.018818       0.023294      -0.017288       0.004183       0.013105              1.624072       1.439600       0.144714       0.064646       1.997698       0.039071       1.434916           0.000098
           51              H      10.938453      14.238053      15.359565       0.126422       0.930324 0.66869931E+01  0.64022148E+02                                 1.683865                            1.593892      -1.326803       2.251670                    0.994413       3.797567      11.198422       0.449044       1.424683      -0.676670      -0.008374      -0.009109      -0.032779       0.035037       0.003741       0.002282       0.000550      -0.017465      -0.001236      -0.009779      -0.000027       0.009806              1.725630       1.448771       0.016993       0.189126       1.521364      -0.175909       2.206753           0.000077
           52              H      10.858275      12.393110      16.725652       0.129753       1.069926 0.80866314E+01  0.79391709E+02                                 1.724596                            1.663508      -0.871638       2.479199                    0.999103       3.328154       9.237171       0.486167       1.283256      -0.710321      -0.015155      -0.031276      -0.018129       0.039199       0.010350       0.006548       0.002527      -0.017884       0.015091      -0.017313       0.003132       0.014181              1.737298       1.554492       0.201991       0.088249       2.149347       0.034547       1.508056           0.000040
           53              H      12.256697      14.533398      19.802316       0.137531       1.090462 0.82199741E+01  0.81618108E+02                                 1.787872                            1.707577      -1.106751       2.373221                    0.996751       3.487365       9.965996       0.463734       1.330213      -0.698907       0.009133       0.005592       0.036897       0.038419       0.001693       0.003721       0.001374      -0.019817       0.013090      -0.012983       0.004339       0.008644              1.815767       1.564168       0.017262       0.221247       1.570007      -0.161271       2.313128           0.000006
           54              H      12.255757       6.133009      16.580728       0.112064       1.290319 0.97149364E+01  0.10206942E+03                                 2.069070                            1.905440      -1.737900       2.046344                    0.989678       4.332080      13.362447       0.415976       1.401463      -0.679762      -0.037932      -0.002394      -0.007854       0.038810      -0.009225       0.004765       0.008594       0.009293      -0.070303      -0.026851       0.004799       0.022052              2.120253       2.932332       0.173643       0.072972       1.808856       0.158729       1.619570           0.010856
           55              H       4.062884       8.783588       7.115529       0.127338       1.100726 0.81188443E+01  0.78859742E+02                                 1.676662                            1.604114      -0.864025       2.478013                    0.999191       3.212970       8.537523       0.530564       1.188522      -0.732586      -0.027202      -0.007367       0.024740       0.037500       0.002360      -0.014397      -0.001234      -0.002872      -0.007718      -0.015835       0.002144       0.013691              1.685804       1.881633       0.038640      -0.392221       1.587179       0.013075       1.588601           0.000090
           56              H       4.999823       6.882566       6.200845       0.120017       1.041681 0.75797050E+01  0.74048058E+02                                 1.747728                            1.646734      -1.214734       2.307219                    0.995331       3.642311      10.461374       0.467325       1.341609      -0.694614      -0.014551      -0.030830       0.012745       0.036396       0.005331      -0.012304      -0.001973      -0.018837       0.003468      -0.018369       0.004673       0.013696              1.820479       1.704628       0.286154      -0.114923       2.353143      -0.201409       1.403665           0.000025
           57              H       7.819040       9.108834       4.421369       0.121662       1.000028 0.72201818E+01  0.70196163E+02                                 1.744631                            1.641335      -1.284205       2.275370                    0.993821       3.756136      11.022803       0.450260       1.399194      -0.682340       0.031349       0.007010      -0.015102       0.035496       0.000643      -0.008265      -0.000111       0.001993      -0.026561      -0.012638       0.003364       0.009274              1.810682       2.230761      -0.016931      -0.476219       1.562205       0.041357       1.639080           0.000463
           58              H       6.799128      10.996772       5.224390       0.099357       1.209098 0.91495499E+01  0.94833678E+02                                 1.991667                            1.852580      -1.680486       2.060715                    0.991645       4.381289      13.485316       0.420105       1.406648      -0.678171       0.011971       0.018815      -0.006124       0.023126      -0.006506      -0.005247       0.008556       0.017230       0.005589      -0.014669      -0.000314       0.014983              2.063717       1.812592       0.263636      -0.157215       2.718514      -0.080810       1.660046           0.014969
           59              H      12.153211      10.918265       6.801923       0.104501       1.284374 0.93639217E+01  0.95280001E+02                                 1.926502                            1.772752      -1.072590       2.368522                    0.996750       3.593584      10.124430       0.478292       1.258547      -0.714416      -0.044300      -0.026821      -0.010904       0.052922       0.008184      -0.000720       0.007446       0.009589      -0.053767      -0.020494       0.001771       0.018723              1.980478       2.197431       0.521196       0.188132       2.196990       0.262516       1.547012           0.000730
           60              H      14.029894      14.217483       7.702353       0.104216       1.120805 0.77245671E+01  0.76413449E+02                                 1.880351                            1.696799      -1.302510       2.256781                    0.993036       3.914073      11.603649       0.442989       1.397712      -0.682208       0.001468       0.038668       0.005641       0.039105      -0.003679      -0.004350       0.000501      -0.012413      -0.044974      -0.016086       0.001283       0.014804              2.024806       1.466306       0.142052       0.038050       2.935555       0.564449       1.672556           0.004110
           61              H       6.626650       6.547989      23.603601       0.090815       1.140560 0.83296772E+01  0.84060444E+02                                 1.898395                            1.757415      -1.508539       2.147377                    0.992041       4.144887      12.455985       0.436506       1.390439      -0.682345       0.039212      -0.011296       0.026505       0.048660       0.002961       0.004093      -0.004784       0.033903       0.014904      -0.020727       0.004702       0.016025              1.957519       2.178433      -0.159284       0.526212       1.474637      -0.177048       2.219485           0.000079
           62              H      14.172526       7.349891      20.218082       0.109801       0.964801 0.66507046E+01  0.63231472E+02                                 1.693453                            1.569956      -1.020778       2.396195                    0.996629       3.650750      10.532630       0.463556       1.389756      -0.684723      -0.005800       0.006410      -0.041620       0.042508      -0.005096       0.000372      -0.002437       0.024735       0.033429      -0.019125       0.007616       0.011509              1.766938       1.380962      -0.022086       0.144088       1.462822      -0.137426       2.457031           0.000380
           63              H      12.439417       7.278862      21.923908       0.111499       1.165049 0.85515936E+01  0.87165810E+02                                 1.942676                            1.792861      -1.626804       2.091586                    0.991529       4.279836      13.070662       0.426314       1.409540      -0.677706      -0.038117       0.011162      -0.009179       0.040764      -0.009641      -0.001563      -0.013190       0.025871       0.033464      -0.026259       0.009542       0.016716              2.015848       2.785360      -0.138426       0.177013       1.520171      -0.031400       1.742014           0.006475
           64              H       7.263401       8.119999       0.437148       0.126200       0.905412 0.63084337E+01  0.59023468E+02                                 1.613166                            1.519518      -0.981284       2.424776                    0.997552       3.462673       9.819301       0.476959       1.372530      -0.688803      -0.014323       0.025232      -0.021433       0.036072      -0.009031      -0.005636      -0.009625       0.001828       0.000436      -0.016432       0.006140       0.010293              1.671907       1.474718      -0.220343       0.129097       1.639458      -0.404109       1.901545           0.000601
           65              H       9.992182       5.411465       1.584660       0.126929       1.173122 0.90640931E+01  0.92542999E+02                                 1.897687                            1.809850      -1.244385       2.300587                    0.994294       3.683188      10.793559       0.442685       1.355165      -0.693285       0.026191      -0.026112      -0.004272       0.037230      -0.009452      -0.001764      -0.005586      -0.002089       0.024007      -0.014654       0.003905       0.010749              1.914793       2.201093      -0.410086      -0.182900       1.735807       0.017312       1.807478           0.000030
           66              H       9.057105       5.420814       3.715756       0.115908       1.040607 0.76737248E+01  0.75222073E+02                                 1.747635                            1.658484      -1.215975       2.302034                    0.995463       3.673042      10.578674       0.464857       1.344150      -0.694063       0.017048      -0.021708       0.021405       0.034929      -0.013929      -0.001459      -0.003430      -0.006083       0.013937      -0.017080       0.004725       0.012355              1.814183       1.742465      -0.213150       0.220788       1.661666      -0.471742       2.038418           0.000021
           67              H       6.116696       7.762976       2.373427       0.115292       0.969425 0.69770035E+01  0.66986686E+02                                 1.686802                            1.596485      -1.065567       2.374918                    0.996561       3.639019      10.475497       0.465688       1.369910      -0.688689      -0.033114       0.010823      -0.004018       0.035069      -0.006454       0.000634      -0.009688       0.012902       0.014140      -0.015412       0.003700       0.011712              1.746199       2.213571      -0.341471      -0.155471       1.477269      -0.001476       1.547758          -0.000088
           68              H       7.601811       0.426199      10.458284       0.126607       0.948014 0.65553532E+01  0.61739907E+02                                 1.645084                            1.538579      -0.963037       2.439576                    0.998053       3.402260       9.585553       0.480244       1.354174      -0.693200       0.016594      -0.013893       0.042773       0.047936       0.010940       0.016962      -0.004191      -0.006171       0.026300      -0.024001       0.004251       0.019751              1.722080       1.430755      -0.165655       0.222216       1.575453      -0.401443       2.160033          -0.000131
           69              H       5.856583       0.680412       6.946847       0.098435       1.143687 0.85539824E+01  0.85265426E+02                                 1.797778                            1.706961      -0.926610       2.435116                    0.998464       3.530356       9.910050       0.481051       1.277351      -0.710327      -0.031739      -0.018362      -0.038932       0.053481       0.010862       0.016241      -0.000665      -0.011888       0.019120      -0.023006       0.004360       0.018647              1.816481       1.875229       0.119043       0.404967       1.607814       0.082166       1.966399           0.000258
           70              H       8.179826       2.609476       9.484205       0.129641       0.953559 0.69274049E+01  0.66855237E+02                                 1.704030                            1.620067      -1.321890       2.256752                    0.994972       3.783367      11.170069       0.446698       1.420780      -0.677711       0.027781       0.024119       0.024229       0.044052       0.007474       0.012405      -0.010316      -0.002101       0.028145      -0.020847       0.002851       0.017995              1.723999       1.777909       0.308147       0.196482       1.785329       0.133055       1.608758          -0.000068
           71              H       6.316199       2.282353       5.357435       0.121921       1.021838 0.75073033E+01  0.71723249E+02                                 1.614215                            1.556997      -0.762260       2.521961                    0.999807       3.185443       8.478242       0.529428       1.210941      -0.726963      -0.014450      -0.029860      -0.019406       0.038432       0.007544       0.006898       0.002407      -0.018818       0.023294      -0.017288       0.004183       0.013105              1.624071       1.439600       0.144714       0.064646       1.997697       0.039071       1.434915           0.000097
           72              H       7.707162       4.454419       8.398463       0.126422       0.930323 0.66869887E+01  0.64022097E+02                                 1.683865                            1.593892      -1.326803       2.251671                    0.994413       3.797566      11.198419       0.449044       1.424683      -0.676670       0.008374       0.009109       0.032779       0.035037       0.003741       0.002282       0.000550      -0.017465      -0.001236      -0.009779      -0.000027       0.009806              1.725629       1.448771       0.016993       0.189126       1.521364      -0.175909       2.206753           0.000076
           73              H       7.787340       6.299362       7.032376       0.129754       1.069926 0.80866303E+01  0.79391689E+02                                 1.724595                            1.663507      -0.871638       2.479199                    0.999103       3.328154       9.237168       0.486167       1.283255      -0.710321       0.015155       0.031276       0.018129       0.039199       0.010350       0.006548       0.002528      -0.017884       0.015091      -0.017313       0.003132       0.014181              1.737297       1.554491       0.201990       0.088249       2.149345       0.034547       1.508056           0.000039
           74              H       6.388918       4.159074       3.955712       0.137531       1.090462 0.82199833E+01  0.81618233E+02                                 1.787874                            1.707579      -1.106752       2.373220                    0.996751       3.487367       9.966008       0.463733       1.330215      -0.698907      -0.009133      -0.005592      -0.036897       0.038419       0.001693       0.003721       0.001374      -0.019817       0.013090      -0.012983       0.004339       0.008644              1.815770       1.564169       0.017262       0.221247       1.570008      -0.161271       2.313131           0.000004
           75              H       6.389858      12.559463       7.177300       0.112064       1.290313 0.97148805E+01  0.10206867E+03                                 2.069063                            1.905434      -1.737892       2.046348                    0.989678       4.332064      13.362380       0.415977       1.401463      -0.679763       0.037932       0.002395       0.007853       0.038810      -0.009225       0.004764       0.008593       0.009293      -0.070304      -0.026850       0.004799       0.022051              2.120245       2.932321       0.173642       0.072971       1.808850       0.158728       1.619565           0.010855
           76              H       9.921339      18.129824      18.994543       0.127333       1.106240 0.81708155E+01  0.79501723E+02                                 1.683130                            1.609901      -0.868943       2.475477                    0.999131       3.220724       8.569206       0.529213       1.189500      -0.732339       0.027069      -0.007359       0.024773       0.037425      -0.002232       0.014716      -0.001371      -0.002814      -0.008284      -0.016186       0.002208       0.013978              1.692397       1.889552      -0.038971       0.394834       1.593053       0.013093       1.594587           0.000094
           77              H       8.984396      16.228802      18.079859       0.119738       1.042045 0.75817430E+01  0.74059968E+02                                 1.746784                            1.645898      -1.211740       2.308091                    0.995404       3.641680      10.453012       0.467976       1.339887      -0.694959       0.014481      -0.030844       0.012977       0.036462      -0.005406       0.012456      -0.001940      -0.019319       0.002806      -0.018671       0.004790       0.013881              1.819457       1.703611      -0.285908       0.114794       2.351794      -0.201247       1.402967           0.000022
           78              H      15.487983      18.455070      16.300383       0.122177       0.997681 0.72030243E+01  0.70025774E+02                                 1.746123                            1.642666      -1.294834       2.271471                    0.993679       3.757402      11.045835       0.448485       1.404801      -0.681287      -0.030986       0.007230      -0.015445       0.035369      -0.000579       0.007989      -0.000030       0.002149      -0.026809      -0.012481       0.003345       0.009135              1.812297       2.232886       0.016935       0.476878       1.563518       0.041426       1.640487           0.000465
           79              H      11.846482       1.650561      17.103404       0.099246       1.209850 0.91551523E+01  0.94900448E+02                                 1.991882                            1.852682      -1.679429       2.061096                    0.991634       4.381805      13.484821       0.420277       1.405942      -0.678297      -0.011790       0.018836      -0.006375       0.023118       0.006326       0.005282       0.008628       0.017028       0.005147      -0.014554      -0.000352       0.014906              2.063924       1.812660      -0.263936       0.157265       2.719066      -0.081021       1.660045           0.014951
           80              H       6.492398       1.572054      18.680937       0.104285       1.283332 0.93538641E+01  0.95145075E+02                                 1.924938                            1.771407      -1.073130       2.368439                    0.996764       3.591719      10.115005       0.478667       1.257989      -0.714548       0.044493      -0.026979      -0.011394       0.053267      -0.008083       0.001005       0.007386       0.009504      -0.053272      -0.020363       0.001876       0.018487              1.978798       2.195709      -0.520620      -0.187930       2.194860       0.262098       1.545826           0.000734
           81              H      13.938521       4.871272      19.581367       0.104669       1.120264 0.77218433E+01  0.76369101E+02                                 1.878505                            1.695610      -1.297492       2.258754                    0.993169       3.912009      11.590919       0.443555       1.396247      -0.682482      -0.001363       0.038513       0.005592       0.038940       0.003565       0.004207       0.000455      -0.012439      -0.045607      -0.016214       0.001363       0.014850              2.022535       1.465414      -0.141503      -0.037891       2.930944       0.563156       1.671246           0.004107
           82              H      12.018967      15.894200      11.724587       0.090157       1.146237 0.83813328E+01  0.84728620E+02                                 1.905642                            1.763532      -1.519046       2.142277                    0.991892       4.160897      12.522700       0.435416       1.391505      -0.682085      -0.039636      -0.011531       0.026482       0.049044      -0.002874      -0.004008      -0.004904       0.034411       0.015838      -0.021129       0.005043       0.016085              1.965235       2.187609       0.160362      -0.529565       1.479323      -0.178094       2.228773           0.000080
           83              H      13.795894      16.696102       8.339068       0.110042       0.964119 0.66443845E+01  0.63164856E+02                                 1.693745                            1.569971      -1.021984       2.395695                    0.996583       3.650376      10.535630       0.463154       1.391104      -0.684465       0.005363       0.006260      -0.041406       0.042219       0.004830      -0.000485      -0.002367       0.025095       0.033897      -0.019259       0.007584       0.011675              1.767372       1.380902       0.022125      -0.144420       1.462793      -0.137633       2.458420           0.000378
           84              H       6.206202      16.625073      10.044894       0.109936       1.168843 0.85768345E+01  0.87359908E+02                                 1.934840                            1.786394      -1.611920       2.096396                    0.991586       4.267458      12.966175       0.430985       1.395271      -0.680425       0.038819       0.011699      -0.008881       0.041505       0.009546       0.001244      -0.013333       0.025581       0.033460      -0.026132       0.009171       0.016961              2.007313       2.771110       0.137446      -0.175695       1.515159      -0.031164       1.735670           0.006482
           85              H      16.043621      17.466235      12.316162       0.126405       0.905710 0.63099582E+01  0.59030881E+02                                 1.612283                            1.518721      -0.973438       2.427937                    0.997711       3.460795       9.807751       0.477631       1.370757      -0.689147       0.014376       0.025118      -0.021077       0.035803       0.008958       0.005485      -0.009670       0.001570       0.000444      -0.016308       0.005919       0.010389              1.670943       1.473971       0.220188      -0.129080       1.638527      -0.403824       1.900329           0.000603
           86              H      13.314835      14.757701      13.463674       0.126255       1.172145 0.90495928E+01  0.92304188E+02                                 1.891525                            1.804353      -1.225223       2.307708                    0.994654       3.680200      10.759010       0.445111       1.349104      -0.694467      -0.026795      -0.026745      -0.004735       0.038153       0.009362       0.001611      -0.005583      -0.002060       0.024293      -0.014561       0.003726       0.010835              1.908441       2.193206       0.407873       0.182047       1.730451       0.017227       1.801665           0.000030
           87              H      14.249912      14.767050      15.594770       0.114591       1.042032 0.76838921E+01  0.75321278E+02                                 1.746816                            1.657688      -1.203272       2.306921                    0.995608       3.673062      10.567056       0.465923       1.341082      -0.694694      -0.017038      -0.022510       0.021428       0.035442       0.014159       0.001434      -0.003321      -0.005773       0.014527      -0.017338       0.004925       0.012413              1.813325       1.741600       0.213050      -0.220710       1.660934      -0.471483       2.037440           0.000023
           88              H       7.867525      17.109212      14.252441       0.113670       0.973544 0.70091385E+01  0.67323709E+02                                 1.686265                            1.595984      -1.047731       2.380889                    0.996751       3.640228      10.456386       0.467928       1.362773      -0.690089       0.034071       0.011571      -0.003802       0.036183       0.006247      -0.000904      -0.009751       0.012851       0.014303      -0.015297       0.003432       0.011865              1.745630       2.212887       0.341318       0.155381       1.476770      -0.001442       1.547234          -0.000088
           89              H      15.705196       9.772435      22.337298       0.125284       0.950860 0.65731215E+01  0.61868659E+02                                 1.639210                            1.533604      -0.883553       2.473546                    0.998930       3.395145       9.521995       0.484977       1.341795      -0.695698      -0.016886      -0.013757       0.043560       0.048702      -0.011146      -0.017100      -0.004342      -0.006520       0.026143      -0.024360       0.004563       0.019797              1.715550       1.426264       0.164653      -0.220723       1.569870      -0.398748       2.150517          -0.000131
           90              H       8.127625      10.026648      18.825861       0.099633       1.143522 0.85577545E+01  0.85367826E+02                                 1.802785                            1.711433      -0.947351       2.427535                    0.998263       3.532722       9.941515       0.478388       1.283486      -0.709016       0.031581      -0.018571      -0.038288       0.052992      -0.011044      -0.016342      -0.000760      -0.011930       0.019575      -0.023258       0.004458       0.018800              1.821615       1.880544      -0.119616      -0.406792       1.612152       0.082471       1.972149           0.000266
           91              H      15.127184      11.955712      21.363219       0.128652       0.954018 0.69269460E+01  0.66814060E+02                                 1.700986                            1.617204      -1.312115       2.260442                    0.995070       3.776784      11.128166       0.448498       1.415856      -0.678661      -0.028153       0.023950       0.024217       0.044188      -0.007663      -0.012437      -0.009983      -0.002025       0.028572      -0.020854       0.002947       0.017907              1.720907       1.774715      -0.307519      -0.196157       1.782222       0.132850       1.605784          -0.000068
           92              H       7.668012      11.628589      17.236449       0.121834       1.024467 0.75335836E+01  0.72053845E+02                                 1.618655                            1.561075      -0.766792       2.519622                    0.999760       3.189842       8.501039       0.527927       1.213045      -0.726480       0.014472      -0.029662      -0.019068       0.038117      -0.007634      -0.007035       0.002719      -0.018361       0.023255      -0.017169       0.003743       0.013426              1.628587       1.443184      -0.145408      -0.064951       2.003960       0.039238       1.438618           0.000096
           93              H      15.599852      13.800655      20.277477       0.124886       0.939020 0.67651249E+01  0.64978411E+02                                 1.695837                            1.604206      -1.346787       2.241982                    0.994121       3.823122      11.303159       0.447031       1.426513      -0.676247      -0.008388       0.008925       0.033465       0.035636      -0.003640      -0.002376       0.000514      -0.017833      -0.000944      -0.009991       0.000110       0.009882              1.738320       1.457767      -0.017159      -0.191824       1.530926      -0.177924       2.226266           0.000078
           94              H      15.519678      15.645598      18.911390       0.131400       1.068270 0.80751386E+01  0.79275630E+02                                 1.725170                            1.664230      -0.876224       2.478276                    0.999143       3.325909       9.240242       0.485075       1.286198      -0.709691      -0.015947       0.030199       0.018399       0.038792      -0.009942      -0.006285       0.002428      -0.018307       0.014396      -0.017002       0.003162       0.013839              1.737836       1.555061      -0.201782      -0.088233       2.149723       0.034221       1.508724           0.000039
           95              H       7.595296      13.505310      15.834726       0.137360       1.092763 0.82402300E+01  0.81861453E+02                                 1.789556                            1.708986      -1.104336       2.374105                    0.996761       3.489924       9.972642       0.463871       1.329134      -0.699119       0.008809      -0.005542      -0.036824       0.038266      -0.001597      -0.003914       0.001427      -0.019639       0.012768      -0.012918       0.004280       0.008639              1.817536       1.565317      -0.017263      -0.221759       1.571154      -0.161519       2.316135           0.000005
           96              H      12.255754       3.213252      19.056314       0.111280       1.294247 0.97467350E+01  0.10245026E+03                                 2.069893                            1.905951      -1.725457       2.050511                    0.989816       4.335011      13.358797       0.416924       1.397641      -0.680472      -0.038318       0.002547       0.007881       0.039203       0.009206      -0.004785       0.008620       0.009475      -0.071243      -0.027137       0.004906       0.022231              2.121132       2.934385      -0.174085      -0.073117       1.809157       0.158736       1.619855           0.010844
           97              W       9.856532       3.750095      15.272136       0.394712     356.892656 0.11394508E+05  0.56147697E+06                                40.455573                           35.114844       1.143225       1.778226                    0.998590     148.406636     481.079481       0.306304       0.405805      -1.156263       0.002528      -0.016321       0.017355       0.023957       0.030157      -0.227457       0.045566      -0.714193       0.092244      -0.477416       0.129144       0.348272             45.169730      47.552518      -2.502362      -6.409037      40.475306       8.417333      47.481367           1.706014
           98              W       8.789081      13.096306       3.393122       0.394749     357.076610 0.11401112E+05  0.56190533E+06                                40.481244                           35.134676       1.136389       1.776625                    0.998603     148.450180     481.325027       0.306079       0.406028      -1.156059      -0.000769      -0.015983       0.017978       0.024068      -0.031691       0.225743       0.044740      -0.716366       0.086012      -0.476638       0.126563       0.350075             45.202768      47.595380       2.515666       6.420234      40.500414       8.426994      47.512510           1.706746
           99              W       9.856534       5.596166      20.364906       0.394748     357.078134 0.11401171E+05  0.56190893E+06                                40.481334                           35.134746       1.136402       1.776626                    0.998603     148.451118     481.328294       0.306079       0.406027      -1.156060       0.000750       0.015977      -0.017972       0.024059      -0.031671       0.225762       0.044760      -0.716368       0.086052      -0.476656       0.126580       0.350076             45.202875      47.595495       2.515668       6.420253      40.500503       8.427021      47.512629           1.706767
          100              W       8.789083      14.942377       8.485892       0.394714     356.890578 0.11394428E+05  0.56147214E+06                                40.455477                           35.114771       1.143201       1.778223                    0.998590     148.405414     481.075379       0.306304       0.405806      -1.156262      -0.002557       0.016317      -0.017367       0.023966       0.030140      -0.227448       0.045583      -0.714135       0.092321      -0.477392       0.129154       0.348237             45.169613      47.552402      -2.502335      -6.409009      40.475220       8.417298      47.481219           1.705994
          101              C       1.775062       1.545872       6.740153       0.190940      32.973374 0.37949077E+03  0.86253162E+04                                 9.143296                            6.626672       0.014060       2.024263                    0.999546      25.676447      72.623408       0.621028       0.433931      -1.053100       0.015998       0.036513       0.023528       0.046289       0.026488       0.011217       0.013467      -0.049422       0.013956      -0.039157      -0.002461       0.041618             11.284163       9.607623       2.227908       3.741472      16.557508       1.864864       7.687358           0.000218
          102              C       9.471033       0.502832       5.314671      -0.163908      33.202225 0.42028201E+03  0.98064175E+04                                 8.957325                            6.822444       0.165680       2.023188                    0.999689      29.525261      84.810343       0.632071       0.415308      -1.063950       0.015878       0.041048       0.005253       0.044324       0.002084       0.018337      -0.011457       0.023873       0.057450      -0.026473      -0.005836       0.032309             10.590440       8.173155       1.048088       2.438201      17.062313       2.063168       6.535852           0.000195
          103              C      10.020146       1.631857       5.880112      -0.172412      35.288981 0.46403380E+03  0.11143490E+05                                 9.477729                            7.284171      -0.112270       1.931932                    0.999063      30.487003      90.019488       0.594830       0.428787      -1.051244      -0.011677      -0.032620      -0.033302       0.048057      -0.013323      -0.008844      -0.007354      -0.027272       0.016306      -0.025682       0.008021       0.017661             11.143074      10.463536       2.011781       3.599972      15.549105       1.771906       7.416581           0.000055
          104              C       2.374517       0.302451       6.958726      -0.172078      36.358500 0.45742983E+03  0.10945897E+05                                 9.663307                            7.206629       0.008181       1.973847                    0.999263      30.283934      89.268759       0.601185       0.425766      -1.053076      -0.012763      -0.037736      -0.007627       0.040560      -0.000214      -0.002640      -0.003307       0.035932       0.017594      -0.021309       0.005557       0.015751             11.660011      10.175304       1.827620       3.374856      17.482605       2.321775       7.322124           0.000541
          105              C      14.713259      17.976532       5.585512       0.156165      35.879098 0.37791365E+03  0.85429400E+04                                 9.589089                            6.565865       0.161810       2.075009                    0.999577      25.377626      70.564206       0.633386       0.427782      -1.061515      -0.007987      -0.035549      -0.023160       0.043173       0.021424       0.019260       0.037831      -0.051210      -0.086899      -0.048334      -0.018188       0.066522             12.787147       9.839869       3.560408       3.907951      20.313131       4.231765       8.208441          -0.000661
          106              C       6.461648      17.875594       6.436050      -0.145073      35.319713 0.44309148E+03  0.10574127E+05                                 9.601564                            7.183943      -0.189208       1.915385                    0.998296      30.446912      91.179395       0.587613       0.436781      -1.040889       0.026407       0.034697       0.013208       0.045560      -0.007208      -0.024692       0.003822       0.010009       0.033247      -0.021214      -0.010745       0.031959             11.481082      10.551414       2.925652       4.029470      15.793001       2.841132       8.098832           0.007506
          107              C      12.833781      16.512913       4.894154       0.091581      25.594616 0.30360975E+03  0.65480237E+04                                 7.633923                            5.842621       0.469326       2.174437                    0.999785      25.544151      71.146594       0.673567       0.421629      -1.057182       0.017880      -0.042551      -0.005397       0.046470      -0.013748      -0.015495      -0.009458       0.030019       0.029701      -0.030777       0.005047       0.025730              8.921864       9.974137       0.772970       0.516657      11.453860       3.129981       5.337595           0.001538
          108              C       4.539284      14.709091       4.392859      -0.024169      30.353060 0.38609194E+03  0.89323347E+04                                 8.824301                            6.776931      -0.172700       1.933353                    0.998293      29.075451      86.687328       0.593506       0.446074      -1.031918      -0.076029       0.013664      -0.008531       0.077716       0.007532       0.000186      -0.003695      -0.029250       0.018833      -0.019633       0.004838       0.014795             10.446201       9.827032       0.773084       0.623744      15.132866       4.177206       6.378704           0.005800
          109              C       5.968458       2.598263      12.658277       0.086873      27.556503 0.33936193E+03  0.75592733E+04                                 8.115061                            6.262373       0.203055       2.077867                    0.999277      26.704259      76.696716       0.634517       0.433357      -1.045287      -0.035940       0.009318       0.037690       0.052906      -0.008051      -0.018144      -0.002748      -0.000499      -0.076300      -0.033394       0.009599       0.023795              9.393021      11.029013       0.569585       1.009824       4.481858      -1.174965      12.668191           0.001820
          110              C       4.992360       2.158993      14.513779      -0.054022      30.660870 0.41996638E+03  0.98824678E+04                                 8.747287                            6.994886      -0.028211       1.968977                    0.998649      29.556983      87.709600       0.595768       0.436896      -1.041493       0.075294       0.015235      -0.004796       0.076970       0.012944      -0.009803      -0.010787       0.025742       0.058295      -0.028850       0.000119       0.028730              9.961355      10.244988       0.199820       0.784604       5.366530      -0.845212      14.272547           0.004295
          111              C       4.026518       2.198246      13.575337      -0.124681      34.591039 0.46256062E+03  0.11129869E+05                                 9.447457                            7.311305      -0.046476       1.950069                    0.999083      30.642283      91.384256       0.587398       0.433364      -1.045577       0.016332       0.014901      -0.070066       0.073471       0.036475      -0.010335      -0.028489       0.053035       0.093472      -0.065362       0.010865       0.054498             10.967844      13.829192       0.601681       0.823439       5.169303      -0.934293      13.905039           0.008606
          112              C       4.024654       2.583308      11.094999       0.172707      35.560395 0.37047337E+03  0.83715210E+04                                 9.620067                            6.583115       0.115587       2.064050                    0.999628      25.444803      71.804886       0.617905       0.438669      -1.050040       0.010668       0.002200       0.043044       0.044401       0.010973       0.024802      -0.010487       0.032898       0.142152      -0.046981      -0.010342       0.057323             12.664954      10.959953       1.668515       5.403622       6.644707      -2.219839      20.390201           0.000040
          113              C       2.922699       1.835610      10.814654      -0.148832      35.102236 0.43668659E+03  0.10325312E+05                                 9.433615                            7.062914       0.053430       1.997673                    0.999362      29.542773      86.464079       0.604705       0.428380      -1.051841      -0.031978       0.004233      -0.026772       0.041920      -0.005567      -0.018484      -0.011521      -0.000353       0.008002      -0.024233       0.003730       0.020503             11.410782      11.336972       2.056354       4.604365       6.955752      -1.523067      15.939623           0.000575
          114              C       4.586820       3.407644      10.109041      -0.163663      34.893601 0.46144654E+03  0.11074983E+05                                 9.417951                            7.258375      -0.029880       1.962099                    0.998517      30.473839      90.196673       0.596068       0.428143      -1.050775      -0.018576       0.013431      -0.041581       0.047481       0.017679       0.006790       0.006979      -0.007357      -0.020545      -0.014774      -0.009712       0.024486             11.141177       9.312524       1.674429       2.485872       6.885342      -2.750632      17.225666           0.000093
          115              C       4.002280       3.418858       8.835611      -0.190181      36.514450 0.48389520E+03  0.11742207E+05                                 9.695316                            7.425028      -0.037612       1.949928                    0.999211      31.000490      91.997645       0.590788       0.427244      -1.052249       0.015541       0.019156       0.046116       0.052299       0.007033      -0.012145      -0.014584      -0.014670       0.013603      -0.016696      -0.008078       0.024774             11.533381      11.699948       2.107259       3.953669       7.007537      -2.050294      15.892658           0.000529
          116              C      11.613413       1.979540       9.619626      -0.165975      37.485633 0.46939022E+03  0.11305688E+05                                 9.880390                            7.340101      -0.030817       1.961717                    0.999114      30.369841      89.837528       0.590802       0.430429      -1.050131       0.012850       0.000438       0.043534       0.045393       0.011231      -0.004058       0.005629       0.025624      -0.042959      -0.019205      -0.005082       0.024286             12.168781      10.915403       1.722061       3.185810       7.090489      -2.970763      18.500451           0.000460
          117              C       2.852779       2.697329       8.550514       0.188995      34.265257 0.37444094E+03  0.85089611E+04                                 9.442177                            6.634562       0.004884       2.023250                    0.999705      25.851657      73.871604       0.611421       0.440831      -1.045641      -0.027278       0.003735      -0.042250       0.050429       0.001909       0.026673      -0.004221      -0.023864       0.075548      -0.036458      -0.000586       0.037044             12.113367      10.457029       2.028446       4.353352       7.486049      -2.634306      18.397023           0.000023
          118              C       2.349349       3.910467       6.485942       0.184434      33.808653 0.38831488E+03  0.88712686E+04                                 9.340093                            6.705611      -0.050037       2.003536                    0.999518      25.768982      72.925283       0.617420       0.434234      -1.053566      -0.003775      -0.046167       0.027831       0.054039       0.006332       0.015077      -0.029565      -0.057149       0.019151      -0.041533      -0.005593       0.047126             12.507671       5.812540      -0.129613      -0.920090      17.933547      -7.378368      13.776925           0.000745
          119              C       2.665396       8.604136       2.249885      -0.051843      29.861054 0.43142773E+03  0.10160552E+05                                 8.485693                            7.014860       0.181014       2.035440                    0.999742      29.069673      84.650177       0.608045       0.427722      -1.053236      -0.038983       0.055785       0.024757       0.072419      -0.029960      -0.041492       0.006508      -0.010266       0.069974      -0.053993      -0.003160       0.057153              9.625954       6.443640      -0.482871      -1.944728      10.957055      -3.509041      11.477167          -0.000221
          120              C      11.027947       8.465440       4.181413       0.081949      25.469478 0.32971049E+03  0.72727512E+04                                 7.625076                            6.127877       0.356159       2.126469                    0.999699      26.379124      74.761499       0.650162       0.427089      -1.051807       0.022340      -0.009444      -0.041100       0.047723      -0.007461      -0.023299       0.018073       0.017506       0.009093      -0.025542      -0.010019       0.035561              8.687777       6.426834      -1.536193      -1.530575      11.272472      -2.555896       8.364026           0.002351
          121              C       2.984235       7.387258       2.789192      -0.098048      30.511128 0.43943089E+03  0.10399885E+05                                 8.627904                            7.091181       0.153537       2.032453                    0.998878      29.251954      85.475499       0.603101       0.429119      -1.052055      -0.021912      -0.021980       0.054266       0.062514      -0.018956      -0.047837      -0.007420      -0.007622       0.105718      -0.057910      -0.004712       0.062622              9.727340       7.406367      -1.737284      -1.752984      11.260424      -2.779958      10.515228          -0.000064
          122              C      11.701051       6.181597       4.877523       0.162061      34.329256 0.38362524E+03  0.87445989E+04                                 9.400919                            6.680942       0.021170       2.028609                    0.999769      25.793289      73.105008       0.615848       0.436314      -1.051459      -0.000351       0.034588      -0.027791       0.044371      -0.013160      -0.017904      -0.031307      -0.066747       0.036624      -0.051967       0.000022       0.051945             12.542220       5.980353      -0.602434      -0.692861      17.785181      -7.938518      13.861125           0.000592
          123              C      11.278729       6.252630       6.184215      -0.179959      34.650485 0.45219625E+03  0.10728892E+05                                 9.230505                            7.078388       0.230043       2.040812                    0.999705      29.847117      86.007968       0.621305       0.415502      -1.065513      -0.006544      -0.035050       0.035645       0.050418      -0.018554      -0.002715       0.019116      -0.040608      -0.013792      -0.026441      -0.011695       0.038136             11.361519       6.113211       0.145292      -1.427091      14.772112      -6.394162      13.199232           0.000729
          124              C       2.784725       4.962849       4.369101      -0.148267      35.494348 0.45137810E+03  0.10775256E+05                                 9.618302                            7.224881      -0.074585       1.959038                    0.998395      29.814238      88.047708       0.591653       0.433663      -1.047269       0.001375      -0.039668       0.015147       0.042483       0.008073       0.001151       0.004666       0.020274       0.021826      -0.017264       0.005949       0.011315             12.015284       6.197493      -1.292382      -0.480475      17.126952      -6.433960      12.721406           0.000279
          125              C       2.802437       3.852519       5.181626      -0.166511      34.855425 0.44076817E+03  0.10422938E+05                                 9.344658                            7.016434       0.122361       2.011037                    0.999645      29.766495      86.494454       0.618404       0.418846      -1.060126      -0.004634       0.026350      -0.038858       0.047178      -0.009621      -0.000965       0.017824      -0.010940      -0.021206      -0.019798      -0.003689       0.023487             11.739667       6.093721      -0.194159      -1.344764      15.544177      -6.962859      13.581104           0.000289
          126              C      11.291779       5.121738       7.027625      -0.158049      33.839252 0.44553886E+03  0.10558346E+05                                 9.147396                            7.056964       0.114997       2.010995                    0.999518      29.692007      86.215682       0.616615       0.419162      -1.060508       0.002294       0.046387      -0.009502       0.047406       0.001724      -0.005755      -0.000839       0.014765       0.033095      -0.013098      -0.000792       0.013890             11.151131       5.859798      -0.794495      -0.810770      15.719119      -5.635376      11.874477          -0.000094
          127              C       5.467836      15.604460       4.708841      -0.122860      33.704652 0.43265166E+03  0.10265629E+05                                 9.343071                            7.099021      -0.118132       1.937573                    0.997709      30.274845      90.460822       0.590975       0.436807      -1.040670      -0.018656       0.075196       0.001332       0.077488       0.001956      -0.013975       0.012302      -0.007396      -0.112821      -0.043420       0.018409       0.025010             10.969254      12.943726       0.878688       0.431115      13.653558       3.734077       6.310479           0.009945
          128              C      12.209147      10.892108      18.619167       0.191825      32.941123 0.37908149E+03  0.86136499E+04                                 9.137875                            6.623371       0.010475       2.023381                    0.999607      25.658936      72.562829       0.621147       0.433967      -1.053083      -0.014310       0.035699       0.024405       0.045550      -0.027824      -0.011971       0.013753      -0.048503       0.013967      -0.039906      -0.002777       0.042682             11.276648       9.601228      -2.225167      -3.738696      16.546348       1.863397       7.682368           0.000111
          129              C      13.835975       9.849068      17.193685      -0.164111      33.238337 0.42091751E+03  0.98251143E+04                                 8.965710                            6.829665       0.167120       2.023358                    0.999664      29.540089      84.874112       0.631440       0.415559      -1.063772      -0.016430       0.041386       0.004708       0.044776      -0.001787      -0.018751      -0.010504       0.025449       0.057454      -0.026427      -0.006237       0.032664             10.600007       8.177547      -1.048901      -2.437697      17.082442       2.065035       6.540032           0.000183
          130              C      13.286863      10.978093      17.759126      -0.173978      35.324415 0.46466932E+03  0.11162662E+05                                 9.482795                            7.288304      -0.115706       1.930765                    0.999078      30.511453      90.109905       0.594761       0.428687      -1.051297       0.011947      -0.031866      -0.034689       0.048595       0.012489       0.009519      -0.007299      -0.025331       0.014324      -0.024751       0.008146       0.016605             11.148470      10.467809      -2.010316      -3.600752      15.558304       1.770924       7.419298           0.000134
          131              C      11.609690       9.648687      18.837740      -0.169279      36.290548 0.45631182E+03  0.10913778E+05                                 9.658796                            7.203859       0.000182       1.972047                    0.999205      30.243805      89.163581       0.600472       0.426481      -1.052508       0.013265      -0.039278      -0.008354       0.042291      -0.000833       0.001231      -0.003772       0.034845       0.017793      -0.020930       0.006244       0.014686             11.653957      10.169282      -1.825403      -3.372084      17.474492       2.319938       7.318096           0.000464
          132              C      13.255163       8.630321      17.464526       0.157206      35.828807 0.37743657E+03  0.85290555E+04                                 9.578627                            6.560836       0.162144       2.075577                    0.999559      25.361114      70.494523       0.633787       0.427667      -1.061637       0.007826      -0.035415      -0.022544       0.042705      -0.020351      -0.019742       0.038438      -0.050111      -0.087953      -0.049397      -0.016819       0.066217             12.770605       9.828584      -3.553740      -3.902425      20.284449       4.223994       8.198783          -0.000727
          133              C      12.183974       8.529383      18.315064      -0.147921      35.407923 0.44452948E+03  0.10617103E+05                                 9.616085                            7.194991      -0.194029       1.913457                    0.998247      30.498815      91.373860       0.587232       0.436708      -1.040927      -0.025856       0.032810       0.013169       0.043800       0.007128       0.025474       0.002986       0.009971       0.031658      -0.022132      -0.010139       0.032271             11.498412      10.566427      -2.929339      -4.034707      15.818883       2.845383       8.109925           0.007487
          134              C       5.811839       7.166702      16.773168       0.090294      25.612524 0.30385886E+03  0.65549494E+04                                 7.638276                            5.845626       0.468863       2.174161                    0.999795      25.556492      71.196820       0.673267       0.421717      -1.057094      -0.017908      -0.041636      -0.004978       0.045597       0.013586       0.015903      -0.009640       0.031883       0.031820      -0.031618       0.004895       0.026723              8.927056       9.980541      -0.772836      -0.516849      11.460163       3.131796       5.340463           0.001256
          135              C       4.783532       5.362880      16.271873      -0.021401      30.222398 0.38407462E+03  0.88728335E+04                                 8.794404                            6.754725      -0.162264       1.937456                    0.998273      28.997773      86.355119       0.595153       0.445483      -1.032399       0.077839       0.013960      -0.008565       0.079544      -0.006361      -0.000734      -0.003326      -0.028672       0.017559      -0.018692       0.004738       0.013954             10.408523       9.790318      -0.765127      -0.619640      15.079431       4.159364       6.355821           0.005770
          136              C       3.354354      11.944474       0.779263       0.086024      27.586855 0.33991695E+03  0.75742227E+04                                 8.120700                            6.267795       0.209850       2.079520                    0.999240      26.717144      76.730034       0.634239       0.433399      -1.045332       0.035427       0.010069       0.038841       0.053526       0.008160       0.017553      -0.002690       0.000114      -0.076022      -0.032870       0.009141       0.023729              9.399444      11.034096      -0.568883      -1.015493       4.484883      -1.175333      12.679352           0.001824
          137              C       4.330451      11.505204       2.634765      -0.054338      30.729573 0.42117950E+03  0.99197078E+04                                 8.766733                            7.010473      -0.037081       1.965872                    0.998578      29.606100      87.938577       0.594314       0.437581      -1.040923      -0.074091       0.015637      -0.004394       0.075850      -0.012836       0.008884      -0.010547       0.023667       0.058352      -0.028043       0.000278       0.027766              9.983771      10.273790      -0.200367      -0.789990       5.377973      -0.845908      14.299551           0.004308
          138              C       5.296293      11.544457       1.696323      -0.126422      34.559147 0.46221270E+03  0.11117474E+05                                 9.431323                            7.297763      -0.035195       1.953572                    0.999074      30.629267      91.277084       0.589350       0.432085      -1.046531      -0.017665       0.014392      -0.070969       0.074537      -0.036537       0.011035      -0.027985       0.052181       0.090543      -0.064398       0.009987       0.054412             10.948664      13.811089      -0.602456      -0.819425       5.160597      -0.932626      13.874307           0.008601
          139              C       9.959556      11.929544      22.974013       0.173047      35.527345 0.37011522E+03  0.83611229E+04                                 9.613329                            6.579485       0.107924       2.061904                    0.999630      25.431601      71.749805       0.618159       0.438610      -1.050111      -0.010012       0.002181       0.040386       0.041665      -0.010267      -0.024028      -0.010090       0.031689       0.141244      -0.045702      -0.010788       0.056490             12.654336      10.950212      -1.669078      -5.393859       6.641876      -2.219456      20.370921           0.000091
          140              C      11.061510      11.181846      22.693668      -0.150308      35.154268 0.43751952E+03  0.10350030E+05                                 9.441937                            7.068830       0.056820       1.998155                    0.999385      29.574708      86.581138       0.604551       0.428281      -1.051892       0.031883       0.004670      -0.025777       0.041264       0.006196       0.019431      -0.011958      -0.002079       0.007903      -0.025762       0.004668       0.021094             11.420776      11.345117      -2.058319      -4.606970       6.962231      -1.525498      15.954980           0.000567
          141              C       9.397392      12.753880      21.988055      -0.166255      34.935302 0.46215982E+03  0.11095780E+05                                 9.419498                            7.258681      -0.027992       1.962236                    0.998513      30.507126      90.294078       0.596741       0.427518      -1.051216       0.017711       0.014404      -0.041045       0.046967      -0.017725      -0.006249       0.007955      -0.008593      -0.020441      -0.014831      -0.010043       0.024874             11.142731       9.317180      -1.677726      -2.485695       6.887284      -2.749691      17.223728           0.000103
          142              C       9.981932      12.765094      20.714625      -0.190396      36.545321 0.48443068E+03  0.11758588E+05                                 9.700182                            7.428377      -0.034574       1.950393                    0.999183      31.020050      92.072445       0.590738       0.427157      -1.052291      -0.013721       0.018393       0.048254       0.053433      -0.007587       0.010830      -0.013903      -0.016177       0.010799      -0.015903      -0.007973       0.023877             11.539195      11.706961      -2.108607      -3.956782       7.010683      -2.050817      15.899941           0.000550
          143              C      11.693597      11.325776      21.498640      -0.165528      37.496537 0.46962067E+03  0.11313325E+05                                 9.883755                            7.342333      -0.030134       1.961772                    0.999125      30.375630      89.881063       0.590624       0.430479      -1.050035      -0.015448       0.000679       0.043904       0.046548      -0.010964       0.005080       0.004114       0.023267      -0.040261      -0.017583      -0.005403       0.022986             12.172807      10.917930      -1.723046      -3.185581       7.093837      -2.973097      18.506655           0.000477
          144              C      11.131432      12.043565      20.429528       0.187045      34.290587 0.37476529E+03  0.85176984E+04                                 9.443834                            6.635375       0.005861       2.023442                    0.999686      25.865189      73.902678       0.611703       0.440558      -1.045862       0.026539       0.003860      -0.042612       0.050349      -0.001687      -0.026963      -0.002485      -0.023457       0.074319      -0.036247      -0.000543       0.036790             12.115456      10.458955      -2.029010      -4.353447       7.488095      -2.635984      18.399319           0.000020
          145              C      11.634865      13.256703      18.364956       0.183643      33.814917 0.38843085E+03  0.88742598E+04                                 9.339527                            6.705416      -0.047460       2.004484                    0.999546      25.771226      72.924428       0.617616       0.434079      -1.053698       0.004524      -0.046077       0.028597       0.054419      -0.005133      -0.015744      -0.029472      -0.056004       0.018991      -0.041075      -0.005762       0.046836             12.507563       5.812167       0.129672       0.919256      17.933546      -7.380259      13.776974           0.000651
          146              C      11.318827      17.950372      14.128899      -0.050968      29.821359 0.43074078E+03  0.10139594E+05                                 8.474081                            7.003291       0.191385       2.038900                    0.999711      29.047278      84.544892       0.609371       0.426992      -1.053763       0.039530       0.053949       0.027080       0.072156       0.030289       0.041406       0.006968      -0.010555       0.069160      -0.054005      -0.003320       0.057326              9.614125       6.433510       0.481434       1.943105      10.940977      -3.508009      11.467887          -0.000180
          147              C      12.279075      17.811676      16.060427       0.081216      25.468651 0.32968668E+03  0.72723274E+04                                 7.628112                            6.130574       0.352191       2.125547                    0.999707      26.376794      74.763235       0.649534       0.427496      -1.051523      -0.019722      -0.009429      -0.038635       0.044391       0.007885       0.023908       0.019610       0.017344       0.009350      -0.026957      -0.010096       0.037054              8.691649       6.428997       1.537263       1.529345      11.280002      -2.558179       8.365947           0.002163
          148              C      10.999986      16.733494      14.668206      -0.102330      30.619020 0.44139532E+03  0.10458023E+05                                 8.646001                            7.104400       0.158245       2.033025                    0.998803      29.323974      85.733436       0.602873       0.428803      -1.052250       0.020701      -0.021895       0.053707       0.061582       0.017610       0.046744      -0.006965      -0.004404       0.103803      -0.055221      -0.006440       0.061661              9.749820       7.420672       1.741463       1.755963      11.287961      -2.790024      10.540826          -0.000068
          149              C      11.605966      15.527833      16.756537       0.163270      34.271346 0.38284237E+03  0.87222026E+04                                 9.390966                            6.673543       0.024207       2.030064                    0.999737      25.767381      73.009926       0.616277       0.436239      -1.051516      -0.000983       0.031959      -0.027570       0.042219       0.014058       0.017998      -0.029496      -0.066164       0.035435      -0.051775       0.001801       0.049974             12.530393       5.974431       0.599969       0.692021      17.766198      -7.935189      13.850551           0.000484
          150              C      12.028289      15.598866      18.063229      -0.180833      34.681849 0.45273496E+03  0.10743881E+05                                 9.232886                            7.080331       0.232960       2.041182                    0.999699      29.862805      86.036109       0.621576       0.415235      -1.065782       0.007675      -0.034847       0.036475       0.051026       0.017706       0.002620       0.019001      -0.039823      -0.016102      -0.025328      -0.012203       0.037531             11.365260       6.115163      -0.146997       1.427877      14.775019      -6.399017      13.205597           0.000740
          151              C      11.199491      14.309085      16.248115      -0.152987      35.686465 0.45443823E+03  0.10867585E+05                                 9.658611                            7.254942      -0.087787       1.954052                    0.998358      29.905779      88.421377       0.589690       0.434334      -1.046774      -0.000669      -0.040556       0.015816       0.043536      -0.008448      -0.001125       0.004697       0.022530       0.023470      -0.018633       0.006653       0.011980             12.069875       6.223584       1.299971       0.476962      17.218032      -6.473370      12.768010           0.000218
          152              C      11.181777      13.198755      17.060640      -0.162752      34.745354 0.43908892E+03  0.10373559E+05                                 9.326673                            7.004303       0.126858       2.013095                    0.999643      29.709911      86.296190       0.618760       0.418995      -1.060008       0.003240       0.026118      -0.040028       0.047905       0.010879       0.002319       0.017770      -0.009778      -0.019961      -0.019578      -0.004673       0.024251             11.714438       6.082970       0.196480       1.341124      15.512883      -6.941146      13.547459           0.000254
          153              C      12.015236      14.467974      18.906639      -0.158203      33.889796 0.44636883E+03  0.10584383E+05                                 9.161853                            7.067980       0.110004       2.009444                    0.999489      29.717765      86.354975       0.615469       0.419689      -1.060030      -0.003967       0.046625      -0.010091       0.047869      -0.001453       0.006530      -0.000750       0.015611       0.032895      -0.013423      -0.001117       0.014539             11.170245       5.869300       0.795405       0.811250      15.747650      -5.649057      11.893787          -0.000063
          154              C      13.177782       6.258249      16.587855      -0.124904      33.795595 0.43421712E+03  0.10312112E+05                                 9.360720                            7.112575      -0.116745       1.937340                    0.997636      30.319239      90.635426       0.590320       0.436896      -1.040614       0.019732       0.073888       0.000889       0.076482      -0.003744       0.013054       0.012681      -0.007174      -0.110375      -0.042606       0.017855       0.024751             10.990428      12.970571      -0.883740      -0.433186      13.678444       3.741695       6.322268           0.010023
          155              C       6.436468       7.800364       5.138861       0.191825      32.941129 0.37908160E+03  0.86136531E+04                                 9.137875                            6.623372       0.010474       2.023381                    0.999607      25.658940      72.562842       0.621147       0.433967      -1.053083       0.014310      -0.035699      -0.024405       0.045550      -0.027824      -0.011971       0.013753      -0.048503       0.013967      -0.039906      -0.002777       0.042682             11.276648       9.601230      -2.225169      -3.738698      16.546343       1.863399       7.682371           0.000110
          156              C       4.809640       8.843404       6.564343      -0.164111      33.238341 0.42091756E+03  0.98251160E+04                                 8.965711                            6.829665       0.167119       2.023357                    0.999664      29.540093      84.874132       0.631440       0.415559      -1.063772       0.016430      -0.041386      -0.004708       0.044776      -0.001787      -0.018751      -0.010504       0.025449       0.057454      -0.026427      -0.006237       0.032664             10.600009       8.177549      -1.048904      -2.437698      17.082444       2.065037       6.540033           0.000181
          157              C       5.358752       7.714379       5.998902      -0.173979      35.324428 0.46466951E+03  0.11162668E+05                                 9.482799                            7.288306      -0.115707       1.930765                    0.999078      30.511460      90.109937       0.594760       0.428687      -1.051297      -0.011947       0.031866       0.034689       0.048595       0.012489       0.009519      -0.007298      -0.025331       0.014324      -0.024751       0.008146       0.016605             11.148475      10.467814      -2.010321      -3.600754      15.558310       1.770928       7.419302           0.000133
          158              C       7.035925       9.043785       4.920288      -0.169279      36.290502 0.45631131E+03  0.10913762E+05                                 9.658785                            7.203853       0.000188       1.972048                    0.999205      30.243780      89.163460       0.600472       0.426481      -1.052508      -0.013265       0.039278       0.008354       0.042291      -0.000833       0.001230      -0.003773       0.034844       0.017792      -0.020930       0.006244       0.014685             11.653941      10.169273      -1.825398      -3.372081      17.474461       2.319933       7.318089           0.000464
          159              C       5.390452      10.062151       6.293502       0.157205      35.828827 0.37743678E+03  0.85290612E+04                                 9.578630                            6.560838       0.162143       2.075577                    0.999559      25.361122      70.494548       0.633787       0.427667      -1.061637      -0.007826       0.035415       0.022544       0.042705      -0.020351      -0.019742       0.038438      -0.050111      -0.087953      -0.049397      -0.016819       0.066217             12.770611       9.828586      -3.553745      -3.902425      20.284461       4.223998       8.198786          -0.000727
          160              C       6.461641      10.163089       5.442964      -0.147921      35.407873 0.44452896E+03  0.10617086E+05                                 9.616073                            7.194985      -0.194020       1.913460                    0.998247      30.498770      91.373644       0.587232       0.436708      -1.040927       0.025856      -0.032810      -0.013169       0.043800       0.007129       0.025473       0.002985       0.009971       0.031658      -0.022132      -0.010138       0.032270             11.498394      10.566416      -2.929337      -4.034702      15.818850       2.845379       8.109916           0.007487
          161              C      12.833776      11.525770       6.984860       0.090294      25.612532 0.30385896E+03  0.65549524E+04                                 7.638278                            5.845627       0.468862       2.174160                    0.999795      25.556498      71.196854       0.673267       0.421717      -1.057094       0.017908       0.041636       0.004978       0.045597       0.013585       0.015903      -0.009640       0.031883       0.031820      -0.031618       0.004895       0.026723              8.927059       9.980542      -0.772838      -0.516850      11.460171       3.131799       5.340465           0.001256
          162              C      13.862083      13.329592       7.486155      -0.021400      30.222387 0.38407448E+03  0.88728292E+04                                 8.794401                            6.754723      -0.162265       1.937456                    0.998273      28.997767      86.355091       0.595153       0.445483      -1.032399      -0.077839      -0.013960       0.008565       0.079544      -0.006360      -0.000734      -0.003326      -0.028672       0.017559      -0.018692       0.004738       0.013954             10.408520       9.790312      -0.765125      -0.619638      15.079428       4.159363       6.355819           0.005770
          163              C      15.291261       6.747998      22.978765       0.086024      27.586845 0.33991677E+03  0.75742178E+04                                 8.120698                            6.267793       0.209851       2.079521                    0.999240      26.717137      76.730004       0.634239       0.433399      -1.045332      -0.035427      -0.010069      -0.038841       0.053526       0.008160       0.017553      -0.002690       0.000114      -0.076022      -0.032870       0.009141       0.023729              9.399441      11.034094      -0.568883      -1.015493       4.484881      -1.175333      12.679348           0.001823
          164              C      14.315164       7.187268      21.123263      -0.054338      30.729579 0.42117958E+03  0.99197107E+04                                 8.766735                            7.010474      -0.037083       1.965872                    0.998578      29.606106      87.938610       0.594314       0.437581      -1.040923       0.074091      -0.015637       0.004394       0.075850      -0.012836       0.008884      -0.010547       0.023667       0.058352      -0.028044       0.000278       0.027766              9.983774      10.273795      -0.200367      -0.789991       5.377974      -0.845908      14.299554           0.004307
          165              C      13.349322       7.148015      22.061705      -0.126421      34.559161 0.46221294E+03  0.11117481E+05                                 9.431327                            7.297765      -0.035197       1.953571                    0.999074      30.629274      91.277129       0.589349       0.432085      -1.046531       0.017665      -0.014392       0.070969       0.074537      -0.036537       0.011035      -0.027985       0.052182       0.090544      -0.064399       0.009987       0.054412             10.948669      13.811098      -0.602456      -0.819425       5.160599      -0.932627      13.874312           0.008601
          166              C       8.686059       6.762928       0.784015       0.173047      35.527352 0.37011528E+03  0.83611244E+04                                 9.613330                            6.579486       0.107924       2.061904                    0.999630      25.431603      71.749809       0.618159       0.438610      -1.050111       0.010011      -0.002181      -0.040386       0.041665      -0.010267      -0.024028      -0.010090       0.031690       0.141244      -0.045702      -0.010788       0.056490             12.654338      10.950212      -1.669077      -5.393860       6.641876      -2.219457      20.370926           0.000091
          167              C       7.584105       7.510626       1.064360      -0.150308      35.154256 0.43751933E+03  0.10350024E+05                                 9.441935                            7.068829       0.056821       1.998156                    0.999385      29.574700      86.581108       0.604551       0.428281      -1.051892      -0.031883      -0.004670       0.025777       0.041265       0.006196       0.019431      -0.011958      -0.002078       0.007903      -0.025762       0.004668       0.021094             11.420775      11.345115      -2.058318      -4.606969       6.962229      -1.525498      15.954979           0.000566
          168              C       9.248223       5.938592       1.769973      -0.166254      34.935305 0.46215984E+03  0.11095781E+05                                 9.419498                            7.258681      -0.027992       1.962236                    0.998513      30.507127      90.294081       0.596741       0.427518      -1.051216      -0.017711      -0.014404       0.041045       0.046967      -0.017725      -0.006249       0.007955      -0.008592      -0.020441      -0.014831      -0.010043       0.024874             11.142732       9.317180      -1.677726      -2.485696       6.887283      -2.749692      17.223732           0.000099
          169              C       8.663683       5.927378       3.043403      -0.190396      36.545329 0.48443077E+03  0.11758592E+05                                 9.700184                            7.428378      -0.034575       1.950392                    0.999183      31.020053      92.072463       0.590738       0.427157      -1.052291       0.013721      -0.018393      -0.048254       0.053433      -0.007587       0.010830      -0.013903      -0.016176       0.010799      -0.015903      -0.007973       0.023877             11.539199      11.706964      -2.108607      -3.956784       7.010684      -2.050819      15.899948           0.000548
          170              C       6.952018       7.366696       2.259388      -0.165528      37.496537 0.46962062E+03  0.11313323E+05                                 9.883755                            7.342332      -0.030134       1.961772                    0.999125      30.375628      89.881052       0.590624       0.430479      -1.050036       0.015448      -0.000679      -0.043905       0.046548      -0.010964       0.005081       0.004114       0.023267      -0.040261      -0.017583      -0.005403       0.022986             12.172808      10.917929      -1.723045      -3.185581       7.093837      -2.973098      18.506657           0.000476
          171              C       7.514183       6.648907       3.328500       0.187045      34.290592 0.37476532E+03  0.85176990E+04                                 9.443834                            6.635375       0.005860       2.023442                    0.999686      25.865190      73.902680       0.611703       0.440558      -1.045862      -0.026539      -0.003860       0.042612       0.050349      -0.001687      -0.026963      -0.002485      -0.023457       0.074319      -0.036247      -0.000543       0.036790             12.115458      10.458956      -2.029009      -4.353449       7.488095      -2.635985      18.399324           0.000019
          172              C       7.010750       5.435769       5.393072       0.183643      33.814917 0.38843086E+03  0.88742602E+04                                 9.339527                            6.705416      -0.047460       2.004484                    0.999546      25.771227      72.924432       0.617616       0.434079      -1.053698      -0.004524       0.046077      -0.028597       0.054418      -0.005133      -0.015744      -0.029472      -0.056004       0.018991      -0.041075      -0.005762       0.046836             12.507562       5.812167       0.129672       0.919256      17.933542      -7.380258      13.776976           0.000651
          173              C       7.326788       0.742100       9.629129      -0.050968      29.821363 0.43074085E+03  0.10139597E+05                                 8.474083                            7.003292       0.191383       2.038899                    0.999711      29.047283      84.544924       0.609371       0.426992      -1.053763      -0.039530      -0.053949      -0.027080       0.072156       0.030289       0.041406       0.006969      -0.010555       0.069160      -0.054005      -0.003320       0.057326              9.614127       6.433511       0.481434       1.943105      10.940979      -3.508009      11.467890          -0.000180
          174              C       6.366540       0.880796       7.697601       0.081216      25.468654 0.32968672E+03  0.72723291E+04                                 7.628114                            6.130575       0.352188       2.125546                    0.999707      26.376798      74.763264       0.649534       0.427496      -1.051522       0.019722       0.009429       0.038635       0.044391       0.007884       0.023908       0.019610       0.017344       0.009350      -0.026957      -0.010096       0.037054              8.691652       6.428999       1.537264       1.529345      11.280007      -2.558181       8.365950           0.002162
          175              C       7.645629       1.958978       9.089822      -0.102330      30.619016 0.44139523E+03  0.10458020E+05                                 8.645999                            7.104398       0.158247       2.033026                    0.998803      29.323969      85.733410       0.602873       0.428803      -1.052250      -0.020701       0.021895      -0.053707       0.061582       0.017611       0.046744      -0.006965      -0.004404       0.103803      -0.055221      -0.006440       0.061661              9.749818       7.420671       1.741464       1.755962      11.287959      -2.790022      10.540824          -0.000069
          176              C       7.039649       3.164639       7.001491       0.163270      34.271349 0.38284237E+03  0.87222027E+04                                 9.390966                            6.673543       0.024207       2.030064                    0.999737      25.767381      73.009924       0.616277       0.436239      -1.051516       0.000983      -0.031959       0.027570       0.042219       0.014058       0.017998      -0.029496      -0.066164       0.035435      -0.051775       0.001801       0.049974             12.530394       5.974431       0.599970       0.692021      17.766198      -7.935190      13.850553           0.000484
          177              C       6.617326       3.093606       5.694799      -0.180833      34.681855 0.45273504E+03  0.10743884E+05                                 9.232888                            7.080332       0.232960       2.041182                    0.999699      29.862806      86.036116       0.621576       0.415235      -1.065782      -0.007675       0.034847      -0.036475       0.051026       0.017706       0.002619       0.019001      -0.039823      -0.016102      -0.025328      -0.012203       0.037530             11.365262       6.115165      -0.146998       1.427877      14.775019      -6.399020      13.205603           0.000738
          178              C       7.446124       4.383387       7.509913      -0.152987      35.686462 0.45443820E+03  0.10867583E+05                                 9.658610                            7.254941      -0.087787       1.954052                    0.998358      29.905777      88.421365       0.589690       0.434334      -1.046774       0.000669       0.040556      -0.015816       0.043536      -0.008448      -0.001125       0.004697       0.022529       0.023471      -0.018633       0.006653       0.011980             12.069874       6.223584       1.299971       0.476962      17.218027      -6.473369      12.768011           0.000217
          179              C       7.463838       5.493717       6.697388      -0.162752      34.745364 0.43908907E+03  0.10373563E+05                                 9.326675                            7.004304       0.126858       2.013095                    0.999643      29.709916      86.296209       0.618760       0.418995      -1.060007      -0.003240      -0.026118       0.040028       0.047905       0.010879       0.002319       0.017770      -0.009778      -0.019961      -0.019578      -0.004673       0.024251             11.714441       6.082972       0.196480       1.341125      15.512884      -6.941149      13.547466           0.000253
          180              C       6.630379       4.224498       4.851389      -0.158202      33.889794 0.44636881E+03  0.10584382E+05                                 9.161853                            7.067980       0.110004       2.009444                    0.999489      29.717766      86.354984       0.615469       0.419689      -1.060030       0.003967      -0.046625       0.010091       0.047869      -0.001453       0.006530      -0.000750       0.015611       0.032895      -0.013423      -0.001117       0.014539             11.170244       5.869299       0.795405       0.811251      15.747644      -5.649057      11.893789          -0.000065
          181              C       5.467833      12.434223       7.170173      -0.124903      33.795558 0.43421664E+03  0.10312096E+05                                 9.360709                            7.112569      -0.116739       1.937342                    0.997636      30.319213      90.635288       0.590320       0.436896      -1.040615      -0.019732      -0.073888      -0.000889       0.076482      -0.003743       0.013053       0.012681      -0.007174      -0.110377      -0.042606       0.017855       0.024751             10.990415      12.970552      -0.883738      -0.433185      13.678430       3.741690       6.322262           0.010022
          182              C      16.870553      17.146600      17.017875       0.190940      32.973377 0.37949078E+03  0.86253163E+04                                 9.143297                            6.626672       0.014060       2.024262                    0.999546      25.676447      72.623407       0.621028       0.433931      -1.053100      -0.015998      -0.036513      -0.023528       0.046289       0.026488       0.011217       0.013467      -0.049422       0.013956      -0.039157      -0.002461       0.041618             11.284165       9.607622       2.227909       3.741471      16.557515       1.864864       7.687357           0.000219
          183              C       9.174582      18.189640      18.443357      -0.163908      33.202236 0.42028215E+03  0.98064215E+04                                 8.957327                            6.822446       0.165679       2.023187                    0.999689      29.525265      84.810354       0.632071       0.415308      -1.063950      -0.015878      -0.041048      -0.005253       0.044324       0.002084       0.018337      -0.011457       0.023873       0.057450      -0.026473      -0.005836       0.032309             10.590444       8.173155       1.048086       2.438200      17.062323       2.063167       6.535852           0.000197
          184              C       8.625469      17.060615      17.877916      -0.172412      35.288977 0.46403373E+03  0.11143488E+05                                 9.477729                            7.284171      -0.112270       1.931932                    0.999063      30.487001      90.019482       0.594830       0.428787      -1.051244       0.011677       0.032620       0.033302       0.048057      -0.013323      -0.008844      -0.007354      -0.027272       0.016307      -0.025682       0.008021       0.017661             11.143074      10.463533       2.011779       3.599970      15.549109       1.771905       7.416579           0.000057
          185              C      16.271098      18.390021      16.799302      -0.172078      36.358498 0.45742977E+03  0.10945895E+05                                 9.663308                            7.206628       0.008181       1.973847                    0.999263      30.283929      89.268742       0.601185       0.425766      -1.053076       0.012763       0.037736       0.007627       0.040560      -0.000214      -0.002640      -0.003307       0.035932       0.017594      -0.021309       0.005557       0.015751             11.660013      10.175301       1.827621       3.374854      17.482615       2.321776       7.322123           0.000542
          186              C       3.932356       0.715940      18.172516       0.156165      35.879106 0.37791373E+03  0.85429425E+04                                 9.589092                            6.565867       0.161811       2.075009                    0.999577      25.377629      70.564227       0.633386       0.427782      -1.061515       0.007987       0.035549       0.023160       0.043173       0.021424       0.019260       0.037831      -0.051211      -0.086900      -0.048334      -0.018188       0.066522             12.787151       9.839870       3.560408       3.907952      20.313140       4.231766       8.208443          -0.000660
          187              C      12.183967       0.816878      17.321978      -0.145073      35.319741 0.44309184E+03  0.10574139E+05                                 9.601572                            7.183948      -0.189212       1.915384                    0.998296      30.446935      91.179515       0.587612       0.436781      -1.040889      -0.026407      -0.034697      -0.013208       0.045560      -0.007208      -0.024692       0.003822       0.010009       0.033247      -0.021213      -0.010745       0.031959             11.481093      10.551420       2.925653       4.029472      15.793022       2.841134       8.098837           0.007507
          188              C       5.811834       2.179559      18.863874       0.091581      25.594619 0.30360976E+03  0.65480238E+04                                 7.633923                            5.842620       0.469326       2.174437                    0.999785      25.544154      71.146600       0.673567       0.421629      -1.057183      -0.017880       0.042551       0.005396       0.046470      -0.013748      -0.015495      -0.009458       0.030019       0.029702      -0.030777       0.005047       0.025730              8.921864       9.974140       0.772966       0.516656      11.453857       3.129979       5.337594           0.001538
          189              C       4.783531       3.983381      19.365169      -0.024169      30.353067 0.38609196E+03  0.89323357E+04                                 8.824304                            6.776932      -0.172702       1.933352                    0.998293      29.075454      86.687354       0.593506       0.446074      -1.031918       0.076029      -0.013664       0.008530       0.077716       0.007532       0.000186      -0.003695      -0.029251       0.018834      -0.019633       0.004838       0.014795             10.446205       9.827040       0.773087       0.623746      15.132871       4.177208       6.378705           0.005799
          190              C      12.677157      16.094209      11.099751       0.086872      27.556505 0.33936197E+03  0.75592744E+04                                 8.115062                            6.262374       0.203056       2.077867                    0.999277      26.704261      76.696723       0.634517       0.433357      -1.045287       0.035940      -0.009318      -0.037690       0.052906      -0.008051      -0.018144      -0.002748      -0.000499      -0.076299      -0.033394       0.009599       0.023795              9.393021      11.029009       0.569584       1.009827       4.481858      -1.174966      12.668196           0.001820
          191              C      13.653255      16.533479       9.244249      -0.054022      30.660865 0.41996636E+03  0.98824668E+04                                 8.747285                            6.994886      -0.028210       1.968978                    0.998649      29.556978      87.709571       0.595768       0.436896      -1.041493      -0.075294      -0.015236       0.004796       0.076970       0.012943      -0.009804      -0.010787       0.025742       0.058295      -0.028849       0.000119       0.028730              9.961351      10.244978       0.199820       0.784599       5.366529      -0.845213      14.272547           0.004294
          192              C      14.619097      16.494226      10.182691      -0.124680      34.590931 0.46255906E+03  0.11129819E+05                                 9.447430                            7.311289      -0.046461       1.950075                    0.999083      30.642208      91.383894       0.587399       0.433363      -1.045577      -0.016331      -0.014901       0.070065       0.073471       0.036474      -0.010336      -0.028489       0.053036       0.093472      -0.065362       0.010864       0.054498             10.967811      13.829139       0.601679       0.823439       5.169291      -0.934290      13.905003           0.008606
          193              C      14.620961      16.109164      12.663029       0.172707      35.560392 0.37047336E+03  0.83715202E+04                                 9.620065                            6.583114       0.115586       2.064050                    0.999628      25.444802      71.804871       0.617905       0.438669      -1.050040      -0.010668      -0.002201      -0.043044       0.044401       0.010973       0.024802      -0.010487       0.032898       0.142152      -0.046981      -0.010342       0.057323             12.664950      10.959953       1.668515       5.403623       6.644707      -2.219838      20.390191           0.000040
          194              C      15.722916      16.856862      12.943374      -0.148832      35.102222 0.43668642E+03  0.10325306E+05                                 9.433611                            7.062912       0.053432       1.997674                    0.999362      29.542763      86.464030       0.604705       0.428380      -1.051841       0.031978      -0.004233       0.026772       0.041920      -0.005567      -0.018485      -0.011521      -0.000353       0.008002      -0.024233       0.003730       0.020503             11.410777      11.336969       2.056354       4.604363       6.955750      -1.523066      15.939612           0.000576
          195              C      14.058795      15.284828      13.648987      -0.163663      34.893587 0.46144634E+03  0.11074976E+05                                 9.417948                            7.258373      -0.029880       1.962099                    0.998517      30.473832      90.196637       0.596068       0.428143      -1.050775       0.018576      -0.013431       0.041581       0.047481       0.017679       0.006790       0.006979      -0.007357      -0.020545      -0.014774      -0.009712       0.024486             11.141172       9.312521       1.674429       2.485872       6.885340      -2.750630      17.225655           0.000095
          196              C      14.643335      15.273614      14.922417      -0.190181      36.514445 0.48389515E+03  0.11742206E+05                                 9.695315                            7.425027      -0.037612       1.949928                    0.999211      31.000487      91.997629       0.590788       0.427244      -1.052249      -0.015541      -0.019156      -0.046116       0.052299       0.007033      -0.012145      -0.014584      -0.014670       0.013603      -0.016696      -0.008078       0.024774             11.533379      11.699947       2.107259       3.953669       7.007537      -2.050293      15.892653           0.000530
          197              C       7.032202      16.712932      14.138402      -0.165975      37.485625 0.46939017E+03  0.11305686E+05                                 9.880388                            7.340100      -0.030816       1.961717                    0.999114      30.369837      89.837504       0.590802       0.430429      -1.050131      -0.012850      -0.000438      -0.043534       0.045393       0.011232      -0.004058       0.005629       0.025624      -0.042959      -0.019205      -0.005082       0.024287             12.168776      10.915400       1.722061       3.185808       7.090488      -2.970762      18.500440           0.000461
          198              C      15.792836      15.995143      15.207514       0.188995      34.265260 0.37444100E+03  0.85089628E+04                                 9.442177                            6.634562       0.004883       2.023249                    0.999705      25.851659      73.871607       0.611421       0.440831      -1.045642       0.027278      -0.003735       0.042250       0.050429       0.001909       0.026673      -0.004221      -0.023865       0.075548      -0.036458      -0.000586       0.037044             12.113366      10.457029       2.028447       4.353351       7.486050      -2.634306      18.397018           0.000024
          199              C      16.296266      14.782005      17.272086       0.184434      33.808654 0.38831488E+03  0.88712686E+04                                 9.340093                            6.705611      -0.050037       2.003536                    0.999518      25.768982      72.925283       0.617420       0.434234      -1.053566       0.003775       0.046167      -0.027831       0.054039       0.006332       0.015077      -0.029565      -0.057149       0.019151      -0.041533      -0.005593       0.047126             12.507672       5.812540      -0.129613      -0.920090      17.933552      -7.378369      13.776923           0.000746
          200              C      15.980219      10.088336      21.508143      -0.051842      29.861045 0.43142757E+03  0.10160548E+05                                 8.485692                            7.014860       0.181013       2.035439                    0.999742      29.069670      84.650177       0.608045       0.427722      -1.053236       0.038983      -0.055785      -0.024757       0.072419      -0.029960      -0.041491       0.006508      -0.010266       0.069974      -0.053993      -0.003160       0.057153              9.625953       6.443640      -0.482872      -1.944728      10.957055      -3.509040      11.477165          -0.000221
          201              C       7.617668      10.227032      19.576615       0.081949      25.469491 0.32971068E+03  0.72727568E+04                                 7.625079                            6.127879       0.356156       2.126468                    0.999699      26.379137      74.761557       0.650162       0.427089      -1.051806      -0.022340       0.009444       0.041100       0.047723      -0.007461      -0.023300       0.018073       0.017506       0.009094      -0.025542      -0.010019       0.035561              8.687782       6.426838      -1.536195      -1.530576      11.272480      -2.555898       8.364029           0.002352
          202              C      15.661380      11.305214      20.968836      -0.098048      30.511123 0.43943077E+03  0.10399882E+05                                 8.627903                            7.091180       0.153537       2.032453                    0.998878      29.251951      85.475488       0.603101       0.429119      -1.052055       0.021912       0.021980      -0.054266       0.062514      -0.018956      -0.047837      -0.007420      -0.007622       0.105718      -0.057910      -0.004712       0.062622              9.727339       7.406367      -1.737286      -1.752984      11.260425      -2.779956      10.515225          -0.000063
          203              C       6.944564      12.510875      18.880505       0.162061      34.329260 0.38362527E+03  0.87445996E+04                                 9.400920                            6.680942       0.021169       2.028609                    0.999769      25.793290      73.105011       0.615848       0.436314      -1.051459       0.000351      -0.034588       0.027791       0.044371      -0.013160      -0.017904      -0.031307      -0.066747       0.036624      -0.051967       0.000022       0.051945             12.542222       5.980353      -0.602434      -0.692860      17.785187      -7.938521      13.861125           0.000593
          204              C       7.366886      12.439842      17.573813      -0.179959      34.650501 0.45219649E+03  0.10728899E+05                                 9.230508                            7.078390       0.230043       2.040812                    0.999705      29.847124      86.007992       0.621305       0.415502      -1.065513       0.006544       0.035050      -0.035645       0.050418      -0.018554      -0.002715       0.019116      -0.040608      -0.013792      -0.026441      -0.011695       0.038136             11.361523       6.113213       0.145293      -1.427091      14.772120      -6.394167      13.199236           0.000730
          205              C      15.860890      13.729623      19.388927      -0.148267      35.494337 0.45137792E+03  0.10775251E+05                                 9.618300                            7.224880      -0.074584       1.959038                    0.998395      29.814230      88.047674       0.591653       0.433663      -1.047269      -0.001375       0.039668      -0.015147       0.042483       0.008073       0.001151       0.004666       0.020274       0.021827      -0.017264       0.005949       0.011315             12.015281       6.197492      -1.292382      -0.480474      17.126950      -6.433958      12.721401           0.000281
          206              C      15.843178      14.839953      18.576402      -0.166511      34.855429 0.44076824E+03  0.10422940E+05                                 9.344659                            7.016434       0.122362       2.011037                    0.999645      29.766495      86.494450       0.618404       0.418846      -1.060126       0.004634      -0.026350       0.038858       0.047178      -0.009621      -0.000965       0.017825      -0.010940      -0.021205      -0.019798      -0.003689       0.023487             11.739668       6.093721      -0.194159      -1.344764      15.544180      -6.962860      13.581103           0.000291
          207              C       7.353836      13.570734      16.730403      -0.158049      33.839249 0.44553878E+03  0.10558343E+05                                 9.147395                            7.056963       0.114997       2.010995                    0.999518      29.692005      86.215679       0.616615       0.419162      -1.060508      -0.002294      -0.046387       0.009502       0.047406       0.001724      -0.005755      -0.000839       0.014765       0.033095      -0.013098      -0.000792       0.013890             11.151132       5.859798      -0.794495      -0.810770      15.719120      -5.635377      11.874476          -0.000093
          208              C      13.177779       3.088012      19.049187      -0.122861      33.704735 0.43265275E+03  0.10265664E+05                                 9.343091                            7.099033      -0.118144       1.937569                    0.997709      30.274902      90.461099       0.590974       0.436808      -1.040670       0.018656      -0.075197      -0.001332       0.077488       0.001957      -0.013975       0.012302      -0.007396      -0.112820      -0.043420       0.018409       0.025010             10.969281      12.943762       0.878690       0.431116      13.653588       3.734086       6.310492           0.009945
          209              S       9.675016       2.453211      13.426137      -0.507046     188.962265 0.60273720E+04  0.25831816E+06                                22.249645                           20.784952       0.927759       1.887040                    0.999539      86.733089     279.585519       0.531714       0.268783      -1.256762       0.029496      -0.166385      -0.206355       0.266714       0.005859      -0.011663       0.035364       0.029623       0.081541      -0.047811       0.001997       0.045815             23.808691      26.085410      -1.478669      -6.267030      21.628822       2.056795      23.711840           0.020787
          210              S       8.344094       3.029876      16.787660      -0.578210     209.486937 0.67355973E+04  0.29762455E+06                                24.034200                           22.071991       0.675506       1.799412                    0.999652      91.674772     302.791925       0.511064       0.271230      -1.250447      -0.084838      -0.097905       0.196311       0.235204      -0.014323      -0.001466      -0.005571      -0.076253      -0.082220      -0.029840      -0.024923       0.054763             26.343842      20.699685      -1.061375      -3.485096      26.265373       8.659481      32.066468           0.054857
          211              S       9.342196       5.867201      14.691489      -0.457294     165.910815 0.53096599E+04  0.22205891E+06                                20.743861                           19.775202       0.701659       1.829277                    0.999309      86.747598     282.833559       0.530271       0.276189      -1.239258       0.019036       0.339690      -0.072951       0.347957       0.021589       0.000405      -0.054575      -0.129701      -0.076148      -0.061094      -0.042488       0.103582             21.213925      18.432755       1.571035      -3.091420      21.189037       4.406740      24.019981           0.018189
          212              S       8.970595      11.799422       1.547123      -0.506626     188.812363 0.60213161E+04  0.25798964E+06                                22.236660                           20.772839       0.928165       1.887231                    0.999556      86.708175     279.453228       0.531941       0.268740      -1.256832      -0.029429      -0.166691      -0.205726       0.266412      -0.007118       0.011527       0.035158       0.028963       0.079492      -0.047735       0.002726       0.045009             23.795129      26.071068       1.479151       6.263480      21.617058       2.053999      23.697260           0.020613
          213              S      10.301518      12.376087       4.908646      -0.578103     209.244047 0.67262884E+04  0.29709669E+06                                24.008412                           22.051068       0.684645       1.801786                    0.999658      91.640658     302.574039       0.511527       0.271091      -1.250665       0.084907      -0.097379       0.196736       0.235366       0.014252       0.000974      -0.005601      -0.074526      -0.085697      -0.029829      -0.024691       0.054521             26.312575      20.681278       1.062092       3.481387      26.239811       8.642201      32.016637           0.054915
          214              S       9.303422      15.213412       2.812475      -0.456826     165.810009 0.53052610E+04  0.22182805E+06                                20.734279                           19.765628       0.702777       1.829730                    0.999321      86.722111     282.716715       0.530458       0.276150      -1.239307      -0.018995       0.339504      -0.074130       0.348022      -0.021599      -0.000503      -0.053168      -0.129601      -0.074780      -0.060779      -0.041639       0.102418             21.204779      18.426520      -1.570557       3.091885      21.174917       4.403582      24.012901           0.018171
          215              S       9.675020       6.893050      22.210905      -0.506626     188.813013 0.60213424E+04  0.25799111E+06                                22.236736                           20.772905       0.928151       1.887226                    0.999556      86.708271     279.453923       0.531940       0.268740      -1.256832       0.029429       0.166691       0.205727       0.266412      -0.007116       0.011527       0.035161       0.028964       0.079487      -0.047736       0.002726       0.045010             23.795215      26.071163       1.479159       6.263512      21.617129       2.054012      23.697354           0.020614
          216              S       8.344097       6.316385      18.849382      -0.578104     209.245401 0.67263422E+04  0.29709967E+06                                24.008508                           22.051148       0.684637       1.801783                    0.999658      91.641032     302.575634       0.511527       0.271091      -1.250665      -0.084906       0.097377      -0.196733       0.235362       0.014251       0.000977      -0.005604      -0.074536      -0.085712      -0.029836      -0.024691       0.054528             26.312690      20.681359       1.062095       3.481404      26.239918       8.642257      32.016793           0.054916
          217              S       9.342193       3.479060      20.945553      -0.456826     165.810661 0.53052883E+04  0.22182946E+06                                20.734313                           19.765661       0.702776       1.829729                    0.999321      86.722415     282.717816       0.530458       0.276150      -1.239307       0.018992      -0.339496       0.074131       0.348014      -0.021592      -0.000499      -0.053174      -0.129603      -0.074756      -0.060775      -0.041644       0.102420             21.204815      18.426550      -1.570562       3.091889      21.174953       4.403587      24.012942           0.018168
          218              S       8.970599      16.239261      10.331891      -0.507042     188.960860 0.60273154E+04  0.25831511E+06                                22.249540                           20.784861       0.927764       1.887043                    0.999539      86.732677     279.583796       0.531715       0.268783      -1.256762      -0.029499       0.166386       0.206361       0.266719       0.005852      -0.011664       0.035371       0.029633       0.081517      -0.047816       0.002001       0.045814             23.808571      26.085274      -1.478652      -6.266992      21.628719       2.056772      23.711720           0.020781
          219              S      10.301521      15.662596       6.970368      -0.578211     209.486093 0.67355631E+04  0.29762266E+06                                24.034143                           22.071943       0.675514       1.799415                    0.999652      91.674527     302.790913       0.511064       0.271230      -1.250446       0.084839       0.097908      -0.196320       0.235213      -0.014319      -0.001457      -0.005578      -0.076250      -0.082222      -0.029833      -0.024929       0.054762             26.343775      20.699633      -1.061374      -3.485080      26.265316       8.659457      32.066376           0.054859
          220              S       9.303419      12.825271       9.066539      -0.457297     165.910084 0.53096297E+04  0.22205730E+06                                20.743790                           19.775137       0.701671       1.829281                    0.999309      86.747413     282.832599       0.530273       0.276189      -1.239259      -0.019037      -0.339693       0.072954       0.347960       0.021590       0.000405      -0.054575      -0.129697      -0.076134      -0.061093      -0.042486       0.103579             21.213848      18.432695       1.571029      -3.091408      21.188964       4.406717      24.019886           0.018187
          221             Br       8.617721       5.340630      10.807289      -0.528190     247.270022 0.81344161E+04  0.36830350E+06                                25.655752                           23.350219       1.480243       1.966060                    0.999744     109.209280     338.927596       0.538195       0.251355      -1.303853      -0.014658       0.114826      -0.083448       0.142701      -0.015861       0.103652      -0.071017      -0.030149       0.679502      -0.156616      -0.112339       0.268955             26.847763      19.207195       0.744356       2.857762      18.849943      -3.774539      42.486151           0.000391
          222             Br      14.689295      14.686866      22.686303      -0.528308     247.372493 0.81376103E+04  0.36848563E+06                                25.664342                           23.355313       1.481659       1.966389                    0.999747     109.220354     338.983240       0.538117       0.251366      -1.303834       0.014521       0.114821      -0.083400       0.142654       0.016451      -0.103470      -0.071163      -0.030506       0.675903      -0.156149      -0.111812       0.267961             26.859866      19.214184      -0.744342      -2.862261      18.853929      -3.776140      42.511486           0.000413
          223             Br       3.956320       4.005606       1.071725      -0.528307     247.372268 0.81376009E+04  0.36848509E+06                                25.664325                           23.355296       1.481662       1.966390                    0.999747     109.220322     338.983064       0.538117       0.251365      -1.303834      -0.014521      -0.114820       0.083399       0.142653       0.016452      -0.103470      -0.071162      -0.030508       0.675902      -0.156150      -0.111811       0.267961             26.859851      19.214171      -0.744340      -2.862260      18.853914      -3.776140      42.511469           0.000404
          224             Br      10.027894      13.351842      12.950739      -0.528192     247.269942 0.81344165E+04  0.36830353E+06                                25.655748                           23.350221       1.480244       1.966060                    0.999744     109.209264     338.927549       0.538195       0.251355      -1.303853       0.014658      -0.114826       0.083449       0.142701      -0.015861       0.103652      -0.071017      -0.030148       0.679502      -0.156616      -0.112340       0.268956             26.847754      19.207195       0.744357       2.857756      18.849947      -3.774534      42.486121           0.000395
          225              N       6.216444       2.403863      13.941211      -0.250054      38.802710 0.57430170E+03  0.14300508E+05                                 9.713264                            7.843920      -0.205426       1.937650                    0.998828      29.466599      83.796173       0.612262       0.401751      -1.086882      -0.117959      -0.017038      -0.028835       0.122622      -0.023658      -0.051474      -0.028158      -0.015816       0.106464      -0.073872       0.006664       0.067208             11.322259      14.087073      -0.278662       3.087628       6.110458      -1.093110      13.769245          -0.001217
          226              N       4.649282       2.473398      12.344671       0.025802      34.149495 0.33535496E+03  0.72390478E+04                                 8.757403                            5.804567       0.259609       2.172160                    0.998951      23.067769      59.434524       0.753118       0.376761      -1.113733      -0.017523       0.004636       0.017943       0.025505       0.028188       0.007021      -0.023378       0.098263       0.116576      -0.081038       0.037130       0.043907             11.784992      10.775235      -0.072519       5.595868       4.592445      -1.439235      19.987297           0.000101
          227              N       2.282223       2.734713       7.307969      -0.166451      44.021375 0.43416428E+03  0.10043077E+05                                10.448670                            6.700991      -0.180700       1.997602                    0.998329      25.951944      70.266727       0.682713       0.387842      -1.100615       0.016780       0.001898      -0.004262       0.017417       0.035705       0.046151      -0.014128      -0.120149       0.084875      -0.101908       0.045992       0.055915             14.371646       8.539021       2.455690       4.434801      17.456304      -3.759265      17.119614          -0.000018
          228              N      11.164993       9.295757       3.176448      -0.229164      38.719889 0.56004593E+03  0.13813378E+05                                 9.619560                            7.650589      -0.081822       1.977399                    0.999469      28.936088      81.035199       0.633625       0.391920      -1.097182       0.062914      -0.087797      -0.018157       0.109527       0.014283      -0.042672       0.002581       0.006969       0.140208      -0.049409      -0.018319       0.067728             11.347727       7.356512      -1.923517      -1.379382      17.215328      -3.507333       9.471340           0.001634
          229              N      11.692662       7.294919       4.026986       0.018995      34.208047 0.35792185E+03  0.78735386E+04                                 8.827494                            6.037364      -0.043310       2.062216                    0.998305      23.695746      62.159979       0.729099       0.381890      -1.107080       0.005953      -0.007228      -0.024750       0.026462      -0.044073      -0.056133      -0.025832      -0.083917       0.077755      -0.103335       0.047621       0.055714             12.012071       6.210913      -1.161414      -0.627632      17.350539      -8.152113      12.474759           0.000533
          230              N      12.650121      15.269865       4.433248      -0.220755      37.795487 0.49828231E+03  0.11934583E+05                                 9.431913                            7.166640       0.038307       2.027670                    0.999557      28.020410      77.294486       0.661588       0.386533      -1.101130       0.102828       0.023217       0.018306       0.106994      -0.034180      -0.025227       0.023749      -0.052524      -0.051398      -0.043891      -0.020877       0.064767             11.455573      14.256079       3.424790       2.161604      13.150445       3.933488       6.960196          -0.001160
          231              N      14.113802      16.752924       5.043829       0.035275      32.876672 0.32255674E+03  0.68870898E+04                                 8.561577                            5.672927       0.284578       2.180768                    0.998967      22.813323      58.229316       0.766720       0.374145      -1.117018       0.020484      -0.018208      -0.003722       0.027658       0.003600       0.011353       0.035416      -0.010065      -0.166710      -0.069002       0.021598       0.047405             11.812512       9.903912       4.566514       2.165250      18.578294       5.938099       6.955330          -0.000412
          232              N      12.429167      11.750074       2.062197      -0.249372      38.723363 0.57292780E+03  0.14255600E+05                                 9.694324                            7.829669      -0.200533       1.939413                    0.998832      29.432437      83.626294       0.613483       0.401253      -1.087384       0.118618      -0.018074      -0.028991       0.123440       0.023428       0.051937      -0.027838      -0.016918       0.106293      -0.074060       0.006685       0.067375             11.298629      14.057124       0.277683      -3.076678       6.099755      -1.090805      13.739008          -0.001208
          233              N       4.673530      11.819609       0.465657       0.027477      34.102512 0.33484210E+03  0.72251836E+04                                 8.750840                            5.801378       0.258660       2.172161                    0.998920      23.045567      59.365080       0.753084       0.376924      -1.113618       0.018306       0.004877       0.016037       0.024821      -0.027898      -0.007370      -0.023183       0.098779       0.116945      -0.081130       0.037021       0.044108             11.774758      10.762002       0.072238      -5.586101       4.589492      -1.439025      19.972780           0.000092
          234              N      11.701988      12.080949      19.186983      -0.165900      44.013920 0.43406757E+03  0.10040266E+05                                10.447729                            6.700465      -0.177216       1.998485                    0.998425      25.948273      70.254433       0.682707       0.387868      -1.100598      -0.016122       0.002629      -0.004602       0.016971      -0.035854      -0.046574      -0.013316      -0.120334       0.086338      -0.102325       0.046653       0.055672             14.370144       8.538524      -2.455045      -4.435004      17.455121      -3.758750      17.116788           0.000011
          235              N      12.142030      18.641993      15.055462      -0.228629      38.762597 0.56078010E+03  0.13836511E+05                                 9.627779                            7.656184      -0.083623       1.976343                    0.999512      28.956063      81.115328       0.633299       0.391980      -1.097101      -0.062242      -0.088205      -0.016296       0.109177      -0.015195       0.042026       0.001009       0.005510       0.142580      -0.049712      -0.018113       0.067825             11.358470       7.362591       1.927959       1.380112      17.235268      -3.509184       9.477550           0.001585
          236              N      11.614358      16.641155      15.906000       0.022786      34.164283 0.35725850E+03  0.78566216E+04                                 8.828140                            6.036394      -0.049618       2.060285                    0.998385      23.673419      62.126289       0.728197       0.382476      -1.106470      -0.006957      -0.007736      -0.025587       0.027622       0.044034       0.057059      -0.026226      -0.087539       0.078789      -0.105187       0.048411       0.056776             12.015589       6.210951       1.160919       0.627741      17.355370      -8.157210      12.480446           0.000525
          237              N       5.995497       5.923654      16.312262      -0.223666      37.940174 0.50057475E+03  0.12003811E+05                                 9.455847                            7.183381       0.035144       2.025434                    0.999601      28.089688      77.543568       0.660748       0.386563      -1.101058      -0.101707       0.024759       0.018941       0.106377       0.034106       0.024837       0.023011      -0.056480      -0.048239      -0.044866      -0.019891       0.064756             11.485677      14.298564      -3.436929      -2.169022      13.181462       3.944179       6.977005          -0.001173
          238              N      13.854618       7.406713      16.922843       0.037473      32.740062 0.32122369E+03  0.68501464E+04                                 8.533278                            5.657742       0.294302       2.184745                    0.999009      22.763215      58.027205       0.768606       0.373689      -1.117585      -0.019690      -0.019894      -0.004242       0.028310      -0.003398      -0.010896       0.036439      -0.010391      -0.169502      -0.070308       0.022042       0.048266             11.768494       9.874381      -4.546471      -2.156334      18.500359       5.910867       6.930743          -0.000414
          239              N       6.216448       6.942398      21.695831      -0.249372      38.723387 0.57292819E+03  0.14255612E+05                                 9.694327                            7.829671      -0.200532       1.939413                    0.998833      29.432449      83.626337       0.613483       0.401253      -1.087384      -0.118617       0.018074       0.028991       0.123439       0.023428       0.051937      -0.027838      -0.016918       0.106292      -0.074059       0.006685       0.067374             11.298634      14.057134       0.277683      -3.076681       6.099757      -1.090806      13.739012          -0.001209
          240              N      13.972085       6.872863      23.292371       0.027477      34.102521 0.33484218E+03  0.72251855E+04                                 8.750841                            5.801379       0.258660       2.172161                    0.998920      23.045570      59.365088       0.753084       0.376924      -1.113618      -0.018306      -0.004877      -0.016037       0.024821      -0.027898      -0.007370      -0.023183       0.098779       0.116945      -0.081130       0.037021       0.044108             11.774760      10.762003       0.072238      -5.586101       4.589493      -1.439026      19.972785           0.000091
          241              N       6.943627       6.611523       4.571045      -0.165900      44.013922 0.43406759E+03  0.10040267E+05                                10.447730                            6.700465      -0.177216       1.998485                    0.998425      25.948274      70.254438       0.682707       0.387868      -1.100598       0.016122      -0.002629       0.004602       0.016971      -0.035854      -0.046574      -0.013316      -0.120334       0.086338      -0.102325       0.046653       0.055672             14.370145       8.538526      -2.455045      -4.435006      17.455116      -3.758750      17.116793           0.000010
          242              N       6.503585       0.050479       8.702566      -0.228629      38.762687 0.56078155E+03  0.13836557E+05                                 9.627796                            7.656195      -0.083630       1.976341                    0.999512      28.956108      81.115514       0.633298       0.391980      -1.097101       0.062242       0.088204       0.016296       0.109177      -0.015196       0.042026       0.001009       0.005509       0.142580      -0.049712      -0.018113       0.067825             11.358491       7.362602       1.927964       1.380113      17.235306      -3.509191       9.477565           0.001585
          243              N       7.031257       2.051317       7.852028       0.022786      34.164284 0.35725847E+03  0.78566208E+04                                 8.828140                            6.036394      -0.049618       2.060285                    0.998385      23.673418      62.126285       0.728197       0.382476      -1.106470       0.006957       0.007736       0.025587       0.027622       0.044034       0.057059      -0.026226      -0.087539       0.078789      -0.105187       0.048411       0.056776             12.015590       6.210951       1.160920       0.627740      17.355372      -8.157211      12.480447           0.000525
          244              N      12.650118      12.768818       7.445766      -0.223666      37.940240 0.50057575E+03  0.12003842E+05                                 9.455858                            7.183389       0.035140       2.025432                    0.999601      28.089720      77.543692       0.660747       0.386563      -1.101058       0.101707      -0.024759      -0.018941       0.106377       0.034106       0.024837       0.023011      -0.056480      -0.048239      -0.044866      -0.019891       0.064757             11.485692      14.298579      -3.436937      -2.169026      13.181483       3.944186       6.977014          -0.001173
          245              N       4.790997      11.285759       6.835185       0.037473      32.740074 0.32122377E+03  0.68501488E+04                                 8.533280                            5.657743       0.294301       2.184745                    0.999009      22.763219      58.027217       0.768606       0.373689      -1.117585       0.019690       0.019895       0.004242       0.028310      -0.003398      -0.010896       0.036439      -0.010391      -0.169502      -0.070308       0.022042       0.048266             11.768498       9.874382      -4.546474      -2.156335      18.500367       5.910869       6.930744          -0.000414
          246              N      12.429171      16.288609       9.816817      -0.250053      38.802742 0.57430231E+03  0.14300528E+05                                 9.713270                            7.843925      -0.205427       1.937650                    0.998828      29.466618      83.796259       0.612262       0.401752      -1.086882       0.117958       0.017039       0.028835       0.122621      -0.023658      -0.051474      -0.028158      -0.015815       0.106465      -0.073873       0.006664       0.067208             11.322266      14.087075      -0.278664       3.087630       6.110463      -1.093112      13.769259          -0.001217
          247              N      13.996333      16.219074      11.413357       0.025802      34.149498 0.33535502E+03  0.72390490E+04                                 8.757402                            5.804567       0.259608       2.172159                    0.998951      23.067771      59.434520       0.753119       0.376761      -1.113733       0.017522      -0.004636      -0.017943       0.025505       0.028188       0.007021      -0.023378       0.098263       0.116576      -0.081038       0.037130       0.043907             11.784991      10.775234      -0.072520       5.595873       4.592445      -1.439235      19.987294           0.000101
          248              N      16.363392      15.957759      16.450059      -0.166451      44.021378 0.43416430E+03  0.10043078E+05                                10.448671                            6.700992      -0.180701       1.997601                    0.998329      25.951945      70.266733       0.682713       0.387842      -1.100615      -0.016780      -0.001898       0.004262       0.017417       0.035705       0.046151      -0.014128      -0.120149       0.084875      -0.101908       0.045992       0.055916             14.371648       8.539021       2.455691       4.434800      17.456311      -3.759265      17.119611          -0.000017
          249              N       7.480622       9.396715      20.581580      -0.229165      38.719993 0.56004762E+03  0.13813431E+05                                 9.619577                            7.650600      -0.081825       1.977397                    0.999469      28.936139      81.035393       0.633625       0.391920      -1.097182      -0.062914       0.087797       0.018157       0.109527       0.014283      -0.042672       0.002581       0.006969       0.140208      -0.049409      -0.018319       0.067728             11.347749       7.356525      -1.923523      -1.379384      17.215368      -3.507340       9.471354           0.001634
          250              N       6.952953      11.397553      19.731042       0.018995      34.208052 0.35792186E+03  0.78735390E+04                                 8.827495                            6.037364      -0.043309       2.062217                    0.998305      23.695747      62.159981       0.729099       0.381890      -1.107080      -0.005953       0.007228       0.024750       0.026462      -0.044073      -0.056133      -0.025832      -0.083917       0.077755      -0.103335       0.047621       0.055714             12.012072       6.210914      -1.161415      -0.627632      17.350545      -8.152114      12.474758           0.000533
          251              N       5.995494       3.422607      19.324780      -0.220755      37.795429 0.49828141E+03  0.11934554E+05                                 9.431901                            7.166631       0.038312       2.027672                    0.999557      28.020382      77.294364       0.661588       0.386533      -1.101130      -0.102829      -0.023217      -0.018306       0.106995      -0.034180      -0.025227       0.023749      -0.052525      -0.051397      -0.043891      -0.020876       0.064767             11.455558      14.256063       3.424783       2.161600      13.150426       3.933481       6.960186          -0.001161
          252              N       4.531813       1.939548      18.714199       0.035275      32.876673 0.32255675E+03  0.68870902E+04                                 8.561578                            5.672927       0.284578       2.180768                    0.998967      22.813323      58.229326       0.766720       0.374145      -1.117018      -0.020484       0.018208       0.003722       0.027658       0.003600       0.011353       0.035416      -0.010065      -0.166710      -0.069002       0.021598       0.047405             11.812514       9.903915       4.566511       2.165249      18.578296       5.938100       6.955330          -0.000412

******************************************************
Auxiliary information for the entire system
The total spin magnetic moment of the unit cell is   7.766591
The total net atomic charge of the unit cell is   -0.000006
Accuracy of reproducing the electrostatic potential in the unit cell:
  The inner radius (bohr) =    5.0000
  The outer radius (bohr) =   12.0000
  Valid grid points have density less than (e/(bohr^3)) =    0.0001
  The number of valid grid points were=       157462
  The rms potential error without charges in kcal/mol is=      5.65262
  The rms potential error with partial charges in kcal/mol is=      2.28202
  The RRMSE value at monopole order=      0.40371
  The rms potential error with partial charges and cloud penetration in kcal/mol is=      2.27822
  The RRMSE value at monopole order with cloud penetration is=      0.40304
  The rms potential error with partial charges and atomic dipoles in kcal/mol is=      0.45491
  The RRMSE value at dipole order=      0.08048
  The rms potential error with partial charges, atomic dipoles and cloud penetration in kcal/mol is=      0.43448
  The RRMSE value at dipole order with cloud penetration=      0.07686

******************************************************
The electron densities and ab initio electrostatic potential were computed in VASP using the PBE functional and
projector augmented wave method. See the main text of the journal article for a description of computational details.
The atomic charges, dipoles, and quadrupoles were computed with the DDEC6 method as described in
(a) T. A. Manz and N. Gabaldon Limas, RSC Adv. 6 (2016) 47771-47801 DOI: 10.1039/c6ra04656h
(b) N. Gabaldon Limas and T. A. Manz, RSC Adv. 8 (2018) 2678-2707 DOI: 10.1039/c7ra11829e.
For each atom in the material, the electron cloud parameters were fit to the spherically averaged atom-in-material
electron density using radial positions for which this density was between 10^-4 and 10^-2 electrons per cubic bohr.
The polarizabilities, dispersion coefficients, and quantum Drude oscillator (QDO) parameters were fit using the MCLF method.
The magnetic structure of the system was optimized in VASP from the default ferromagnetic initial guess using spin polarization.
The atomic spin moments (ASMs) were computed on this optimized magnetic structure using the DDEC6 partition as inputs
to the method of T. A. Manz and D. S. Sholl, J. Chem. Theory Comput. 7 (2011) 4146-4164 DOI: 10.1021/ct200539n.
The RMSE and RRMSE were computed using a uniform grid with Ewald summation.
