# Supplementary material for: A collection of forcefield precursors for metal–organic frameworks
Source: RSC Adv. 2019 Nov 13;9(63):36492–507. doi: 10.1039/c9ra07327b (PMC9075174; doi:10.1039/c9ra07327b)
Supplement: RA-009-C9RA07327B-s4458 [file RA-009-C9RA07327B-s4458.xyz]

  324
jmolscript: load "" {1 1 1} spacegroup "x,y,z" unitcell [{     14.402600     0.000000     0.000000 }, {     -7.201407    16.333951     0.000000 }, {      0.000000    -5.686640    30.583816 }]
Zn    -5.222474     8.838202    27.468549     0.616476
Zn     9.058633     0.806646    16.966372     0.614739
Zn    -2.164199     5.818306    21.718485     0.589167
Zn     5.222291    11.681522    12.176641     0.616668
Zn     5.343915     3.649966     1.674464     0.614334
Zn     2.164070     8.661626     6.426577     0.589996
Zn     1.978902    -1.034211    18.407175     0.616668
Zn     1.857278     6.997345    28.909352     0.614335
Zn     5.037123     1.985685    24.157239     0.589996
Zn    12.423667     1.809109     3.115267     0.616476
Zn    -1.857440     9.840665    13.617444     0.614739
Zn     9.365392     4.829005     8.865331     0.589167
H      9.628098     2.600168    19.292271     0.092186
H      8.595421     3.890429    20.821462     0.119539
H      5.088396     2.891929    19.163819     0.129929
H      6.206048     1.642285    17.662154     0.099730
H      2.377816     4.350163    20.176143     0.138820
H      0.046035     4.386655    20.243428     0.099598
H      0.112267     6.866341    23.246759     0.095287
H      2.468532     6.872585    23.283459     0.144270
H      5.143091     7.206934    24.928868     0.129101
H      6.278007     8.212525    26.653796     0.095451
H     -4.708287     7.068979    25.161305     0.093687
H      8.667417     6.008131    23.470020     0.122143
H      8.259807     7.323122    29.855921     0.096075
H      6.472443    12.865213     0.682019     0.136956
H      5.078251    10.583693    29.678535     0.132631
H      6.953471    10.643149    28.357314     0.091907
H      0.135278    15.653938     3.024739     0.136280
H      5.791275     1.055100     2.899346     0.085344
H      7.657844     2.768822    -0.027525     0.103393
H      9.314154     1.127744     0.048934     0.129127
H      4.078742    10.962355     2.465056     0.146456
H      3.540094     9.295772     3.838269     0.081977
H      1.830486    11.653692     6.266624     0.077802
H      2.036434    13.452944     4.847535     0.152421
H      4.774421     5.443488     4.000363     0.093331
H      5.807077     6.733749     5.529554     0.121473
H      9.314119     5.735249     3.871911     0.131383
H      8.196487     4.485605     2.370246     0.099371
H     -2.377922     7.193483     4.884235     0.139659
H     -0.046142     7.229975     4.951520     0.098680
H     -0.112414     9.709661     7.954851     0.095587
H     -2.468679     9.715905     7.991551     0.143621
H     -5.143246    10.050254     9.636960     0.129349
H      8.124420    11.055845    11.361888     0.095063
H      4.708133     9.912299     9.869397     0.094289
H      5.735047     8.851451     8.178112     0.121915
H      6.142625    10.166442    14.564013     0.094759
H      7.929986    10.021893    15.973927     0.136120
H     -5.078462    13.427013    14.386627     0.133176
H     -6.953680    13.486469    13.065406     0.090814
H     -0.135491    12.810618    18.316647     0.135068
H      8.611304    -1.788220    18.191254     0.084986
H      6.744719    -0.074498    15.264383     0.104157
H      5.088431    -1.715576    15.340842     0.129978
H     -4.078891     8.119035    17.756964     0.145993
H     -3.540225     6.452452    19.130177     0.081742
H     -1.830654     8.810372    21.558532     0.077988
H     -2.036622    10.609624    20.139443     0.152607
H      2.426772     5.203823    26.583453     0.093331
H      1.394116     3.913562    25.054262     0.121473
H     -2.112926     4.912062    26.711905     0.131383
H     -0.995294     6.161706    28.213570     0.099371
H      9.579115     3.453828    25.699581     0.139659
H      7.247335     3.417336    25.632296     0.098680
H      7.313607     0.937650    22.628965     0.095587
H      9.669872     0.931406    22.592265     0.143621
H     12.344439     0.597057    20.946856     0.129349
H     -0.923227    -0.408534    19.221928     0.095063
H      2.493060     0.735012    20.714419     0.094289
H      1.466146     1.795860    22.405704     0.121915
H      1.058568     0.480869    16.019803     0.094759
H     -0.728793     0.625418    14.609889     0.136120
H     12.279655    -2.779702    16.197189     0.133175
H     14.154873    -2.839158    17.518410     0.090814
H      7.336684    -2.163307    12.267169     0.135068
H     -1.410111    12.435531    12.392562     0.084985
H      0.456474    10.721809    15.319433     0.104157
H      2.112762    12.362887    15.242974     0.129977
H     11.280084     2.528276    12.826852     0.145993
H     10.741418     4.194859    11.453639     0.081742
H      9.031847     1.836939     9.025284     0.077988
H      9.237815     0.037687    10.444373     0.152607
H     -2.426905     8.047143    11.291545     0.092186
H     -1.394228     6.756882     9.762354     0.119539
H      2.112797     7.755382    11.419997     0.129929
H      0.995145     9.005026    12.921662     0.099730
H      4.823377     6.297148    10.407673     0.138820
H      7.155158     6.260656    10.340388     0.099598
H      7.088926     3.780970     7.337057     0.095287
H      4.732661     3.774726     7.300357     0.144270
H      2.058102     3.440377     5.654948     0.129101
H      0.923186     2.434786     3.930020     0.095451
H     11.909480     3.578332     5.422511     0.093687
H     -1.466224     4.639180     7.113796     0.122143
H     -1.058614     3.324189     0.727895     0.096074
H      0.728750    -2.217902    29.901797     0.136956
H      2.122942     0.063618     0.905281     0.132631
H      0.247722     0.004162     2.226502     0.091907
H      7.065915    -5.006627    27.559077     0.136280
H      1.409918     9.592211    27.684470     0.085344
H     -0.456651    13.565129     0.027525     0.103393
H     -2.112961     9.519567    30.534882     0.129127
H      3.122451    -0.315044    28.118760     0.146456
H      3.661099     1.351539    26.745547     0.081977
H      5.370707    -1.006381    24.317192     0.077802
H      5.164759    -2.805633    25.736281     0.152421
C      8.699130     2.635011    19.278814     0.100182
C      8.088453     3.434522    20.191741    -0.153786
C      6.721645     3.567667    20.181954     0.058482
C      6.015924     2.840932    19.202661    -0.134616
C      6.688532     2.075546    18.325823     0.080084
C      6.031754     4.428131    21.139534     0.380149
C      4.136365     5.424926    21.808402     0.354611
C      6.053347     5.805180    22.881894     0.376951
C      2.619770     5.513768    21.727660     0.071549
C      1.937093     4.852825    20.821462    -0.143818
C      0.531398     4.913358    20.836754     0.098985
C      0.580355     6.377001    22.610615     0.070647
C      1.988930     6.363128    22.671171    -0.147555
C      6.759069     6.457904    24.007990     0.053775
C      6.070619     7.154375    24.965569    -0.135616
C      6.761938     7.781708    25.984010     0.088046
C      8.766785     7.104467    25.114512     0.095680
C      8.159001     6.457845    24.104940    -0.153288
C      7.604484     7.982736    29.822279     0.074334
C      6.547333    13.580954     0.091751    -0.146053
C      5.570830    14.591748     0.058109     0.074189
C      5.719171     9.912314    29.747349    -0.141684
C      6.838254     9.925421    28.937183     0.087516
C      4.385496    14.443024     0.963390     0.359838
C      3.204487    13.433876     2.578216     0.393746
C      2.403691    15.356575     1.617884     0.364491
C      8.543620     0.087937     1.547541     0.068741
C      7.443261     0.017011     2.419180    -0.149631
C      6.517167     1.065143     2.318253     0.086921
C      7.611760     2.086622     0.603725     0.082551
C      8.604105     1.091422     0.648377    -0.143155
C      3.017260    12.352701     3.455971     0.089348
C      3.538642    11.118750     3.205184    -0.138894
C      3.234753    10.140552     4.073764     0.097360
C      2.222239    11.487086     5.440861     0.086745
C      2.360498    12.612991     4.621215    -0.151937
C      5.703389     5.478331     3.986906     0.099082
C      6.314053     6.277842     4.899833    -0.158466
C      7.680859     6.410987     4.890046     0.061296
C      8.386592     5.684252     3.910753    -0.136880
C      7.713997     4.918866     3.033915     0.080977
C      8.370736     7.271451     5.847626     0.378775
C     -4.136489     8.268246     6.516494     0.355495
C      8.349121     8.648500     7.589986     0.375842
C     -2.619896     8.357088     6.435752     0.073736
C     -1.937207     7.696145     5.529554    -0.147298
C     -0.531514     7.756678     5.544846     0.101901
C     -0.580494     9.220321     7.318707     0.072575
C     -1.989068     9.206448     7.379263    -0.147865
C      7.643388     9.301224     8.716082     0.055229
C      8.331827     9.997695     9.673661    -0.138413
C      7.640497    10.625028    10.692102     0.089428
C      5.635660     9.947787     9.822604     0.095679
C      6.243455     9.301165     8.813032    -0.152648
C      6.797939    10.826056    14.530371     0.077667
C      7.855089    10.737634    15.383659    -0.145436
C     -5.571021    11.748428    15.350017     0.074264
C     -5.719374    12.755634    14.455441    -0.144362
C      7.564145    12.768741    13.645275     0.091990
C     -4.385687    11.599704    16.255298     0.360177
C     -3.204670    10.590556    17.870124     0.396135
C     -2.403897    12.513255    16.909792     0.366345
C      5.858975    -2.755383    16.839449     0.070696
C      6.959333    -2.826309    17.711088    -0.150055
C      7.885414    -1.778177    17.610161     0.089469
C      6.790811    -0.756698    15.895633     0.080774
C      5.798479    -1.751898    15.940285    -0.146639
C     -3.017430     9.509381    18.747879     0.089452
C     -3.538796     8.275430    18.497092    -0.138176
C     -3.234895     7.297232    19.365672     0.097712
C     -2.222403     8.643766    20.732769     0.086401
C     -2.360674     9.769671    19.913123    -0.152631
C      1.497804     5.168980    26.596910     0.099082
C      0.887140     4.369469    25.683983    -0.158466
C     -0.479666     4.236324    25.693770     0.061296
C     -1.185399     4.963059    26.673063    -0.136880
C     -0.512804     5.728445    27.549901     0.080977
C     -1.169543     3.375860    24.736190     0.378775
C     11.337682     2.379065    24.067322     0.355495
C     -1.147928     1.998811    22.993830     0.375842
C      9.821089     2.290223    24.148064     0.073736
C      9.138400     2.951166    25.054262    -0.147298
C      7.732707     2.890633    25.038970     0.101901
C      7.781687     1.426990    23.265109     0.072575
C      9.190261     1.440863    23.204553    -0.147865
C     -0.442195     1.346087    21.867734     0.055229
C     -1.130634     0.649616    20.910155    -0.138413
C     -0.439304     0.022283    19.891714     0.089428
C      1.565533     0.699524    20.761212     0.095679
C      0.957738     1.346146    21.770784    -0.152648
C      0.403254    -0.178745    16.053445     0.077667
C     -0.653896    -0.090323    15.200157    -0.145436
C     12.772214    -1.101117    15.233799     0.074264
C     12.920567    -2.108323    16.128375    -0.144361
C     -0.362952    -2.121430    16.938541     0.091990
C     11.586880    -0.952393    14.328518     0.360177
C     10.405863     0.056755    12.713692     0.396135
C      9.605090    -1.865944    13.674024     0.366345
C      1.342218    13.402694    13.744367     0.070696
C      0.241860    13.473620    12.872728    -0.150054
C     -0.684221    12.425488    12.973655     0.089469
C      0.410382    11.404009    14.688183     0.080774
C      1.402714    12.399209    14.643531    -0.146639
C     10.218623     1.137930    11.835937     0.089452
C     10.739989     2.371881    12.086724    -0.138175
C     10.436088     3.350079    11.218144     0.097712
C      9.423596     2.003545     9.851047     0.086401
C      9.561867     0.877640    10.670693    -0.152631
C     -1.497937     8.012300    11.305002     0.100182
C     -0.887260     7.212789    10.392075    -0.153786
C      0.479548     7.079644    10.401862     0.058482
C      1.185269     7.806379    11.381155    -0.134616
C      0.512661     8.571765    12.257993     0.080084
C      1.169439     6.219180     9.444282     0.380149
C      3.064828     5.222385     8.775414     0.354611
C      1.147846     4.842131     7.701922     0.376951
C      4.581423     5.133543     8.856156     0.071549
C      5.264100     5.794486     9.762354    -0.143818
C      6.669795     5.733953     9.747062     0.098985
C      6.620838     4.270310     7.973201     0.070647
C      5.212263     4.284183     7.912645    -0.147555
C      0.442124     4.189407     6.575826     0.053775
C      1.130574     3.492936     5.618247    -0.135616
C      0.439255     2.865603     4.599806     0.088046
C     -1.565592     3.542844     5.469304     0.095680
C     -0.957808     4.189466     6.478876    -0.153289
C     -0.403291     2.664575     0.761537     0.074334
C      0.653860    -2.933643    30.492065    -0.146053
C      1.630363    -3.944437    30.525707     0.074189
C      1.482022     0.734997     0.836467    -0.141684
C      0.362939     0.721890     1.646633     0.087516
C      2.815697    -3.795713    29.620426     0.359838
C      3.996706    -2.786565    28.005600     0.393746
C      4.797502    -4.709264    28.965932     0.364491
C     -1.342427    10.559374    29.036275     0.068741
C     -0.242068    10.630300    28.164636    -0.149631
C      0.684026     9.582168    28.265563     0.086921
C     -0.410567     8.560689    29.980091     0.082551
C     -1.402912     9.555889    29.935439    -0.143155
C      4.183933    -1.705390    27.127845     0.089348
C      3.662551    -0.471439    27.378632    -0.138894
C      3.966440     0.506759    26.510052     0.097360
C      4.978954    -0.839775    25.142955     0.086745
C      4.840695    -1.965680    25.962601    -0.151938
N      8.063981     1.895795    18.363135    -0.187564
N      4.702393     4.636367    20.894557    -0.378527
N      4.734067     6.100954    22.789836    -0.371853
N      6.724514     5.013094    22.076622    -0.376839
N     -0.112404     5.710324    21.679032    -0.190214
N      8.120103     7.795431    26.052518    -0.184519
N      7.741303     8.985764    28.939630    -0.183487
N      4.278922    13.453017     1.783036    -0.373860
N      2.255350    14.421650     2.515519    -0.398259
N      3.442119    15.479855     0.749303    -0.377939
N      6.592055     2.043634     1.481480    -0.181713
N      2.565030    10.193473     5.229833    -0.176775
N      6.338549     4.739115     3.071227    -0.186779
N      9.700095     7.479687     5.602649    -0.378269
N      9.668398     8.944274     7.497928    -0.371846
N      7.677966     7.856414     6.784714    -0.376826
N      0.112276     8.553644     6.387124    -0.193342
N      6.282331    10.638751    10.760610    -0.184793
N      6.661108    11.829084    13.647722    -0.188103
N     -4.279103    10.609697    17.074944    -0.374600
N     -2.255545    11.578330    17.807427    -0.399622
N     -3.442324    12.636535    16.041211    -0.378648
N      7.810515    -0.799686    16.773388    -0.180746
N     -2.565176     7.350153    20.521741    -0.177296
N      0.862644     5.908196    27.512589    -0.186779
N     -2.498902     3.167624    24.981167    -0.378269
N     -2.467205     1.703037    23.085888    -0.371846
N     -0.476773     2.790897    23.799102    -0.376826
N      7.088917     2.093667    24.196692    -0.193342
N      0.918862     0.008560    19.823206    -0.184793
N      0.540085    -1.181773    16.936094    -0.188103
N     11.480296     0.037614    13.508872    -0.374600
N      9.456738    -0.931019    12.776389    -0.399622
N     10.643517    -1.989224    14.542605    -0.378648
N     -0.609322    11.446997    13.810428    -0.180746
N      9.766369     3.297158    10.062075    -0.177296
N     -0.862788     8.751516    12.220681    -0.187564
N      2.498800     6.010944     9.689259    -0.378527
N      2.467126     4.546357     7.793980    -0.371853
N      0.476679     5.634217     8.507194    -0.376839
N      7.313597     4.936987     8.904784    -0.190214
N     -0.918910     2.851880     4.531298    -0.184519
N     -0.540110     1.661547     1.644186    -0.183487
N      2.922271    -2.805706    28.800780    -0.373860
N      4.945843    -3.774339    28.068297    -0.398259
N      3.759074    -4.832544    29.834513    -0.377939
N      0.609138     8.603677    29.102336    -0.181713
N      4.636163     0.453838    25.353983    -0.176775
Cl    -3.586907     7.538708    28.172894    -0.527810
Cl    -4.964248    10.877629    26.653490    -0.538993
Cl     8.931166     1.881038    15.060389    -0.532674
Cl    10.910811     0.130687    17.978696    -0.531992
Cl    -2.648853     6.426785    23.757202    -0.495688
Cl    -2.907648     3.997312    20.724511    -0.496777
Cl     3.586740    10.382028    12.880986    -0.527624
Cl     4.964040    13.720949    11.361582    -0.538725
Cl     5.471373    -0.962282    30.352297    -0.532750
Cl     3.491744     2.974007     2.686788    -0.531615
Cl     2.648711     9.270105     8.465294    -0.495697
Cl     2.907545     6.840632     5.432603    -0.496949
Cl     3.614453     0.265283    17.702830    -0.527624
Cl     2.237153    -3.073638    19.222234    -0.538725
Cl     1.729820    11.609593     0.231519    -0.532750
Cl     3.709449     7.673304    27.897028    -0.531615
Cl     4.552482     1.377206    22.118522    -0.495697
Cl     4.293648     3.806679    25.151213    -0.496949
Cl    10.788100     3.108603     2.410922    -0.527810
Cl    12.165441    -0.230318     3.930326    -0.538993
Cl    -1.729973     8.766273    15.523427    -0.532674
Cl    -3.709618    10.516624    12.605120    -0.531992
Cl     9.850046     4.220526     6.826614    -0.495688
Cl    10.108841     6.649999     9.859305    -0.496777

The following XYZ coordinates are in angstroms. Other properties are in atomic units.
The sperically averaged electron density of each atom fit to a function of the form exp(a - br)
eigen_1, eigen_2 and eigen_3 are the three eigenvalues of traceless quadrupole moment tensor
  atom number  atomic symbol              X              Y              Z     net charge C6 coefficient C8 coefficient C10 coefficient fluctuating dipole atomic polarizability isotropic forcefield polarizability              a              b squared Pearson coefficient          <r^3>          <r^4>         wp_QDO          m_QDO          q_QDO       dipole_x       dipole_y       dipole_z         dipole            Qxy            Qxz            Qyz     Q(x^2-y^2)  Q(3z^2 - R^2)        eigen_1        eigen_2        eigen_3 static polarizability      alpha(xx)      alpha(xy)      alpha(xz)      alpha(yy)      alpha(yz)      alpha(zz) atomic spin moment
            1             Zn      -5.222474       8.838202      27.468549       0.616476     115.068092 0.26467753E+04  0.92355871E+05                                19.524283                           16.951475       0.269133       1.879102                    0.997949      54.643429     159.025675       0.431151       0.407126      -1.132655       0.068328       0.018395      -0.010831       0.071585      -0.014943      -0.010450      -0.004470       0.009424      -0.000550      -0.020510       0.002560       0.017950             22.731467      23.630286       2.549068      -0.138910      21.304966       6.435307      23.259148           0.000001
            2             Zn       9.058633       0.806646      16.966372       0.614739     114.539718 0.25945538E+04  0.90126890E+05                                19.456614                           16.772791       0.258009       1.876933                    0.997949      54.584942     158.746169       0.433646       0.406611      -1.132472       0.061485       0.020351      -0.022537       0.068575      -0.003125       0.016504      -0.006863       0.028192      -0.028786      -0.019674      -0.007676       0.027350             22.837330      21.644951       0.586272      -3.189931      22.641565       6.247763      24.225475           0.000000
            3             Zn      -2.164199       5.818306      21.718485       0.589167     115.503777 0.26191310E+04  0.91071565E+05                                19.399301                           16.723738       0.266872       1.872194                    0.998315      55.049580     159.468503       0.439886       0.400443      -1.138353      -0.036071      -0.022233       0.017190       0.045726       0.014856       0.009853       0.019717      -0.029886       0.042322      -0.028207      -0.007860       0.036066             23.137206      23.599605      -2.759363       1.820899      24.202282      -6.646735      21.609729           0.000000
            4             Zn       5.222291      11.681522      12.176641       0.616668     115.104393 0.26480238E+04  0.92418184E+05                                19.535145                           16.961038       0.262198       1.877166                    0.997945      54.650571     159.106759       0.430781       0.407394      -1.132373      -0.067164       0.018191      -0.009298       0.070203       0.014924       0.011060      -0.004212       0.010988       0.001653      -0.020906       0.002365       0.018541             22.743827      23.644962      -2.547488       0.144998      21.312609       6.438386      23.273909           0.000001
            5             Zn       5.343915       3.649966       1.674464       0.614334     114.484516 0.25926756E+04  0.90040940E+05                                19.447090                           16.763641       0.256047       1.876661                    0.998002      54.570974     158.661962       0.433905       0.406462      -1.132631      -0.060688       0.020325      -0.023306       0.068113       0.002857      -0.016367      -0.006069       0.027470      -0.029328      -0.019173      -0.007662       0.026835             22.827296      21.634057      -0.591146       3.186053      22.634814       6.244023      24.213017           0.000000
            6             Zn       2.164070       8.661626       6.426577       0.589996     115.502503 0.26185806E+04  0.91051865E+05                                19.403131                           16.724812       0.262937       1.871279                    0.998402      55.040676     159.466376       0.439739       0.400579      -1.138203       0.035078      -0.022874       0.017664       0.045450      -0.013551      -0.011275       0.020198      -0.026773       0.038035      -0.025666      -0.010067       0.035733             23.145774      23.599845       2.762394      -1.824757      24.217031      -6.658000      21.620445           0.000000
            7             Zn       1.978902      -1.034211      18.407175       0.616668     115.104395 0.26480238E+04  0.92418187E+05                                19.535145                           16.961038       0.262198       1.877166                    0.997945      54.650572     159.106762       0.430781       0.407394      -1.132373       0.067164      -0.018191       0.009298       0.070203       0.014924       0.011060      -0.004212       0.010988       0.001653      -0.020906       0.002365       0.018541             22.743827      23.644962      -2.547487       0.144998      21.312609       6.438386      23.273909           0.000001
            8             Zn       1.857278       6.997345      28.909352       0.614335     114.484517 0.25926756E+04  0.90040942E+05                                19.447090                           16.763642       0.256047       1.876661                    0.998002      54.570974     158.661964       0.433905       0.406462      -1.132631       0.060688      -0.020325       0.023306       0.068113       0.002857      -0.016367      -0.006069       0.027470      -0.029328      -0.019173      -0.007662       0.026835             22.827296      21.634057      -0.591146       3.186053      22.634815       6.244023      24.213017           0.000000
            9             Zn       5.037123       1.985685      24.157239       0.589996     115.502499 0.26185805E+04  0.91051861E+05                                19.403130                           16.724812       0.262937       1.871279                    0.998402      55.040675     159.466373       0.439739       0.400579      -1.138203      -0.035078       0.022874      -0.017664       0.045450      -0.013551      -0.011275       0.020198      -0.026773       0.038035      -0.025666      -0.010067       0.035733             23.145773      23.599844       2.762394      -1.824757      24.217031      -6.658000      21.620445           0.000000
           10             Zn      12.423667       1.809109       3.115267       0.616476     115.068098 0.26467754E+04  0.92355879E+05                                19.524284                           16.951476       0.269133       1.879102                    0.997949      54.643430     159.025682       0.431151       0.407126      -1.132655      -0.068328      -0.018395       0.010831       0.071585      -0.014943      -0.010450      -0.004470       0.009424      -0.000550      -0.020510       0.002560       0.017950             22.731468      23.630287       2.549068      -0.138910      21.304967       6.435307      23.259149           0.000001
           11             Zn      -1.857440       9.840665      13.617444       0.614739     114.539715 0.25945537E+04  0.90126887E+05                                19.456614                           16.772791       0.258009       1.876933                    0.997949      54.584941     158.746166       0.433646       0.406611      -1.132472      -0.061485      -0.020351       0.022537       0.068575      -0.003125       0.016504      -0.006863       0.028192      -0.028786      -0.019674      -0.007676       0.027350             22.837330      21.644950       0.586272      -3.189931      22.641565       6.247763      24.225475           0.000000
           12             Zn       9.365392       4.829005       8.865331       0.589167     115.503778 0.26191310E+04  0.91071566E+05                                19.399301                           16.723738       0.266872       1.872194                    0.998315      55.049580     159.468505       0.439886       0.400443      -1.138353       0.036071       0.022233      -0.017190       0.045726       0.014856       0.009853       0.019717      -0.029885       0.042322      -0.028207      -0.007860       0.036066             23.137206      23.599605      -2.759363       1.820899      24.202283      -6.646736      21.609730           0.000000
           13              H       9.628098       2.600168      19.292271       0.092186       1.290885 0.94297665E+01  0.97696576E+02                                 2.043544                            1.854281      -1.429252       2.193473                    0.992391       4.033131      12.092278       0.432361       1.367356      -0.688454       0.044666       0.003664       0.001731       0.044849       0.000978       0.002970       0.004287       0.019418       0.003598      -0.011730       0.001359       0.010371              2.152748       3.098756      -0.042729      -0.015527       1.665703       0.157082       1.693784           0.000000
           14              H       8.595421       3.890429      20.821462       0.119539       1.182792 0.88047616E+01  0.89318206E+02                                 1.883999                            1.760001      -1.592104       2.118797                    0.991885       3.943998      11.551496       0.457662       1.319287      -0.697382       0.019635       0.016229       0.021712       0.033472       0.001669       0.007678       0.003786       0.001689      -0.001371      -0.007857      -0.001608       0.009464              1.954213       2.010193       0.245913       0.295709       1.802843       0.414033       2.049604           0.000000
           15              H       5.088396       2.891929      19.163819       0.129929       1.299496 0.97844585E+01  0.10139137E+03                                 1.992674                            1.849776      -1.388567       2.230309                    0.993307       3.733691      10.870063       0.450723       1.311392      -0.701997      -0.037904      -0.002349      -0.003886       0.038175       0.001674       0.006437      -0.001138       0.023127      -0.002087      -0.011613      -0.003052       0.014665              2.058344       2.778892      -0.098906      -0.083766       1.674086       0.178710       1.722054          -0.000000
           16              H       6.206048       1.642285      17.662154       0.099730       1.306214 0.93715821E+01  0.96263253E+02                                 2.025073                            1.825356      -1.179568       2.321292                    0.994847       3.735436      10.898088       0.447245       1.333256      -0.697711      -0.029959      -0.016464      -0.031161       0.046256      -0.002638       0.007531       0.009130       0.015491       0.003669      -0.015630       0.002822       0.012808              2.161615       1.933956       0.327195       0.378871       2.142264       0.760045       2.408626          -0.000000
           17              H       2.377816       4.350163      20.176143       0.138820       1.115483 0.81177118E+01  0.79323215E+02                                 1.729949                            1.633690      -0.969555       2.431973                    0.999006       3.265241       8.875721       0.508396       1.232926      -0.721532       0.014947      -0.018932      -0.028197       0.037107       0.000885      -0.000402       0.013289      -0.008691       0.033338      -0.010768      -0.008832       0.019600              1.760250       1.864862      -0.229585      -0.265778       1.648126       0.327858       1.767761          -0.000001
           18              H       0.046035       4.386655      20.243428       0.099598       1.352921 0.10171771E+02  0.10509267E+03                                 1.966302                            1.826358      -1.055099       2.374656                    0.997436       3.540189       9.874150       0.482085       1.229720      -0.722470      -0.017036      -0.030892      -0.032731       0.048123      -0.003724      -0.002366       0.018450      -0.005876       0.021370      -0.015824      -0.006879       0.022703              2.024743       2.143383       0.369336       0.447190       1.956470       0.392021       1.974375          -0.000000
           19              H       0.112267       6.866341      23.246759       0.095287       1.341017 0.10099617E+02  0.10436352E+03                                 1.960560                            1.822310      -1.092863       2.349232                    0.997167       3.628300      10.184907       0.480719       1.233023      -0.720590      -0.015262       0.024469       0.038390       0.048015       0.002944       0.007632       0.018179      -0.004986       0.022558      -0.016265      -0.007603       0.023868              2.026839       2.143016      -0.393649      -0.418596       1.851185       0.362283       2.086318           0.000001
           20              H       2.468532       6.872585      23.283459       0.144270       1.113295 0.80732987E+01  0.78746150E+02                                 1.724785                            1.627701      -0.984019       2.428403                    0.999018       3.239395       8.784734       0.510268       1.230635      -0.722188       0.016612       0.024233       0.028111       0.040662       0.002244       0.000218       0.015668      -0.014829       0.015865      -0.011864      -0.008933       0.020797              1.756895       1.911077       0.201587       0.295821       1.608445       0.293448       1.751162           0.000000
           21              H       5.143091       7.206934      24.928868       0.129101       1.304778 0.97930166E+01  0.10148295E+03                                 1.993798                            1.846887      -1.419458       2.215477                    0.993050       3.753553      10.921264       0.452516       1.306158      -0.702833      -0.036667       0.004058       0.000689       0.036897      -0.005552      -0.003631       0.002130       0.012957      -0.032121      -0.011451      -0.003115       0.014566              2.062863       2.798373       0.033006       0.104150       1.612217       0.181241       1.777998           0.000000
           22              H       6.278007       8.212525      26.653796       0.095451       1.285013 0.90321464E+01  0.92190943E+02                                 2.016372                            1.799113      -1.237421       2.288279                    0.994341       3.835082      11.259223       0.446531       1.343870      -0.694320      -0.029518       0.017870       0.030371       0.045968      -0.004367      -0.002993       0.008108       0.012060       0.000452      -0.011889       0.001031       0.010858              2.178917       1.955575      -0.261951      -0.497300       1.893760       0.746613       2.687415           0.000000
           23              H      -4.708287       7.068979      25.161305       0.093687       1.181392 0.84186132E+01  0.85061423E+02                                 1.947295                            1.766915      -1.334542       2.236829                    0.993138       4.011370      12.005560       0.435905       1.390664      -0.683299       0.044939      -0.002514      -0.000690       0.045014      -0.002438       0.002076       0.007658       0.014483      -0.021579      -0.013682       0.002399       0.011283              2.054204       2.983356      -0.035041       0.035243       1.542583       0.131719       1.636674           0.000000
           24              H       8.667417       6.008131      23.470020       0.122143       1.192364 0.88986679E+01  0.90403189E+02                                 1.894215                            1.770860      -1.524390       2.158929                    0.992162       3.847138      11.232428       0.456218       1.321523      -0.697914       0.021593      -0.013867      -0.024729       0.035638      -0.007477      -0.006054       0.003264       0.005724       0.012452      -0.010130      -0.001817       0.011947              1.961088       2.003054      -0.213743      -0.337958       1.799544       0.425175       2.080666           0.000000
           25              H       8.259807       7.323122      29.855921       0.096075       1.417437 0.10551996E+02  0.10961548E+03                                 1.998925                            1.836453      -1.108583       2.346182                    0.996822       3.557453       9.828594       0.491940       1.198550      -0.729845       0.026213      -0.036313       0.009188       0.045719      -0.004830      -0.000745      -0.016018      -0.021386      -0.003050      -0.014728      -0.007897       0.022625              2.069248       2.421924      -0.663370      -0.148345       2.144136       0.055621       1.641684          -0.000001
           26              H       6.472443      12.865213       0.682019       0.136956       1.069934 0.76867326E+01  0.73452394E+02                                 1.622001                            1.543284      -1.013003       2.410285                    0.998534       3.145305       8.217774       0.551647       1.161933      -0.738711       0.000130      -0.032253       0.020269       0.038093      -0.009859       0.005139      -0.009251      -0.018879      -0.020749      -0.011614      -0.009458       0.021071              1.640394       1.466505       0.067208      -0.169707       1.761515      -0.386883       1.693160          -0.000000
           27              H       5.078251      10.583693      29.678535       0.132631       1.174335 0.88876941E+01  0.89263611E+02                                 1.825596                            1.738135      -1.046959       2.393889                    0.997904       3.414934       9.559247       0.478423       1.274703      -0.712128      -0.026324       0.028109      -0.008352       0.039406      -0.012264       0.004122      -0.012566      -0.019512      -0.010675      -0.014446      -0.009313       0.023760              1.861312       2.137923      -0.369425      -0.113275       1.892766       0.030230       1.553248           0.000000
           28              H       6.953471      10.643149      28.357314       0.091907       1.416432 0.11000450E+02  0.11630339E+03                                 2.058525                            1.923254      -1.038031       2.377331                    0.997378       3.665639      10.460061       0.459441       1.260939      -0.715477      -0.000382       0.038336      -0.026247       0.046461      -0.012833       0.001338      -0.010049      -0.009135      -0.028543      -0.015326      -0.005755       0.021081              2.108070       1.794455       0.277485      -0.257759       2.349070      -0.479984       2.180684           0.000000
           29              H       0.135278      15.653938       3.024739       0.136280       1.074510 0.77814375E+01  0.74458840E+02                                 1.612039                            1.541699      -1.090173       2.370178                    0.998306       3.159624       8.215135       0.558829       1.145435      -0.742616      -0.008331      -0.026914       0.027094       0.039088       0.009244      -0.012057      -0.009031       0.002630       0.017145      -0.012385      -0.008759       0.021144              1.622258       1.414455      -0.078862      -0.025980       1.822555      -0.355164       1.629763           0.000001
           30              H       5.791275       1.055100       2.899346       0.085344       1.413262 0.10608075E+02  0.11013764E+03                                 1.970487                            1.821530      -1.154063       2.314197                    0.996451       3.618746       9.934216       0.502967       1.172918      -0.735176      -0.032377      -0.006734       0.030463       0.044962       0.003288      -0.007763      -0.014375      -0.012947       0.013845      -0.013460      -0.007402       0.020862              2.036985       2.453810      -0.191559      -0.606571       1.651658       0.106030       2.005487           0.000001
           31              H       7.657844       2.768822      -0.027525       0.103393       1.368525 0.10524439E+02  0.11009975E+03                                 2.018291                            1.887729      -1.002377       2.401558                    0.998084       3.577702      10.171191       0.461113       1.269730      -0.713892       0.009849       0.032008      -0.036197       0.049312       0.002808      -0.016476      -0.008929       0.008825       0.020779      -0.015224      -0.007902       0.023126              2.064278       1.676283      -0.133847       0.096746       2.380008      -0.522534       2.136543           0.000000
           32              H       9.314154       1.127744       0.048934       0.129127       1.212591 0.93238487E+01  0.94746260E+02                                 1.858124                            1.774095      -1.168242       2.334506                    0.996375       3.501519       9.850234       0.476156       1.265872      -0.713564       0.029586       0.006269      -0.025112       0.039310       0.003893      -0.014587      -0.013222      -0.001019       0.029272      -0.016132      -0.008644       0.024776              1.890777       2.218298      -0.131639      -0.360693       1.634089       0.033439       1.819943           0.000001
           33              H       4.078742      10.962355       2.465056       0.146456       1.140244 0.83251540E+01  0.81581748E+02                                 1.734912                            1.639490      -1.111970       2.374508                    0.997340       3.216164       8.656166       0.516236       1.210756      -0.727330       0.022745      -0.010381      -0.030762       0.039641      -0.013507      -0.013168       0.006723      -0.003371       0.001636      -0.016599      -0.005752       0.022351              1.759051       1.631359      -0.052490      -0.404379       1.603971      -0.062882       2.041824          -0.000000
           34              H       3.540094       9.295772       3.838269       0.081977       1.291863 0.93453348E+01  0.94153570E+02                                 1.866880                            1.714063      -1.059939       2.357946                    0.997331       3.537101       9.615931       0.515673       1.178935      -0.733048       0.017123      -0.036367      -0.018769       0.044362      -0.008561      -0.014965       0.007062       0.000402       0.019640      -0.014944      -0.007081       0.022025              1.957300       1.573740      -0.375673      -0.077462       2.750885      -0.014059       1.547275          -0.000000
           35              H       1.830486      11.653692       6.266624       0.077802       1.399154 0.10486477E+02  0.10837592E+03                                 1.955120                            1.808930      -0.971605       2.402766                    0.997713       3.544070       9.652698       0.506475       1.170159      -0.736871      -0.016350       0.015037       0.041246       0.046847      -0.006330      -0.013768       0.008576      -0.023249      -0.001566      -0.020745      -0.000385       0.021130              2.026596       1.723736       0.038296      -0.499890       1.698913      -0.096609       2.657140           0.000001
           36              H       2.036434      13.452944       4.847535       0.152421       1.088939 0.77879915E+01  0.74856175E+02                                 1.665363                            1.573076      -1.009338       2.426170                    0.998738       3.107676       8.211925       0.534809       1.191530      -0.732194      -0.011670       0.036749       0.012792       0.040624      -0.005896      -0.013624       0.010408      -0.014584      -0.002317      -0.017978      -0.002840       0.020818              1.691322       1.385690      -0.230497      -0.082401       2.161774       0.029839       1.526502           0.000001
           37              H       4.774421       5.443488       4.000363       0.093331       1.281220 0.93467816E+01  0.96628389E+02                                 2.034125                            1.846755      -1.424445       2.196391                    0.992462       4.019082      12.039349       0.432988       1.368321      -0.688294      -0.044452       0.003322       0.002419       0.044641      -0.001239      -0.002364       0.003908       0.019194       0.004130      -0.011486       0.001624       0.009862              2.142316       3.080585       0.042574       0.015521       1.659257       0.155962       1.687105           0.000000
           38              H       5.807077       6.733749       5.529554       0.121473       1.179986 0.87811678E+01  0.89040983E+02                                 1.882878                            1.759039      -1.600125       2.116112                    0.991903       3.940753      11.548794       0.457129       1.321386      -0.696933      -0.019392       0.015636       0.021623       0.032987      -0.002153      -0.007160       0.003803       0.001761      -0.001355      -0.007234      -0.002045       0.009278              1.953068       2.009133      -0.245507      -0.295208       1.801832       0.413485       2.048238           0.000000
           39              H       9.314119       5.735249       3.871911       0.131383       1.301646 0.98096255E+01  0.10178091E+03                                 2.000572                            1.856576      -1.388246       2.231654                    0.993203       3.736391      10.907003       0.448010       1.317663      -0.700723       0.037343      -0.002365      -0.003593       0.037590      -0.001715      -0.006468      -0.000516       0.023012      -0.002713      -0.011295      -0.003428       0.014723              2.066744       2.791665       0.099372       0.084159       1.680126       0.179897       1.728442          -0.000000
           40              H       8.196487       4.485605       2.370246       0.099371       1.306913 0.93757123E+01  0.96285076E+02                                 2.022713                            1.823409      -1.169190       2.324924                    0.995002       3.735678      10.886097       0.448494       1.329827      -0.698387       0.030218      -0.016720      -0.031455       0.046713       0.002676      -0.007603       0.009091       0.015560       0.003736      -0.015654       0.002775       0.012879              2.158935       1.931524      -0.326634      -0.378261       2.139598       0.758782       2.405683          -0.000000
           41              H      -2.377922       7.193483       4.884235       0.139659       1.109849 0.80682179E+01  0.78716799E+02                                 1.723832                            1.628498      -0.964637       2.434318                    0.999000       3.257937       8.848112       0.509317       1.232617      -0.721599      -0.014609      -0.019096      -0.028019       0.036920      -0.000922       0.000615       0.012873      -0.008686       0.033849      -0.010814      -0.008506       0.019320              1.753823       1.857941       0.227936       0.263896       1.642352       0.325614       1.761176          -0.000000
           42              H      -0.046142       7.229975       4.951520       0.098680       1.358854 0.10224536E+02  0.10578848E+03                                 1.973521                            1.832233      -1.068029       2.369086                    0.997241       3.546314       9.902540       0.480797       1.231258      -0.722150       0.017322      -0.030849      -0.032772       0.048225       0.003992       0.002266       0.018553      -0.005711       0.021302      -0.016060      -0.006729       0.022789              2.032557       2.151929      -0.371976      -0.450329       1.963803       0.394806       1.981940          -0.000000
           43              H      -0.112414       9.709661       7.954851       0.095587       1.339887 0.10089744E+02  0.10423842E+03                                 1.959618                            1.821558      -1.091204       2.350137                    0.997203       3.626859      10.180508       0.480752       1.233211      -0.720545       0.014869       0.024434       0.038017       0.047576      -0.003273      -0.006925       0.018267      -0.005183       0.022493      -0.015969      -0.007827       0.023795              2.025812       2.141933       0.393298       0.418175       1.850277       0.361927       2.085226           0.000001
           44              H      -2.468679       9.715905       7.991551       0.143621       1.114392 0.80844757E+01  0.78895890E+02                                 1.727569                            1.630183      -0.987814       2.427328                    0.999000       3.240475       8.794825       0.509157       1.232685      -0.721765      -0.016915       0.024651       0.028300       0.041166      -0.002431       0.000648       0.015439      -0.014164       0.016102      -0.012417      -0.007963       0.020380              1.759770       1.914321      -0.202041      -0.296501       1.610941       0.294204       1.754048           0.000000
           45              H      -5.143246      10.050254       9.636960       0.129349       1.295195 0.97022324E+01  0.10024397E+03                                 1.978315                            1.833894      -1.401827       2.222558                    0.993211       3.739404      10.841191       0.456049       1.299895      -0.704130       0.036478       0.003990       0.000784       0.036703       0.005741       0.003300       0.002301       0.013692      -0.032806      -0.011646      -0.003340       0.014987              2.046219       2.771890      -0.032558      -0.102796       1.601485       0.179005       1.765283           0.000000
           46              H       8.124420      11.055845      11.361888       0.095063       1.284011 0.90221043E+01  0.92045330E+02                                 2.013856                            1.796992      -1.227539       2.292200                    0.994446       3.832074      11.240773       0.447298       1.342195      -0.694668       0.029693       0.017835       0.030805       0.046354       0.004331       0.002682       0.007964       0.012018       0.000052      -0.011768       0.001235       0.010533              2.176097       1.953317       0.261567       0.496474       1.891482       0.745207       2.683493           0.000000
           47              H       4.708133       9.912299       9.869397       0.094289       1.182658 0.84318916E+01  0.85264002E+02                                 1.951878                            1.770676      -1.416117       2.200770                    0.992442       4.018161      12.046784       0.434391       1.394390      -0.682563      -0.044475      -0.002814      -0.000292       0.044565       0.002128      -0.001929       0.007603       0.014448      -0.021542      -0.013544       0.002375       0.011168              2.059275       2.991969       0.035153      -0.035304       1.545689       0.132251       1.640166           0.000000
           48              H       5.735047       8.851451       8.178112       0.121915       1.195499 0.89259074E+01  0.90732565E+02                                 1.895719                            1.772147      -1.521009       2.159670                    0.992199       3.851251      11.240953       0.456685       1.319406      -0.698322      -0.021497      -0.014074      -0.024704       0.035644       0.007739       0.006066       0.003279       0.006085       0.013263      -0.010568      -0.001616       0.012184              1.962665       2.004610       0.214091       0.338526       1.800893       0.425821       2.082493           0.000000
           49              H       6.142625      10.166442      14.564013       0.094759       1.421607 0.10586082E+02  0.11001119E+03                                 1.998321                            1.835883      -1.102047       2.347340                    0.996809       3.565067       9.837733       0.493649       1.193949      -0.730860      -0.026676      -0.036282       0.009130       0.045949       0.005265       0.000376      -0.016132      -0.021859      -0.003368      -0.014826      -0.008196       0.023022              2.068555       2.421134       0.663406       0.148164       2.143597       0.055579       1.640934          -0.000001
           50              H       7.929986      10.021893      15.973927       0.136120       1.075534 0.77370964E+01  0.74061580E+02                                 1.628426                            1.548921      -1.026715       2.404157                    0.998326       3.153066       8.247763       0.550274       1.162818      -0.738499      -0.000115      -0.032844       0.020304       0.038614       0.009988      -0.005201      -0.008846      -0.019480      -0.020088      -0.011795      -0.009243       0.021038              1.647027       1.471804      -0.067677       0.170825       1.769096      -0.389682       1.700181          -0.000000
           51              H      -5.078462      13.427013      14.386627       0.133176       1.169896 0.88480674E+01  0.88768527E+02                                 1.821270                            1.734518      -1.039398       2.397184                    0.997992       3.409001       9.538171       0.478801       1.275089      -0.712057       0.026148       0.028278      -0.007869       0.039310       0.012012      -0.004062      -0.012690      -0.018878      -0.010958      -0.014174      -0.009353       0.023526              1.856744       2.132093       0.367301       0.112863       1.887835       0.030108       1.550303           0.000000
           52              H      -6.953680      13.486469      13.065406       0.090814       1.426490 0.11092229E+02  0.11751262E+03                                 2.067728                            1.930805      -1.046819       2.372654                    0.997256       3.677381      10.502800       0.458724       1.260344      -0.715591       0.000082       0.038441      -0.026552       0.046719       0.013284      -0.001256      -0.009782      -0.009460      -0.028682      -0.015326      -0.006067       0.021393              2.117837       1.801491      -0.279734       0.259899       2.361025      -0.484424       2.190996           0.000000
           53              H      -0.135491      12.810618      18.316647       0.135068       1.079120 0.78220450E+01  0.74932311E+02                                 1.615057                            1.544416      -1.086829       2.370299                    0.998294       3.168313       8.237890       0.559137       1.143509      -0.743053       0.008326      -0.027481       0.027117       0.039495      -0.009252       0.011708      -0.009157       0.001641       0.018339      -0.012535      -0.008476       0.021011              1.625302       1.416777       0.079083       0.026077       1.826287      -0.356347       1.632841           0.000001
           54              H       8.611304      -1.788220      18.191254       0.084986       1.420309 0.10672358E+02  0.11098416E+03                                 1.978053                            1.827841      -1.161613       2.311150                    0.996444       3.625925       9.965377       0.501716       1.173945      -0.734938       0.032217      -0.006144       0.030635       0.044879      -0.003606       0.007807      -0.013991      -0.012831       0.013081      -0.013174      -0.007376       0.020550              2.045084       2.464628       0.192835       0.610607       1.657232       0.106709       2.013391           0.000001
           55              H       6.744719      -0.074498      15.264383       0.104157       1.367036 0.10512311E+02  0.10996161E+03                                 2.018319                            1.887781      -1.002603       2.401443                    0.998073       3.577200      10.175419       0.460603       1.271265      -0.713544      -0.010489       0.031786      -0.036113       0.049239      -0.002678       0.016147      -0.009109       0.009362       0.020689      -0.015236      -0.007691       0.022927              2.064334       1.676474       0.133903      -0.096712       2.379993      -0.522289       2.136536           0.000000
           56              H       5.088431      -1.715576      15.340842       0.129978       1.208081 0.92823276E+01  0.94227634E+02                                 1.854256                            1.770740      -1.164953       2.336672                    0.996354       3.496029       9.832640       0.476322       1.266730      -0.713379      -0.029418       0.006615      -0.025461       0.039464      -0.003760       0.014259      -0.013185      -0.001181       0.028103      -0.015970      -0.008330       0.024300              1.886760       2.212927       0.131254       0.359053       1.631249       0.033340       1.816103           0.000001
           57              H      -4.078891       8.119035      17.756964       0.145993       1.137445 0.82999547E+01  0.81278753E+02                                 1.732999                            1.637795      -1.108410       2.376323                    0.997416       3.211687       8.643069       0.516096       1.211921      -0.727105      -0.022874      -0.010085      -0.030538       0.039465       0.013580       0.013244       0.006611      -0.003455       0.002066      -0.016793      -0.005581       0.022374              1.757093       1.629628       0.052365       0.403657       1.602294      -0.062795       2.039357          -0.000000
           58              H      -3.540225       6.452452      19.130177       0.081742       1.289214 0.93222574E+01  0.93859296E+02                                 1.864209                            1.711893      -1.051833       2.361845                    0.997406       3.533193       9.600900       0.516044       1.178863      -0.733089      -0.017078      -0.036277      -0.018509       0.044162       0.008722       0.014731       0.007334       0.000215       0.019945      -0.014846      -0.007231       0.022076              1.954345       1.571756       0.374689       0.077292       2.745877      -0.014044       1.545404          -0.000000
           59              H      -1.830654       8.810372      21.558532       0.077988       1.399541 0.10490373E+02  0.10843742E+03                                 1.956469                            1.810008      -0.975147       2.401368                    0.997643       3.544387       9.657758       0.505961       1.171119      -0.736644       0.016523       0.015177       0.041455       0.047137       0.006736       0.013362       0.008412      -0.023181      -0.001868      -0.020362      -0.000698       0.021059              2.028130       1.724886      -0.038367       0.500469       1.700120      -0.096802       2.659383           0.000001
           60              H      -2.036622      10.609624      20.139443       0.152607       1.083643 0.77405059E+01  0.74271694E+02                                 1.658338                            1.567001      -0.997846       2.430940                    0.998777       3.101729       8.183972       0.536601       1.189598      -0.732633       0.011698       0.036773       0.013265       0.040805       0.005793       0.013385       0.010274      -0.014406      -0.002055      -0.017680      -0.002825       0.020505              1.684025       1.380629       0.228718       0.081767       2.150889       0.029420       1.520557           0.000001
           61              H       2.426772       5.203823      26.583453       0.093331       1.281219 0.93467748E+01  0.96628309E+02                                 2.034126                            1.846755      -1.424445       2.196391                    0.992462       4.019081      12.039349       0.432987       1.368322      -0.688294       0.044452      -0.003322      -0.002419       0.044641      -0.001239      -0.002364       0.003908       0.019194       0.004130      -0.011486       0.001624       0.009862              2.142316       3.080585       0.042574       0.015521       1.659257       0.155962       1.687105           0.000000
           62              H       1.394116       3.913562      25.054262       0.121473       1.179986 0.87811678E+01  0.89040983E+02                                 1.882878                            1.759039      -1.600125       2.116112                    0.991903       3.940753      11.548794       0.457129       1.321386      -0.696933       0.019392      -0.015636      -0.021623       0.032987      -0.002153      -0.007160       0.003803       0.001761      -0.001355      -0.007234      -0.002045       0.009278              1.953068       2.009133      -0.245507      -0.295208       1.801832       0.413485       2.048238           0.000000
           63              H      -2.112926       4.912062      26.711905       0.131383       1.301646 0.98096255E+01  0.10178091E+03                                 2.000572                            1.856576      -1.388246       2.231654                    0.993203       3.736391      10.907003       0.448010       1.317663      -0.700723      -0.037343       0.002365       0.003593       0.037590      -0.001715      -0.006468      -0.000516       0.023012      -0.002713      -0.011295      -0.003428       0.014723              2.066744       2.791665       0.099372       0.084159       1.680126       0.179897       1.728442          -0.000000
           64              H      -0.995294       6.161706      28.213570       0.099371       1.306913 0.93757119E+01  0.96285073E+02                                 2.022713                            1.823409      -1.169190       2.324924                    0.995002       3.735678      10.886098       0.448494       1.329827      -0.698387      -0.030218       0.016720       0.031455       0.046713       0.002676      -0.007603       0.009091       0.015560       0.003736      -0.015654       0.002775       0.012879              2.158935       1.931524      -0.326635      -0.378261       2.139598       0.758782       2.405684          -0.000000
           65              H       9.579115       3.453828      25.699581       0.139659       1.109849 0.80682164E+01  0.78716780E+02                                 1.723832                            1.628498      -0.964637       2.434318                    0.999000       3.257937       8.848111       0.509317       1.232617      -0.721599       0.014609       0.019096       0.028019       0.036920      -0.000922       0.000615       0.012873      -0.008686       0.033849      -0.010814      -0.008506       0.019320              1.753823       1.857941       0.227936       0.263896       1.642351       0.325614       1.761176          -0.000001
           66              H       7.247335       3.417336      25.632296       0.098680       1.358854 0.10224540E+02  0.10578852E+03                                 1.973521                            1.832233      -1.068029       2.369086                    0.997241       3.546315       9.902542       0.480798       1.231258      -0.722150      -0.017322       0.030849       0.032771       0.048225       0.003992       0.002266       0.018553      -0.005711       0.021302      -0.016060      -0.006729       0.022789              2.032557       2.151929      -0.371976      -0.450329       1.963803       0.394806       1.981940          -0.000000
           67              H       7.313607       0.937650      22.628965       0.095587       1.339887 0.10089744E+02  0.10423842E+03                                 1.959618                            1.821558      -1.091204       2.350137                    0.997203       3.626859      10.180508       0.480752       1.233211      -0.720545      -0.014869      -0.024434      -0.038017       0.047576      -0.003273      -0.006925       0.018267      -0.005183       0.022493      -0.015969      -0.007827       0.023795              2.025812       2.141933       0.393298       0.418175       1.850277       0.361927       2.085226           0.000001
           68              H       9.669872       0.931406      22.592265       0.143621       1.114392 0.80844755E+01  0.78895885E+02                                 1.727569                            1.630183      -0.987814       2.427328                    0.999000       3.240475       8.794824       0.509157       1.232685      -0.721765       0.016915      -0.024651      -0.028300       0.041166      -0.002431       0.000648       0.015439      -0.014164       0.016102      -0.012417      -0.007963       0.020380              1.759770       1.914321      -0.202041      -0.296500       1.610941       0.294204       1.754048           0.000000
           69              H      12.344439       0.597057      20.946856       0.129349       1.295195 0.97022317E+01  0.10024395E+03                                 1.978314                            1.833894      -1.401827       2.222558                    0.993211       3.739404      10.841188       0.456049       1.299894      -0.704130      -0.036478      -0.003990      -0.000784       0.036703       0.005741       0.003300       0.002301       0.013692      -0.032806      -0.011646      -0.003340       0.014986              2.046218       2.771889      -0.032558      -0.102796       1.601484       0.179005       1.765282           0.000000
           70              H      -0.923227      -0.408534      19.221928       0.095063       1.284011 0.90221037E+01  0.92045325E+02                                 2.013856                            1.796992      -1.227540       2.292200                    0.994446       3.832074      11.240774       0.447298       1.342195      -0.694668      -0.029693      -0.017835      -0.030805       0.046354       0.004331       0.002682       0.007964       0.012018       0.000052      -0.011768       0.001235       0.010533              2.176097       1.953317       0.261567       0.496474       1.891482       0.745207       2.683493           0.000000
           71              H       2.493060       0.735012      20.714419       0.094289       1.182658 0.84318916E+01  0.85264002E+02                                 1.951878                            1.770676      -1.416117       2.200770                    0.992442       4.018161      12.046784       0.434391       1.394390      -0.682563       0.044475       0.002814       0.000292       0.044565       0.002128      -0.001929       0.007603       0.014448      -0.021542      -0.013544       0.002375       0.011168              2.059275       2.991969       0.035153      -0.035304       1.545689       0.132251       1.640166           0.000000
           72              H       1.466146       1.795860      22.405704       0.121915       1.195499 0.89259074E+01  0.90732565E+02                                 1.895719                            1.772147      -1.521009       2.159670                    0.992199       3.851251      11.240953       0.456685       1.319406      -0.698322       0.021497       0.014074       0.024704       0.035644       0.007739       0.006066       0.003279       0.006085       0.013263      -0.010568      -0.001616       0.012184              1.962665       2.004610       0.214091       0.338526       1.800893       0.425821       2.082493           0.000000
           73              H       1.058568       0.480869      16.019803       0.094759       1.421607 0.10586084E+02  0.11001122E+03                                 1.998321                            1.835883      -1.102047       2.347340                    0.996809       3.565067       9.837734       0.493649       1.193950      -0.730860       0.026676       0.036282      -0.009130       0.045949       0.005265       0.000376      -0.016132      -0.021859      -0.003368      -0.014826      -0.008196       0.023022              2.068556       2.421135       0.663406       0.148164       2.143598       0.055579       1.640934          -0.000001
           74              H      -0.728793       0.625418      14.609889       0.136120       1.075534 0.77370964E+01  0.74061580E+02                                 1.628426                            1.548921      -1.026715       2.404157                    0.998326       3.153066       8.247763       0.550274       1.162818      -0.738499       0.000115       0.032844      -0.020304       0.038614       0.009988      -0.005201      -0.008846      -0.019480      -0.020088      -0.011795      -0.009243       0.021038              1.647027       1.471804      -0.067677       0.170825       1.769096      -0.389682       1.700181          -0.000000
           75              H      12.279655      -2.779702      16.197189       0.133175       1.169896 0.88480689E+01  0.88768550E+02                                 1.821271                            1.734519      -1.039399       2.397184                    0.997992       3.409001       9.538173       0.478801       1.275090      -0.712057      -0.026148      -0.028278       0.007869       0.039310       0.012012      -0.004062      -0.012690      -0.018878      -0.010958      -0.014174      -0.009353       0.023526              1.856745       2.132094       0.367301       0.112863       1.887836       0.030108       1.550304           0.000000
           76              H      14.154873      -2.839158      17.518410       0.090814       1.426491 0.11092233E+02  0.11751267E+03                                 2.067728                            1.930805      -1.046819       2.372654                    0.997256       3.677382      10.502802       0.458724       1.260344      -0.715591      -0.000082      -0.038441       0.026552       0.046719       0.013284      -0.001256      -0.009782      -0.009460      -0.028682      -0.015326      -0.006067       0.021393              2.117837       1.801491      -0.279734       0.259899       2.361025      -0.484424       2.190996           0.000000
           77              H       7.336684      -2.163307      12.267169       0.135068       1.079120 0.78220505E+01  0.74932380E+02                                 1.615058                            1.544416      -1.086830       2.370298                    0.998294       3.168314       8.237894       0.559136       1.143509      -0.743053      -0.008326       0.027481      -0.027117       0.039495      -0.009252       0.011708      -0.009157       0.001641       0.018339      -0.012535      -0.008476       0.021011              1.625302       1.416777       0.079083       0.026077       1.826287      -0.356347       1.632842           0.000001
           78              H      -1.410111      12.435531      12.392562       0.084985       1.420309 0.10672364E+02  0.11098424E+03                                 1.978053                            1.827842      -1.161613       2.311149                    0.996444       3.625926       9.965380       0.501715       1.173946      -0.734938      -0.032217       0.006144      -0.030635       0.044879      -0.003606       0.007807      -0.013991      -0.012831       0.013081      -0.013174      -0.007376       0.020550              2.045084       2.464629       0.192835       0.610607       1.657232       0.106709       2.013392           0.000001
           79              H       0.456474      10.721809      15.319433       0.104157       1.367036 0.10512315E+02  0.10996166E+03                                 2.018319                            1.887781      -1.002604       2.401442                    0.998073       3.577201      10.175421       0.460603       1.271265      -0.713544       0.010489      -0.031786       0.036113       0.049239      -0.002678       0.016147      -0.009109       0.009362       0.020689      -0.015236      -0.007691       0.022927              2.064334       1.676474       0.133903      -0.096712       2.379992      -0.522289       2.136536           0.000000
           80              H       2.112762      12.362887      15.242974       0.129977       1.208081 0.92823291E+01  0.94227655E+02                                 1.854256                            1.770741      -1.164953       2.336672                    0.996354       3.496029       9.832641       0.476322       1.266731      -0.713378       0.029418      -0.006615       0.025461       0.039464      -0.003760       0.014259      -0.013185      -0.001181       0.028103      -0.015970      -0.008330       0.024300              1.886760       2.212928       0.131254       0.359053       1.631249       0.033340       1.816104           0.000001
           81              H      11.280084       2.528276      12.826852       0.145993       1.137444 0.82999529E+01  0.81278730E+02                                 1.732999                            1.637794      -1.108410       2.376323                    0.997416       3.211687       8.643068       0.516096       1.211921      -0.727105       0.022874       0.010085       0.030538       0.039465       0.013580       0.013244       0.006611      -0.003455       0.002066      -0.016793      -0.005581       0.022374              1.757093       1.629628       0.052365       0.403657       1.602293      -0.062795       2.039356          -0.000000
           82              H      10.741418       4.194859      11.453639       0.081742       1.289214 0.93222572E+01  0.93859291E+02                                 1.864209                            1.711892      -1.051833       2.361845                    0.997406       3.533193       9.600899       0.516044       1.178862      -0.733089       0.017078       0.036277       0.018509       0.044162       0.008722       0.014731       0.007334       0.000215       0.019945      -0.014846      -0.007231       0.022076              1.954345       1.571755       0.374689       0.077292       2.745876      -0.014044       1.545404          -0.000000
           83              H       9.031847       1.836939       9.025284       0.077988       1.399541 0.10490371E+02  0.10843739E+03                                 1.956469                            1.810007      -0.975147       2.401368                    0.997643       3.544387       9.657757       0.505961       1.171119      -0.736644      -0.016523      -0.015177      -0.041455       0.047137       0.006736       0.013362       0.008412      -0.023181      -0.001868      -0.020362      -0.000698       0.021059              2.028129       1.724886      -0.038367       0.500469       1.700120      -0.096802       2.659382           0.000001
           84              H       9.237815       0.037687      10.444373       0.152607       1.083643 0.77405047E+01  0.74271680E+02                                 1.658337                            1.567001      -0.997846       2.430940                    0.998777       3.101729       8.183972       0.536601       1.189598      -0.732633      -0.011698      -0.036773      -0.013265       0.040805       0.005793       0.013385       0.010274      -0.014406      -0.002055      -0.017680      -0.002825       0.020505              1.684025       1.380629       0.228718       0.081767       2.150888       0.029420       1.520557           0.000001
           85              H      -2.426905       8.047143      11.291545       0.092186       1.290885 0.94297712E+01  0.97696631E+02                                 2.043544                            1.854281      -1.429252       2.193473                    0.992391       4.033132      12.092279       0.432361       1.367355      -0.688454      -0.044666      -0.003664      -0.001731       0.044849       0.000978       0.002970       0.004287       0.019418       0.003598      -0.011730       0.001359       0.010371              2.152747       3.098756      -0.042729      -0.015527       1.665703       0.157082       1.693784           0.000000
           86              H      -1.394228       6.756882       9.762354       0.119539       1.182792 0.88047616E+01  0.89318206E+02                                 1.883999                            1.760001      -1.592104       2.118797                    0.991885       3.943998      11.551496       0.457662       1.319287      -0.697382      -0.019635      -0.016229      -0.021712       0.033472       0.001669       0.007678       0.003786       0.001689      -0.001371      -0.007857      -0.001608       0.009464              1.954213       2.010193       0.245913       0.295709       1.802843       0.414033       2.049604           0.000000
           87              H       2.112797       7.755382      11.419997       0.129929       1.299496 0.97844588E+01  0.10139137E+03                                 1.992674                            1.849775      -1.388567       2.230309                    0.993307       3.733691      10.870062       0.450723       1.311392      -0.701997       0.037904       0.002349       0.003886       0.038175       0.001674       0.006437      -0.001138       0.023127      -0.002087      -0.011613      -0.003052       0.014665              2.058344       2.778891      -0.098906      -0.083766       1.674086       0.178710       1.722054          -0.000000
           88              H       0.995145       9.005026      12.921662       0.099730       1.306214 0.93715805E+01  0.96263234E+02                                 2.025072                            1.825356      -1.179568       2.321292                    0.994847       3.735436      10.898088       0.447245       1.333256      -0.697711       0.029959       0.016464       0.031161       0.046256      -0.002638       0.007531       0.009130       0.015491       0.003669      -0.015630       0.002822       0.012808              2.161615       1.933956       0.327195       0.378871       2.142263       0.760045       2.408626          -0.000000
           89              H       4.823377       6.297148      10.407673       0.138820       1.115483 0.81177118E+01  0.79323215E+02                                 1.729949                            1.633690      -0.969555       2.431973                    0.999006       3.265241       8.875721       0.508396       1.232926      -0.721532      -0.014947       0.018932       0.028197       0.037107       0.000885      -0.000402       0.013289      -0.008691       0.033338      -0.010768      -0.008832       0.019600              1.760250       1.864862      -0.229585      -0.265778       1.648126       0.327858       1.767761          -0.000001
           90              H       7.155158       6.260656      10.340388       0.099598       1.352921 0.10171772E+02  0.10509268E+03                                 1.966302                            1.826358      -1.055099       2.374656                    0.997436       3.540189       9.874151       0.482085       1.229721      -0.722470       0.017036       0.030892       0.032731       0.048123      -0.003724      -0.002366       0.018450      -0.005876       0.021370      -0.015824      -0.006879       0.022703              2.024743       2.143384       0.369337       0.447190       1.956470       0.392021       1.974375          -0.000000
           91              H       7.088926       3.780970       7.337057       0.095287       1.341017 0.10099619E+02  0.10436354E+03                                 1.960561                            1.822311      -1.092863       2.349232                    0.997167       3.628300      10.184908       0.480719       1.233023      -0.720589       0.015262      -0.024469      -0.038390       0.048015       0.002944       0.007632       0.018179      -0.004986       0.022558      -0.016265      -0.007603       0.023868              2.026840       2.143016      -0.393649      -0.418596       1.851185       0.362283       2.086318           0.000001
           92              H       4.732661       3.774726       7.300357       0.144270       1.113295 0.80732969E+01  0.78746125E+02                                 1.724784                            1.627700      -0.984019       2.428403                    0.999018       3.239395       8.784732       0.510268       1.230635      -0.722188      -0.016612      -0.024233      -0.028111       0.040662       0.002244       0.000218       0.015668      -0.014829       0.015865      -0.011864      -0.008933       0.020797              1.756894       1.911076       0.201587       0.295821       1.608445       0.293448       1.751162           0.000000
           93              H       2.058102       3.440377       5.654948       0.129101       1.304778 0.97930157E+01  0.10148293E+03                                 1.993798                            1.846887      -1.419458       2.215477                    0.993050       3.753553      10.921262       0.452516       1.306157      -0.702833       0.036667      -0.004058      -0.000689       0.036897      -0.005552      -0.003631       0.002130       0.012957      -0.032121      -0.011451      -0.003115       0.014566              2.062862       2.798372       0.033006       0.104150       1.612217       0.181241       1.777997           0.000000
           94              H       0.923186       2.434786       3.930020       0.095451       1.285013 0.90321458E+01  0.92190938E+02                                 2.016373                            1.799113      -1.237421       2.288279                    0.994341       3.835082      11.259224       0.446531       1.343870      -0.694320       0.029518      -0.017870      -0.030371       0.045968      -0.004367      -0.002993       0.008108       0.012060       0.000452      -0.011889       0.001031       0.010858              2.178917       1.955576      -0.261951      -0.497300       1.893760       0.746613       2.687415           0.000000
           95              H      11.909480       3.578332       5.422511       0.093687       1.181392 0.84186141E+01  0.85061432E+02                                 1.947295                            1.766915      -1.334542       2.236829                    0.993138       4.011370      12.005559       0.435905       1.390664      -0.683299      -0.044939       0.002514       0.000690       0.045014      -0.002438       0.002076       0.007658       0.014483      -0.021579      -0.013682       0.002399       0.011283              2.054204       2.983356      -0.035041       0.035243       1.542582       0.131719       1.636674           0.000000
           96              H      -1.466224       4.639180       7.113796       0.122143       1.192364 0.88986665E+01  0.90403172E+02                                 1.894215                            1.770860      -1.524390       2.158929                    0.992162       3.847138      11.232428       0.456218       1.321523      -0.697914      -0.021593       0.013867       0.024729       0.035638      -0.007477      -0.006054       0.003264       0.005724       0.012452      -0.010130      -0.001817       0.011947              1.961088       2.003054      -0.213743      -0.337958       1.799544       0.425175       2.080666           0.000000
           97              H      -1.058614       3.324189       0.727895       0.096074       1.417437 0.10551994E+02  0.10961546E+03                                 1.998925                            1.836453      -1.108583       2.346182                    0.996822       3.557453       9.828593       0.491940       1.198550      -0.729845      -0.026213       0.036313      -0.009188       0.045719      -0.004830      -0.000745      -0.016018      -0.021386      -0.003050      -0.014728      -0.007897       0.022625              2.069248       2.421924      -0.663370      -0.148345       2.144136       0.055621       1.641684          -0.000001
           98              H       0.728750      -2.217902      29.901797       0.136956       1.069934 0.76867321E+01  0.73452386E+02                                 1.622000                            1.543283      -1.013003       2.410285                    0.998534       3.145305       8.217773       0.551647       1.161932      -0.738711      -0.000130       0.032253      -0.020269       0.038093      -0.009859       0.005139      -0.009251      -0.018879      -0.020749      -0.011614      -0.009458       0.021071              1.640393       1.466505       0.067208      -0.169707       1.761515      -0.386883       1.693160          -0.000000
           99              H       2.122942       0.063618       0.905281       0.132631       1.174336 0.88876981E+01  0.89263661E+02                                 1.825596                            1.738135      -1.046959       2.393889                    0.997904       3.414935       9.559250       0.478423       1.274703      -0.712128       0.026324      -0.028109       0.008352       0.039406      -0.012264       0.004122      -0.012566      -0.019512      -0.010675      -0.014446      -0.009313       0.023760              1.861312       2.137923      -0.369425      -0.113275       1.892766       0.030230       1.553248           0.000001
          100              H       0.247722       0.004162       2.226502       0.091907       1.416432 0.11000452E+02  0.11630342E+03                                 2.058525                            1.923254      -1.038031       2.377331                    0.997378       3.665640      10.460063       0.459442       1.260938      -0.715477       0.000382      -0.038336       0.026247       0.046461      -0.012833       0.001338      -0.010049      -0.009135      -0.028543      -0.015326      -0.005755       0.021081              2.108070       1.794455       0.277485      -0.257759       2.349069      -0.479984       2.180684           0.000000
          101              H       7.065915      -5.006627      27.559077       0.136280       1.074510 0.77814415E+01  0.74458894E+02                                 1.612040                            1.541700      -1.090174       2.370178                    0.998306       3.159624       8.215138       0.558829       1.145436      -0.742616       0.008331       0.026914      -0.027094       0.039088       0.009244      -0.012057      -0.009031       0.002630       0.017145      -0.012385      -0.008759       0.021144              1.622259       1.414456      -0.078862      -0.025980       1.822556      -0.355165       1.629764           0.000001
          102              H       1.409918       9.592211      27.684470       0.085344       1.413262 0.10608077E+02  0.11013765E+03                                 1.970487                            1.821530      -1.154063       2.314197                    0.996451       3.618746       9.934216       0.502967       1.172918      -0.735176       0.032377       0.006734      -0.030463       0.044962       0.003288      -0.007763      -0.014375      -0.012947       0.013845      -0.013460      -0.007402       0.020862              2.036985       2.453811      -0.191559      -0.606571       1.651659       0.106030       2.005487           0.000001
          103              H      -0.456651      13.565129       0.027525       0.103393       1.368526 0.10524441E+02  0.11009977E+03                                 2.018291                            1.887728      -1.002377       2.401558                    0.998084       3.577703      10.171192       0.461113       1.269730      -0.713893      -0.009849      -0.032008       0.036197       0.049312       0.002808      -0.016476      -0.008929       0.008825       0.020779      -0.015224      -0.007902       0.023126              2.064278       1.676283      -0.133847       0.096746       2.380008      -0.522534       2.136542           0.000000
          104              H      -2.112961       9.519567      30.534882       0.129127       1.212591 0.93238503E+01  0.94746285E+02                                 1.858124                            1.774096      -1.168242       2.334505                    0.996375       3.501519       9.850236       0.476156       1.265873      -0.713564      -0.029586      -0.006269       0.025112       0.039310       0.003893      -0.014587      -0.013222      -0.001019       0.029272      -0.016132      -0.008644       0.024776              1.890777       2.218299      -0.131639      -0.360693       1.634090       0.033439       1.819944           0.000001
          105              H       3.122451      -0.315044      28.118760       0.146456       1.140244 0.83251535E+01  0.81581740E+02                                 1.734911                            1.639490      -1.111970       2.374508                    0.997340       3.216164       8.656165       0.516237       1.210756      -0.727330      -0.022745       0.010381       0.030762       0.039641      -0.013507      -0.013168       0.006723      -0.003371       0.001636      -0.016599      -0.005752       0.022351              1.759051       1.631358      -0.052490      -0.404379       1.603971      -0.062882       2.041824          -0.000000
          106              H       3.661099       1.351539      26.745547       0.081977       1.291863 0.93453346E+01  0.94153565E+02                                 1.866879                            1.714063      -1.059939       2.357946                    0.997331       3.537101       9.615930       0.515673       1.178935      -0.733048      -0.017123       0.036367       0.018769       0.044362      -0.008561      -0.014965       0.007062       0.000402       0.019640      -0.014944      -0.007081       0.022025              1.957300       1.573740      -0.375673      -0.077462       2.750884      -0.014059       1.547275          -0.000000
          107              H       5.370707      -1.006381      24.317192       0.077802       1.399154 0.10486477E+02  0.10837590E+03                                 1.955120                            1.808929      -0.971605       2.402766                    0.997713       3.544070       9.652697       0.506475       1.170159      -0.736871       0.016350      -0.015037      -0.041246       0.046847      -0.006330      -0.013768       0.008576      -0.023249      -0.001566      -0.020745      -0.000385       0.021130              2.026596       1.723736       0.038296      -0.499890       1.698913      -0.096609       2.657139           0.000001
          108              H       5.164759      -2.805633      25.736281       0.152421       1.088939 0.77879897E+01  0.74856152E+02                                 1.665363                            1.573075      -1.009338       2.426170                    0.998738       3.107676       8.211924       0.534809       1.191530      -0.732194       0.011670      -0.036749      -0.012792       0.040624      -0.005896      -0.013624       0.010408      -0.014584      -0.002317      -0.017978      -0.002840       0.020818              1.691322       1.385690      -0.230497      -0.082401       2.161773       0.029839       1.526502           0.000001
          109              C       8.699130       2.635011      19.278814       0.100182      28.650061 0.32703401E+03  0.72248274E+04                                 8.384124                            6.167062       0.028218       2.031334                    0.999464      26.215399      75.228609       0.635736       0.436109      -1.042589      -0.039542      -0.007488      -0.023415       0.046560       0.015435       0.006366      -0.055880      -0.024479       0.014552      -0.054512      -0.009352       0.063864             10.035213      10.950974      -0.629670      -0.799350       8.672995       5.171854      10.481671           0.000000
          110              C       8.088453       3.434522      20.191741      -0.153786      35.415131 0.43770492E+03  0.10383265E+05                                 9.597361                            7.120273      -0.211417       1.910672                    0.998787      29.973331      88.641838       0.594443       0.434353      -1.045395      -0.000804      -0.004715      -0.012709       0.013579       0.010998       0.003215      -0.037018      -0.052293      -0.003062      -0.035379      -0.017628       0.053007             11.583622      14.308597      -2.215018      -2.609206       9.119071       4.993169      11.323196          -0.000000
          111              C       6.721645       3.567667      20.181954       0.058482      39.486673 0.40896623E+03  0.94350649E+04                                10.226260                            6.788425      -0.149361       1.969313                    0.999198      26.421447      74.368654       0.628300       0.422554      -1.064124       0.004535      -0.017124      -0.018958       0.025946       0.004409       0.005077      -0.023318      -0.031909      -0.005342      -0.023118      -0.009536       0.032655             13.680814      14.685095      -3.738686      -4.126664      11.780188       7.740335      14.577159          -0.000000
          112              C       6.015924       2.840932      19.202661      -0.134616      35.988931 0.43304595E+03  0.10252966E+05                                 9.733306                            7.102104      -0.249649       1.902590                    0.998682      29.808742      88.285658       0.592269       0.436789      -1.043154       0.005675      -0.003941       0.011777       0.013654       0.010922       0.015599      -0.040074      -0.020773       0.001162      -0.045383      -0.000369       0.045753             11.789663      11.529440      -1.525725      -1.864568      10.608466       6.752645      13.231083          -0.000002
          113              C       6.688532       2.075546      18.325823       0.080084      28.932235 0.33889972E+03  0.75416302E+04                                 8.435720                            6.268730       0.107556       2.054269                    0.999200      26.427576      75.708402       0.632984       0.434830      -1.045063       0.048208       0.003967       0.014502       0.050498       0.018256       0.018276      -0.035436      -0.004382      -0.017359      -0.049444       0.013797       0.035647             10.049118      10.646704      -1.230699      -1.334633       8.925094       5.342918      10.575557          -0.000001
          114              C       6.031754       4.428131      21.139534       0.380149      32.708416 0.31970285E+03  0.70120900E+04                                 9.426813                            6.265273      -0.363075       1.921545                    0.998846      24.199103      68.843671       0.606513       0.460431      -1.030132      -0.017961       0.015307       0.023118       0.033036       0.023283      -0.017055      -0.064892      -0.070026      -0.007011      -0.050773      -0.040496       0.091269             12.671010      13.690614      -3.953376      -3.202495      10.928539       6.784478      13.393876           0.000000
          115              C       4.136365       5.424926      21.808402       0.354611      33.374519 0.33394527E+03  0.73911975E+04                                 9.536824                            6.374706      -0.365718       1.916421                    0.998430      24.534253      69.697050       0.606443       0.456327      -1.034329       0.028035      -0.004706       0.007633       0.029434       0.014194      -0.010841      -0.066858      -0.077832       0.014189      -0.048104      -0.043659       0.091763             13.124586      23.584058      -1.762278       1.391175       7.274510       2.348668       8.515189           0.000000
          116              C       6.053347       5.805180      22.881894       0.376951      32.856595 0.32234465E+03  0.70766643E+04                                 9.424573                            6.273403      -0.342686       1.927122                    0.998855      24.201311      68.630738       0.609370       0.457844      -1.032740      -0.014484      -0.012399      -0.023800       0.030495       0.027577      -0.023197      -0.062006      -0.068355       0.014220      -0.046967      -0.044882       0.091849             12.621077      13.609814       1.802473       4.394682       9.857960       6.500942      14.395457           0.000000
          117              C       2.619770       5.513768      21.727660       0.071549      36.971450 0.40122906E+03  0.92166179E+04                                 9.858600                            6.763877      -0.133199       1.979156                    0.999141      26.258553      73.859041       0.623586       0.427593      -1.060497      -0.025412      -0.008355       0.010075       0.028584      -0.003697      -0.009657      -0.020386      -0.030682       0.020585      -0.025532      -0.004677       0.030209             13.295345      24.311962      -1.552436       1.623710       7.306369       2.244184       8.267704          -0.000000
          118              C       1.937093       4.852825      20.821462      -0.143818      31.589481 0.39519080E+03  0.90957835E+04                                 8.774016                            6.686699       0.098311       2.020259                    0.999580      28.601287      82.056539       0.627227       0.424275      -1.056464      -0.008503      -0.002266       0.003060       0.009316      -0.002296      -0.007715      -0.020877      -0.048246       0.052221      -0.034666      -0.002879       0.037544             10.457196      17.483187      -0.192311       1.426370       6.450958       1.958914       7.437445          -0.000001
          119              C       0.531398       4.913358      20.836754       0.098985      25.513727 0.31882408E+03  0.69594801E+04                                 7.628856                            6.007591       0.210217       2.090702                    0.999643      25.682793      71.922813       0.660997       0.424503      -1.055578       0.000726       0.022001       0.034980       0.041330       0.000743       0.004306      -0.015191      -0.061016       0.083017      -0.044647       0.006203       0.038445              8.770084      13.412749      -0.633571       0.528486       6.523064       2.000216       6.374438          -0.000000
          120              C       0.580355       6.377001      22.610615       0.070647      26.726057 0.34270980E+03  0.76264265E+04                                 7.896231                            6.252071       0.179685       2.068369                    0.999662      26.570405      75.426172       0.643515       0.427713      -1.052318      -0.009925      -0.040620      -0.028185       0.050427      -0.003293       0.001560      -0.001804      -0.068470       0.068281      -0.045805       0.021022       0.024782              9.077234      13.991795      -1.007926       0.493242       5.913735       1.795278       7.326172           0.000000
          121              C       1.988930       6.363128      22.671171      -0.147555      33.247866 0.43842546E+03  0.10323633E+05                                 9.043080                            7.017914       0.124344       2.019467                    0.999492      29.184335      83.822032       0.617473       0.421261      -1.061690       0.007240      -0.010608       0.006069       0.014205       0.005535      -0.005618      -0.002802      -0.052251       0.053094      -0.036078       0.014678       0.021400             10.690707      17.609348      -1.584477       0.008447       6.925993       2.054158       7.536779           0.000000
          122              C       6.759069       6.457904      24.007990       0.053775      39.424467 0.41112240E+03  0.94878594E+04                                10.189216                            6.789739      -0.126712       1.975775                    0.999198      26.429818      74.163225       0.631165       0.420500      -1.066479       0.011171       0.008760       0.018990       0.023710       0.001287      -0.003999      -0.022304      -0.023726      -0.019760      -0.021122      -0.008248       0.029371             13.576549      14.692292       2.928246       4.474614      10.235395       7.277802      15.801959           0.000000
          123              C       6.070619       7.154375      24.965569      -0.135616      36.067160 0.43170523E+03  0.10209256E+05                                 9.738812                            7.083236      -0.220369       1.911106                    0.998765      29.774549      88.018747       0.594281       0.435820      -1.044147       0.010173       0.000240       0.005191       0.011423      -0.005732      -0.007065      -0.037284      -0.031406      -0.032041      -0.038275      -0.007439       0.045713             11.843002      11.696159       1.288553       1.855670       9.403256       6.514771      14.429589          -0.000000
          124              C       6.761938       7.781708      25.984010       0.088046      29.262359 0.33748482E+03  0.74881366E+04                                 8.465479                            6.224558       0.167132       2.074702                    0.999521      26.170540      74.401688       0.641198       0.430521      -1.049648       0.041996      -0.012908      -0.013000       0.045818      -0.013857      -0.020180      -0.034766      -0.030628      -0.035843      -0.048967       0.005742       0.043224             10.187474      10.890688       0.969631       0.903653       7.509805       5.097615      12.161928          -0.000000
          125              C       8.766785       7.104467      25.114512       0.095680      28.845044 0.32984271E+03  0.73148590E+04                                 8.488232                            6.247808      -0.067390       2.002453                    0.999117      26.353950      76.191886       0.622339       0.443792      -1.036289      -0.038748       0.024131       0.017302       0.048817      -0.004667      -0.011920      -0.046451      -0.043544      -0.048126      -0.049375      -0.009373       0.058749             10.113528      11.302745       0.404528       0.648613       7.856947       4.930159      11.180891           0.000000
          126              C       8.159001       6.457845      24.104940      -0.153288      34.867235 0.43436818E+03  0.10271636E+05                                 9.451829                            7.059855      -0.117948       1.941313                    0.999027      29.778807      87.571254       0.601949       0.430293      -1.049156      -0.008925       0.015465       0.001166       0.017894      -0.007927      -0.014397      -0.038073      -0.037416       0.020918      -0.040965      -0.008630       0.049595             11.292764      14.004673       1.878636       2.509737       8.396728       4.728128      11.476892           0.000000
          127              C       7.604484       7.982736      29.822279       0.074334      25.690241 0.32064874E+03  0.70184754E+04                                 7.656958                            6.019890       0.246362       2.096109                    0.999761      26.089787      73.475734       0.660258       0.423818      -1.054624      -0.012907       0.037021      -0.028126       0.048252       0.004003       0.037238       0.003612      -0.045434      -0.005727      -0.050387       0.019680       0.030707              8.704054      10.563516      -1.275320      -3.964692       7.111214      -1.006078       8.437431          -0.000001
          128              C       6.547333      13.580954       0.091751      -0.146053      32.428472 0.42305420E+03  0.98937292E+04                                 8.944680                            6.934299       0.073217       2.006300                    0.999487      29.040100      83.688746       0.614472       0.426226      -1.056387      -0.015049      -0.005197      -0.008012       0.017823       0.003884       0.034589       0.005428      -0.034207      -0.001917      -0.044232       0.013964       0.030267             10.472163      13.673543      -1.406835      -5.541382       7.872257      -0.871151       9.870690          -0.000001
          129              C       5.570830      14.591748       0.058109       0.074189      39.336237 0.43675318E+03  0.10312784E+05                                10.513035                            7.190456      -0.391204       1.894912                    0.998379      27.219227      79.244808       0.584330       0.443923      -1.043976       0.010458      -0.003927      -0.021403       0.024143      -0.000387       0.018578       0.021298      -0.012363       0.019891      -0.027711      -0.003295       0.031006             14.208562      19.540888       0.356426      -9.593697       9.105358      -1.986926      13.979439          -0.000000
          130              C       5.719171       9.912314      29.747349      -0.141684      33.139938 0.43710342E+03  0.10375645E+05                                 9.261906                            7.156868      -0.237250       1.907949                    0.998430      29.852597      88.597624       0.587195       0.439433      -1.041334      -0.004607      -0.009064      -0.015577       0.018602      -0.000004       0.023446       0.009890      -0.040005       0.005235      -0.036110       0.009573       0.026538             11.092251      14.085315       0.310162      -6.094229       8.226072      -1.370692      10.965366           0.000000
          131              C       6.838254       9.925421      28.937183       0.087516      25.509849 0.32095196E+03  0.70600750E+04                                 7.752361                            6.097199       0.027320       2.030505                    0.999195      26.283733      75.360872       0.641040       0.434362      -1.043220       0.009809      -0.035799       0.010808       0.038660       0.007383       0.038521       0.002736      -0.030997       0.010899      -0.047054       0.011891       0.035163              8.978820      10.618803      -0.532599      -4.380466       7.675799      -0.556914       8.641860          -0.000000
          132              C       4.385496      14.443024       0.963390       0.359838      35.898993 0.35695187E+03  0.81081889E+04                                10.300029                            6.765883      -0.605728       1.834790                    0.997373      25.736170      76.352446       0.560688       0.480917      -1.011390      -0.025790      -0.002850       0.018218       0.031704       0.020232       0.034648       0.055245      -0.009530       0.044075      -0.051830      -0.027300       0.079129             14.365801      18.707006       0.809611      -8.910917       9.996977      -3.367908      14.393419           0.000000
          133              C       3.204487      13.433876       2.578216       0.393746      38.054985 0.32666684E+03  0.72611946E+04                                10.695861                            6.472587      -0.639997       1.832377                    0.997708      24.886698      73.154819       0.572956       0.480930      -1.010883       0.007282       0.028883      -0.013231       0.032593       0.032443       0.043627       0.054525      -0.020060       0.097566      -0.050832      -0.044476       0.095308             16.130055       9.650637       0.759375      -3.109356      21.657138     -11.922283      17.082389           0.000000
          134              C       2.403691      15.356575       1.617884       0.364491      33.382330 0.33963500E+03  0.76274544E+04                                 9.837649                            6.605753      -0.583605       1.846820                    0.997368      25.447888      75.324220       0.566077       0.481796      -1.009877       0.021224      -0.013625       0.010251       0.027225       0.031266       0.037882       0.048381      -0.017794       0.035635      -0.042801      -0.038302       0.081103             13.547379      15.989549      -8.086775      -0.550978      16.302608      -2.673283       8.349981           0.000001
          135              C       8.543620       0.087937       1.547541       0.068741      37.524083 0.43249156E+03  0.10188195E+05                                10.199264                            7.158388      -0.347136       1.910882                    0.998159      27.180637      79.065946       0.585197       0.444308      -1.043643      -0.002864       0.027591       0.011863       0.030170       0.014186       0.007663       0.014611       0.003549       0.029845      -0.020786      -0.004666       0.025452             13.604643      16.492488      -9.076076      -0.531350      16.451773      -1.705178       7.869668           0.000000
          136              C       7.443261       0.017011       2.419180      -0.149631      32.140319 0.43553204E+03  0.10236951E+05                                 8.833396                            6.997779       0.137405       2.022081                    0.999655      29.161935      83.639536       0.618050       0.421630      -1.061622       0.006261       0.004153       0.006998       0.010268       0.032236       0.003128       0.002734       0.009290       0.026856      -0.037045       0.008089       0.028956             10.269082      12.155769      -5.331775      -1.584253      11.576572      -0.650385       7.074905           0.000002
          137              C       6.517167       1.065143       2.318253       0.086921      24.794496 0.31439968E+03  0.68578003E+04                                 7.515790                            5.996117       0.197502       2.083599                    0.999696      26.001228      73.444285       0.654808       0.428834      -1.050011       0.021677       0.021958      -0.032556       0.044854       0.041566       0.003973       0.016549       0.012870       0.054157      -0.052544       0.011022       0.041522              8.523022       9.488944      -3.800697      -1.486917       9.754493      -0.678290       6.325630           0.000001
          138              C       7.611760       2.086622       0.603725       0.082551      26.192468 0.34382986E+03  0.76787939E+04                                 7.888761                            6.316697       0.115898       2.058572                    0.998982      26.479699      75.986430       0.630215       0.435179      -1.044883      -0.018470      -0.005566       0.035621       0.040509       0.035183       0.001078       0.002899       0.014088       0.066769      -0.047044       0.020581       0.026463              9.036780       9.758759      -4.101228      -0.920963      10.312918      -0.854706       7.038662           0.000000
          139              C       8.604105       1.091422       0.648377      -0.143155      32.883393 0.44972733E+03  0.10756093E+05                                 9.223538                            7.266881      -0.290522       1.885652                    0.998250      30.244304      90.223337       0.581598       0.440330      -1.040365       0.005258       0.012945       0.018059       0.022833       0.021889      -0.001386       0.011018       0.000113       0.059978      -0.033359       0.008455       0.024904             10.898360      12.267176      -5.737095      -0.277100      13.120360      -1.366151       7.307544           0.000000
          140              C       3.017260      12.352701       3.455971       0.089348      41.348459 0.37807779E+03  0.86013993E+04                                10.778083                            6.635746      -0.294022       1.935332                    0.999045      26.020267      74.086023       0.616437       0.436747      -1.049417      -0.008097      -0.029884       0.011879       0.033162       0.022437       0.031742       0.015145       0.054685      -0.035359      -0.032535      -0.026138       0.058674             16.160566       7.006919       0.702996      -3.012937      23.134740     -11.351830      18.340039          -0.000000
          141              C       3.538642      11.118750       3.205184      -0.138894      34.583811 0.39016732E+03  0.89495669E+04                                 9.366979                            6.651019       0.041603       2.007542                    0.999363      28.315002      81.039887       0.628056       0.425164      -1.056138      -0.008140       0.001604      -0.009358       0.012506      -0.007866       0.024057       0.025988       0.034414      -0.015081      -0.043871       0.008242       0.035629             12.159922       6.249433      -0.159361      -2.068308      17.874117      -6.818550      12.356216          -0.000001
          142              C       3.234753      10.140552       4.073764       0.097360      27.529857 0.30227563E+03  0.65025685E+04                                 8.015992                            5.817661       0.288827       2.115133                    0.999826      25.283418      69.995355       0.678109       0.419880      -1.059830      -0.037109       0.030619       0.032456       0.058035      -0.011336       0.025137       0.035487       0.058935      -0.018925      -0.059685       0.014150       0.045535             10.066041       5.644828       0.215222      -2.510062      13.443509      -5.011957      11.109786          -0.000000
          143              C       2.222239      11.487086       5.440861       0.086745      28.086514 0.32536341E+03  0.71189201E+04                                 8.098713                            6.018432       0.250620       2.092866                    0.999836      25.879278      71.914542       0.670550       0.417474      -1.062889       0.038108      -0.033770      -0.033894       0.061167      -0.002790       0.002404       0.035511       0.057602       0.012840      -0.053135       0.025940       0.027195             10.024283       5.267449       0.490550      -2.215273      13.579193      -4.789533      11.226206           0.000001
          144              C       2.360498      12.612991       4.621215      -0.151937      34.291735 0.40524133E+03  0.93514110E+04                                 9.233165                            6.718271       0.189884       2.047824                    0.999635      28.516226      80.941174       0.635492       0.417669      -1.064523       0.003914       0.009466       0.006148       0.011947       0.009781       0.006637       0.023280       0.023240       0.003945      -0.030116       0.003322       0.026794             11.702466       6.026226       0.659446      -2.889836      14.793301      -6.232099      14.287872           0.000001
          145              C       5.703389       5.478331       3.986906       0.099082      28.745924 0.32836723E+03  0.72625773E+04                                 8.408107                            6.184184       0.020776       2.027984                    0.999430      26.263941      75.442015       0.634072       0.436753      -1.042073       0.041576      -0.007293      -0.022796       0.047973      -0.016024      -0.004812      -0.056221      -0.025024       0.017815      -0.054112      -0.010728       0.064840             10.065664      10.973694       0.632914       0.803943       8.703707       5.194045      10.519591           0.000000
          146              C       6.314053       6.277842       4.899833      -0.158466      35.523845 0.43932840E+03  0.10431496E+05                                 9.614817                            7.131821      -0.212820       1.909736                    0.998789      30.036343      88.871485       0.594163       0.434153      -1.045509      -0.000105      -0.005187      -0.014196       0.015115      -0.010895      -0.001176      -0.038424      -0.052911      -0.002101      -0.034563      -0.020146       0.054709             11.606272      14.337316       2.220587       2.616565       9.136436       5.003692      11.345065          -0.000000
          147              C       7.680859       6.410987       4.890046       0.061296      39.416821 0.40808503E+03  0.94103729E+04                                10.218042                            6.783653      -0.151725       1.968927                    0.999182      26.392044      74.287073       0.628119       0.422871      -1.063844      -0.006366      -0.017107      -0.018908       0.026281      -0.005531      -0.003459      -0.023452      -0.030829      -0.005755      -0.022471      -0.010077       0.032548             13.668373      14.674710       3.733247       4.120067      11.768509       7.731213      14.561901          -0.000000
          148              C       8.386592       5.684252       3.910753      -0.136880      36.025618 0.43368593E+03  0.10271722E+05                                 9.735224                            7.103546      -0.246713       1.902957                    0.998686      29.837398      88.380750       0.592696       0.436321      -1.043452      -0.006819      -0.003072       0.011524       0.013738      -0.011689      -0.015608      -0.041556      -0.022276       0.002337      -0.046804      -0.000861       0.047665             11.790720      11.537907       1.523860       1.862015      10.606439       6.749810      13.227815          -0.000002
          149              C       7.713997       4.918866       3.033915       0.080977      28.903296 0.33852958E+03  0.75303813E+04                                 8.426660                            6.263120       0.110958       2.055400                    0.999195      26.412494      75.618768       0.633680       0.434526      -1.045377      -0.047852       0.003815       0.014748       0.050218      -0.018269      -0.018274      -0.036102      -0.003288      -0.016413      -0.050000       0.013991       0.036009             10.037115      10.635873       1.229700       1.332996       8.913725       5.334807      10.561747          -0.000001
          150              C       8.370736       7.271451       5.847626       0.378775      32.771887 0.32037799E+03  0.70307456E+04                                 9.438504                            6.271920      -0.364248       1.920777                    0.998864      24.226295      68.944404       0.606175       0.460436      -1.030108       0.016153       0.015706       0.024162       0.033037      -0.024587       0.017373      -0.063690      -0.070614      -0.003739      -0.049101      -0.041800       0.090901             12.688329      13.709505       3.960667       3.209362      10.943373       6.795255      13.412111           0.000000
          151              C      -4.136489       8.268246       6.516494       0.355495      33.395504 0.33410445E+03  0.73959526E+04                                 9.543097                            6.377646      -0.367199       1.915779                    0.998433      24.538065      69.724493       0.606072       0.456531      -1.034164      -0.029507      -0.005098       0.007313       0.030824      -0.014434       0.013412      -0.065849      -0.078035       0.013432      -0.047884      -0.043452       0.091336             13.135630      23.608136       1.765251      -1.391440       7.278932       2.349930       8.519820           0.000000
          152              C       8.349121       8.648500       7.589986       0.375842      32.879032 0.32256359E+03  0.70822026E+04                                 9.426539                            6.273595      -0.339508       1.927896                    0.998876      24.210091      68.644285       0.609683       0.457561      -1.032968       0.014491      -0.013916      -0.023979       0.031283      -0.027920       0.024781      -0.063099      -0.068303       0.014880      -0.048456      -0.045046       0.093502             12.625325      13.614475      -1.803810      -4.397298       9.860721       6.503876      14.400779           0.000000
          153              C      -2.619896       8.357088       6.435752       0.073736      36.954235 0.40095595E+03  0.92096038E+04                                 9.858791                            6.763577      -0.133847       1.978869                    0.999189      26.250109      73.853991       0.623267       0.427846      -1.060245       0.025959      -0.008957       0.007896       0.028573       0.002503       0.009917      -0.019074      -0.030955       0.020096      -0.024801      -0.004342       0.029143             13.296300      24.314846       1.553146      -1.623158       7.306637       2.243959       8.267416          -0.000000
          154              C      -1.937207       7.696145       5.529554      -0.147298      31.685106 0.39670172E+03  0.91396830E+04                                 8.794891                            6.702467       0.093742       2.018504                    0.999620      28.647040      82.240887       0.626041       0.424655      -1.056180       0.008345      -0.001606       0.001760       0.008678       0.002903       0.006965      -0.021922      -0.049671       0.051741      -0.035185      -0.003595       0.038780             10.483987      17.535744       0.188236      -1.437800       6.463978       1.960825       7.452239          -0.000001
          155              C      -0.531514       7.756678       5.544846       0.101901      25.431173 0.31749390E+03  0.69226321E+04                                 7.608843                            5.991505       0.213950       2.092469                    0.999667      25.633840      71.725893       0.662525       0.424002      -1.055977      -0.001196       0.021200       0.035249       0.041150      -0.000862      -0.005649      -0.014873      -0.061559       0.082430      -0.045027       0.006802       0.038225              8.746250      13.369602       0.624863      -0.532949       6.507808       1.997835       6.361339          -0.000000
          156              C      -0.580494       9.220321       7.318707       0.072575      26.722515 0.34263817E+03  0.76251948E+04                                 7.899874                            6.254662       0.175064       2.067217                    0.999637      26.564889      75.436879       0.642818       0.428157      -1.051941       0.010097      -0.042076      -0.029459       0.052347       0.002908      -0.002380      -0.000292      -0.066341       0.067942      -0.044704       0.021805       0.022899              9.082052      14.001701       1.008147      -0.495252       5.915653       1.795339       7.328804           0.000000
          157              C      -1.989068       9.206448       7.379263      -0.147865      33.262992 0.43866191E+03  0.10330866E+05                                 9.045521                            7.019186       0.127131       2.020266                    0.999525      29.194114      83.864128       0.617482       0.421187      -1.061708      -0.007786      -0.010207       0.006845       0.014548      -0.005484       0.004587      -0.003259      -0.052912       0.054347      -0.036406       0.014497       0.021909             10.693826      17.613948       1.584397      -0.009501       6.928038       2.055618       7.539493           0.000000
          158              C       7.643388       9.301224       8.716082       0.055229      39.410868 0.41090000E+03  0.94821751E+04                                10.190004                            6.789845      -0.128341       1.975372                    0.999214      26.422680      74.159712       0.630840       0.420741      -1.066244      -0.010975       0.008312       0.019197       0.023624      -0.000579       0.003198      -0.022225      -0.021736      -0.019604      -0.021134      -0.007313       0.028447             13.578646      14.692724      -2.931667      -4.479768      10.237061       7.279678      15.806151          -0.000000
          159              C       8.331827       9.997695       9.673661      -0.138413      36.181189 0.43335096E+03  0.10258475E+05                                 9.765406                            7.102873      -0.227550       1.908595                    0.998805      29.818945      88.209627       0.592657       0.436576      -1.043639      -0.008518      -0.000091       0.003743       0.009305       0.005264       0.008405      -0.038950      -0.031842      -0.034248      -0.040453      -0.006964       0.047417             11.877283      11.713238      -1.294581      -1.862031       9.435655       6.542072      14.482956           0.000000
          160              C       7.640497      10.625028      10.692102       0.089428      29.263879 0.33750049E+03  0.74886978E+04                                 8.466197                            6.225327       0.169032       2.075394                    0.999482      26.170857      74.407761       0.641052       0.430607      -1.049578      -0.039740      -0.013937      -0.014475       0.044531       0.013985       0.018644      -0.033504      -0.031309      -0.037759      -0.047240       0.004756       0.042485             10.188271      10.889297      -0.968202      -0.901302       7.511352       5.098800      12.164164          -0.000000
          161              C       5.635660       9.947787       9.822604       0.095679      28.858912 0.33008931E+03  0.73209175E+04                                 8.485063                            6.245416      -0.060101       2.004410                    0.999135      26.365258      76.201187       0.623232       0.443121      -1.036792       0.039859       0.025492       0.019114       0.051029       0.004158       0.013638      -0.045481      -0.042356      -0.045485      -0.049066      -0.008439       0.057504             10.109454      11.301939      -0.404261      -0.648403       7.852163       4.926465      11.174259           0.000000
          162              C       6.243455       9.301165       8.813032      -0.152648      34.810736 0.43351356E+03  0.10246087E+05                                 9.441082                            7.052629      -0.117961       1.941617                    0.999052      29.751337      87.459494       0.602310       0.430260      -1.049206       0.008763       0.016373       0.000924       0.018593       0.009034       0.014467      -0.038598      -0.037105       0.017754      -0.042011      -0.007761       0.049772             11.278919      13.988098      -1.875071      -2.505306       8.385901       4.721373      11.462757           0.000000
          163              C       6.797939      10.826056      14.530371       0.077667      25.583687 0.31895650E+03  0.69724765E+04                                 7.639841                            6.007403       0.248267       2.097638                    0.999743      26.016237      73.230872       0.660355       0.424300      -1.054283       0.012342       0.036617      -0.029027       0.048329      -0.004490      -0.036609       0.002182      -0.043581      -0.010306      -0.049360       0.020041       0.029319              8.683502      10.537117       1.271604       3.953225       7.095902      -1.004757       8.417488          -0.000001
          164              C       7.855089      10.737634      15.383659      -0.145436      32.369479 0.42211966E+03  0.98657001E+04                                 8.930384                            6.923649       0.075530       2.007400                    0.999486      29.012987      83.564611       0.615387       0.425859      -1.056692       0.014281      -0.005126      -0.008180       0.017238      -0.004716      -0.033317       0.003555      -0.031240      -0.000145      -0.042073       0.013206       0.028867             10.453703      13.642060       1.402188       5.527448       7.864169      -0.875415       9.854882          -0.000001
          165              C      -5.571021      11.748428      15.350017       0.074264      39.313781 0.43661554E+03  0.10307554E+05                                10.504135                            7.186038      -0.386721       1.896024                    0.998464      27.212406      79.188043       0.584977       0.443518      -1.044333      -0.011119      -0.004234      -0.021641       0.024696       0.000916      -0.019661       0.020963      -0.011747       0.019318      -0.028649      -0.002316       0.030964             14.193532      19.517809      -0.354308       9.579373       9.099542      -1.984816      13.963245          -0.000000
          166              C      -5.719374      12.755634      14.455441      -0.144362      33.277138 0.43936037E+03  0.10442924E+05                                 9.289239                            7.177240      -0.236325       1.906997                    0.998425      29.924002      88.875348       0.586111       0.439668      -1.041168       0.005002      -0.008871      -0.015794       0.018793       0.000430      -0.023901       0.009592      -0.039902       0.007395      -0.036569       0.010342       0.026227             11.127673      14.131741      -0.318493       6.120049       8.246888      -1.375552      11.004390           0.000000
          167              C       7.564145      12.768741      13.645275       0.091990      25.353208 0.31841162E+03  0.69898359E+04                                 7.717733                            6.070030       0.065180       2.044140                    0.999227      26.184500      74.983315       0.642990       0.433934      -1.043546      -0.009928      -0.036245       0.011099       0.039184      -0.006759      -0.038777       0.002919      -0.030598       0.011046      -0.047094       0.011769       0.035325              8.936627      10.561123       0.527042       4.354143       7.646878      -0.562892       8.601880          -0.000000
          168              C      -4.385687      11.599704      16.255298       0.360177      35.845721 0.35643863E+03  0.80935049E+04                                10.290930                            6.761745      -0.604513       1.835657                    0.997376      25.713604      76.267738       0.560777       0.481021      -1.011350       0.025445      -0.003696       0.017679       0.031203      -0.021564      -0.033887       0.054781      -0.008292       0.043925      -0.050971      -0.027842       0.078813             14.350171      18.685179      -0.807840       8.898284       9.988342      -3.364052      14.376993           0.000000
          169              C      -3.204670      10.590556      17.870124       0.396135      37.919838 0.32533050E+03  0.72254418E+04                                10.682442                            6.466314      -0.648140       1.830782                    0.997753      24.834587      73.015939       0.572198       0.481970      -1.010148      -0.006403       0.030401      -0.014471       0.034273      -0.032978      -0.042523       0.051829      -0.018512       0.097235      -0.050826      -0.041803       0.092629             16.106697       9.639844      -0.756923       3.104943      21.623300     -11.901413      17.056945           0.000000
          170              C      -2.403897      12.513255      16.909792       0.366345      33.316091 0.33892146E+03  0.76074645E+04                                 9.826319                            6.599585      -0.584378       1.846885                    0.997350      25.417763      75.216596       0.566239       0.481909      -1.009813      -0.022180      -0.013456       0.009049       0.027476      -0.031620      -0.035955       0.048455      -0.016455       0.035424      -0.041751      -0.038330       0.080081             13.529242      15.967228       8.072605       0.551195      16.279278      -2.669869       8.341220           0.000001
          171              C       5.858975      -2.755383      16.839449       0.070696      37.487493 0.43204517E+03  0.10175544E+05                                10.195264                            7.156354      -0.368352       1.904077                    0.998281      27.165568      79.026298       0.585048       0.444514      -1.043472       0.002506       0.029076       0.011472       0.031358      -0.015444      -0.005775       0.013166       0.004657       0.029742      -0.022016      -0.001672       0.023689             13.597496      16.482122       9.069061       0.531036      16.443185      -1.705264       7.867179           0.000000
          172              C       6.959333      -2.826309      17.711088      -0.150055      32.091112 0.43475778E+03  0.10213827E+05                                 8.823418                            6.991007       0.137707       2.022612                    0.999651      29.137947      83.540433       0.618446       0.421564      -1.061703      -0.006424       0.002326       0.008079       0.010581      -0.032705      -0.002545       0.001452       0.008794       0.029339      -0.037896       0.009347       0.028549             10.255484      12.137632       5.320810       1.583337      11.560338      -0.651196       7.068482           0.000002
          173              C       7.885414      -1.778177      17.610161       0.089469      24.737637 0.31348535E+03  0.68326121E+04                                 7.502854                            5.985845       0.203075       2.085417                    0.999698      25.962916      73.298556       0.655649       0.428613      -1.050187      -0.022231       0.020552      -0.032982       0.044771      -0.040837      -0.005005       0.014882       0.012059       0.055202      -0.051425       0.010844       0.040581              8.507074       9.472536       3.789195       1.488654       9.731336      -0.676993       6.317351           0.000001
          174              C       6.790811      -0.756698      15.895633       0.080774      26.235993 0.34449495E+03  0.76980595E+04                                 7.899810                            6.324432       0.077610       2.045944                    0.998835      26.509801      76.117038       0.629530       0.435403      -1.044655       0.017155      -0.007368       0.035106       0.039762      -0.034040      -0.003408       0.003116       0.015012       0.064493      -0.045608       0.018014       0.027594              9.050377       9.773936       4.109329       0.922488      10.329238      -0.854593       7.047958           0.000000
          175              C       5.798479      -1.751898      15.940285      -0.146639      32.995878 0.45161725E+03  0.10813260E+05                                 9.245934                            7.283383      -0.318419       1.876472                    0.998369      30.311704      90.491865       0.580755       0.440481      -1.040215      -0.003882       0.013413       0.017615       0.022478      -0.023183       0.001538       0.012369      -0.000840       0.058378      -0.034717       0.008815       0.025902             10.926562      12.298084       5.756587       0.273631      13.158903      -1.369288       7.322700           0.000000
          176              C      -3.017430       9.509381      18.747879       0.089452      41.265911 0.37744321E+03  0.85822998E+04                                10.759887                            6.626953      -0.292079       1.936368                    0.999062      25.994375      73.962440       0.617371       0.436322      -1.049802       0.008656      -0.030706       0.012499       0.034264      -0.022198      -0.031190       0.015538       0.053300      -0.035602      -0.032506      -0.025345       0.057851             16.128410       6.995372      -0.699755       3.006037      23.087415     -11.324945      18.302444          -0.000000
          177              C      -3.538796       8.275430      18.497092      -0.138176      34.587186 0.39030459E+03  0.89537610E+04                                 9.369192                            6.653524       0.039204       2.006838                    0.999397      28.314806      81.051687       0.627730       0.425335      -1.056002       0.008461       0.001137      -0.010069       0.013201       0.007582      -0.022764       0.027265       0.031977      -0.015766      -0.043936       0.009819       0.034117             12.160994       6.250534       0.160310       2.067763      17.875683      -6.817722      12.356766          -0.000001
          178              C      -3.234895       7.297232      19.365672       0.097712      27.560732 0.30273209E+03  0.65151016E+04                                 8.024044                            5.823946       0.286496       2.114197                    0.999853      25.298286      70.060119       0.677385       0.420153      -1.059615       0.036754       0.029298       0.032840       0.057338       0.010347      -0.023822       0.035201       0.058677      -0.023507      -0.058696       0.013969       0.044727             10.075553       5.650176      -0.216096       2.512917      13.454547      -5.017638      11.121935          -0.000000
          179              C      -2.222403       8.643766      20.732769       0.086401      28.113796 0.32577005E+03  0.71299324E+04                                 8.102406                            6.021138       0.257247       2.094412                    0.999826      25.897630      71.972560       0.670586       0.417328      -1.062998      -0.038754      -0.034430      -0.033911       0.061945       0.002247      -0.001521       0.035717       0.057714       0.009987      -0.053212       0.025923       0.027289             10.028246       5.270089      -0.490913       2.217388      13.581745      -4.790472      11.232904           0.000001
          180              C      -2.360674       9.769671      19.913123      -0.152631      34.369922 0.40636038E+03  0.93843338E+04                                 9.251733                            6.731562       0.184896       2.045952                    0.999596      28.545426      81.072563       0.634253       0.418169      -1.064134      -0.003639       0.009225       0.006620       0.011923      -0.010891      -0.007230       0.022690       0.023748       0.000175      -0.029849       0.002336       0.027514             11.727813       6.037838      -0.665108       2.897103      14.820143      -6.253143      14.325459           0.000001
          181              C       1.497804       5.168980      26.596910       0.099082      28.745925 0.32836725E+03  0.72625779E+04                                 8.408107                            6.184184       0.020776       2.027984                    0.999430      26.263941      75.442015       0.634073       0.436753      -1.042073      -0.041576       0.007293       0.022796       0.047973      -0.016024      -0.004812      -0.056220      -0.025024       0.017815      -0.054112      -0.010728       0.064840             10.065664      10.973694       0.632914       0.803943       8.703707       5.194045      10.519591           0.000000
          182              C       0.887140       4.369469      25.683983      -0.158466      35.523846 0.43932842E+03  0.10431496E+05                                 9.614817                            7.131821      -0.212820       1.909736                    0.998789      30.036344      88.871487       0.594163       0.434153      -1.045509       0.000105       0.005187       0.014196       0.015115      -0.010895      -0.001176      -0.038424      -0.052911      -0.002101      -0.034563      -0.020146       0.054709             11.606273      14.337316       2.220587       2.616565       9.136436       5.003692      11.345065          -0.000000
          183              C      -0.479666       4.236324      25.693770       0.061296      39.416820 0.40808502E+03  0.94103727E+04                                10.218042                            6.783653      -0.151725       1.968927                    0.999182      26.392044      74.287071       0.628119       0.422871      -1.063844       0.006366       0.017107       0.018908       0.026281      -0.005531      -0.003459      -0.023452      -0.030829      -0.005755      -0.022471      -0.010077       0.032548             13.668373      14.674709       3.733247       4.120066      11.768509       7.731212      14.561901          -0.000000
          184              C      -1.185399       4.963059      26.673063      -0.136880      36.025618 0.43368593E+03  0.10271722E+05                                 9.735223                            7.103546      -0.246713       1.902957                    0.998686      29.837398      88.380749       0.592696       0.436321      -1.043452       0.006819       0.003072      -0.011524       0.013738      -0.011689      -0.015608      -0.041556      -0.022276       0.002337      -0.046804      -0.000861       0.047665             11.790720      11.537907       1.523860       1.862015      10.606439       6.749810      13.227815          -0.000002
          185              C      -0.512804       5.728445      27.549901       0.080977      28.903296 0.33852957E+03  0.75303812E+04                                 8.426659                            6.263119       0.110958       2.055400                    0.999195      26.412494      75.618766       0.633680       0.434526      -1.045377       0.047852      -0.003815      -0.014748       0.050218      -0.018269      -0.018274      -0.036102      -0.003288      -0.016413      -0.050000       0.013991       0.036009             10.037115      10.635872       1.229699       1.332995       8.913725       5.334807      10.561747          -0.000001
          186              C      -1.169543       3.375860      24.736190       0.378775      32.771887 0.32037800E+03  0.70307457E+04                                 9.438504                            6.271920      -0.364248       1.920777                    0.998864      24.226295      68.944405       0.606175       0.460436      -1.030108      -0.016153      -0.015706      -0.024162       0.033037      -0.024587       0.017373      -0.063690      -0.070614      -0.003739      -0.049101      -0.041800       0.090901             12.688330      13.709505       3.960667       3.209362      10.943373       6.795255      13.412111           0.000000
          187              C      11.337682       2.379065      24.067322       0.355495      33.395505 0.33410446E+03  0.73959528E+04                                 9.543098                            6.377646      -0.367198       1.915779                    0.998433      24.538065      69.724493       0.606072       0.456531      -1.034164       0.029507       0.005098      -0.007313       0.030824      -0.014434       0.013412      -0.065849      -0.078035       0.013432      -0.047884      -0.043452       0.091336             13.135630      23.608137       1.765251      -1.391440       7.278933       2.349930       8.519820           0.000000
          188              C      -1.147928       1.998811      22.993830       0.375842      32.879031 0.32256357E+03  0.70822022E+04                                 9.426539                            6.273595      -0.339508       1.927896                    0.998876      24.210090      68.644284       0.609683       0.457561      -1.032968      -0.014491       0.013916       0.023979       0.031283      -0.027920       0.024781      -0.063099      -0.068303       0.014880      -0.048456      -0.045046       0.093502             12.625326      13.614476      -1.803810      -4.397298       9.860721       6.503876      14.400780           0.000000
          189              C       9.821089       2.290223      24.148064       0.073736      36.954235 0.40095595E+03  0.92096038E+04                                 9.858791                            6.763577      -0.133847       1.978869                    0.999189      26.250109      73.853990       0.623267       0.427846      -1.060245      -0.025959       0.008957      -0.007896       0.028573       0.002503       0.009917      -0.019074      -0.030955       0.020096      -0.024801      -0.004342       0.029143             13.296299      24.314845       1.553147      -1.623158       7.306637       2.243959       8.267416          -0.000000
          190              C       9.138400       2.951166      25.054262      -0.147298      31.685107 0.39670174E+03  0.91396834E+04                                 8.794891                            6.702467       0.093742       2.018504                    0.999620      28.647040      82.240888       0.626041       0.424655      -1.056180      -0.008345       0.001606      -0.001760       0.008678       0.002903       0.006965      -0.021922      -0.049671       0.051741      -0.035185      -0.003595       0.038780             10.483988      17.535745       0.188236      -1.437800       6.463979       1.960825       7.452239          -0.000001
          191              C       7.732707       2.890633      25.038970       0.101901      25.431174 0.31749391E+03  0.69226324E+04                                 7.608843                            5.991505       0.213949       2.092469                    0.999667      25.633841      71.725896       0.662525       0.424002      -1.055977       0.001196      -0.021200      -0.035249       0.041150      -0.000862      -0.005649      -0.014873      -0.061559       0.082430      -0.045027       0.006802       0.038225              8.746250      13.369602       0.624863      -0.532949       6.507809       1.997835       6.361339          -0.000000
          192              C       7.781687       1.426990      23.265109       0.072575      26.722517 0.34263820E+03  0.76251957E+04                                 7.899875                            6.254662       0.175064       2.067217                    0.999637      26.564890      75.436885       0.642817       0.428157      -1.051941      -0.010097       0.042076       0.029459       0.052347       0.002908      -0.002380      -0.000292      -0.066341       0.067942      -0.044704       0.021805       0.022899              9.082053      14.001702       1.008147      -0.495252       5.915653       1.795339       7.328804           0.000000
          193              C       9.190261       1.440863      23.204553      -0.147865      33.262989 0.43866186E+03  0.10330864E+05                                 9.045520                            7.019186       0.127131       2.020266                    0.999525      29.194113      83.864121       0.617482       0.421187      -1.061708       0.007786       0.010207      -0.006845       0.014548      -0.005484       0.004587      -0.003259      -0.052912       0.054347      -0.036406       0.014497       0.021909             10.693825      17.613946       1.584397      -0.009501       6.928037       2.055618       7.539492           0.000000
          194              C      -0.442195       1.346087      21.867734       0.055229      39.410868 0.41090000E+03  0.94821751E+04                                10.190004                            6.789844      -0.128341       1.975372                    0.999214      26.422680      74.159710       0.630840       0.420741      -1.066244       0.010975      -0.008312      -0.019197       0.023624      -0.000579       0.003198      -0.022225      -0.021736      -0.019604      -0.021134      -0.007313       0.028447             13.578645      14.692723      -2.931667      -4.479768      10.237061       7.279678      15.806151           0.000000
          195              C      -1.130634       0.649616      20.910155      -0.138413      36.181187 0.43335093E+03  0.10258474E+05                                 9.765405                            7.102873      -0.227550       1.908595                    0.998805      29.818944      88.209619       0.592657       0.436576      -1.043639       0.008518       0.000091      -0.003743       0.009305       0.005264       0.008405      -0.038950      -0.031842      -0.034248      -0.040454      -0.006964       0.047417             11.877282      11.713236      -1.294581      -1.862031       9.435654       6.542071      14.482956          -0.000000
          196              C      -0.439304       0.022283      19.891714       0.089428      29.263880 0.33750051E+03  0.74886982E+04                                 8.466197                            6.225327       0.169032       2.075394                    0.999482      26.170858      74.407761       0.641052       0.430607      -1.049578       0.039740       0.013937       0.014475       0.044531       0.013985       0.018644      -0.033504      -0.031309      -0.037759      -0.047240       0.004756       0.042485             10.188270      10.889296      -0.968202      -0.901301       7.511351       5.098800      12.164163          -0.000000
          197              C       1.565533       0.699524      20.761212       0.095679      28.858911 0.33008929E+03  0.73209170E+04                                 8.485063                            6.245416      -0.060101       2.004410                    0.999135      26.365257      76.201185       0.623232       0.443121      -1.036792      -0.039859      -0.025492      -0.019114       0.051029       0.004158       0.013638      -0.045481      -0.042356      -0.045485      -0.049066      -0.008439       0.057504             10.109454      11.301939      -0.404261      -0.648403       7.852163       4.926465      11.174259           0.000000
          198              C       0.957738       1.346146      21.770784      -0.152648      34.810734 0.43351353E+03  0.10246086E+05                                 9.441082                            7.052628      -0.117961       1.941617                    0.999052      29.751336      87.459490       0.602310       0.430260      -1.049206      -0.008763      -0.016373      -0.000924       0.018593       0.009034       0.014467      -0.038598      -0.037105       0.017754      -0.042011      -0.007761       0.049772             11.278918      13.988097      -1.875071      -2.505305       8.385901       4.721373      11.462757           0.000000
          199              C       0.403254      -0.178745      16.053445       0.077667      25.583684 0.31895645E+03  0.69724752E+04                                 7.639840                            6.007403       0.248267       2.097638                    0.999743      26.016235      73.230866       0.660355       0.424300      -1.054283      -0.012342      -0.036617       0.029027       0.048329      -0.004490      -0.036609       0.002182      -0.043581      -0.010306      -0.049360       0.020041       0.029319              8.683502      10.537116       1.271604       3.953225       7.095902      -1.004757       8.417487          -0.000001
          200              C      -0.653896      -0.090323      15.200157      -0.145436      32.369478 0.42211965E+03  0.98656996E+04                                 8.930383                            6.923648       0.075530       2.007400                    0.999486      29.012987      83.564607       0.615387       0.425859      -1.056692      -0.014281       0.005126       0.008180       0.017238      -0.004716      -0.033317       0.003555      -0.031240      -0.000146      -0.042073       0.013206       0.028867             10.453703      13.642059       1.402188       5.527448       7.864168      -0.875415       9.854881          -0.000001
          201              C      12.772214      -1.101117      15.233799       0.074264      39.313782 0.43661554E+03  0.10307554E+05                                10.504135                            7.186038      -0.386721       1.896024                    0.998464      27.212406      79.188042       0.584977       0.443518      -1.044333       0.011119       0.004234       0.021641       0.024696       0.000916      -0.019661       0.020963      -0.011747       0.019318      -0.028649      -0.002316       0.030964             14.193532      19.517808      -0.354308       9.579373       9.099542      -1.984816      13.963245          -0.000000
          202              C      12.920567      -2.108323      16.128375      -0.144361      33.277136 0.43936033E+03  0.10442923E+05                                 9.289238                            7.177239      -0.236325       1.906997                    0.998425      29.924001      88.875344       0.586111       0.439668      -1.041168      -0.005002       0.008871       0.015794       0.018793       0.000430      -0.023901       0.009592      -0.039902       0.007395      -0.036569       0.010342       0.026227             11.127672      14.131740      -0.318492       6.120048       8.246888      -1.375551      11.004388           0.000000
          203              C      -0.362952      -2.121430      16.938541       0.091990      25.353208 0.31841162E+03  0.69898356E+04                                 7.717733                            6.070030       0.065180       2.044140                    0.999227      26.184500      74.983314       0.642990       0.433934      -1.043546       0.009928       0.036245      -0.011099       0.039184      -0.006759      -0.038777       0.002919      -0.030598       0.011046      -0.047094       0.011769       0.035325              8.936627      10.561123       0.527042       4.354143       7.646878      -0.562892       8.601880          -0.000000
          204              C      11.586880      -0.952393      14.328518       0.360177      35.845721 0.35643863E+03  0.80935050E+04                                10.290930                            6.761745      -0.604513       1.835657                    0.997376      25.713604      76.267738       0.560777       0.481021      -1.011350      -0.025445       0.003696      -0.017679       0.031203      -0.021564      -0.033887       0.054781      -0.008292       0.043925      -0.050971      -0.027842       0.078813             14.350171      18.685178      -0.807840       8.898284       9.988342      -3.364052      14.376993           0.000000
          205              C      10.405863       0.056755      12.713692       0.396135      37.919838 0.32533051E+03  0.72254419E+04                                10.682442                            6.466314      -0.648140       1.830782                    0.997753      24.834587      73.015937       0.572198       0.481970      -1.010148       0.006403      -0.030401       0.014471       0.034273      -0.032978      -0.042523       0.051829      -0.018512       0.097235      -0.050826      -0.041803       0.092629             16.106696       9.639844      -0.756923       3.104943      21.623300     -11.901413      17.056945           0.000000
          206              C       9.605090      -1.865944      13.674024       0.366345      33.316091 0.33892147E+03  0.76074646E+04                                 9.826319                            6.599585      -0.584378       1.846885                    0.997350      25.417763      75.216595       0.566239       0.481909      -1.009813       0.022180       0.013456      -0.009049       0.027476      -0.031620      -0.035955       0.048455      -0.016455       0.035424      -0.041751      -0.038330       0.080081             13.529241      15.967227       8.072604       0.551195      16.279277      -2.669869       8.341220           0.000001
          207              C       1.342218      13.402694      13.744367       0.070696      37.487493 0.43204517E+03  0.10175544E+05                                10.195264                            7.156354      -0.368352       1.904077                    0.998281      27.165568      79.026300       0.585048       0.444514      -1.043472      -0.002506      -0.029076      -0.011472       0.031358      -0.015444      -0.005775       0.013166       0.004657       0.029742      -0.022016      -0.001672       0.023689             13.597496      16.482123       9.069061       0.531036      16.443185      -1.705265       7.867180           0.000000
          208              C       0.241860      13.473620      12.872728      -0.150054      32.091112 0.43475777E+03  0.10213827E+05                                 8.823417                            6.991007       0.137706       2.022612                    0.999651      29.137948      83.540435       0.618446       0.421564      -1.061703       0.006424      -0.002326      -0.008079       0.010581      -0.032705      -0.002545       0.001452       0.008794       0.029339      -0.037896       0.009347       0.028549             10.255484      12.137631       5.320809       1.583337      11.560337      -0.651197       7.068482           0.000002
          209              C      -0.684221      12.425488      12.973655       0.089469      24.737636 0.31348531E+03  0.68326111E+04                                 7.502853                            5.985845       0.203075       2.085417                    0.999698      25.962915      73.298553       0.655649       0.428613      -1.050187       0.022231      -0.020552       0.032982       0.044771      -0.040837      -0.005005       0.014882       0.012059       0.055202      -0.051425       0.010844       0.040581              8.507074       9.472536       3.789194       1.488654       9.731335      -0.676993       6.317351           0.000001
          210              C       0.410382      11.404009      14.688183       0.080774      26.235992 0.34449492E+03  0.76980586E+04                                 7.899809                            6.324432       0.077610       2.045944                    0.998835      26.509800      76.117034       0.629530       0.435403      -1.044655      -0.017155       0.007368      -0.035106       0.039762      -0.034040      -0.003408       0.003116       0.015012       0.064493      -0.045608       0.018014       0.027594              9.050377       9.773936       4.109329       0.922489      10.329238      -0.854593       7.047958           0.000000
          211              C       1.402714      12.399209      14.643531      -0.146639      32.995874 0.45161718E+03  0.10813259E+05                                 9.245933                            7.283383      -0.318418       1.876472                    0.998369      30.311702      90.491859       0.580755       0.440481      -1.040215       0.003882      -0.013413      -0.017615       0.022478      -0.023183       0.001538       0.012369      -0.000840       0.058378      -0.034717       0.008815       0.025902             10.926562      12.298084       5.756586       0.273631      13.158902      -1.369288       7.322699           0.000000
          212              C      10.218623       1.137930      11.835937       0.089452      41.265911 0.37744321E+03  0.85822998E+04                                10.759887                            6.626953      -0.292079       1.936368                    0.999062      25.994375      73.962440       0.617371       0.436322      -1.049802      -0.008656       0.030706      -0.012499       0.034264      -0.022198      -0.031190       0.015538       0.053300      -0.035602      -0.032506      -0.025345       0.057851             16.128410       6.995371      -0.699755       3.006037      23.087415     -11.324945      18.302444          -0.000000
          213              C      10.739989       2.371881      12.086724      -0.138175      34.587184 0.39030457E+03  0.89537605E+04                                 9.369191                            6.653524       0.039204       2.006839                    0.999397      28.314805      81.051682       0.627730       0.425335      -1.056002      -0.008461      -0.001137       0.010069       0.013201       0.007582      -0.022763       0.027265       0.031977      -0.015765      -0.043936       0.009819       0.034117             12.160993       6.250533       0.160310       2.067763      17.875682      -6.817721      12.356764          -0.000001
          214              C      10.436088       3.350079      11.218144       0.097712      27.560732 0.30273209E+03  0.65151016E+04                                 8.024044                            5.823946       0.286496       2.114197                    0.999853      25.298286      70.060118       0.677385       0.420153      -1.059615      -0.036754      -0.029298      -0.032840       0.057338       0.010347      -0.023822       0.035201       0.058677      -0.023507      -0.058696       0.013969       0.044727             10.075553       5.650176      -0.216096       2.512917      13.454547      -5.017638      11.121935          -0.000000
          215              C       9.423596       2.003545       9.851047       0.086401      28.113798 0.32577008E+03  0.71299331E+04                                 8.102406                            6.021138       0.257247       2.094412                    0.999826      25.897631      71.972563       0.670586       0.417328      -1.062998       0.038754       0.034430       0.033911       0.061945       0.002247      -0.001521       0.035717       0.057714       0.009987      -0.053212       0.025923       0.027289             10.028246       5.270089      -0.490913       2.217388      13.581746      -4.790473      11.232904           0.000001
          216              C       9.561867       0.877640      10.670693      -0.152631      34.369921 0.40636037E+03  0.93843335E+04                                 9.251734                            6.731562       0.184896       2.045952                    0.999596      28.545425      81.072562       0.634253       0.418169      -1.064134       0.003639      -0.009225      -0.006620       0.011923      -0.010891      -0.007230       0.022690       0.023748       0.000175      -0.029849       0.002336       0.027514             11.727814       6.037838      -0.665108       2.897103      14.820144      -6.253144      14.325459           0.000001
          217              C      -1.497937       8.012300      11.305002       0.100182      28.650061 0.32703400E+03  0.72248270E+04                                 8.384124                            6.167062       0.028218       2.031334                    0.999464      26.215399      75.228610       0.635736       0.436109      -1.042589       0.039542       0.007488       0.023415       0.046560       0.015435       0.006366      -0.055880      -0.024479       0.014552      -0.054512      -0.009352       0.063864             10.035214      10.950974      -0.629670      -0.799350       8.672996       5.171854      10.481671           0.000000
          218              C      -0.887260       7.212789      10.392075      -0.153786      35.415131 0.43770492E+03  0.10383265E+05                                 9.597361                            7.120273      -0.211417       1.910672                    0.998787      29.973331      88.641839       0.594443       0.434353      -1.045395       0.000804       0.004715       0.012709       0.013579       0.010998       0.003215      -0.037019      -0.052293      -0.003062      -0.035379      -0.017628       0.053007             11.583622      14.308598      -2.215018      -2.609206       9.119072       4.993169      11.323197          -0.000000
          219              C       0.479548       7.079644      10.401862       0.058482      39.486673 0.40896623E+03  0.94350649E+04                                10.226260                            6.788425      -0.149362       1.969313                    0.999198      26.421447      74.368654       0.628300       0.422554      -1.064124      -0.004535       0.017124       0.018958       0.025946       0.004409       0.005077      -0.023318      -0.031909      -0.005342      -0.023118      -0.009537       0.032655             13.680814      14.685095      -3.738686      -4.126664      11.780188       7.740335      14.577159          -0.000000
          220              C       1.185269       7.806379      11.381155      -0.134616      35.988929 0.43304592E+03  0.10252965E+05                                 9.733306                            7.102104      -0.249649       1.902590                    0.998682      29.808741      88.285654       0.592269       0.436789      -1.043154      -0.005675       0.003941      -0.011777       0.013654       0.010922       0.015599      -0.040074      -0.020773       0.001162      -0.045383      -0.000369       0.045753             11.789663      11.529439      -1.525725      -1.864568      10.608466       6.752644      13.231083          -0.000002
          221              C       0.512661       8.571765      12.257993       0.080084      28.932235 0.33889972E+03  0.75416302E+04                                 8.435719                            6.268729       0.107556       2.054269                    0.999200      26.427576      75.708399       0.632984       0.434830      -1.045063      -0.048208      -0.003967      -0.014502       0.050498       0.018256       0.018276      -0.035436      -0.004382      -0.017359      -0.049444       0.013797       0.035647             10.049118      10.646704      -1.230699      -1.334633       8.925094       5.342917      10.575556          -0.000001
          222              C       1.169439       6.219180       9.444282       0.380149      32.708416 0.31970285E+03  0.70120900E+04                                 9.426814                            6.265273      -0.363075       1.921545                    0.998846      24.199103      68.843672       0.606513       0.460431      -1.030132       0.017961      -0.015307      -0.023118       0.033036       0.023283      -0.017055      -0.064892      -0.070026      -0.007011      -0.050773      -0.040496       0.091269             12.671010      13.690615      -3.953376      -3.202495      10.928539       6.784478      13.393876           0.000000
          223              C       3.064828       5.222385       8.775414       0.354611      33.374518 0.33394527E+03  0.73911975E+04                                 9.536824                            6.374706      -0.365718       1.916421                    0.998430      24.534253      69.697047       0.606443       0.456327      -1.034329      -0.028035       0.004706      -0.007633       0.029434       0.014194      -0.010841      -0.066858      -0.077832       0.014189      -0.048104      -0.043659       0.091763             13.124585      23.584057      -1.762278       1.391175       7.274510       2.348668       8.515188           0.000000
          224              C       1.147846       4.842131       7.701922       0.376951      32.856597 0.32234467E+03  0.70766649E+04                                 9.424573                            6.273402      -0.342686       1.927122                    0.998855      24.201312      68.630739       0.609370       0.457844      -1.032740       0.014484       0.012399       0.023800       0.030495       0.027577      -0.023197      -0.062006      -0.068355       0.014220      -0.046967      -0.044882       0.091849             12.621077      13.609814       1.802473       4.394682       9.857960       6.500942      14.395457           0.000000
          225              C       4.581423       5.133543       8.856156       0.071549      36.971450 0.40122906E+03  0.92166177E+04                                 9.858600                            6.763877      -0.133199       1.979156                    0.999141      26.258553      73.859039       0.623586       0.427593      -1.060497       0.025412       0.008355      -0.010075       0.028584      -0.003697      -0.009657      -0.020386      -0.030682       0.020585      -0.025532      -0.004677       0.030209             13.295344      24.311960      -1.552436       1.623710       7.306369       2.244183       8.267703          -0.000000
          226              C       5.264100       5.794486       9.762354      -0.143818      31.589481 0.39519080E+03  0.90957835E+04                                 8.774016                            6.686699       0.098311       2.020259                    0.999580      28.601287      82.056539       0.627227       0.424275      -1.056464       0.008503       0.002266      -0.003060       0.009316      -0.002296      -0.007715      -0.020877      -0.048246       0.052221      -0.034666      -0.002879       0.037544             10.457196      17.483187      -0.192311       1.426370       6.450958       1.958914       7.437445          -0.000001
          227              C       6.669795       5.733953       9.747062       0.098985      25.513727 0.31882408E+03  0.69594801E+04                                 7.628856                            6.007591       0.210217       2.090702                    0.999643      25.682793      71.922814       0.660997       0.424503      -1.055578      -0.000726      -0.022001      -0.034980       0.041330       0.000743       0.004306      -0.015191      -0.061016       0.083017      -0.044647       0.006203       0.038445              8.770084      13.412749      -0.633571       0.528486       6.523064       2.000216       6.374439          -0.000000
          228              C       6.620838       4.270310       7.973201       0.070647      26.726056 0.34270979E+03  0.76264263E+04                                 7.896231                            6.252071       0.179685       2.068369                    0.999662      26.570405      75.426172       0.643515       0.427713      -1.052318       0.009925       0.040620       0.028185       0.050427      -0.003293       0.001560      -0.001804      -0.068470       0.068281      -0.045805       0.021022       0.024782              9.077234      13.991794      -1.007926       0.493242       5.913735       1.795278       7.326172           0.000000
          229              C       5.212263       4.284183       7.912645      -0.147555      33.247867 0.43842548E+03  0.10323633E+05                                 9.043081                            7.017914       0.124344       2.019467                    0.999492      29.184335      83.822033       0.617473       0.421261      -1.061690      -0.007240       0.010608      -0.006069       0.014205       0.005535      -0.005618      -0.002802      -0.052251       0.053094      -0.036078       0.014678       0.021400             10.690707      17.609349      -1.584478       0.008447       6.925993       2.054158       7.536780           0.000000
          230              C       0.442124       4.189407       6.575826       0.053775      39.424467 0.41112240E+03  0.94878593E+04                                10.189215                            6.789739      -0.126712       1.975775                    0.999198      26.429818      74.163224       0.631165       0.420500      -1.066479      -0.011171      -0.008760      -0.018990       0.023710       0.001287      -0.003999      -0.022304      -0.023726      -0.019760      -0.021122      -0.008248       0.029371             13.576548      14.692291       2.928246       4.474614      10.235395       7.277801      15.801959           0.000000
          231              C       1.130574       3.492936       5.618247      -0.135616      36.067159 0.43170521E+03  0.10209256E+05                                 9.738812                            7.083236      -0.220369       1.911106                    0.998765      29.774548      88.018743       0.594281       0.435820      -1.044147      -0.010173      -0.000240      -0.005191       0.011423      -0.005732      -0.007065      -0.037284      -0.031406      -0.032041      -0.038275      -0.007439       0.045713             11.843001      11.696159       1.288553       1.855670       9.403256       6.514771      14.429590           0.000000
          232              C       0.439255       2.865603       4.599806       0.088046      29.262361 0.33748485E+03  0.74881372E+04                                 8.465479                            6.224558       0.167132       2.074702                    0.999521      26.170541      74.401691       0.641198       0.430521      -1.049648      -0.041996       0.012909       0.013000       0.045818      -0.013857      -0.020180      -0.034766      -0.030628      -0.035843      -0.048966       0.005742       0.043224             10.187474      10.890688       0.969631       0.903653       7.509806       5.097615      12.161928          -0.000000
          233              C      -1.565592       3.542844       5.469304       0.095680      28.845042 0.32984268E+03  0.73148582E+04                                 8.488231                            6.247808      -0.067390       2.002453                    0.999117      26.353949      76.191883       0.622339       0.443792      -1.036289       0.038748      -0.024131      -0.017302       0.048817      -0.004667      -0.011920      -0.046451      -0.043544      -0.048126      -0.049375      -0.009373       0.058749             10.113528      11.302745       0.404527       0.648613       7.856947       4.930159      11.180891           0.000000
          234              C      -0.957808       4.189466       6.478876      -0.153289      34.867237 0.43436821E+03  0.10271637E+05                                 9.451830                            7.059855      -0.117948       1.941313                    0.999027      29.778808      87.571258       0.601949       0.430294      -1.049156       0.008925      -0.015465      -0.001166       0.017894      -0.007927      -0.014397      -0.038073      -0.037416       0.020918      -0.040965      -0.008630       0.049595             11.292765      14.004673       1.878636       2.509737       8.396729       4.728128      11.476893          -0.000000
          235              C      -0.403291       2.664575       0.761537       0.074334      25.690239 0.32064872E+03  0.70184748E+04                                 7.656957                            6.019890       0.246362       2.096109                    0.999761      26.089786      73.475727       0.660259       0.423817      -1.054624       0.012907      -0.037021       0.028126       0.048252       0.004003       0.037238       0.003612      -0.045434      -0.005727      -0.050387       0.019680       0.030707              8.704053      10.563515      -1.275320      -3.964692       7.111214      -1.006078       8.437430          -0.000001
          236              C       0.653860      -2.933643      30.492065      -0.146053      32.428471 0.42305418E+03  0.98937287E+04                                 8.944680                            6.934299       0.073217       2.006300                    0.999487      29.040099      83.688743       0.614471       0.426226      -1.056387       0.015049       0.005197       0.008012       0.017823       0.003884       0.034589       0.005428      -0.034207      -0.001917      -0.044232       0.013964       0.030267             10.472163      13.673543      -1.406835      -5.541381       7.872257      -0.871150       9.870689          -0.000001
          237              C       1.630363      -3.944437      30.525707       0.074189      39.336237 0.43675318E+03  0.10312784E+05                                10.513035                            7.190456      -0.391204       1.894912                    0.998379      27.219227      79.244808       0.584330       0.443923      -1.043976      -0.010458       0.003927       0.021403       0.024143      -0.000387       0.018578       0.021298      -0.012363       0.019891      -0.027711      -0.003295       0.031006             14.208562      19.540888       0.356426      -9.593697       9.105358      -1.986926      13.979439           0.000000
          238              C       1.482022       0.734997       0.836467      -0.141684      33.139938 0.43710341E+03  0.10375645E+05                                 9.261906                            7.156868      -0.237250       1.907949                    0.998430      29.852597      88.597624       0.587195       0.439433      -1.041334       0.004607       0.009064       0.015577       0.018602      -0.000004       0.023446       0.009890      -0.040005       0.005235      -0.036110       0.009573       0.026538             11.092251      14.085315       0.310162      -6.094229       8.226072      -1.370692      10.965365           0.000000
          239              C       0.362939       0.721890       1.646633       0.087516      25.509849 0.32095196E+03  0.70600749E+04                                 7.752361                            6.097199       0.027320       2.030505                    0.999195      26.283733      75.360871       0.641040       0.434362      -1.043220      -0.009809       0.035799      -0.010808       0.038660       0.007383       0.038521       0.002736      -0.030997       0.010899      -0.047054       0.011891       0.035163              8.978820      10.618803      -0.532599      -4.380466       7.675798      -0.556914       8.641860          -0.000000
          240              C       2.815697      -3.795713      29.620426       0.359838      35.898995 0.35695190E+03  0.81081897E+04                                10.300028                            6.765883      -0.605728       1.834790                    0.997373      25.736171      76.352447       0.560688       0.480917      -1.011391       0.025790       0.002850      -0.018218       0.031704       0.020232       0.034648       0.055245      -0.009530       0.044075      -0.051830      -0.027300       0.079129             14.365800      18.707006       0.809611      -8.910917       9.996977      -3.367908      14.393419           0.000000
          241              C       3.996706      -2.786565      28.005600       0.393746      38.054985 0.32666684E+03  0.72611946E+04                                10.695861                            6.472587      -0.639997       1.832377                    0.997708      24.886698      73.154819       0.572956       0.480930      -1.010883      -0.007282      -0.028883       0.013231       0.032593       0.032443       0.043627       0.054525      -0.020060       0.097566      -0.050832      -0.044476       0.095308             16.130054       9.650637       0.759375      -3.109356      21.657138     -11.922283      17.082389           0.000000
          242              C       4.797502      -4.709264      28.965932       0.364491      33.382330 0.33963501E+03  0.76274546E+04                                 9.837648                            6.605753      -0.583605       1.846820                    0.997368      25.447888      75.324217       0.566077       0.481796      -1.009877      -0.021224       0.013625      -0.010251       0.027225       0.031266       0.037882       0.048381      -0.017794       0.035635      -0.042801      -0.038302       0.081103             13.547378      15.989548      -8.086774      -0.550978      16.302607      -2.673283       8.349980           0.000001
          243              C      -1.342427      10.559374      29.036275       0.068741      37.524085 0.43249160E+03  0.10188196E+05                                10.199263                            7.158388      -0.347136       1.910882                    0.998159      27.180638      79.065946       0.585197       0.444308      -1.043643       0.002864      -0.027591      -0.011863       0.030170       0.014186       0.007663       0.014611       0.003549       0.029845      -0.020786      -0.004666       0.025452             13.604642      16.492487      -9.076075      -0.531350      16.451771      -1.705178       7.869668           0.000000
          244              C      -0.242068      10.630300      28.164636      -0.149631      32.140316 0.43553197E+03  0.10236949E+05                                 8.833395                            6.997778       0.137405       2.022082                    0.999655      29.161934      83.639530       0.618051       0.421630      -1.061622      -0.006261      -0.004153      -0.006998       0.010268       0.032236       0.003128       0.002734       0.009290       0.026856      -0.037045       0.008089       0.028956             10.269081      12.155767      -5.331774      -1.584253      11.576571      -0.650385       7.074905           0.000002
          245              C       0.684026       9.582168      28.265563       0.086921      24.794494 0.31439964E+03  0.68577992E+04                                 7.515789                            5.996117       0.197502       2.083599                    0.999696      26.001226      73.444279       0.654808       0.428834      -1.050011      -0.021677      -0.021958       0.032556       0.044854       0.041566       0.003973       0.016549       0.012870       0.054158      -0.052544       0.011022       0.041522              8.523022       9.488944      -3.800697      -1.486917       9.754492      -0.678290       6.325630           0.000001
          246              C      -0.410567       8.560689      29.980091       0.082551      26.192469 0.34382986E+03  0.76787939E+04                                 7.888761                            6.316697       0.115898       2.058572                    0.998982      26.479699      75.986429       0.630215       0.435179      -1.044883       0.018470       0.005566      -0.035621       0.040509       0.035183       0.001078       0.002899       0.014088       0.066769      -0.047044       0.020581       0.026463              9.036780       9.758760      -4.101228      -0.920963      10.312918      -0.854705       7.038662           0.000000
          247              C      -1.402912       9.555889      29.935439      -0.143155      32.883389 0.44972727E+03  0.10756091E+05                                 9.223538                            7.266880      -0.290521       1.885652                    0.998250      30.244302      90.223331       0.581598       0.440330      -1.040365      -0.005258      -0.012945      -0.018059       0.022833       0.021889      -0.001386       0.011018       0.000113       0.059978      -0.033359       0.008455       0.024904             10.898359      12.267175      -5.737094      -0.277100      13.120358      -1.366151       7.307544           0.000000
          248              C       4.183933      -1.705390      27.127845       0.089348      41.348458 0.37807778E+03  0.86013992E+04                                10.778082                            6.635746      -0.294022       1.935332                    0.999045      26.020267      74.086022       0.616437       0.436747      -1.049417       0.008097       0.029884      -0.011879       0.033162       0.022437       0.031742       0.015145       0.054685      -0.035359      -0.032535      -0.026138       0.058674             16.160565       7.006918       0.702996      -3.012937      23.134739     -11.351830      18.340039          -0.000000
          249              C       3.662551      -0.471439      27.378632      -0.138894      34.583813 0.39016735E+03  0.89495678E+04                                 9.366979                            6.651019       0.041603       2.007542                    0.999363      28.315003      81.039891       0.628056       0.425164      -1.056138       0.008140      -0.001604       0.009358       0.012506      -0.007866       0.024057       0.025988       0.034414      -0.015081      -0.043871       0.008242       0.035629             12.159923       6.249433      -0.159361      -2.068308      17.874119      -6.818551      12.356216          -0.000001
          250              C       3.966440       0.506759      26.510052       0.097360      27.529856 0.30227561E+03  0.65025680E+04                                 8.015993                            5.817661       0.288827       2.115133                    0.999826      25.283417      69.995353       0.678109       0.419880      -1.059830       0.037109      -0.030619      -0.032456       0.058035      -0.011336       0.025137       0.035487       0.058935      -0.018925      -0.059685       0.014150       0.045535             10.066041       5.644828       0.215222      -2.510062      13.443509      -5.011957      11.109786          -0.000000
          251              C       4.978954      -0.839775      25.142955       0.086745      28.086513 0.32536339E+03  0.71189196E+04                                 8.098713                            6.018432       0.250621       2.092866                    0.999836      25.879277      71.914539       0.670550       0.417474      -1.062889      -0.038108       0.033770       0.033894       0.061167      -0.002790       0.002404       0.035511       0.057602       0.012840      -0.053135       0.025940       0.027195             10.024282       5.267449       0.490550      -2.215273      13.579192      -4.789533      11.226206           0.000001
          252              C       4.840695      -1.965680      25.962601      -0.151938      34.291735 0.40524134E+03  0.93514111E+04                                 9.233166                            6.718272       0.189884       2.047824                    0.999635      28.516226      80.941173       0.635492       0.417669      -1.064523      -0.003914      -0.009466      -0.006148       0.011947       0.009781       0.006637       0.023280       0.023240       0.003945      -0.030116       0.003322       0.026794             11.702467       6.026226       0.659446      -2.889836      14.793301      -6.232100      14.287872           0.000001
          253              N       8.063981       1.895795      18.363135      -0.187564      37.336921 0.49146453E+03  0.11684941E+05                                 9.362458                            7.150959       0.070896       2.063653                    0.998934      26.850179      72.855820       0.660243       0.390182      -1.102859      -0.061398       0.077532       0.077207       0.125466       0.030857       0.028156      -0.021704       0.055485      -0.044472      -0.058152       0.004293       0.053859             11.334901      11.825386      -0.575925      -0.608612      10.282168       6.152008      11.897148           0.000000
          254              N       4.702393       4.636367      20.894557      -0.378527      41.751626 0.53933652E+03  0.13100208E+05                                 9.979287                            7.420363       0.357062       2.117155                    0.999168      29.122512      79.386935       0.658667       0.382844      -1.110170       0.067905       0.054374       0.098064       0.131089      -0.040460      -0.093672      -0.078866      -0.023991      -0.192624      -0.162484       0.073093       0.089391             12.516130      19.646535      -5.244876      -3.339875       8.960154       3.023553       8.941702          -0.000001
          255              N       4.734067       6.100954      22.789836      -0.371853      41.449712 0.53103083E+03  0.12852963E+05                                 9.929652                            7.367236       0.340941       2.112793                    0.999306      29.001370      79.006324       0.660240       0.383284      -1.109467       0.061254      -0.086696      -0.074705       0.129804       0.074701       0.060211      -0.097613       0.043506       0.004524      -0.159706       0.070950       0.088756             12.414173      19.585639       1.673521       5.638290       7.413543       2.575979      10.243336          -0.000000
          256              N       6.724514       5.013094      22.076622      -0.376839      39.855187 0.50748290E+03  0.12165404E+05                                 9.682827                            7.225407       0.452906       2.159376                    0.998740      28.631370      78.060904       0.662318       0.385775      -1.105770      -0.127929       0.031209      -0.023304       0.133727       0.045032      -0.039561      -0.013650      -0.239178       0.222701      -0.170379       0.064164       0.106215             11.819989       9.040685      -0.435876       0.148728      11.352916       7.384110      15.066367          -0.000001
          257              N      -0.112404       5.710324      21.679032      -0.190214      33.426136 0.49483448E+03  0.11836152E+05                                 8.757708                            7.267123      -0.156025       1.986833                    0.998215      27.366310      75.537709       0.639822       0.400218      -1.091160       0.126978      -0.004084       0.008708       0.127342       0.001794       0.000812       0.020554      -0.078190       0.111270      -0.057683       0.006681       0.051001              9.914754      13.915097      -1.715084       0.822696       7.640081       2.259644       8.189086          -0.000000
          258              N       8.120103       7.795431      26.052518      -0.184519      37.050066 0.48359151E+03  0.11467400E+05                                 9.335307                            7.112512       0.047774       2.056451                    0.998875      26.862239      73.124453       0.658447       0.392282      -1.099846      -0.053631      -0.053895      -0.104093       0.128904      -0.017922      -0.042416      -0.020898       0.033034      -0.090889      -0.063436       0.009355       0.054081             11.239954      12.327305       0.456763       0.083812       8.843741       5.650369      12.548816           0.000000
          259              N       7.741303       8.985764      28.939630      -0.183487      33.251749 0.49718600E+03  0.11933147E+05                                 8.814631                            7.344584      -0.219612       1.974190                    0.996618      27.328824      76.117119       0.627225       0.406862      -1.084252      -0.103816      -0.010267       0.078854       0.130771      -0.012622       0.043352      -0.013246      -0.077435      -0.006581      -0.066831       0.014258       0.052574              9.969687      10.554065      -1.632461      -4.053443       9.045555      -0.238482      10.309440          -0.000000
          260              N       4.278922      13.453017       1.783036      -0.373860      45.201722 0.55542523E+03  0.13691150E+05                                10.725696                            7.669550       0.070145       2.025085                    0.998293      29.773526      83.755991       0.625672       0.397142      -1.091953      -0.103771       0.100109      -0.010341       0.144558       0.134261      -0.005387       0.030823       0.001529       0.272367      -0.182081       0.073076       0.109005             13.915998      12.733288       3.989947      -7.141297      12.729047      -7.165787      16.285658          -0.000000
          261              N       2.255350      14.421650       2.515519      -0.398259      47.399174 0.60067485E+03  0.15065098E+05                                11.019080                            7.940913       0.126643       2.034115                    0.998450      30.308396      85.366863       0.620356       0.393670      -1.096838       0.127356       0.013020      -0.089126       0.155989      -0.011125       0.133680       0.019022      -0.155998      -0.024489      -0.180306       0.079798       0.100508             14.376104      10.393558      -5.867650       1.829020      21.465848      -7.528733      11.268907           0.000000
          262              N       3.442119      15.479855       0.749303      -0.377939      45.105372 0.64732416E+03  0.16478281E+05                                10.646149                            8.224373       0.191512       2.061236                    0.997259      30.104557      84.363625       0.614046       0.391846      -1.102326      -0.011681      -0.093330       0.095950       0.134363      -0.019371       0.010644       0.113675       0.111973      -0.112481      -0.153020       0.070351       0.082669             13.216878      19.880853      -5.014403      -4.572676      10.379947       0.872003       9.389834           0.000000
          263              N       6.592055       2.043634       1.481480      -0.181713      32.159723 0.49251943E+03  0.11807938E+05                                 8.629671                            7.323405      -0.245001       1.966096                    0.996490      27.382628      76.533709       0.625636       0.408351      -1.081919       0.091339      -0.089927       0.004567       0.128260       0.049354      -0.015146      -0.006744      -0.003729       0.099112      -0.066309       0.017819       0.048490              9.621226       9.630768      -3.304000      -1.903606      11.179796      -0.256798       8.053115           0.000000
          264              N       2.565030      10.193473       5.229833      -0.176775      35.724936 0.47121073E+03  0.11086202E+05                                 9.090822                            7.006266      -0.037448       2.033382                    0.998423      26.549805      71.664386       0.666422       0.390651      -1.102522       0.024207       0.078534      -0.066854       0.105939      -0.017512      -0.006654       0.043718       0.009267       0.004838      -0.047232      -0.001132       0.048364             11.326616       6.847939       1.109603      -3.238441      14.844581      -5.356717      12.287329           0.000000
          265              N       6.338549       4.739115       3.071227      -0.186779      37.261238 0.49028872E+03  0.11648990E+05                                 9.347482                            7.140347       0.074929       2.065404                    0.998937      26.819090      72.725775       0.661076       0.389958      -1.103114       0.060382       0.077445       0.077000       0.124791      -0.031556      -0.027678      -0.021057       0.055026      -0.043648      -0.057693       0.003854       0.053839             11.315912      11.803176       0.575021       0.606985      10.266467       6.141317      11.878092           0.000000
          266              N       9.700095       7.479687       5.602649      -0.378269      41.691239 0.53842401E+03  0.13071816E+05                                 9.967681                            7.412238       0.356103       2.116923                    0.999162      29.104161      79.304299       0.659309       0.382653      -1.110367      -0.069288       0.053391       0.097758       0.131179       0.040525       0.093690      -0.080333      -0.022118      -0.191180      -0.163156       0.072821       0.090335             12.500983      19.622162       5.238485       3.335914       8.949788       3.019638       8.930997          -0.000001
          267              N       9.668398       8.944274       7.497928      -0.371846      41.437030 0.53082507E+03  0.12846214E+05                                 9.925898                            7.364176       0.339130       2.112477                    0.999323      29.001209      78.989913       0.660624       0.383114      -1.109636      -0.062197      -0.085970      -0.074404       0.129596      -0.075887      -0.058669      -0.096545       0.043895       0.002911      -0.158834       0.070300       0.088534             12.410214      19.581760      -1.672541      -5.636101       7.410368       2.574214      10.238514          -0.000000
          268              N       7.677966       7.856414       6.784714      -0.376826      39.821365 0.50692390E+03  0.12148790E+05                                 9.678629                            7.222313       0.458543       2.161026                    0.998669      28.613918      78.005828       0.662330       0.385870      -1.105690       0.127906       0.031573      -0.022972       0.133733      -0.044550       0.039245      -0.013742      -0.239615       0.222293      -0.170267       0.064102       0.106165             11.814807       9.036612       0.435962      -0.148348      11.347957       7.380805      15.059852          -0.000000
          269              N       0.112276       8.553644       6.387124      -0.193342      33.465238 0.49557659E+03  0.11856652E+05                                 8.758531                            7.267858      -0.142158       1.990836                    0.998177      27.389609      75.575530       0.640503       0.399699      -1.091670      -0.126443      -0.004174       0.007844       0.126755      -0.001147      -0.001146       0.020092      -0.080378       0.108828      -0.058351       0.007851       0.050501              9.915929      13.916452       1.715176      -0.824577       7.641085       2.260153       8.190249          -0.000000
          270              N       6.282331      10.638751      10.760610      -0.184793      36.998650 0.48282111E+03  0.11444126E+05                                 9.326108                            7.106615       0.047837       2.056695                    0.998858      26.839975      73.038646       0.658778       0.392257      -1.099907       0.055274      -0.052564      -0.103074       0.128228       0.017427       0.042081      -0.022450       0.033275      -0.089216      -0.063775       0.010250       0.053525             11.227647      12.315123      -0.454406      -0.081561       8.833573       5.642593      12.534245           0.000000
          271              N       6.661108      11.829084      13.647722      -0.188103      33.439486 0.50067200E+03  0.12038534E+05                                 8.847971                            7.370458      -0.226113       1.971149                    0.996545      27.425253      76.469406       0.626064       0.406881      -1.084175       0.103229      -0.009656       0.078236       0.129886       0.012250      -0.043523      -0.012813      -0.078858      -0.007009      -0.067472       0.014950       0.052521             10.010737      10.601752       1.639193       4.078113       9.076311      -0.235846      10.354146          -0.000000
          272              N      -4.279103      10.609697      17.074944      -0.374600      45.216205 0.55576877E+03  0.13701507E+05                                10.727010                            7.671451       0.071634       2.025328                    0.998279      29.778440      83.771016       0.625662       0.397093      -1.092005       0.103029       0.098838      -0.009478       0.143087      -0.136518       0.008214       0.029897       0.002240       0.273147      -0.184701       0.077142       0.107559             13.915570      12.734454      -3.988121       7.140297      12.728477      -7.163375      16.283780          -0.000000
          273              N      -2.255545      11.578330      17.807427      -0.399622      47.496881 0.60218898E+03  0.15113511E+05                                11.036464                            7.952735       0.124594       2.033338                    0.998396      30.338875      85.499411       0.619644       0.393851      -1.096645      -0.127215       0.013675      -0.088540       0.155595       0.010778      -0.133655       0.017936      -0.155821      -0.024860      -0.180093       0.080146       0.099947             14.399207      10.410408       5.877395      -1.831606      21.500439      -7.540988      11.286775           0.000000
          274              N      -3.442324      12.636535      16.041211      -0.378648      45.103158 0.64730667E+03  0.16477183E+05                                10.644761                            8.223535       0.192888       2.061507                    0.997336      30.102928      84.348312       0.614179       0.391776      -1.102411       0.009628      -0.093566       0.095250       0.133865       0.020712      -0.011766       0.113675       0.111382      -0.114332      -0.153361       0.070301       0.083060             13.214756      19.877261       5.012745       4.572393      10.377973       0.871764       9.389035           0.000000
          275              N       7.810515      -0.799686      16.773388      -0.180746      32.116925 0.49170040E+03  0.11782398E+05                                 8.619641                            7.315507      -0.241393       1.967747                    0.996539      27.355186      76.416658       0.626258       0.408150      -1.082145      -0.093258      -0.088283       0.003011       0.128453      -0.050095       0.016956      -0.007108      -0.000468       0.097730      -0.066892       0.016486       0.050406              9.608557       9.617649       3.294897       1.903803      11.161867      -0.257555       8.046154           0.000000
          276              N      -2.565176       7.350153      20.521741      -0.177296      35.608119 0.46953959E+03  0.11034207E+05                                 9.061638                            6.986920      -0.029573       2.036750                    0.998358      26.508494      71.451073       0.668508       0.389880      -1.103354      -0.024483       0.078924      -0.065860       0.105669       0.017364       0.005359       0.042439       0.010414       0.002511      -0.046658       0.000389       0.046269             11.284007       6.827133      -1.101404       3.225933      14.785025      -5.325668      12.239864           0.000000
          277              N       0.862644       5.908196      27.512589      -0.186779      37.261238 0.49028872E+03  0.11648990E+05                                 9.347483                            7.140347       0.074929       2.065404                    0.998937      26.819090      72.725777       0.661076       0.389958      -1.103114      -0.060382      -0.077445      -0.077000       0.124791      -0.031556      -0.027678      -0.021057       0.055026      -0.043648      -0.057693       0.003854       0.053839             11.315912      11.803177       0.575021       0.606985      10.266468       6.141317      11.878093           0.000000
          278              N      -2.498902       3.167624      24.981167      -0.378269      41.691237 0.53842399E+03  0.13071816E+05                                 9.967680                            7.412238       0.356103       2.116923                    0.999162      29.104161      79.304297       0.659309       0.382653      -1.110367       0.069288      -0.053391      -0.097758       0.131179       0.040525       0.093690      -0.080333      -0.022118      -0.191180      -0.163156       0.072821       0.090335             12.500982      19.622161       5.238485       3.335914       8.949788       3.019637       8.930997          -0.000001
          279              N      -2.467205       1.703037      23.085888      -0.371846      41.437026 0.53082503E+03  0.12846212E+05                                 9.925897                            7.364176       0.339130       2.112477                    0.999323      29.001209      78.989909       0.660624       0.383114      -1.109636       0.062197       0.085970       0.074404       0.129596      -0.075887      -0.058669      -0.096545       0.043894       0.002910      -0.158834       0.070300       0.088534             12.410213      19.581758      -1.672541      -5.636100       7.410368       2.574213      10.238513          -0.000000
          280              N      -0.476773       2.790897      23.799102      -0.376826      39.821364 0.50692390E+03  0.12148790E+05                                 9.678629                            7.222314       0.458543       2.161026                    0.998669      28.613917      78.005828       0.662330       0.385870      -1.105690      -0.127906      -0.031573       0.022972       0.133733      -0.044550       0.039245      -0.013742      -0.239615       0.222292      -0.170267       0.064102       0.106165             11.814808       9.036613       0.435962      -0.148348      11.347958       7.380806      15.059853          -0.000001
          281              N       7.088917       2.093667      24.196692      -0.193342      33.465238 0.49557659E+03  0.11856652E+05                                 8.758531                            7.267858      -0.142158       1.990836                    0.998177      27.389609      75.575531       0.640503       0.399699      -1.091670       0.126443       0.004174      -0.007844       0.126755      -0.001147      -0.001146       0.020092      -0.080378       0.108828      -0.058351       0.007851       0.050501              9.915929      13.916452       1.715176      -0.824577       7.641085       2.260153       8.190249          -0.000000
          282              N       0.918862       0.008560      19.823206      -0.184793      36.998651 0.48282113E+03  0.11444127E+05                                 9.326108                            7.106614       0.047837       2.056695                    0.998858      26.839976      73.038647       0.658778       0.392257      -1.099907      -0.055274       0.052564       0.103074       0.128228       0.017427       0.042081      -0.022450       0.033275      -0.089216      -0.063775       0.010250       0.053525             11.227647      12.315123      -0.454406      -0.081561       8.833573       5.642593      12.534245           0.000000
          283              N       0.540085      -1.181773      16.936094      -0.188103      33.439488 0.50067204E+03  0.12038535E+05                                 8.847971                            7.370458      -0.226113       1.971149                    0.996545      27.425254      76.469408       0.626064       0.406881      -1.084175      -0.103229       0.009656      -0.078236       0.129886       0.012250      -0.043523      -0.012813      -0.078858      -0.007009      -0.067472       0.014950       0.052521             10.010737      10.601753       1.639194       4.078113       9.076311      -0.235846      10.354146          -0.000000
          284              N      11.480296       0.037614      13.508872      -0.374600      45.216202 0.55576874E+03  0.13701506E+05                                10.727010                            7.671451       0.071634       2.025328                    0.998279      29.778439      83.771013       0.625662       0.397093      -1.092005      -0.103029      -0.098838       0.009478       0.143087      -0.136518       0.008214       0.029897       0.002240       0.273147      -0.184701       0.077142       0.107559             13.915570      12.734453      -3.988121       7.140297      12.728476      -7.163374      16.283780          -0.000000
          285              N       9.456738      -0.931019      12.776389      -0.399622      47.496880 0.60218896E+03  0.15113511E+05                                11.036464                            7.952735       0.124594       2.033338                    0.998396      30.338874      85.499409       0.619644       0.393851      -1.096645       0.127215      -0.013675       0.088540       0.155595       0.010778      -0.133655       0.017936      -0.155821      -0.024860      -0.180093       0.080146       0.099947             14.399207      10.410408       5.877395      -1.831606      21.500439      -7.540988      11.286775           0.000000
          286              N      10.643517      -1.989224      14.542605      -0.378648      45.103156 0.64730664E+03  0.16477181E+05                                10.644761                            8.223535       0.192888       2.061507                    0.997336      30.102927      84.348310       0.614179       0.391776      -1.102411      -0.009628       0.093566      -0.095250       0.133865       0.020712      -0.011766       0.113675       0.111382      -0.114332      -0.153361       0.070301       0.083060             13.214756      19.877261       5.012744       4.572393      10.377973       0.871763       9.389035           0.000000
          287              N      -0.609322      11.446997      13.810428      -0.180746      32.116926 0.49170041E+03  0.11782398E+05                                 8.619642                            7.315508      -0.241393       1.967747                    0.996539      27.355186      76.416659       0.626258       0.408150      -1.082145       0.093258       0.088283      -0.003011       0.128453      -0.050095       0.016956      -0.007108      -0.000468       0.097730      -0.066892       0.016486       0.050406              9.608557       9.617650       3.294897       1.903804      11.161867      -0.257555       8.046154           0.000000
          288              N       9.766369       3.297158      10.062075      -0.177296      35.608121 0.46953963E+03  0.11034208E+05                                 9.061638                            6.986920      -0.029574       2.036750                    0.998358      26.508495      71.451076       0.668508       0.389880      -1.103354       0.024483      -0.078924       0.065860       0.105669       0.017364       0.005359       0.042439       0.010414       0.002511      -0.046658       0.000389       0.046269             11.284008       6.827133      -1.101404       3.225933      14.785025      -5.325669      12.239864           0.000000
          289              N      -0.862788       8.751516      12.220681      -0.187564      37.336919 0.49146450E+03  0.11684940E+05                                 9.362458                            7.150959       0.070896       2.063653                    0.998934      26.850178      72.855819       0.660243       0.390182      -1.102859       0.061398      -0.077532      -0.077207       0.125466       0.030857       0.028156      -0.021704       0.055485      -0.044472      -0.058152       0.004293       0.053859             11.334901      11.825386      -0.575926      -0.608612      10.282168       6.152008      11.897149           0.000000
          290              N       2.498800       6.010944       9.689259      -0.378527      41.751625 0.53933651E+03  0.13100208E+05                                 9.979287                            7.420363       0.357062       2.117155                    0.999168      29.122512      79.386934       0.658667       0.382844      -1.110170      -0.067905      -0.054374      -0.098064       0.131089      -0.040460      -0.093672      -0.078866      -0.023991      -0.192624      -0.162484       0.073093       0.089391             12.516130      19.646535      -5.244876      -3.339874       8.960153       3.023552       8.941701          -0.000001
          291              N       2.467126       4.546357       7.793980      -0.371853      41.449706 0.53103076E+03  0.12852961E+05                                 9.929651                            7.367235       0.340941       2.112793                    0.999306      29.001369      79.006317       0.660240       0.383284      -1.109467      -0.061254       0.086696       0.074705       0.129804       0.074701       0.060211      -0.097613       0.043506       0.004524      -0.159706       0.070950       0.088756             12.414171      19.585636       1.673521       5.638289       7.413542       2.575978      10.243334          -0.000000
          292              N       0.476679       5.634217       8.507194      -0.376839      39.855188 0.50748291E+03  0.12165404E+05                                 9.682827                            7.225408       0.452905       2.159376                    0.998740      28.631370      78.060906       0.662318       0.385775      -1.105770       0.127929      -0.031209       0.023304       0.133727       0.045032      -0.039561      -0.013650      -0.239178       0.222701      -0.170379       0.064164       0.106215             11.819990       9.040685      -0.435876       0.148728      11.352917       7.384111      15.066368          -0.000000
          293              N       7.313597       4.936987       8.904784      -0.190214      33.426137 0.49483448E+03  0.11836152E+05                                 8.757709                            7.267123      -0.156025       1.986833                    0.998215      27.366310      75.537710       0.639822       0.400218      -1.091160      -0.126978       0.004084      -0.008708       0.127342       0.001794       0.000812       0.020554      -0.078190       0.111270      -0.057683       0.006681       0.051001              9.914755      13.915097      -1.715084       0.822696       7.640081       2.259644       8.189086          -0.000000
          294              N      -0.918910       2.851880       4.531298      -0.184519      37.050067 0.48359154E+03  0.11467401E+05                                 9.335307                            7.112512       0.047774       2.056451                    0.998875      26.862240      73.124455       0.658447       0.392282      -1.099846       0.053631       0.053895       0.104093       0.128904      -0.017922      -0.042416      -0.020898       0.033034      -0.090889      -0.063436       0.009355       0.054082             11.239954      12.327305       0.456763       0.083812       8.843741       5.650369      12.548816           0.000000
          295              N      -0.540110       1.661547       1.644186      -0.183487      33.251749 0.49718601E+03  0.11933147E+05                                 8.814631                            7.344584      -0.219612       1.974190                    0.996618      27.328824      76.117120       0.627225       0.406862      -1.084252       0.103816       0.010267      -0.078854       0.130771      -0.012622       0.043352      -0.013246      -0.077435      -0.006581      -0.066831       0.014258       0.052574              9.969687      10.554066      -1.632461      -4.053443       9.045555      -0.238482      10.309440          -0.000000
          296              N       2.922271      -2.805706      28.800780      -0.373860      45.201724 0.55542526E+03  0.13691151E+05                                10.725697                            7.669550       0.070145       2.025085                    0.998293      29.773526      83.755995       0.625671       0.397142      -1.091953       0.103771      -0.100109       0.010341       0.144558       0.134261      -0.005387       0.030823       0.001529       0.272367      -0.182081       0.073076       0.109005             13.915999      12.733289       3.989948      -7.141297      12.729049      -7.165788      16.285659          -0.000000
          297              N       4.945843      -3.774339      28.068297      -0.398259      47.399172 0.60067482E+03  0.15065097E+05                                11.019080                            7.940913       0.126643       2.034116                    0.998450      30.308395      85.366860       0.620356       0.393670      -1.096838      -0.127356      -0.013020       0.089126       0.155989      -0.011125       0.133680       0.019022      -0.155998      -0.024489      -0.180306       0.079798       0.100508             14.376104      10.393558      -5.867650       1.829020      21.465847      -7.528733      11.268907           0.000000
          298              N       3.759074      -4.832544      29.834513      -0.377939      45.105372 0.64732416E+03  0.16478281E+05                                10.646149                            8.224373       0.191512       2.061236                    0.997259      30.104557      84.363625       0.614046       0.391846      -1.102326       0.011681       0.093331      -0.095950       0.134363      -0.019371       0.010644       0.113675       0.111973      -0.112480      -0.153020       0.070351       0.082669             13.216878      19.880853      -5.014403      -4.572676      10.379947       0.872003       9.389834           0.000000
          299              N       0.609138       8.603677      29.102336      -0.181713      32.159725 0.49251947E+03  0.11807939E+05                                 8.629671                            7.323405      -0.245001       1.966096                    0.996490      27.382629      76.533710       0.625636       0.408351      -1.081919      -0.091339       0.089927      -0.004567       0.128260       0.049354      -0.015146      -0.006744      -0.003729       0.099112      -0.066309       0.017819       0.048490              9.621226       9.630768      -3.304000      -1.903606      11.179796      -0.256798       8.053115           0.000000
          300              N       4.636163       0.453838      25.353983      -0.176775      35.724935 0.47121070E+03  0.11086202E+05                                 9.090822                            7.006266      -0.037448       2.033382                    0.998423      26.549804      71.664384       0.666422       0.390651      -1.102522      -0.024207      -0.078534       0.066854       0.105939      -0.017512      -0.006654       0.043718       0.009267       0.004838      -0.047232      -0.001132       0.048364             11.326616       6.847938       1.109603      -3.238441      14.844581      -5.356717      12.287329           0.000000
          301             Cl      -3.586907       7.538708      28.172894      -0.527810     138.233869 0.39819445E+04  0.15221534E+06                                18.102638                           17.048264       1.572610       2.126791                    0.999772      75.398224     221.641941       0.585392       0.273714      -1.264546       0.128665      -0.047477       0.012977       0.137757      -0.146607       0.070574       0.005882       0.084482      -0.215765      -0.148935      -0.050178       0.199113             19.198324      26.411168      -4.876360       1.646009      16.911518       2.527813      14.272285          -0.000002
          302             Cl      -4.964248      10.877629      26.653490      -0.538993     133.956350 0.41828513E+04  0.16235937E+06                                17.869060                           17.636646       1.271955       2.039090                    0.999725      76.960861     230.207544       0.565862       0.278863      -1.254913       0.048803       0.134431      -0.043210       0.149400       0.071936      -0.001306      -0.061580      -0.270279      -0.198660      -0.124016      -0.075779       0.199795             18.417722      15.190815       6.222145       0.772364      24.009289       0.993340      16.053063           0.000002
          303             Cl       8.931166       1.881038      15.060389      -0.532674     135.984056 0.41206530E+04  0.15928848E+06                                18.026491                           17.470583       1.227094       2.028251                    0.999505      76.624854     228.456406       0.570437       0.277767      -1.256613       0.019746       0.061543      -0.122783       0.138756      -0.007085      -0.026892      -0.098444      -0.064772       0.409723      -0.112044      -0.070814       0.182859             18.820805      13.526534       0.382201      -4.981318      16.803245      -2.827131      26.132637          -0.000003
          304             Cl      10.910811       0.130687      17.978696      -0.531992     144.856910 0.41711657E+04  0.16112747E+06                                18.706063                           17.474482       1.536276       2.118732                    0.999533      75.475064     222.209676       0.577579       0.274525      -1.265042       0.126849      -0.015859       0.031524       0.131666      -0.091441       0.117359       0.022634       0.197114      -0.063209      -0.161905      -0.033211       0.195116             20.010352      27.800235      -2.334488       3.871404      14.058105       3.406433      18.172717          -0.000000
          305             Cl      -2.648853       6.426785      23.757202      -0.495688     135.160396 0.39931492E+04  0.15260503E+06                                17.874327                           17.127275       1.528018       2.130834                    0.998972      73.863336     216.425914       0.581782       0.275481      -1.263720      -0.055189       0.016935       0.159966       0.170064      -0.043268      -0.081830       0.041118       0.098226       0.441566      -0.139457      -0.049993       0.189450             18.941310      20.366811      -2.548571      -4.974101      13.876675       0.205172      22.580445           0.000001
          306             Cl      -2.907648       3.997312      20.724511      -0.496777     133.939244 0.39315665E+04  0.14956823E+06                                17.724057                           16.963258       1.658883       2.169366                    0.998717      73.517852     214.451546       0.586608       0.274463      -1.265741      -0.062001      -0.146455      -0.046974       0.165831       0.084654       0.077564       0.074169      -0.144734      -0.265691      -0.142557      -0.049391       0.191949             18.803161      20.607094       4.610760       3.166626      21.658290       0.884725      14.144098          -0.000000
          307             Cl       3.586740      10.382028      12.880986      -0.527624     138.171227 0.39796309E+04  0.15210400E+06                                18.096459                           17.042538       1.571127       2.126360                    0.999784      75.385282     221.583471       0.585533       0.273689      -1.264582      -0.128426      -0.047821       0.012612       0.137620       0.146277      -0.071067       0.005640       0.085347      -0.213979      -0.148894      -0.050007       0.198901             19.191503      26.403174       4.874498      -1.645890      16.904619       2.526826      14.266717          -0.000002
          308             Cl       4.964040      13.720949      11.361582      -0.538725     133.947362 0.41825589E+04  0.16234566E+06                                17.868373                           17.636211       1.274053       2.039707                    0.999725      76.955206     230.191149       0.565858       0.278869      -1.254903      -0.048734       0.134088      -0.043135       0.149048      -0.071695       0.001128      -0.061878      -0.271372      -0.199937      -0.124284      -0.076160       0.200444             18.416287      15.190164      -6.221471      -0.771497      24.005774       0.991116      16.052922           0.000002
          309             Cl       5.471373      -0.962282      30.352297      -0.532750     136.017844 0.41220935E+04  0.15935890E+06                                18.030321                           17.474345       1.225514       2.027831                    0.999506      76.631953     228.491941       0.570338       0.277789      -1.256581      -0.020415       0.061541      -0.122973       0.139019       0.007540       0.026198      -0.098355      -0.065154       0.409708      -0.112153      -0.070544       0.182697             18.824780      13.529768      -0.381629       4.983125      16.806503      -2.827378      26.138070          -0.000003
          310             Cl       3.491744       2.974007       2.686788      -0.531615     144.840107 0.41705252E+04  0.16109657E+06                                18.705121                           17.473567       1.537354       2.118968                    0.999559      75.468293     222.185568       0.577573       0.274539      -1.265026      -0.126139      -0.015552       0.031179       0.130862       0.091805      -0.117916       0.021941       0.199263      -0.064081      -0.162208      -0.034432       0.196640             20.009749      27.797917       2.333523      -3.871620      14.057314       3.406829      18.174015          -0.000000
          311             Cl       2.648711       9.270105       8.465294      -0.495697     135.176865 0.39937532E+04  0.15263460E+06                                17.876729                           17.129120       1.526992       2.130465                    0.998968      73.862519     216.431431       0.581720       0.275499      -1.263694       0.055438       0.016955       0.160336       0.170495       0.042917       0.081690       0.041041       0.098441       0.440859      -0.139207      -0.049914       0.189121             18.944535      20.369785       2.548114       4.976014      13.876876       0.204479      22.586944           0.000001
          312             Cl       2.907545       6.840632       5.432603      -0.496949     133.994893 0.39337374E+04  0.14967280E+06                                17.729905                           16.968747       1.657330       2.168784                    0.998747      73.527350     214.501236       0.586466       0.274489      -1.265700       0.062246      -0.146580      -0.047190       0.166094      -0.084744      -0.077680       0.073922      -0.144353      -0.264381      -0.142318      -0.049356       0.191673             18.809972      20.612715      -4.611919      -3.166727      21.670365       0.883746      14.146836          -0.000000
          313             Cl       3.614453       0.265283      17.702830      -0.527624     138.171225 0.39796308E+04  0.15210400E+06                                18.096459                           17.042539       1.571127       2.126360                    0.999784      75.385280     221.583466       0.585533       0.273689      -1.264582       0.128426       0.047822      -0.012612       0.137620       0.146277      -0.071067       0.005641       0.085347      -0.213979      -0.148894      -0.050007       0.198901             19.191503      26.403174       4.874498      -1.645890      16.904619       2.526826      14.266717          -0.000002
          314             Cl       2.237153      -3.073638      19.222234      -0.538725     133.947364 0.41825590E+04  0.16234566E+06                                17.868373                           17.636211       1.274053       2.039707                    0.999725      76.955206     230.191150       0.565858       0.278869      -1.254903       0.048734      -0.134088       0.043135       0.149048      -0.071695       0.001128      -0.061878      -0.271372      -0.199937      -0.124284      -0.076160       0.200444             18.416287      15.190164      -6.221471      -0.771497      24.005774       0.991116      16.052922           0.000002
          315             Cl       1.729820      11.609593       0.231519      -0.532750     136.017853 0.41220939E+04  0.15935892E+06                                18.030322                           17.474345       1.225514       2.027831                    0.999506      76.631956     228.491952       0.570338       0.277789      -1.256581       0.020415      -0.061541       0.122973       0.139019       0.007540       0.026198      -0.098355      -0.065154       0.409708      -0.112153      -0.070544       0.182698             18.824781      13.529768      -0.381629       4.983125      16.806503      -2.827378      26.138071          -0.000003
          316             Cl       3.709449       7.673304      27.897028      -0.531615     144.840101 0.41705249E+04  0.16109655E+06                                18.705121                           17.473567       1.537354       2.118968                    0.999559      75.468292     222.185563       0.577573       0.274539      -1.265026       0.126139       0.015552      -0.031179       0.130862       0.091805      -0.117916       0.021941       0.199263      -0.064081      -0.162208      -0.034432       0.196640             20.009748      27.797916       2.333523      -3.871620      14.057314       3.406829      18.174015          -0.000000
          317             Cl       4.552482       1.377206      22.118522      -0.495697     135.176864 0.39937532E+04  0.15263460E+06                                17.876729                           17.129120       1.526992       2.130465                    0.998968      73.862519     216.431431       0.581720       0.275499      -1.263694      -0.055438      -0.016955      -0.160336       0.170495       0.042917       0.081690       0.041041       0.098441       0.440859      -0.139207      -0.049914       0.189121             18.944535      20.369785       2.548114       4.976014      13.876876       0.204479      22.586944           0.000001
          318             Cl       4.293648       3.806679      25.151213      -0.496949     133.994899 0.39337377E+04  0.14967281E+06                                17.729906                           16.968748       1.657330       2.168784                    0.998747      73.527351     214.501241       0.586466       0.274489      -1.265700      -0.062246       0.146580       0.047190       0.166094      -0.084744      -0.077680       0.073922      -0.144353      -0.264381      -0.142318      -0.049356       0.191673             18.809972      20.612715      -4.611919      -3.166727      21.670365       0.883746      14.146836          -0.000000
          319             Cl      10.788100       3.108603       2.410922      -0.527810     138.233861 0.39819442E+04  0.15221532E+06                                18.102637                           17.048263       1.572610       2.126791                    0.999772      75.398223     221.641935       0.585392       0.273714      -1.264546      -0.128665       0.047477      -0.012977       0.137757      -0.146607       0.070574       0.005882       0.084482      -0.215765      -0.148935      -0.050178       0.199113             19.198323      26.411167      -4.876360       1.646009      16.911517       2.527812      14.272284          -0.000002
          320             Cl      12.165441      -0.230318       3.930326      -0.538993     133.956347 0.41828511E+04  0.16235936E+06                                17.869059                           17.636646       1.271955       2.039090                    0.999725      76.960861     230.207542       0.565862       0.278863      -1.254913      -0.048803      -0.134431       0.043210       0.149400       0.071936      -0.001306      -0.061580      -0.270279      -0.198660      -0.124016      -0.075779       0.199795             18.417722      15.190815       6.222145       0.772364      24.009289       0.993340      16.053062           0.000002
          321             Cl      -1.729973       8.766273      15.523427      -0.532674     135.984065 0.41206534E+04  0.15928850E+06                                18.026492                           17.470584       1.227094       2.028251                    0.999505      76.624856     228.456415       0.570437       0.277767      -1.256613      -0.019746      -0.061543       0.122783       0.138756      -0.007085      -0.026892      -0.098444      -0.064772       0.409723      -0.112044      -0.070814       0.182859             18.820806      13.526534       0.382201      -4.981318      16.803245      -2.827131      26.132638          -0.000003
          322             Cl      -3.709618      10.516624      12.605120      -0.531992     144.856911 0.41711657E+04  0.16112748E+06                                18.706064                           17.474482       1.536276       2.118732                    0.999533      75.475063     222.209674       0.577579       0.274525      -1.265042      -0.126849       0.015859      -0.031524       0.131666      -0.091441       0.117359       0.022634       0.197114      -0.063209      -0.161905      -0.033211       0.195116             20.010353      27.800236      -2.334488       3.871404      14.058105       3.406433      18.172717          -0.000000
          323             Cl       9.850046       4.220526       6.826614      -0.495688     135.160403 0.39931495E+04  0.15260504E+06                                17.874328                           17.127276       1.528018       2.130834                    0.998972      73.863337     216.425920       0.581782       0.275481      -1.263720       0.055189      -0.016935      -0.159966       0.170064      -0.043268      -0.081830       0.041118       0.098227       0.441566      -0.139457      -0.049993       0.189450             18.941311      20.366812      -2.548571      -4.974101      13.876675       0.205172      22.580446           0.000001
          324             Cl      10.108841       6.649999       9.859305      -0.496777     133.939240 0.39315664E+04  0.14956822E+06                                17.724056                           16.963257       1.658883       2.169366                    0.998717      73.517851     214.451542       0.586608       0.274463      -1.265741       0.062001       0.146455       0.046974       0.165831       0.084654       0.077564       0.074169      -0.144734      -0.265691      -0.142557      -0.049391       0.191948             18.803160      20.607093       4.610760       3.166626      21.658290       0.884725      14.144097          -0.000000

******************************************************
Auxiliary information for the entire system
The total spin magnetic moment of the unit cell is   0.000022
The total net atomic charge of the unit cell is   0.000002
Accuracy of reproducing the electrostatic potential in the unit cell:
  The inner radius (bohr) =    5.0000
  The outer radius (bohr) =   12.0000
  Valid grid points have density less than (e/(bohr^3)) =    0.0001
  The number of valid grid points were=       600292
  The rms potential error without charges in kcal/mol is=      6.36554
  The rms potential error with partial charges in kcal/mol is=      1.02412
  The RRMSE value at monopole order=      0.16089
  The rms potential error with partial charges and cloud penetration in kcal/mol is=      1.01181
  The RRMSE value at monopole order with cloud penetration is=      0.15895
  The rms potential error with partial charges and atomic dipoles in kcal/mol is=      0.48481
  The RRMSE value at dipole order=      0.07616
  The rms potential error with partial charges, atomic dipoles and cloud penetration in kcal/mol is=      0.46859
  The RRMSE value at dipole order with cloud penetration=      0.07361

******************************************************
The electron densities and ab initio electrostatic potential were computed in VASP using the PBE functional and
projector augmented wave method. See the main text of the journal article for a description of computational details.
The atomic charges, dipoles, and quadrupoles were computed with the DDEC6 method as described in
(a) T. A. Manz and N. Gabaldon Limas, RSC Adv. 6 (2016) 47771-47801 DOI: 10.1039/c6ra04656h
(b) N. Gabaldon Limas and T. A. Manz, RSC Adv. 8 (2018) 2678-2707 DOI: 10.1039/c7ra11829e.
For each atom in the material, the electron cloud parameters were fit to the spherically averaged atom-in-material
electron density using radial positions for which this density was between 10^-4 and 10^-2 electrons per cubic bohr.
The polarizabilities, dispersion coefficients, and quantum Drude oscillator (QDO) parameters were fit using the MCLF method.
The magnetic structure of the system was optimized in VASP from the default ferromagnetic initial guess using spin polarization.
The atomic spin moments (ASMs) were computed on this optimized magnetic structure using the DDEC6 partition as inputs
to the method of T. A. Manz and D. S. Sholl, J. Chem. Theory Comput. 7 (2011) 4146-4164 DOI: 10.1021/ct200539n.
The RMSE and RRMSE were computed using a uniform grid with Ewald summation.
