# Supplementary material for: A collection of forcefield precursors for metal–organic frameworks
Source: RSC Adv. 2019 Nov 13;9(63):36492–507. doi: 10.1039/c9ra07327b (PMC9075174; doi:10.1039/c9ra07327b)
Supplement: RA-009-C9RA07327B-s4459 [file RA-009-C9RA07327B-s4459.xyz]

  516
jmolscript: load "" {1 1 1} spacegroup "x,y,z" unitcell [{     27.736400     0.000000     0.000000 }, {      0.000000    27.736400     0.000000 }, {      0.000000     0.000000    27.736400 }]
Zn     0.000000    22.224068    13.868200     0.848305
Zn     0.000000     5.512332    13.868200     0.848305
Zn    13.868200     0.000000    22.224068     0.848301
Zn    13.868200     0.000000     5.512332     0.848304
Zn    22.224068    13.868200     0.000000     0.848322
Zn     5.512332    13.868200     0.000000     0.848322
Zn     8.355868    13.868200     0.000000     0.848027
Zn    19.380532    13.868200     0.000000     0.848027
Zn    13.868200     0.000000    19.380532     0.848039
Zn    13.868200     0.000000     8.355868     0.848272
Zn     0.000000     8.355868    13.868200     0.848011
Zn     0.000000    19.380532    13.868200     0.848011
H     22.986542    18.657999    18.701822     0.083886
H     24.721176    18.619723    16.874271     0.092587
H      4.749859     9.078401    18.701822     0.083884
H      3.015224     9.116677    16.874271     0.092579
H      4.749859    18.657999     9.034578     0.083898
H      3.015224    18.619723    10.862129     0.092629
H     22.986542     9.078401     9.034578     0.083898
H     24.721176     9.116677    10.862129     0.092626
H     18.701822    22.986542    18.657999     0.084145
H     16.874271    24.721176    18.619723     0.092578
H     18.701822     4.749859     9.078401     0.084143
H     16.874271     3.015224     9.116677     0.092688
H      9.034578     4.749859    18.657999     0.084154
H     10.862129     3.015224    18.619723     0.092640
H      9.034578    22.986542     9.078401     0.084149
H     10.862129    24.721176     9.116677     0.092677
H     18.657999    18.701822    22.986542     0.084258
H     18.619723    16.874271    24.721176     0.092660
H      9.078401    18.701822     4.749859     0.084260
H      9.116677    16.874271     3.015224     0.092651
H     18.657999     9.034578     4.749859     0.084275
H     18.619723    10.862129     3.015224     0.092701
H      9.078401     9.034578    22.986542     0.084272
H      9.116677    10.862129    24.721176     0.092707
H      4.789799     9.118342    22.902778     0.084269
H      4.751523    10.852976    24.730329     0.092689
H     22.946601    18.618059    22.902778     0.084279
H     22.984877    16.883424    24.730329     0.092703
H      4.789799    18.618059     4.833622     0.084291
H      4.751523    16.883424     3.006071     0.092700
H     22.946601     9.118342     4.833622     0.084283
H     22.984877    10.852976     3.006071     0.092690
H      9.118342     4.833622    22.946601     0.084046
H     10.852976     3.006071    22.984877     0.092667
H     18.618059     4.833622     4.789799     0.084030
H     16.883424     3.006071     4.751523     0.092654
H     18.618059    22.902778    22.946601     0.084044
H     16.883424    24.730329    22.984877     0.092676
H      9.118342    22.902778     4.789799     0.084020
H     10.852976    24.730329     4.751523     0.092652
H      4.833622     4.789799    18.618059     0.083913
H      3.006071     4.751523    16.883424     0.092629
H      4.833622    22.946601     9.118342     0.083910
H      3.006071    22.984877    10.852976     0.092620
H     22.902778     4.789799     9.118342     0.083908
H     24.730329     4.751523    10.852976     0.092615
H     22.902778    22.946601    18.618059     0.083902
H     24.730329    22.984877    16.883424     0.092630
H      4.749859     9.078401     9.034578     0.083897
H      3.015224     9.116677    10.862129     0.092626
H     22.986542    18.657999     9.034578     0.083898
H     24.721176    18.619723    10.862129     0.092630
H     22.986542     9.078401    18.701822     0.083885
H     24.721176     9.116677    16.874271     0.092584
H      4.749859    18.657999    18.701822     0.083884
H      3.015224    18.619723    16.874271     0.092582
H      9.034578     4.749859     9.078401     0.084146
H     10.862129     3.015224     9.116677     0.092672
H      9.034578    22.986542    18.657999     0.084156
H     10.862129    24.721176    18.619723     0.092645
H     18.701822    22.986542     9.078401     0.084145
H     16.874271    24.721176     9.116677     0.092694
H     18.701822     4.749859    18.657999     0.084143
H     16.874271     3.015224    18.619723     0.092573
H      9.078401     9.034578     4.749859     0.084274
H      9.116677    10.862129     3.015224     0.092701
H     18.657999     9.034578    22.986542     0.084272
H     18.619723    10.862129    24.721176     0.092710
H      9.078401    18.701822    22.986542     0.084258
H      9.116677    16.874271    24.721176     0.092657
H     18.657999    18.701822     4.749859     0.084261
H     18.619723    16.874271     3.015224     0.092651
H     22.946601    18.618059     4.833622     0.084291
H     22.984877    16.883424     3.006071     0.092701
H      4.789799     9.118342     4.833622     0.084283
H      4.751523    10.852976     3.006071     0.092690
H     22.946601     9.118342    22.902778     0.084270
H     22.984877    10.852976    24.730329     0.092692
H      4.789799    18.618059    22.902778     0.084278
H      4.751523    16.883424    24.730329     0.092700
H     18.618059    22.902778     4.789799     0.084018
H     16.883424    24.730329     4.751523     0.092651
H      9.118342    22.902778    22.946601     0.084033
H     10.852976    24.730329    22.984877     0.092664
H      9.118342     4.833622     4.789799     0.084032
H     10.852976     3.006071     4.751523     0.092656
H     18.618059     4.833622    22.946601     0.084056
H     16.883424     3.006071    22.984877     0.092680
H     22.902778    22.946601     9.118342     0.083910
H     24.730329    22.984877    10.852976     0.092618
H     22.902778     4.789799    18.618059     0.083901
H     24.730329     4.751523    16.883424     0.092627
H      4.833622    22.946601    18.618059     0.083914
H      3.006071    22.984877    16.883424     0.092632
H      4.833622     4.789799     9.118342     0.083909
H      3.006071     4.751523    10.852976     0.092617
H     20.780666    22.587415    19.038820     0.087011
H      6.955734     5.148985    19.038820     0.087022
H      6.955734    22.587415     8.697580     0.087027
H     20.780666     5.148985     8.697580     0.087020
H     19.038820    20.780666    22.587415     0.085954
H     19.038820     6.955734     5.148985     0.085965
H      8.697580     6.955734    22.587415     0.085970
H      8.697580    20.780666     5.148985     0.085946
H     22.565780    19.017185    20.823934     0.086490
H      5.170620    19.017185     6.912466     0.086498
H     22.565780     8.719215     6.912466     0.086496
H      5.170620     8.719215    20.823934     0.086482
H      6.955734     5.148985     8.697580     0.087022
H     20.780666    22.587415     8.697580     0.087025
H     20.780666     5.148985    19.038820     0.087006
H      6.955734    22.587415    19.038820     0.087028
H      8.697580     6.955734     5.148985     0.085965
H      8.697580    20.780666    22.587415     0.085952
H     19.038820    20.780666     5.148985     0.085947
H     19.038820     6.955734    22.587415     0.085972
H      5.170620     8.719215     6.912466     0.086496
H     22.565780     8.719215    20.823934     0.086487
H      5.170620    19.017185    20.823934     0.086485
H     22.565780    19.017185     6.912466     0.086498
H     25.643966    24.293758    13.868200     0.100197
H     25.558538    26.911519    13.868200     0.116876
H      2.092434     3.442642    13.868200     0.100208
H      2.177862     0.824881    13.868200     0.116887
H      2.092434    24.293758    13.868200     0.100205
H      2.177862    26.911519    13.868200     0.116888
H     25.643966     3.442642    13.868200     0.100199
H     25.558538     0.824881    13.868200     0.116875
H     13.868200    25.643966    24.293758     0.100186
H     13.868200    25.558538    26.911519     0.116883
H     13.868200     2.092434     3.442642     0.100216
H     13.868200     2.177862     0.824881     0.116898
H     13.868200     2.092434    24.293758     0.100203
H     13.868200     2.177862    26.911519     0.116906
H     13.868200    25.643966     3.442642     0.100199
H     13.868200    25.558538     0.824881     0.116875
H     24.293758    13.868200    25.643966     0.100181
H     26.911519    13.868200    25.558538     0.116901
H      3.442642    13.868200     2.092434     0.100203
H      0.824881    13.868200     2.177862     0.116926
H     24.293758    13.868200     2.092434     0.100203
H     26.911519    13.868200     2.177862     0.116927
H      3.442642    13.868200    25.643966     0.100183
H      0.824881    13.868200    25.558538     0.116901
H     10.425558    11.775766     0.000000     0.100076
H     13.043319    11.690338     0.000000     0.117337
H     17.310842    15.960634     0.000000     0.100224
H     14.746334    16.075463     0.000000     0.117144
H     10.425558    15.960634     0.000000     0.100226
H     12.990066    16.075463     0.000000     0.117144
H     17.310842    11.775766     0.000000     0.100074
H     14.693081    11.690338     0.000000     0.117337
H     11.775766     0.000000    17.310842     0.100173
H     11.690338     0.000000    14.693081     0.117536
H     15.960634     0.000000    10.425558     0.100139
H     16.046062     0.000000    13.043319     0.115850
H     15.960634     0.000000    17.310842     0.100282
H     16.075463     0.000000    14.746334     0.118123
H     11.775766     0.000000    10.425558     0.100099
H     11.690338     0.000000    13.043319     0.116697
H      0.000000    10.425558    15.960634     0.100233
H      0.000000    12.990066    16.075463     0.117106
H      0.000000    17.310842    11.775766     0.100085
H      0.000000    14.693081    11.690338     0.117304
H      0.000000    10.425558    11.775766     0.100088
H      0.000000    13.043319    11.690338     0.117303
H      0.000000    17.310842    15.960634     0.100231
H      0.000000    14.746334    16.075463     0.117107
C     23.374296    19.636262    18.263310    -0.132782
C     24.336749    19.615459    17.274785    -0.077240
C      4.362104     8.100138    18.263310    -0.132785
C      3.399651     8.120941    17.274785    -0.077245
C      4.362104    19.636262     9.473090    -0.132773
C      3.399651    19.615459    10.461615    -0.077224
C     23.374296     8.100138     9.473090    -0.132774
C     24.336749     8.120941    10.461615    -0.077225
C     18.263310    23.374296    19.636262    -0.133310
C     17.274785    24.336749    19.615459    -0.077074
C     18.263310     4.362104     8.100138    -0.133301
C     17.274785     3.399651     8.120941    -0.077050
C      9.473090     4.362104    19.636262    -0.133300
C     10.461615     3.399651    19.615459    -0.077055
C      9.473090    23.374296     8.100138    -0.133299
C     10.461615    24.336749     8.120941    -0.077046
C     19.636262    18.263310    23.374296    -0.133132
C     19.615459    17.274785    24.336749    -0.076994
C      8.100138    18.263310     4.362104    -0.133135
C      8.120941    17.274785     3.399651    -0.077000
C     19.636262     9.473090     4.362104    -0.133123
C     19.615459    10.461615     3.399651    -0.076978
C      8.100138     9.473090    23.374296    -0.133121
C      8.120941    10.461615    24.336749    -0.076973
C      5.768062     9.506096    23.341290    -0.133155
C      5.747259    10.468549    24.329815    -0.076983
C     21.968338    18.230304    23.341290    -0.133144
C     21.989141    17.267851    24.329815    -0.076970
C      5.768062    18.230304     4.395110    -0.133139
C      5.747259    17.267851     3.406585    -0.076966
C     21.968338     9.506096     4.395110    -0.133149
C     21.989141    10.468549     3.406585    -0.076978
C      9.506096     4.395110    21.968338    -0.132610
C     10.468549     3.406585    21.989141    -0.077137
C     18.230304     4.395110     5.768062    -0.132621
C     17.267851     3.406585     5.747259    -0.077147
C     18.230304    23.341290    21.968338    -0.132605
C     17.267851    24.329815    21.989141    -0.077131
C      9.506096    23.341290     5.768062    -0.132627
C     10.468549    24.329815     5.747259    -0.077153
C      4.395110     5.768062    18.230304    -0.132789
C      3.406585     5.747259    17.267851    -0.077213
C      4.395110    21.968338     9.506096    -0.132797
C      3.406585    21.989141    10.468549    -0.077223
C     23.341290     5.768062     9.506096    -0.132800
C     24.329815     5.747259    10.468549    -0.077227
C     23.341290    21.968338    18.230304    -0.132793
C     24.329815    21.989141    17.267851    -0.077215
C      4.362104     8.100138     9.473090    -0.132774
C      3.399651     8.120941    10.461615    -0.077225
C     23.374296    19.636262     9.473090    -0.132773
C     24.336749    19.615459    10.461615    -0.077224
C     23.374296     8.100138    18.263310    -0.132783
C     24.336749     8.120941    17.274785    -0.077241
C      4.362104    19.636262    18.263310    -0.132784
C      3.399651    19.615459    17.274785    -0.077244
C      9.473090     4.362104     8.100138    -0.133301
C     10.461615     3.399651     8.120941    -0.077050
C      9.473090    23.374296    19.636262    -0.133298
C     10.461615    24.336749    19.615459    -0.077052
C     18.263310    23.374296     8.100138    -0.133299
C     17.274785    24.336749     8.120941    -0.077046
C     18.263310     4.362104    19.636262    -0.133313
C     17.274785     3.399651    19.615459    -0.077078
C      8.100138     9.473090     4.362104    -0.133123
C      8.120941    10.461615     3.399651    -0.076978
C     19.636262     9.473090    23.374296    -0.133120
C     19.615459    10.461615    24.336749    -0.076972
C      8.100138    18.263310    23.374296    -0.133133
C      8.120941    17.274785    24.336749    -0.076995
C     19.636262    18.263310     4.362104    -0.133135
C     19.615459    17.274785     3.399651    -0.077000
C     21.968338    18.230304     4.395110    -0.133139
C     21.989141    17.267851     3.406585    -0.076966
C      5.768062     9.506096     4.395110    -0.133149
C      5.747259    10.468549     3.406585    -0.076978
C     21.968338     9.506096    23.341290    -0.133154
C     21.989141    10.468549    24.329815    -0.076981
C      5.768062    18.230304    23.341290    -0.133145
C      5.747259    17.267851    24.329815    -0.076971
C     18.230304    23.341290     5.768062    -0.132629
C     17.267851    24.329815     5.747259    -0.077154
C      9.506096    23.341290    21.968338    -0.132617
C     10.468549    24.329815    21.989141    -0.077144
C      9.506096     4.395110     5.768062    -0.132620
C     10.468549     3.406585     5.747259    -0.077145
C     18.230304     4.395110    21.968338    -0.132598
C     17.267851     3.406585    21.989141    -0.077124
C     23.341290    21.968338     9.506096    -0.132799
C     24.329815    21.989141    10.468549    -0.077226
C     23.341290     5.768062    18.230304    -0.132794
C     24.329815     5.747259    17.267851    -0.077217
C      4.395110    21.968338    18.230304    -0.132788
C      3.406585    21.989141    17.267851    -0.077211
C      4.395110     5.768062     9.506096    -0.132798
C      3.406585     5.747259    10.468549    -0.077224
C      0.000000    27.009429    13.868200     0.109258
C      0.000000     0.726971    13.868200     0.109254
C     13.868200     0.000000    27.009429     0.109274
C     13.868200     0.000000     0.726971     0.109249
C     27.009429    13.868200     0.000000     0.109266
C      0.726971    13.868200     0.000000     0.109264
C     13.141229    13.868200     0.000000     0.110718
C     14.595171    13.868200     0.000000     0.110720
C     13.868200     0.000000    14.595171     0.111411
C     13.868200     0.000000    13.141229     0.108565
C      0.000000    13.141229    13.868200     0.110708
C      0.000000    14.595171    13.868200     0.110712
C     25.888324    20.802300    15.716276     0.632594
C     24.844326    20.802300    16.760274    -0.045030
C     22.850633    20.802300    18.753967     0.083712
C     21.796927    20.802300    19.807673     0.080497
C      1.848076     6.934100    15.716276     0.632599
C      2.892074     6.934100    16.760274    -0.045043
C      4.885767     6.934100    18.753967     0.083722
C      5.939473     6.934100    19.807673     0.080487
C      1.848076    20.802300    12.020124     0.632603
C      2.892074    20.802300    10.976126    -0.045046
C      4.885767    20.802300     8.982433     0.083712
C      5.939473    20.802300     7.928727     0.080494
C     25.888324     6.934100    12.020124     0.632604
C     24.844326     6.934100    10.976126    -0.045050
C     22.850633     6.934100     8.982433     0.083718
C     21.796927     6.934100     7.928727     0.080487
C     15.716276    25.888324    20.802300     0.632610
C     16.760274    24.844326    20.802300    -0.045091
C     18.753967    22.850633    20.802300     0.084025
C     19.807673    21.796927    20.802300     0.078818
C     15.716276     1.848076     6.934100     0.632611
C     16.760274     2.892074     6.934100    -0.045076
C     18.753967     4.885767     6.934100     0.084003
C     19.807673     5.939473     6.934100     0.078829
C     12.020124     1.848076    20.802300     0.632615
C     10.976126     2.892074    20.802300    -0.045097
C      8.982433     4.885767    20.802300     0.084016
C      7.928727     5.939473    20.802300     0.078823
C     12.020124    25.888324     6.934100     0.632609
C     10.976126    24.844326     6.934100    -0.045070
C      8.982433    22.850633     6.934100     0.084002
C      7.928727    21.796927     6.934100     0.078830
C     20.802300    15.716276    25.888324     0.632575
C     20.802300    16.760274    24.844326    -0.045089
C     20.802300    18.753967    22.850633     0.084291
C     20.802300    19.807673    21.796927     0.077187
C      6.934100    15.716276     1.848076     0.632583
C      6.934100    16.760274     2.892074    -0.045110
C      6.934100    18.753967     4.885767     0.084306
C      6.934100    19.807673     5.939473     0.077171
C     20.802300    12.020124     1.848076     0.632587
C     20.802300    10.976126     2.892074    -0.045111
C     20.802300     8.982433     4.885767     0.084297
C     20.802300     7.928727     5.939473     0.077177
C      6.934100    12.020124    25.888324     0.632581
C      6.934100    10.976126    24.844326    -0.045094
C      6.934100     8.982433    22.850633     0.084287
C      6.934100     7.928727    21.796927     0.077186
C      1.848076     6.934100    12.020124     0.632605
C      2.892074     6.934100    10.976126    -0.045050
C      4.885767     6.934100     8.982433     0.083718
C      5.939473     6.934100     7.928727     0.080488
C     25.888324    20.802300    12.020124     0.632601
C     24.844326    20.802300    10.976126    -0.045046
C     22.850633    20.802300     8.982433     0.083713
C     21.796927    20.802300     7.928727     0.080493
C     25.888324     6.934100    15.716276     0.632596
C     24.844326     6.934100    16.760274    -0.045034
C     22.850633     6.934100    18.753967     0.083717
C     21.796927     6.934100    19.807673     0.080491
C      1.848076    20.802300    15.716276     0.632597
C      2.892074    20.802300    16.760274    -0.045039
C      4.885767    20.802300    18.753967     0.083716
C      5.939473    20.802300    19.807673     0.080493
C     12.020124     1.848076     6.934100     0.632613
C     10.976126     2.892074     6.934100    -0.045079
C      8.982433     4.885767     6.934100     0.084005
C      7.928727     5.939473     6.934100     0.078828
C     12.020124    25.888324    20.802300     0.632611
C     10.976126    24.844326    20.802300    -0.045088
C      8.982433    22.850633    20.802300     0.084012
C      7.928727    21.796927    20.802300     0.078826
C     15.716276    25.888324     6.934100     0.632607
C     16.760274    24.844326     6.934100    -0.045067
C     18.753967    22.850633     6.934100     0.083999
C     19.807673    21.796927     6.934100     0.078832
C     15.716276     1.848076    20.802300     0.632614
C     16.760274     2.892074    20.802300    -0.045100
C     18.753967     4.885767    20.802300     0.084029
C     19.807673     5.939473    20.802300     0.078816
C      6.934100    12.020124     1.848076     0.632587
C      6.934100    10.976126     2.892074    -0.045110
C      6.934100     8.982433     4.885767     0.084297
C      6.934100     7.928727     5.939473     0.077177
C     20.802300    12.020124    25.888324     0.632579
C     20.802300    10.976126    24.844326    -0.045089
C     20.802300     8.982433    22.850633     0.084281
C     20.802300     7.928727    21.796927     0.077192
C      6.934100    15.716276    25.888324     0.632577
C      6.934100    16.760274    24.844326    -0.045094
C      6.934100    18.753967    22.850633     0.084297
C      6.934100    19.807673    21.796927     0.077180
C     20.802300    15.716276     1.848076     0.632583
C     20.802300    16.760274     2.892074    -0.045111
C     20.802300    18.753967     4.885767     0.084307
C     20.802300    19.807673     5.939473     0.077171
C     20.802300    21.770578    19.834022    -0.170528
C      6.934100     5.965822    19.834022    -0.170531
C      6.934100    21.770578     7.902378    -0.170526
C     20.802300     5.965822     7.902378    -0.170532
C     19.834022    20.802300    21.770578    -0.170014
C     19.834022     6.934100     5.965822    -0.170016
C      7.902378     6.934100    21.770578    -0.170012
C      7.902378    20.802300     5.965822    -0.170020
C     21.770578    19.834022    20.802300    -0.170268
C      5.965822    19.834022     6.934100    -0.170277
C     21.770578     7.902378     6.934100    -0.170280
C      5.965822     7.902378    20.802300    -0.170276
C      6.934100     5.965822     7.902378    -0.170532
C     20.802300    21.770578     7.902378    -0.170527
C     20.802300     5.965822    19.834022    -0.170533
C      6.934100    21.770578    19.834022    -0.170525
C      7.902378     6.934100     5.965822    -0.170017
C      7.902378    20.802300    21.770578    -0.170015
C     19.834022    20.802300     5.965822    -0.170020
C     19.834022     6.934100    21.770578    -0.170011
C      5.965822     7.902378     6.934100    -0.170279
C     21.770578     7.902378    20.802300    -0.170270
C      5.965822    19.834022    20.802300    -0.170274
C     21.770578    19.834022     6.934100    -0.170278
C     26.604755    24.907287    13.868200     0.116404
C     26.540961    26.332938    13.868200    -0.174115
C      1.131645     2.829113    13.868200     0.116413
C      1.195439     1.403462    13.868200    -0.174106
C      1.131645    24.907287    13.868200     0.116411
C      1.195439    26.332938    13.868200    -0.174106
C     26.604755     2.829113    13.868200     0.116407
C     26.540961     1.403462    13.868200    -0.174115
C     13.868200    26.604755    24.907287     0.116394
C     13.868200    26.540961    26.332938    -0.174100
C     13.868200     1.131645     2.829113     0.116422
C     13.868200     1.195439     1.403462    -0.174085
C     13.868200     1.131645    24.907287     0.116407
C     13.868200     1.195439    26.332938    -0.174083
C     13.868200    26.604755     2.829113     0.116409
C     13.868200    26.540961     1.403462    -0.174103
C     24.907287    13.868200    26.604755     0.116391
C     26.332938    13.868200    26.540961    -0.174085
C      2.829113    13.868200     1.131645     0.116409
C      1.403462    13.868200     1.195439    -0.174065
C     24.907287    13.868200     1.131645     0.116409
C     26.332938    13.868200     1.195439    -0.174064
C      2.829113    13.868200    26.604755     0.116394
C      1.403462    13.868200    26.540961    -0.174085
C     11.039087    12.736555     0.000000     0.116498
C     12.464738    12.672761     0.000000    -0.174463
C     16.697313    14.999845     0.000000     0.114149
C     15.271662    15.063639     0.000000    -0.173057
C     11.039087    14.999845     0.000000     0.114150
C     12.464738    15.063639     0.000000    -0.173057
C     16.697313    12.736555     0.000000     0.116497
C     15.271662    12.672761     0.000000    -0.174463
C     12.736555     0.000000    16.697313     0.116680
C     12.672761     0.000000    15.271662    -0.174347
C     14.999845     0.000000    11.039087     0.116068
C     15.063639     0.000000    12.464738    -0.172974
C     14.999845     0.000000    16.697313     0.114482
C     15.063639     0.000000    15.271662    -0.174099
C     12.736555     0.000000    11.039087     0.116222
C     12.672761     0.000000    12.464738    -0.174219
C      0.000000    11.039087    14.999845     0.114158
C      0.000000    12.464738    15.063639    -0.173094
C      0.000000    16.697313    12.736555     0.116506
C      0.000000    15.271662    12.672761    -0.174498
C      0.000000    11.039087    12.736555     0.116509
C      0.000000    12.464738    12.672761    -0.174498
C      0.000000    16.697313    14.999845     0.114155
C      0.000000    15.271662    15.063639    -0.173094
N      0.000000    24.244665    13.868200    -0.183012
N      0.000000     3.491735    13.868200    -0.183007
N     13.868200     0.000000    24.244665    -0.183043
N     13.868200     0.000000     3.491735    -0.183011
N     24.244665    13.868200     0.000000    -0.183053
N      3.491735    13.868200     0.000000    -0.183051
N     10.376465    13.868200     0.000000    -0.183044
N     17.359935    13.868200     0.000000    -0.183047
N     13.868200     0.000000    17.359935    -0.183010
N     13.868200     0.000000    10.376465    -0.183060
N      0.000000    10.376465    13.868200    -0.182998
N      0.000000    17.359935    13.868200    -0.183003
O     26.304647    21.900939    15.294406    -0.573367
O      1.431753     5.835461    15.294406    -0.573371
O      1.431753    21.900939    12.441994    -0.573386
O     26.304647     5.835461    12.441994    -0.573388
O     15.294406    26.304647    21.900939    -0.573328
O     15.294406     1.431753     5.835461    -0.573374
O     12.441994     1.431753    21.900939    -0.573348
O     12.441994    26.304647     5.835461    -0.573369
O     21.900939    15.294406    26.304647    -0.573349
O      5.835461    15.294406     1.431753    -0.573355
O     21.900939    12.441994     1.431753    -0.573370
O      5.835461    12.441994    26.304647    -0.573367
O      8.032739    12.436447    26.310194    -0.573268
O     19.703661    15.299953    26.310194    -0.573257
O      8.032739    15.299953     1.426206    -0.573264
O     19.703661    12.436447     1.426206    -0.573273
O     12.436447     1.426206    19.703661    -0.573341
O     15.299953     1.426206     8.032739    -0.573297
O     15.299953    26.310194    19.703661    -0.573340
O     12.436447    26.310194     8.032739    -0.573306
O      1.426206     8.032739    15.299953    -0.573282
O      1.426206    19.703661    12.436447    -0.573292
O     26.310194     8.032739    12.436447    -0.573294
O     26.310194    19.703661    15.299953    -0.573277
O      1.431753     5.835461    12.441994    -0.573388
O     26.304647    21.900939    12.441994    -0.573386
O     26.304647     5.835461    15.294406    -0.573369
O      1.431753    21.900939    15.294406    -0.573369
O     12.441994     1.431753     5.835461    -0.573370
O     12.441994    26.304647    21.900939    -0.573347
O     15.294406    26.304647     5.835461    -0.573373
O     15.294406     1.431753    21.900939    -0.573329
O      5.835461    12.441994     1.431753    -0.573370
O     21.900939    12.441994    26.304647    -0.573365
O      5.835461    15.294406    26.304647    -0.573351
O     21.900939    15.294406     1.431753    -0.573354
O     19.703661    15.299953     1.426206    -0.573264
O      8.032739    12.436447     1.426206    -0.573274
O     19.703661    12.436447    26.310194    -0.573266
O      8.032739    15.299953    26.310194    -0.573259
O     15.299953    26.310194     8.032739    -0.573293
O     12.436447    26.310194    19.703661    -0.573337
O     12.436447     1.426206     8.032739    -0.573310
O     15.299953     1.426206    19.703661    -0.573344
O     26.310194    19.703661    12.436447    -0.573292
O     26.310194     8.032739    15.299953    -0.573279
O      1.426206    19.703661    15.299953    -0.573280
O      1.426206     8.032739    12.436447    -0.573294

The following XYZ coordinates are in angstroms. Other properties are in atomic units.
The sperically averaged electron density of each atom fit to a function of the form exp(a - br)
eigen_1, eigen_2 and eigen_3 are the three eigenvalues of traceless quadrupole moment tensor
  atom number  atomic symbol              X              Y              Z     net charge C6 coefficient C8 coefficient C10 coefficient fluctuating dipole atomic polarizability isotropic forcefield polarizability              a              b squared Pearson coefficient          <r^3>          <r^4>         wp_QDO          m_QDO          q_QDO       dipole_x       dipole_y       dipole_z         dipole            Qxy            Qxz            Qyz     Q(x^2-y^2)  Q(3z^2 - R^2)        eigen_1        eigen_2        eigen_3 static polarizability      alpha(xx)      alpha(xy)      alpha(xz)      alpha(yy)      alpha(yz)      alpha(zz) atomic spin moment
            1             Zn       0.000000      22.224068      13.868200       0.848305     113.558072 0.19940084E+04  0.64489390E+05                                19.328612                           14.749859       0.280692       1.945296                    0.995919      47.148458     129.894659       0.462876       0.409148      -1.137100      -0.000000       0.026132      -0.000000       0.026132       0.000001      -0.000001      -0.000007       0.143478       0.132009      -0.093741       0.044003       0.049738             27.868785      26.891664      -0.000320      -0.000029      29.689647       0.000801      27.025044           0.000000
            2             Zn       0.000000       5.512332      13.868200       0.848305     113.558108 0.19940082E+04  0.64489384E+05                                19.328619                           14.749861       0.280693       1.945296                    0.995919      47.148470     129.894703       0.462876       0.409148      -1.137100      -0.000000      -0.026131      -0.000000       0.026131      -0.000001      -0.000001       0.000007       0.143474       0.132006      -0.093738       0.044002       0.049736             27.868810      26.891738       0.000320      -0.000029      29.689616      -0.000801      27.025075           0.000000
            3             Zn      13.868200       0.000000      22.224068       0.848301     113.566425 0.19940456E+04  0.64490771E+05                                19.329338                           14.749824       0.280727       1.945308                    0.995919      47.148259     129.893481       0.462886       0.409138      -1.137109      -0.000001      -0.000001       0.026139       0.026139       0.000000      -0.000004       0.000002      -0.005739      -0.281291      -0.093764       0.044012       0.049751             27.872895      27.029124       0.000000       0.000335      26.897480      -0.000637      29.692082           0.000000
            4             Zn      13.868200       0.000000       5.512332       0.848304     113.573118 0.19940551E+04  0.64491262E+05                                19.330226                           14.749980       0.280674       1.945288                    0.995919      47.148665     129.895476       0.462877       0.409145      -1.137103       0.000000      -0.000001      -0.026140       0.026140       0.000000      -0.000000      -0.000002      -0.005733      -0.281283      -0.093761       0.044014       0.049747             27.875885      27.031445       0.000000      -0.000494      26.898933       0.000637      29.697276           0.000000
            5             Zn      22.224068      13.868200       0.000000       0.848322     113.579607 0.19940369E+04  0.64490469E+05                                19.330860                           14.749794       0.280682       1.945298                    0.995919      47.147992     129.893053       0.462886       0.409138      -1.137108       0.026130      -0.000001      -0.000002       0.026130      -0.000004       0.000004       0.000000      -0.137791       0.149262      -0.093773       0.044019       0.049754             27.881858      29.694587       0.000810      -0.000644      27.041194      -0.000000      26.909792           0.000000
            6             Zn       5.512332      13.868200       0.000000       0.848322     113.579626 0.19940368E+04  0.64490467E+05                                19.330863                           14.749795       0.280682       1.945298                    0.995919      47.147998     129.893075       0.462886       0.409138      -1.137108      -0.026130      -0.000001      -0.000002       0.026130       0.000004      -0.000003       0.000000      -0.137789       0.149260      -0.093771       0.044018       0.049753             27.881870      29.694571      -0.000810       0.000682      27.041210      -0.000000      26.909830           0.000000
            7             Zn       8.355868      13.868200       0.000000       0.848027     113.544239 0.19942997E+04  0.64500770E+05                                19.326423                           14.750466       0.281292       1.945440                    0.995917      47.152351     129.904750       0.462892       0.409121      -1.137125       0.025922       0.000066      -0.000001       0.025922       0.000173       0.000005       0.000000      -0.143941       0.132309      -0.094022       0.044103       0.049919             27.862376      29.652418      -0.002730       0.000369      26.898779      -0.000000      27.035929           0.000000
            8             Zn      19.380532      13.868200       0.000000       0.848027     113.544205 0.19942997E+04  0.64500769E+05                                19.326418                           14.750465       0.281292       1.945440                    0.995917      47.152345     129.904728       0.462892       0.409121      -1.137125      -0.025922       0.000066      -0.000001       0.025922      -0.000173      -0.000006      -0.000000      -0.143943       0.132311      -0.094023       0.044104       0.049920             27.862342      29.652399       0.002730      -0.000392      26.898754       0.000000      27.035874           0.000000
            9             Zn      13.868200       0.000000      19.380532       0.848039     113.553676 0.19943043E+04  0.64501045E+05                                19.327608                           14.750523       0.281233       1.945418                    0.995918      47.152628     129.906230       0.462888       0.409124      -1.137122       0.000060      -0.000000      -0.025932       0.025932      -0.000000      -0.000158      -0.000003       0.005790      -0.281798      -0.093933       0.044072       0.049861             27.867832      26.896883       0.000000       0.000509      27.035290      -0.000400      29.671323           0.000000
           10             Zn      13.868200       0.000000       8.355868       0.848272     113.570386 0.19940529E+04  0.64491100E+05                                19.329859                           14.749929       0.280759       1.945315                    0.995918      47.148752     129.895142       0.462880       0.409142      -1.137105       0.000005      -0.000000       0.026139       0.026139       0.000000       0.000014       0.000003       0.005747      -0.281549      -0.093850       0.044051       0.049798             27.877493      26.901152      -0.000000      -0.002288      27.036215       0.000401      29.695112           0.000000
           11             Zn       0.000000       8.355868      13.868200       0.848011     113.522794 0.19942688E+04  0.64499601E+05                                19.324194                           14.750531       0.281301       1.945438                    0.995917      47.152820     129.906390       0.462882       0.409131      -1.137117      -0.000000       0.025923       0.000066       0.025923       0.000002      -0.000001       0.000171       0.138074       0.149701      -0.093987       0.044087       0.049900             27.849335      27.020056       0.000202      -0.000046      29.647085      -0.002699      26.880864           0.000000
           12             Zn       0.000000      19.380532      13.868200       0.848011     113.522723 0.19942688E+04  0.64499598E+05                                19.324184                           14.750529       0.281301       1.945438                    0.995917      47.152807     129.906345       0.462882       0.409131      -1.137117      -0.000000      -0.025923       0.000066       0.025923      -0.000002      -0.000001      -0.000171       0.138077       0.149705      -0.093990       0.044088       0.049902             27.849270      27.019948      -0.000202      -0.000046      29.647047       0.002699      26.880815           0.000000
           13              H      22.986542      18.657999      18.701822       0.083886       2.304962 0.19937199E+02  0.23830676E+03                                 2.563092                            2.364058      -1.272987       2.187611                    0.997398       4.276232      11.919761       0.487473       1.051196      -0.768460      -0.017272      -0.044074       0.017896       0.050607       0.002372      -0.014850      -0.003667      -0.031820      -0.037154      -0.025987       0.002930       0.023057              2.695435       2.334695       0.424127      -0.627044       3.050642      -0.534988       2.700968          -0.000000
           14              H      24.721176      18.619723      16.874271       0.092587       2.270790 0.19378756E+02  0.23038974E+03                                 2.550526                            2.337991      -1.329676       2.167803                    0.997203       4.270291      11.938365       0.487055       1.057770      -0.765940       0.016546      -0.049354      -0.021260       0.056228      -0.002372      -0.009566       0.003835      -0.037078      -0.031694      -0.021583      -0.002988       0.024571              2.721149       2.472882      -0.605368      -0.602865       3.199152       0.593260       2.491412           0.000000
           15              H       4.749859       9.078401      18.701822       0.083884       2.305054 0.19938179E+02  0.23832168E+03                                 2.563173                            2.364126      -1.273012       2.187597                    0.997398       4.276313      11.920113       0.487462       1.051204      -0.768457       0.017273       0.044072       0.017897       0.050607       0.002372       0.014850       0.003667      -0.031819      -0.037153      -0.025987       0.002930       0.023057              2.695535       2.334790       0.424171       0.627087       3.050761       0.535015       2.701054          -0.000000
           16              H       3.015224       9.116677      16.874271       0.092579       2.270882 0.19379742E+02  0.23040436E+03                                 2.550588                            2.338045      -1.329689       2.167789                    0.997203       4.270402      11.938745       0.487051       1.057765      -0.765941      -0.016545       0.049353      -0.021260       0.056227      -0.002371       0.009567      -0.003835      -0.037078      -0.031693      -0.021584      -0.002987       0.024571              2.721213       2.472939      -0.605369       0.602884       3.199232      -0.593278       2.491467           0.000000
           17              H       4.749859      18.657999       9.034578       0.083898       2.304724 0.19934398E+02  0.23826438E+03                                 2.562898                            2.363879      -1.272948       2.187644                    0.997398       4.275976      11.918740       0.487497       1.051183      -0.768464       0.017263      -0.044077      -0.017901       0.050609      -0.002366      -0.014850       0.003669      -0.031819      -0.037164      -0.025988       0.002930       0.023058              2.695249       2.334484      -0.424065      -0.626937       3.050406       0.534927       2.700855          -0.000000
           18              H       3.015224      18.619723      10.862129       0.092629       2.270612 0.19375886E+02  0.23034572E+03                                 2.550401                            2.337828      -1.329579       2.167905                    0.997202       4.269627      11.936018       0.487072       1.057778      -0.765943      -0.016566      -0.049364       0.021243       0.056236       0.002382      -0.009563      -0.003824      -0.037077      -0.031700      -0.021580      -0.002991       0.024571              2.721209       2.472614       0.605343      -0.602778       3.199399      -0.593351       2.491614           0.000000
           19              H      22.986542       9.078401       9.034578       0.083898       2.304759 0.19934772E+02  0.23827015E+03                                 2.562934                            2.363908      -1.272960       2.187638                    0.997398       4.276003      11.918877       0.487491       1.051190      -0.768462      -0.017263       0.044077      -0.017902       0.050609      -0.002367       0.014850      -0.003670      -0.031819      -0.037166      -0.025988       0.002930       0.023058              2.695290       2.334508      -0.424074       0.626947       3.050479      -0.534932       2.700883          -0.000000
           20              H      24.721176       9.116677      10.862129       0.092626       2.270653 0.19376305E+02  0.23035196E+03                                 2.550432                            2.337852      -1.329587       2.167898                    0.997202       4.269672      11.936180       0.487069       1.057778      -0.765943       0.016566       0.049364       0.021242       0.056236       0.002382       0.009563       0.003824      -0.037077      -0.031700      -0.021580      -0.002991       0.024571              2.721250       2.472640       0.605359       0.602789       3.199460       0.593373       2.491649           0.000000
           21              H      18.701822      22.986542      18.657999       0.084145       2.294716 0.19821939E+02  0.23659540E+03                                 2.556511                            2.357947      -1.264678       2.192075                    0.997405       4.265635      11.883408       0.487857       1.051849      -0.768310       0.017910      -0.017332      -0.044059       0.050620      -0.014873      -0.003714       0.002376      -0.002233       0.065615      -0.025876       0.003015       0.022861              2.689450       2.702407      -0.627568      -0.528214       2.327064       0.420029       3.038879          -0.000000
           22              H      16.874271      24.721176      18.619723       0.092578       2.271048 0.19376224E+02  0.23034704E+03                                 2.550516                            2.337647      -1.329612       2.167821                    0.997204       4.270045      11.936491       0.487161       1.057597      -0.765988      -0.021276       0.016551      -0.049353       0.056234      -0.009568       0.003844      -0.002383       0.002679       0.071468      -0.021584      -0.002993       0.024577              2.722036       2.492597      -0.603764       0.594052       2.473659      -0.606156       3.199853           0.000000
           23              H      18.701822       4.749859       9.078401       0.084143       2.294616 0.19820896E+02  0.23657919E+03                                 2.556406                            2.357862      -1.264653       2.192086                    0.997405       4.265552      11.882976       0.487874       1.051828      -0.768316       0.017911       0.017319       0.044062       0.050618       0.014874       0.003715       0.002368      -0.002238       0.065617      -0.025878       0.003018       0.022860              2.689284       2.702192       0.627431       0.528222       2.326930       0.420090       3.038729          -0.000000
           24              H      16.874271       3.015224       9.116677       0.092688       2.269767 0.19363954E+02  0.23016594E+03                                 2.549710                            2.337041      -1.329369       2.168072                    0.997202       4.268469      11.931378       0.487180       1.057718      -0.765962      -0.021264      -0.016586       0.049377       0.056262       0.009563      -0.003839      -0.002407       0.002670       0.071488      -0.021582      -0.003004       0.024586              2.720947       2.491724       0.603210      -0.593569       2.472672      -0.605580       3.198444           0.000000
           25              H       9.034578       4.749859      18.657999       0.084154       2.294481 0.19819338E+02  0.23655591E+03                                 2.556309                            2.357771      -1.264633       2.192106                    0.997405       4.265404      11.882439       0.487883       1.051830      -0.768315      -0.017913       0.017322      -0.044063       0.050621      -0.014873       0.003716      -0.002370      -0.002238       0.065619      -0.025878       0.003016       0.022862              2.689210       2.702181      -0.627429       0.528176       2.326851      -0.420030       3.038600          -0.000000
           26              H      10.862129       3.015224      18.619723       0.092640       2.270321 0.19368794E+02  0.23023536E+03                                 2.549981                            2.337214      -1.329450       2.167974                    0.997203       4.269008      11.932771       0.487204       1.057610      -0.765990       0.021260      -0.016574      -0.049369       0.056249      -0.009565      -0.003836       0.002399       0.002674       0.071489      -0.021584      -0.003000       0.024584              2.721410       2.492176      -0.603414      -0.593801       2.472957       0.605785       3.199097           0.000000
           27              H       9.034578      22.986542       9.078401       0.084149       2.294533 0.19819833E+02  0.23656328E+03                                 2.556345                            2.357799      -1.264633       2.192101                    0.997405       4.265453      11.882609       0.487881       1.051828      -0.768316      -0.017912      -0.017319       0.044063       0.050620       0.014873      -0.003716      -0.002368      -0.002238       0.065619      -0.025878       0.003017       0.022861              2.689258       2.702222       0.627426      -0.528174       2.326854      -0.419990       3.038697          -0.000000
           28              H      10.862129      24.721176       9.116677       0.092677       2.270226 0.19367509E+02  0.23021865E+03                                 2.550058                            2.337253      -1.329425       2.168033                    0.997202       4.268731      11.932362       0.487159       1.057716      -0.765963       0.021263       0.016583       0.049373       0.056257       0.009562       0.003837       0.002402       0.002672       0.071469      -0.021578      -0.003001       0.024579              2.721580       2.492293       0.603454       0.593900       2.473053       0.605930       3.199395           0.000000
           29              H      18.657999      18.701822      22.986542       0.084258       2.294498 0.19824218E+02  0.23663404E+03                                 2.556589                            2.358298      -1.265402       2.191864                    0.997398       4.265391      11.883773       0.487744       1.052041      -0.768260      -0.044056       0.017939      -0.017346       0.050632      -0.003690       0.002377      -0.014869       0.033990      -0.029421      -0.025888       0.003009       0.022879              2.689119       3.038556      -0.528450       0.420402       2.702223      -0.627191       2.326579          -0.000000
           30              H      18.619723      16.874271      24.721176       0.092660       2.269705 0.19363771E+02  0.23016258E+03                                 2.549577                            2.336967      -1.329469       2.167994                    0.997203       4.268728      11.931963       0.487209       1.057661      -0.765975      -0.049368      -0.021275       0.016562       0.056251       0.003848      -0.002389      -0.009552       0.034396      -0.039756      -0.021570      -0.003010       0.024580              2.720520       3.197657       0.593506      -0.605467       2.491466      -0.603237       2.472439          -0.000000
           31              H       9.078401      18.701822       4.749859       0.084260       2.294537 0.19824626E+02  0.23664045E+03                                 2.556634                            2.358336      -1.265421       2.191857                    0.997398       4.265415      11.883934       0.487736       1.052053      -0.768256       0.044055       0.017940       0.017349       0.050633       0.003690       0.002378       0.014869       0.033990      -0.029421      -0.025888       0.003009       0.022879              2.689182       3.038619       0.528466       0.420437       2.702275       0.627225       2.326652          -0.000000
           32              H       9.116677      16.874271       3.015224       0.092651       2.269791 0.19364699E+02  0.23017622E+03                                 2.549628                            2.337011      -1.329477       2.167980                    0.997203       4.268842      11.932324       0.487208       1.057650      -0.765977       0.049367      -0.021276      -0.016559       0.056249      -0.003848      -0.002388       0.009554       0.034396      -0.039757      -0.021572      -0.003009       0.024580              2.720571       3.197717      -0.593513      -0.605462       2.491505       0.603253       2.472491           0.000000
           33              H      18.657999       9.034578       4.749859       0.084275       2.294207 0.19820874E+02  0.23658373E+03                                 2.556364                            2.358092      -1.265355       2.191905                    0.997398       4.265076      11.882569       0.487769       1.052034      -0.768262      -0.044060      -0.017944       0.017339       0.050635       0.003693      -0.002373      -0.014869       0.033996      -0.029415      -0.025888       0.003009       0.022880              2.688894       3.038278       0.528368      -0.420334       2.702063      -0.627066       2.326342          -0.000000
           34              H      18.619723      10.862129       3.015224       0.092701       2.269519 0.19360814E+02  0.23011714E+03                                 2.549439                            2.336791      -1.329368       2.168096                    0.997202       4.268066      11.929591       0.487229       1.057664      -0.765979      -0.049378       0.021260      -0.016580       0.056259      -0.003838       0.002399      -0.009550       0.034399      -0.039753      -0.021567      -0.003013       0.024580              2.720566       3.197892      -0.593592       0.605431       2.491647      -0.603141       2.472158          -0.000000
           35              H       9.078401       9.034578      22.986542       0.084272       2.294210 0.19820878E+02  0.23658361E+03                                 2.556355                            2.358084      -1.265348       2.191906                    0.997398       4.265085      11.882558       0.487773       1.052027      -0.768264       0.044061      -0.017944      -0.017336       0.050634      -0.003692      -0.002372       0.014869       0.033996      -0.029415      -0.025888       0.003009       0.022879              2.688885       3.038290      -0.528368      -0.420313       2.702052       0.627053       2.326314          -0.000000
           36              H       9.116677      10.862129      24.721176       0.092707       2.269476 0.19360327E+02  0.23011005E+03                                 2.549418                            2.336771      -1.329368       2.168103                    0.997202       4.268001      11.929398       0.487228       1.057671      -0.765977       0.049378       0.021258       0.016582       0.056259       0.003838       0.002399       0.009549       0.034399      -0.039752      -0.021566      -0.003014       0.024580              2.720554       3.197885       0.593595       0.605450       2.491636       0.603139       2.472142           0.000000
           37              H       4.789799       9.118342      22.902778       0.084269       2.293554 0.19813425E+02  0.23647137E+03                                 2.555845                            2.357625      -1.264903       2.192127                    0.997400       4.264427      11.879971       0.487827       1.052013      -0.768270      -0.044054      -0.017341      -0.017942       0.050630       0.002373       0.003701       0.014877       0.031700      -0.036202      -0.025887       0.003019       0.022868              2.688333       3.037620       0.420021       0.528046       2.326020       0.626904       2.701360          -0.000000
           38              H       4.751523      10.852976      24.730329       0.092689       2.269725 0.19362402E+02  0.23014062E+03                                 2.549586                            2.336877      -1.329384       2.168072                    0.997202       4.268235      11.930165       0.487223       1.057655      -0.765981      -0.049377       0.016578       0.021263       0.056258      -0.002401      -0.003837       0.009550       0.037078      -0.031734      -0.021568      -0.003015       0.024583              2.720878       3.198401      -0.605814      -0.593768       2.472489       0.603199       2.491743           0.000000
           39              H      22.946601      18.618059      22.902778       0.084279       2.293362 0.19811421E+02  0.23644117E+03                                 2.555692                            2.357499      -1.264870       2.192153                    0.997400       4.264239      11.879238       0.487843       1.052007      -0.768272       0.044056       0.017340      -0.017942       0.050631       0.002373      -0.003701      -0.014875       0.031700      -0.036205      -0.025886       0.003017       0.022868              2.688119       3.037358       0.419948      -0.527971       2.325833      -0.626824       2.701167          -0.000000
           40              H      22.984877      16.883424      24.730329       0.092703       2.269533 0.19360523E+02  0.23011273E+03                                 2.549451                            2.336773      -1.329356       2.168101                    0.997202       4.268026      11.929440       0.487231       1.057663      -0.765980       0.049379      -0.016581       0.021261       0.056261      -0.002402       0.003838      -0.009548       0.037077      -0.031735      -0.021566      -0.003017       0.024583              2.720684       3.198131      -0.605773       0.593730       2.472326      -0.603142       2.491594           0.000000
           41              H       4.789799      18.618059       4.833622       0.084291       2.293173 0.19809491E+02  0.23641227E+03                                 2.555551                            2.357385      -1.264854       2.192174                    0.997400       4.264052      11.878552       0.487855       1.052008      -0.768272      -0.044057       0.017337       0.017947       0.050633      -0.002372      -0.003704       0.014874       0.031700      -0.036209      -0.025885       0.003015       0.022869              2.687948       3.037168      -0.419896      -0.527880       2.325686       0.626749       2.700992          -0.000000
           42              H       4.751523      16.883424       3.006071       0.092700       2.269482 0.19359981E+02  0.23010427E+03                                 2.549394                            2.336725      -1.329336       2.168110                    0.997202       4.267986      11.929207       0.487242       1.057649      -0.765983      -0.049380      -0.016584      -0.021255       0.056260       0.002403       0.003835       0.009549       0.037077      -0.031734      -0.021567      -0.003016       0.024583              2.720623       3.198066       0.605757       0.593765       2.472253       0.603126       2.491550           0.000000
           43              H      22.946601       9.118342       4.833622       0.084283       2.293311 0.19810926E+02  0.23643384E+03                                 2.555657                            2.357472      -1.264872       2.192157                    0.997400       4.264193      11.879083       0.487845       1.052009      -0.768271       0.044056      -0.017338       0.017946       0.050632      -0.002372       0.003704      -0.014875       0.031701      -0.036207      -0.025886       0.003017       0.022869              2.688102       3.037352      -0.419949       0.527936       2.325828      -0.626806       2.701125          -0.000000
           44              H      22.984877      10.852976       3.006071       0.092690       2.269630 0.19361386E+02  0.23012515E+03                                 2.549498                            2.336804      -1.329356       2.168088                    0.997202       4.268142      11.929751       0.487236       1.057643      -0.765984       0.049378       0.016582      -0.021256       0.056258       0.002402      -0.003835      -0.009551       0.037078      -0.031734      -0.021569      -0.003014       0.024583              2.720781       3.198290       0.605790      -0.593790       2.472388      -0.603171       2.491665           0.000000
           45              H       9.118342       4.833622      22.946601       0.084046       2.303229 0.19922624E+02  0.23809164E+03                                 2.562004                            2.363380      -1.273138       2.187738                    0.997393       4.274439      11.914169       0.487480       1.051361      -0.768421      -0.017281       0.017935       0.044073       0.050623      -0.014850      -0.002370       0.003659       0.002688       0.066347      -0.025995       0.002928       0.023066              2.693850       2.333230      -0.626190      -0.423891       2.699507       0.534590       3.048815          -0.000000
           46              H      10.852976       3.006071      22.984877       0.092667       2.269759 0.19366729E+02  0.23020785E+03                                 2.549710                            2.337243      -1.329425       2.168033                    0.997202       4.268666      11.932276       0.487146       1.057750      -0.765954       0.016568      -0.021236       0.049374       0.056243      -0.009550       0.002385      -0.003822      -0.002687       0.071471      -0.021567      -0.003005       0.024572              2.720360       2.471854      -0.602414       0.605315       2.490840      -0.593265       3.198386           0.000000
           47              H      18.618059       4.833622       4.789799       0.084030       2.303495 0.19925535E+02  0.23813538E+03                                 2.562205                            2.363555      -1.273179       2.187700                    0.997393       4.274717      11.915211       0.487460       1.051363      -0.768420       0.017280       0.017935      -0.044070       0.050620       0.014852      -0.002369      -0.003659       0.002687       0.066345      -0.025996       0.002930       0.023065              2.694056       2.333391       0.626261      -0.423927       2.699732      -0.534640       3.049046          -0.000000
           48              H      16.883424       3.006071       4.751523       0.092654       2.269993 0.19369182E+02  0.23024448E+03                                 2.549884                            2.337389      -1.329480       2.167991                    0.997202       4.268922      11.933217       0.487131       1.057748      -0.765954      -0.016568      -0.021236      -0.049371       0.056240       0.009550       0.002385       0.003821      -0.002686       0.071471      -0.021567      -0.003005       0.024572              2.720546       2.472037       0.602491       0.605374       2.491026       0.593325       3.198575           0.000000
           49              H      18.618059      22.902778      22.946601       0.084044       2.303314 0.19923363E+02  0.23810284E+03                                 2.562075                            2.363430      -1.273155       2.187728                    0.997393       4.274496      11.914413       0.487472       1.051367      -0.768420       0.017285      -0.017932       0.044071       0.050622      -0.014850       0.002372      -0.003657       0.002688       0.066344      -0.025994       0.002928       0.023065              2.693948       2.333305      -0.626242       0.423948       2.699599      -0.534677       3.048939          -0.000000
           50              H      16.883424      24.730329      22.984877       0.092676       2.269706 0.19366233E+02  0.23020082E+03                                 2.549691                            2.337230      -1.329428       2.168041                    0.997202       4.268597      11.932111       0.487142       1.057765      -0.765950      -0.016567       0.021240       0.049375       0.056245      -0.009548      -0.002384       0.003825      -0.002685       0.071470      -0.021565      -0.003007       0.024572              2.720317       2.471819      -0.602384      -0.605294       2.490784       0.593199       3.198350           0.000000
           51              H       9.118342      22.902778       4.789799       0.084020       2.303731 0.19927835E+02  0.23817008E+03                                 2.562392                            2.363700      -1.273215       2.187671                    0.997393       4.274926      11.916030       0.487442       1.051371      -0.768417      -0.017285      -0.017931      -0.044067       0.050618       0.014853       0.002370       0.003656       0.002686       0.066342      -0.025996       0.002932       0.023064              2.694327       2.333622       0.626379       0.424037       2.699977       0.534785       3.049383          -0.000000
           52              H      10.852976      24.730329       4.751523       0.092652       2.270096 0.19370172E+02  0.23025953E+03                                 2.549974                            2.337458      -1.329505       2.167975                    0.997202       4.269018      11.933625       0.487120       1.057756      -0.765951       0.016565       0.021241      -0.049370       0.056240       0.009550      -0.002383      -0.003823      -0.002685       0.071470      -0.021567      -0.003005       0.024572              2.720676       2.472147       0.602514      -0.605393       2.491099      -0.593294       3.198782           0.000000
           53              H       4.833622       4.789799      18.618059       0.083913       2.303684 0.19922955E+02  0.23809183E+03                                 2.562087                            2.363173      -1.272432       2.187919                    0.997400       4.274947      11.914715       0.487581       1.051159      -0.768473       0.017905      -0.044073       0.017262       0.050606      -0.003681       0.014856      -0.002366      -0.034447      -0.029180      -0.025984       0.002938       0.023046              2.694296       2.699767      -0.534411       0.626614       3.049310      -0.423617       2.333811          -0.000000
           54              H       3.006071       4.751523      16.883424       0.092629       2.270590 0.19375204E+02  0.23033515E+03                                 2.550370                            2.337773      -1.329551       2.167917                    0.997202       4.269560      11.935696       0.487083       1.057766      -0.765947      -0.021240      -0.049366      -0.016569       0.056237       0.003822       0.009562       0.002385      -0.034395      -0.039762      -0.021579      -0.002994       0.024573              2.721287       2.491526       0.593541       0.602768       3.199622       0.605678       2.472712           0.000000
           55              H       4.833622      22.946601       9.118342       0.083910       2.303721 0.19923317E+02  0.23809732E+03                                 2.562117                            2.363196      -1.272429       2.187917                    0.997400       4.274986      11.914866       0.487578       1.051161      -0.768473       0.017904       0.044073      -0.017263       0.050607       0.003681      -0.014857      -0.002366      -0.034447      -0.029183      -0.025985       0.002939       0.023046              2.694367       2.699822       0.534437      -0.626636       3.049393      -0.423628       2.333886          -0.000000
           56              H       3.006071      22.984877      10.852976       0.092620       2.270684 0.19376032E+02  0.23034734E+03                                 2.550430                            2.337813      -1.329560       2.167903                    0.997202       4.269663      11.936022       0.487082       1.057757      -0.765949      -0.021242       0.049365       0.016566       0.056236      -0.003822      -0.009564       0.002385      -0.034395      -0.039765      -0.021581      -0.002993       0.024574              2.721401       2.491599      -0.593556      -0.602798       3.199793       0.605707       2.472809           0.000000
           57              H      22.902778       4.789799       9.118342       0.083908       2.303795 0.19924133E+02  0.23810973E+03                                 2.562181                            2.363251      -1.272450       2.187905                    0.997400       4.275057      11.915166       0.487570       1.051167      -0.768471      -0.017904      -0.044072      -0.017264       0.050606       0.003681       0.014857       0.002367      -0.034446      -0.029183      -0.025985       0.002939       0.023046              2.694436       2.699862       0.534460       0.626674       3.049498       0.423678       2.333949          -0.000000
           58              H      24.730329       4.751523      10.852976       0.092615       2.270769 0.19376943E+02  0.23036098E+03                                 2.550494                            2.337868      -1.329577       2.167889                    0.997202       4.269760      11.936384       0.487076       1.057757      -0.765948       0.021243      -0.049364       0.016564       0.056235      -0.003822       0.009564      -0.002384      -0.034396      -0.039765      -0.021582      -0.002992       0.024574              2.721465       2.491641      -0.593557       0.602815       3.199884      -0.605717       2.472869           0.000000
           59              H      22.902778      22.946601      18.618059       0.083902       2.303865 0.19924781E+02  0.23811925E+03                                 2.562223                            2.363283      -1.272451       2.187899                    0.997400       4.275119      11.915357       0.487569       1.051160      -0.768473      -0.017901       0.044072       0.017264       0.050604      -0.003678      -0.014857       0.002367      -0.034445      -0.029181      -0.025984       0.002940       0.023045              2.694468       2.699973      -0.534505      -0.626678       3.049480       0.423645       2.333952          -0.000000
           60              H      24.730329      22.984877      16.883424       0.092630       2.270626 0.19375580E+02  0.23034103E+03                                 2.550411                            2.337806      -1.329564       2.167911                    0.997202       4.269587      11.935854       0.487075       1.057776      -0.765944       0.021243       0.049365      -0.016568       0.056238       0.003824      -0.009561      -0.002385      -0.034396      -0.039760      -0.021579      -0.002995       0.024574              2.721333       2.491574       0.593519      -0.602783       3.199658      -0.605694       2.472768           0.000000
           61              H       4.749859       9.078401       9.034578       0.083897       2.304765 0.19934819E+02  0.23827084E+03                                 2.562937                            2.363910      -1.272959       2.187638                    0.997398       4.276008      11.918891       0.487491       1.051189      -0.768462       0.017263       0.044077      -0.017901       0.050609       0.002367      -0.014850      -0.003670      -0.031819      -0.037165      -0.025988       0.002930       0.023057              2.695304       2.334531       0.424079      -0.626959       3.050483      -0.534944       2.700898          -0.000000
           62              H       3.015224       9.116677      10.862129       0.092626       2.270655 0.19376325E+02  0.23035223E+03                                 2.550431                            2.337851      -1.329586       2.167898                    0.997202       4.269676      11.936186       0.487070       1.057776      -0.765943      -0.016566       0.049364       0.021243       0.056236      -0.002382      -0.009563       0.003824      -0.037077      -0.031700      -0.021580      -0.002991       0.024571              2.721248       2.472649      -0.605356      -0.602792       3.199452       0.593361       2.491642           0.000000
           63              H      22.986542      18.657999       9.034578       0.083898       2.304718 0.19934347E+02  0.23826363E+03                                 2.562895                            2.363876      -1.272948       2.187644                    0.997398       4.275971      11.918725       0.487497       1.051184      -0.768464      -0.017263      -0.044077      -0.017901       0.050609       0.002366       0.014850       0.003669      -0.031819      -0.037165      -0.025988       0.002930       0.023058              2.695235       2.334461       0.424060       0.626924       3.050402       0.534916       2.700841          -0.000000
           64              H      24.721176      18.619723      10.862129       0.092630       2.270610 0.19375863E+02  0.23034542E+03                                 2.550402                            2.337828      -1.329580       2.167905                    0.997202       4.269623      11.936013       0.487071       1.057780      -0.765943       0.016566      -0.049364       0.021242       0.056236      -0.002382       0.009563      -0.003824      -0.037077      -0.031700      -0.021580      -0.002991       0.024571              2.721210       2.472604      -0.605345       0.602776       3.199407      -0.593362       2.491620           0.000000
           65              H      22.986542       9.078401      18.701822       0.083885       2.305004 0.19937627E+02  0.23831332E+03                                 2.563131                            2.364090      -1.272999       2.187605                    0.997398       4.276264      11.919913       0.487467       1.051201      -0.768458      -0.017272       0.044073       0.017897       0.050607      -0.002372      -0.014850       0.003667      -0.031819      -0.037154      -0.025987       0.002930       0.023057              2.695491       2.334742      -0.424142      -0.627066       3.050719       0.535005       2.701011          -0.000000
           66              H      24.721176       9.116677      16.874271       0.092584       2.270833 0.19379189E+02  0.23039616E+03                                 2.550554                            2.338014      -1.329683       2.167796                    0.997203       4.270340      11.938531       0.487053       1.057767      -0.765940       0.016546       0.049354      -0.021260       0.056227       0.002371      -0.009566      -0.003835      -0.037078      -0.031693      -0.021583      -0.002988       0.024571              2.721186       2.472917       0.605381      -0.602878       3.199204      -0.593270       2.491439           0.000000
           67              H       4.749859      18.657999      18.701822       0.083884       2.305014 0.19937763E+02  0.23831531E+03                                 2.563136                            2.364096      -1.273000       2.187603                    0.997398       4.276281      11.919964       0.487467       1.051199      -0.768459       0.017273      -0.044073       0.017896       0.050607      -0.002372       0.014851      -0.003667      -0.031820      -0.037153      -0.025987       0.002930       0.023057              2.695482       2.334745      -0.424157       0.627066       3.050687      -0.534999       2.701014          -0.000000
           68              H       3.015224      18.619723      16.874271       0.092582       2.270840 0.19379309E+02  0.23039795E+03                                 2.550559                            2.338022      -1.329682       2.167796                    0.997203       4.270353      11.938579       0.487052       1.057767      -0.765940      -0.016545      -0.049354      -0.021260       0.056227       0.002371       0.009567       0.003835      -0.037078      -0.031694      -0.021584      -0.002987       0.024571              2.721175       2.472905       0.605356       0.602871       3.199180       0.593268       2.491440           0.000000
           69              H       9.034578       4.749859       9.078401       0.084146       2.294588 0.19820423E+02  0.23657218E+03                                 2.556390                            2.357837      -1.264645       2.192093                    0.997405       4.265506      11.882821       0.487876       1.051831      -0.768315      -0.017912       0.017320       0.044062       0.050619      -0.014873      -0.003715       0.002369      -0.002237       0.065618      -0.025878       0.003017       0.022861              2.689316       2.702281      -0.627459      -0.528195       2.326924       0.420024       3.038744          -0.000000
           70              H      10.862129       3.015224       9.116677       0.092672       2.270276 0.19368072E+02  0.23022695E+03                                 2.550088                            2.337282      -1.329430       2.168025                    0.997202       4.268797      11.932578       0.487157       1.057711      -0.765964       0.021264      -0.016582       0.049372       0.056256      -0.009563       0.003837      -0.002402       0.002672       0.071470      -0.021579      -0.003000       0.024579              2.721603       2.492314      -0.603462       0.593897       2.473083      -0.605915       3.199412           0.000000
           71              H       9.034578      22.986542      18.657999       0.084156       2.294425 0.19818749E+02  0.23654702E+03                                 2.556264                            2.357733      -1.264621       2.192115                    0.997405       4.265351      11.882227       0.487888       1.051827      -0.768316      -0.017913      -0.017321      -0.044064       0.050621       0.014873       0.003716       0.002370      -0.002239       0.065620      -0.025878       0.003016       0.022862              2.689153       2.702123       0.627395       0.528155       2.326782       0.419996       3.038553          -0.000000
           72              H      10.862129      24.721176      18.619723       0.092645       2.270271 0.19368227E+02  0.23022700E+03                                 2.549950                            2.337185      -1.329445       2.167982                    0.997203       4.268942      11.932554       0.487205       1.057615      -0.765989       0.021259       0.016576      -0.049369       0.056250       0.009564      -0.003836      -0.002399       0.002674       0.071488      -0.021583      -0.003001       0.024584              2.721386       2.492155       0.603406      -0.593803       2.472926      -0.605800       3.199078           0.000000
           73              H      18.701822      22.986542       9.078401       0.084145       2.294560 0.19820310E+02  0.23657034E+03                                 2.556361                            2.357824      -1.264641       2.192094                    0.997405       4.265500      11.882766       0.487879       1.051825      -0.768316       0.017912      -0.017318       0.044063       0.050619      -0.014873       0.003715      -0.002368      -0.002238       0.065618      -0.025878       0.003018       0.022860              2.689226       2.702134      -0.627398       0.528201       2.326861      -0.420057       3.038683          -0.000000
           74              H      16.874271      24.721176       9.116677       0.092694       2.269717 0.19363385E+02  0.23015754E+03                                 2.549678                            2.337011      -1.329364       2.168080                    0.997202       4.268403      11.931161       0.487181       1.057722      -0.765961      -0.021263       0.016588       0.049378       0.056263      -0.009563      -0.003839       0.002407       0.002670       0.071488      -0.021581      -0.003005       0.024586              2.720922       2.491702      -0.603202      -0.593572       2.472640       0.605595       3.198425           0.000000
           75              H      18.701822       4.749859      18.657999       0.084143       2.294772 0.19822529E+02  0.23660432E+03                                 2.556557                            2.357986      -1.264690       2.192066                    0.997405       4.265687      11.883619       0.487852       1.051852      -0.768309       0.017910       0.017333      -0.044058       0.050620       0.014873      -0.003714      -0.002376      -0.002232       0.065614      -0.025877       0.003015       0.022861              2.689509       2.702466       0.627602      -0.528236       2.327134      -0.420063       3.038926          -0.000000
           76              H      16.874271       3.015224      18.619723       0.092573       2.271098 0.19376791E+02  0.23035541E+03                                 2.550547                            2.337676      -1.329616       2.167813                    0.997204       4.270111      11.936708       0.487160       1.057592      -0.765989      -0.021277      -0.016549      -0.049352       0.056234       0.009569       0.003844       0.002383       0.002679       0.071468      -0.021585      -0.002992       0.024577              2.722060       2.492619       0.603772       0.594049       2.473690       0.606141       3.199871           0.000000
           77              H       9.078401       9.034578       4.749859       0.084274       2.294221 0.19820989E+02  0.23658544E+03                                 2.556373                            2.358098      -1.265356       2.191904                    0.997398       4.265088      11.882609       0.487768       1.052034      -0.768262       0.044060      -0.017944       0.017339       0.050635      -0.003693       0.002373      -0.014869       0.033996      -0.029415      -0.025888       0.003009       0.022880              2.688919       3.038310      -0.528381       0.420339       2.702080      -0.627081       2.326366          -0.000000
           78              H       9.116677      10.862129       3.015224       0.092701       2.269527 0.19360888E+02  0.23011824E+03                                 2.549444                            2.336795      -1.329370       2.168094                    0.997202       4.268074      11.929618       0.487229       1.057663      -0.765979       0.049378       0.021260      -0.016580       0.056259       0.003838      -0.002399      -0.009550       0.034399      -0.039753      -0.021567      -0.003013       0.024580              2.720577       3.197904       0.593592      -0.605439       2.491654      -0.603149       2.472173           0.000000
           79              H      18.657999       9.034578      22.986542       0.084272       2.294182 0.19820575E+02  0.23657892E+03                                 2.556326                            2.358060      -1.265338       2.191911                    0.997398       4.265064      11.882446       0.487777       1.052021      -0.768266      -0.044061      -0.017943      -0.017336       0.050635       0.003692       0.002372       0.014869       0.033996      -0.029416      -0.025889       0.003009       0.022880              2.688855       3.038246       0.528365       0.420304       2.702027       0.627046       2.326292          -0.000000
           80              H      18.619723      10.862129      24.721176       0.092710       2.269441 0.19359968E+02  0.23010473E+03                                 2.549396                            2.336752      -1.329363       2.168109                    0.997202       4.267959      11.929258       0.487229       1.057674      -0.765977      -0.049379       0.021259       0.016583       0.056260      -0.003838      -0.002399       0.009548       0.034399      -0.039752      -0.021565      -0.003015       0.024580              2.720528       3.197845      -0.593585      -0.605444       2.491617       0.603133       2.472123           0.000000
           81              H       9.078401      18.701822      22.986542       0.084258       2.294526 0.19824515E+02  0.23663861E+03                                 2.556616                            2.358321      -1.265412       2.191859                    0.997398       4.265413      11.883884       0.487740       1.052046      -0.768258       0.044056       0.017940      -0.017347       0.050632       0.003690      -0.002377      -0.014869       0.033990      -0.029421      -0.025888       0.003009       0.022879              2.689148       3.038598       0.528452      -0.420411       2.702246      -0.627197       2.326600          -0.000000
           82              H       9.116677      16.874271      24.721176       0.092657       2.269741 0.19364138E+02  0.23016802E+03                                 2.549602                            2.336987      -1.329475       2.167988                    0.997203       4.268769      11.932104       0.487207       1.057659      -0.765975       0.049367      -0.021275       0.016562       0.056250      -0.003848       0.002389      -0.009553       0.034396      -0.039756      -0.021570      -0.003010       0.024580              2.720548       3.197698      -0.593517       0.605474       2.491487      -0.603243       2.472459           0.000000
           83              H      18.657999      18.701822       4.749859       0.084261       2.294523 0.19824506E+02  0.23663867E+03                                 2.556624                            2.358329      -1.265419       2.191859                    0.997398       4.265404      11.883894       0.487736       1.052053      -0.768256      -0.044055       0.017940       0.017349       0.050633      -0.003690      -0.002378       0.014869       0.033990      -0.029421      -0.025888       0.003009       0.022879              2.689157       3.038586      -0.528452      -0.420432       2.702257       0.627210       2.326627          -0.000000
           84              H      18.619723      16.874271       3.015224       0.092651       2.269783 0.19364618E+02  0.23017502E+03                                 2.549622                            2.337007      -1.329475       2.167981                    0.997203       4.268834      11.932295       0.487208       1.057651      -0.765977      -0.049367      -0.021276      -0.016559       0.056249       0.003848       0.002388       0.009554       0.034396      -0.039757      -0.021572      -0.003009       0.024580              2.720559       3.197705       0.593513       0.605455       2.491496       0.603245       2.472475           0.000000
           85              H      22.946601      18.618059       4.833622       0.084291       2.293163 0.19809401E+02  0.23641091E+03                                 2.555543                            2.357379      -1.264854       2.192175                    0.997400       4.264044      11.878521       0.487855       1.052008      -0.768272       0.044058       0.017337       0.017948       0.050633       0.002372       0.003704       0.014874       0.031700      -0.036210      -0.025885       0.003015       0.022870              2.687931       3.037146       0.419897       0.527880       2.325675       0.626740       2.700973          -0.000000
           86              H      22.984877      16.883424       3.006071       0.092701       2.269476 0.19359917E+02  0.23010331E+03                                 2.549389                            2.336721      -1.329334       2.168111                    0.997202       4.267980      11.929185       0.487242       1.057649      -0.765983       0.049380      -0.016584      -0.021255       0.056260      -0.002403      -0.003835       0.009549       0.037078      -0.031734      -0.021567      -0.003016       0.024583              2.720609       3.198050      -0.605751      -0.593756       2.472242       0.603118       2.491536           0.000000
           87              H       4.789799       9.118342       4.833622       0.084283       2.293321 0.19811020E+02  0.23643524E+03                                 2.555664                            2.357477      -1.264873       2.192156                    0.997400       4.264202      11.879116       0.487844       1.052009      -0.768272      -0.044056      -0.017338       0.017946       0.050632       0.002372      -0.003704      -0.014875       0.031701      -0.036207      -0.025886       0.003017       0.022869              2.688119       3.037374       0.419947      -0.527936       2.325839      -0.626815       2.701143          -0.000000
           88              H       4.751523      10.852976       3.006071       0.092690       2.269636 0.19361441E+02  0.23012595E+03                                 2.549501                            2.336806      -1.329357       2.168087                    0.997202       4.268149      11.929772       0.487236       1.057642      -0.765985      -0.049378       0.016581      -0.021257       0.056258      -0.002402       0.003835      -0.009550       0.037078      -0.031734      -0.021569      -0.003014       0.024583              2.720792       3.198303      -0.605796       0.593798       2.472396      -0.603178       2.491677           0.000000
           89              H      22.946601       9.118342      22.902778       0.084270       2.293511 0.19812955E+02  0.23646423E+03                                 2.555806                            2.357593      -1.264889       2.192135                    0.997400       4.264388      11.879802       0.487832       1.052009      -0.768271       0.044054      -0.017341      -0.017941       0.050630      -0.002373      -0.003701       0.014877       0.031701      -0.036202      -0.025887       0.003019       0.022868              2.688291       3.037566      -0.420000      -0.528027       2.325988       0.626891       2.701320          -0.000000
           90              H      22.984877      10.852976      24.730329       0.092692       2.269686 0.19361985E+02  0.23013444E+03                                 2.549559                            2.336854      -1.329378       2.168079                    0.997202       4.268189      11.930005       0.487225       1.057656      -0.765981       0.049377       0.016579       0.021263       0.056259       0.002401       0.003837       0.009550       0.037078      -0.031734      -0.021568      -0.003015       0.024583              2.720853       3.198369       0.605812       0.593764       2.472470       0.603194       2.491721           0.000000
           91              H       4.789799      18.618059      22.902778       0.084278       2.293406 0.19811893E+02  0.23644835E+03                                 2.555730                            2.357532      -1.264884       2.192146                    0.997400       4.264278      11.879408       0.487838       1.052011      -0.768271      -0.044055       0.017340      -0.017943       0.050631      -0.002373       0.003701      -0.014875       0.031699      -0.036205      -0.025885       0.003018       0.022868              2.688162       3.037412      -0.419969       0.527989       2.325866      -0.626838       2.701207          -0.000000
           92              H       4.751523      16.883424      24.730329       0.092700       2.269571 0.19360937E+02  0.23011888E+03                                 2.549477                            2.336796      -1.329362       2.168095                    0.997202       4.268072      11.929600       0.487230       1.057661      -0.765980      -0.049379      -0.016581       0.021261       0.056260       0.002402      -0.003838      -0.009548       0.037077      -0.031735      -0.021566      -0.003017       0.024583              2.720708       3.198163       0.605775      -0.593735       2.472346      -0.603147       2.491616           0.000000
           93              H      18.618059      22.902778       4.789799       0.084018       2.303749 0.19928159E+02  0.23817495E+03                                 2.562404                            2.363719      -1.273219       2.187668                    0.997393       4.274958      11.916147       0.487440       1.051371      -0.768417       0.017284      -0.017931      -0.044067       0.050618      -0.014853      -0.002370       0.003656       0.002686       0.066342      -0.025996       0.002932       0.023064              2.694295       2.333592      -0.626362      -0.424005       2.699975       0.534756       3.049319          -0.000000
           94              H      16.883424      24.730329       4.751523       0.092651       2.270112 0.19370455E+02  0.23026378E+03                                 2.549987                            2.337477      -1.329510       2.167971                    0.997202       4.269045      11.933732       0.487118       1.057757      -0.765951      -0.016566       0.021241      -0.049369       0.056240      -0.009550       0.002383      -0.003823      -0.002685       0.071470      -0.021567      -0.003005       0.024572              2.720655       2.472151      -0.602522       0.605400       2.491115      -0.593305       3.198700           0.000000
           95              H       9.118342      22.902778      22.946601       0.084033       2.303482 0.19925237E+02  0.23813102E+03                                 2.562202                            2.363543      -1.273177       2.187705                    0.997393       4.274680      11.915101       0.487460       1.051368      -0.768419      -0.017286      -0.017931       0.044070       0.050621       0.014852      -0.002371      -0.003657       0.002686       0.066344      -0.025995       0.002930       0.023065              2.694088       2.333430       0.626291      -0.423968       2.699749      -0.534705       3.049085          -0.000000
           96              H      10.852976      24.730329      22.984877       0.092664       2.269878 0.19367998E+02  0.23022707E+03                                 2.549813                            2.337330      -1.329455       2.168014                    0.997202       4.268789      11.932790       0.487133       1.057759      -0.765951       0.016565       0.021242       0.049373       0.056243       0.009550       0.002384       0.003824      -0.002686       0.071470      -0.021567      -0.003005       0.024572              2.720469       2.471968       0.602444       0.605341       2.490928       0.593245       3.198511           0.000000
           97              H       9.118342       4.833622       4.789799       0.084032       2.303478 0.19925220E+02  0.23813067E+03                                 2.562194                            2.363538      -1.273176       2.187704                    0.997393       4.274685      11.915097       0.487462       1.051364      -0.768420      -0.017280       0.017935      -0.044070       0.050620      -0.014852       0.002369      -0.003659       0.002687       0.066345      -0.025996       0.002930       0.023065              2.694090       2.333422      -0.626279       0.423959       2.699735      -0.534670       3.049113          -0.000000
           98              H      10.852976       3.006071       4.751523       0.092656       2.269977 0.19368903E+02  0.23024029E+03                                 2.549871                            2.337371      -1.329475       2.167995                    0.997202       4.268895      11.933111       0.487134       1.057747      -0.765954       0.016568      -0.021236      -0.049371       0.056240      -0.009550      -0.002385       0.003821      -0.002686       0.071471      -0.021567      -0.003005       0.024572              2.720567       2.472033      -0.602483      -0.605367       2.491010       0.593314       3.198657           0.000000
           99              H      18.618059       4.833622      22.946601       0.084056       2.303061 0.19920746E+02  0.23806338E+03                                 2.561877                            2.363267      -1.273116       2.187761                    0.997393       4.274255      11.913479       0.487492       1.051360      -0.768422       0.017281       0.017936       0.044074       0.050625       0.014849       0.002370       0.003660       0.002689       0.066347      -0.025993       0.002926       0.023067              2.693709       2.333104       0.626141       0.423870       2.699356       0.534561       3.048668          -0.000000
          100              H      16.883424       3.006071      22.984877       0.092680       2.269588 0.19364965E+02  0.23018160E+03                                 2.549588                            2.337142      -1.329398       2.168060                    0.997202       4.268475      11.931598       0.487155       1.057754      -0.765953      -0.016570      -0.021235       0.049377       0.056245       0.009548      -0.002385      -0.003822      -0.002686       0.071470      -0.021565      -0.003007       0.024572              2.720208       2.471704       0.602353      -0.605268       2.490694      -0.593220       3.198225           0.000000
          101              H      22.902778      22.946601       9.118342       0.083910       2.303741 0.19923564E+02  0.23810108E+03                                 2.562134                            2.363212      -1.272435       2.187914                    0.997400       4.275010      11.914965       0.487576       1.051162      -0.768472      -0.017904       0.044073      -0.017264       0.050607      -0.003681       0.014857      -0.002367      -0.034447      -0.029184      -0.025985       0.002939       0.023046              2.694376       2.699804      -0.534441       0.626652       3.049420      -0.423658       2.333905          -0.000000
          102              H      24.730329      22.984877      10.852976       0.092618       2.270724 0.19376467E+02  0.23035390E+03                                 2.550463                            2.337841      -1.329569       2.167896                    0.997202       4.269708      11.936202       0.487078       1.057759      -0.765948       0.021244       0.049364       0.016564       0.056236       0.003822       0.009564       0.002385      -0.034396      -0.039765      -0.021582      -0.002992       0.024574              2.721428       2.491607       0.593545       0.602802       3.199836       0.605709       2.472841           0.000000
          103              H      22.902778       4.789799      18.618059       0.083901       2.303918 0.19925331E+02  0.23812760E+03                                 2.562268                            2.363319      -1.272466       2.187890                    0.997400       4.275166      11.915554       0.487564       1.051164      -0.768472      -0.017902      -0.044071       0.017264       0.050604       0.003678      -0.014857      -0.002367      -0.034445      -0.029180      -0.025984       0.002940       0.023044              2.694525       2.700028       0.534523      -0.626699       3.049554      -0.423664       2.333993          -0.000000
          104              H      24.730329       4.751523      16.883424       0.092627       2.270671 0.19376054E+02  0.23034805E+03                                 2.550441                            2.337832      -1.329572       2.167904                    0.997202       4.269640      11.936036       0.487073       1.057773      -0.765944       0.021243      -0.049365      -0.016568       0.056237      -0.003824      -0.009562       0.002385      -0.034395      -0.039760      -0.021579      -0.002995       0.024573              2.721369       2.491607      -0.593531      -0.602795       3.199705       0.605702       2.472796           0.000000
          105              H       4.833622      22.946601      18.618059       0.083914       2.303630 0.19922396E+02  0.23808335E+03                                 2.562042                            2.363136      -1.272417       2.187928                    0.997400       4.274899      11.914515       0.487586       1.051156      -0.768474       0.017905       0.044074       0.017261       0.050607       0.003681       0.014856       0.002366      -0.034448      -0.029181      -0.025984       0.002938       0.023046              2.694239       2.699711       0.534393       0.626592       3.049235       0.423597       2.333770          -0.000000
          106              H       3.006071      22.984877      16.883424       0.092632       2.270545 0.19374727E+02  0.23032808E+03                                 2.550339                            2.337746      -1.329544       2.167924                    0.997202       4.269508      11.935514       0.487085       1.057768      -0.765946      -0.021240       0.049366      -0.016569       0.056238      -0.003822       0.009562      -0.002386      -0.034396      -0.039762      -0.021579      -0.002995       0.024574              2.721249       2.491491      -0.593528       0.602755       3.199574      -0.605670       2.472683           0.000000
          107              H       4.833622       4.789799       9.118342       0.083909       2.303774 0.19923876E+02  0.23810581E+03                                 2.562162                            2.363234      -1.272444       2.187909                    0.997400       4.275033      11.915065       0.487572       1.051165      -0.768472       0.017905      -0.044073      -0.017263       0.050606      -0.003681      -0.014857       0.002366      -0.034447      -0.029183      -0.025985       0.002939       0.023046              2.694426       2.699879      -0.534456      -0.626658       3.049469       0.423647       2.333928          -0.000000
          108              H       3.006071       4.751523      10.852976       0.092617       2.270730 0.19376508E+02  0.23035439E+03                                 2.550460                            2.337838      -1.329567       2.167896                    0.997202       4.269716      11.936204       0.487080       1.057754      -0.765949      -0.021242      -0.049364       0.016565       0.056235       0.003822      -0.009564      -0.002385      -0.034395      -0.039764      -0.021581      -0.002992       0.024574              2.721437       2.491633       0.593568      -0.602810       3.199840      -0.605714       2.472837           0.000000
          109              H      20.780666      22.587415      19.038820       0.087011       2.184610 0.19181285E+02  0.22909837E+03                                 2.528663                            2.355700      -1.424239       2.119301                    0.995909       4.507162      12.929524       0.472681       1.084910      -0.755658      -0.002165       0.035755      -0.032660       0.048475      -0.006053      -0.005722      -0.013233      -0.018627       0.016898      -0.018338      -0.000972       0.019310              2.666004       2.714952      -0.333871      -0.286898       2.660285      -0.653238       2.622776          -0.000000
          110              H       6.955734       5.148985      19.038820       0.087022       2.184420 0.19179364E+02  0.22906929E+03                                 2.528504                            2.355574      -1.424203       2.119330                    0.995909       4.506936      12.928629       0.472697       1.084903      -0.755660       0.002166      -0.035759      -0.032662       0.048479      -0.006054       0.005723       0.013236      -0.018632       0.016899      -0.018341      -0.000973       0.019314              2.665798       2.714738      -0.333767       0.286896       2.660084       0.653149       2.622573          -0.000000
          111              H       6.955734      22.587415       8.697580       0.087027       2.184402 0.19179088E+02  0.22906545E+03                                 2.528506                            2.355570      -1.424219       2.119329                    0.995908       4.506900      12.928561       0.472693       1.084914      -0.755657       0.002166       0.035761       0.032661       0.048480       0.006054      -0.005722       0.013236      -0.018634       0.016896      -0.018340      -0.000974       0.019314              2.665832       2.714749       0.333767      -0.286899       2.660102       0.653186       2.622644          -0.000000
          112              H      20.780666       5.148985       8.697580       0.087020       2.184506 0.19180371E+02  0.22908479E+03                                 2.528589                            2.355651      -1.424238       2.119311                    0.995908       4.507047      12.929129       0.472684       1.084916      -0.755656      -0.002166      -0.035760       0.032660       0.048478       0.006054       0.005723      -0.013235      -0.018632       0.016893      -0.018340      -0.000973       0.019313              2.665886       2.714784       0.333778       0.286932       2.660203      -0.653174       2.622671          -0.000000
          113              H      19.038820      20.780666      22.587415       0.085954       2.189406 0.19243273E+02  0.22999824E+03                                 2.530795                            2.358260      -1.421372       2.119618                    0.995949       4.514940      12.951551       0.472852       1.083766      -0.755942      -0.032530      -0.002175       0.035635       0.048299      -0.005744      -0.013194      -0.006079       0.017642       0.019382      -0.018319      -0.000912       0.019232              2.667536       2.623589      -0.287513      -0.652387       2.717875      -0.334510       2.661145          -0.000000
          114              H      19.038820       6.955734       5.148985       0.085965       2.189248 0.19241624E+02  0.22997361E+03                                 2.530679                            2.358165      -1.421355       2.119639                    0.995949       4.514759      12.950895       0.472859       1.083772      -0.755941      -0.032534       0.002173      -0.035636       0.048302       0.005744       0.013196      -0.006081       0.017645       0.019385      -0.018322      -0.000913       0.019235              2.667409       2.623491       0.287497       0.652353       2.717775      -0.334410       2.660961          -0.000000
          115              H       8.697580       6.955734      22.587415       0.085970       2.189170 0.19240714E+02  0.22995974E+03                                 2.530609                            2.358102      -1.421335       2.119653                    0.995949       4.514646      12.950433       0.472868       1.083766      -0.755943       0.032533       0.002174       0.035639       0.048304      -0.005743       0.013197       0.006080       0.017645       0.019389      -0.018322      -0.000914       0.019236              2.667340       2.623436      -0.287489       0.652337       2.717689       0.334396       2.660894          -0.000000
          116              H       8.697580      20.780666       5.148985       0.085946       2.189548 0.19244831E+02  0.23002207E+03                                 2.530923                            2.358369      -1.421407       2.119594                    0.995949       4.515131      12.952346       0.472835       1.083779      -0.755938       0.032530      -0.002172      -0.035632       0.048297       0.005743      -0.013194       0.006080       0.017640       0.019378      -0.018319      -0.000912       0.019230              2.667694       2.623741       0.287545      -0.652432       2.718039       0.334545       2.661302          -0.000000
          117              H      22.565780      19.017185      20.823934       0.086490       2.186978 0.19212143E+02  0.22954644E+03                                 2.529716                            2.356981      -1.422788       2.119469                    0.995929       4.511037      12.940537       0.472763       1.084345      -0.755798       0.032546      -0.035741       0.002250       0.048391      -0.013213      -0.005728      -0.006069      -0.000883      -0.036275      -0.018326      -0.000944       0.019271              2.666733       2.623263      -0.652794      -0.287307       2.660572      -0.334071       2.716365          -0.000000
          118              H       5.170620      19.017185       6.912466       0.086498       2.186789 0.19210120E+02  0.22951565E+03                                 2.529549                            2.356841      -1.422737       2.119501                    0.995929       4.510812      12.939598       0.472783       1.084331      -0.755802      -0.032549      -0.035743      -0.002249       0.048395       0.013216      -0.005729       0.006070      -0.000883      -0.036281      -0.018330      -0.000945       0.019275              2.666550       2.623044       0.652723      -0.287226       2.660396       0.334046       2.716211          -0.000000
          119              H      22.565780       8.719215       6.912466       0.086496       2.186845 0.19210711E+02  0.22952470E+03                                 2.529600                            2.356883      -1.422751       2.119492                    0.995929       4.510885      12.939904       0.472777       1.084336      -0.755801       0.032548       0.035743      -0.002250       0.048394       0.013216       0.005730      -0.006070      -0.000882      -0.036279      -0.018330      -0.000944       0.019274              2.666617       2.623101       0.652741       0.287246       2.660481      -0.334060       2.716268          -0.000000
          120              H       5.170620       8.719215      20.823934       0.086482       2.187105 0.19213527E+02  0.22956741E+03                                 2.529822                            2.357071      -1.422810       2.119450                    0.995929       4.511204      12.941197       0.472752       1.084350      -0.755796      -0.032544       0.035740       0.002251       0.048390      -0.013213       0.005728       0.006069      -0.000883      -0.036270      -0.018326      -0.000944       0.019270              2.666864       2.623392      -0.652821       0.287345       2.660703       0.334100       2.716496          -0.000000
          121              H       6.955734       5.148985       8.697580       0.087022       2.184473 0.19179879E+02  0.22907733E+03                                 2.528561                            2.355618      -1.424227       2.119319                    0.995908       4.506994      12.928914       0.472688       1.084914      -0.755657       0.002166      -0.035760       0.032661       0.048479      -0.006054      -0.005723      -0.013236      -0.018632       0.016896      -0.018340      -0.000973       0.019314              2.665895       2.714822      -0.333787      -0.286913       2.660176      -0.653195       2.622689          -0.000000
          122              H      20.780666      22.587415       8.697580       0.087025       2.184436 0.19179580E+02  0.22907290E+03                                 2.528535                            2.355603      -1.424231       2.119321                    0.995908       4.506953      12.928777       0.472689       1.084916      -0.755656      -0.002166       0.035761       0.032660       0.048479      -0.006054       0.005722       0.013235      -0.018633       0.016894      -0.018340      -0.000974       0.019314              2.665822       2.714711      -0.333757       0.286919       2.660130       0.653165       2.622627          -0.000000
          123              H      20.780666       5.148985      19.038820       0.087006       2.184681 0.19182078E+02  0.22911029E+03                                 2.528717                            2.355748      -1.424247       2.119291                    0.995909       4.507256      12.929877       0.472676       1.084909      -0.755657      -0.002165      -0.035755      -0.032660       0.048474       0.006054      -0.005723       0.013233      -0.018626       0.016897      -0.018338      -0.000972       0.019310              2.666068       2.715024       0.333891      -0.286911       2.660359       0.653247       2.622821          -0.000000
          124              H       6.955734      22.587415      19.038820       0.087028       2.184349 0.19178570E+02  0.22905736E+03                                 2.528449                            2.355526      -1.424195       2.119340                    0.995909       4.506842      12.928276       0.472702       1.084903      -0.755660       0.002166       0.035760      -0.032663       0.048480       0.006054       0.005723      -0.013236      -0.018633       0.016899      -0.018341      -0.000974       0.019314              2.665734       2.714664       0.333747       0.286883       2.660010      -0.653140       2.622528          -0.000000
          125              H       8.697580       6.955734       5.148985       0.085965       2.189254 0.19241639E+02  0.22997381E+03                                 2.530682                            2.358164      -1.421353       2.119639                    0.995949       4.514760      12.950892       0.472860       1.083770      -0.755941       0.032533       0.002173      -0.035637       0.048302      -0.005744      -0.013196      -0.006081       0.017645       0.019385      -0.018322      -0.000913       0.019235              2.667435       2.623512      -0.287511      -0.652354       2.717792      -0.334431       2.661002          -0.000000
          126              H       8.697580      20.780666      22.587415       0.085952       2.189463 0.19243907E+02  0.23000801E+03                                 2.530850                            2.358307      -1.421389       2.119608                    0.995949       4.515017      12.951887       0.472844       1.083774      -0.755940       0.032530      -0.002173       0.035635       0.048298       0.005743       0.013194      -0.006080       0.017640       0.019382      -0.018319      -0.000912       0.019231              2.667598       2.623664       0.287523       0.652414       2.717936      -0.334509       2.661194          -0.000000
          127              H      19.038820      20.780666       5.148985       0.085947       2.189542 0.19244815E+02  0.23002186E+03                                 2.530919                            2.358369      -1.421409       2.119593                    0.995949       4.515130      12.952348       0.472835       1.083780      -0.755938      -0.032531      -0.002172      -0.035632       0.048297      -0.005743       0.013193       0.006080       0.017640       0.019377      -0.018319      -0.000912       0.019230              2.667667       2.623719      -0.287531       0.652431       2.718022       0.334523       2.661261          -0.000000
          128              H      19.038820       6.955734      22.587415       0.085972       2.189113 0.19240079E+02  0.22994995E+03                                 2.530554                            2.358055      -1.421317       2.119664                    0.995949       4.514569      12.950096       0.472876       1.083758      -0.755945      -0.032533       0.002175       0.035640       0.048305       0.005744      -0.013197       0.006080       0.017647       0.019390      -0.018323      -0.000914       0.019236              2.667278       2.623360       0.287479      -0.652310       2.717628       0.334396       2.660845          -0.000000
          129              H       5.170620       8.719215       6.912466       0.086496       2.186853 0.19210778E+02  0.22952572E+03                                 2.529608                            2.356888      -1.422754       2.119491                    0.995929       4.510891      12.939934       0.472776       1.084337      -0.755800      -0.032548       0.035743      -0.002250       0.048394      -0.013215      -0.005729      -0.006069      -0.000882      -0.036279      -0.018330      -0.000945       0.019274              2.666639       2.623132      -0.652751      -0.287245       2.660496      -0.334072       2.716290          -0.000000
          130              H      22.565780       8.719215      20.823934       0.086487       2.187042 0.19212805E+02  0.22955659E+03                                 2.529776                            2.357029      -1.422805       2.119459                    0.995929       4.511116      12.940875       0.472756       1.084352      -0.755796       0.032545       0.035741       0.002251       0.048391       0.013212      -0.005728       0.006068      -0.000883      -0.036272      -0.018326      -0.000944       0.019270              2.666823       2.623352       0.652823      -0.287327       2.660673       0.334098       2.716445          -0.000000
          131              H       5.170620      19.017185      20.823934       0.086485       2.187040 0.19212866E+02  0.22955728E+03                                 2.529762                            2.357023      -1.422794       2.119460                    0.995929       4.511125      12.940860       0.472759       1.084344      -0.755798      -0.032545      -0.035741       0.002250       0.048390       0.013213       0.005728      -0.006069      -0.000884      -0.036272      -0.018327      -0.000944       0.019271              2.666774       2.623304       0.652792       0.287326       2.660602      -0.334073       2.716417          -0.000000
          132              H      22.565780      19.017185       6.912466       0.086498       2.186781 0.19210049E+02  0.22951456E+03                                 2.529541                            2.356836      -1.422735       2.119503                    0.995929       4.510805      12.939566       0.472784       1.084330      -0.755802       0.032549      -0.035743      -0.002249       0.048395      -0.013216       0.005729       0.006070      -0.000882      -0.036282      -0.018331      -0.000944       0.019275              2.666528       2.623014      -0.652712       0.287227       2.660382       0.334034       2.716190          -0.000000
          133              H      25.643966      24.293758      13.868200       0.100197       2.333276 0.19149736E+02  0.22769502E+03                                 2.665385                            2.376536      -1.352288       2.190518                    0.993791       4.109228      11.605538       0.465756       1.106006      -0.755108      -0.058043      -0.041308      -0.000004       0.071242       0.005881       0.000000      -0.000002       0.019996      -0.082886      -0.027629       0.002215       0.025414              2.944733       3.333041       1.052644       0.000000       3.391088       0.000005       2.110069           0.000000
          134              H      25.558538      26.911519      13.868200       0.116876       1.825604 0.14545064E+02  0.16081480E+03                                 2.201532                            2.022181      -1.198869       2.258155                    0.996448       3.823414      10.279042       0.525461       1.054279      -0.767234      -0.045245       0.025300      -0.000004       0.051838      -0.006369       0.000002      -0.000000       0.024514      -0.070036      -0.023345      -0.002140       0.025486              2.341319       2.473689      -0.466995       0.000003       2.929661      -0.000003       1.620608           0.000001
          135              H       2.092434       3.442642      13.868200       0.100208       2.333090 0.19147907E+02  0.22766772E+03                                 2.665245                            2.376425      -1.352239       2.190552                    0.993791       4.109047      11.604869       0.465766       1.106007      -0.755108       0.058047       0.041308      -0.000003       0.071244       0.005881       0.000000       0.000001       0.019998      -0.082886      -0.027629       0.002214       0.025415              2.944569       3.332849       1.052589       0.000004       3.390892      -0.000003       2.109966           0.000000
          136              H       2.177862       0.824881      13.868200       0.116887       1.825460 0.14543713E+02  0.16079597E+03                                 2.201416                            2.022088      -1.198809       2.258195                    0.996449       3.823224      10.278374       0.525472       1.054281      -0.767235       0.045249      -0.025298      -0.000003       0.051841      -0.006369      -0.000001       0.000000       0.024515      -0.070036      -0.023345      -0.002141       0.025486              2.341173       2.473527      -0.466949       0.000002       2.929461      -0.000002       1.620530           0.000001
          137              H       2.092434      24.293758      13.868200       0.100205       2.333103 0.19148037E+02  0.22766956E+03                                 2.665250                            2.376428      -1.352239       2.190549                    0.993791       4.109065      11.604911       0.465767       1.106003      -0.755109       0.058046      -0.041308      -0.000003       0.071244      -0.005881       0.000000      -0.000001       0.019998      -0.082886      -0.027629       0.002214       0.025415              2.944574       3.332855      -1.052591       0.000004       3.390897       0.000003       2.109969           0.000000
          138              H       2.177862      26.911519      13.868200       0.116888       1.825457 0.14543682E+02  0.16079557E+03                                 2.201414                            2.022087      -1.198812       2.258195                    0.996449       3.823219      10.278362       0.525472       1.054282      -0.767234       0.045249       0.025299      -0.000003       0.051841       0.006370      -0.000001      -0.000000       0.024516      -0.070035      -0.023345      -0.002142       0.025486              2.341171       2.473526       0.466948       0.000002       2.929459       0.000002       1.620530           0.000001
          139              H      25.643966       3.442642      13.868200       0.100199       2.333263 0.19149605E+02  0.22769315E+03                                 2.665381                            2.376533      -1.352287       2.190520                    0.993791       4.109210      11.605495       0.465754       1.106010      -0.755107      -0.058044       0.041308      -0.000004       0.071242      -0.005881       0.000000       0.000002       0.019997      -0.082885      -0.027628       0.002215       0.025414              2.944728       3.333036      -1.052641       0.000000       3.391083      -0.000005       2.110066           0.000000
          140              H      25.558538       0.824881      13.868200       0.116875       1.825607 0.14545094E+02  0.16081521E+03                                 2.201533                            2.022182      -1.198867       2.258156                    0.996448       3.823419      10.279054       0.525461       1.054278      -0.767234      -0.045245      -0.025299      -0.000004       0.051838       0.006369       0.000002       0.000000       0.024514      -0.070037      -0.023346      -0.002140       0.025486              2.341321       2.473691       0.466995       0.000003       2.929663       0.000003       1.620609           0.000001
          141              H      13.868200      25.643966      24.293758       0.100186       2.333137 0.19148466E+02  0.22767468E+03                                 2.665202                            2.376399      -1.352218       2.190540                    0.993792       4.109148      11.604936       0.465789       1.105952      -0.755122      -0.000002      -0.058044      -0.041303       0.071240      -0.000000      -0.000001       0.005881      -0.051443       0.011451      -0.027630       0.002216       0.025414              2.944417       2.109875       0.000002       0.000003       3.332868       1.052443       3.390506           0.000000
          142              H      13.868200      25.558538      26.911519       0.116883       1.825472 0.14543905E+02  0.16079845E+03                                 2.201401                            2.022083      -1.198846       2.258172                    0.996449       3.823307      10.278571       0.525481       1.054261      -0.767239      -0.000001      -0.045245       0.025301       0.051839       0.000000       0.000000      -0.006370      -0.047273      -0.001758      -0.023343      -0.002142       0.025486              2.341078       1.620471      -0.000000       0.000002       2.473581      -0.466956       2.929181           0.000001
          143              H      13.868200       2.092434       3.442642       0.100216       2.332802 0.19145105E+02  0.22762500E+03                                 2.664976                            2.376214      -1.352164       2.190595                    0.993792       4.108794      11.603734       0.465800       1.105973      -0.755117      -0.000000       0.058050       0.041307       0.071247      -0.000000       0.000000       0.005882      -0.051445       0.011443      -0.027630       0.002213       0.025417              2.944171       2.109723       0.000002      -0.000002       3.332566       1.052363       3.390225           0.000000
          144              H      13.868200       2.177862       0.824881       0.116898       1.825216 0.14541513E+02  0.16076502E+03                                 2.201190                            2.021915      -1.198722       2.258249                    0.996449       3.822971      10.277365       0.525505       1.054260      -0.767241      -0.000000       0.045253      -0.025297       0.051843      -0.000000       0.000000      -0.006371      -0.047274      -0.001757      -0.023344      -0.002142       0.025487              2.340812       1.620331      -0.000002       0.000002       2.473284      -0.466875       2.928822           0.000001
          145              H      13.868200       2.092434      24.293758       0.100203       2.332794 0.19145101E+02  0.22762426E+03                                 2.664931                            2.376184      -1.352122       2.190602                    0.993792       4.108827      11.603697       0.465813       1.105945      -0.755124      -0.000002       0.058050      -0.041302       0.071244       0.000000      -0.000001      -0.005881      -0.051445       0.011446      -0.027630       0.002214       0.025416              2.944100       2.109676      -0.000002       0.000003       3.332497      -1.052338       3.390126           0.000000
          146              H      13.868200       2.177862      26.911519       0.116906       1.825180 0.14541174E+02  0.16076044E+03                                 2.201169                            2.021898      -1.198734       2.258250                    0.996449       3.822921      10.277225       0.525504       1.054266      -0.767239      -0.000001       0.045252       0.025300       0.051844      -0.000000       0.000000       0.006371      -0.047273      -0.001764      -0.023342      -0.002145       0.025487              2.340786       1.620316       0.000000       0.000002       2.473258       0.466864       2.928782           0.000001
          147              H      13.868200      25.643966       3.442642       0.100199       2.333145 0.19148469E+02  0.22767539E+03                                 2.665246                            2.376429      -1.352260       2.190532                    0.993791       4.109116      11.604974       0.465776       1.105979      -0.755115      -0.000000      -0.058045       0.041307       0.071242       0.000000       0.000000      -0.005881      -0.051443       0.011447      -0.027629       0.002214       0.025415              2.944487       2.109921      -0.000002      -0.000002       3.332936      -1.052467       3.390604           0.000000
          148              H      13.868200      25.558538       0.824881       0.116875       1.825507 0.14544245E+02  0.16080307E+03                                 2.201423                            2.022101      -1.198835       2.258170                    0.996449       3.823356      10.278711       0.525481       1.054255      -0.767240      -0.000000      -0.045245      -0.025299       0.051838       0.000000       0.000000       0.006369      -0.047274      -0.001751      -0.023345      -0.002140       0.025485              2.341106       1.620487       0.000002       0.000002       2.473608       0.466967       2.929222           0.000001
          149              H      24.293758      13.868200      25.643966       0.100181       2.333315 0.19148918E+02  0.22768025E+03                                 2.665292                            2.376389      -1.352226       2.190529                    0.993792       4.109141      11.604730       0.465804       1.105916      -0.755132      -0.041299      -0.000002      -0.058045       0.071238      -0.000001       0.005877      -0.000000       0.031448       0.071443      -0.027631       0.002217       0.025414              2.944903       3.391005       0.000005       1.052726       2.110245       0.000000       3.333458           0.000000
          150              H      26.911519      13.868200      25.558538       0.116901       1.825220 0.14540875E+02  0.16075608E+03                                 2.201184                            2.021858      -1.198734       2.258245                    0.996449       3.822956      10.277241       0.525517       1.054246      -0.767244       0.025301      -0.000001      -0.045251       0.051844       0.000000      -0.006371       0.000000       0.022756       0.071793      -0.023343      -0.002145       0.025488              2.341061       2.929154      -0.000000      -0.466911       1.620473       0.000002       2.473556           0.000001
          151              H       3.442642      13.868200       2.092434       0.100203       2.332911 0.19144957E+02  0.22762108E+03                                 2.664985                            2.376144      -1.352113       2.190605                    0.993793       4.108754      11.603281       0.465828       1.105916      -0.755133       0.041299      -0.000002       0.058052       0.071243       0.000001       0.005878       0.000000       0.031446       0.071449      -0.027631       0.002215       0.025416              2.944541       3.390566      -0.000005       1.052598       2.110019      -0.000000       3.333038           0.000000
          152              H       0.824881      13.868200       2.177862       0.116926       1.824886 0.14537736E+02  0.16071235E+03                                 2.200914                            2.021642      -1.198605       2.258334                    0.996450       3.822524      10.275717       0.525546       1.054249      -0.767245      -0.025299      -0.000001       0.045259       0.051850      -0.000000      -0.006373      -0.000000       0.022753       0.071796      -0.023342      -0.002147       0.025489              2.340725       2.928689       0.000000      -0.466808       1.620296      -0.000002       2.473191           0.000001
          153              H      24.293758      13.868200       2.092434       0.100203       2.332908 0.19144925E+02  0.22762058E+03                                 2.664981                            2.376140      -1.352111       2.190606                    0.993793       4.108753      11.603271       0.465829       1.105915      -0.755133      -0.041299      -0.000002       0.058052       0.071243      -0.000001      -0.005878       0.000000       0.031446       0.071449      -0.027631       0.002215       0.025416              2.944533       3.390555       0.000005      -1.052592       2.110015      -0.000000       3.333029           0.000000
          154              H      26.911519      13.868200       2.177862       0.116927       1.824882 0.14537693E+02  0.16071176E+03                                 2.200910                            2.021639      -1.198605       2.258334                    0.996450       3.822519      10.275700       0.525546       1.054249      -0.767245       0.025299      -0.000001       0.045259       0.051850       0.000000       0.006373      -0.000000       0.022752       0.071796      -0.023342      -0.002147       0.025489              2.340722       2.928685      -0.000000       0.466809       1.620293      -0.000002       2.473188           0.000001
          155              H       3.442642      13.868200      25.643966       0.100183       2.333298 0.19148756E+02  0.22767791E+03                                 2.665285                            2.376383      -1.352222       2.190533                    0.993792       4.109121      11.604676       0.465803       1.105919      -0.755131       0.041300      -0.000002      -0.058045       0.071238       0.000001      -0.005878      -0.000000       0.031447       0.071443      -0.027631       0.002217       0.025414              2.944891       3.390991      -0.000005      -1.052718       2.110238       0.000000       3.333445           0.000000
          156              H       0.824881      13.868200      25.558538       0.116901       1.825218 0.14540861E+02  0.16075589E+03                                 2.201182                            2.021857      -1.198731       2.258246                    0.996449       3.822955      10.277235       0.525518       1.054246      -0.767244      -0.025301      -0.000001      -0.045251       0.051844      -0.000000       0.006371       0.000000       0.022756       0.071793      -0.023343      -0.002144       0.025488              2.341060       2.929153       0.000000       0.466913       1.620472       0.000002       2.473555           0.000001
          157              H      10.425558      11.775766       0.000000       0.100076       2.333599 0.19151347E+02  0.22771134E+03                                 2.665224                            2.376305      -1.352146       2.190460                    0.993798       4.109659      11.605417       0.465891       1.105698      -0.755186      -0.041328      -0.057995       0.000002       0.071214       0.005873       0.000001       0.000000      -0.019910      -0.082894      -0.027631       0.002257       0.025374              2.944815       3.390422       1.052269       0.000006       3.333953      -0.000001       2.110071           0.000000
          158              H      13.043319      11.690338       0.000000       0.117337       1.822563 0.14507923E+02  0.16030292E+03                                 2.199359                            2.019785      -1.198415       2.258798                    0.996445       3.818745      10.263512       0.525695       1.054475      -0.767192       0.025194      -0.045397       0.000002       0.051919      -0.006368       0.000000      -0.000001      -0.024594      -0.070092      -0.023364      -0.002166       0.025530              2.339653       2.927534      -0.466651       0.000000       2.472148      -0.000001       1.619275           0.000001
          159              H      17.310842      15.960634       0.000000       0.100224       2.329749 0.19142598E+02  0.22761391E+03                                 2.663310                            2.376581      -1.358160       2.187885                    0.993712       4.111728      11.616862       0.465557       1.106460      -0.754947       0.041327       0.057757       0.000002       0.071019       0.005874      -0.000001      -0.000000      -0.019887      -0.082681      -0.027560       0.002231       0.025329              2.940256       3.384122       1.047254      -0.000010       3.328859      -0.000003       2.107787           0.000000
          160              H      14.746334      16.075463       0.000000       0.117144       1.842152 0.14895795E+02  0.16559037E+03                                 2.211464                            2.046033      -1.188429       2.261591                    0.996490       3.831804      10.312094       0.522807       1.053884      -0.767705      -0.020045       0.049475       0.000002       0.053381      -0.004784       0.000000       0.000001      -0.028049      -0.072610      -0.024203      -0.002716       0.026920              2.331393       2.795147      -0.455292      -0.000003       2.556842       0.000002       1.642189           0.000001
          161              H      10.425558      15.960634       0.000000       0.100226       2.329740 0.19142505E+02  0.22761259E+03                                 2.663305                            2.376577      -1.358159       2.187886                    0.993711       4.111717      11.616832       0.465556       1.106461      -0.754947      -0.041327       0.057757       0.000002       0.071020      -0.005874       0.000001      -0.000000      -0.019888      -0.082681      -0.027560       0.002231       0.025329              2.940252       3.384118      -1.047252       0.000006       3.328851       0.000001       2.107786           0.000000
          162              H      12.990066      16.075463       0.000000       0.117144       1.842153 0.14895805E+02  0.16559051E+03                                 2.211465                            2.046034      -1.188428       2.261591                    0.996490       3.831805      10.312097       0.522807       1.053884      -0.767705       0.020044       0.049475       0.000002       0.053381       0.004784       0.000000       0.000001      -0.028049      -0.072611      -0.024204      -0.002716       0.026920              2.331394       2.795149       0.455293       0.000000       2.556843       0.000002       1.642189           0.000001
          163              H      17.310842      11.775766       0.000000       0.100074       2.333608 0.19151434E+02  0.22771260E+03                                 2.665228                            2.376309      -1.352147       2.190458                    0.993798       4.109670      11.605446       0.465891       1.105696      -0.755186       0.041327      -0.057995       0.000002       0.071214      -0.005873      -0.000001       0.000000      -0.019910      -0.082894      -0.027631       0.002257       0.025374              2.944819       3.390425      -1.052271      -0.000010       3.333960       0.000003       2.110072           0.000000
          164              H      14.693081      11.690338       0.000000       0.117337       1.822562 0.14507911E+02  0.16030278E+03                                 2.199359                            2.019785      -1.198416       2.258798                    0.996445       3.818742      10.263507       0.525694       1.054476      -0.767192      -0.025195      -0.045397       0.000002       0.051919       0.006368       0.000000      -0.000001      -0.024595      -0.070092      -0.023364      -0.002167       0.025530              2.339652       2.927533       0.466650      -0.000004       2.472149      -0.000002       1.619275           0.000001
          165              H      11.775766       0.000000      17.310842       0.100173       2.332507 0.19140609E+02  0.22755336E+03                                 2.664526                            2.375752      -1.351951       2.190661                    0.993797       4.108473      11.601559       0.465909       1.105803      -0.755162      -0.058015       0.000001       0.041337       0.071236       0.000000      -0.005878      -0.000000       0.051381       0.011524      -0.027611       0.002237       0.025374              2.944021       3.332695       0.000001      -1.051992       2.109669      -0.000008       3.389700           0.000000
          166              H      11.690338       0.000000      14.693081       0.117536       1.821716 0.14502265E+02  0.16022922E+03                                 2.198979                            2.019647      -1.198920       2.258745                    0.996439       3.817700      10.261274       0.525598       1.054743      -0.767122      -0.045397       0.000001      -0.025219       0.051932      -0.000000       0.006340       0.000000       0.047336      -0.001929      -0.023346      -0.002179       0.025525              2.339059       2.471362      -0.000001       0.466682       1.619094      -0.000002       2.926722           0.000001
          167              H      15.960634       0.000000      10.425558       0.100139       2.333170 0.19154792E+02  0.22777343E+03                                 2.665404                            2.376969      -1.352016       2.190590                    0.993794       4.109774      11.608092       0.465671       1.106117      -0.755078       0.058038       0.000001      -0.041245       0.071201      -0.000000      -0.005848       0.000000       0.051439       0.011487      -0.027634       0.002243       0.025391              2.944088       3.333670      -0.000001      -1.051775       2.110376       0.000008       3.388217           0.000000
          168              H      16.046062       0.000000      13.043319       0.115850       1.844089 0.14783583E+02  0.16408661E+03                                 2.213310                            2.036931      -1.194161       2.257224                    0.996625       3.848033      10.358828       0.524335       1.052456      -0.767713       0.045426       0.000001       0.025068       0.051884       0.000000       0.006155      -0.000000       0.047637      -0.003615      -0.023216      -0.002607       0.025823              2.348766       2.503535       0.000001       0.479982       1.633832       0.000002       2.908931           0.000001
          169              H      15.960634       0.000000      17.310842       0.100282       2.330092 0.19138588E+02  0.22755090E+03                                 2.663487                            2.376221      -1.358364       2.187843                    0.993709       4.111175      11.614336       0.465632       1.106356      -0.754976       0.057764       0.000001       0.041390       0.071062      -0.000000       0.005907      -0.000000       0.051286       0.011473      -0.027555       0.002203       0.025352              2.941663       3.328847      -0.000001       1.048501       2.107976      -0.000008       3.388165           0.000000
          170              H      16.075463       0.000000      14.746334       0.118123       1.823753 0.14666211E+02  0.16243074E+03                                 2.199301                            2.031723      -1.190907       2.263309                    0.996271       3.808147      10.234347       0.523979       1.055461      -0.767303       0.049326       0.000001      -0.020348       0.053358       0.000000      -0.004997       0.000000       0.049994      -0.003808      -0.024362      -0.002167       0.026530              2.323103       2.528088       0.000001      -0.442834       1.629541      -0.000002       2.811680           0.000001
          171              H      11.775766       0.000000      10.425558       0.100099       2.334546 0.19160589E+02  0.22785441E+03                                 2.666226                            2.377097      -1.352414       2.190349                    0.993793       4.110350      11.609163       0.465738       1.105901      -0.755132      -0.058025       0.000001      -0.041296       0.071220       0.000000       0.005874       0.000000       0.051461       0.011509      -0.027649       0.002237       0.025412              2.946272       3.334853       0.000001       1.053293       2.110927       0.000008       3.393036           0.000000
          172              H      11.690338       0.000000      13.043319       0.116697       1.826288 0.14548334E+02  0.16085533E+03                                 2.201788                            2.022153      -1.198267       2.258273                    0.996455       3.824146      10.280175       0.525579       1.054013      -0.767305      -0.045250       0.000001       0.025274       0.051830      -0.000000      -0.006398      -0.000000       0.047283      -0.001676      -0.023362      -0.002130       0.025492              2.342168       2.474514      -0.000001      -0.466975       1.620898       0.000002       2.931090           0.000001
          173              H       0.000000      10.425558      15.960634       0.100233       2.329874 0.19144982E+02  0.22765220E+03                                 2.663534                            2.376830      -1.358275       2.187841                    0.993710       4.111966      11.618261       0.465497       1.106554      -0.754922       0.000001      -0.041336       0.057753       0.071021       0.000000       0.000000      -0.005877      -0.031394       0.071164      -0.027558       0.002229       0.025329              2.940254       2.107728       0.000007      -0.000004       3.384373      -1.047227       3.328662           0.000000
          174              H       0.000000      12.990066      16.075463       0.117106       1.842711 0.14901746E+02  0.16567404E+03                                 2.211948                            2.046470      -1.188613       2.261462                    0.996490       3.832479      10.314653       0.522738       1.053914      -0.767696       0.000001       0.020043       0.049465       0.053372      -0.000000       0.000000       0.004780      -0.022288       0.078374      -0.024206      -0.002711       0.026917              2.331815       1.642429       0.000001      -0.000001       2.795806       0.455430       2.557210           0.000001
          175              H       0.000000      17.310842      11.775766       0.100085       2.333701 0.19153491E+02  0.22774597E+03                                 2.665427                            2.376538      -1.352247       2.190423                    0.993797       4.109872      11.606710       0.465833       1.105790      -0.755161       0.000000       0.041337      -0.057992       0.071216      -0.000000       0.000000      -0.005877      -0.031489       0.071304      -0.027628       0.002255       0.025373              2.944783       2.109989      -0.000001      -0.000002       3.390627      -1.052231       3.333733           0.000000
          176              H       0.000000      14.693081      11.690338       0.117304       1.823047 0.14512986E+02  0.16037377E+03                                 2.199784                            2.020165      -1.198592       2.258679                    0.996444       3.819338      10.265773       0.525631       1.054504      -0.767183       0.000000      -0.025194      -0.045388       0.051911      -0.000000      -0.000000       0.006365      -0.022754       0.071932      -0.023366      -0.002162       0.025528              2.340018       1.619477      -0.000001      -0.000002       2.928145       0.466767       2.472434           0.000001
          177              H       0.000000      10.425558      11.775766       0.100088       2.333683 0.19153312E+02  0.22774339E+03                                 2.665419                            2.376531      -1.352245       2.190427                    0.993797       4.109850      11.606651       0.465833       1.105794      -0.755160       0.000000      -0.041338      -0.057992       0.071217       0.000000       0.000000       0.005877      -0.031489       0.071304      -0.027628       0.002255       0.025373              2.944776       2.109987       0.000001      -0.000002       3.390621       1.052226       3.333720           0.000000
          178              H       0.000000      13.043319      11.690338       0.117303       1.823050 0.14513010E+02  0.16037408E+03                                 2.199785                            2.020166      -1.198589       2.258679                    0.996444       3.819342      10.265782       0.525632       1.054503      -0.767183       0.000000       0.025193      -0.045388       0.051911       0.000000      -0.000000      -0.006365      -0.022755       0.071932      -0.023366      -0.002161       0.025527              2.340021       1.619478       0.000001      -0.000002       2.928149      -0.466769       2.472435           0.000001
          179              H       0.000000      17.310842      15.960634       0.100231       2.329893 0.19145162E+02  0.22765478E+03                                 2.663542                            2.376837      -1.358276       2.187838                    0.993710       4.111988      11.618321       0.465497       1.106550      -0.754923       0.000001       0.041335       0.057752       0.071021      -0.000000       0.000000       0.005877      -0.031394       0.071163      -0.027558       0.002230       0.025328              2.940261       2.107730      -0.000007      -0.000004       3.384379       1.047232       3.328675           0.000000
          180              H       0.000000      14.746334      16.075463       0.117107       1.842709 0.14901728E+02  0.16567380E+03                                 2.211947                            2.046470      -1.188616       2.261461                    0.996490       3.832476      10.314646       0.522737       1.053914      -0.767695       0.000001      -0.020044       0.049465       0.053372       0.000000       0.000000      -0.004780      -0.022287       0.078374      -0.024206      -0.002711       0.026917              2.331813       1.642428      -0.000001      -0.000001       2.795802      -0.455428       2.557209           0.000001
          181              C      23.374296      19.636262      18.263310      -0.132782      44.145156 0.48925034E+03  0.11834732E+05                                10.823668                            7.317927       0.071588       1.977596                    0.999717      30.599917      88.932564       0.616883       0.410465      -1.069140       0.013234       0.021662      -0.017284       0.030710       0.023984       0.014080      -0.020304      -0.023651      -0.016492      -0.039677       0.006897       0.032781             15.513163      17.148108      -1.192746     -11.937884      11.227427       0.701471      18.163954          -0.000000
          182              C      24.336749      19.615459      17.274785      -0.077240      42.048246 0.47458589E+03  0.11378658E+05                                10.460781                            7.197486       0.003733       1.960081                    0.999486      29.929795      86.244602       0.624097       0.409334      -1.071226      -0.014277       0.034122       0.005493       0.037394      -0.013842       0.016769       0.017417      -0.013347      -0.013300      -0.032934       0.011784       0.021150             14.644674      16.086164      -0.025386     -10.882909      11.104465      -0.111210      16.743394          -0.000000
          183              C       4.362104       8.100138      18.263310      -0.132785      44.145634 0.48925465E+03  0.11834875E+05                                10.823775                            7.317974       0.071565       1.977588                    0.999717      30.600096      88.933518       0.616878       0.410467      -1.069138      -0.013230      -0.021662      -0.017284       0.030708       0.023984      -0.014078       0.020306      -0.023647      -0.016484      -0.039677       0.006897       0.032780             15.513363      17.148428      -1.192545      11.938092      11.227553      -0.701387      18.164107          -0.000000
          184              C       3.399651       8.120941      17.274785      -0.077245      42.048948 0.47459327E+03  0.11378888E+05                                10.460910                            7.197548       0.003708       1.960069                    0.999486      29.930112      86.245960       0.624093       0.409335      -1.071225       0.014280      -0.034123       0.005489       0.037396      -0.013844      -0.016765      -0.017418      -0.013353      -0.013304      -0.032934       0.011779       0.021154             14.644891      16.086468      -0.025184      10.883109      11.104616       0.111294      16.743588          -0.000000
          185              C       4.362104      19.636262       9.473090      -0.132773      44.144097 0.48923619E+03  0.11834273E+05                                10.823457                            7.317790       0.071635       1.977616                    0.999717      30.599278      88.929489       0.616894       0.410462      -1.069145      -0.013262       0.021656       0.017265       0.030708      -0.023957       0.014081       0.020317      -0.023643      -0.016544      -0.039667       0.006894       0.032773             15.513256      17.147418       1.193097     -11.937724      11.227721      -0.701968      18.164631          -0.000000
          186              C       3.399651      19.615459      10.461615      -0.077224      42.046956 0.47455484E+03  0.11377690E+05                                10.460532                            7.197202       0.003858       1.960132                    0.999486      29.928671      86.239596       0.624117       0.409329      -1.071233       0.014240       0.034121      -0.005535       0.037385       0.013871       0.016777      -0.017382      -0.013330      -0.013351      -0.032936       0.011813       0.021123             14.645032      16.085533       0.025918     -10.882860      11.105176       0.110464      16.744385          -0.000000
          187              C      23.374296       8.100138       9.473090      -0.132774      44.144182 0.48923729E+03  0.11834312E+05                                10.823482                            7.317805       0.071625       1.977613                    0.999717      30.599329      88.929812       0.616892       0.410462      -1.069144       0.013264      -0.021657       0.017261       0.030706      -0.023957      -0.014081      -0.020317      -0.023639      -0.016543      -0.039667       0.006895       0.032772             15.513213      17.147176       1.193121      11.937612      11.227872       0.702066      18.164590          -0.000000
          188              C      24.336749       8.120941      10.461615      -0.077225      42.047100 0.47455704E+03  0.11377760E+05                                10.460560                            7.197221       0.003850       1.960129                    0.999486      29.928771      86.240050       0.624116       0.409329      -1.071233      -0.014236      -0.034121      -0.005538       0.037385       0.013872      -0.016776       0.017382      -0.013331      -0.013353      -0.032937       0.011813       0.021124             14.644986      16.085290       0.025982      10.882750      11.105284      -0.110368      16.744384          -0.000000
          189              C      18.263310      23.374296      19.636262      -0.133310      44.190881 0.48925956E+03  0.11834081E+05                                10.829940                            7.316529       0.079115       1.979946                    0.999726      30.594663      88.891187       0.617176       0.410301      -1.069331      -0.017503       0.013037       0.021565       0.030681       0.013830      -0.020605       0.024096       0.003710       0.043832      -0.039749       0.006646       0.033103             15.543341      18.220108     -11.979176       0.705159      17.186405      -1.200461      11.223510          -0.000000
          190              C      17.274785      24.336749      19.615459      -0.077074      42.068787 0.47448050E+03  0.11375327E+05                                10.464130                            7.196451       0.003509       1.960024                    0.999486      29.926464      86.227700       0.624182       0.409307      -1.071260       0.005466      -0.014419       0.034173       0.037491       0.016731       0.017457      -0.013866      -0.000180       0.026563      -0.032941       0.011790       0.021151             14.659508      16.766134     -10.900678      -0.106382      16.104898      -0.031209      11.107492          -0.000000
          191              C      18.263310       4.362104       8.100138      -0.133301      44.187092 0.48924520E+03  0.11833608E+05                                10.829200                            7.316361       0.079153       1.979960                    0.999726      30.594115      88.888151       0.617192       0.410294      -1.069339      -0.017489      -0.013066      -0.021557       0.030681      -0.013825       0.020619       0.024063       0.003680       0.043874      -0.039732       0.006632       0.033099             15.540967      18.216470      11.976707      -0.704162      17.184238      -1.199494      11.222194          -0.000000
          192              C      17.274785       3.399651       8.120941      -0.077050      42.061787 0.47442384E+03  0.11373534E+05                                10.462794                            7.195906       0.003787       1.960138                    0.999486      29.924043      86.216715       0.624225       0.409294      -1.071278       0.005510       0.014378      -0.034177       0.037485      -0.016748      -0.017415      -0.013906      -0.000228       0.026517      -0.032951       0.011841       0.021109             14.656445      16.762285      10.897985       0.107099      16.102179      -0.030469      11.104872          -0.000000
          193              C       9.473090       4.362104      19.636262      -0.133300      44.188271 0.48924368E+03  0.11833563E+05                                10.829433                            7.316366       0.079166       1.979967                    0.999726      30.593988      88.887796       0.617190       0.410296      -1.069338       0.017489      -0.013063       0.021559       0.030680       0.013830       0.020618      -0.024067       0.003681       0.043858      -0.039737       0.006639       0.033097             15.542085      18.218453     -11.977834      -0.704669      17.185044       1.199906      11.222759          -0.000000
          194              C      10.461615       3.399651      19.615459      -0.077055      42.065029 0.47444353E+03  0.11374157E+05                                10.463414                            7.196107       0.003673       1.960092                    0.999486      29.924928      86.220653       0.624208       0.409300      -1.071271      -0.005506       0.014384       0.034173       0.037484       0.016741      -0.017419       0.013898      -0.000217       0.026559      -0.032945       0.011824       0.021121             14.658198      16.764700     -10.899444       0.106716      16.103543       0.030728      11.106350          -0.000000
          195              C       9.473090      23.374296       8.100138      -0.133299      44.188127 0.48924205E+03  0.11833506E+05                                10.829382                            7.316334       0.079172       1.979968                    0.999726      30.593956      88.887456       0.617194       0.410293      -1.069340       0.017485       0.013072      -0.021557       0.030681      -0.013829      -0.020617      -0.024064       0.003679       0.043872      -0.039734       0.006636       0.033098             15.542152      18.218578      11.977662       0.705311      17.184614       1.200644      11.223265          -0.000000
          196              C      10.461615      24.336749       8.120941      -0.077046      42.063486 0.47442144E+03  0.11373477E+05                                10.463120                            7.195898       0.003776       1.960135                    0.999486      29.924098      86.217246       0.624224       0.409295      -1.071275      -0.005513      -0.014374      -0.034175       0.037483      -0.016750       0.017416       0.013901      -0.000223       0.026506      -0.032950       0.011843       0.021107             14.657910      16.764475      10.898938      -0.105873      16.102581       0.031715      11.106672          -0.000000
          197              C      19.636262      18.263310      23.374296      -0.133132      44.163058 0.48908991E+03  0.11828919E+05                                10.825087                            7.315361       0.079262       1.980098                    0.999725      30.588158      88.867511       0.617214       0.410312      -1.069327       0.021589      -0.017360       0.013056       0.030625      -0.020515       0.024098       0.013795       0.019844      -0.027318      -0.039658       0.006679       0.032979             15.528192      11.213700       0.699380      -1.193459      18.208414     -11.964916      17.162462          -0.000000
          198              C      19.615459      17.274785      24.336749      -0.076994      42.053591 0.47437271E+03  0.11371933E+05                                10.461214                            7.195434       0.004040       1.960233                    0.999486      29.922032      86.207812       0.624261       0.409285      -1.071290       0.034160       0.005460      -0.014366       0.037458       0.017454      -0.013857       0.016784       0.013284      -0.012962      -0.032967       0.011857       0.021109             14.651955      11.100732      -0.109104      -0.028501      16.760915     -10.894570      16.094218          -0.000000
          199              C       8.100138      18.263310       4.362104      -0.133135      44.163545 0.48909356E+03  0.11829040E+05                                10.825199                            7.315405       0.079239       1.980091                    0.999725      30.588283      88.868256       0.617209       0.410314      -1.069325      -0.021589      -0.017363      -0.013048       0.030624       0.020516       0.024099      -0.013794       0.019833      -0.027317      -0.039658       0.006681       0.032977             15.528511      11.213799      -0.699287      -1.193311      18.208592      11.965285      17.163142          -0.000000
          200              C       8.120941      17.274785       3.399651      -0.077000      42.054456 0.47438160E+03  0.11372209E+05                                10.461369                            7.195507       0.004010       1.960218                    0.999486      29.922410      86.209377       0.624256       0.409285      -1.071289      -0.034162       0.005452       0.014375       0.037462      -0.017456      -0.013859      -0.016779       0.013291      -0.012981      -0.032966       0.011849       0.021117             14.652300      11.100893       0.109221      -0.028285      16.761129      10.894931      16.094878          -0.000000
          201              C      19.636262       9.473090       4.362104      -0.133123      44.161885 0.48907468E+03  0.11828426E+05                                10.824857                            7.315216       0.079309       1.980119                    0.999725      30.587451      88.864173       0.617226       0.410308      -1.069332       0.021584       0.017345      -0.013078       0.030623       0.020527      -0.024072       0.013797       0.019860      -0.027285      -0.039648       0.006679       0.032969             15.528243      11.214005      -0.700011       1.193928      18.208907     -11.964694      17.161818          -0.000000
          202              C      19.615459      10.461615       3.399651      -0.076978      42.052341 0.47434251E+03  0.11370991E+05                                10.460969                            7.195156       0.004162       1.960283                    0.999486      29.920941      86.202906       0.624281       0.409279      -1.071298       0.034160      -0.005495       0.014337       0.037451      -0.017420       0.013885       0.016792       0.013300      -0.012927      -0.032969       0.011883       0.021085             14.652311      11.101452       0.108296       0.029058      16.761775     -10.894513      16.093705          -0.000000
          203              C       8.100138       9.473090      23.374296      -0.133121      44.161570 0.48907207E+03  0.11828341E+05                                10.824783                            7.315185       0.079323       1.980123                    0.999725      30.587374      88.863718       0.617229       0.410307      -1.069334      -0.021584       0.017340       0.013087       0.030624      -0.020526      -0.024071      -0.013798       0.019867      -0.027283      -0.039648       0.006678       0.032970             15.528069      11.214073       0.700104       1.194092      18.208745      11.964435      17.161388          -0.000000
          204              C       8.120941      10.461615      24.336749      -0.076973      42.051685 0.47433570E+03  0.11370780E+05                                10.460852                            7.195100       0.004183       1.960293                    0.999486      29.920660      86.201760       0.624284       0.409279      -1.071298      -0.034159      -0.005503      -0.014327       0.037448       0.017419       0.013885      -0.016796       0.013293      -0.012910      -0.032970       0.011891       0.021079             14.652068      11.101408      -0.108172       0.029280      16.761582      10.894227      16.093215          -0.000000
          205              C       5.768062       9.506096      23.341290      -0.133155      44.163533 0.48907167E+03  0.11828270E+05                                10.824962                            7.315088       0.079639       1.980219                    0.999725      30.587200      88.861537       0.617248       0.410297      -1.069346       0.021576       0.013057       0.017377       0.030626       0.024084       0.020543      -0.013768       0.023611      -0.016121      -0.039649       0.006646       0.033003             15.529550      11.215515      -1.198854      -0.704253      17.166426      11.965729      18.206708          -0.000000
          206              C       5.747259      10.468549      24.329815      -0.076983      42.053069 0.47435106E+03  0.11371249E+05                                10.461062                            7.195214       0.004055       1.960244                    0.999486      29.921313      86.204227       0.624279       0.409278      -1.071298       0.034163      -0.014354      -0.005484       0.037459      -0.013887      -0.017430      -0.016778       0.013107      -0.013516      -0.032966       0.011871       0.021095             14.652630      11.101800      -0.033305       0.104454      16.096033      10.894680      16.760057          -0.000000
          207              C      21.968338      18.230304      23.341290      -0.133144      44.161359 0.48905701E+03  0.11827801E+05                                10.824541                            7.314951       0.079692       1.980241                    0.999725      30.586585      88.858697       0.617258       0.410293      -1.069350      -0.021575      -0.013066       0.017370       0.030626       0.024084      -0.020540       0.013775       0.023603      -0.016131      -0.039650       0.006653       0.032997             15.528427      11.214748      -1.199242       0.704664      17.164918     -11.964737      18.205614          -0.000000
          208              C      21.989141      17.267851      24.329815      -0.076970      42.050574 0.47433495E+03  0.11370747E+05                                10.460591                            7.195075       0.004106       1.960268                    0.999486      29.920660      86.201442       0.624289       0.409277      -1.071301      -0.034162       0.014342      -0.005495       0.037456      -0.013883       0.017429       0.016786       0.013094      -0.013519      -0.032969       0.011881       0.021088             14.651287      11.100670      -0.033779      -0.104027      16.094352     -10.893599      16.758838          -0.000000
          209              C       5.768062      18.230304       4.395110      -0.133139      44.160577 0.48904920E+03  0.11827554E+05                                10.824406                            7.314890       0.079710       1.980252                    0.999725      30.586209      88.857099       0.617262       0.410293      -1.069352       0.021574      -0.013081      -0.017355       0.030623      -0.024074      -0.020546      -0.013780       0.023591      -0.016135      -0.039650       0.006660       0.032990             15.528222      11.214550       1.199372       0.704987      17.164390      11.964586      18.205725          -0.000000
          210              C       5.747259      17.267851       3.406585      -0.076966      42.050074 0.47433173E+03  0.11370644E+05                                10.460485                            7.195040       0.004117       1.960271                    0.999486      29.920553      86.200860       0.624292       0.409275      -1.071302       0.034162       0.014328       0.005512       0.037453       0.013890       0.017421      -0.016787       0.013102      -0.013530      -0.032969       0.011883       0.021085             14.651055      11.100547       0.033945      -0.103694      16.093838      10.893382      16.758781          -0.000000
          211              C      21.968338       9.506096       4.395110      -0.133149      44.162572 0.48906232E+03  0.11827970E+05                                10.824787                            7.315010       0.079669       1.980233                    0.999725      30.586751      88.859535       0.617253       0.410296      -1.069348      -0.021575       0.013073      -0.017363       0.030624      -0.024074       0.020549       0.013773       0.023603      -0.016128      -0.039648       0.006652       0.032996             15.529239      11.215195       1.199053      -0.704618      17.165898     -11.965503      18.206625          -0.000000
          212              C      21.989141      10.468549       3.406585      -0.076978      42.052333 0.47434545E+03  0.11371070E+05                                10.460914                            7.195159       0.004075       1.960252                    0.999486      29.921097      86.203171       0.624284       0.409277      -1.071300      -0.034162      -0.014340       0.005502       0.037455       0.013893      -0.017420       0.016779       0.013114      -0.013526      -0.032965       0.011874       0.021091             14.652307      11.101578       0.033512       0.104095      16.095491     -10.894396      16.759852          -0.000000
          213              C       9.506096       4.395110      21.968338      -0.132610      44.116314 0.48903623E+03  0.11828089E+05                                10.818419                            7.316276       0.072200       1.977911                    0.999717      30.591234      88.897664       0.616967       0.410460      -1.069159       0.013266      -0.017141      -0.021672       0.030651       0.014032      -0.023964       0.020246      -0.003602       0.043317      -0.039581       0.006918       0.032662             15.499614      17.127493     -11.924542       1.192586      18.151633      -0.702093      11.219715          -0.000001
          214              C      10.468549       3.406585      21.989141      -0.077137      42.033228 0.47445009E+03  0.11374382E+05                                10.457801                            7.196186       0.004271       1.960296                    0.999486      29.924569      86.220574       0.624199       0.409304      -1.071266      -0.014204       0.005528      -0.034109       0.037360       0.016814       0.013864      -0.017382      -0.000005       0.026583      -0.032956       0.011856       0.021100             14.638655      16.076949     -10.877144       0.028996      16.738685       0.107786      11.100330          -0.000000
          215              C      18.230304       4.395110       5.768062      -0.132621      44.117698 0.48905288E+03  0.11828621E+05                                10.818682                            7.316425       0.072146       1.977886                    0.999717      30.591960      88.900950       0.616957       0.410462      -1.069155      -0.013267      -0.017139       0.021675       0.030652      -0.014025      -0.023965      -0.020249      -0.003604       0.043334      -0.039579       0.006909       0.032670             15.499834      17.127563      11.924752       1.192634      18.152155       0.702126      11.219783          -0.000000
          216              C      17.267851       3.406585       5.747259      -0.077147      42.034284 0.47446359E+03  0.11374808E+05                                10.458019                            7.196314       0.004221       1.960275                    0.999486      29.925113      86.223079       0.624189       0.409306      -1.071262       0.014200       0.005528       0.034108       0.037357      -0.016809       0.013867       0.017384      -0.000004       0.026578      -0.032955       0.011853       0.021102             14.638857      16.077109      10.877391       0.028982      16.739178      -0.107863      11.100283          -0.000000
          217              C      18.230304      23.341290      21.968338      -0.132605      44.115597 0.48903144E+03  0.11827942E+05                                10.818276                            7.316231       0.072211       1.977916                    0.999717      30.591078      88.897030       0.616970       0.410459      -1.069160      -0.013260       0.017145      -0.021672       0.030650       0.014034       0.023974      -0.020236      -0.003598       0.043303      -0.039583       0.006922       0.032661             15.499186      17.127144     -11.924043      -1.192247      18.150668       0.701619      11.219746          -0.000000
          218              C      17.267851      24.329815      21.989141      -0.077131      42.032453 0.47444329E+03  0.11374174E+05                                10.457649                            7.196130       0.004290       1.960306                    0.999486      29.924299      86.219526       0.624203       0.409303      -1.071267       0.014203      -0.005524      -0.034111       0.037361       0.016820      -0.013854       0.017392       0.000005       0.026561      -0.032960       0.011861       0.021100             14.638234      16.076578     -10.876706      -0.028810      16.737875      -0.108094      11.100250          -0.000000
          219              C       9.506096      23.341290       5.768062      -0.132627      44.119055 0.48906118E+03  0.11828890E+05                                10.818936                            7.316500       0.072116       1.977873                    0.999717      30.592355      88.902796       0.616951       0.410464      -1.069152       0.013252       0.017151       0.021675       0.030653      -0.014021       0.023975       0.020243      -0.003610       0.043335      -0.039580       0.006905       0.032675             15.500622      17.128870      11.925358      -1.192045      18.152399      -0.701357      11.220597          -0.000000
          220              C      10.468549      24.329815       5.747259      -0.077153      42.035818 0.47447043E+03  0.11375025E+05                                10.458305                            7.196377       0.004198       1.960266                    0.999486      29.925386      86.224345       0.624185       0.409308      -1.071260      -0.014212      -0.005513       0.034110       0.037361      -0.016808      -0.013861      -0.017393      -0.000003       0.026571      -0.032956       0.011849       0.021107             14.639817      16.078494      10.878092      -0.028400      16.739636       0.108533      11.101320          -0.000000
          221              C       4.395110       5.768062      18.230304      -0.132789      44.142744 0.48921028E+03  0.11833388E+05                                10.823000                            7.317460       0.072042       1.977751                    0.999717      30.598019      88.922362       0.616930       0.410446      -1.069165      -0.017276       0.021648      -0.013260       0.030707      -0.020337      -0.014062      -0.023960      -0.020088      -0.027236      -0.039668       0.006875       0.032793             15.513167      18.161272       0.707250      11.937486      11.228403       1.198777      17.149826          -0.000000
          222              C       3.406585       5.747259      17.267851      -0.077213      42.044701 0.47454491E+03  0.11377369E+05                                10.460050                            7.197094       0.003810       1.960119                    0.999486      29.928315      86.237694       0.624127       0.409325      -1.071238       0.005547       0.034124       0.014235       0.037388       0.017384      -0.016772       0.013875      -0.013353      -0.013284      -0.032937       0.011813       0.021124             14.643691      16.741203      -0.105670      10.881598      11.104347       0.030939      16.085522          -0.000000
          223              C       4.395110      21.968338       9.506096      -0.132797      44.144481 0.48922015E+03  0.11833698E+05                                10.823329                            7.317549       0.072014       1.977738                    0.999717      30.598402      88.924040       0.616924       0.410448      -1.069162      -0.017285      -0.021648       0.013252       0.030709       0.020339       0.014057      -0.023959      -0.020090      -0.027261      -0.039667       0.006869       0.032798             15.514252      18.162355      -0.707032     -11.938485      11.229032       1.198673      17.151368          -0.000000
          224              C       3.406585      21.989141      10.468549      -0.077223      42.046737 0.47455644E+03  0.11377725E+05                                10.460435                            7.197192       0.003776       1.960103                    0.999486      29.928760      86.239533       0.624121       0.409326      -1.071236       0.005534      -0.034123      -0.014251       0.037391      -0.017383       0.016764       0.013878      -0.013356      -0.013313      -0.032933       0.011802       0.021130             14.644943      16.742369       0.105989     -10.882623      11.105349       0.030644      16.087112          -0.000000
          225              C      23.341290       5.768062       9.506096      -0.132800      44.144818 0.48922472E+03  0.11833847E+05                                10.823405                            7.317596       0.071994       1.977730                    0.999717      30.598590      88.924997       0.616920       0.410450      -1.069160       0.017287       0.021649       0.013246       0.030708       0.020339      -0.014055       0.023962      -0.020085      -0.027263      -0.039667       0.006869       0.032799             15.514229      18.162021      -0.706924      11.938431      11.229187      -1.198483      17.151479          -0.000000
          226              C      24.329815       5.747259      10.468549      -0.077227      42.047286 0.47456292E+03  0.11377929E+05                                10.460539                            7.197249       0.003754       1.960094                    0.999486      29.929030      86.240732       0.624117       0.409327      -1.071235      -0.005528       0.034124      -0.014256       0.037393      -0.017387      -0.016762      -0.013876      -0.013358      -0.013318      -0.032932       0.011798       0.021135             14.645028      16.742180       0.106108      10.882664      11.105521      -0.030479      16.087382          -0.000000
          227              C      23.341290      21.968338      18.230304      -0.132793      44.143535 0.48921675E+03  0.11833594E+05                                10.823139                            7.317512       0.072024       1.977741                    0.999717      30.598337      88.923746       0.616927       0.410447      -1.069163       0.017286      -0.021648      -0.013251       0.030709      -0.020332       0.014058       0.023967      -0.020093      -0.027245      -0.039668       0.006869       0.032798             15.513493      18.161660       0.706931     -11.937774      11.228534      -1.198705      17.150285          -0.000000
          228              C      24.329815      21.989141      17.267851      -0.077215      42.045172 0.47454727E+03  0.11377445E+05                                10.460146                            7.197118       0.003802       1.960117                    0.999486      29.928397      86.238127       0.624125       0.409326      -1.071237      -0.005537      -0.034124       0.014243       0.037390       0.017390       0.016772      -0.013871      -0.013349      -0.013274      -0.032937       0.011812       0.021125             14.643971      16.741627      -0.105948     -10.881883      11.104416      -0.030855      16.085870          -0.000000
          229              C       4.362104       8.100138       9.473090      -0.132774      44.144269 0.48923725E+03  0.11834309E+05                                10.823495                            7.317803       0.071626       1.977613                    0.999717      30.599327      88.929786       0.616893       0.410462      -1.069145      -0.013261      -0.021657       0.017263       0.030707       0.023957       0.014081      -0.020317      -0.023640      -0.016540      -0.039667       0.006895       0.032772             15.513399      17.147662      -1.193112     -11.937832      11.227889       0.701968      18.164646          -0.000000
          230              C       3.399651       8.120941      10.461615      -0.077225      42.047162 0.47455689E+03  0.11377754E+05                                10.460570                            7.197219       0.003850       1.960129                    0.999486      29.928766      86.240010       0.624116       0.409329      -1.071233       0.014239      -0.034121      -0.005535       0.037385      -0.013872       0.016776       0.017382      -0.013332      -0.013351      -0.032937       0.011813       0.021124             14.645132      16.085699      -0.025924     -10.882933      11.105292      -0.110458      16.744405          -0.000000
          231              C      23.374296      19.636262       9.473090      -0.132773      44.144008 0.48923622E+03  0.11834274E+05                                10.823443                            7.317791       0.071634       1.977616                    0.999717      30.599280      88.929511       0.616894       0.410462      -1.069145       0.013264       0.021656       0.017263       0.030707       0.023957      -0.014081       0.020317      -0.023642      -0.016547      -0.039667       0.006894       0.032773             15.513069      17.146930      -1.193106      11.937503      11.227703      -0.702066      18.164573          -0.000000
          232              C      24.336749      19.615459      10.461615      -0.077224      42.046891 0.47455497E+03  0.11377694E+05                                10.460521                            7.197204       0.003858       1.960132                    0.999486      29.928675      86.239630       0.624117       0.409329      -1.071233      -0.014237       0.034121      -0.005538       0.037384      -0.013871      -0.016777      -0.017381      -0.013330      -0.013353      -0.032936       0.011814       0.021123             14.644884      16.085123      -0.025976      10.882675      11.105167       0.110375      16.744363          -0.000000
          233              C      23.374296       8.100138      18.263310      -0.132783      44.145323 0.48925133E+03  0.11834767E+05                                10.823705                            7.317940       0.071579       1.977593                    0.999717      30.599964      88.932853       0.616881       0.410466      -1.069139       0.013234      -0.021662      -0.017282       0.030709      -0.023984       0.014080       0.020304      -0.023648      -0.016488      -0.039678       0.006898       0.032780             15.513304      17.148350       1.192760     -11.937990      11.227595      -0.701470      18.163968          -0.000000
          234              C      24.336749       8.120941      17.274785      -0.077241      42.048448 0.47458789E+03  0.11378721E+05                                10.460818                            7.197502       0.003726       1.960077                    0.999486      29.929888      86.245007       0.624095       0.409334      -1.071226      -0.014277      -0.034122       0.005493       0.037394       0.013843       0.016768      -0.017417      -0.013348      -0.013300      -0.032934       0.011783       0.021151             14.644774      16.086329       0.025390     -10.882982      11.104579       0.111204      16.743413          -0.000000
          235              C       4.362104      19.636262      18.263310      -0.132784      44.145463 0.48925361E+03  0.11834839E+05                                10.823737                            7.317961       0.071574       1.977591                    0.999717      30.600048      88.933227       0.616880       0.410466      -1.069139      -0.013230       0.021662      -0.017286       0.030709      -0.023984      -0.014078      -0.020305      -0.023650      -0.016488      -0.039677       0.006896       0.032781             15.513221      17.148185       1.192529      11.937985      11.227386       0.701387      18.164092          -0.000000
          236              C       3.399651      19.615459      17.274785      -0.077244      42.048741 0.47459121E+03  0.11378823E+05                                10.460872                            7.197531       0.003716       1.960072                    0.999486      29.930017      86.245545       0.624094       0.409335      -1.071225       0.014281       0.034123       0.005489       0.037396       0.013843      -0.016766       0.017417      -0.013352      -0.013304      -0.032933       0.011780       0.021153             14.644790      16.086302       0.025178      10.883036      11.104500      -0.111301      16.743567          -0.000000
          237              C       9.473090       4.362104       8.100138      -0.133301      44.188512 0.48924516E+03  0.11833607E+05                                10.829463                            7.316366       0.079159       1.979963                    0.999726      30.594084      88.888088       0.617191       0.410294      -1.069339       0.017489      -0.013065      -0.021558       0.030681       0.013827      -0.020619       0.024064       0.003682       0.043868      -0.039734       0.006635       0.033099             15.542394      18.218772     -11.977980       0.705132      17.185169      -1.200422      11.223240          -0.000000
          238              C      10.461615       3.399651       8.120941      -0.077050      42.064040 0.47442657E+03  0.11373636E+05                                10.463221                            7.195941       0.003758       1.960127                    0.999486      29.924313      86.218142       0.624221       0.409296      -1.071275      -0.005506       0.014380      -0.034176       0.037485       0.016747       0.017417      -0.013902      -0.000221       0.026516      -0.032949       0.011838       0.021111             14.658172      16.764674     -10.899249      -0.106053      16.103126      -0.031451      11.106716          -0.000000
          239              C       9.473090      23.374296      19.636262      -0.133298      44.187885 0.48924056E+03  0.11833462E+05                                10.829351                            7.316334       0.079179       1.979972                    0.999726      30.593860      88.887163       0.617193       0.410295      -1.069339       0.017484       0.013069       0.021558       0.030680      -0.013831       0.020616       0.024067       0.003678       0.043862      -0.039737       0.006640       0.033097             15.541843      18.218258      11.977515      -0.704848      17.184488      -1.200127      11.222783          -0.000000
          240              C      10.461615      24.336749      19.615459      -0.077052      42.064471 0.47443835E+03  0.11373996E+05                                10.463313                            7.196064       0.003690       1.960100                    0.999486      29.924711      86.219750       0.624211       0.409300      -1.071272      -0.005513      -0.014377       0.034172       0.037481      -0.016744      -0.017418      -0.013897      -0.000219       0.026549      -0.032946       0.011828       0.021118             14.657935      16.764501      10.899133       0.106536      16.102997      -0.030992      11.106306          -0.000000
          241              C      18.263310      23.374296       8.100138      -0.133299      44.186710 0.48924212E+03  0.11833508E+05                                10.829120                            7.316329       0.079166       1.979965                    0.999726      30.593988      88.887524       0.617195       0.410293      -1.069341      -0.017485       0.013073      -0.021557       0.030681       0.013827       0.020617      -0.024062       0.003676       0.043878      -0.039732       0.006633       0.033099             15.540726      18.216276     -11.976390      -0.704341      17.183683       1.199715      11.222219          -0.000000
          242              C      17.274785      24.336749       8.120941      -0.077046      42.061232 0.47441871E+03  0.11373374E+05                                10.462692                            7.195863       0.003805       1.960146                    0.999486      29.923828      86.215817       0.624228       0.409294      -1.071278       0.005516      -0.014371      -0.034176       0.037483       0.016751      -0.017414       0.013905      -0.000230       0.026507      -0.032951       0.011846       0.021106             14.656182      16.762086     -10.897674       0.106920      16.101633       0.030733      11.104827          -0.000000
          243              C      18.263310       4.362104      19.636262      -0.133313      44.191266 0.48926266E+03  0.11834182E+05                                10.830022                            7.316561       0.079102       1.979941                    0.999726      30.594790      88.891819       0.617173       0.410302      -1.069330      -0.017507      -0.013030       0.021565       0.030681      -0.013829      -0.020607      -0.024096       0.003714       0.043829      -0.039749       0.006645       0.033104             15.543584      18.220304      11.979495       0.704980      17.186962       1.200239      11.223487          -0.000000
          244              C      17.274785       3.399651      19.615459      -0.077078      42.069345 0.47448566E+03  0.11375487E+05                                10.464232                            7.196494       0.003491       1.960015                    0.999486      29.926680      86.228602       0.624179       0.409308      -1.071259       0.005460       0.014426       0.034174       0.037494      -0.016728       0.017458       0.013867      -0.000178       0.026573      -0.032940       0.011786       0.021154             14.659772      16.766335      10.900990      -0.106562      16.105445       0.030946      11.107536          -0.000000
          245              C       8.100138       9.473090       4.362104      -0.133123      44.161972 0.48907469E+03  0.11828426E+05                                10.824872                            7.315216       0.079309       1.980119                    0.999725      30.587457      88.864198       0.617226       0.410308      -1.069332      -0.021584       0.017345      -0.013079       0.030623      -0.020527       0.024072       0.013797       0.019860      -0.027284      -0.039648       0.006679       0.032969             15.528431      11.214100       0.699929      -1.193887      18.209033     -11.964894      17.162159          -0.000000
          246              C       8.120941      10.461615       3.399651      -0.076978      42.052380 0.47434235E+03  0.11370986E+05                                10.460977                            7.195155       0.004162       1.960283                    0.999486      29.920937      86.202894       0.624281       0.409279      -1.071298      -0.034160      -0.005495       0.014336       0.037451       0.017420      -0.013885       0.016792       0.013300      -0.012925      -0.032969       0.011884       0.021085             14.652434      11.101518      -0.108345      -0.029031      16.761864     -10.894643      16.093921          -0.000000
          247              C      19.636262       9.473090      23.374296      -0.133120      44.161489 0.48907109E+03  0.11828307E+05                                10.824761                            7.315173       0.079332       1.980126                    0.999725      30.587333      88.863457       0.617230       0.410307      -1.069334       0.021583       0.017342       0.013087       0.030624       0.020525       0.024070      -0.013798       0.019871      -0.027285      -0.039648       0.006677       0.032971             15.528113      11.214001      -0.700023      -1.194037      18.208857      11.964527      17.161481          -0.000000
          248              C      19.615459      10.461615      24.336749      -0.076972      42.051517 0.47433347E+03  0.11370710E+05                                10.460822                            7.195082       0.004191       1.960297                    0.999486      29.920560      86.201333       0.624285       0.409279      -1.071299       0.034158      -0.005504      -0.014327       0.037448      -0.017418      -0.013884      -0.016797       0.013292      -0.012907      -0.032970       0.011892       0.021077             14.652089      11.101357       0.108227      -0.029248      16.761649      10.894282      16.093260          -0.000000
          249              C       8.100138      18.263310      23.374296      -0.133133      44.163144 0.48909095E+03  0.11828955E+05                                10.825110                            7.315374       0.079253       1.980095                    0.999725      30.588200      88.867777       0.617212       0.410312      -1.069326      -0.021589      -0.017359       0.013055       0.030625       0.020515      -0.024098       0.013795       0.019840      -0.027316      -0.039658       0.006681       0.032978             15.528150      11.213772      -0.699463       1.193516      18.208305     -11.964827      17.162373          -0.000000
          250              C       8.120941      17.274785      24.336749      -0.076995      42.053759 0.47437493E+03  0.11372003E+05                                10.461244                            7.195452       0.004032       1.960229                    0.999486      29.922132      86.208241       0.624259       0.409285      -1.071290      -0.034161       0.005460      -0.014366       0.037458      -0.017455       0.013858       0.016784       0.013285      -0.012966      -0.032967       0.011856       0.021111             14.651934      11.100783       0.109048       0.028534      16.760847     -10.894515      16.094172          -0.000000
          251              C      19.636262      18.263310       4.362104      -0.133135      44.163454 0.48909350E+03  0.11829038E+05                                10.825183                            7.315405       0.079240       1.980091                    0.999725      30.588275      88.868223       0.617209       0.410314      -1.069325       0.021589      -0.017364      -0.013047       0.030624      -0.020516      -0.024099      -0.013794       0.019833      -0.027318      -0.039658       0.006681       0.032977             15.528323      11.213703       0.699370       1.193351      18.208465      11.965084      17.162801          -0.000000
          252              C      19.615459      17.274785       3.399651      -0.077000      42.054412 0.47438172E+03  0.11372213E+05                                10.461360                            7.195508       0.004011       1.960218                    0.999486      29.922413      86.209381       0.624256       0.409285      -1.071289       0.034162       0.005451       0.014375       0.037462       0.017456       0.013858      -0.016779       0.013291      -0.012982      -0.032966       0.011849       0.021117             14.652175      11.100826      -0.109172       0.028312      16.761038      10.894799      16.094660          -0.000000
          253              C      21.968338      18.230304       4.395110      -0.133139      44.160508 0.48904926E+03  0.11827555E+05                                10.824394                            7.314891       0.079710       1.980252                    0.999725      30.586206      88.857090       0.617262       0.410293      -1.069351      -0.021574      -0.013081      -0.017355       0.030623       0.024074       0.020546      -0.013779       0.023591      -0.016136      -0.039649       0.006659       0.032990             15.528031      11.214429      -1.199299      -0.704905      17.164246      11.964399      18.205418          -0.000000
          254              C      21.989141      17.267851       3.406585      -0.076966      42.050047 0.47433191E+03  0.11370649E+05                                10.460480                            7.195042       0.004117       1.960271                    0.999486      29.920558      86.200878       0.624292       0.409275      -1.071302      -0.034162       0.014327       0.005513       0.037453      -0.013890      -0.017421      -0.016786       0.013102      -0.013532      -0.032968       0.011883       0.021086             14.650941      11.100481      -0.033900       0.103741      16.093748      10.893265      16.758592          -0.000000
          255              C       5.768062       9.506096       4.395110      -0.133149      44.162644 0.48906231E+03  0.11827970E+05                                10.824800                            7.315009       0.079669       1.980233                    0.999725      30.586755      88.859552       0.617253       0.410296      -1.069348       0.021575       0.013072      -0.017363       0.030624       0.024074      -0.020549       0.013773       0.023603      -0.016128      -0.039648       0.006652       0.032996             15.529432      11.215317      -1.199126       0.704699      17.166044     -11.965691      18.206934          -0.000000
          256              C       5.747259      10.468549       3.406585      -0.076978      42.052363 0.47434531E+03  0.11371066E+05                                10.460920                            7.195158       0.004075       1.960252                    0.999486      29.921093      86.203156       0.624284       0.409277      -1.071300       0.034162      -0.014340       0.005501       0.037456      -0.013893       0.017421       0.016779       0.013114      -0.013525      -0.032965       0.011874       0.021091             14.652423      11.101643      -0.033556      -0.104049      16.095583     -10.894514      16.760042          -0.000000
          257              C      21.968338       9.506096      23.341290      -0.133154      44.163423 0.48907009E+03  0.11828217E+05                                10.824934                            7.315070       0.079650       1.980222                    0.999725      30.587131      88.861146       0.617250       0.410296      -1.069347      -0.021576       0.013058       0.017378       0.030627      -0.024084      -0.020543      -0.013769       0.023615      -0.016124      -0.039649       0.006645       0.033004             15.529635      11.215515       1.198995       0.704375      17.166569      11.965840      18.206821          -0.000000
          258              C      21.989141      10.468549      24.329815      -0.076981      42.052861 0.47434850E+03  0.11371169E+05                                10.461025                            7.195193       0.004064       1.960248                    0.999486      29.921199      86.203734       0.624281       0.409278      -1.071298      -0.034162      -0.014354      -0.005484       0.037459       0.013886       0.017429      -0.016779       0.013106      -0.013513      -0.032965       0.011872       0.021093             14.652653      11.101766       0.033389      -0.104383      16.096096      10.894731      16.760098          -0.000000
          259              C       5.768062      18.230304      23.341290      -0.133145      44.161472 0.48905863E+03  0.11827856E+05                                10.824570                            7.314970       0.079681       1.980237                    0.999725      30.586655      88.859093       0.617256       0.410294      -1.069349       0.021575      -0.013066       0.017369       0.030625      -0.024084       0.020540       0.013775       0.023600      -0.016128      -0.039650       0.006654       0.032997             15.528343      11.214749       1.199101      -0.704542      17.164777     -11.964627      18.205503          -0.000000
          260              C       5.747259      17.267851      24.329815      -0.076971      42.050785 0.47433755E+03  0.11370829E+05                                10.460629                            7.195097       0.004097       1.960263                    0.999486      29.920775      86.201940       0.624287       0.409277      -1.071300       0.034163       0.014342      -0.005495       0.037456       0.013883      -0.017430       0.016786       0.013095      -0.013522      -0.032969       0.011880       0.021089             14.651264      11.100704       0.033694       0.104099      16.094290     -10.893550      16.758798          -0.000000
          261              C      18.230304      23.341290       5.768062      -0.132629      44.118807 0.48906373E+03  0.11828970E+05                                10.818895                            7.316523       0.072108       1.977869                    0.999717      30.592459      88.903258       0.616949       0.410464      -1.069152      -0.013253       0.017151       0.021676       0.030653       0.014020      -0.023975       0.020244      -0.003610       0.043339      -0.039579       0.006903       0.032676             15.500128      17.128118     -11.924977       1.192375      18.152202      -0.701702      11.220064          -0.000000
          262              C      17.267851      24.329815       5.747259      -0.077154      42.035288 0.47447227E+03  0.11375083E+05                                10.458215                            7.196394       0.004192       1.960263                    0.999486      29.925459      86.224683       0.624183       0.409308      -1.071259       0.014212      -0.005513       0.034110       0.037361       0.016807       0.013862      -0.017393      -0.000004       0.026571      -0.032955       0.011848       0.021107             14.639213      16.077713     -10.877708       0.028736      16.739407       0.108257      11.100521          -0.000000
          263              C       9.506096      23.341290      21.968338      -0.132617      44.117427 0.48904713E+03  0.11828440E+05                                10.818632                            7.316375       0.072161       1.977894                    0.999717      30.591734      88.899976       0.616960       0.410461      -1.069156       0.013251       0.017153      -0.021673       0.030652      -0.014027      -0.023974      -0.020240      -0.003608       0.043321      -0.039581       0.006912       0.032669             15.499909      17.128050      11.924768       1.192328      18.151682       0.701670      11.219996          -0.000000
          264              C      10.468549      24.329815      21.989141      -0.077144      42.034232 0.47445878E+03  0.11374657E+05                                10.457998                            7.196266       0.004242       1.960284                    0.999486      29.924915      86.222179       0.624193       0.409305      -1.071263      -0.014216      -0.005513      -0.034111       0.037363      -0.016811       0.013859       0.017392      -0.000005       0.026576      -0.032957       0.011851       0.021106             14.639012      16.077553      10.877461       0.028750      16.738915      -0.108180      11.100568          -0.000000
          265              C       9.506096       4.395110       5.768062      -0.132620      44.117941 0.48905025E+03  0.11828538E+05                                10.818722                            7.316402       0.072154       1.977890                    0.999717      30.591854      88.900481       0.616958       0.410462      -1.069155       0.013267      -0.017140       0.021674       0.030652       0.014027       0.023965      -0.020249      -0.003604       0.043330      -0.039580       0.006911       0.032669             15.500326      17.128312     -11.925132      -1.192303      18.152350       0.701780      11.220316          -0.000001
          266              C      10.468549       3.406585       5.747259      -0.077145      42.034812 0.47446174E+03  0.11374750E+05                                10.458108                            7.196296       0.004227       1.960278                    0.999486      29.925040      86.222739       0.624191       0.409306      -1.071262      -0.014200       0.005528       0.034108       0.037358       0.016810      -0.013866       0.017384      -0.000003       0.026578      -0.032955       0.011854       0.021101             14.639459      16.077889     -10.877774      -0.028646      16.739406      -0.108139      11.101081          -0.000000
          267              C      18.230304       4.395110      21.968338      -0.132598      44.114483 0.48902052E+03  0.11827590E+05                                10.818063                            7.316133       0.072249       1.977933                    0.999717      30.590577      88.894715       0.616978       0.410457      -1.069163      -0.013274      -0.017134      -0.021671       0.030650      -0.014040       0.023964       0.020242      -0.003592       0.043298      -0.039583       0.006928       0.032655             15.498890      17.126586      11.923816      -1.192505      18.150618      -0.702042      11.219465          -0.000000
          268              C      17.267851       3.406585      21.989141      -0.077124      42.031445 0.47443455E+03  0.11373898E+05                                10.457452                            7.196049       0.004319       1.960318                    0.999486      29.923951      86.217915       0.624209       0.409301      -1.071269       0.014192       0.005540      -0.034110       0.037357      -0.016822      -0.013860      -0.017383       0.000004       0.026567      -0.032960       0.011866       0.021094             14.637877      16.075973      10.876388      -0.029055      16.737645       0.107701      11.100012          -0.000000
          269              C      23.341290      21.968338       9.506096      -0.132799      44.144638 0.48922317E+03  0.11833795E+05                                10.823365                            7.317578       0.072004       1.977734                    0.999717      30.598518      88.924590       0.616922       0.410449      -1.069161       0.017289      -0.021649       0.013247       0.030709      -0.020338      -0.014056      -0.023962      -0.020089      -0.027266      -0.039667       0.006868       0.032799             15.514124      18.161831       0.706965      11.938356      11.229064       1.198551      17.151476          -0.000000
          270              C      24.329815      21.989141      10.468549      -0.077226      42.047050 0.47456050E+03  0.11377853E+05                                10.460496                            7.197229       0.003763       1.960098                    0.999486      29.928920      86.240251       0.624119       0.409327      -1.071235      -0.005529      -0.034123      -0.014256       0.037392       0.017386      -0.016763       0.013876      -0.013357      -0.013317      -0.032932       0.011799       0.021133             14.644937      16.742034      -0.106083      10.882598      11.105423       0.030519      16.087353          -0.000000
          271              C      23.341290       5.768062      18.230304      -0.132794      44.143712 0.48921827E+03  0.11833646E+05                                10.823179                            7.317530       0.072013       1.977737                    0.999717      30.598407      88.924143       0.616925       0.410448      -1.069162       0.017285       0.021648      -0.013250       0.030708       0.020333       0.014058      -0.023968      -0.020089      -0.027242      -0.039668       0.006870       0.032798             15.513597      18.161849      -0.706891     -11.937848      11.228655       1.198638      17.150288          -0.000000
          272              C      24.329815       5.747259      17.267851      -0.077217      42.045404 0.47454963E+03  0.11377520E+05                                10.460188                            7.197138       0.003794       1.960113                    0.999486      29.928505      86.238598       0.624124       0.409326      -1.071237      -0.005537       0.034125       0.014243       0.037390      -0.017390       0.016771       0.013872      -0.013350      -0.013276      -0.032938       0.011811       0.021127             14.644060      16.741771       0.105973     -10.881947      11.104513       0.030815      16.085897          -0.000000
          273              C       4.395110      21.968338      18.230304      -0.132788      44.142566 0.48920875E+03  0.11833336E+05                                10.822959                            7.317442       0.072053       1.977754                    0.999717      30.597948      88.921962       0.616932       0.410446      -1.069166      -0.017278      -0.021647      -0.013261       0.030708       0.020336      -0.014062       0.023959      -0.020092      -0.027239      -0.039668       0.006874       0.032793             15.513062      18.161081      -0.707291      11.937412      11.228282      -1.198844      17.149823          -0.000000
          274              C       3.406585      21.989141      17.267851      -0.077211      42.044466 0.47454251E+03  0.11377294E+05                                10.460007                            7.197073       0.003819       1.960123                    0.999486      29.928206      86.237216       0.624129       0.409325      -1.071239       0.005547      -0.034123       0.014236       0.037388      -0.017383      -0.016772      -0.013875      -0.013352      -0.013283      -0.032936       0.011814       0.021123             14.643600      16.741057       0.105646      10.881532      11.104248      -0.030979      16.085494          -0.000000
          275              C       4.395110       5.768062       9.506096      -0.132798      44.144659 0.48922168E+03  0.11833750E+05                                10.823369                            7.317567       0.072004       1.977734                    0.999717      30.598473      88.924441       0.616922       0.410449      -1.069161      -0.017284       0.021649       0.013251       0.030708      -0.020340       0.014056       0.023960      -0.020087      -0.027258      -0.039667       0.006870       0.032797             15.514356      18.162545       0.706991     -11.938559      11.229154      -1.198605      17.151371          -0.000000
          276              C       3.406585       5.747259      10.468549      -0.077224      42.046973 0.47455886E+03  0.11377802E+05                                10.460478                            7.197212       0.003767       1.960099                    0.999486      29.928870      86.240012       0.624120       0.409326      -1.071236       0.005534       0.034124      -0.014251       0.037391       0.017384       0.016764      -0.013878      -0.013358      -0.013314      -0.032933       0.011801       0.021132             14.645034      16.742514      -0.106014     -10.882689      11.105447      -0.030603      16.087140          -0.000000
          277              C       0.000000      27.009429      13.868200       0.109258      39.903235 0.38673515E+03  0.88184694E+04                                10.397091                            6.642938      -0.245396       1.935427                    0.999004      26.310703      74.175848       0.627753       0.427896      -1.058370      -0.000000      -0.004161      -0.000010       0.004161      -0.000000       0.000001       0.000000      -0.043780       0.101189      -0.038755       0.005025       0.033730             16.911377      10.710157      -0.000043       0.000037      34.330001      -0.000012       5.693972          -0.000000
          278              C       0.000000       0.726971      13.868200       0.109254      39.903304 0.38673603E+03  0.88184933E+04                                10.397095                            6.642940      -0.245389       1.935428                    0.999004      26.310740      74.175933       0.627753       0.427895      -1.058371      -0.000000       0.004162      -0.000010       0.004162       0.000000       0.000001      -0.000000      -0.043783       0.101183      -0.038755       0.005028       0.033728             16.911383      10.710162       0.000043       0.000037      34.330014       0.000012       5.693974          -0.000000
          279              C      13.868200       0.000000      27.009429       0.109274      39.900533 0.38672513E+03  0.88181705E+04                                10.396553                            6.642844      -0.245369       1.935442                    0.999004      26.310215      74.173802       0.627759       0.427895      -1.058372      -0.000003      -0.000001      -0.004159       0.004159       0.000000       0.000001      -0.000001       0.072495       0.015043      -0.038755       0.005014       0.033740             16.907330       5.692990      -0.000000       0.000135      10.709324      -0.000086      34.319675          -0.000000
          280              C      13.868200       0.000000       0.726971       0.109249      39.901040 0.38673051E+03  0.88183173E+04                                10.396599                            6.642862      -0.245332       1.935450                    0.999004      26.310450      74.174390       0.627763       0.427891      -1.058375      -0.000002      -0.000001       0.004161       0.004161      -0.000000       0.000001       0.000001       0.072486       0.015091      -0.038758       0.005030       0.033728             16.907485       5.693032       0.000000       0.000139      10.709399       0.000086      34.320026          -0.000000
          281              C      27.009429      13.868200       0.000000       0.109266      39.903572 0.38672187E+03  0.88180599E+04                                10.397075                            6.642788      -0.245322       1.935458                    0.999004      26.310012      74.172598       0.627767       0.427891      -1.058377      -0.004159      -0.000005      -0.000001       0.004159       0.000000      -0.000001       0.000000      -0.028720      -0.116264      -0.038755       0.005018       0.033737             16.912558      34.331119      -0.000004      -0.000066       5.694413      -0.000000      10.712143          -0.000000
          282              C       0.726971      13.868200       0.000000       0.109264      39.903609 0.38672234E+03  0.88180727E+04                                10.397077                            6.642789      -0.245319       1.935459                    0.999004      26.310032      74.172642       0.627767       0.427891      -1.058377       0.004159      -0.000005      -0.000001       0.004159      -0.000000       0.000001       0.000000      -0.028717      -0.116265      -0.038755       0.005019       0.033736             16.912561      34.331124       0.000004       0.000116       5.694413      -0.000000      10.712145          -0.000000
          283              C      13.141229      13.868200       0.000000       0.110718      40.129450 0.38671493E+03  0.88186281E+04                                10.438470                            6.645264      -0.255522       1.932472                    0.998958      26.307120      74.188544       0.627236       0.428218      -1.058083      -0.005341       0.000692       0.000006       0.005386      -0.000451       0.000000      -0.000000       0.044043       0.099255      -0.038568       0.005484       0.033085             16.998804      34.533423      -0.066215      -0.000017      10.746306       0.000000       5.716683          -0.000000
          284              C      14.595171      13.868200       0.000000       0.110720      40.129415 0.38671450E+03  0.88186164E+04                                10.438468                            6.645263      -0.255525       1.932471                    0.998958      26.307102      74.188502       0.627236       0.428218      -1.058083       0.005341       0.000692       0.000006       0.005385       0.000451       0.000000      -0.000000       0.044041       0.099258      -0.038568       0.005482       0.033086             16.998798      34.533407       0.066214      -0.000064      10.746305      -0.000000       5.716680          -0.000000
          285              C      13.868200       0.000000      14.595171       0.111411      40.069356 0.38649175E+03  0.88121300E+04                                10.427878                            6.643417      -0.254202       1.932912                    0.998939      26.298124      74.153493       0.627323       0.428227      -1.058094       0.000622       0.000003       0.005196       0.005233      -0.000000       0.000561       0.000000      -0.071668       0.016460      -0.038584       0.005494       0.033091             16.983296      10.737138      -0.000000       0.057121       5.711502      -0.000022      34.501249          -0.000000
          286              C      13.868200       0.000000      13.141229       0.108565      39.967784 0.38695140E+03  0.88247472E+04                                10.408528                            6.644674      -0.246376       1.935096                    0.999023      26.319304      74.208876       0.627680       0.427880      -1.058366       0.000084       0.000003      -0.004312       0.004313       0.000000       0.000118      -0.000000      -0.072391       0.014992      -0.038695       0.004998       0.033697             16.938247      10.723523       0.000000      -0.008691       5.701841       0.000022      34.389377          -0.000000
          287              C       0.000000      13.141229      13.868200       0.110708      40.129178 0.38672831E+03  0.88190399E+04                                10.438489                            6.645412      -0.255589       1.932443                    0.998958      26.307820      74.191802       0.627223       0.428222      -1.058077       0.000001      -0.005344       0.000692       0.005388      -0.000000       0.000000      -0.000451       0.027589      -0.115695      -0.038569       0.005493       0.033077             16.997370       5.716240       0.000011      -0.000011      34.531331      -0.066206      10.744541          -0.000000
          288              C       0.000000      14.595171      13.868200       0.110712      40.129107 0.38672743E+03  0.88190160E+04                                10.438485                            6.645409      -0.255596       1.932441                    0.998958      26.307783      74.191718       0.627222       0.428223      -1.058076       0.000001       0.005344       0.000692       0.005388       0.000000       0.000000       0.000451       0.027594      -0.115693      -0.038569       0.005490       0.033079             16.997359       5.716236      -0.000011      -0.000011      34.531303       0.066206      10.744538          -0.000000
          289              C      25.888324      20.802300      15.716276       0.632594      24.904663 0.23399016E+03  0.47793708E+04                                 8.027837                            5.473888      -0.077975       2.042539                    0.999470      21.837347      61.300982       0.624464       0.480204      -1.012437       0.041853       0.000015      -0.041881       0.059209       0.003220       0.096363       0.003225       0.065183       0.065170      -0.074637      -0.043582       0.118218             11.476510      12.721214      -0.055990      -7.998745       8.987647      -0.060052      12.720670           0.000000
          290              C      24.844326      20.802300      16.760274      -0.045030      44.646396 0.44620106E+03  0.10503561E+05                                11.049817                            7.034635      -0.135906       1.955614                    0.999113      27.817774      78.668940       0.625628       0.415895      -1.070111      -0.033620       0.000002       0.033588       0.047524       0.003591       0.017357       0.003584       0.035407       0.035424      -0.024091      -0.005553       0.029644             17.395981      20.534296      -0.085111     -14.581816      11.119106      -0.092631      20.534541           0.000000
          291              C      22.850633      20.802300      18.753967       0.083712      44.079483 0.40913545E+03  0.94748603E+04                                11.155217                            6.853537      -0.297911       1.913254                    0.998892      26.970650      76.981457       0.614337       0.430520      -1.055264      -0.001697      -0.000011       0.001707       0.002407      -0.006667       0.004998      -0.006663       0.070174       0.070147      -0.047942       0.018392       0.029551             18.627077      22.236520      -0.381331     -16.062191      11.403404      -0.389203      22.241306          -0.000000
          292              C      21.796927      20.802300      19.807673       0.080497      49.314249 0.42326367E+03  0.98682477E+04                                11.881768                            6.927133      -0.305046       1.904052                    0.998686      27.209081      77.478134       0.617945       0.425135      -1.060450      -0.001910       0.000040       0.001861       0.002667       0.019167      -0.013078       0.019163       0.011254       0.011281      -0.035535       0.016832       0.018703             20.258523      24.040346      -3.080990     -14.694391      12.684641      -3.093296      24.050583          -0.000000
          293              C       1.848076       6.934100      15.716276       0.632599      24.904626 0.23398991E+03  0.47793654E+04                                 8.027833                            5.473887      -0.077981       2.042536                    0.999470      21.837352      61.301042       0.624464       0.480204      -1.012437      -0.041851      -0.000015      -0.041884       0.059210       0.003220      -0.096365      -0.003225       0.065179       0.065161      -0.074640      -0.043578       0.118218             11.476474      12.721131      -0.055806       7.998706       8.987641       0.060143      12.720651           0.000000
          294              C       2.892074       6.934100      16.760274      -0.045043      44.647075 0.44620918E+03  0.10503804E+05                                11.049928                            7.034701      -0.135920       1.955606                    0.999113      27.818076      78.670104       0.625625       0.415895      -1.070111       0.033626      -0.000001       0.033586       0.047526       0.003589      -0.017351      -0.003583       0.035406       0.035421      -0.024090      -0.005547       0.029637             17.396109      20.534412      -0.084811      14.581927      11.119214       0.092791      20.534700           0.000000
          295              C       4.885767       6.934100      18.753967       0.083722      44.079320 0.40913328E+03  0.94748017E+04                                11.155216                            6.853533      -0.297927       1.913250                    0.998892      26.970564      76.981287       0.614335       0.430522      -1.055262       0.001700       0.000012       0.001704       0.002407      -0.006668      -0.005003       0.006665       0.070171       0.070151      -0.047942       0.018386       0.029556             18.627074      22.236678      -0.381122      16.062220      11.403419       0.389242      22.241126          -0.000000
          296              C       5.939473       6.934100      19.807673       0.080487      49.314570 0.42326806E+03  0.98683776E+04                                11.881815                            6.927164      -0.305042       1.904050                    0.998686      27.209272      77.478839       0.617944       0.425135      -1.060450       0.001911      -0.000040       0.001861       0.002668       0.019164       0.013083      -0.019161       0.011257       0.011290      -0.035535       0.016838       0.018696             20.258622      24.040729      -3.080861      14.694667      12.684713       3.093205      24.050425          -0.000000
          297              C       1.848076      20.802300      12.020124       0.632603      24.905918 0.23398653E+03  0.47792804E+04                                 8.028167                            5.473851      -0.077903       2.042564                    0.999470      21.837234      61.300664       0.624465       0.480205      -1.012436      -0.041870       0.000019       0.041862       0.059207      -0.003215       0.096374      -0.003215       0.065170       0.065165      -0.074651      -0.043574       0.118225             11.477871      12.722050       0.056053      -7.999603       8.989316       0.059791      12.722247           0.000000
          298              C       2.892074      20.802300      10.976126      -0.045046      44.649646 0.44620848E+03  0.10503775E+05                                11.050387                            7.034684      -0.135900       1.955612                    0.999113      27.818017      78.669681       0.625628       0.415894      -1.070113       0.033602      -0.000003      -0.033606       0.047523      -0.003578       0.017345      -0.003574       0.035405       0.035402      -0.024083      -0.005544       0.029627             17.398100      20.536066       0.085690     -14.583667      11.120669       0.091943      20.537566           0.000000
          299              C       4.885767      20.802300       8.982433       0.083712      44.080154 0.40913784E+03  0.94749317E+04                                11.155361                            6.853565      -0.297921       1.913250                    0.998892      26.970727      76.981806       0.614335       0.430521      -1.055263       0.001693      -0.000009      -0.001711       0.002407       0.006673       0.004998       0.006669       0.070178       0.070134      -0.047944       0.018391       0.029553             18.627935      22.237191       0.381378     -16.063058      11.403780       0.389036      22.242834          -0.000000
          300              C       5.939473      20.802300       7.928727       0.080494      49.314844 0.42326732E+03  0.98683600E+04                                11.881890                            6.927173      -0.305064       1.904044                    0.998686      27.209237      77.478843       0.617941       0.425137      -1.060448       0.001909       0.000040      -0.001862       0.002667      -0.019165      -0.013080      -0.019160       0.011257       0.011275      -0.035532       0.016834       0.018698             20.259129      24.040682       3.080853     -14.695128      12.684771       3.093323      24.051935          -0.000000
          301              C      25.888324       6.934100      12.020124       0.632604      24.905935 0.23398669E+03  0.47792866E+04                                 8.028179                            5.473857      -0.077912       2.042560                    0.999470      21.837274      61.300880       0.624464       0.480205      -1.012436       0.041873      -0.000019       0.041860       0.059208      -0.003216      -0.096374       0.003215       0.065169       0.065167      -0.074651      -0.043574       0.118225             11.477850      12.721883       0.056166       7.999554       8.989346      -0.059698      12.722321           0.000000
          302              C      24.844326       6.934100      10.976126      -0.045050      44.650025 0.44621228E+03  0.10503892E+05                                11.050461                            7.034721      -0.135912       1.955606                    0.999113      27.818162      78.670332       0.625625       0.415895      -1.070112      -0.033599       0.000003      -0.033610       0.047524      -0.003578      -0.017343       0.003575       0.035405       0.035402      -0.024083      -0.005542       0.029625             17.398129      20.535806       0.085831      14.583636      11.120806      -0.091779      20.537774           0.000000
          303              C      22.850633       6.934100       8.982433       0.083718      44.079920 0.40913701E+03  0.94749128E+04                                11.155338                            6.853570      -0.297936       1.913246                    0.998892      26.970707      76.981886       0.614332       0.430523      -1.055261      -0.001691       0.000009      -0.001713       0.002408       0.006673      -0.005001      -0.006668       0.070178       0.070129      -0.047943       0.018387       0.029556             18.627648      22.236563       0.381434      16.062701      11.403848      -0.388877      22.242534          -0.000000
          304              C      21.796927       6.934100       7.928727       0.080487      49.314927 0.42327056E+03  0.98684567E+04                                11.881895                            6.927196      -0.305061       1.904043                    0.998686      27.209382      77.479397       0.617941       0.425136      -1.060448      -0.001909      -0.000041      -0.001864       0.002668      -0.019164       0.013084       0.019159       0.011261       0.011275      -0.035533       0.016839       0.018694             20.258850      24.040113       3.080886      14.694874      12.684968      -3.093191      24.051470          -0.000000
          305              C      15.716276      25.888324      20.802300       0.632610      24.908237 0.23398901E+03  0.47793373E+04                                 8.028682                            5.473868      -0.077993       2.042533                    0.999470      21.837210      61.300360       0.624467       0.480203      -1.012439      -0.041881       0.041854       0.000011       0.059209       0.096363       0.003238       0.003216      -0.000007      -0.130355      -0.074637      -0.043581       0.118218             11.480713      12.725656      -8.002731      -0.059372      12.726631      -0.056905       8.989851           0.000000
          306              C      16.760274      24.844326      20.802300      -0.045091      44.654217 0.44621059E+03  0.10503790E+05                                11.051124                            7.034662      -0.135858       1.955627                    0.999113      27.817850      78.667928       0.625637       0.415889      -1.070120       0.033566      -0.033635       0.000026       0.047519       0.017322       0.003589       0.003613      -0.000048      -0.070765      -0.024076      -0.005528       0.029604             17.403108      20.543404     -14.590301      -0.090748      20.545766      -0.087885      11.120153           0.000000
          307              C      18.753967      22.850633      20.802300       0.084025      44.044747 0.40906058E+03  0.94726219E+04                                11.149261                            6.853064      -0.297019       1.913499                    0.998885      26.966722      76.966312       0.614342       0.430540      -1.055260       0.001548      -0.002007       0.000113       0.002537       0.005021      -0.006545      -0.006637      -0.000143      -0.140446      -0.047953       0.018387       0.029566             18.616435      22.215443     -16.050729      -0.388601      22.234294      -0.386941      11.399569          -0.000000
          308              C      19.807673      21.796927      20.802300       0.078818      49.141778 0.42346392E+03  0.98733849E+04                                11.851743                            6.925750      -0.296065       1.906578                    0.998735      27.220158      77.493591       0.618455       0.424765      -1.060756       0.001155      -0.001512       0.000322       0.001930      -0.012652       0.019770       0.019234      -0.000441      -0.021739      -0.035735       0.016274       0.019461             20.192068      23.901673     -14.625641      -3.033880      24.010876      -3.135111      12.663656          -0.000000
          309              C      15.716276       1.848076       6.934100       0.632611      24.908736 0.23398624E+03  0.47792603E+04                                 8.028786                            5.473819      -0.077903       2.042564                    0.999470      21.837008      61.299401       0.624473       0.480200      -1.012442      -0.041862      -0.041862      -0.000017       0.059202      -0.096374      -0.003220       0.003209      -0.000003      -0.130324      -0.074654      -0.043569       0.118223             11.481106      12.726117       8.002982       0.058781      12.727037      -0.057448       8.990166           0.000000
          310              C      16.760274       2.892074       6.934100      -0.045076      44.653637 0.44619708E+03  0.10503371E+05                                11.051012                            7.034530      -0.135814       1.955646                    0.999113      27.817318      78.665518       0.625647       0.415886      -1.070124       0.033575       0.033617      -0.000018       0.047512      -0.017320      -0.003574       0.003594      -0.000057      -0.070743      -0.024064      -0.005530       0.029594             17.402869      20.542959      14.590208       0.090315      20.546090      -0.088339      11.119557           0.000000
          311              C      18.753967       4.885767       6.934100       0.084003      44.044772 0.40907165E+03  0.94729474E+04                                11.149257                            6.853154      -0.297017       1.913494                    0.998885      26.967179      76.968026       0.614338       0.430539      -1.055259       0.001550       0.002005      -0.000117       0.002537      -0.005009       0.006553      -0.006644      -0.000149      -0.140453      -0.047958       0.018399       0.029559             18.615738      22.213828      16.049972       0.389354      22.234274      -0.386133      11.399112          -0.000000
          312              C      19.807673       5.939473       6.934100       0.078829      49.141410 0.42346609E+03  0.98734661E+04                                11.851747                            6.925809      -0.296122       1.906560                    0.998735      27.220268      77.494489       0.618446       0.424770      -1.060751       0.001154       0.001512      -0.000322       0.001929       0.012646      -0.019767       0.019233      -0.000442      -0.021732      -0.035729       0.016267       0.019462             20.191582      23.900486      14.625068       3.034448      24.010988      -3.134454      12.663271          -0.000000
          313              C      12.020124       1.848076      20.802300       0.632615      24.908831 0.23398569E+03  0.47792514E+04                                 8.028846                            5.473828      -0.077900       2.042565                    0.999470      21.837051      61.299750       0.624470       0.480202      -1.012439       0.041864      -0.041865       0.000015       0.059206       0.096374      -0.003225      -0.003209      -0.000005      -0.130335      -0.074651      -0.043573       0.118224             11.481366      12.726447      -8.003254       0.059221      12.727283       0.056894       8.990368           0.000000
          314              C      10.976126       2.892074      20.802300      -0.045097      44.655655 0.44621079E+03  0.10503784E+05                                11.051371                            7.034645      -0.135838       1.955633                    0.999113      27.817825      78.667528       0.625640       0.415887      -1.070123      -0.033578       0.033620       0.000021       0.047516       0.017314      -0.003576      -0.003598      -0.000057      -0.070750      -0.024067      -0.005522       0.029589             17.403980      20.544511     -14.591235       0.090589      20.547080       0.087987      11.120350           0.000000
          315              C       8.982433       4.885767      20.802300       0.084016      44.044854 0.40906538E+03  0.94727603E+04                                11.149282                            6.853102      -0.297014       1.913498                    0.998885      26.966893      76.966895       0.614341       0.430539      -1.055260      -0.001550       0.002005       0.000116       0.002537       0.005016       0.006551       0.006643      -0.000149      -0.140449      -0.047956       0.018391       0.029564             18.616414      22.215219     -16.050752       0.389088      22.234712       0.386364      11.399311          -0.000000
          316              C       7.928727       5.939473      20.802300       0.078823      49.141682 0.42346494E+03  0.98734218E+04                                11.851761                            6.925777      -0.296093       1.906569                    0.998735      27.220203      77.493954       0.618451       0.424767      -1.060754      -0.001155       0.001512       0.000322       0.001930      -0.012650      -0.019768      -0.019233      -0.000442      -0.021735      -0.035731       0.016271       0.019460             20.192049      23.901686     -14.625697       3.034275      24.011160       3.134556      12.663302          -0.000000
          317              C      12.020124      25.888324       6.934100       0.632609      24.909441 0.23398607E+03  0.47792590E+04                                 8.028960                            5.473824      -0.077922       2.042558                    0.999470      21.837055      61.299684       0.624472       0.480201      -1.012440       0.041859       0.041866      -0.000016       0.059203      -0.096372       0.003222      -0.003211       0.000000      -0.130337      -0.074649      -0.043574       0.118223             11.481884      12.726982       8.003369      -0.058548      12.727297       0.057723       8.991373           0.000000
          318              C      10.976126      24.844326       6.934100      -0.045070      44.654694 0.44619472E+03  0.10503305E+05                                11.051215                            7.034519      -0.135813       1.955648                    0.999113      27.817231      78.665314       0.625646       0.415887      -1.070124      -0.033581      -0.033611      -0.000019       0.047512      -0.017325       0.003577      -0.003598      -0.000055      -0.070748      -0.024067      -0.005534       0.029601             17.404016      20.544764      14.591015      -0.089538      20.546390       0.089168      11.120893           0.000000
          319              C       8.982433      22.850633       6.934100       0.084002      44.045414 0.40907158E+03  0.94729451E+04                                11.149365                            6.853151      -0.297016       1.913494                    0.998885      26.967184      76.968036       0.614339       0.430539      -1.055259      -0.001555      -0.002000      -0.000117       0.002536      -0.005008      -0.006550       0.006642      -0.000154      -0.140453      -0.047957       0.018400       0.029557             18.616587      22.215569      16.050703      -0.388515      22.234343       0.387054      11.399848          -0.000000
          320              C       7.928727      21.796927       6.934100       0.078830      49.141759 0.42346509E+03  0.98734354E+04                                11.851800                            6.925798      -0.296117       1.906562                    0.998735      27.220225      77.494294       0.618446       0.424769      -1.060752      -0.001156      -0.001510      -0.000323       0.001929       0.012646       0.019768      -0.019234      -0.000447      -0.021730      -0.035730       0.016267       0.019464             20.192132      23.901710      14.625444      -3.034033      24.010745       3.135166      12.663941          -0.000000
          321              C      20.802300      15.716276      25.888324       0.632575      24.910553 0.23399502E+03  0.47794730E+04                                 8.029142                            5.473875      -0.077888       2.042561                    0.999470      21.837340      61.300074       0.624480       0.480191      -1.012448       0.000015      -0.041868       0.041849       0.059197       0.003228       0.003224       0.096354      -0.065188       0.065198      -0.074623      -0.043589       0.118212             11.483038       8.988651      -0.060195      -0.056261      12.730068      -8.006083      12.730394           0.000000
          322              C      20.802300      16.760274      24.844326      -0.045089      44.656800 0.44618674E+03  0.10503023E+05                                11.051560                            7.034425      -0.135793       1.955661                    0.999112      27.816711      78.662327       0.625657       0.415884      -1.070131       0.000001       0.033577      -0.033599       0.047501       0.003607       0.003613       0.017312      -0.035358       0.035345      -0.024060      -0.005528       0.029588             17.407345      11.117991      -0.093373      -0.086051      20.552372     -14.596819      20.551673           0.000000
          323              C      20.802300      18.753967      22.850633       0.084291      44.010071 0.40899894E+03  0.94707669E+04                                11.143254                            6.852661      -0.296092       1.913749                    0.998878      26.963401      76.953215       0.614350       0.430554      -1.055259      -0.000012       0.001861      -0.001847       0.002622      -0.006521      -0.006523       0.005013      -0.070275       0.070304      -0.047968       0.018415       0.029553             18.604727      11.394934      -0.394073      -0.386409      22.212232     -16.038331      22.207015          -0.000000
          324              C      20.802300      19.807673      21.796927       0.077187      48.969286 0.42365952E+03  0.98784758E+04                                11.822103                            6.924610      -0.287277       1.909065                    0.998783      27.230956      77.510775       0.618911       0.424429      -1.061032       0.000038       0.000758      -0.000804       0.001106       0.019837       0.019840      -0.012210      -0.010468       0.010449      -0.035918       0.015698       0.020220             20.125837      12.642374      -3.087682      -3.075718      23.872716     -14.557410      23.862421          -0.000000
          325              C       6.934100      15.716276       1.848076       0.632583      24.910512 0.23399446E+03  0.47794591E+04                                 8.029135                            5.473868      -0.077889       2.042559                    0.999470      21.837319      61.300011       0.624480       0.480191      -1.012448      -0.000015      -0.041877      -0.041843       0.059198      -0.003228       0.003223      -0.096357      -0.065176       0.065195      -0.074630      -0.043582       0.118212             11.483038       8.988630       0.060344      -0.055992      12.729976       8.006107      12.730509           0.000000
          326              C       6.934100      16.760274       2.892074      -0.045110      44.657918 0.44619911E+03  0.10503392E+05                                11.051739                            7.034522      -0.135812       1.955649                    0.999112      27.817170      78.664051       0.625653       0.415884      -1.070130      -0.000001       0.033570       0.033611       0.047504      -0.003605       0.003611      -0.017302      -0.035355       0.035341      -0.024058      -0.005518       0.029576             17.407697      11.118133       0.093615      -0.085680      20.552573      14.597191      20.552386           0.000000
          327              C       6.934100      18.753967       4.885767       0.084306      44.009980 0.40899574E+03  0.94706803E+04                                11.143280                            6.852656      -0.296118       1.913743                    0.998878      26.963271      76.952956       0.614346       0.430557      -1.055256       0.000012       0.001855       0.001853       0.002622       0.006524      -0.006525      -0.005021      -0.070276       0.070292      -0.047968       0.018406       0.029562             18.604973      11.394937       0.394105      -0.386290      22.212157      16.038650      22.207823          -0.000000
          328              C       6.934100      19.807673       5.939473       0.077171      48.970028 0.42366604E+03  0.98786678E+04                                11.822213                            6.924654      -0.287270       1.909064                    0.998783      27.231237      77.511788       0.618910       0.424428      -1.061032      -0.000038       0.000757       0.000807       0.001107      -0.019835       0.019836       0.012218      -0.010476       0.010447      -0.035919       0.015708       0.020211             20.126262      12.642446       3.087547      -3.075828      23.872829      14.557881      23.863510          -0.000000
          329              C      20.802300      12.020124       1.848076       0.632587      24.911802 0.23399112E+03  0.47793757E+04                                 8.029471                            5.473834      -0.077814       2.042586                    0.999470      21.837213      61.299698       0.624481       0.480192      -1.012448       0.000019       0.041858      -0.041857       0.059195      -0.003218      -0.003218       0.096366      -0.065175       0.065183      -0.074640      -0.043579       0.118220             11.484409       8.990304       0.059943       0.056268      12.731580      -8.006964      12.731343           0.000000
          330              C      20.802300      10.976126       2.892074      -0.045111      44.660411 0.44619761E+03  0.10503340E+05                                11.052187                            7.034500      -0.135793       1.955656                    0.999112      27.817083      78.663546       0.625656       0.415882      -1.070132      -0.000003      -0.033586       0.033590       0.047501      -0.003595      -0.003599       0.017297      -0.035347       0.035345      -0.024052      -0.005515       0.029567             17.409579      11.119587       0.092643       0.086639      20.555364     -14.598790      20.553785           0.000000
          331              C      20.802300       8.982433       4.885767       0.084297      44.010621 0.40900046E+03  0.94708166E+04                                11.143391                            6.852692      -0.296114       1.913741                    0.998878      26.963447      76.953559       0.614345       0.430556      -1.055257      -0.000010      -0.001863       0.001846       0.002623       0.006527       0.006529       0.005016      -0.070272       0.070309      -0.047969       0.018411       0.029559             18.605477      11.395255       0.393640       0.386726      22.213424     -16.039063      22.207751          -0.000000
          332              C      20.802300       7.928727       5.939473       0.077177      48.970100 0.42366622E+03  0.98786788E+04                                11.822252                            6.924670      -0.287293       1.909057                    0.998783      27.231246      77.511982       0.618907       0.424430      -1.061030       0.000038      -0.000759       0.000805       0.001107      -0.019833      -0.019837      -0.012216      -0.010470       0.010454      -0.035917       0.015704       0.020212             20.126327      12.642446       3.087322       3.076089      23.873718     -14.557860      23.862816          -0.000000
          333              C       6.934100      12.020124      25.888324       0.632581      24.911824 0.23399139E+03  0.47793833E+04                                 8.029478                            5.473839      -0.077818       2.042586                    0.999470      21.837232      61.299791       0.624480       0.480193      -1.012447      -0.000019       0.041849       0.041865       0.059195       0.003218      -0.003219      -0.096363      -0.065186       0.065185      -0.074634      -0.043585       0.118220             11.484424       8.990342      -0.059784       0.056543      12.731663       8.006950      12.731267           0.000000
          334              C       6.934100      10.976126      24.844326      -0.045094      44.659581 0.44618788E+03  0.10503051E+05                                11.052060                            7.034426      -0.135779       1.955665                    0.999112      27.816723      78.662235       0.625659       0.415883      -1.070132       0.000002      -0.033594      -0.033579       0.047498       0.003597      -0.003601      -0.017306      -0.035350       0.035349      -0.024054      -0.005523       0.029577             17.409360      11.119558      -0.092377       0.087026      20.555237      14.598531      20.553284           0.000000
          335              C       6.934100       8.982433      22.850633       0.084287      44.010585 0.40900260E+03  0.94708762E+04                                11.143357                            6.852698      -0.296100       1.913744                    0.998878      26.963542      76.953802       0.614347       0.430555      -1.055258       0.000009      -0.001868      -0.001840       0.002622      -0.006524       0.006528      -0.005011      -0.070270       0.070321      -0.047970       0.018417       0.029553             18.605275      11.395372      -0.393546       0.386901      22.213322      16.038749      22.207132          -0.000000
          336              C       6.934100       7.928727      21.796927       0.077186      48.969636 0.42366245E+03  0.98785686E+04                                11.822181                            6.924646      -0.287298       1.909058                    0.998783      27.231088      77.511434       0.618907       0.424430      -1.061030      -0.000039      -0.000761      -0.000802       0.001106       0.019835      -0.019839       0.012211      -0.010465       0.010460      -0.035916       0.015699       0.020218             20.126108      12.642697      -3.087439       3.076140      23.873493      14.557468      23.862134          -0.000000
          337              C       1.848076       6.934100      12.020124       0.632605      24.905900 0.23398626E+03  0.47792745E+04                                 8.028168                            5.473850      -0.077908       2.042562                    0.999470      21.837233      61.300696       0.624465       0.480205      -1.012436      -0.041870      -0.000019       0.041862       0.059208       0.003215       0.096375       0.003215       0.065169       0.065164      -0.074652      -0.043573       0.118225             11.477886      12.722088      -0.056059      -7.999613       8.989332      -0.059782      12.722237           0.000000
          338              C       2.892074       6.934100      10.976126      -0.045050      44.649932 0.44621109E+03  0.10503855E+05                                11.050438                            7.034707      -0.135905       1.955609                    0.999113      27.818116      78.670090       0.625626       0.415894      -1.070112       0.033602       0.000003      -0.033607       0.047524       0.003578       0.017343       0.003574       0.035405       0.035403      -0.024083      -0.005542       0.029625             17.398230      20.536272      -0.085707     -14.583776      11.120780      -0.091920      20.537637           0.000000
          339              C       4.885767       6.934100       8.982433       0.083718      44.080028 0.40913678E+03  0.94749048E+04                                11.155352                            6.853565      -0.297932       1.913247                    0.998892      26.970692      76.981789       0.614333       0.430523      -1.055262       0.001693       0.000009      -0.001712       0.002408      -0.006673       0.005001      -0.006669       0.070178       0.070133      -0.047944       0.018388       0.029556             18.627976      22.237372      -0.381434     -16.063058      11.403898      -0.388973      22.242657          -0.000000
          340              C       5.939473       6.934100       7.928727       0.080488      49.315122 0.42327002E+03  0.98684405E+04                                11.881928                            6.927192      -0.305062       1.904043                    0.998686      27.209358      77.479302       0.617941       0.425136      -1.060449       0.001909      -0.000040      -0.001863       0.002668       0.019164      -0.013083       0.019159       0.011260       0.011277      -0.035533       0.016838       0.018695             20.259332      24.041083      -3.081013     -14.695204      12.685092      -3.093304      24.051822          -0.000000
          341              C      25.888324      20.802300      12.020124       0.632601      24.905955 0.23398697E+03  0.47792929E+04                                 8.028178                            5.473858      -0.077907       2.042562                    0.999470      21.837276      61.300852       0.624464       0.480205      -1.012436       0.041872       0.000019       0.041859       0.059207       0.003216      -0.096374      -0.003215       0.065170       0.065168      -0.074650      -0.043574       0.118225             11.477836      12.721846      -0.056159       7.999544       8.989330       0.059708      12.722332           0.000000
          342              C      24.844326      20.802300      10.976126      -0.045046      44.649738 0.44620966E+03  0.10503813E+05                                11.050410                            7.034698      -0.135907       1.955609                    0.999113      27.818063      78.669921       0.625626       0.415895      -1.070112      -0.033599      -0.000003      -0.033609       0.047523       0.003578      -0.017345      -0.003575       0.035405       0.035402      -0.024083      -0.005544       0.029627             17.397998      20.535599      -0.085814      14.583527      11.120694       0.091803      20.537702           0.000000
          343              C      22.850633      20.802300       8.982433       0.083713      44.080044 0.40913804E+03  0.94749393E+04                                11.155346                            6.853570      -0.297926       1.913248                    0.998892      26.970741      76.981902       0.614334       0.430522      -1.055262      -0.001692      -0.000009      -0.001713       0.002407      -0.006672      -0.004998       0.006668       0.070179       0.070130      -0.047943       0.018391       0.029553             18.627607      22.236382      -0.381378      16.062701      11.403729       0.388940      22.242712          -0.000000
          344              C      21.796927      20.802300       7.928727       0.080493      49.314650 0.42326788E+03  0.98683768E+04                                11.881856                            6.927176      -0.305063       1.904044                    0.998686      27.209262      77.478938       0.617941       0.425137      -1.060448      -0.001908       0.000040      -0.001863       0.002667       0.019165       0.013081      -0.019160       0.011257       0.011272      -0.035533       0.016835       0.018698             20.258646      24.039710      -3.080725      14.694796      12.684646       3.093210      24.051581          -0.000000
          345              C      25.888324       6.934100      15.716276       0.632596      24.904645 0.23398990E+03  0.47793649E+04                                 8.027837                            5.473887      -0.077980       2.042537                    0.999470      21.837346      61.301012       0.624464       0.480204      -1.012437       0.041854      -0.000015      -0.041881       0.059210      -0.003220       0.096363      -0.003225       0.065182       0.065169      -0.074637      -0.043581       0.118218             11.476525      12.721252       0.055997      -7.998755       8.987663       0.060042      12.720660           0.000000
          346              C      24.844326       6.934100      16.760274      -0.045034      44.646684 0.44620370E+03  0.10503641E+05                                11.049868                            7.034658      -0.135911       1.955611                    0.999113      27.817874      78.669352       0.625627       0.415895      -1.070111      -0.033621      -0.000002       0.033589       0.047525      -0.003591       0.017355      -0.003584       0.035407       0.035424      -0.024091      -0.005552       0.029642             17.396111      20.534503       0.085127     -14.581925      11.119218       0.092607      20.534613           0.000000
          347              C      22.850633       6.934100      18.753967       0.083717      44.079356 0.40913440E+03  0.94748332E+04                                11.155208                            6.853537      -0.297921       1.913252                    0.998892      26.970615      76.981439       0.614336       0.430521      -1.055262      -0.001697       0.000011       0.001707       0.002407       0.006667       0.005001       0.006663       0.070174       0.070147      -0.047942       0.018388       0.029554             18.627117      22.236700       0.381387     -16.062191      11.403522       0.389140      22.241128          -0.000000
          348              C      21.796927       6.934100      19.807673       0.080491      49.314525 0.42326635E+03  0.98683275E+04                                11.881807                            6.927153      -0.305044       1.904051                    0.998686      27.209201      77.478592       0.617944       0.425135      -1.060450      -0.001910      -0.000040       0.001861       0.002667      -0.019166      -0.013081      -0.019162       0.011258       0.011283      -0.035535       0.016836       0.018699             20.258727      24.040747       3.081151     -14.694466      12.684963       3.093277      24.050470          -0.000000
          349              C       1.848076      20.802300      15.716276       0.632597      24.904646 0.23399019E+03  0.47793718E+04                                 8.027833                            5.473888      -0.077976       2.042538                    0.999470      21.837354      61.301013       0.624464       0.480204      -1.012437      -0.041851       0.000015      -0.041884       0.059209      -0.003220      -0.096364       0.003225       0.065179       0.065162      -0.074639      -0.043578       0.118218             11.476460      12.721094       0.055799       7.998696       8.987625      -0.060153      12.720662           0.000000
          350              C       2.892074      20.802300      16.760274      -0.045039      44.646791 0.44620659E+03  0.10503725E+05                                11.049877                            7.034678      -0.135915       1.955608                    0.999113      27.817978      78.669696       0.625626       0.415895      -1.070111       0.033626       0.000001       0.033585       0.047525      -0.003589      -0.017352       0.003583       0.035406       0.035421      -0.024090      -0.005549       0.029639             17.395979      20.534206       0.084794      14.581818      11.119102      -0.092815      20.534629           0.000000
          351              C       4.885767      20.802300      18.753967       0.083716      44.079447 0.40913434E+03  0.94748287E+04                                11.155225                            6.853532      -0.297917       1.913253                    0.998892      26.970599      76.981305       0.614337       0.430521      -1.055263       0.001701      -0.000012       0.001703       0.002407       0.006668      -0.005000      -0.006665       0.070172       0.070152      -0.047942       0.018389       0.029553             18.627034      22.236497       0.381066      16.062220      11.403301      -0.389305      22.241304          -0.000000
          352              C       5.939473      20.802300      19.807673       0.080493      49.314293 0.42326536E+03  0.98682971E+04                                11.881777                            6.927145      -0.305045       1.904051                    0.998686      27.209151      77.478381       0.617945       0.425135      -1.060450       0.001911       0.000040       0.001860       0.002667      -0.019165       0.013080       0.019163       0.011254       0.011287      -0.035534       0.016834       0.018700             20.258420      24.040328       3.080700      14.694592      12.684391      -3.093224      24.050539          -0.000000
          353              C      12.020124       1.848076       6.934100       0.632613      24.909387 0.23398564E+03  0.47792473E+04                                 8.028946                            5.473817      -0.077918       2.042559                    0.999470      21.837020      61.299531       0.624472       0.480201      -1.012441       0.041865      -0.041861      -0.000016       0.059203       0.096374       0.003221       0.003210      -0.000004      -0.130327      -0.074653      -0.043570       0.118223             11.481871      12.726894      -8.003380      -0.058731      12.727382      -0.057428       8.991337           0.000000
          354              C      10.976126       2.892074       6.934100      -0.045079      44.654996 0.44619902E+03  0.10503431E+05                                11.051254                            7.034548      -0.135816       1.955645                    0.999113      27.817387      78.665829       0.625646       0.415887      -1.070124      -0.033574       0.033619      -0.000018       0.047513       0.017320       0.003575       0.003596      -0.000056      -0.070746      -0.024066      -0.005529       0.029595             17.404120      20.544726     -14.591162      -0.089859      20.546769      -0.088732      11.120865           0.000000
          355              C       8.982433       4.885767       6.934100       0.084005      44.045491 0.40907029E+03  0.94729068E+04                                11.149388                            6.853143      -0.297017       1.913494                    0.998885      26.967120      76.967792       0.614339       0.430539      -1.055259      -0.001550       0.002005      -0.000117       0.002537       0.005011      -0.006552      -0.006644      -0.000149      -0.140452      -0.047957       0.018398       0.029560             18.616874      22.215696     -16.051091      -0.388710      22.235129      -0.386791      11.399797          -0.000000
          356              C       7.928727       5.939473       6.934100       0.078828      49.141988 0.42346621E+03  0.98734677E+04                                11.851839                            6.925805      -0.296117       1.906562                    0.998735      27.220270      77.494440       0.618446       0.424769      -1.060752      -0.001154       0.001512      -0.000322       0.001929      -0.012647       0.019767       0.019233      -0.000442      -0.021733      -0.035730       0.016268       0.019461             20.192504      23.902012     -14.625969      -3.034071      24.011686      -3.135007      12.663815          -0.000000
          357              C      12.020124      25.888324      20.802300       0.632611      24.908885 0.23398612E+03  0.47792631E+04                                 8.028861                            5.473834      -0.077904       2.042564                    0.999470      21.837086      61.299904       0.624469       0.480203      -1.012439       0.041859       0.041870       0.000015       0.059205      -0.096372      -0.003226       0.003210      -0.000001      -0.130345      -0.074647      -0.043577       0.118224             11.481379      12.726536       8.003242       0.059039      12.727199      -0.057189       8.990403           0.000000
          358              C      10.976126      24.844326      20.802300      -0.045088      44.655357 0.44620652E+03  0.10503659E+05                                11.051333                            7.034616      -0.135836       1.955636                    0.999113      27.817670      78.667020       0.625641       0.415888      -1.070123      -0.033584      -0.033611       0.000021       0.047515      -0.017318      -0.003578       0.003600      -0.000056      -0.070753      -0.024069      -0.005526       0.029595             17.403879      20.544552      14.591090       0.090268      20.546705      -0.088423      11.120379           0.000000
          359              C       8.982433      22.850633      20.802300       0.084012      44.044777 0.40906666E+03  0.94727985E+04                                11.149259                            6.853111      -0.297013       1.913497                    0.998885      26.966957      76.967139       0.614340       0.430539      -1.055260      -0.001555      -0.002000       0.000116       0.002536      -0.005014       0.006548      -0.006641      -0.000154      -0.140449      -0.047955       0.018394       0.029562             18.616127      22.215093      16.050364       0.388893      22.233928      -0.386627      11.399362          -0.000000
          360              C       7.928727      21.796927      20.802300       0.078826      49.141452 0.42346383E+03  0.98733894E+04                                11.851721                            6.925769      -0.296093       1.906570                    0.998735      27.220158      77.493806       0.618451       0.424767      -1.060754      -0.001157      -0.001510       0.000323       0.001929       0.012648      -0.019769       0.019234      -0.000447      -0.021733      -0.035732       0.016270       0.019463             20.191676      23.901383      14.625171       3.034237      24.010217      -3.134715      12.663428          -0.000000
          361              C      15.716276      25.888324       6.934100       0.632607      24.908790 0.23398667E+03  0.47792720E+04                                 8.028800                            5.473825      -0.077906       2.042563                    0.999470      21.837043      61.299555       0.624473       0.480200      -1.012441      -0.041857       0.041867      -0.000017       0.059201       0.096372      -0.003221      -0.003210       0.000001      -0.130334      -0.074650      -0.043572       0.118222             11.481120      12.726206      -8.002971       0.058598      12.726952       0.057744       8.990201           0.000000
          362              C      16.760274      24.844326       6.934100      -0.045067      44.653340 0.44619281E+03  0.10503246E+05                                11.050974                            7.034501      -0.135812       1.955649                    0.999113      27.817163      78.665011       0.625648       0.415887      -1.070124       0.033582      -0.033609      -0.000018       0.047511       0.017325      -0.003576      -0.003597      -0.000056      -0.070745      -0.024065      -0.005534       0.029599             17.402767      20.543001     -14.590063       0.089994      20.545715       0.088775      11.119586           0.000000
          363              C      18.753967      22.850633       6.934100       0.083999      44.044694 0.40907294E+03  0.94729856E+04                                11.149233                            6.853163      -0.297015       1.913493                    0.998885      26.967243      76.968268       0.614338       0.430539      -1.055259       0.001555      -0.002000      -0.000118       0.002536       0.005007       0.006550       0.006642      -0.000154      -0.140454      -0.047957       0.018402       0.029556             18.615450      22.213700     -16.049583       0.389160      22.233487       0.386396      11.399163          -0.000000
          364              C      19.807673      21.796927       6.934100       0.078832      49.141175 0.42346494E+03  0.98734329E+04                                11.851706                            6.925801      -0.296122       1.906561                    0.998735      27.220222      77.494336       0.618446       0.424770      -1.060751       0.001156      -0.001510      -0.000323       0.001928      -0.012645      -0.019768      -0.019234      -0.000447      -0.021730      -0.035730       0.016266       0.019464             20.191206      23.900181     -14.624540       3.034410      24.010043       3.134612      12.663395          -0.000000
          365              C      15.716276       1.848076      20.802300       0.632614      24.908183 0.23398859E+03  0.47793256E+04                                 8.028667                            5.473862      -0.077990       2.042534                    0.999470      21.837175      61.300207       0.624468       0.480202      -1.012439      -0.041886      -0.041849       0.000010       0.059210      -0.096365       0.003237      -0.003215      -0.000011      -0.130345      -0.074641      -0.043577       0.118218             11.480700      12.725567       8.002743      -0.059555      12.726716       0.056610       8.989816           0.000000
          366              C      16.760274       2.892074      20.802300      -0.045100      44.654518 0.44621489E+03  0.10503916E+05                                11.051163                            7.034690      -0.135860       1.955625                    0.999113      27.818006      78.668440       0.625636       0.415889      -1.070121       0.033560       0.033643       0.000025       0.047520      -0.017318       0.003587      -0.003611      -0.000049      -0.070763      -0.024075      -0.005524       0.029598             17.403211      20.543364      14.590447      -0.091069      20.546143       0.087449      11.120124           0.000000
          367              C      18.753967       4.885767      20.802300       0.084029      44.044824 0.40905929E+03  0.94725838E+04                                11.149284                            6.853055      -0.297020       1.913499                    0.998885      26.966658      76.966069       0.614342       0.430540      -1.055260       0.001543       0.002012       0.000112       0.002538      -0.005023      -0.006547       0.006638      -0.000137      -0.140445      -0.047953       0.018384       0.029569             18.616723      22.215570      16.051117      -0.388796      22.235079       0.386679      11.399518          -0.000000
          368              C      19.807673       5.939473      20.802300       0.078816      49.142009 0.42346505E+03  0.98734175E+04                                11.851783                            6.925758      -0.296065       1.906578                    0.998735      27.220203      77.493740       0.618455       0.424765      -1.060756       0.001154       0.001514       0.000321       0.001930       0.012654       0.019769      -0.019232      -0.000436      -0.021742      -0.035734       0.016276       0.019459             20.192442      23.901976      14.626168      -3.033917      24.011820       3.134953      12.663530          -0.000000
          369              C       6.934100      12.020124       1.848076       0.632587      24.911794 0.23399097E+03  0.47793722E+04                                 8.029471                            5.473833      -0.077816       2.042586                    0.999470      21.837206      61.299683       0.624481       0.480192      -1.012447      -0.000019       0.041857      -0.041858       0.059196       0.003218       0.003218       0.096366      -0.065176       0.065183      -0.074640      -0.043580       0.118220             11.484453       8.990323      -0.059958      -0.056256      12.731621      -8.007011      12.731414           0.000000
          370              C       6.934100      10.976126       2.892074      -0.045110      44.660379 0.44619690E+03  0.10503319E+05                                11.052183                            7.034494      -0.135791       1.955657                    0.999112      27.817056      78.663444       0.625656       0.415882      -1.070132       0.000003      -0.033587       0.033590       0.047501       0.003595       0.003599       0.017298      -0.035347       0.035346      -0.024052      -0.005516       0.029568             17.409695      11.119636      -0.092689      -0.086600      20.555461     -14.598920      20.553989           0.000000
          371              C       6.934100       8.982433       4.885767       0.084297      44.010710 0.40900038E+03  0.94708142E+04                                11.143406                            6.852690      -0.296113       1.913742                    0.998878      26.963444      76.953542       0.614346       0.430556      -1.055257       0.000010      -0.001863       0.001846       0.002623      -0.006527      -0.006529       0.005016      -0.070272       0.070310      -0.047970       0.018411       0.029559             18.605787      11.395402      -0.393763      -0.386621      22.213657     -16.039394      22.208302          -0.000000
          372              C       6.934100       7.928727       5.939473       0.077177      48.970273 0.42366603E+03  0.98786731E+04                                11.822282                            6.924669      -0.287293       1.909057                    0.998783      27.231238      77.511952       0.618907       0.424430      -1.061030      -0.000038      -0.000759       0.000805       0.001107       0.019833       0.019837      -0.012215      -0.010470       0.010454      -0.035917       0.015704       0.020212             20.126784      12.642754      -3.087538      -3.075972      23.874054     -14.558305      23.863545          -0.000000
          373              C      20.802300      12.020124      25.888324       0.632579      24.911835 0.23399153E+03  0.47793861E+04                                 8.029477                            5.473839      -0.077815       2.042587                    0.999470      21.837227      61.299746       0.624481       0.480192      -1.012448       0.000019       0.041848       0.041865       0.059194      -0.003218       0.003219      -0.096363      -0.065188       0.065187      -0.074633      -0.043587       0.118220             11.484452       8.990344       0.059809      -0.056525      12.731713       8.006986      12.731299           0.000000
          374              C      20.802300      10.976126      24.844326      -0.045089      44.659262 0.44618454E+03  0.10502950E+05                                11.052004                            7.034397      -0.135772       1.955668                    0.999112      27.816597      78.661722       0.625661       0.415882      -1.070132      -0.000002      -0.033594      -0.033577       0.047497      -0.003597       0.003601      -0.017309      -0.035350       0.035350      -0.024054      -0.005525       0.029579             17.409344      11.119495       0.092446      -0.086970      20.555260      14.598548      20.553276           0.000000
          375              C      20.802300       8.982433      22.850633       0.084281      44.010801 0.40900358E+03  0.94709007E+04                                11.143381                            6.852696      -0.296088       1.913747                    0.998878      26.963574      76.953801       0.614349       0.430553      -1.055259      -0.000009      -0.001868      -0.001840       0.002622       0.006524      -0.006528      -0.005008      -0.070271       0.070322      -0.047970       0.018420       0.029550             18.605542      11.395399       0.393731      -0.386741      22.213732      16.039076      22.207495          -0.000000
          376              C      20.802300       7.928727      21.796927       0.077192      48.969533 0.42365954E+03  0.98784816E+04                                11.822172                            6.924625      -0.287301       1.909058                    0.998783      27.230958      77.510941       0.618908       0.424431      -1.061030       0.000039      -0.000760      -0.000802       0.001105      -0.019836       0.019840       0.012207      -0.010462       0.010457      -0.035916       0.015694       0.020221             20.126360      12.642683       3.087673      -3.075863      23.873942      14.557833      23.862456          -0.000000
          377              C       6.934100      15.716276      25.888324       0.632577      24.910542 0.23399487E+03  0.47794702E+04                                 8.029143                            5.473875      -0.077891       2.042559                    0.999470      21.837345      61.300121       0.624479       0.480192      -1.012448      -0.000015      -0.041869       0.041849       0.059198      -0.003228      -0.003224       0.096354      -0.065186       0.065196      -0.074624      -0.043588       0.118212             11.483010       8.988649       0.060170       0.056279      12.730019      -8.006048      12.730363           0.000000
          378              C       6.934100      16.760274      24.844326      -0.045094      44.657123 0.44619011E+03  0.10503125E+05                                11.051616                            7.034454      -0.135800       1.955657                    0.999112      27.816838      78.662846       0.625656       0.415884      -1.070130      -0.000001       0.033577      -0.033600       0.047502      -0.003607      -0.003613       0.017310      -0.035358       0.035344      -0.024060      -0.005525       0.029585             17.407363      11.118055       0.093303       0.086107      20.552350     -14.596804      20.551684           0.000000
          379              C       6.934100      18.753967      22.850633       0.084297      44.009855 0.40899793E+03  0.94707417E+04                                11.143231                            6.852663      -0.296104       1.913746                    0.998878      26.963368      76.953218       0.614348       0.430555      -1.055257       0.000012       0.001861      -0.001847       0.002622       0.006521       0.006523       0.005016      -0.070275       0.070303      -0.047968       0.018411       0.029556             18.604463      11.394907       0.393888       0.386570      22.211825     -16.038007      22.206656          -0.000000
          380              C       6.934100      19.807673      21.796927       0.077180      48.969392 0.42366244E+03  0.98785628E+04                                11.822112                            6.924631      -0.287275       1.909064                    0.998783      27.231086      77.511271       0.618910       0.424429      -1.061032      -0.000038       0.000759      -0.000804       0.001106      -0.019836      -0.019838      -0.012213      -0.010471       0.010452      -0.035919       0.015702       0.020217             20.125587      12.642389       3.087448       3.075996      23.872271     -14.557047      23.862102          -0.000000
          381              C      20.802300      15.716276       1.848076       0.632583      24.910521 0.23399461E+03  0.47794627E+04                                 8.029135                            5.473869      -0.077887       2.042560                    0.999470      21.837326      61.300027       0.624480       0.480191      -1.012449       0.000015      -0.041877      -0.041842       0.059198       0.003228      -0.003223      -0.096357      -0.065175       0.065194      -0.074630      -0.043582       0.118212             11.482995       8.988611      -0.060329       0.056004      12.729936       8.006061      12.730439           0.000000
          382              C      20.802300      16.760274       2.892074      -0.045111      44.657949 0.44619980E+03  0.10503413E+05                                11.051744                            7.034528      -0.135814       1.955648                    0.999112      27.817196      78.664152       0.625653       0.415884      -1.070130       0.000001       0.033569       0.033612       0.047504       0.003605      -0.003611      -0.017301      -0.035355       0.035341      -0.024058      -0.005517       0.029575             17.407582      11.118083      -0.093570       0.085720      20.552477      14.597064      20.552184           0.000000
          383              C      20.802300      18.753967       4.885767       0.084307      44.009891 0.40899581E+03  0.94706829E+04                                11.143265                            6.852657      -0.296119       1.913742                    0.998878      26.963274      76.952976       0.614346       0.430557      -1.055256      -0.000012       0.001855       0.001853       0.002622      -0.006524       0.006525      -0.005021      -0.070276       0.070291      -0.047967       0.018406       0.029562             18.604663      11.394790      -0.393982       0.386395      22.211925      16.038320      22.207273          -0.000000
          384              C      20.802300      19.807673       5.939473       0.077171      48.969853 0.42366620E+03  0.98786728E+04                                11.822183                            6.924655      -0.287270       1.909064                    0.998783      27.231244      77.511815       0.618910       0.424428      -1.061032       0.000038       0.000757       0.000807       0.001107       0.019835      -0.019836       0.012218      -0.010476       0.010446      -0.035919       0.015708       0.020211             20.125803      12.642137      -3.087331       3.075945      23.872492      14.557435      23.862780          -0.000000
          385              C      20.802300      21.770578      19.834022      -0.170528      47.979373 0.52470246E+03  0.12918066E+05                                11.472162                            7.601335       0.020915       1.961673                    0.999749      31.258760      91.694261       0.602454       0.412950      -1.067377       0.000799      -0.015259       0.013556       0.020427       0.020839       0.021636      -0.006483      -0.029535       0.032677      -0.040607       0.016466       0.024141             17.082315      23.307125      -8.606127      -8.379139      14.078709       0.168113      13.861111          -0.000001
          386              C       6.934100       5.965822      19.834022      -0.170531      47.979270 0.52470526E+03  0.12918148E+05                                11.472152                            7.601361       0.020922       1.961675                    0.999749      31.258772      91.694229       0.602452       0.412951      -1.067377      -0.000797       0.015260       0.013557       0.020428       0.020835      -0.021636       0.006484      -0.029543       0.032672      -0.040607       0.016469       0.024138             17.082194      23.307072      -8.606027       8.379289      14.078671      -0.168387      13.860838          -0.000001
          387              C       6.934100      21.770578       7.902378      -0.170526      47.979059 0.52470261E+03  0.12918070E+05                                11.472137                            7.601352       0.020913       1.961675                    0.999749      31.258648      91.693911       0.602451       0.412952      -1.067375      -0.000797      -0.015256      -0.013557       0.020425      -0.020838       0.021637       0.006480      -0.029543       0.032658      -0.040608       0.016465       0.024143             17.082282      23.306950       8.605825      -8.379363      14.078534      -0.168150      13.861362          -0.000001
          388              C      20.802300       5.965822       7.902378      -0.170532      47.979384 0.52471066E+03  0.12918331E+05                                11.472199                            7.601420       0.020891       1.961664                    0.999749      31.258982      91.695403       0.602447       0.412953      -1.067374       0.000797       0.015257      -0.013558       0.020426      -0.020836      -0.021636      -0.006485      -0.029542       0.032652      -0.040606       0.016469       0.024137             17.082040      23.306132       8.605813       8.379378      14.078850       0.168442      13.861137          -0.000001
          389              C      19.834022      20.802300      21.770578      -0.170014      47.933949 0.52465166E+03  0.12917094E+05                                11.467249                            7.602573       0.021431       1.961847                    0.999751      31.259123      91.710018       0.602186       0.413125      -1.067215       0.013643       0.000781      -0.015328       0.020536       0.021837      -0.006323       0.021012       0.031063       0.027998      -0.040795       0.016307       0.024488             17.072241      13.841726      -8.385343       0.191615      23.315771      -8.612116      14.059227          -0.000001
          390              C      19.834022       6.934100       5.965822      -0.170016      47.933951 0.52465734E+03  0.12917275E+05                                11.467280                            7.602636       0.021420       1.961844                    0.999751      31.259224      91.710599       0.602181       0.413127      -1.067213       0.013641      -0.000783       0.015329       0.020535      -0.021833       0.006324       0.021013       0.031069       0.027987      -0.040794       0.016309       0.024485             17.072124      13.841293       8.384983      -0.191267      23.316282      -8.611835      14.058798          -0.000001
          391              C       7.902378       6.934100      21.770578      -0.170012      47.933470 0.52465029E+03  0.12917045E+05                                11.467183                            7.602572       0.021444       1.961854                    0.999751      31.258951      91.709298       0.602186       0.413126      -1.067215      -0.013644      -0.000782      -0.015327       0.020535       0.021836       0.006321      -0.021012       0.031066       0.028005      -0.040795       0.016307       0.024488             17.072086      13.841591      -8.385213      -0.191341      23.316078       8.611668      14.058588          -0.000001
          392              C       7.902378      20.802300       5.965822      -0.170020      47.934709 0.52466266E+03  0.12917455E+05                                11.467408                            7.602678       0.021392       1.961832                    0.999751      31.259551      91.712119       0.602178       0.413128      -1.067211      -0.013641       0.000784       0.015329       0.020534      -0.021832      -0.006328      -0.021014       0.031064       0.027976      -0.040793       0.016310       0.024483             17.072572      13.841925       8.385309       0.191563      23.315983       8.612428      14.059807          -0.000001
          393              C      21.770578      19.834022      20.802300      -0.170268      47.956243 0.52467498E+03  0.12917519E+05                                11.469646                            7.601939       0.021162       1.961759                    0.999750      31.258854      91.701919       0.602320       0.413038      -1.067295      -0.013630       0.015263      -0.000762       0.020477      -0.006391       0.021760       0.020907       0.001457      -0.060596      -0.040697       0.016377       0.024319             17.077062      13.847297       0.179844      -8.377451      14.072910      -8.613657      23.310979          -0.000001
          394              C       5.965822      19.834022       6.934100      -0.170277      47.956943 0.52468303E+03  0.12917762E+05                                11.469759                            7.601999       0.021169       1.961757                    0.999750      31.259056      91.702549       0.602318       0.413038      -1.067296       0.013633       0.015265       0.000764       0.020481       0.006397       0.021753      -0.020903       0.001461      -0.060614      -0.040695       0.016386       0.024309             17.077522      13.847429      -0.180006      -8.377818      14.072923       8.613880      23.312213          -0.000001
          395              C      21.770578       7.902378       6.934100      -0.170280      47.957118 0.52468749E+03  0.12917908E+05                                11.469801                            7.602041       0.021155       1.961751                    0.999750      31.259229      91.703394       0.602315       0.413039      -1.067294      -0.013631      -0.015266       0.000762       0.020481       0.006399      -0.021754       0.020901       0.001460      -0.060610      -0.040694       0.016387       0.024308             17.077513      13.847449      -0.180089       8.377838      14.073300      -8.613905      23.311790          -0.000001
          396              C       5.965822       7.902378      20.802300      -0.170276      47.957023 0.52468618E+03  0.12917881E+05                                11.469793                            7.602036       0.021134       1.961745                    0.999750      31.259296      91.703925       0.602314       0.413039      -1.067293       0.013630      -0.015264      -0.000760       0.020478      -0.006398      -0.021759      -0.020903       0.001455      -0.060590      -0.040695       0.016383       0.024312             17.077388      13.847859       0.180025       8.377873      14.073295       8.613739      23.311011          -0.000001
          397              C       6.934100       5.965822       7.902378      -0.170532      47.979668 0.52470927E+03  0.12918284E+05                                11.472243                            7.601406       0.020899       1.961667                    0.999749      31.258915      91.695059       0.602448       0.412953      -1.067374      -0.000797       0.015258      -0.013557       0.020426       0.020836       0.021636      -0.006484      -0.029542       0.032659      -0.040606       0.016469       0.024138             17.082618      23.307398      -8.606231      -8.379413      14.079086       0.168244      13.861370          -0.000001
          398              C      20.802300      21.770578       7.902378      -0.170527      47.978775 0.52470399E+03  0.12918117E+05                                11.472093                            7.601366       0.020904       1.961671                    0.999749      31.258715      91.694253       0.602450       0.412953      -1.067375       0.000797      -0.015255      -0.013558       0.020425       0.020838      -0.021637       0.006480      -0.029543       0.032652      -0.040607       0.016465       0.024142             17.081703      23.305683      -8.605407       8.379327      14.078298      -0.168348      13.861128          -0.000001
          399              C      20.802300       5.965822      19.834022      -0.170533      47.979981 0.52470914E+03  0.12918280E+05                                11.472267                            7.601388       0.020901       1.961665                    0.999749      31.259028      91.695409       0.602451       0.412951      -1.067376       0.000799       0.015261       0.013556       0.020428      -0.020837       0.021635       0.006487      -0.029533       0.032677      -0.040606       0.016470       0.024137             17.082649      23.307570       8.606532      -8.379188      14.079261      -0.168207      13.861118          -0.000001
          400              C       6.934100      21.770578      19.834022      -0.170525      47.978661 0.52469859E+03  0.12917935E+05                                11.472046                            7.601307       0.020936       1.961682                    0.999749      31.258505      91.693080       0.602456       0.412950      -1.067378      -0.000798      -0.015259       0.013557       0.020427      -0.020837      -0.021637      -0.006480      -0.029544       0.032672      -0.040608       0.016465       0.024143             17.081858      23.306625       8.605621       8.379238      14.078119       0.168294      13.860830          -0.000001
          401              C       7.902378       6.934100       5.965822      -0.170017      47.934287 0.52465746E+03  0.12917278E+05                                11.467337                            7.602636       0.021421       1.961844                    0.999751      31.259231      91.710608       0.602181       0.413127      -1.067213      -0.013641      -0.000783       0.015329       0.020535       0.021833      -0.006325       0.021013       0.031069       0.027989      -0.040794       0.016309       0.024485             17.072695      13.841880      -8.385449       0.191550      23.316748      -8.612342      14.059456          -0.000001
          402              C       7.902378      20.802300      21.770578      -0.170015      47.933892 0.52465549E+03  0.12917222E+05                                11.467255                            7.602614       0.021415       1.961841                    0.999751      31.259271      91.710809       0.602183       0.413126      -1.067213      -0.013643       0.000783      -0.015327       0.020534      -0.021835       0.006325       0.021014       0.031061       0.027992      -0.040794       0.016308       0.024486             17.071963      13.841636       8.385073      -0.191355      23.315314      -8.611754      14.058939          -0.000001
          403              C      19.834022      20.802300       5.965822      -0.170020      47.934372 0.52466252E+03  0.12917451E+05                                11.467351                            7.602678       0.021391       1.961832                    0.999751      31.259543      91.712107       0.602178       0.413128      -1.067211       0.013640       0.000784       0.015329       0.020534       0.021832       0.006328      -0.021014       0.031064       0.027973      -0.040793       0.016310       0.024483             17.072002      13.841338      -8.384844      -0.191280      23.315519       8.611922      14.059148          -0.000001
          404              C      19.834022       6.934100      21.770578      -0.170011      47.933528 0.52464648E+03  0.12916918E+05                                11.467178                            7.602532       0.021460       1.961859                    0.999751      31.258804      91.708508       0.602189       0.413125      -1.067217       0.013644      -0.000779      -0.015329       0.020536      -0.021838      -0.006320      -0.021010       0.031068       0.028012      -0.040796       0.016306       0.024490             17.072364      13.841681       8.385483       0.191602      23.316534       8.612030      14.058876          -0.000001
          405              C       5.965822       7.902378       6.934100      -0.170279      47.957233 0.52468702E+03  0.12917894E+05                                11.469823                            7.602039       0.021154       1.961751                    0.999750      31.259213      91.703352       0.602315       0.413039      -1.067294       0.013632      -0.015266       0.000762       0.020480      -0.006398       0.021755       0.020901       0.001460      -0.060609      -0.040695       0.016386       0.024308             17.077812      13.847782       0.180027      -8.377952      14.073428      -8.614081      23.312226          -0.000001
          406              C      21.770578       7.902378      20.802300      -0.170270      47.956534 0.52467897E+03  0.12917652E+05                                11.469710                            7.601979       0.021148       1.961753                    0.999750      31.259011      91.702726       0.602317       0.413039      -1.067294      -0.013629      -0.015263      -0.000760       0.020476       0.006393       0.021761      -0.020905       0.001456      -0.060590      -0.040696       0.016378       0.024318             17.077353      13.847650      -0.179864      -8.377584      14.073416       8.613859      23.310992          -0.000001
          407              C       5.965822      19.834022      20.802300      -0.170274      47.956733 0.52468217E+03  0.12917749E+05                                11.469730                            7.601996       0.021149       1.961751                    0.999750      31.259138      91.703120       0.602317       0.413038      -1.067294       0.013632       0.015263      -0.000763       0.020479       0.006396      -0.021757       0.020905       0.001456      -0.060595      -0.040695       0.016382       0.024313             17.077099      13.847506      -0.180005       8.377740      14.072789      -8.613539      23.311000          -0.000001
          408              C      21.770578      19.834022       6.934100      -0.170278      47.956827 0.52468349E+03  0.12917776E+05                                11.469738                            7.602001       0.021169       1.961757                    0.999750      31.259071      91.702590       0.602318       0.413038      -1.067296      -0.013633       0.015266       0.000764       0.020481      -0.006397      -0.021753      -0.020903       0.001462      -0.060616      -0.040695       0.016386       0.024309             17.077223      13.847097       0.180068       8.377705      14.072795       8.613703      23.311777          -0.000001
          409              C      26.604755      24.907287      13.868200       0.116404      33.522365 0.36591005E+03  0.81974132E+04                                 9.004055                            6.307806       0.288586       2.101073                    0.999732      26.091653      72.002415       0.670486       0.407768      -1.075316       0.074412      -0.008277      -0.000015       0.074871       0.012476       0.000005      -0.000001       0.021295       0.149997      -0.041402      -0.008597       0.049999             12.350437      10.469113       0.808464       0.000040      21.548982      -0.000040       5.033216           0.000000
          410              C      26.540961      26.332938      13.868200      -0.174115      43.094944 0.49753643E+03  0.11996377E+05                                10.507242                            7.289978       0.239596       2.035633                    0.999764      30.078853      85.185304       0.634194       0.400552      -1.083714       0.010784       0.002392      -0.000017       0.011047      -0.023258       0.000007      -0.000000       0.005003       0.044288      -0.030773       0.014763       0.016011             14.982486      10.954040       1.256584       0.000047      28.329057      -0.000033       5.664361           0.000000
          411              C       1.131645       2.829113      13.868200       0.116413      33.521589 0.36590342E+03  0.81972199E+04                                 9.003915                            6.307753       0.288608       2.101086                    0.999732      26.091301      72.001031       0.670489       0.407769      -1.075316      -0.074410       0.008275      -0.000012       0.074869       0.012472      -0.000002       0.000000       0.021297       0.150010      -0.041401      -0.008602       0.050003             12.350178      10.468909       0.808657       0.000026      21.548487       0.000017       5.033139           0.000000
          412              C       1.195439       1.403462      13.868200      -0.174106      43.093505 0.49752231E+03  0.11995934E+05                                10.506973                            7.289854       0.239645       2.035654                    0.999764      30.078374      85.183174       0.634203       0.400550      -1.083717      -0.010782      -0.002388      -0.000013       0.011043      -0.023253      -0.000003      -0.000000       0.005012       0.044298      -0.030771       0.014766       0.016005             14.981974      10.953714       1.256773       0.000035      28.327993       0.000027       5.664213           0.000000
          413              C       1.131645      24.907287      13.868200       0.116411      33.521686 0.36590463E+03  0.81972533E+04                                 9.003925                            6.307759       0.288609       2.101084                    0.999732      26.091368      72.001231       0.670490       0.407768      -1.075317      -0.074410      -0.008275      -0.000012       0.074869      -0.012473      -0.000002      -0.000000       0.021299       0.150003      -0.041401      -0.008600       0.050001             12.350188      10.468921      -0.808655       0.000025      21.548501      -0.000017       5.033143           0.000000
          414              C       1.195439      26.332938      13.868200      -0.174106      43.093527 0.49752248E+03  0.11995939E+05                                10.506978                            7.289857       0.239640       2.035652                    0.999764      30.078376      85.183196       0.634203       0.400550      -1.083717      -0.010782       0.002389      -0.000013       0.011044       0.023254      -0.000003       0.000000       0.005009       0.044302      -0.030772       0.014767       0.016005             14.981979      10.953717      -1.256767       0.000035      28.328006      -0.000027       5.664215           0.000000
          415              C      26.604755       2.829113      13.868200       0.116407      33.522266 0.36590884E+03  0.81973797E+04                                 9.004045                            6.307800       0.288585       2.101074                    0.999732      26.091586      72.002214       0.670486       0.407769      -1.075315       0.074411       0.008277      -0.000015       0.074870      -0.012476       0.000005       0.000001       0.021293       0.150005      -0.041402      -0.008600       0.050002             12.350426      10.469101      -0.808466       0.000040      21.548966       0.000040       5.033212           0.000000
          416              C      26.540961       1.403462      13.868200      -0.174115      43.094921 0.49753624E+03  0.11996371E+05                                10.507238                            7.289976       0.239602       2.035635                    0.999764      30.078850      85.185280       0.634194       0.400552      -1.083714       0.010784      -0.002391      -0.000017       0.011046       0.023257       0.000007       0.000000       0.005005       0.044284      -0.030772       0.014761       0.016011             14.982481      10.954037      -1.256591       0.000047      28.329045       0.000033       5.664360           0.000000
          417              C      13.868200      26.604755      24.907287       0.116394      33.521320 0.36590820E+03  0.81973408E+04                                 9.003756                            6.307746       0.288648       2.101087                    0.999732      26.091643      72.001660       0.670498       0.407763      -1.075322      -0.000007       0.074413      -0.008273       0.074871       0.000001       0.000001       0.012478       0.064324      -0.106952      -0.041403      -0.008584       0.049987             12.348701       5.032714       0.000005       0.000076      10.468953       0.807996      21.544435           0.000000
          418              C      13.868200      26.540961      26.332938      -0.174100      43.091926 0.49751874E+03  0.11995824E+05                                10.506673                            7.289834       0.239622       2.035648                    0.999764      30.078257      85.182703       0.634203       0.400550      -1.083717      -0.000005       0.010785       0.002395       0.011048       0.000001       0.000001      -0.023258       0.019665      -0.029654      -0.030779       0.014775       0.016004             14.979327       5.663500       0.000007       0.000102      10.953419       1.256233      28.321062           0.000000
          419              C      13.868200       1.131645       2.829113       0.116422      33.519848 0.36589246E+03  0.81968921E+04                                 9.003535                            6.307644       0.288662       2.101109                    0.999732      26.090786      71.998651       0.670499       0.407767      -1.075320      -0.000001      -0.074408       0.008270       0.074866      -0.000000       0.000000       0.012468       0.064357      -0.106965      -0.041402      -0.008604       0.050006             12.348476       5.032649      -0.000001       0.000087      10.468667       0.808378      21.544110           0.000000
          420              C      13.868200       1.195439       1.403462      -0.174085      43.089380 0.49749327E+03  0.11995022E+05                                10.506191                            7.289604       0.239736       2.035692                    0.999764      30.077408      85.178855       0.634221       0.400546      -1.083723      -0.000002      -0.010779      -0.002382       0.011039      -0.000000       0.000001      -0.023248       0.019655      -0.029697      -0.030772       0.014777       0.015995             14.978514       5.663267       0.000004       0.000119      10.952858       1.256593      28.319418           0.000000
          421              C      13.868200       1.131645      24.907287       0.116407      33.519979 0.36589748E+03  0.81970247E+04                                 9.003499                            6.307653       0.288694       2.101110                    0.999732      26.091079      71.999319       0.670505       0.407763      -1.075324      -0.000007      -0.074410      -0.008268       0.074868      -0.000001       0.000001      -0.012471       0.064326      -0.106969      -0.041402      -0.008589       0.049991             12.348210       5.032571      -0.000005       0.000076      10.468573      -0.808375      21.543486           0.000000
          422              C      13.868200       1.195439      26.332938      -0.174083      43.089120 0.49749114E+03  0.11994958E+05                                10.506150                            7.289592       0.239709       2.035686                    0.999764      30.077314      85.178533       0.634221       0.400546      -1.083723      -0.000005      -0.010780       0.002388       0.011042      -0.000001       0.000001       0.023249       0.019672      -0.029687      -0.030776       0.014784       0.015992             14.978323       5.663211      -0.000007       0.000102      10.952779      -1.256594      28.318979           0.000000
          423              C      13.868200      26.604755       2.829113       0.116409      33.521190 0.36590319E+03  0.81972085E+04                                 9.003792                            6.307737       0.288616       2.101086                    0.999732      26.091350      72.000994       0.670493       0.407767      -1.075318      -0.000001       0.074411       0.008275       0.074870       0.000000       0.000000      -0.012475       0.064355      -0.106948      -0.041402      -0.008600       0.050002             12.348967       5.032793       0.000001       0.000087      10.469047      -0.807997      21.545062           0.000000
          424              C      13.868200      26.540961       1.403462      -0.174103      43.092185 0.49752086E+03  0.11995888E+05                                10.506715                            7.289846       0.239649       2.035655                    0.999764      30.078350      85.183025       0.634203       0.400550      -1.083717      -0.000002       0.010784      -0.002389       0.011045       0.000000       0.000001       0.023257       0.019647      -0.029664      -0.030775       0.014768       0.016007             14.979519       5.663556      -0.000004       0.000119      10.953499      -1.256230      28.321502           0.000000
          425              C      24.907287      13.868200      26.604755       0.116391      33.523528 0.36590502E+03  0.81972433E+04                                 9.004162                            6.307699       0.288648       2.101086                    0.999732      26.091599      72.001188       0.670505       0.407760      -1.075325      -0.008269      -0.000008       0.074410       0.074868       0.000000       0.012474       0.000001      -0.085630      -0.042985      -0.041399      -0.008580       0.049979             12.351757      21.549475      -0.000011       0.808751       5.033902       0.000005      10.471893           0.000000
          426              C      26.332938      13.868200      26.540961      -0.174085      43.093343 0.49749710E+03  0.11995140E+05                                10.506905                            7.289649       0.239700       2.035681                    0.999764      30.077504      85.179274       0.634216       0.400547      -1.083721       0.002390      -0.000007       0.010783       0.011045       0.000001      -0.023254       0.000002      -0.024676      -0.014660      -0.030779       0.014781       0.015998             14.983050      28.328398      -0.000018       1.257072       5.664719       0.000003      10.956032           0.000000
          427              C       2.829113      13.868200       1.131645       0.116409      33.521905 0.36589155E+03  0.81968491E+04                                 9.003859                            6.307587       0.288697       2.101113                    0.999732      26.090889      71.998328       0.670511       0.407761      -1.075327       0.008264      -0.000008      -0.074407       0.074864      -0.000000       0.012466      -0.000001      -0.085644      -0.042984      -0.041398      -0.008588       0.049986             12.351182      21.548348       0.000011       0.809138       5.033736      -0.000005      10.471461           0.000000
          428              C       1.403462      13.868200       1.195439      -0.174065      43.090109 0.49746511E+03  0.11994137E+05                                10.506304                            7.289371       0.239804       2.035725                    0.999764      30.076406      85.174432       0.634236       0.400543      -1.083728      -0.002381      -0.000007      -0.010778       0.011038      -0.000001      -0.023244      -0.000002      -0.024700      -0.014653      -0.030776       0.014792       0.015984             14.981896      28.325978       0.000018       1.257456       5.664389      -0.000003      10.955320           0.000000
          429              C      24.907287      13.868200       1.131645       0.116409      33.521919 0.36589181E+03  0.81968560E+04                                 9.003860                            6.307588       0.288698       2.101113                    0.999732      26.090902      71.998364       0.670511       0.407761      -1.075327      -0.008264      -0.000008      -0.074407       0.074865       0.000000      -0.012466      -0.000001      -0.085643      -0.042982      -0.041398      -0.008587       0.049985             12.351173      21.548329      -0.000011      -0.809106       5.033734      -0.000005      10.471456           0.000000
          430              C      26.332938      13.868200       1.195439      -0.174064      43.090077 0.49746474E+03  0.11994126E+05                                10.506300                            7.289368       0.239803       2.035726                    0.999764      30.076390      85.174376       0.634236       0.400543      -1.083728       0.002382      -0.000007      -0.010778       0.011038       0.000001       0.023244      -0.000002      -0.024700      -0.014655      -0.030776       0.014793       0.015983             14.981878      28.325942      -0.000018      -1.257412       5.664385      -0.000003      10.955308           0.000000
          431              C       2.829113      13.868200      26.604755       0.116394      33.523442 0.36590405E+03  0.81972162E+04                                 9.004152                            6.307694       0.288647       2.101087                    0.999732      26.091545      72.001019       0.670504       0.407761      -1.075325       0.008269      -0.000008       0.074410       0.074868      -0.000000      -0.012474       0.000001      -0.085632      -0.042989      -0.041399      -0.008582       0.049981             12.351736      21.549437       0.000011      -0.808721       5.033895       0.000005      10.471875          -0.000000
          432              C       1.403462      13.868200      26.540961      -0.174085      43.093287 0.49749653E+03  0.11995122E+05                                10.506895                            7.289644       0.239704       2.035682                    0.999764      30.077485      85.179192       0.634217       0.400547      -1.083722      -0.002389      -0.000007       0.010783       0.011044      -0.000001       0.023254       0.000002      -0.024676      -0.014657      -0.030779       0.014781       0.015998             14.983027      28.328350       0.000018      -1.257035       5.664712       0.000003      10.956017           0.000000
          433              C      11.039087      12.736555       0.000000       0.116498      33.519130 0.36586295E+03  0.81960105E+04                                 9.003141                            6.307141       0.288975       2.101186                    0.999733      26.090414      71.995070       0.670570       0.407735      -1.075349      -0.008118       0.074392       0.000007       0.074834       0.012536       0.000000      -0.000002      -0.021366       0.150075      -0.041483      -0.008542       0.050025             12.351244      21.544853       0.804041       0.000047      10.475623      -0.000010       5.033257           0.000000
          434              C      12.464738      12.672761       0.000000      -0.174463      43.142966 0.49759509E+03  0.11997810E+05                                10.514765                            7.289597       0.239023       2.035407                    0.999763      30.080542      85.182402       0.634334       0.400463      -1.083804       0.002331       0.010713       0.000008       0.010964      -0.023251       0.000000      -0.000002      -0.005439       0.043752      -0.030702       0.014584       0.016118             15.007776      28.378499       1.257439       0.000016      10.974843      -0.000010       5.669985           0.000000
          435              C      16.697313      14.999845       0.000000       0.114149      33.391921 0.36651856E+03  0.82144665E+04                                 8.978856                            6.311937       0.297662       2.103496                    0.999754      26.117646      72.089432       0.670443       0.407625      -1.075409       0.009631      -0.074022       0.000009       0.074646       0.012086      -0.000000       0.000002      -0.021693       0.152544      -0.041663      -0.009185       0.050848             12.280297      21.366786       0.773285      -0.000091      10.458473       0.000005       5.015633          -0.000000
          436              C      15.271662      15.063639       0.000000      -0.173057      42.742018 0.49769025E+03  0.12003134E+05                                10.446821                            7.292797       0.220739       2.029938                    0.999747      30.096110      85.294232       0.633739       0.400738      -1.083396      -0.005451      -0.011693       0.000009       0.012901      -0.023141       0.000000       0.000003      -0.006311       0.043531      -0.030610       0.014510       0.016100             14.784649      27.614457       1.461565      -0.000081      11.114608       0.000005       5.624882           0.000000
          437              C      11.039087      14.999845       0.000000       0.114150      33.391873 0.36651793E+03  0.82144491E+04                                 8.978851                            6.311933       0.297661       2.103496                    0.999754      26.117611      72.089322       0.670443       0.407625      -1.075409      -0.009631      -0.074022       0.000007       0.074646      -0.012085       0.000000       0.000002      -0.021692       0.152548      -0.041663      -0.009186       0.050849             12.280300      21.366801      -0.773281       0.000047      10.458464       0.000010       5.015635          -0.000000
          438              C      12.464738      15.063639       0.000000      -0.173057      42.742011 0.49769017E+03  0.12003131E+05                                10.446819                            7.292796       0.220742       2.029939                    0.999747      30.096109      85.294220       0.633739       0.400738      -1.083397       0.005450      -0.011693       0.000008       0.012901       0.023141       0.000000       0.000002      -0.006312       0.043529      -0.030610       0.014510       0.016100             14.784654      27.614471      -1.461562       0.000016      11.114608       0.000010       5.624885           0.000000
          439              C      16.697313      12.736555       0.000000       0.116497      33.519179 0.36586358E+03  0.81960281E+04                                 9.003146                            6.307144       0.288975       2.101185                    0.999733      26.090449      71.995180       0.670570       0.407735      -1.075349       0.008118       0.074392       0.000009       0.074834      -0.012536      -0.000000      -0.000002      -0.021368       0.150071      -0.041483      -0.008541       0.050024             12.351242      21.544839      -0.804044      -0.000092      10.475632      -0.000005       5.033256           0.000000
          440              C      15.271662      12.672761       0.000000      -0.174463      43.142977 0.49759521E+03  0.11997814E+05                                10.514768                            7.289598       0.239020       2.035406                    0.999763      30.080544      85.182420       0.634334       0.400463      -1.083804      -0.002332       0.010713       0.000009       0.010964       0.023252       0.000000      -0.000003      -0.005438       0.043754      -0.030702       0.014585       0.016118             15.007771      28.378486      -1.257442      -0.000083      10.974845      -0.000005       5.669983           0.000000
          441              C      12.736555       0.000000      16.697313       0.116680      33.508107 0.36577197E+03  0.81934013E+04                                 9.001185                            6.306408       0.289261       2.101342                    0.999733      26.086027      71.978690       0.670606       0.407742      -1.075352       0.074356       0.000004       0.008157       0.074802      -0.000001      -0.012489      -0.000000      -0.064565      -0.107231      -0.041501      -0.008653       0.050154             12.348347      10.471471      -0.000005      -0.804494       5.032655      -0.000067      21.540916           0.000000
          442              C      12.672761       0.000000      15.271662      -0.174347      43.109162 0.49735901E+03  0.11990555E+05                                10.508717                            7.287839       0.239730       2.035771                    0.999763      30.071967      85.149322       0.634422       0.400460      -1.083819       0.010693       0.000004      -0.002417       0.010963      -0.000001       0.023170       0.000000      -0.019335      -0.029638      -0.030616       0.014607       0.016009             14.994020      10.964653      -0.000004      -1.252807       5.666738      -0.000048      28.350670           0.000000
          443              C      14.999845       0.000000      11.039087       0.116068      33.497224 0.36603227E+03  0.82009586E+04                                 8.999183                            6.309002       0.288582       2.101031                    0.999732      26.096165      72.021934       0.670390       0.407787      -1.075287      -0.074309       0.000004      -0.008376       0.074780       0.000001      -0.012360       0.000000      -0.064075      -0.107203      -0.041354      -0.008551       0.049905             12.334394      10.469160       0.000005      -0.807424       5.030492       0.000067      21.503530           0.000000
          444              C      15.063639       0.000000      12.464738      -0.172974      43.004082 0.49739310E+03  0.11993562E+05                                10.493464                            7.290929       0.230360       2.032803                    0.999753      30.082338      85.232392       0.633812       0.400772      -1.083429      -0.010722       0.000004       0.002264       0.010958       0.000001       0.022661      -0.000000      -0.019847      -0.031096      -0.030388       0.015106       0.015282             14.930670      10.967531       0.000004      -1.268723       5.657049       0.000048      28.167431           0.000000
          445              C      14.999845       0.000000      16.697313       0.114482      33.419920 0.36639636E+03  0.82109158E+04                                 8.984272                            6.310729       0.297618       2.103521                    0.999753      26.113109      72.069690       0.670543       0.407605      -1.075439      -0.074128       0.000004       0.009522       0.074737       0.000001       0.012194      -0.000000      -0.065669      -0.108482      -0.041682      -0.009233       0.050915             12.302129      10.461148       0.000005       0.775309       5.020204      -0.000067      21.425035           0.000000
          446              C      15.063639       0.000000      15.271662      -0.174099      42.826712 0.49775083E+03  0.12003486E+05                                10.459839                            7.291386       0.229556       2.032699                    0.999759      30.090019      85.238820       0.634120       0.400534      -1.083667      -0.011658       0.000004      -0.005646       0.012953       0.000001      -0.023868       0.000000      -0.018245      -0.029605      -0.031065       0.014057       0.017008             14.841635      11.102422       0.000004       1.448763       5.633602      -0.000047      27.788881           0.000000
          447              C      12.736555       0.000000      11.039087       0.116222      33.536865 0.36599507E+03  0.81998462E+04                                 9.006696                            6.308463       0.288345       2.100932                    0.999732      26.095849      72.017813       0.670459       0.407759      -1.075315       0.074445       0.000004      -0.008235       0.074899      -0.000001       0.012518       0.000000      -0.064123      -0.106795      -0.041378      -0.008483       0.049861             12.359829      10.476298      -0.000005       0.808952       5.035801       0.000067      21.567389           0.000000
          448              C      12.672761       0.000000      12.464738      -0.174219      43.132854 0.49775332E+03  0.12003030E+05                                10.514050                            7.291583       0.238938       2.035293                    0.999764      30.086722      85.215337       0.634116       0.400554      -1.083702       0.010799       0.000004       0.002301       0.011041      -0.000001      -0.023335      -0.000000      -0.019472      -0.030068      -0.030858       0.014748       0.016111             15.005158      10.967605      -0.000004       1.262400       5.670022       0.000048      28.377847           0.000000
          449              C       0.000000      11.039087      14.999845       0.114158      33.391334 0.36652750E+03  0.82147536E+04                                 8.978864                            6.312081       0.297579       2.103473                    0.999753      26.117903      72.091571       0.670422       0.407634      -1.075399       0.000003      -0.009641      -0.074024       0.074649      -0.000000       0.000001      -0.012090       0.087133      -0.043814      -0.041666      -0.009203       0.050869             12.279137       5.015045       0.000042      -0.000012      21.366302      -0.772848      10.456064           0.000000
          450              C       0.000000      12.464738      15.063639      -0.173094      42.744828 0.49774141E+03  0.12004744E+05                                10.447379                            7.293229       0.220599       2.029874                    0.999747      30.097893      85.302189       0.633709       0.400744      -1.083386       0.000003       0.005455      -0.011695       0.012905      -0.000000       0.000001       0.023148       0.024880      -0.012272      -0.030605       0.014486       0.016119             14.784367       5.624676       0.000031      -0.000011      27.615283      -1.460942      11.113143           0.000000
          451              C       0.000000      16.697313      12.736555       0.116506      33.518467 0.36587150E+03  0.81962847E+04                                 9.003128                            6.307278       0.288898       2.101165                    0.999732      26.090660      71.997106       0.670550       0.407743      -1.075339       0.000002       0.008128       0.074395       0.074838      -0.000000      -0.000000      -0.012540       0.085734      -0.043062      -0.041486      -0.008558       0.050044             12.350001       5.032641      -0.000026      -0.000017      21.544166      -0.803642      10.473196           0.000000
          452              C       0.000000      15.271662      12.672761      -0.174498      43.145577 0.49764331E+03  0.11999326E+05                                10.515287                            7.290006       0.238889       2.035347                    0.999763      30.082187      85.189761       0.634306       0.400469      -1.083794       0.000002      -0.002337       0.010716       0.010968       0.000000      -0.000000       0.023258       0.024560      -0.013703      -0.030698       0.014564       0.016134             15.007409       5.669751      -0.000017      -0.000015      28.379133      -1.256863      10.973342           0.000000
          453              C       0.000000      11.039087      12.736555       0.116509      33.518372 0.36587028E+03  0.81962505E+04                                 9.003118                            6.307272       0.288897       2.101166                    0.999732      26.090591      71.996891       0.670549       0.407744      -1.075338       0.000002      -0.008128       0.074395       0.074837       0.000000      -0.000000       0.012540       0.085737      -0.043069      -0.041486      -0.008560       0.050047             12.350006       5.032645       0.000026      -0.000017      21.544195       0.803635      10.473179           0.000000
          454              C       0.000000      12.464738      12.672761      -0.174498      43.145557 0.49764307E+03  0.11999318E+05                                10.515283                            7.290003       0.238895       2.035348                    0.999763      30.082182      85.189728       0.634306       0.400469      -1.083795       0.000002       0.002335       0.010716       0.010967      -0.000000      -0.000000      -0.023258       0.024559      -0.013698      -0.030697       0.014562       0.016135             15.007419       5.669755       0.000017      -0.000015      28.379161       1.256856      10.973341           0.000000
          455              C       0.000000      16.697313      14.999845       0.114155      33.391431 0.36652876E+03  0.82147888E+04                                 8.978874                            6.312087       0.297580       2.103471                    0.999753      26.117974      72.091789       0.670422       0.407633      -1.075399       0.000003       0.009641      -0.074025       0.074650       0.000000       0.000001       0.012091       0.087130      -0.043807      -0.041666      -0.009201       0.050866             12.279131       5.015041      -0.000041      -0.000012      21.366272       0.772855      10.456081           0.000000
          456              C       0.000000      15.271662      15.063639      -0.173094      42.744843 0.49774158E+03  0.12004750E+05                                10.447383                            7.293232       0.220593       2.029873                    0.999747      30.097895      85.302214       0.633708       0.400744      -1.083386       0.000003      -0.005456      -0.011695       0.012906       0.000000       0.000001      -0.023149       0.024881      -0.012278      -0.030606       0.014487       0.016119             14.784357       5.624671      -0.000031      -0.000011      27.615255       1.460950      11.113144           0.000000
          457              N       0.000000      24.244665      13.868200      -0.183012      36.976908 0.44755368E+03  0.10448167E+05                                 9.466075                            6.934424      -0.159732       2.006652                    0.995963      26.588815      72.695196       0.651185       0.402909      -1.088461       0.000000       0.122374      -0.000012       0.122374      -0.000000       0.000001      -0.000000       0.084387       0.183765      -0.072821       0.011566       0.061255             12.865020      12.215305      -0.000186       0.000039      20.864925      -0.000025       5.514829          -0.000000
          458              N       0.000000       3.491735      13.868200      -0.183007      36.976689 0.44755080E+03  0.10448081E+05                                 9.466037                            6.934401      -0.159732       2.006654                    0.995962      26.588713      72.694823       0.651186       0.402909      -1.088461       0.000000      -0.122372      -0.000012       0.122372       0.000000       0.000001       0.000000       0.084389       0.183769      -0.072823       0.011566       0.061256             12.864967      12.215265       0.000186       0.000039      20.864826       0.000025       5.514811          -0.000000
          459              N      13.868200       0.000000      24.244665      -0.183043      36.977168 0.44756230E+03  0.10448400E+05                                 9.466014                            6.934440      -0.159662       2.006665                    0.995964      26.589161      72.695850       0.651192       0.402903      -1.088467      -0.000008       0.000001       0.122383       0.122383      -0.000000       0.000001      -0.000000       0.049685      -0.218434      -0.072811       0.011563       0.061248             12.864023       5.514565      -0.000000       0.000074      12.215693      -0.000368      20.861811          -0.000000
          460              N      13.868200       0.000000       3.491735      -0.183011      36.976381 0.44754652E+03  0.10447940E+05                                 9.465917                            6.934335      -0.159683       2.006669                    0.995963      26.588585      72.693973       0.651195       0.402905      -1.088465      -0.000000       0.000001      -0.122374       0.122374      -0.000000       0.000000       0.000000       0.049693      -0.218469      -0.072823       0.011565       0.061258             12.864210       5.514616       0.000000       0.000081      12.215679       0.000369      20.862336          -0.000000
          461              N      24.244665      13.868200       0.000000      -0.183053      36.980289 0.44756954E+03  0.10448611E+05                                 9.466593                            6.934495      -0.159661       2.006660                    0.995964      26.589399      72.696646       0.651190       0.402903      -1.088467       0.122386      -0.000008       0.000001       0.122386       0.000001      -0.000001       0.000000      -0.134057       0.034688      -0.072810       0.011563       0.061247             12.867317      20.866545      -0.000008      -0.000378       5.515982      -0.000000      12.219424          -0.000000
          462              N       3.491735      13.868200       0.000000      -0.183051      36.980180 0.44756810E+03  0.10448569E+05                                 9.466574                            6.934483      -0.159661       2.006661                    0.995964      26.589348      72.696458       0.651191       0.402903      -1.088467      -0.122386      -0.000008       0.000001       0.122386      -0.000001       0.000001      -0.000000      -0.134059       0.034688      -0.072811       0.011563       0.061248             12.867291      20.866495       0.000008       0.000404       5.515973       0.000000      12.219404          -0.000000
          463              N      10.376465      13.868200       0.000000      -0.183044      36.946497 0.44761406E+03  0.10450196E+05                                 9.460912                            6.935488      -0.158560       2.006998                    0.995981      26.591518      72.710835       0.651034       0.402978      -1.088386       0.122587       0.000384       0.000006       0.122587      -0.000249       0.000000      -0.000000      -0.084742       0.184533      -0.073128       0.011616       0.061511             12.843094      20.800353      -0.008810       0.000082      12.218613       0.000000       5.510318          -0.000000
          464              N      17.359935      13.868200       0.000000      -0.183047      36.946604 0.44761552E+03  0.10450240E+05                                 9.460930                            6.935500      -0.158561       2.006997                    0.995981      26.591570      72.711024       0.651034       0.402978      -1.088386      -0.122587       0.000384       0.000008       0.122588       0.000249      -0.000000      -0.000000      -0.084742       0.184531      -0.073127       0.011616       0.061510             12.843109      20.800370       0.008810      -0.000120      12.218635      -0.000000       5.510321          -0.000000
          465              N      13.868200       0.000000      17.359935      -0.183010      36.949632 0.44755596E+03  0.10448433E+05                                 9.461655                            6.935025      -0.158650       2.007020                    0.995976      26.589156      72.701415       0.651062       0.402977      -1.088394       0.000348       0.000004      -0.122527       0.122528      -0.000000       0.000220       0.000000      -0.049840      -0.219357      -0.073119       0.011640       0.061480             12.850064      12.217324       0.000000       0.004515       5.511912      -0.000100      20.820957          -0.000000
          466              N      13.868200       0.000000      10.376465      -0.183060      36.978182 0.44761556E+03  0.10450036E+05                                 9.466163                            6.934902      -0.159630       2.006629                    0.995968      26.591326      72.704995       0.651159       0.402909      -1.088454       0.000035       0.000004       0.122431       0.122431      -0.000000      -0.000030      -0.000000      -0.049743      -0.218474      -0.072825       0.011541       0.061284             12.864998      12.220116       0.000000      -0.004427       5.515462       0.000100      20.859415          -0.000000
          467              N       0.000000      10.376465      13.868200      -0.182998      36.943032 0.44759537E+03  0.10449669E+05                                 9.460382                            6.935397      -0.158634       2.006990                    0.995980      26.590835      72.709045       0.651030       0.402984      -1.088380       0.000002       0.122573       0.000383       0.122573      -0.000000       0.000000      -0.000249       0.134660       0.034858      -0.073140       0.011620       0.061520             12.840729       5.509192       0.000050      -0.000021      20.798265      -0.008777      12.214730          -0.000000
          468              N       0.000000      17.359935      13.868200      -0.183003      36.943241 0.44759825E+03  0.10449754E+05                                 9.460418                            6.935419      -0.158635       2.006988                    0.995980      26.590937      72.709418       0.651029       0.402984      -1.088380       0.000002      -0.122574       0.000383       0.122574       0.000000       0.000000       0.000249       0.134657       0.034857      -0.073139       0.011620       0.061519             12.840757       5.509199      -0.000050      -0.000021      20.798298       0.008777      12.214774          -0.000000
          469              O      26.304647      21.900939      15.294406      -0.573367      39.902639 0.56447309E+03  0.13760206E+05                                 9.404607                            7.382416       0.207548       2.107682                    0.997647      28.111320      74.840055       0.693968       0.362064      -1.134570       0.007095      -0.033302       0.001701       0.034092       0.053809       0.041844      -0.046652       0.026927       0.036504      -0.097301       0.044859       0.052442             12.347380      12.327546       4.172698      -6.068971      12.155548      -4.459304      12.559047          -0.000000
          470              O       1.431753       5.835461      15.294406      -0.573371      39.902696 0.56447322E+03  0.13760208E+05                                 9.404612                            7.382410       0.207554       2.107683                    0.997647      28.111351      74.840103       0.693969       0.362063      -1.134570      -0.007089       0.033302       0.001702       0.034091       0.053807      -0.041842       0.046652       0.026932       0.036498      -0.097299       0.044857       0.052442             12.347439      12.327600       4.172892       6.069014      12.155643       4.459376      12.559073          -0.000000
          471              O       1.431753      21.900939      12.441994      -0.573386      39.903562 0.56447554E+03  0.13760270E+05                                 9.404747                            7.382401       0.207605       2.107696                    0.997647      28.111475      74.840309       0.693973       0.362061      -1.134573      -0.007097      -0.033306      -0.001725       0.034098      -0.053805       0.041839       0.046654       0.026929       0.036519      -0.097298       0.044862       0.052436             12.348228      12.328043      -4.173359      -6.069148      12.157358       4.459874      12.559284          -0.000000
          472              O      26.304647       5.835461      12.441994      -0.573388      39.903872 0.56448150E+03  0.13760456E+05                                 9.404804                            7.382448       0.207597       2.107692                    0.997647      28.111570      74.840742       0.693970       0.362062      -1.134572       0.007100       0.033308      -0.001728       0.034100      -0.053805      -0.041838      -0.046653       0.026926       0.036525      -0.097297       0.044863       0.052434             12.348227      12.327887      -4.173189       6.069098      12.157388      -4.459853      12.559406          -0.000000
          473              O      15.294406      26.304647      21.900939      -0.573328      39.901130 0.56440804E+03  0.13758198E+05                                 9.404366                            7.381941       0.207608       2.107719                    0.997647      28.110180      74.835420       0.693998       0.362059      -1.134576       0.001702       0.007099      -0.033281       0.034072       0.041852      -0.046648       0.053813       0.004795      -0.058626      -0.097305       0.044857       0.052448             12.348204      12.559926      -6.069754      -4.459388      12.329135       4.172791      12.155551          -0.000000
          474              O      15.294406       1.431753       5.835461      -0.573374      39.904237 0.56444696E+03  0.13759387E+05                                 9.404852                            7.382185       0.207612       2.107702                    0.997647      28.111099      74.838581       0.693988       0.362058      -1.134576       0.001712      -0.007094       0.033300       0.034090      -0.041846       0.046660       0.053810       0.004791      -0.058664      -0.097310       0.044864       0.052445             12.349224      12.561115       6.070493       4.459488      12.330292       4.173008      12.156266          -0.000000
          475              O      12.441994       1.431753      21.900939      -0.573348      39.901638 0.56441260E+03  0.13758327E+05                                 9.404426                            7.381940       0.207663       2.107731                    0.997647      28.110394      74.835863       0.694003       0.362056      -1.134579      -0.001719      -0.007095      -0.033286       0.034078       0.041847       0.046654      -0.053808       0.004793      -0.058642      -0.097304       0.044860       0.052444             12.348664      12.560159      -6.070051       4.459617      12.329742      -4.173236      12.156090          -0.000000
          476              O      12.441994      26.304647       5.835461      -0.573369      39.904889 0.56444946E+03  0.13759468E+05                                 9.404983                            7.382215       0.207598       2.107699                    0.997647      28.111086      74.838694       0.693985       0.362059      -1.134575      -0.001714       0.007104       0.033301       0.034093      -0.041847      -0.046658      -0.053812       0.004801      -0.058655      -0.097310       0.044866       0.052444             12.349660      12.561244       6.070393      -4.459794      12.330207      -4.173046      12.157527          -0.000000
          477              O      21.900939      15.294406      26.304647      -0.573349      39.905457 0.56442340E+03  0.13758682E+05                                 9.405201                            7.382062       0.207592       2.107703                    0.997647      28.110750      74.837531       0.693989       0.362061      -1.134573      -0.033292       0.001695       0.007115       0.034086      -0.046655       0.053818       0.041853      -0.031707       0.022103      -0.097313       0.044867       0.052447             12.352188      12.156282      -4.461120       4.174215      12.565737      -6.073609      12.334543          -0.000000
          478              O       5.835461      15.294406       1.431753      -0.573355      39.905424 0.56442095E+03  0.13758603E+05                                 9.405184                            7.382031       0.207606       2.107707                    0.997647      28.110758      74.837404       0.693993       0.362059      -1.134574       0.033291       0.001692      -0.007099       0.034081       0.046655       0.053815      -0.041852      -0.031706       0.022128      -0.097311       0.044863       0.052448             12.352294      12.156360       4.461209       4.174592      12.565693       6.073750      12.334830          -0.000000
          479              O      21.900939      12.441994       1.431753      -0.573370      39.906539 0.56442753E+03  0.13758798E+05                                 9.405366                            7.382057       0.207646       2.107715                    0.997647      28.110951      74.837927       0.693994       0.362058      -1.134576      -0.033296      -0.001710      -0.007104       0.034089       0.046658      -0.053812       0.041848      -0.031714       0.022119      -0.097310       0.044867       0.052442             12.353127      12.158087       4.461706      -4.175034      12.566006      -6.073905      12.335289          -0.000000
          480              O       5.835461      12.441994      26.304647      -0.573367      39.906712 0.56443224E+03  0.13758948E+05                                 9.405406                            7.382103       0.207632       2.107711                    0.997647      28.110986      74.838219       0.693990       0.362059      -1.134574       0.033298      -0.001714       0.007120       0.034094      -0.046658      -0.053815      -0.041849      -0.031716       0.022095      -0.097312       0.044871       0.052441             12.353066      12.158042      -4.461620      -4.174675      12.566085       6.073799      12.335072          -0.000000
          481              O       8.032739      12.436447      26.310194      -0.573268      39.901404 0.56438910E+03  0.13757642E+05                                 9.404591                            7.381881       0.207391       2.107657                    0.997647      28.109678      74.834203       0.693991       0.362065      -1.134569      -0.033256       0.007129      -0.001660       0.034052       0.053809       0.046665      -0.041848      -0.026913       0.036534      -0.097312       0.044874       0.052438             12.349676      12.151315       4.170897       4.457268      12.333480       6.073281      12.564231          -0.000000
          482              O      19.703661      15.299953      26.310194      -0.573257      39.892444 0.56434910E+03  0.13756392E+05                                 9.402922                            7.381582       0.207709       2.107783                    0.997645      28.108628      74.830098       0.694012       0.362061      -1.134574       0.033255      -0.007173      -0.001672       0.034061       0.053829      -0.046687       0.041830      -0.026824       0.036518      -0.097325       0.044926       0.052399             12.345024      12.144622       4.168438      -4.455095      12.328775      -6.070982      12.561674          -0.000000
          483              O       8.032739      15.299953       1.426206      -0.573264      39.892374 0.56435001E+03  0.13756416E+05                                 9.402895                            7.381578       0.207727       2.107788                    0.997645      28.108672      74.830156       0.694014       0.362061      -1.134575      -0.033253      -0.007175       0.001686       0.034060      -0.053828      -0.046685      -0.041828      -0.026822       0.036532      -0.097322       0.044926       0.052396             12.344874      12.144434      -4.168302      -4.454834      12.328642       6.070899      12.561547          -0.000000
          484              O      19.703661      12.436447       1.426206      -0.573273      39.901192 0.56438788E+03  0.13757600E+05                                 9.404539                            7.381862       0.207409       2.107662                    0.997647      28.109682      74.834105       0.693994       0.362064      -1.134570       0.033254       0.007131       0.001673       0.034051      -0.053808       0.046663       0.041847      -0.026909       0.036547      -0.097310       0.044875       0.052436             12.349465      12.151068      -4.170741       4.456977      12.333304      -6.073157      12.564023          -0.000000
          485              O      12.436447       1.426206      19.703661      -0.573341      39.904476 0.56445192E+03  0.13759566E+05                                 9.405041                            7.382284       0.207440       2.107649                    0.997647      28.111038      74.839063       0.693973       0.362064      -1.134569       0.007119       0.001691       0.033291       0.034085       0.041835      -0.053799       0.046654      -0.004813      -0.058687      -0.097294       0.044862       0.052432             12.350160      12.331712      -6.072164      -4.171575      12.563779       4.458235      12.154988          -0.000000
          486              O      15.299953       1.426206       8.032739      -0.573297      39.900888 0.56439438E+03  0.13757789E+05                                 9.404418                            7.381890       0.207505       2.107698                    0.997646      28.109715      74.834113       0.693995       0.362063      -1.134572      -0.007108       0.001701      -0.033244       0.034038      -0.041855      -0.053812      -0.046657      -0.004798      -0.058548      -0.097307       0.044870       0.052437             12.349194      12.330011       6.070920      -4.171857      12.562579      -4.458740      12.154992          -0.000000
          487              O      15.299953      26.310194      19.703661      -0.573340      39.899405 0.56443462E+03  0.13759024E+05                                 9.404104                            7.382169       0.207740       2.107765                    0.997646      28.110381      74.836733       0.693979       0.362064      -1.134570      -0.007166      -0.001699       0.033296       0.034101       0.041820       0.053820      -0.046679      -0.004852      -0.058562      -0.097311       0.044915       0.052397             12.347882      12.329281      -6.071092       4.170335      12.562518      -4.457253      12.151846          -0.000000
          488              O      12.436447      26.310194       8.032739      -0.573306      39.904763 0.56441596E+03  0.13758464E+05                                 9.405149                            7.382068       0.207484       2.107686                    0.997646      28.110085      74.835815       0.693981       0.362066      -1.134568       0.007110      -0.001694      -0.033250       0.034044      -0.041858       0.053813       0.046660      -0.004800      -0.058565      -0.097313       0.044871       0.052441             12.351603      12.332321       6.072170       4.173074      12.563895       4.459945      12.158595          -0.000000
          489              O       1.426206       8.032739      15.299953      -0.573282      39.889733 0.56440286E+03  0.13758038E+05                                 9.402335                            7.381959       0.207676       2.107765                    0.997645      28.109288      74.832914       0.693990       0.362064      -1.134572       0.001694      -0.033266      -0.007163       0.034071      -0.046682      -0.041819      -0.053820       0.031686       0.021991      -0.097310       0.044920       0.052390             12.340072      12.554963      -4.453007       6.066218      12.143701      -4.166669      12.321553          -0.000000
          490              O       1.426206      19.703661      12.436447      -0.573292      39.898528 0.56444055E+03  0.13759217E+05                                 9.403974                            7.382241       0.207360       2.107639                    0.997647      28.110300      74.836856       0.693971       0.362067      -1.134567       0.001679       0.033266       0.007114       0.034060       0.046660       0.041837      -0.053800       0.031737       0.022122      -0.097298       0.044868       0.052431             12.344666      12.557514       4.455171      -6.068520      12.150286      -4.169069      12.326197          -0.000000
          491              O      26.310194       8.032739      12.436447      -0.573294      39.898832 0.56444434E+03  0.13759335E+05                                 9.404032                            7.382271       0.207352       2.107636                    0.997647      28.110363      74.837144       0.693968       0.362068      -1.134566      -0.001676      -0.033267       0.007112       0.034060       0.046660      -0.041836       0.053799       0.031736       0.022127      -0.097297       0.044867       0.052430             12.344802      12.557566       4.455285       6.068584      12.150461       4.169205      12.326380          -0.000000
          492              O      26.310194      19.703661      15.299953      -0.573277      39.889598 0.56439915E+03  0.13757925E+05                                 9.402319                            7.381936       0.207671       2.107765                    0.997645      28.109208      74.832639       0.693991       0.362064      -1.134572      -0.001689       0.033266      -0.007164       0.034070      -0.046683       0.041820       0.053821       0.031683       0.021994      -0.097312       0.044920       0.052392             12.340134      12.555083      -4.453195      -6.066269      12.143780       4.166709      12.321538          -0.000000
          493              O       1.431753       5.835461      12.441994      -0.573388      39.903702 0.56447780E+03  0.13760340E+05                                 9.404771                            7.382417       0.207605       2.107695                    0.997647      28.111517      74.840473       0.693972       0.362061      -1.134573      -0.007096       0.033308      -0.001726       0.034099       0.053804       0.041839      -0.046654       0.026930       0.036520      -0.097297       0.044862       0.052436             12.348273      12.328111       4.173378      -6.069182      12.157391      -4.459878      12.559318          -0.000000
          494              O      26.304647      21.900939      12.441994      -0.573386      39.903733 0.56447925E+03  0.13760387E+05                                 9.404781                            7.382433       0.207597       2.107693                    0.997647      28.111528      74.840579       0.693971       0.362061      -1.134572       0.007101      -0.033307      -0.001727       0.034099       0.053805      -0.041838       0.046654       0.026924       0.036524      -0.097297       0.044863       0.052434             12.348182      12.327819       4.173171       6.069064      12.157355       4.459849      12.559372          -0.000000
          495              O      26.304647       5.835461      15.294406      -0.573369      39.902779 0.56447537E+03  0.13760275E+05                                 9.404630                            7.382431       0.207548       2.107681                    0.997647      28.111363      74.840220       0.693967       0.362064      -1.134570       0.007095       0.033303       0.001702       0.034093      -0.053808       0.041843       0.046651       0.026928       0.036506      -0.097300       0.044858       0.052442             12.347425      12.327614      -4.172716      -6.069005      12.155580       4.459307      12.559081          -0.000000
          496              O       1.431753      21.900939      15.294406      -0.573369      39.902557 0.56447096E+03  0.13760138E+05                                 9.404588                            7.382394       0.207554       2.107684                    0.997647      28.111309      74.839939       0.693970       0.362063      -1.134570      -0.007089      -0.033301       0.001701       0.034090      -0.053807      -0.041843      -0.046652       0.026931       0.036497      -0.097299       0.044857       0.052442             12.347393      12.327531      -4.172874       6.068980      12.155610      -4.459372      12.559039          -0.000000
          497              O      12.441994       1.431753       5.835461      -0.573370      39.904639 0.56444367E+03  0.13759286E+05                                 9.404930                            7.382163       0.207612       2.107704                    0.997647      28.111023      74.838312       0.693990       0.362058      -1.134576      -0.001711      -0.007094       0.033299       0.034090       0.041847      -0.046658       0.053810       0.004791      -0.058662      -0.097309       0.044863       0.052446             12.349720      12.561152      -6.070487      -4.459887      12.330415       4.173407      12.157592          -0.000000
          498              O      12.441994      26.304647      21.900939      -0.573347      39.901888 0.56441839E+03  0.13758509E+05                                 9.404477                            7.381992       0.207649       2.107726                    0.997647      28.110458      74.836245       0.693999       0.362057      -1.134577      -0.001722       0.007106      -0.033288       0.034081      -0.041847       0.046653       0.053810       0.004804      -0.058636      -0.097305       0.044863       0.052442             12.348603      12.560250       6.069957       4.459523      12.329533       4.172875      12.156025          -0.000000
          499              O      15.294406      26.304647       5.835461      -0.573373      39.904486 0.56445274E+03  0.13759569E+05                                 9.404904                            7.382238       0.207598       2.107698                    0.997647      28.111162      74.838962       0.693983       0.362059      -1.134574       0.001715       0.007104       0.033301       0.034094       0.041846       0.046659      -0.053812       0.004801      -0.058657      -0.097310       0.044867       0.052444             12.349164      12.561207      -6.070399       4.459394      12.330083      -4.172647      12.156201          -0.000000
          500              O      15.294406       1.431753      21.900939      -0.573329      39.900880 0.56440226E+03  0.13758016E+05                                 9.404314                            7.381889       0.207622       2.107724                    0.997647      28.110116      74.835038       0.694003       0.362057      -1.134577       0.001699      -0.007089      -0.033279       0.034068      -0.041852      -0.046649      -0.053811       0.004785      -0.058632      -0.097305       0.044855       0.052450             12.348264      12.559834       6.069848      -4.459481      12.329344      -4.173153      12.155616          -0.000000
          501              O       5.835461      12.441994       1.431753      -0.573370      39.906565 0.56442789E+03  0.13758809E+05                                 9.405370                            7.382059       0.207646       2.107715                    0.997647      28.110956      74.837950       0.693994       0.362058      -1.134576       0.033297      -0.001711      -0.007106       0.034089      -0.046658       0.053812       0.041848      -0.031714       0.022118      -0.097310       0.044867       0.052442             12.353174      12.158127      -4.461731       4.175064      12.566050      -6.073945      12.335345          -0.000000
          502              O      21.900939      12.441994      26.304647      -0.573365      39.906600 0.56443035E+03  0.13758890E+05                                 9.405388                            7.382090       0.207633       2.107711                    0.997647      28.110949      74.838079       0.693990       0.362059      -1.134574      -0.033298      -0.001713       0.007121       0.034094       0.046658       0.053815      -0.041849      -0.031715       0.022093      -0.097312       0.044871       0.052441             12.353067      12.158049       4.461641       4.174688      12.566094       6.073803      12.335059          -0.000000
          503              O       5.835461      15.294406      26.304647      -0.573351      39.905570 0.56442529E+03  0.13758740E+05                                 9.405220                            7.382075       0.207591       2.107702                    0.997647      28.110787      74.837671       0.693988       0.362061      -1.134573       0.033292       0.001695       0.007114       0.034086       0.046654      -0.053818       0.041853      -0.031708       0.022105      -0.097313       0.044866       0.052446             12.352187      12.156276       4.461099      -4.174203      12.565728      -6.073604      12.334556          -0.000000
          504              O      21.900939      15.294406       1.431753      -0.573354      39.905396 0.56442056E+03  0.13758591E+05                                 9.405179                            7.382028       0.207605       2.107707                    0.997647      28.110752      74.837378       0.693993       0.362059      -1.134574      -0.033290       0.001692      -0.007098       0.034080      -0.046655      -0.053815      -0.041852      -0.031705       0.022129      -0.097311       0.044863       0.052448             12.352247      12.156321      -4.461185      -4.174561      12.565649       6.073710      12.334773          -0.000000
          505              O      19.703661      15.299953       1.426206      -0.573264      39.892335 0.56434944E+03  0.13756398E+05                                 9.402888                            7.381574       0.207727       2.107789                    0.997645      28.108662      74.830112       0.694014       0.362060      -1.134576       0.033252      -0.007175       0.001687       0.034060       0.053828       0.046685      -0.041828      -0.026821       0.036533      -0.097322       0.044926       0.052396             12.344831      12.144417       4.168300       4.454813      12.328605       6.070856      12.561473          -0.000000
          506              O       8.032739      12.436447       1.426206      -0.573274      39.901229 0.56438843E+03  0.13757618E+05                                 9.404546                            7.381866       0.207409       2.107662                    0.997647      28.109692      74.834147       0.693994       0.362064      -1.134570      -0.033254       0.007131       0.001672       0.034051       0.053808      -0.046663       0.041847      -0.026910       0.036546      -0.097310       0.044874       0.052436             12.349507      12.151084       4.170742      -4.456998      12.333341      -6.073200      12.564097          -0.000000
          507              O      19.703661      12.436447      26.310194      -0.573266      39.901301 0.56438755E+03  0.13757594E+05                                 9.404574                            7.381871       0.207390       2.107657                    0.997647      28.109648      74.834091       0.693992       0.362065      -1.134569       0.033256       0.007129      -0.001658       0.034052      -0.053809      -0.046665      -0.041849      -0.026912       0.036532      -0.097313       0.044875       0.052438             12.349657      12.151273      -4.170878      -4.457259      12.333475       6.073284      12.564225          -0.000000
          508              O       8.032739      15.299953      26.310194      -0.573259      39.892549 0.56435069E+03  0.13756440E+05                                 9.402940                            7.381593       0.207709       2.107783                    0.997645      28.108658      74.830212       0.694012       0.362062      -1.134574      -0.033255      -0.007173      -0.001673       0.034061      -0.053829       0.046686       0.041830      -0.026825       0.036520      -0.097324       0.044926       0.052398             12.345043      12.144665      -4.168456       4.455104      12.328781      -6.070979      12.561682          -0.000000
          509              O      15.299953      26.310194       8.032739      -0.573293      39.901053 0.56439442E+03  0.13757793E+05                                 9.404458                            7.381897       0.207493       2.107694                    0.997646      28.109697      74.834123       0.693994       0.362063      -1.134571      -0.007107      -0.001692      -0.033245       0.034038       0.041856      -0.053812       0.046658      -0.004793      -0.058546      -0.097309       0.044870       0.052438             12.349389      12.330176      -6.071034      -4.172030      12.562749       4.459040      12.155243          -0.000000
          510              O      12.436447      26.310194      19.703661      -0.573337      39.904640 0.56445195E+03  0.13759570E+05                                 9.405082                            7.382291       0.207428       2.107646                    0.997647      28.111020      74.839073       0.693971       0.362065      -1.134568       0.007118      -0.001683       0.033292       0.034086      -0.041836      -0.053800      -0.046655      -0.004808      -0.058685      -0.097295       0.044862       0.052434             12.350355      12.331876       6.072278      -4.171748      12.563949      -4.458534      12.155239          -0.000000
          511              O      12.436447       1.426206       8.032739      -0.573310      39.904598 0.56441591E+03  0.13758460E+05                                 9.405108                            7.382061       0.207497       2.107689                    0.997646      28.110102      74.835804       0.693982       0.362066      -1.134568       0.007112       0.001703      -0.033249       0.034044       0.041857       0.053812      -0.046659      -0.004805      -0.058567      -0.097312       0.044872       0.052440             12.351409      12.332157      -6.072057       4.172901      12.563726      -4.459646      12.158344          -0.000000
          512              O      15.299953       1.426206      19.703661      -0.573344      39.899240 0.56443457E+03  0.13759020E+05                                 9.404064                            7.382162       0.207752       2.107768                    0.997646      28.110398      74.836722       0.693981       0.362064      -1.134571      -0.007167       0.001707       0.033295       0.034100      -0.041819       0.053820       0.046678      -0.004858      -0.058564      -0.097310       0.044915       0.052395             12.347687      12.329117       6.070979       4.170162      12.562349       4.456954      12.151596          -0.000000
          513              O      26.310194      19.703661      12.436447      -0.573292      39.898691 0.56444221E+03  0.13759269E+05                                 9.404008                            7.382256       0.207352       2.107636                    0.997647      28.110323      74.836988       0.693969       0.362068      -1.134566      -0.001676       0.033266       0.007112       0.034059      -0.046660      -0.041837      -0.053800       0.031735       0.022125      -0.097298       0.044867       0.052431             12.344742      12.557485      -4.455256       6.068545      12.150402      -4.169184      12.326338          -0.000000
          514              O      26.310194       8.032739      15.299953      -0.573279      39.889738 0.56440127E+03  0.13757990E+05                                 9.402343                            7.381951       0.207671       2.107764                    0.997645      28.109248      74.832794       0.693990       0.362064      -1.134572      -0.001689      -0.033267      -0.007163       0.034071       0.046682       0.041820      -0.053821       0.031684       0.021995      -0.097311       0.044920       0.052392             12.340193      12.555163       4.453224      -6.066308      12.143838      -4.166729      12.321579          -0.000000
          515              O       1.426206      19.703661      15.299953      -0.573280      39.889591 0.56440073E+03  0.13757972E+05                                 9.402311                            7.381944       0.207676       2.107766                    0.997645      28.109248      74.832758       0.693991       0.362064      -1.134572       0.001694       0.033265      -0.007164       0.034070       0.046682      -0.041819       0.053821       0.031685       0.021990      -0.097311       0.044920       0.052390             12.340012      12.554883       4.452978       6.066179      12.143642       4.166649      12.321511          -0.000000
          516              O       1.426206       8.032739      12.436447      -0.573294      39.898669 0.56444267E+03  0.13759282E+05                                 9.403998                            7.382255       0.207360       2.107638                    0.997647      28.110340      74.837011       0.693970       0.362068      -1.134566       0.001679      -0.033267       0.007113       0.034060      -0.046660       0.041837       0.053799       0.031738       0.022123      -0.097298       0.044867       0.052430             12.344725      12.557594      -4.455200      -6.068558      12.150344       4.169089      12.326239          -0.000000

******************************************************
Auxiliary information for the entire system
The total spin magnetic moment of the unit cell is   -0.000048
The total net atomic charge of the unit cell is   -0.000013
Accuracy of reproducing the electrostatic potential in the unit cell:
  The inner radius (bohr) =    5.0000
  The outer radius (bohr) =   12.0000
  Valid grid points have density less than (e/(bohr^3)) =    0.0001
  The number of valid grid points were=      3535483
  The rms potential error without charges in kcal/mol is=      5.23172
  The rms potential error with partial charges in kcal/mol is=      0.48910
  The RRMSE value at monopole order=      0.09349
  The rms potential error with partial charges and cloud penetration in kcal/mol is=      0.49101
  The RRMSE value at monopole order with cloud penetration is=      0.09385
  The rms potential error with partial charges and atomic dipoles in kcal/mol is=      0.28434
  The RRMSE value at dipole order=      0.05435
  The rms potential error with partial charges, atomic dipoles and cloud penetration in kcal/mol is=      0.26738
  The RRMSE value at dipole order with cloud penetration=      0.05111

******************************************************
The electron densities and ab initio electrostatic potential were computed in VASP using the PBE functional and
projector augmented wave method. See the main text of the journal article for a description of computational details.
The atomic charges, dipoles, and quadrupoles were computed with the DDEC6 method as described in
(a) T. A. Manz and N. Gabaldon Limas, RSC Adv. 6 (2016) 47771-47801 DOI: 10.1039/c6ra04656h
(b) N. Gabaldon Limas and T. A. Manz, RSC Adv. 8 (2018) 2678-2707 DOI: 10.1039/c7ra11829e.
For each atom in the material, the electron cloud parameters were fit to the spherically averaged atom-in-material
electron density using radial positions for which this density was between 10^-4 and 10^-2 electrons per cubic bohr.
The polarizabilities, dispersion coefficients, and quantum Drude oscillator (QDO) parameters were fit using the MCLF method.
The magnetic structure of the system was optimized in VASP from the default ferromagnetic initial guess using spin polarization.
The atomic spin moments (ASMs) were computed on this optimized magnetic structure using the DDEC6 partition as inputs
to the method of T. A. Manz and D. S. Sholl, J. Chem. Theory Comput. 7 (2011) 4146-4164 DOI: 10.1021/ct200539n.
The RMSE and RRMSE were computed using a uniform grid with Ewald summation.
