# Supplementary material for: A collection of forcefield precursors for metal–organic frameworks
Source: RSC Adv. 2019 Nov 13;9(63):36492–507. doi: 10.1039/c9ra07327b (PMC9075174; doi:10.1039/c9ra07327b)
Supplement: RA-009-C9RA07327B-s4460 [file RA-009-C9RA07327B-s4460.xyz]

  772
jmolscript: load "" {1 1 1} spacegroup "x,y,z" unitcell [{     22.138600     0.000000     0.000000 }, {      0.000000    22.138600     0.000000 }, {      0.000000     0.000000    36.265100 }]
In     4.792786    11.145457    23.718826     1.622127
In     3.467348    11.079041    26.774161     1.622405
In    17.894852    21.758702    18.926393     1.644295
In    17.351571    11.003548     5.584825     1.620704
In    18.664168    11.058895     8.638347     1.617577
In     4.239542     0.366615     0.781150     1.643772
In    22.085025    15.852345    14.652188     1.620773
In    -0.008191    14.539526    17.708974     1.621801
In    11.444549     6.835293     9.852865     1.646215
In     0.084127     6.280057    32.769870     1.628722
In     0.027452     7.593097    35.829919     1.620767
In    10.702685    15.303307    27.983239     1.644414
In     6.276293     0.072836     3.469482     1.619635
In     7.596861     0.014611     0.416686     1.621683
In    15.317476    10.700250     8.266992     1.644558
In    15.856551    22.053145    21.611098     1.623282
In    14.535098    -0.015718    18.554676     1.621286
In     6.822674    11.443221    26.399542     1.640713
In    11.160290     4.794557    12.551714     1.626038
In    11.097859     3.474432     9.496016     1.622167
In    21.768664    17.897951    17.332542     1.645261
In    11.009526    17.352013    30.665406     1.619470
In    11.059116    18.665496    27.611159     1.620116
In     0.380120     4.237107    35.460740     1.644665
O      6.721279    20.884670    35.468718    -0.654712
O      4.497457    21.132622    35.618493    -0.594026
O      3.996681    12.573396    27.952776    -0.599086
O      6.153645    12.964143    27.480967    -0.609252
O      3.314148    12.497018    23.740948    -0.537061
O      2.401153    12.400273    25.791014    -0.598734
O     17.258146    20.697156    22.103216    -0.558906
O     18.633395    20.614357    20.333842    -0.622581
O      3.454729     9.639368    23.725716    -0.549007
O      2.569406     9.588892    25.782310    -0.663050
O     17.236007     1.364845    21.806930    -0.587401
O     18.599966     1.143016    20.030303    -0.621682
O     19.585798    21.280508    17.929465    -0.361186
O      1.928272    11.106271    27.994481    -0.337526
O      0.978969     9.099629    28.889504    -0.274306
O      5.005316    11.458718    25.632898    -1.143068
O      4.486387    11.267883    21.763774    -0.936785
O     15.410458     1.262564    17.355026    -0.658149
O     17.634723     0.994687    17.500087    -0.596042
O     18.157194     9.570074     9.830018    -0.593841
O     15.999566     9.168923     9.330285    -0.612828
O     18.844376     9.663942     5.588089    -0.566395
O     19.723057     9.731686     7.653387    -0.595764
O      4.883997     1.443215     3.947093    -0.520802
O      3.494799     1.505203     2.186060    -0.625555
O     18.706231    12.496133     5.593529    -0.567071
O     19.570080    12.551036     7.655563    -0.659501
O      4.901486    20.760251     3.656610    -0.566627
O      3.533099    20.984736     1.881796    -0.625322
O      2.543504     0.843702    36.052949    -0.355967
O     20.201694    11.044283     9.860481    -0.339185
O     21.133950    13.060224    10.753690    -0.271794
O     17.114466    10.690730     7.499985    -1.142747
O     17.555688    10.906803     3.615268    -0.953910
O     12.324780    17.790136    26.402443    -0.653288
O     12.082141    15.565650    26.562372    -0.594232
O     20.643580    15.052256    18.896293    -0.593664
O     20.238001    17.202356    18.392208    -0.611796
O     20.746082    14.361753    14.659441    -0.549269
O     20.801650    13.482407    16.727640    -0.597224
O     12.536646     6.183975    13.021709    -0.559382
O     12.564098     7.589776    11.273006    -0.626069
O      1.436795    14.500783    14.663068    -0.566809
O      1.486386    13.631622    16.722200    -0.661590
O      9.713754     6.172684    12.730501    -0.556195
O      9.920085     7.533544    10.950610    -0.625829
O     11.917873     8.523582     8.855575    -0.361372
O     -0.025681    12.998679    18.925668    -0.341659
O      1.986497    12.063102    19.830845    -0.263070
O     21.768664    16.081479    16.566260    -1.143946
O     22.003776    15.595758    12.689521    -0.936931
O      9.809614     4.336730     8.298180    -0.652172
O     10.069078     6.562324     8.433449    -0.594296
O      1.496348     7.060000     0.774260    -0.599893
O      1.919859     4.919861     0.251680    -0.610518
O      1.429268     7.769320    32.770958    -0.574234
O      1.358646     8.642024    34.838068    -0.595977
O      9.638040    15.964144    31.155347    -0.531151
O      9.566089    14.572512    29.394677    -0.627067
O     20.736784     7.638703    32.787640    -0.544128
O     20.663948     8.493917    34.855476    -0.663449
O     12.460268    15.976985    30.856886    -0.582534
O     12.222278    14.601514    29.092951    -0.624379
O     10.219842    13.597971    27.001906    -0.359374
O      0.088112     9.147227     0.766644    -0.337327
O     20.259254    10.116233     1.724043    -0.276306
O      0.376799     6.047159    34.687931    -1.145040
O      0.079256     6.487495    30.794872    -0.938217
O      4.340273     9.797880    27.970184    -0.657428
O      6.563431    10.061772    27.824761    -0.596295
O      7.088558     1.523136    35.516951    -0.596962
O      4.925838     1.900377    35.988397    -0.611185
O      7.766664     1.416206     3.467306    -0.567012
O      8.653979     1.339607     1.405273    -0.596695
O     15.962152     9.636933     5.091257    -0.525007
O     14.569634     9.560333     6.849027    -0.626124
O      7.643794    20.730364     3.476372    -0.566528
O      8.507200    20.669261     1.413976    -0.662661
O     15.976542    12.451191     5.393346    -0.568613
O     14.612362    12.226042     7.175775    -0.624482
O     13.608376    10.216078     9.255579    -0.357232
O      9.138150     0.021696    35.465092    -0.341601
O     10.070406    20.140591    34.579136    -0.268790
O      6.047159     0.361966     1.553234    -1.144393
O      6.460708     0.174231     5.439765    -0.952193
O     17.785044    12.341163     9.830018    -0.652909
O     15.561886    12.075942     9.687859    -0.593145
O     15.050484    20.620335    17.382950    -0.598217
O     17.206120    20.229810    17.867089    -0.608789
O     14.383891    20.695606    21.585350    -0.537159
O     13.470010    20.800100    19.536735    -0.598044
O      6.193938    12.499896    23.223445    -0.558335
O      7.566088    12.577603    24.994995    -0.624253
O     14.491928     1.396503    21.619077    -0.551166
O     13.620552     1.461590    19.557043    -0.665156
O      6.178662     9.703348    23.529885    -0.589058
O      7.543507     9.925841    25.303611    -0.620123
O      8.517162    11.920529    27.387041    -0.357517
O     12.998900    -0.036529    17.327827    -0.336510
O     12.046941     1.973435    16.442959    -0.273450
O     16.080151    21.766450    19.694488    -1.145238
O     15.563214    21.939131    23.568688    -0.937613
O     20.874265     6.729249     0.756127    -0.653783
O     21.141035     4.504098     0.619408    -0.595828
O     12.579374     4.001773     8.299631    -0.599112
O     12.988495     6.148111     8.804804    -0.609073
O     12.503881     3.303522    12.554252    -0.573924
O     12.427060     2.427055    10.488955    -0.595165
O     20.717302    17.240435    14.150642    -0.536599
O     20.634504    18.628304    15.913851    -0.626119
O      9.680767     3.427055    12.548087    -0.545415
O      9.605939     2.567856    10.481339    -0.663136
O      1.393182    17.230472    14.462885    -0.585070
O      1.149879    18.604173    16.226819    -0.623223
O     21.281172    19.590447    18.321854    -0.362461
O     11.156305     1.923402     8.289114    -0.338086
O      9.187962     0.947311     7.340056    -0.272781
O     11.441228     5.025241    10.631477    -1.145973
O     11.164717     4.611028    14.529612    -0.938551
O      1.267656    15.415993    18.904271    -0.653740
O      1.010184    17.638930    18.752683    -0.595371
O      9.555905    18.154759    26.443060    -0.594311
O      9.171136    15.994696    26.920672    -0.612239
O      9.673904    18.847697    30.662142    -0.549422
O      9.737220    19.727706    28.595031    -0.598009
O      1.455170     4.890860    32.283917    -0.560968
O      1.500776     3.490593    34.034796    -0.623448
O     12.491484    18.712430    30.667582    -0.568184
O     12.555021    19.569194    28.603372    -0.663651
O     20.777740     4.900158    32.591445    -0.558068
O     20.989164     3.536863    34.370611    -0.625043
O      0.853443     2.537748     0.183139    -0.356366
O     11.044505    20.207671    26.395916    -0.342202
O     13.058232    21.150112    25.501981    -0.261294
O     10.703570    17.120001    28.749883    -1.143961
O     10.918315    17.578934    32.631337    -0.933934
N      4.769761    14.676563    17.882321    -0.345147
N     17.298216     7.444990    36.000365    -0.347370
N     18.648671    15.910790     8.816771    -0.347711
N      3.732125     6.228916    26.977971    -0.348890
N      6.240429     3.719949     9.510522    -0.342041
N     15.889537    18.522481    27.519408    -0.341819
N     14.602178     4.803855    18.584776    -0.341953
N      7.477091    17.434147     0.368091    -0.340037
C      2.446758    12.880016    24.610585     0.597877
C      1.433474    13.918759    24.247209    -0.037323
C      1.068187    14.116900    22.909026    -0.088101
C      0.128182    15.094097    22.557618    -0.136027
C     21.667491    15.915218    23.534237     0.075393
C     21.985180    15.679221    24.883661    -0.146335
C      0.788356    14.692725    25.236520    -0.093200
C     18.303088    20.244421    21.510644     0.603936
C     21.180663    17.820466    21.998410    -0.129875
C     20.393414    18.871607    21.538931    -0.083888
C     19.179555    19.210327    22.159064    -0.047444
C     18.811390    18.489495    23.315558    -0.092397
C     19.620113    17.430827    23.793169    -0.149962
C     20.803642    17.065761    23.115737     0.081311
C      5.064869    13.268106    28.076440     0.618127
C      5.037860    14.473110    28.959133    -0.065362
C      6.122651    15.366845    28.973276    -0.078060
C      6.151431    16.455621    29.853068    -0.136106
C      5.105383    16.672580    30.770575     0.064857
C      3.996460    15.802311    30.725606    -0.151220
C      3.958824    14.725268    29.824418    -0.088288
C      5.206335    17.746080    31.816460     0.070166
C      4.062654    18.414445    32.302413    -0.139594
C      4.156744    19.344045    33.355914    -0.098139
C      5.395841    19.617678    33.964442    -0.104783
C      6.538636    18.974994    33.450203    -0.133974
C      6.449860    18.069525    32.388361    -0.131816
C      5.536421    20.599525    35.089023     0.576320
C      2.624752     9.149219    24.579759     0.567613
C      1.662830     8.046717    24.139139    -0.081931
C      1.632722     7.621656    22.800594    -0.090540
C      0.725925     6.640694    22.346192    -0.144812
C     21.934703     5.999782    23.205312     0.055016
C     21.959499     6.440562    24.560539    -0.146361
C      0.724818     7.445211    25.013490    -0.137928
C     20.967468     4.902150    22.682369     0.054825
C     21.054030     4.392520    21.356880    -0.148395
C     20.176677     3.400268    20.864763    -0.107434
C     19.168485     2.835512    21.666947    -0.056495
C     19.070633     3.318798    22.990260    -0.096341
C     19.938687     4.332967    23.482740    -0.148885
C     18.276078     1.719948    21.134938     0.588353
C      1.452514    10.101843    28.440542     0.724819
C      6.062213    14.203683    18.383504    -0.201774
C     19.696712     9.266332     6.466067     0.599536
C     20.712431     8.225818     6.103779    -0.039354
C     21.073955     8.022807     4.764509    -0.090497
C     22.007982     7.040296     4.413100    -0.135426
C      0.467567     6.217847     5.387906     0.077393
C      0.152756     6.454730     6.738418    -0.146984
C     21.354672     7.446318     7.092728    -0.093471
C      3.831306     1.885987     3.357786     0.600791
C      0.945097     4.307286     3.850628    -0.131720
C      1.734117     3.257474     3.388974    -0.084833
C      2.953068     2.922959     4.004755    -0.044140
C      3.323668     3.648441     5.155447    -0.091293
C      2.514724     4.703788     5.636322    -0.147411
C      1.326545     5.065312     4.964692     0.078608
C     17.091442     8.870494     9.939901     0.614144
C     17.103618     7.664826    10.829122    -0.063227
C     16.015727     6.772641    10.849067    -0.079854
C     15.984291     5.686964    11.735749    -0.135051
C     17.031668     5.470005    12.652893     0.065153
C     18.142361     6.336731    12.601397    -0.150375
C     18.181325     7.412003    11.697671    -0.089851
C     16.931601     4.399604    13.704944     0.070176
C     18.073289     3.723048    14.185094    -0.139241
C     17.978978     2.798098    15.242584    -0.097507
C     16.740767     2.531328    15.857278    -0.097555
C     15.599743     3.182867    15.350292    -0.134174
C     15.689626     4.087228    14.286999    -0.137149
C     16.597751     1.540847    16.976056     0.580738
C     19.527574    12.987831     6.452287     0.567390
C     20.490160    14.089005     6.014929    -0.088638
C     20.513627    14.518272     4.678198    -0.099084
C     21.415996    15.500562     4.223071    -0.141886
C      0.208546    16.141696     5.080378     0.053604
C      0.188399    15.700252     6.435967    -0.149133
C     21.427287    14.691396     6.888556    -0.144034
C      1.170911    17.238885     4.551270     0.053242
C      1.077486    17.743867     3.225055    -0.152139
C      1.951960    18.733462     2.725322    -0.105299
C      2.965908    19.297553     3.521341    -0.054666
C      3.065975    18.823566     4.847919    -0.094150
C      2.200355    17.812496     5.347652    -0.151836
C      3.860529    20.407361     2.985706     0.582498
C     20.669483    12.053361    10.306541     0.721374
C     16.069303     7.973217     0.330738    -0.202652
C     20.342274    13.511409    15.537419     0.598092
C     19.299767    12.502332    15.174043    -0.041028
C     19.096092    12.143022    13.834410    -0.086838
C     18.115795    11.207002    13.482276    -0.137095
C     17.293789    10.609481    14.457807     0.075193
C     17.529565    10.925620    15.807957    -0.145630
C     18.518939    11.863412    16.162267    -0.092008
C     12.959494     7.248178    12.439292     0.610007
C     15.380792    10.132616    12.927058    -0.131261
C     14.324781     9.348688    12.471568    -0.078324
C     13.992924     8.129958    13.086261    -0.048349
C     14.721283     7.756701    14.233689    -0.090722
C     15.780615     8.562325    14.710938    -0.146434
C     16.142139     9.750061    14.038583     0.079787
C     19.942008    16.114908    19.003638     0.615289
C     18.736119    16.099411    19.889957    -0.063715
C     17.843490    17.184867    19.907001    -0.079050
C     16.757592    17.216746    20.792232    -0.134385
C     16.541962    16.170476    21.711553     0.063105
C     17.409352    15.060668    21.663683    -0.148769
C     18.483739    15.020597    20.760319    -0.088156
C     15.471118    16.273421    22.761790     0.069999
C     14.801425    15.130183    23.247380    -0.140522
C     13.874925    15.223830    24.303057    -0.099193
C     13.602177    16.462484    24.910860    -0.099122
C     14.245968    17.606164    24.396983    -0.132471
C     15.152101    17.516946    23.335867    -0.133651
C     12.614574    16.604836    26.030726     0.578610
C      1.926280    13.677670    15.520012     0.567583
C      3.027675    12.718183    15.082655    -0.087647
C      3.458492    12.692945    13.746286    -0.095965
C      4.439232    11.786591    13.292610    -0.142122
C      5.077045    10.854334    14.151367     0.052873
C      4.633388    10.878244    15.506231    -0.146611
C      3.626967    11.782163    15.957732    -0.141000
C      6.173127     9.887763    13.625886     0.054277
C      6.677445     9.978088    12.298946    -0.151672
C      7.666597     9.104278    11.799213    -0.107227
C      8.235338     8.094536    12.595232    -0.056243
C      7.759579     7.990928    13.920359    -0.094016
C      6.746960     8.856326    14.422268    -0.152328
C      9.350016     7.207443    12.057058     0.583838
C      0.982732    12.529562    19.377531     0.717883
C     19.070190    17.195715     9.375979    -0.201705
C      1.824663     8.619664    33.651112     0.604755
C      2.860307     9.640918    33.292812    -0.042058
C      3.060219    10.011739    31.955356    -0.087708
C      4.036531    10.953958    31.609386    -0.135157
C      4.855438    11.550815    32.588544     0.077532
C      4.618555    11.230026    33.936881    -0.146409
C      3.632944    10.285815    34.285026    -0.091529
C      9.189954    14.912118    30.567853     0.600267
C      6.768656    12.026794    31.059608    -0.131625
C      7.821125    12.813600    30.602305    -0.082831
C      8.153425    14.034544    31.216635    -0.043039
C      7.426393    14.407137    32.365151    -0.093792
C      6.370604    13.597085    32.844938    -0.147214
C      6.009302    12.409571    32.171133     0.079427
C      2.207440     6.000668     0.875440     0.616780
C      3.410673     6.018821     1.769737    -0.065032
C      4.307729     4.934915     1.788595    -0.080721
C      5.392742     4.906578     2.676002    -0.133628
C      5.605936     5.953291     3.593871     0.065590
C      4.737660     7.062878     3.542738    -0.149978
C      3.660175     7.096528     2.640099    -0.091512
C      6.671246     5.850346     4.648823     0.069370
C      7.355107     6.990042     5.120995    -0.138356
C      8.277401     6.896617     6.179936    -0.095912
C      8.533766     5.661061     6.803695    -0.105843
C      7.873593     4.520038     6.306138    -0.136573
C      6.970781     4.609921     5.240670    -0.133321
C      9.525133     5.521367     7.918122     0.577396
C     20.232909     8.450525    33.649661     0.565961
C     19.125315     9.405363    33.212304    -0.084822
C     18.696048     9.429937    31.874484    -0.093703
C     17.713758    10.334298    31.418995    -0.145086
C     17.072846    11.264784    32.277752     0.056319
C     17.512297    11.239546    33.633342    -0.149090
C     18.518496    10.337176    34.087018    -0.138714
C     15.974771    12.230470    31.754084     0.052138
C     15.466690    12.141694    30.428232    -0.146902
C     14.475766    13.018825    29.933939    -0.107852
C     13.914110    14.031223    30.731046    -0.053856
C     14.390976    14.127305    32.058711    -0.096375
C     15.402710    13.258586    32.553730    -0.148598
C     12.805630    14.930936    30.194322     0.588280
C     21.241544     9.632283     1.243530     0.727383
C      3.135490     5.005759    27.510705    -0.202578
C      8.623649     1.808502     2.591141     0.600239
C      9.642024     2.846581     2.951616    -0.037548
C     10.011075     3.048707     4.289073    -0.088279
C     10.951523     4.027454     4.635405    -0.137194
C     11.547937     4.848132     3.656973     0.075599
C     11.226263     4.609921     2.308274    -0.144994
C     10.283380     3.622318     1.959766    -0.093299
C     14.910568     9.186855     5.677301     0.603169
C     12.039856     6.749838     5.199690    -0.131246
C     12.828212     7.800757     5.656993    -0.079583
C     14.036537     8.148555     5.027793    -0.047011
C     14.396732     7.434806     3.865497    -0.092223
C     13.585795     6.377245     3.388974    -0.148434
C     12.409571     6.001774     4.075472     0.079148
C      6.016607     2.211203    35.394012     0.615488
C      6.031440     3.414436    34.505517    -0.065488
C      4.940007     4.301973    34.478319    -0.080353
C      4.906799     5.381672    33.585472    -0.135104
C      5.955283     5.596195    32.670866     0.063452
C      7.069076     4.734561    32.727802    -0.150903
C      7.109811     3.664602    33.636606    -0.088437
C      5.855217     6.660398    31.616639     0.070568
C      6.994469     7.352450    31.154985    -0.140733
C      6.903922     8.274745    30.095319    -0.098603
C      5.669253     8.528010    29.466844    -0.104773
C      4.529779     7.862081    29.957874    -0.144009
C      4.617891     6.952849    31.015727    -0.138366
C      5.526680     9.517384    28.349154     0.574839
C      8.470007    20.240658     2.620879     0.562622
C      9.439899    19.146125     3.064038    -0.086086
C      9.443220    18.695605     4.394605    -0.098557
C     10.341161    17.707338     4.849369    -0.142119
C     11.286258    17.080151     3.997139     0.054258
C     11.289579    17.546612     2.650254    -0.146422
C     10.400493    18.565651     2.200566    -0.148630
C     12.243089    15.975214     4.520807     0.054868
C     12.149885    15.464476     5.845571    -0.150899
C     13.024803    14.471339     6.339502    -0.107124
C     14.038308    13.911232     5.539857    -0.052330
C     14.134168    14.387655     4.214367    -0.091610
C     13.268549    15.400496     3.720074    -0.151807
C     14.937799    12.803638     6.071503     0.585695
C      9.605939    21.149005    35.023020     0.720843
C      5.060663     3.134826     8.879147    -0.197749
C     13.514066    20.318364    20.716438     0.596841
C     12.494362    19.286041    21.080177    -0.036889
C     12.118448    19.098749    22.417272    -0.086715
C     11.180436    18.120223    22.770494    -0.136672
C     10.589999    17.291132    21.795688     0.076329
C     10.909902    17.523145    20.445901    -0.146474
C     11.851900    18.508312    20.092316    -0.094449
C      7.239544    12.948646    23.818192     0.606146
C     10.111363    15.386548    23.334416    -0.129279
C      9.327435    14.332087    23.793169    -0.083150
C      8.117118    13.984511    23.170135    -0.046445
C      7.750502    14.701359    22.010740    -0.096393
C      8.553691    15.764676    21.534216    -0.149192
C      9.732793    16.137047    22.214912     0.080273
C     16.119779    19.926068    17.265451     0.617213
C     16.103618    18.724606    16.374781    -0.064266
C     17.194608    17.836627    16.345406    -0.079025
C     17.226930    16.757592    15.451109    -0.133468
C     16.177782    16.544397    14.536140     0.065251
C     15.065317    17.408467    14.594527    -0.150436
C     15.026575    18.477540    15.505144    -0.089357
C     16.278513    15.482851    13.479012     0.070056
C     15.139482    14.789249    13.018446    -0.140218
C     15.229807    13.867398    11.958054    -0.096498
C     16.461377    13.618338    11.323777    -0.105224
C     17.601515    14.286481    11.812994    -0.132167
C     17.514511    15.191729    12.876286    -0.132800
C     16.599965    12.624979    10.208263     0.580788
C     13.660845     1.885545    20.766122     0.564952
C     12.687632     2.975206    21.213633    -0.088062
C     12.683425     3.426391    22.544199    -0.094266
C     11.789247     4.420193    22.994975    -0.145480
C     10.845700     5.047158    22.139844     0.054097
C     10.843486     4.578041    20.794408    -0.151767
C     11.732351     3.558337    20.346897    -0.146476
C      9.891526     6.157852    22.656984     0.053482
C      9.984951     6.672131    23.980297    -0.149492
C      9.113576     7.667925    24.470964    -0.107973
C      8.106491     8.232903    23.667330    -0.056727
C      8.005539     7.750281    22.345104    -0.097166
C      8.868280     6.733234    21.853712    -0.150099
C      7.221169     9.349795    24.202240     0.587143
C     12.521371     0.969007    16.886481     0.722571
C     17.103397    19.087237    26.927562    -0.198541
C     12.895070     2.450522    11.674824     0.604629
C     13.928722     1.427054    12.030584    -0.043574
C     14.125091     1.046713    13.365503    -0.085579
C     15.101182     0.102502    13.706757    -0.136318
C     15.921638    21.650001    12.725061     0.076489
C     15.684091    21.977210    11.378175    -0.145270
C     14.700695     0.786806    11.035107    -0.091268
C     20.263682    18.290247    14.738862     0.601278
C     17.825558    21.163616    14.261251    -0.132043
C     18.877141    20.376146    14.717828    -0.078057
C     19.225603    19.166714    14.089354    -0.046780
C     18.512740    18.807183    12.926332    -0.093457
C     17.453408    19.615907    12.451259    -0.148796
C     17.077495    20.791245    13.139208     0.079464
C     13.282274     5.065533     8.188660     0.614481
C     14.484843     5.048486     7.293637    -0.063532
C     15.378800     6.134606     7.269339    -0.081717
C     16.460049     6.164272     6.377580    -0.132433
C     16.672137     5.116009     5.460799     0.065031
C     15.807182     4.004430     5.517735    -0.150354
C     14.733238     3.969451     6.424000    -0.090322
C     17.733240     5.217625     4.401858     0.069248
C     18.422857     4.078816     3.935851    -0.141512
C     19.342495     4.170691     2.874372    -0.096034
C     19.594211     5.405139     2.245898    -0.104536
C     18.928724     6.545056     2.737290    -0.135818
C     18.024363     6.455616     3.800945    -0.132010
C     20.590669     5.543948     1.134735     0.579681
C      9.179328     2.609477    11.688967     0.562242
C      8.075497     1.650433    12.130313    -0.085500
C      7.633832     1.637149    13.464506    -0.094107
C      6.646893     0.736330    13.918183    -0.143929
C      6.013065    21.938024    13.060513     0.055286
C      6.466021    21.951529    11.710001    -0.146260
C      7.479747     0.707107    11.259588    -0.145304
C      4.909456    20.976102    13.579467     0.052727
C      4.397169    21.064435    14.903505    -0.148160
C      3.403146    20.188189    15.393084    -0.105386
C      2.843260    19.177562    14.593076    -0.055387
C      3.322561    19.083252    13.266499    -0.096276
C      4.336952    19.950864    12.776195    -0.149932
C      1.735666    18.276300    15.126899     0.589207
C     10.170251     1.435024     7.816942     0.725760
C     14.132618     6.008637    17.908794    -0.200414
C      9.275852    19.700919    29.784164     0.598747
C      8.237552    20.716638    30.143551    -0.039928
C      8.043618    21.092994    31.479557    -0.086612
C      7.060000    22.028128    31.827702    -0.136216
C      6.230466     0.474652    30.850358     0.073567
C      6.463807     0.148993    29.502022    -0.143715
C      7.452296    21.346260    29.152789    -0.094207
C      1.886209     3.830863    32.865972     0.607162
C      4.324554     0.959930    32.388361    -0.128313
C      3.267436     1.742529    32.842763    -0.081056
C      2.919860     2.950854    32.216464    -0.043939
C      3.633166     3.311935    31.053080    -0.092795
C      4.696704     2.506975    30.579458    -0.149535
C      5.074831     1.332744    31.266681     0.080454
C      8.863853    17.086793    26.323385     0.617071
C      7.657299    17.102954    25.437066    -0.064272
C      6.766884    16.015727    25.413857    -0.079958
C      5.684971    15.983405    24.523186    -0.132737
C      5.470891    17.031446    23.606767     0.063504
C      6.333853    18.144354    23.661527    -0.150675
C      7.405362    18.183760    24.568880    -0.088661
C      4.405803    16.927838    22.551815     0.070048
C      3.716407    18.067090    22.085809    -0.138799
C      2.793891    17.975436    21.026142    -0.099715
C      2.540847    16.742759    20.398756    -0.106132
C      3.204120    15.600850    20.894500    -0.134062
C      4.110474    15.688962    21.955979    -0.133114
C      1.551473    16.601293    19.279252     0.578586
C     12.985617    19.531780    29.809550     0.570034
C     14.084135    20.495252    30.250171    -0.089757
C     14.517608    20.517833    31.586539    -0.097295
C     15.501669    21.421974    32.039491    -0.142317
C     16.138597     0.216073    31.181096     0.053919
C     15.691618     0.195484    29.827319    -0.151205
C     14.682984    21.432600    29.376182    -0.141192
C     17.237335     1.181316    31.704401     0.053264
C     17.743867     1.092097    33.030253    -0.149468
C     18.734569     1.966572    33.527810    -0.109404
C     19.301317     2.976092    32.729615    -0.053147
C     18.824009     3.077265    31.404851    -0.094140
C     17.810725     2.211425    30.906206    -0.151106
C     20.417324     3.863186    33.264888     0.584744
C     12.053582    20.680552    25.949855     0.717066
C      7.922519    16.134612    36.133095    -0.193662
C     20.408911    20.411125    18.123846     0.735239
C      1.722162     1.714192    -0.013055     0.744659
C     12.787255     9.346031     9.055033     0.740034
C      9.341825    12.785706    27.191209     0.741542
H      1.509631    13.510966    22.130415     0.100874
H     22.015067    15.216524    21.511732     0.102942
H     21.538423    16.285154    25.663361     0.095445
H      1.030995    14.556572    26.283494     0.110250
H     22.096315    17.599301    21.470390     0.100081
H     20.737005    19.410903    20.675821     0.091068
H     17.888653    18.717965    23.829797     0.087838
H     19.303309    16.876476    24.667521     0.088505
H      6.974545    15.203905    28.331021     0.101421
H      7.014615    17.109596    29.828045     0.116281
H      3.173568    15.924738    31.417907     0.096639
H      3.097854    14.068195    29.835660     0.102734
H      3.090991    18.222060    31.865055     0.103316
H      3.260352    19.849690    33.688102     0.108744
H      7.515833    19.167378    33.874505     0.086676
H      7.360642    17.597752    32.044568     0.121857
H      2.310606     8.066642    22.083995     0.119628
H      0.770866     6.410010    21.296317     0.102411
H     21.286928     6.018821    25.292006     0.104690
H      0.680983     7.752274    26.052848     0.086062
H     21.807185     4.736111    20.667480     0.097449
H     20.294012     3.070181    19.839911     0.104547
H     18.328990     2.900157    23.659351     0.110678
H     19.785488     4.657740    24.500702     0.100501
H     20.630740     8.624092     3.984447     0.094974
H      0.115121     6.911450     3.366489     0.103050
H      0.595086     5.843041     7.515217     0.097045
H     21.111148     7.579592     8.139702     0.111211
H      0.025902     4.525130     3.329861     0.100486
H      1.386098     2.712643     2.530216     0.090202
H      4.247955     3.423513     5.660982     0.092501
H      2.834405     5.259689     6.508860     0.089755
H     15.165384     6.929603    10.202098     0.101770
H     15.122435     5.030775    11.715441     0.115590
H     18.968795     6.210763    13.288983     0.095975
H     19.043624     8.064649    11.702748     0.103389
H     19.042074     3.904585    13.738670     0.103291
H     18.873821     2.287582    15.572597     0.108564
H     14.622545     2.989818    15.770604     0.070772
H     14.780836     4.564979    13.946470     0.111344
H     19.832643    14.077714     3.962687     0.116637
H     21.366627    15.730139     3.173196     0.101634
H      0.862520    16.122214     7.166709     0.102837
H     21.471343    14.383227     7.927188     0.085097
H      0.321452    17.399611     2.540370     0.096854
H      1.826213    19.065098     1.701558     0.103253
H      3.805183    19.251062     5.512658     0.117718
H      2.354661    17.493922     6.366701     0.099592
H     19.695827    12.591772    13.053985     0.099040
H     17.990712    10.958164    12.436028     0.102935
H     16.919868    10.481963    16.586569     0.096598
H     18.648671    12.111585    17.208515     0.110903
H     15.601071    11.050039    12.401939     0.099368
H     13.776851     9.698921    11.614624     0.089900
H     14.496577     6.831086    14.737411     0.087003
H     16.340279     8.239766    15.580575     0.090068
H     18.002445    18.035432    19.261845     0.101345
H     16.102732    18.079709    20.770111     0.116364
H     17.285155    14.238219    22.354896     0.095515
H     19.137713    14.158963    20.768297     0.102548
H     14.988275    14.159184    22.806033     0.103402
H     13.369279    14.329209    24.636333     0.107854
H     14.046278    18.585576    24.811493     0.079227
H     15.622989    18.426178    22.990623     0.120447
H      3.017934    13.374371    13.029325     0.114386
H      4.668809    11.834189    12.242735     0.100764
H      5.052250    10.202795    16.237699     0.102931
H      3.315477    11.740985    16.995276     0.086014
H      6.333632    10.733236    11.613173     0.097177
H      7.995798     9.227590    10.773999     0.103264
H      8.186412     7.248399    14.582922     0.119735
H      6.428385     8.701134    15.441680     0.100440
H      2.460705     9.569410    31.173117     0.092973
H      4.164492    11.206117    30.564226     0.102999
H      5.226259    11.673905    34.716580     0.098239
H      3.499227    10.038527    35.330911     0.110448
H      6.549262    11.108707    30.537027     0.100762
H      8.368612    12.462039    29.746811     0.089992
H      7.650879    15.333416    32.867423     0.092520
H      5.813596    13.915217    33.717839     0.090147
H      4.151652     4.084350     1.144164     0.101958
H      6.050258     4.044944     2.657507     0.115975
H      4.863186     7.889090     4.229599     0.096622
H      3.002437     7.956391     2.649166     0.102961
H      7.182205     7.956834     4.666230     0.103622
H      8.796109     7.789245     6.502332     0.107475
H      8.055572     3.544390     6.738781     0.085183
H      6.486388     3.703788     4.905580     0.119958
H     19.137049     8.748732    31.158611     0.124867
H     17.483074    10.286700    30.369483     0.103336
H     17.089007    11.911895    34.365534     0.103360
H     18.822016    10.377469    35.127101     0.086006
H     15.811610    11.388539    29.740646     0.097127
H     14.141031    12.894628    28.910900     0.103601
H     13.964365    14.862970    32.728527     0.112372
H     15.725269    13.410457    33.572416     0.100294
H      9.569410     2.448972     5.071674     0.094360
H     11.202796     4.154751     5.680928     0.103040
H     11.667928     5.217182     1.527849     0.096314
H     10.034542     3.488822     0.914243     0.111047
H     11.129517     6.523581     5.733150     0.100542
H     12.487499     8.334962     6.524817     0.088949
H     15.310613     7.671689     3.342917     0.090455
H     13.894407     5.831086     2.506281     0.085423
H      4.088557     4.143903    35.123112     0.101380
H      4.042066     6.034982    33.597802     0.115251
H      7.895068     4.859644    32.039491     0.096125
H      7.973217     3.012399    33.633342     0.102577
H      7.958384     7.184640    31.618090     0.105031
H      7.797436     8.795666    29.777636     0.109137
H      3.556345     8.039854    29.520154     0.074991
H      3.713086     6.456944    31.338849     0.111797
H      8.748289    19.122659     5.104675     0.116302
H     10.275188    17.459828     5.894529     0.102070
H     11.974769    17.137047     1.922413     0.103804
H     10.470451    18.896402     1.170637     0.086159
H     11.395623    15.807846     6.532795     0.096364
H     12.900384    14.135496     7.362541     0.103605
H     14.870940    13.961044     3.546727     0.116873
H     13.420198    15.717742     2.700662     0.098457
H     12.551036    19.713759    23.193707     0.099994
H     10.923849    18.001781    23.816016     0.102541
H     10.465359    16.914112    19.666926     0.096326
H     12.097417    18.640701    19.046068     0.110716
H     11.024580    15.613248    23.863886     0.100513
H      9.668812    13.796554    24.658092     0.090080
H      6.832193    14.464254    21.493599     0.088377
H      8.237109    16.316812    20.658052     0.088530
H     18.050043    17.996247    16.985848     0.101121
H     18.092992    16.105389    15.461263     0.115697
H     14.239326    17.287811    13.905490     0.096543
H     14.167154    19.134613    15.499704     0.102655
H     14.176453    14.953296    13.485540     0.104492
H     14.337843    13.342049    11.643998     0.109128
H     18.575392    14.108266    11.375274     0.080928
H     18.421308    15.682763    13.203035     0.121028
H     13.375699     2.998452    23.256809     0.121128
H     11.856991     4.674565    24.038684     0.102533
H     10.161175     4.988712    20.065117     0.105235
H     11.671470     3.233343    19.314430     0.091395
H     10.736114     6.328762    24.670422     0.096934
H      9.235117     8.003768    25.491827     0.104228
H      7.267660     8.174457    21.673837     0.110762
H      8.716188     6.410232    20.835025     0.099334
H     13.522921     1.483065    14.149191     0.092947
H     15.227372    21.983408    14.750829     0.103288
H     16.289139    21.535766    10.594849     0.096699
H     14.566977     1.040071     9.990672     0.110296
H     17.598195    22.073734    14.794348     0.100555
H     19.411124    20.718630    15.584927     0.088840
H     18.751173    17.894852    12.402302     0.088139
H     16.906585    19.305966    11.568567     0.086448
H     15.222723     6.986278     7.913045     0.102457
H     17.116237     7.027234     6.390999     0.115527
H     15.932265     3.177775     4.831599     0.096452
H     14.076607     3.109366     6.417472     0.102627
H     18.256818     3.114680     4.398231     0.103994
H     19.865409     3.278727     2.557052     0.107734
H     19.110704     7.520261     2.305010     0.079520
H     17.532886     7.360642     4.130595     0.119771
H      8.067527     2.325881    14.177478     0.124290
H      6.405583     0.792783    14.964794     0.103082
H      6.047159    21.276080    10.978171     0.103057
H      7.794780     0.653531    10.223857     0.087570
H      4.742310    21.814712    15.593630     0.097226
H      3.065975    20.310173    16.415398     0.103263
H      2.897279    18.348693    12.594507     0.111438
H      4.660839    19.799657    11.757871     0.100343
H      8.652429    20.657528    32.259982     0.098581
H      6.938237     0.146336    32.872500     0.102526
H      5.852560     0.586452    28.721234     0.096127
H      7.578043    21.089452    28.108354     0.111499
H      4.554131     0.050697    32.924359     0.099212
H      2.730796     1.399381    33.708410     0.088964
H      3.392076     4.224488    30.526511     0.084183
H      5.245963     2.818687    29.699666     0.085976
H      6.924511    15.164055    26.057925     0.101571
H      5.032325    15.118229    24.536967     0.115926
H      6.208992    18.968131    22.971765     0.096647
H      8.058672    19.045838    24.563803     0.103066
H      3.884660    19.032554    22.547101     0.103630
H      2.273856    18.866515    20.707372     0.109106
H      3.023469    14.624981    20.461495     0.081642
H      4.599516    14.783493    22.286355     0.119955
H     14.078379    19.834636    32.302050     0.114904
H     15.735010    21.370391    33.088640     0.101374
H     16.110481     0.870490    29.095490     0.103650
H     14.372379    21.473114    28.338274     0.091539
H     17.400497     0.337392    33.717114     0.096294
H     19.065762     1.844367    34.551937     0.103845
H     19.249955     3.818687    30.740475     0.119662
H     17.491708     2.365288    29.886794     0.099239
H      5.328318    10.971226    21.333308     0.292593
H      4.804962    14.778844    16.841512     0.342300
H      4.541291    15.605721    18.305172     0.339306
H      6.814482    14.178445    17.564276     0.136854
H      5.967681    13.178666    18.806356     0.153413
H      6.440340    14.881788    19.178798     0.139790
H     18.474440    11.215193     3.415447     0.300574
H     17.453187     6.460708     0.054398     0.343196
H     18.114467     8.031884     0.025386     0.338111
H     15.444994     7.144126     0.732555     0.135299
H     15.474439     8.524689    35.833908     0.139342
H     16.308178     8.670804     1.164110     0.161333
H      0.805402    15.537091    12.380180     0.303165
H     18.641808    15.964587     7.772336     0.341101
H     17.685863    15.677007     9.153311     0.341010
H     19.638709    17.779731     8.617676     0.139870
H     19.724386    17.035874    10.261573     0.158238
H     18.184646    17.792793     9.691485     0.136273
H      0.995794     6.748067    30.519620     0.294168
H      4.587561     6.473548    27.526299     0.335502
H      3.044500     7.014615    27.044336     0.336895
H      3.921853     4.358869    27.957854     0.137019
H      2.626081     4.439675    26.699455     0.140405
H      2.387205     5.249505    28.296932     0.154473
H      7.377467    22.004219     5.647564     0.300737
H      6.980079     2.989597     9.613153     0.332854
H      5.990262     4.095641    10.454140     0.344477
H      4.955504     2.066417     9.167455     0.146946
H      5.152095     3.191501     7.774875     0.147681
H      4.144346     3.681428     9.192115     0.132604
H     16.406474     0.098738    23.996254     0.295084
H     15.050042    18.839284    26.983048     0.336165
H     15.795891    18.841056    28.510896     0.332417
H     16.892195    19.478869    25.908150     0.151336
H     17.897951    18.311500    26.851768     0.133346
H     17.488166    19.924740    27.550959     0.140515
H     12.077492     4.334738    14.800875     0.295973
H     14.125755     4.712422    19.508811     0.326759
H     15.634279     4.866950    18.738177     0.345020
H     13.047827     6.159401    18.100274     0.149077
H     14.292680     5.914327    16.815402     0.140159
H     14.688740     6.898609    18.275434     0.134808
H     11.854999    17.667931    32.944305     0.302148
H      6.760686    17.838620    35.989848     0.331313
H      8.288028    18.088786     0.427566     0.330591
H      7.692057    16.034545    35.052032     0.143870
H      7.404255    15.313712     0.407620     0.131133
H      9.018159    16.012185     0.016319     0.147360
H     14.385662     3.964580    18.001270     0.333544
H     17.222945     7.457609    34.957380     0.341602
H      4.000224     6.086344    25.977779     0.343365
H     19.310172    15.160071     9.117771     0.339982
H      4.017935    13.994252    18.133275     0.337900
H      6.611472     4.497235     8.918676     0.336809
H     15.934479    17.477539    27.500913     0.344038
H      7.054022    17.327439     1.317148     0.344862

The following XYZ coordinates are in angstroms. Other properties are in atomic units.
The sperically averaged electron density of each atom fit to a function of the form exp(a - br)
eigen_1, eigen_2 and eigen_3 are the three eigenvalues of traceless quadrupole moment tensor
  atom number  atomic symbol              X              Y              Z     net charge C6 coefficient C8 coefficient C10 coefficient fluctuating dipole atomic polarizability isotropic forcefield polarizability              a              b squared Pearson coefficient          <r^3>          <r^4>         wp_QDO          m_QDO          q_QDO       dipole_x       dipole_y       dipole_z         dipole            Qxy            Qxz            Qyz     Q(x^2-y^2)  Q(3z^2 - R^2)        eigen_1        eigen_2        eigen_3 static polarizability      alpha(xx)      alpha(xy)      alpha(xz)      alpha(yy)      alpha(yz)      alpha(zz) atomic spin moment
            1             In       4.792786      11.145457      23.718826       1.622127     139.655223 0.26315092E+04  0.89000144E+05                                19.314440                           14.851580       0.485289       1.923902                    0.998127      69.107072     179.648600       0.576167       0.314320      -1.244861      -0.020317       0.026573      -0.052542       0.062286      -0.006920       0.040000       0.019287      -0.058742       0.025481      -0.060769       0.017460       0.043308             25.504530      29.054061       1.287275       0.005348      26.608523      -1.729295      20.851005          -0.000014
            2             In       3.467348      11.079041      26.774161       1.622405     143.316946 0.24974431E+04  0.83346783E+05                                19.785664                           14.544478       0.560563       1.945771                    0.998594      68.695372     177.237689       0.577804       0.317638      -1.241927      -0.013406       0.033606       0.008298       0.037121      -0.001448      -0.047708      -0.003883       0.003622      -0.048647      -0.052880       0.006526       0.046353             28.243025      22.672082       2.842026       6.918092      29.608353      -5.200066      32.448641           0.000187
            3             In      17.894852      21.758702      18.926393       1.644295     147.580888 0.26681071E+04  0.90153578E+05                                19.186662                           14.310958       0.618977       1.968981                    0.998625      67.825258     173.726015       0.629739       0.287849      -1.278139       0.020452      -0.009961      -0.004359       0.023163       0.041263      -0.058621      -0.020107       0.035288      -0.100574      -0.067507      -0.023514       0.091021             26.756442      20.328504      -4.151700       4.441710      29.784861      -0.680071      30.155961          -0.002745
            4             In      17.351571      11.003548       5.584825       1.620704     140.604200 0.26482273E+04  0.89710346E+05                                19.371243                           14.873162       0.482735       1.922835                    0.998094      69.180322     180.003084       0.577213       0.313244      -1.245888      -0.011732      -0.022936      -0.057935       0.063405      -0.000502       0.022490      -0.020476      -0.074594       0.078185      -0.056771       0.008172       0.048599             25.641962      29.614984       0.782061      -1.185947      26.602106       1.588712      20.708797           0.000022
            5             In      18.664168      11.058895       8.638347       1.617577     143.002419 0.25076836E+04  0.83757636E+05                                19.732738                           14.558243       0.578225       1.950388                    0.998593      68.749369     177.335668       0.578599       0.316940      -1.242856       0.013208      -0.031357       0.009142       0.035231      -0.002529       0.047027       0.003989       0.000779      -0.054400      -0.053703       0.009029       0.044674             28.094278      22.642572       2.839344      -6.996951      29.421665       5.007951      32.218596          -0.000168
            6             In       4.239542       0.366615       0.781150       1.643772     147.698599 0.26626010E+04  0.89951110E+05                                19.251885                           14.338667       0.607050       1.965156                    0.998663      67.904726     174.103488       0.626128       0.289563      -1.275818      -0.020129       0.009977      -0.002843       0.022645       0.041238       0.060691       0.019161       0.040720      -0.106100      -0.069830      -0.023793       0.093623             26.871593      20.426048      -4.157686      -4.395116      29.953466       0.624898      30.235266           0.000205
            7             In      22.085025      15.852345      14.652188       1.620773     139.564595 0.26231137E+04  0.88676412E+05                                19.376165                           14.881443       0.477914       1.921585                    0.997985      69.181798     180.008362       0.572283       0.316595      -1.242183      -0.035026      -0.006193      -0.053697       0.064409       0.006591       0.006213       0.014243       0.097856       0.054753      -0.060915       0.018387       0.042528             25.591833      26.233652      -1.197095       0.987723      29.789822       0.521872      20.752026          -0.000005
            8             In      -0.008191      14.539526      17.708974       1.621801     142.574226 0.24903239E+04  0.83048969E+05                                19.726428                           14.529924       0.572168       1.949080                    0.998596      68.672183     177.107142       0.577731       0.317908      -1.241676      -0.033251      -0.013740       0.009382       0.037181       0.001102       0.003958      -0.047188      -0.004699      -0.048239      -0.052106       0.005886       0.046220             28.114040      29.433366      -2.756109       5.047901      22.656489       7.000594      32.252266          -0.000105
            9             In      11.444549       6.835293       9.852865       1.646215     147.372554 0.26617736E+04  0.89899584E+05                                19.199388                           14.317634       0.605371       1.965744                    0.998674      67.797228     173.700359       0.627938       0.288804      -1.276891       0.009815       0.020506      -0.000532       0.022740      -0.040082       0.021023      -0.059730      -0.036516      -0.100334      -0.068137      -0.023434       0.091571             26.783091      29.814062       4.171350       0.575937      20.372440       4.401579      30.162769          -0.002326
           10             In       0.084127       6.280057      32.769870       1.628722     141.013625 0.26495936E+04  0.89742512E+05                                19.350557                           14.831582       0.472138       1.922400                    0.997982      68.944944     179.208904       0.580845       0.311334      -1.248152      -0.003862      -0.002344      -0.056379       0.056559       0.002051       0.072010      -0.001496       0.095520       0.074178      -0.060464      -0.041807       0.102271             25.636094      26.500139      -1.093356      -2.267814      29.659813      -0.525915      20.748331          -0.000000
           11             In       0.027452       7.593097      35.829919       1.620767     142.870999 0.24995973E+04  0.83427058E+05                                19.748011                           14.552348       0.566191       1.947437                    0.998644      68.693778     177.175890       0.577619       0.317707      -1.242001       0.029716       0.012302       0.007868       0.033110       0.003902      -0.003180       0.049205      -0.004047      -0.050979      -0.054719       0.006830       0.047889             28.120384      29.226338      -2.713430      -4.926587      22.791715      -6.975069      32.343100          -0.000012
           12             In      10.702685      15.303307      27.983239       1.644414     148.029696 0.26761720E+04  0.90496372E+05                                19.218299                           14.327094       0.606709       1.965590                    0.998713      67.850287     173.870398       0.629732       0.287630      -1.278354      -0.011748      -0.020739      -0.002622       0.023980      -0.042171      -0.019645       0.058992      -0.038706      -0.106929      -0.068780      -0.024123       0.092903             26.794427      29.819472       4.239348      -0.739215      20.393841      -4.515058      30.169968           0.002278
           13             In       6.276293       0.072836       3.469482       1.619635     140.596503 0.26502566E+04  0.89802651E+05                                19.371221                           14.880861       0.481956       1.922229                    0.998114      69.224234     180.182692       0.576906       0.313328      -1.245716      -0.012196       0.023052       0.053349       0.059383      -0.001889      -0.024294      -0.018003      -0.071880       0.076972      -0.056626       0.011039       0.045587             25.628404      29.701407      -0.798826       1.203899      26.500667       1.487278      20.683137           0.000029
           14             In       7.596861       0.014611       0.416686       1.621683     142.884262 0.24973270E+04  0.83326863E+05                                19.719080                           14.525821       0.581138       1.951598                    0.998639      68.657635     177.018628       0.579374       0.316838      -1.242934       0.015664       0.031916      -0.007422       0.036319       0.002228      -0.048474       0.004274       0.006511      -0.046972      -0.052963       0.004950       0.048013             28.106025      22.671021      -2.915410       7.046475      29.366066       4.954903      32.280986           0.000039
           15             In      15.317476      10.700250       8.266992       1.644558     147.016586 0.26571896E+04  0.89718453E+05                                19.194663                           14.323698       0.600123       1.963896                    0.998600      67.856048     173.903783       0.626510       0.289547      -1.275895      -0.017763      -0.012698       0.001439       0.021882      -0.041363      -0.058775       0.019864       0.035195      -0.110779      -0.069752      -0.022075       0.091827             26.759634      20.345314       4.030073       4.315577      29.892133       0.668522      30.041454          -0.002334
           16             In      15.856551      22.053145      21.611098       1.623282     139.645638 0.26276924E+04  0.88840245E+05                                19.321246                           14.846459       0.480492       1.923245                    0.998132      69.068899     179.527685       0.575928       0.314559      -1.244604      -0.019736      -0.023943       0.051711       0.060306       0.006310      -0.042446       0.017531      -0.055333       0.034374      -0.061521       0.017566       0.043955             25.528646      29.207743      -1.370342      -0.000122      26.486018      -1.677827      20.892178          -0.000008
           17             In      14.535098      -0.015718      18.554676       1.621286     143.271717 0.24986741E+04  0.83400142E+05                                19.787522                           14.551590       0.563289       1.946233                    0.998592      68.729167     177.351846       0.577439       0.317792      -1.241746      -0.012626      -0.032798      -0.008128       0.036072       0.001760       0.049689      -0.003731       0.010203      -0.048382      -0.053573       0.003237       0.050335             28.236425      22.772651      -2.887556      -7.016567      29.413065      -5.061822      32.523560          -0.000223
           18             In       6.822674      11.443221      26.399542       1.640713     147.530875 0.26608540E+04  0.89864099E+05                                19.242204                           14.338504       0.615683       1.967646                    0.998597      67.898721     173.977226       0.625926       0.289746      -1.275804       0.022301       0.013888       0.004725       0.026694      -0.042374       0.059227      -0.022021       0.035779      -0.102982      -0.068352      -0.024885       0.093237             26.890660      20.419909       4.113422      -4.631816      29.889879      -0.717717      30.362191           0.002264
           19             In      11.160290       4.794557      12.551714       1.626038     141.197971 0.26542930E+04  0.89948252E+05                                19.375271                           14.850754       0.472239       1.921659                    0.997961      69.026904     179.512276       0.580073       0.311587      -1.247805      -0.002537       0.003032       0.056879       0.057016      -0.000868      -0.071667       0.000531       0.092891       0.077425      -0.059358      -0.042094       0.101452             25.681280      26.492113       1.106478       2.198144      29.816138      -0.553192      20.735589          -0.000014
           20             In      11.097859       3.474432       9.496016       1.622167     143.000533 0.24988407E+04  0.83389316E+05                                19.743094                           14.538727       0.566866       1.948011                    0.998622      68.653087     177.014811       0.578614       0.317209      -1.242581       0.030238      -0.013624      -0.009073       0.034384      -0.002552       0.004164       0.049239      -0.003702      -0.051884      -0.054944       0.007173       0.047770             28.125608      29.138313       2.711762       4.839090      22.832782      -7.039992      32.405729          -0.000135
           21             In      21.768664      17.897951      17.332542       1.645261     147.826695 0.26710203E+04  0.90279072E+05                                19.205409                           14.316505       0.610199       1.966572                    0.998671      67.823103     173.761824       0.629750       0.287758      -1.278205      -0.013185       0.021701       0.002500       0.025515       0.041288       0.020464       0.058730      -0.037340      -0.106624      -0.068534      -0.023577       0.092111             26.785855      29.812283      -4.205259       0.717218      20.370729      -4.452899      30.174552          -0.002544
           22             In      11.009526      17.352013      30.665406       1.619470     139.732890 0.26318055E+04  0.89036610E+05                                19.372621                           14.893019       0.476724       1.921041                    0.998051      69.212143     180.106606       0.572860       0.316041      -1.242828      -0.035228       0.004447       0.050961       0.062111      -0.005295      -0.008242       0.012233       0.099486       0.050306      -0.060229       0.015614       0.044615             25.568398      26.149963       1.188175      -0.895187      29.901108       0.527326      20.654124          -0.000005
           23             In      11.059116      18.665496      27.611159       1.620116     142.952657 0.24949930E+04  0.83239854E+05                                19.744545                           14.531964       0.572651       1.949031                    0.998612      68.704962     177.202723       0.578407       0.317403      -1.242227      -0.031637       0.014424      -0.009053       0.035929      -0.000778      -0.003779      -0.048785      -0.005132      -0.048131      -0.053503       0.005595       0.047908             28.140703      29.344111       2.768873      -5.064006      22.792268       7.057821      32.285731           0.000060
           24             In       0.380120       4.237107      35.460740       1.644665     147.499269 0.26689558E+04  0.90204459E+05                                19.220964                           14.346201       0.611342       1.966907                    0.998672      67.859878     173.930762       0.626694       0.289177      -1.276457       0.009881      -0.020097       0.002405       0.022524       0.040070      -0.021928      -0.059067      -0.037537      -0.106820      -0.068741      -0.023374       0.092115             26.799486      29.806647      -4.114689      -0.615511      20.394700       4.408699      30.197112          -0.000174
           25              O       6.721279      20.884670      35.468718      -0.654712      47.174032 0.71006762E+03  0.18366533E+05                                10.574284                            8.373082      -0.113875       1.985173                    0.996902      29.883850      82.466778       0.639553       0.370256      -1.126082      -0.067669       0.000344      -0.025596       0.072349       0.035270       0.020760      -0.031815       0.025664       0.033901      -0.062674       0.030101       0.032573             13.546122      12.582192       3.261731       5.457260      12.554397       6.453256      15.501777          -0.000256
           26              O       4.497457      21.132622      35.618493      -0.594026      45.011438 0.59541442E+03  0.14712892E+05                                10.254287                            7.634994       0.041633       2.063163                    0.996196      28.181850      75.597481       0.675147       0.367138      -1.130361       0.030543      -0.029871      -0.017322       0.046100      -0.038519      -0.040250      -0.027325      -0.002555       0.005889      -0.071197       0.028304       0.042893             14.476056      11.212546      -5.495635      -5.676707      15.457927       8.459283      16.757696          -0.000105
           27              O       3.996681      12.573396      27.952776      -0.599086      44.285100 0.61340331E+03  0.15262434E+05                                10.093828                            7.749715       0.021859       2.057719                    0.996584      28.132828      75.594566       0.670458       0.367161      -1.130949       0.033486       0.034504      -0.015347       0.050472       0.037290       0.034578      -0.034050       0.012362      -0.007665      -0.070826       0.030269       0.040556             13.111907      12.483811       7.007433       3.483388      16.139177       4.651638      10.712732           0.000164
           28              O       6.153645      12.964143      27.480967      -0.609252      41.501636 0.65735100E+03  0.16631880E+05                                 9.603383                            8.028617       0.005682       2.051094                    0.995603      28.409452      76.836590       0.658335       0.367718      -1.131162      -0.058135       0.023002      -0.001159       0.062531      -0.044189      -0.006694      -0.027934       0.034860       0.079321      -0.068411       0.024412       0.043999             11.258291      10.761338      -1.391295      -3.838899      10.800599       3.928469      12.212938          -0.000222
           29              O       3.314148      12.497018      23.740948      -0.537061      37.955455 0.56827923E+03  0.13844891E+05                                 9.069786                            7.450856       0.107707       2.107628                    0.995495      26.963009      71.233041       0.686272       0.366338      -1.133811      -0.012379      -0.005675      -0.003321       0.014017       0.020666      -0.031019       0.070636       0.051850       0.011646      -0.095060       0.030652       0.064408             10.643312      13.384539      -4.985980      -1.694052      10.258601      -0.083082       8.286797          -0.000016
           30              O       2.401153      12.400273      25.791014      -0.598734      43.585640 0.55926812E+03  0.13596815E+05                                10.006582                            7.360449       0.087755       2.076778                    0.997674      27.878952      74.033524       0.693536       0.363262      -1.134047       0.020847       0.029205      -0.040409       0.054041       0.050846       0.032944      -0.017342      -0.042377       0.080188      -0.081172       0.036774       0.044398             14.159121       9.445484      -4.406516       4.908646      14.465924      -9.207734      18.565955          -0.000041
           31              O      17.258146      20.697156      22.103216      -0.558906      42.664285 0.60371552E+03  0.14976582E+05                                 9.892824                            7.724379       0.002529       2.052786                    0.996097      28.002977      75.377372       0.666192       0.370618      -1.127183       0.011291      -0.004621      -0.006768       0.013951       0.012520      -0.015836       0.060530       0.047285      -0.124468      -0.088780       0.041245       0.047535             12.438795      16.245645      -7.230822      -2.067635      13.052550       0.246094       8.018189           0.000039
           32              O      18.633395      20.614357      20.333842      -0.622581      43.514461 0.63927830E+03  0.16100912E+05                                 9.995388                            7.943586      -0.101749       2.008140                    0.996114      28.814440      78.366733       0.657009       0.370147      -1.126592      -0.030338      -0.014659       0.066441       0.074496       0.049492       0.023609       0.001828      -0.027853       0.089303      -0.069535       0.019197       0.050338             12.496860       8.187945      -2.538913       1.118545      12.383937      -6.078216      16.918697          -0.001547
           33              O       3.454729       9.639368      23.725716      -0.549007      42.211061 0.58651894E+03  0.14437146E+05                                 9.848357                            7.597753      -0.013809       2.047855                    0.996983      27.810213      74.431234       0.674198       0.369079      -1.128989      -0.029216      -0.002650      -0.006429       0.030033      -0.026434      -0.025412      -0.059631       0.052535      -0.083792      -0.090475       0.039231       0.051244             12.484351      14.771887       7.884105      -2.683112      14.121728      -2.253612       8.559439          -0.000039
           34              O       2.569406       9.588892      25.782310      -0.663050      46.414390 0.67201717E+03  0.17123674E+05                                10.406276                            8.092500       0.023130       2.022624                    0.997954      29.876350      81.504177       0.657769       0.365440      -1.131156      -0.008312       0.005864      -0.085483       0.086086      -0.043948       0.039053       0.034074       0.024503       0.045136      -0.080401       0.030754       0.049647             13.185766       8.845614       4.103406       3.816922      13.586160       6.154178      17.125523          -0.000027
           35              O      17.236007       1.364845      21.806930      -0.587401      41.312284 0.59937825E+03  0.14826206E+05                                 9.643508                            7.642868       0.061189       2.059269                    0.997801      28.345147      75.920595       0.677539       0.365463      -1.132358       0.026542       0.006857      -0.006850       0.028257      -0.014876      -0.011676      -0.059480       0.069083      -0.060303      -0.084558       0.036882       0.047677             11.924111      16.263070       6.965043      -1.451708      12.329260      -0.230291       7.180004          -0.000105
           36              O      18.599966       1.143016      20.030303      -0.621682      42.552829 0.59690787E+03  0.14735007E+05                                 9.794644                            7.578336       0.129940       2.075429                    0.997954      28.568229      76.188915       0.687688       0.360804      -1.137141      -0.016284       0.026156       0.048746       0.057667      -0.048490       0.018546       0.008035      -0.052469       0.121121      -0.078695       0.034258       0.044437             12.734979       7.489049       2.693501       2.016694      15.632074       7.855136      15.083813          -0.000596
           37              O      19.585798      21.280508      17.929465      -0.361186      31.466460 0.35168955E+03  0.75932859E+04                                 7.818030                            5.769961       0.403102       2.252119                    0.994688      23.734300      58.870146       0.799132       0.354991      -1.143704      -0.020088       0.041821      -0.037597       0.059716       0.009112       0.011268      -0.006499      -0.022714      -0.041818      -0.024017       0.002296       0.021721              9.842116      11.529382      -6.017136       0.056107      11.310136      -0.203995       6.686829          -0.024027
           38              O       1.928272      11.106271      27.994481      -0.337526      28.252181 0.32307193E+03  0.68364731E+04                                 7.285778                            5.532409       0.346022       2.239925                    0.995918      23.255540      57.310817       0.814728       0.355272      -1.142221      -0.009481       0.071036       0.000608       0.071668       0.009100       0.004110      -0.007345      -0.007633      -0.007233      -0.013838       0.001540       0.012299              8.880030       7.413799       3.237296      -2.267306      10.804854      -3.848274       8.421436           0.000016
           39              O       0.978969       9.099629      28.889504      -0.274306      23.913196 0.28607861E+03  0.58521722E+04                                 6.431770                            5.145485       1.119476       2.504273                    0.999205      22.708404      54.406903       0.862732       0.347055      -1.152891      -0.045806      -0.068138       0.048899       0.095562       0.005142       0.005210      -0.015340      -0.026449      -0.007776      -0.018903      -0.004721       0.023624              7.486567       6.117515       2.475096      -1.463990       9.077544      -3.101986       7.264640           0.000022
           40              O       5.005316      11.458718      25.632898      -1.143068      62.445311 0.13088117E+04  0.39087308E+05                                12.268320                           10.970783      -0.154779       1.884209                    0.997948      37.516659     107.978277       0.594728       0.344849      -1.156782      -0.005805       0.076211      -0.003784       0.076525      -0.001879      -0.005080       0.001898      -0.013845      -0.023726      -0.011105      -0.000387       0.011492             14.726516      15.604196       1.522392       0.535901      10.742926      -0.238800      17.832426          -0.000350
           41              O       4.486387      11.267883      21.763774      -0.936785      45.207798 0.81339322E+03  0.21731328E+05                                 9.850621                            8.618701       0.126152       1.986203                    0.998527      34.812663      97.128912       0.669431       0.342464      -1.150096      -0.065719       0.030752       0.031099       0.078942      -0.076445      -0.091535       0.029236       0.205653      -0.026729      -0.123688      -0.057471       0.181159             10.879598      10.617818      -0.991924       0.445542       8.610510      -0.564188      13.410466          -0.000078
           42              O      15.410458       1.262564      17.355026      -0.658149      47.447277 0.71404125E+03  0.18498531E+05                                10.622541                            8.398014      -0.102972       1.986208                    0.997245      29.994892      82.888846       0.638309       0.370392      -1.125771       0.070242      -0.000674      -0.024747       0.074477       0.039628      -0.018214       0.030476       0.023702       0.038713      -0.064053       0.027655       0.036399             13.623161      12.643602       3.219808      -5.464441      12.647035      -6.523419      15.578845          -0.002017
           43              O      17.634723       0.994687      17.500087      -0.596042      45.209283 0.59781645E+03  0.14785428E+05                                10.284821                            7.648711       0.048355       2.064823                    0.996122      28.208448      75.674238       0.674839       0.366978      -1.130614      -0.030312       0.030244      -0.016897       0.046033      -0.040051       0.038956       0.027227      -0.003719       0.000608      -0.071274       0.028127       0.043147             14.559688      11.267152      -5.585694       5.699653      15.647866      -8.549191      16.764046          -0.002138
           44              O      18.157194       9.570074       9.830018      -0.593841      43.904851 0.60778834E+03  0.15087613E+05                                10.035215                            7.713292       0.024633       2.060122                    0.996649      28.039603      75.250277       0.672171       0.367078      -1.131042      -0.031846      -0.034630      -0.012978       0.048804       0.037496      -0.034399       0.033771       0.012594      -0.011848      -0.070671       0.029392       0.041278             13.020561      12.377846       6.973165      -3.407964      16.061669      -4.568494      10.622168          -0.000834
           45              O      15.999566       9.168923       9.330285      -0.612828      41.582767 0.66281557E+03  0.16797081E+05                                 9.604091                            8.051725       0.027035       2.056787                    0.995719      28.469604      76.944252       0.658944       0.366789      -1.132404       0.057997      -0.023985      -0.002992       0.062832      -0.043373       0.007940       0.026818       0.037395       0.081131      -0.068318       0.026346       0.041972             11.247005      10.660007      -1.311980       3.807364      10.819677      -3.909493      12.261330          -0.000474
           46              O      18.844376       9.663942       5.588089      -0.566395      39.762096 0.61285350E+03  0.15230997E+05                                 9.360911                            7.747802       0.084111       2.079488                    0.996892      27.891919      74.673694       0.670969       0.367309      -1.131900       0.012028      -0.008920       0.012905       0.019768       0.025541       0.028407      -0.054561       0.051553      -0.047391      -0.083788       0.037157       0.046631             10.971642      13.487177      -5.214801       1.577766      10.821702       0.082142       8.606046          -0.000008
           47              O      19.723057       9.731686       7.653387      -0.595764      43.556783 0.55984775E+03  0.13614232E+05                                10.001641                            7.364168       0.095993       2.080013                    0.997667      27.848968      73.959394       0.693384       0.363253      -1.134071      -0.021815      -0.030173      -0.041886       0.056042       0.051215      -0.032168       0.018697      -0.040326       0.081746      -0.081355       0.038059       0.043296             14.140002       9.460858      -4.424699      -5.042937      14.289342       9.117485      18.669807           0.000004
           48              O       4.883997       1.443215       3.947093      -0.520802      40.082114 0.55123741E+03  0.13356555E+05                                 9.501514                            7.379790       0.015886       2.081325                    0.994565      26.918149      71.420444       0.682291       0.370493      -1.128189      -0.007316      -0.011551       0.015411       0.020602       0.003441       0.025323      -0.075093       0.045796      -0.079772      -0.097068       0.031800       0.065268             11.963535      15.964048      -6.883643       2.042636      12.328355      -0.221860       7.598202          -0.000030
           49              O       3.494799       1.505203       2.186060      -0.625555      43.570296 0.64058985E+03  0.16141570E+05                                10.000279                            7.950455      -0.098279       2.007740                    0.996197      28.872900      78.534041       0.656909       0.370028      -1.126727       0.029974       0.012098       0.066133       0.073610       0.048698      -0.025872      -0.001210      -0.030267       0.087558      -0.069782       0.018830       0.050953             12.498946       8.231714      -2.537451      -1.084532      12.501594       6.106017      16.763530           0.000243
           50              O      18.706231      12.496133       5.593529      -0.567071      42.824218 0.59782815E+03  0.14779304E+05                                 9.907557                            7.648094       0.001692       2.046234                    0.997267      28.081430      75.209289       0.675254       0.366911      -1.131161       0.023714       0.014493       0.004899       0.028220      -0.027348       0.028598       0.048102       0.053962      -0.072664      -0.080914       0.028742       0.052172             12.548368      14.475029       7.836255       2.735016      14.386311       2.477247       8.783766           0.000121
           51              O      19.570080      12.551036       7.655563      -0.659501      46.278325 0.66882522E+03  0.17023350E+05                                10.390356                            8.078805       0.015770       2.022276                    0.997666      29.788121      81.238198       0.657598       0.365943      -1.130683       0.005515      -0.003581      -0.085083       0.085337      -0.044498      -0.037759      -0.034105       0.027300       0.045230      -0.080374       0.031199       0.049175             13.165603       8.830527       4.128385      -3.853613      13.522130      -6.107143      17.144153           0.000098
           52              O       4.901486      20.760251       3.656610      -0.566627      41.015452 0.58862247E+03  0.14502492E+05                                 9.641750                            7.602357       0.033966       2.058224                    0.997400      28.025887      75.053620       0.675164       0.368206      -1.129611      -0.030882       0.003115       0.006891       0.031794      -0.010263       0.010845       0.067903       0.070792      -0.063135      -0.092497       0.044829       0.047668             11.987122      16.644285       7.052529       1.352394      12.216085       0.090900       7.100995           0.000082
           53              O       3.533099      20.984736       1.881796      -0.625322      42.840783 0.59985368E+03  0.14825595E+05                                 9.838040                            7.594547       0.125701       2.072420                    0.997998      28.639748      76.419537       0.687305       0.360570      -1.137353       0.015709      -0.026588       0.050973       0.059598      -0.047497      -0.018863      -0.008589      -0.055941       0.129720      -0.080193       0.033240       0.046953             12.826998       7.551922       2.726213      -2.037043      15.780629      -7.942190      15.148442           0.000000
           54              O       2.543504       0.843702      36.052949      -0.355967      31.357664 0.35073664E+03  0.75679368E+04                                 7.804950                            5.764494       0.393525       2.249703                    0.994621      23.695139      58.763602       0.798983       0.355281      -1.143416       0.022013      -0.044591      -0.038094       0.062643       0.006720      -0.011530       0.005664      -0.022061      -0.017947      -0.020802       0.004555       0.016247              9.820515      11.477031      -5.987352      -0.071701      11.300449       0.223436       6.684065          -0.000611
           55              O      20.201694      11.044283       9.860481      -0.339185      28.363195 0.32525340E+03  0.68961062E+04                                 7.309132                            5.556832       0.320863       2.230872                    0.995800      23.300175      57.528261       0.811447       0.356011      -1.141315       0.007805      -0.070180       0.001507       0.070629       0.008512      -0.002924       0.008507      -0.008403      -0.006895      -0.013353       0.000253       0.013100              8.894581       7.400111       3.243604       2.237248      10.876977       3.823672       8.406654          -0.000021
           56              O      21.133950      13.060224      10.753690      -0.271794      23.735619 0.28535734E+03  0.58315512E+04                                 6.376956                            5.125564       1.046319       2.475125                    0.999364      22.744337      54.399040       0.868131       0.345244      -1.154833       0.038450       0.069347       0.055562       0.096823       0.005325      -0.005961       0.013914      -0.018480      -0.004131      -0.017655      -0.001686       0.019340              7.388129       6.072407       2.442701       1.444936       8.949017       2.952499       7.142964          -0.000014
           57              O      17.114466      10.690730       7.499985      -1.142747      62.354307 0.13046707E+04  0.38937367E+05                                12.258379                           10.954050      -0.156876       1.883680                    0.997959      37.487915     107.900656       0.595060       0.344889      -1.156612       0.003597      -0.073065      -0.004731       0.073306      -0.003592       0.004713      -0.001164      -0.014438      -0.024614      -0.011050      -0.001366       0.012417             14.714609      15.666633       1.517201      -0.756332      10.728494       0.168820      17.748701           0.000359
           58              O      17.555688      10.906803       3.615268      -0.953910      47.122874 0.84649127E+03  0.22884525E+05                                10.191302                            8.826910       0.043800       1.951618                    0.998535      35.608818     100.544733       0.656388       0.345165      -1.145719      -0.061588      -0.026484       0.023174       0.070933       0.077275      -0.082645      -0.009484       0.223459      -0.186415      -0.113560      -0.079598       0.193158             11.393242      11.751119       0.767700      -2.737055       8.907743       0.587838      13.520865           0.000028
           59              O      12.324780      17.790136      26.402443      -0.653288      47.275737 0.70927251E+03  0.18346033E+05                                10.602712                            8.373781      -0.119977       1.982934                    0.997103      29.894977      82.574105       0.638728       0.370733      -1.125401      -0.001466      -0.068487      -0.024984       0.072916      -0.038568       0.031917       0.019365      -0.024295       0.035703      -0.064511       0.028559       0.035952             13.611329      12.673367      -3.310083      -6.526953      12.645231       5.485026      15.515388           0.000911
           60              O      12.082141      15.565650      26.562372      -0.594232      44.932662 0.59563514E+03  0.14719280E+05                                10.242861                            7.636026       0.051442       2.066344                    0.996313      28.177257      75.580344       0.675171       0.367101      -1.130422       0.030332       0.031175      -0.017255       0.046793       0.040457       0.026737      -0.039574       0.002681       0.005280      -0.071720       0.027855       0.043865             14.449508      15.424350       5.467633      -8.456322      11.188824      -5.680276      16.735350           0.000834
           61              O      20.643580      15.052256      18.896293      -0.593664      43.940947 0.60668103E+03  0.15053291E+05                                10.040010                            7.705156       0.015984       2.057604                    0.996537      28.022526      75.187875       0.672669       0.366973      -1.131121      -0.034726       0.032285      -0.014143       0.049479      -0.036632       0.034575       0.034187      -0.012809      -0.010537      -0.070544       0.030376       0.040168             13.042038      16.127774      -6.988686      -4.580472      12.380721       3.408616      10.617618           0.000058
           62              O      20.238001      17.202356      18.392208      -0.611796      41.506074 0.65967024E+03  0.16698370E+05                                 9.592440                            8.033188       0.028726       2.057920                    0.995718      28.432388      76.813014       0.659597       0.366843      -1.132303      -0.023222      -0.059074      -0.002818       0.063537       0.043426       0.027571      -0.007138      -0.037628       0.082619      -0.068715       0.025504       0.043211             11.237162      10.771297       1.319415      -3.900356      10.686919      -3.840592      12.253271           0.000448
           63              O      20.746082      14.361753      14.659441      -0.549269      38.580710 0.58473778E+03  0.14356920E+05                                 9.179705                            7.565094       0.100517       2.096248                    0.996105      27.366646      72.729592       0.679684       0.367028      -1.132567      -0.000783      -0.011385       0.002111       0.011606      -0.022747      -0.054218      -0.041529      -0.060885      -0.011769      -0.088000       0.026339       0.061662             10.776063      10.662261       5.191005       0.020342      13.306696      -1.546766       8.359233          -0.000020
           64              O      20.801650      13.482407      16.727640      -0.597224      43.535104 0.55956526E+03  0.13603922E+05                                 9.995799                            7.359557       0.096396       2.079946                    0.997663      27.847905      73.916619       0.694079       0.362981      -1.134427      -0.029983       0.020505      -0.041596       0.055224      -0.050623       0.018273       0.032206       0.039193       0.084231      -0.080831       0.037446       0.043385             14.140168      14.277159       4.452760       9.090520       9.495510       5.069780      18.647834          -0.000020
           65              O      12.536646       6.183975      13.021709      -0.559382      42.750368 0.60578525E+03  0.15050709E+05                                 9.933639                            7.756223      -0.006584       2.050182                    0.996056      28.072356      75.784396       0.661995       0.372403      -1.125088      -0.005965       0.021138      -0.004345       0.022389      -0.011494      -0.057945      -0.012534      -0.047703      -0.124736      -0.085573       0.038287       0.047287             12.493088      12.656562       7.115439      -0.102215      16.840911      -2.095517       7.981791          -0.000039
           66              O      12.564098       7.589776      11.273006      -0.626069      43.379129 0.63826328E+03  0.16067141E+05                                 9.969270                            7.931569      -0.083049       2.013387                    0.996086      28.831944      78.365280       0.658291       0.369615      -1.127125       0.011187      -0.029820       0.066728       0.073939      -0.048163      -0.003901       0.023280       0.034330       0.091086      -0.069214       0.018179       0.051036             12.443637      12.450886       2.470338       6.120273       8.195526       1.049380      16.684499          -0.001506
           67              O       1.436795      14.500783      14.663068      -0.566809      43.164411 0.59912842E+03  0.14820667E+05                                 9.961765                            7.653108      -0.024963       2.036026                    0.997314      28.140247      75.409723       0.675416       0.366595      -1.131315       0.005366      -0.032145       0.004780       0.032939       0.026306       0.046717      -0.029141      -0.059482      -0.072593      -0.080362       0.025900       0.054462             12.649493      14.243266      -7.970138       2.464430      14.868178      -2.864431       8.837035          -0.000133
           68              O       1.486386      13.631622      16.722200      -0.661590      46.347360 0.67145031E+03  0.17106909E+05                                10.400875                            8.094120       0.017885       2.022078                    0.997663      29.838180      81.414541       0.657040       0.365895      -1.130720      -0.006412      -0.008225      -0.085992       0.086622       0.043689      -0.032364       0.038139      -0.027923       0.050926      -0.079236       0.028990       0.050247             13.175134      13.550106      -4.109360      -6.108502       8.848919       3.838100      17.126377          -0.000082
           69              O       9.713754       6.172684      12.730501      -0.556195      40.088074 0.56936622E+03  0.13904166E+05                                 9.491110                            7.471230       0.069966       2.080048                    0.996705      27.576987      73.391318       0.682227       0.367641      -1.130673       0.004354       0.023484       0.013870       0.027619       0.007870       0.061025      -0.030137      -0.082879      -0.030130      -0.090342       0.026043       0.064299             11.810461      12.276272      -7.002056       0.246142      16.105703      -1.417530       7.049408          -0.000084
           70              O       9.920085       7.533544      10.950610      -0.625829      42.812805 0.59995667E+03  0.14829970E+05                                 9.834902                            7.597511       0.125588       2.072544                    0.998044      28.642733      76.452306       0.686802       0.360790      -1.137089      -0.024527      -0.014620       0.049756       0.057367       0.046784      -0.008976       0.020730       0.052904       0.127252      -0.079095       0.032054       0.047041             12.819180      15.727766      -2.723885      -7.887698       7.534220       2.058270      15.195555          -0.000491
           71              O      11.917873       8.523582       8.855575      -0.361372      31.373958 0.35127081E+03  0.75819900E+04                                 7.803024                            5.765668       0.405125       2.252655                    0.994676      23.732875      58.857942       0.799607       0.354886      -1.143788      -0.043508      -0.019667      -0.037787       0.060890      -0.008213       0.005624       0.011509       0.022804      -0.036451      -0.022959       0.002708       0.020250              9.817165      11.277768       5.984858       0.200406      11.482759       0.066001       6.690967          -0.021456
           72              O      -0.025681      12.998679      18.925668      -0.341659      28.409835 0.32604916E+03  0.69158253E+04                                 7.311801                            5.559658       0.334266       2.234048                    0.995911      23.338519      57.597320       0.812271       0.355504      -1.141950      -0.069541      -0.009567       0.001816       0.070219      -0.009625       0.008671       0.003347       0.008900      -0.009595      -0.014515       0.000294       0.014221              8.895078      10.846172      -3.223302       3.833704       7.414043      -2.245736       8.425019          -0.000012
           73              O       1.986497      12.063102      19.830845      -0.263070      23.749692 0.28512286E+03  0.58281475E+04                                 6.398192                            5.139230       1.071194       2.487809                    0.999288      22.661241      54.285372       0.862606       0.347372      -1.152548       0.070179      -0.042937       0.060050       0.101856      -0.003002       0.018307       0.002163       0.017586       0.021955      -0.015959      -0.008614       0.024572              7.415500       8.965567      -2.425607       2.992640       6.106526      -1.439978       7.174406          -0.000017
           74              O      21.768664      16.081479      16.566260      -1.143946      62.659553 0.13117495E+04  0.39196408E+05                                12.297382                           10.982631      -0.153018       1.884275                    0.997982      37.544976     108.083805       0.594453       0.344821      -1.156824      -0.073290      -0.003686      -0.004240       0.073505       0.002575      -0.002796      -0.004904       0.015078      -0.020714      -0.010621      -0.001508       0.012129             14.766011      10.765358      -1.557720       0.089993      15.688508       0.615448      17.844169           0.000376
           75              O      22.003776      15.595758      12.689521      -0.936931      45.773896 0.81754327E+03  0.21863858E+05                                 9.929667                            8.625969       0.130915       1.986681                    0.998593      34.825883      97.124623       0.671048       0.341300      -1.151399      -0.071161      -0.016184       0.023973       0.076815      -0.009119      -0.098086       0.047736       0.260512      -0.127138      -0.140152      -0.054681       0.194833             11.012294      11.391799      -0.135337      -0.255544       8.459156       1.711362      13.185927           0.000006
           76              O       9.809614       4.336730       8.298180      -0.652172      46.962467 0.70473066E+03  0.18194702E+05                                10.547223                            8.341764      -0.101948       1.989667                    0.997126      29.812278      82.201287       0.640708       0.370275      -1.126034      -0.003700       0.066392      -0.024085       0.070723      -0.035143      -0.031674      -0.021275      -0.024633       0.037004      -0.062779       0.030470       0.032309             13.535027      12.631053      -3.315457       6.491058      12.498716      -5.453999      15.475311          -0.001410
           77              O      10.069078       6.562324       8.433449      -0.594296      45.207807 0.59767976E+03  0.14784080E+05                                10.291763                            7.653665       0.041858       2.063226                    0.996169      28.195659      75.693250       0.673719       0.367537      -1.129963      -0.030085      -0.030176      -0.017205       0.045954       0.039429      -0.026977       0.039478       0.000057       0.007254      -0.071009       0.027532       0.043477             14.565941      15.671842       5.602384       8.531044      11.282640       5.696227      16.743342          -0.001351
           78              O       1.496348       7.060000       0.774260      -0.599893      44.408664 0.61612163E+03  0.15349758E+05                                10.118036                            7.771940       0.012496       2.054798                    0.996595      28.174604      75.799490       0.668725       0.367641      -1.130378       0.033152      -0.033379      -0.012306       0.048628      -0.035403      -0.033761      -0.035307      -0.011445      -0.015656      -0.069895       0.029566       0.040329             13.138418      16.248221      -7.091300       4.561749      12.495600      -3.367273      10.671432          -0.000381
           79              O       1.919859       4.919861       0.251680      -0.610518      41.415367 0.65879916E+03  0.16672362E+05                                 9.579002                            8.028739       0.024249       2.056287                    0.995795      28.429966      76.820662       0.659613       0.366921      -1.132138       0.025211       0.059816      -0.000788       0.064916       0.043784      -0.027568       0.007658      -0.036037       0.081995      -0.068756       0.025716       0.043040             11.222838      10.709072       1.259085       3.840289      10.643457       3.880917      12.315985          -0.000509
           80              O       1.429268       7.769320      32.770958      -0.574234      40.047887 0.61607469E+03  0.15334412E+05                                 9.411122                            7.771054       0.089585       2.079523                    0.996787      28.012270      75.105574       0.669445       0.367585      -1.131445       0.001666       0.019728       0.018872       0.027351      -0.026934       0.053172       0.025565      -0.052954      -0.049990      -0.082349       0.035731       0.046617             11.028937      10.591285       5.119178      -0.128906      13.762752       1.717407       8.732775           0.000006
           81              O       1.358646       8.642024      34.838068      -0.595977      43.835312 0.56054822E+03  0.13633690E+05                                10.043138                            7.367440       0.093055       2.079718                    0.997609      27.825462      73.871000       0.693512       0.363121      -1.134327       0.028582      -0.020836      -0.041325       0.054395      -0.051097      -0.017395      -0.030937       0.040516       0.083016      -0.080385       0.037194       0.043191             14.235770      14.361195       4.418646      -9.255436       9.475988      -5.007449      18.870128           0.000036
           82              O       9.638040      15.964144      31.155347      -0.531151      40.852771 0.56827588E+03  0.13886246E+05                                 9.639322                            7.508608       0.000577       2.068421                    0.995005      27.309832      72.966371       0.673736       0.372041      -1.126068       0.004194      -0.006790       0.007435       0.010907      -0.006198       0.055242       0.034304      -0.070258      -0.120445      -0.090798       0.022452       0.068347             12.124600      12.746445       7.084163       0.222375      15.946030       1.933427       7.681325          -0.000029
           83              O       9.566089      14.572512      29.394677      -0.627067      43.631206 0.64239282E+03  0.16199001E+05                                10.009112                            7.960997      -0.093324       2.009170                    0.996215      28.892381      78.626017       0.656528       0.369969      -1.126729      -0.012143       0.029942       0.066932       0.074323      -0.048440       0.002593      -0.025070       0.030057       0.091544      -0.069547       0.018092       0.051455             12.502334      12.471943       2.564040      -6.091415       8.229975      -1.128136      16.805085           0.001299
           84              O      20.736784       7.638703      32.787640      -0.544128      41.744907 0.57605231E+03  0.14108435E+05                                 9.762333                            7.516894      -0.003235       2.055352                    0.996673      27.593539      73.540139       0.679897       0.367829      -1.130538      -0.008231       0.023794      -0.011128       0.027527       0.022525      -0.047780       0.043839      -0.062359      -0.050518      -0.085279       0.021601       0.063678             12.404861      14.377217      -7.824377      -2.426048      14.272397       2.636537       8.564970           0.000067
           85              O      20.663948       8.493917      34.855476      -0.663449      46.350055 0.67142967E+03  0.17104135E+05                                10.394443                            8.088091       0.034772       2.026176                    0.997878      29.868751      81.459663       0.658086       0.365362      -1.131272       0.002987       0.004997      -0.084455       0.084656       0.043804       0.034047      -0.040597      -0.026077       0.046527      -0.081284       0.029633       0.051651             13.177803      13.515214      -4.148047       6.095447       8.897359      -3.920159      17.120835           0.000044
           86              O      12.460268      15.976985      30.856886      -0.582534      41.712363 0.60207643E+03  0.14918661E+05                                 9.729179                            7.676145       0.039820       2.051809                    0.997734      28.383285      76.238136       0.673538       0.367000      -1.130489       0.001226      -0.032940      -0.004024       0.033207       0.014566      -0.058117       0.011269      -0.074808      -0.069946      -0.085155       0.033353       0.051802             12.049761      12.113841      -7.021965      -0.128320      16.848379       1.431960       7.187062           0.000056
           87              O      12.222278      14.601514      29.092951      -0.624379      42.740392 0.59974224E+03  0.14821248E+05                                 9.819076                            7.592861       0.131712       2.074906                    0.997968      28.616262      76.337559       0.687557       0.360477      -1.137496       0.024882       0.016473       0.050366       0.058542       0.046994       0.008211      -0.017987       0.055557       0.130116      -0.079434       0.032682       0.046753             12.763225      15.692728      -2.660086       7.891174       7.517927      -1.990876      15.079022           0.000486
           88              O      10.219842      13.597971      27.001906      -0.359374      31.243570 0.34891683E+03  0.75183002E+04                                 7.779291                            5.745396       0.410453       2.255301                    0.994721      23.691601      58.699421       0.801233       0.354772      -1.143915       0.043586       0.018639      -0.034795       0.058804      -0.008484      -0.006939      -0.012418       0.021454      -0.035563      -0.024040       0.004187       0.019853              9.785688      11.325928       5.986757      -0.186853      11.405012      -0.041348       6.626123           0.021362
           89              O       0.088112       9.147227       0.766644      -0.337327      28.587256 0.32548179E+03  0.69008563E+04                                 7.349792                            5.557477       0.331649       2.234359                    0.995882      23.280631      57.444172       0.811839       0.355844      -1.141665       0.073864       0.007023      -0.001185       0.074207      -0.007737      -0.006466      -0.004752       0.007378      -0.005999      -0.012885       0.002398       0.010486              8.985856      10.736997      -3.285473      -3.972904       7.560420       2.405416       8.660150           0.000002
           90              O      20.259254      10.116233       1.724043      -0.276306      23.636547 0.27840568E+03  0.56497587E+04                                 6.362485                            5.050229       1.229867       2.544925                    0.999481      22.518471      53.523115       0.878575       0.343538      -1.157237      -0.070171       0.036512       0.049237       0.093175      -0.012749      -0.019486       0.001594       0.020143      -0.003137      -0.020472      -0.008005       0.028477              7.455585       8.854526      -2.520870      -3.218916       6.139350       1.631926       7.372880           0.000004
           91              O       0.376799       6.047159      34.687931      -1.145040      62.645922 0.13131709E+04  0.39251402E+05                                12.294974                           10.990244      -0.157963       1.882862                    0.997944      37.556795     108.152121       0.594083       0.344925      -1.156681       0.068960       0.001754      -0.003889       0.069092       0.003040      -0.000976       0.005888       0.013340      -0.024966      -0.012243       0.000746       0.011496             14.763699      10.728871      -1.506308      -0.308125      15.721449      -0.598536      17.840778           0.000020
           92              O       0.079256       6.487495      30.794872      -0.938217      47.513476 0.85163859E+03  0.23059555E+05                                10.311467                            8.892892      -0.038804       1.930845                    0.998060      35.408859     100.071514       0.649604       0.348227      -1.143144      -0.067939      -0.013187       0.027708       0.074548       0.066322      -0.086592      -0.053035       0.234432      -0.167205      -0.128210      -0.071728       0.199938             11.588008      11.749499       1.121552      -2.295018       9.055419      -2.036918      13.959106           0.000021
           93              O       4.340273       9.797880      27.970184      -0.657428      47.366866 0.71273130E+03  0.18457714E+05                                10.611752                            8.392842      -0.119047       1.981846                    0.997063      29.977422      82.848516       0.638161       0.370615      -1.125503       0.068846      -0.001929       0.025201       0.073339      -0.037378       0.019404       0.031386       0.022569       0.041007      -0.063434       0.028841       0.034593             13.629819      12.559405      -3.278304       5.432596      12.787288      -6.584936      15.542764           0.002282
           94              O       6.563431      10.061772      27.824761      -0.596295      45.312487 0.59857128E+03  0.14809500E+05                                10.301128                            7.653810       0.044894       2.062809                    0.996196      28.242837      75.792561       0.674545       0.367004      -1.130538      -0.031402      -0.029166       0.018264       0.046587       0.039567      -0.040048       0.026947      -0.000801       0.004883      -0.071461       0.027508       0.043953             14.616428      11.302080       5.642983      -5.756807      15.761070      -8.603047      16.786133           0.002392
           95              O       7.088558       1.523136      35.516951      -0.596962      44.003081 0.60873914E+03  0.15116905E+05                                10.049889                            7.717792       0.024967       2.059435                    0.996713      28.068844      75.339393       0.672184       0.366932      -1.131170      -0.030927       0.033396       0.015917       0.048220      -0.037442       0.034012       0.033835       0.013822      -0.008544      -0.070476       0.029568       0.040908             13.056502      12.460574      -6.954571       3.543033      16.000272      -4.665529      10.708661           0.000624
           96              O       4.925838       1.900377      35.988397      -0.611185      41.560686 0.66132905E+03  0.16755354E+05                                 9.608404                            8.049939       0.013357       2.052620                    0.995625      28.463627      76.999055       0.657917       0.367451      -1.131532       0.060273       0.024043       0.002401       0.064935       0.043695      -0.008393       0.027557       0.033429       0.079573      -0.068078       0.025667       0.042411             11.252558      10.712426       1.392852      -3.794118      10.853692      -3.930206      12.191555           0.000755
           97              O       7.766664       1.416206       3.467306      -0.567012      39.771480 0.61380723E+03  0.15259532E+05                                 9.360906                            7.752791       0.092069       2.081567                    0.996912      27.898705      74.686128       0.670937       0.367211      -1.132057       0.012581       0.007208      -0.012690       0.019268      -0.026171      -0.028445      -0.053124       0.052990      -0.047385      -0.083028       0.035598       0.047430             10.975510      13.518223       5.191199      -1.577792      10.840419       0.106354       8.567888           0.000003
           98              O       8.653979       1.339607       1.405273      -0.596695      43.609826 0.56075472E+03  0.13642028E+05                                10.011705                            7.371563       0.088328       2.077748                    0.997563      27.853829      73.991789       0.692824       0.363394      -1.133943      -0.022120       0.030156       0.040358       0.055022      -0.051719       0.031104       0.017553      -0.041539       0.080879      -0.080963       0.037220       0.043743             14.157923       9.497211       4.436967       5.074497      14.329307       9.099855      18.647250          -0.000007
           99              O      15.962152       9.636933       5.091257      -0.525007      40.363994 0.55627396E+03  0.13512053E+05                                 9.550158                            7.418232       0.007088       2.076296                    0.994706      27.023600      71.837432       0.679720       0.370974      -1.127592      -0.006780       0.012219      -0.013713       0.019579      -0.002261      -0.024720      -0.074934       0.045926      -0.085052      -0.097169       0.031848       0.065321             12.013501      15.971244       6.911356      -2.003993      12.411129      -0.175386       7.658131           0.000026
          100              O      14.569634       9.560333       6.849027      -0.626124      43.417979 0.63943613E+03  0.16101944E+05                                 9.971995                            7.938790      -0.080349       2.013372                    0.996127      28.863420      78.430099       0.658085       0.369609      -1.127277       0.028917      -0.012248      -0.065488       0.072629      -0.049936       0.024942      -0.003625      -0.028646       0.085078      -0.069448       0.016838       0.052610             12.456275       8.219245       2.524019       1.037715      12.437758       6.072881      16.711823          -0.001508
          101              O       7.643794      20.730364       3.476372      -0.566528      42.896680 0.60066770E+03  0.14870296E+05                                 9.924485                            7.672404      -0.003421       2.044365                    0.997232      28.117875      75.412458       0.673226       0.367502      -1.130463       0.025401      -0.011882      -0.004471       0.028397       0.027644      -0.029180       0.045633       0.053082      -0.075139      -0.079151       0.026374       0.052777             12.545846      14.508856      -7.829718      -2.670123      14.367252       2.416365       8.761431           0.000227
          102              O       8.507200      20.669261       1.413976      -0.662661      46.629336 0.67653279E+03  0.17270276E+05                                10.446711                            8.128084       0.018469       2.021823                    0.997540      29.896615      81.675008       0.655204       0.366200      -1.130395       0.008355       0.008880       0.086543       0.087398       0.044421       0.036784      -0.031158       0.030179       0.054242      -0.078795       0.028745       0.050050             13.253199       8.873403      -4.132633       3.893428      13.664093      -6.117033      17.222101           0.000162
          103              O      15.976542      12.451191       5.393346      -0.568613      40.977851 0.58829784E+03  0.14490776E+05                                 9.633752                            7.597870       0.038834       2.060234                    0.997367      28.021148      75.002241       0.675762       0.367975      -1.129923      -0.027528      -0.000758      -0.007518       0.028546       0.011913      -0.011478       0.069050       0.067019      -0.060559      -0.092875       0.045600       0.047275             11.977276      16.606108      -7.037758      -1.394986      12.213792       0.136497       7.111928           0.000071
          104              O      14.612362      12.226042       7.175775      -0.624482      42.815158 0.59962408E+03  0.14818231E+05                                 9.834850                            7.594356       0.123168       2.072169                    0.997945      28.616700      76.349133       0.687155       0.360690      -1.137280       0.015311       0.027072      -0.048331       0.057473       0.047840       0.019404      -0.008431      -0.054464       0.123799      -0.079343       0.033882       0.045461             12.811376       7.562623      -2.762492       2.072210      15.714414      -7.886151      15.157092          -0.000340
          105              O      13.608376      10.216078       9.255579      -0.357232      31.387508 0.35120155E+03  0.75796680E+04                                 7.807751                            5.767409       0.403979       2.252848                    0.994756      23.706651      58.778221       0.799054       0.355170      -1.143627       0.021512       0.043445       0.036442       0.060649      -0.008259       0.012104       0.006051      -0.021302      -0.039848      -0.023899       0.003658       0.020241              9.826415      11.486901       6.008343       0.090227      11.320538       0.243528       6.671807          -0.021536
          106              O       9.138150       0.021696      35.465092      -0.341601      28.311053 0.32569115E+03  0.69073068E+04                                 7.294974                            5.557890       0.342568       2.236871                    0.995949      23.336601      57.615222       0.812004       0.355668      -1.141657       0.010067       0.069269      -0.002855       0.070054      -0.009467       0.002679       0.008829      -0.010267      -0.008165      -0.014102      -0.000534       0.014635              8.854949       7.380150      -3.208956      -2.214820      10.810843       3.783124       8.373855           0.000003
          107              O      10.070406      20.140591      34.579136      -0.268790      23.439950 0.28193541E+03  0.57429383E+04                                 6.315389                            5.088609       1.051977       2.478357                    0.999354      22.669001      54.089908       0.873055       0.344413      -1.155796       0.035999      -0.073496      -0.053676       0.097871      -0.003489       0.005403       0.013178      -0.020419      -0.008743      -0.016218      -0.003221       0.019439              7.296569       6.024289      -2.431013      -1.417709       8.794133       2.893851       7.071284           0.000011
          108              O       6.047159       0.361966       1.553234      -1.144393      62.606672 0.13107877E+04  0.39166592E+05                                12.292887                           10.981319      -0.165085       1.880805                    0.997936      37.548998     108.148941       0.594176       0.344991      -1.156501       0.003006       0.070219       0.003767       0.070384       0.003572      -0.004889      -0.001626      -0.013271      -0.027456      -0.011647      -0.000841       0.012488             14.763824      15.707319      -1.538946       0.713015      10.764763       0.121246      17.819391          -0.000018
          109              O       6.460708       0.174231       5.439765      -0.952193      46.713937 0.84041528E+03  0.22683578E+05                                10.132542                            8.798325       0.026573       1.947805                    0.998338      35.546582     100.348572       0.656978       0.345412      -1.145301      -0.063160       0.031714      -0.020440       0.073571      -0.076513       0.085207      -0.007624       0.221572      -0.171639      -0.115787      -0.075696       0.191483             11.299167      11.696456      -0.746366       2.742125       8.812400       0.495948      13.388645           0.000010
          110              O      17.785044      12.341163       9.830018      -0.652909      46.888687 0.70434541E+03  0.18185525E+05                                10.539320                            8.342101      -0.118609       1.984006                    0.997161      29.854141      82.366610       0.640279       0.370507      -1.125655      -0.067906       0.002364       0.023508       0.071898      -0.037798      -0.019621      -0.034097       0.022923       0.036901      -0.065361       0.028553       0.036808             13.503420      12.573756      -3.272176      -5.441686      12.575140       6.460428      15.361364          -0.001477
          111              O      15.561886      12.075942       9.687859      -0.593145      45.025024 0.59636547E+03  0.14742857E+05                                10.262249                            7.644383       0.040200       2.063035                    0.996192      28.174837      75.605014       0.674269       0.367455      -1.130073       0.030157       0.030255       0.015509       0.045446       0.040286       0.040589      -0.026676      -0.002183       0.008482      -0.072300       0.027858       0.044442             14.494277      11.184795       5.502563       5.642929      15.560999       8.483877      16.737037          -0.001449
          112              O      15.050484      20.620335      17.382950      -0.598217      44.153332 0.61110773E+03  0.15189844E+05                                10.070956                            7.732180       0.027119       2.059733                    0.996672      28.099859      75.447649       0.671666       0.366874      -1.131261       0.031362      -0.033538       0.015830       0.048569      -0.036803      -0.033689      -0.034694       0.013509      -0.011363      -0.070461       0.030146       0.040316             13.084344      12.498560      -6.995374      -3.499601      16.043109       4.635263      10.711364          -0.000650
          113              O      17.206120      20.229810      17.867089      -0.608789      41.442802 0.65678232E+03  0.16611956E+05                                 9.590373                            8.022253       0.011216       2.052993                    0.995741      28.395946      76.757987       0.659029       0.367454      -1.131498      -0.059379      -0.023236       0.002677       0.063820       0.042953       0.007134      -0.028076       0.034891       0.080712      -0.067751       0.024458       0.043293             11.237698      10.718029       1.368773       3.843656      10.766583       3.901709      12.228482          -0.000241
          114              O      14.383891      20.695606      21.585350      -0.537159      38.076373 0.57103504E+03  0.13929725E+05                                 9.093243                            7.472160       0.098812       2.104725                    0.995400      26.982643      71.344617       0.684803       0.366658      -1.133493      -0.012953       0.006816       0.002661       0.014877      -0.021120       0.031734       0.069895       0.050871       0.010212      -0.094654       0.030757       0.063897             10.677630      13.426193       4.944750       1.716036      10.310179      -0.119578       8.296518          -0.000002
          115              O      13.470010      20.800100      19.536735      -0.598044      43.630396 0.56044661E+03  0.13633453E+05                                10.015999                            7.370309       0.084797       2.075542                    0.997639      27.889040      74.096487       0.692733       0.363470      -1.133817       0.020675      -0.028862       0.040298       0.053707      -0.050819      -0.032909      -0.017727      -0.044474       0.081029      -0.081741       0.037669       0.044071             14.166409       9.457294       4.393409      -4.943743      14.455546      -9.172471      18.586388           0.000020
          116              O       6.193938      12.499896      23.223445      -0.558335      42.432016 0.60225050E+03  0.14930657E+05                                 9.855245                            7.714865       0.009515       2.055776                    0.996153      27.967170      75.248453       0.666643       0.370605      -1.127232       0.009926       0.005217       0.005219       0.012368      -0.012670       0.016184       0.060126       0.047677      -0.121284      -0.088100       0.040805       0.047295             12.360525      16.117764       7.145894       2.044506      12.985930       0.211971       7.977882          -0.000051
          117              O       7.566088      12.577603      24.994995      -0.624253      43.627913 0.63995057E+03  0.16124171E+05                                10.014181                            7.948988      -0.103921       2.007015                    0.996140      28.838871      78.481807       0.656548       0.370261      -1.126359      -0.030155       0.012471      -0.066203       0.073809      -0.050155      -0.023829       0.002222      -0.028304       0.083949      -0.069389       0.018426       0.050963             12.537592       8.186865       2.544463      -1.125543      12.472258      -6.132277      16.953653           0.001574
          118              O      14.491928       1.396503      21.619077      -0.551166      42.307865 0.58682586E+03  0.14445211E+05                                 9.857990                            7.596707      -0.011939       2.047931                    0.996908      27.824693      74.448079       0.674712       0.368785      -1.129322      -0.029824       0.001888       0.007303       0.030763       0.026215       0.025942      -0.058670       0.047673      -0.083510      -0.088902       0.039552       0.049350             12.513110      14.789794      -7.919435       2.671764      14.169779      -2.271478       8.579757          -0.000074
          119              O      13.620552       1.461590      19.557043      -0.665156      46.610262 0.67671366E+03  0.17273365E+05                                10.431421                            8.123382       0.013236       2.018325                    0.997664      29.936304      81.738343       0.656197       0.365679      -1.130974      -0.008345      -0.006449       0.086243       0.086885       0.043317      -0.037350       0.033689       0.024742       0.045722      -0.078818       0.030790       0.048028             13.220974       8.928609      -4.162194      -3.886766      13.580402       6.116604      17.153912          -0.000048
          120              O       6.178662       9.703348      23.529885      -0.589058      41.561998 0.60315228E+03  0.14942467E+05                                 9.684639                            7.667846       0.059075       2.058079                    0.997769      28.378036      76.058297       0.676332       0.365554      -1.132327       0.027928      -0.008834       0.006886       0.030090       0.013394       0.013505      -0.059615       0.070630      -0.063543      -0.085349       0.036678       0.048671             12.001666      16.400153      -7.020169       1.433645      12.417069      -0.223506       7.187775           0.000030
          121              O       7.543507       9.925841      25.303611      -0.620123      42.481548 0.59429850E+03  0.14657145E+05                                 9.788034                            7.564534       0.118914       2.072433                    0.997959      28.533823      76.106554       0.687813       0.361070      -1.136729      -0.014512      -0.025229      -0.047625       0.055814       0.048083      -0.019771       0.008195      -0.053723       0.119448      -0.078778       0.034275       0.044503             12.743565       7.483690      -2.699590      -2.026535      15.700564       7.848958      15.046440           0.000403
          122              O       8.517162      11.920529      27.387041      -0.357517      31.428289 0.35085782E+03  0.75717501E+04                                 7.816107                            5.767156       0.381066       2.245726                    0.994685      23.689366      58.767749       0.798394       0.355487      -1.143168      -0.021716      -0.042000       0.036594       0.059789      -0.008636      -0.012118      -0.005363      -0.022375      -0.037184      -0.023571       0.003190       0.020381              9.841332      11.562902       6.013595      -0.067157      11.282591      -0.208000       6.678504           0.021155
          123              O      12.998900      -0.036529      17.327827      -0.336510      28.245068 0.32292968E+03  0.68329570E+04                                 7.285682                            5.532386       0.341803       2.238789                    0.995826      23.245242      57.290066       0.814436       0.355425      -1.142056      -0.009933      -0.070362      -0.002031       0.071088      -0.009314      -0.004135      -0.008130      -0.006703      -0.008349      -0.014439       0.001685       0.012753              8.876463       7.424528      -3.267947       2.256312      10.811850      -3.813904       8.393010          -0.000026
          124              O      12.046941       1.973435      16.442959      -0.273450      23.812384 0.28520506E+03  0.58293081E+04                                 6.409467                            5.134936       1.119658       2.504439                    0.999221      22.691893      54.327763       0.864375       0.346692      -1.153299      -0.045335       0.068450      -0.047558       0.094881      -0.005068      -0.005203      -0.015168      -0.028480      -0.008046      -0.019193      -0.005057       0.024250              7.449467       6.103889      -2.479981       1.446144       9.023125      -3.053588       7.221388          -0.000054
          125              O      16.080151      21.766450      19.694488      -1.145238      62.745086 0.13137259E+04  0.39273568E+05                                12.308698                           10.992333      -0.157350       1.882689                    0.997936      37.574569     108.223854       0.594024       0.344910      -1.156651      -0.003556      -0.069809       0.004154       0.070022       0.002404       0.005982       0.001975      -0.015247      -0.023293      -0.012066      -0.000261       0.012326             14.787466      15.667191      -1.527900      -0.555696      10.766605      -0.205150      17.928601           0.000377
          126              O      15.563214      21.939131      23.568688      -0.937613      45.191136 0.81247565E+03  0.21697814E+05                                 9.847408                            8.612808       0.140332       1.990903                    0.998625      34.786723      96.994429       0.669869       0.342382      -1.150317      -0.066877      -0.027796      -0.029312       0.078130       0.075571       0.091821       0.029140       0.206539      -0.018177      -0.124946      -0.055742       0.180688             10.880558      10.619983       0.959780      -0.408952       8.618951      -0.565608      13.402739           0.000045
          127              O      20.874265       6.729249       0.756127      -0.653783      47.123791 0.70755017E+03  0.18290399E+05                                10.580919                            8.363365      -0.119497       1.983372                    0.997246      29.886533      82.526323       0.639152       0.370712      -1.125415      -0.002695      -0.067884       0.022431       0.071545       0.038815       0.032596      -0.020682      -0.021729       0.045315      -0.066105       0.030128       0.035977             13.594727      12.758448       3.286598      -6.534453      12.529967      -5.468990      15.495767           0.000150
          128              O      21.141035       4.504098       0.619408      -0.595828      45.304193 0.60045847E+03  0.14869313E+05                                10.305847                            7.671163       0.040373       2.062352                    0.996140      28.235001      75.828729       0.673019       0.367511      -1.130039      -0.030924       0.030690       0.016878       0.046723      -0.039929       0.027808       0.039466      -0.000334       0.006735      -0.071837       0.028265       0.043572             14.584690      15.707933      -5.600289      -8.544672      11.277461       5.692071      16.768677          -0.000008
          129              O      12.579374       4.001773       8.299631      -0.599112      44.311824 0.61364421E+03  0.15270713E+05                                10.098263                            7.752286       0.016453       2.056043                    0.996609      28.139090      75.629765       0.670176       0.367261      -1.130814       0.033985       0.033226       0.013069       0.049293       0.036377       0.033731      -0.034947      -0.011509      -0.014027      -0.070246       0.029556       0.040690             13.116305      16.111254       7.052585      -4.611204      12.533068      -3.449201      10.704593          -0.000188
          130              O      12.988495       6.148111       8.804804      -0.609073      41.313581 0.65662854E+03  0.16603493E+05                                 9.563489                            8.016019       0.026532       2.057748                    0.995692      28.388346      76.672538       0.660081       0.366969      -1.132117       0.023940      -0.059470       0.002042       0.064140      -0.043903       0.027319       0.007631      -0.034481       0.080677      -0.068266       0.025389       0.042877             11.200923      10.708167      -1.310060      -3.857371      10.662491       3.847847      12.232111           0.000180
          131              O      12.503881       3.303522      12.554252      -0.573924      40.106128 0.61666729E+03  0.15352152E+05                                 9.420769                            7.774250       0.100878       2.082906                    0.996823      28.010859      75.097920       0.669407       0.367534      -1.131536       0.001543      -0.020173      -0.019174       0.027874       0.027145      -0.052810       0.026269      -0.053720      -0.051491      -0.082619       0.035079       0.047540             11.055928      10.623942      -5.119084       0.143509      13.820098       1.727090       8.723745          -0.000030
          132              O      12.427060       2.427055      10.488955      -0.595165      43.869536 0.56085106E+03  0.13643857E+05                                10.051971                            7.371806       0.089868       2.078824                    0.997549      27.821184      73.884196       0.692923       0.363355      -1.134064       0.028314       0.020973       0.041731       0.054617       0.051450       0.016669      -0.030835       0.041267       0.086346      -0.080924       0.037105       0.043819             14.253133      14.392300      -4.444807       9.234946       9.515438      -5.044446      18.851662          -0.000038
          133              O      20.717302      17.240435      14.150642      -0.536599      41.115257 0.57457028E+03  0.14081696E+05                                 9.684693                            7.554028      -0.010688       2.062286                    0.995099      27.444652      73.485058       0.671041       0.372431      -1.125540       0.003665       0.006683      -0.003842       0.008536       0.006411      -0.054775       0.033425      -0.070524      -0.128919      -0.091388       0.022819       0.068569             12.160732      12.820042      -7.067398      -0.160411      15.891292       1.896224       7.770862          -0.000014
          134              O      20.634504      18.628304      15.913851      -0.626119      43.620129 0.64129874E+03  0.16164136E+05                                10.007916                            7.953586      -0.090960       2.010140                    0.996031      28.876625      78.559326       0.656927       0.369911      -1.126801      -0.012584      -0.029735      -0.066985       0.074361       0.049625      -0.003556      -0.024511       0.029145       0.088183      -0.069600       0.017386       0.052215             12.517165      12.471963      -2.547947       6.109535       8.201918      -1.119658      16.877614          -0.001809
          135              O       9.680767       3.427055      12.548087      -0.545415      41.887733 0.58050947E+03  0.14247939E+05                                 9.790158                            7.551407      -0.002328       2.054141                    0.996794      27.675168      73.885777       0.677463       0.368364      -1.129896      -0.007070      -0.024410       0.010824       0.027622      -0.022723       0.046242       0.043916      -0.061650      -0.055452      -0.084287       0.020663       0.063624             12.422992      14.394759       7.832280       2.361294      14.337232       2.576281       8.536985          -0.000057
          136              O       9.605939       2.567856      10.481339      -0.663136      46.404481 0.67248647E+03  0.17138188E+05                                10.406353                            8.095414       0.041517       2.028020                    0.997818      29.877223      81.505872       0.657656       0.365448      -1.131179       0.006164      -0.006954       0.084593       0.085102      -0.042808      -0.032096      -0.040282      -0.027338       0.056065      -0.079764       0.027137       0.052627             13.208131      13.624837       4.143627      -6.152962       8.901400      -3.927331      17.098155          -0.000022
          137              O       1.393182      17.230472      14.462885      -0.585070      41.824156 0.60333498E+03  0.14957751E+05                                 9.747854                            7.684636       0.031487       2.049177                    0.997697      28.402850      76.312495       0.673099       0.367045      -1.130447       0.001519       0.032057       0.004691       0.032435      -0.014607       0.057445       0.011103      -0.074400      -0.070592      -0.084420       0.032688       0.051732             12.089535      12.154909       7.044206       0.159686      16.906000       1.457887       7.207695          -0.000035
          138              O       1.149879      18.604173      16.226819      -0.623223      42.632375 0.59845502E+03  0.14781778E+05                                 9.803477                            7.585495       0.127534       2.074270                    0.997950      28.593390      76.261550       0.687770       0.360552      -1.137415       0.025898      -0.015792      -0.049869       0.058369      -0.046980      -0.008418      -0.018181       0.056937       0.126689      -0.079329       0.033612       0.045718             12.736449      15.672652       2.674859      -7.844785       7.512452      -1.998481      15.024244          -0.000466
          139              O      21.281172      19.590447      18.321854      -0.362461      31.503904 0.35244008E+03  0.76134593E+04                                 7.823604                            5.775524       0.402247       2.251292                    0.994726      23.760542      58.948375       0.798878       0.354919      -1.143775       0.042424      -0.019318       0.036792       0.059386       0.009327       0.005343      -0.012514       0.021133      -0.043346      -0.024777       0.003447       0.021330              9.848235      11.353277      -6.030823       0.206169      11.510353      -0.061213       6.681073          -0.023879
          140              O      11.156305       1.923402       8.289114      -0.338086      28.572616 0.32577613E+03  0.69082357E+04                                 7.343673                            5.558180       0.341918       2.237456                    0.995956      23.297782      57.479756       0.812234       0.355613      -1.141921       0.071988      -0.007642      -0.000298       0.072393       0.008133       0.007413      -0.004746       0.010246      -0.007022      -0.013941       0.001657       0.012283              8.963430      10.685465       3.292999       3.930178       7.575559       2.403042       8.629267          -0.000011
          141              O       9.187962       0.947311       7.340056      -0.272781      23.304367 0.27421019E+03  0.55422026E+04                                 6.294020                            5.004968       1.247518       2.552329                    0.999530      22.429113      53.161489       0.884621       0.342571      -1.158331      -0.073773      -0.032527      -0.046912       0.093280       0.012401       0.019371       0.002872       0.021704      -0.004445      -0.019311      -0.009760       0.029072              7.359724       8.711052       2.519394       3.157400       6.095275       1.608981       7.272846           0.000004
          142              O      11.441228       5.025241      10.631477      -1.145973      62.758370 0.13162229E+04  0.39365604E+05                                12.309702                           11.003100      -0.158302       1.882214                    0.997944      37.591209     108.284077       0.593727       0.344931      -1.156672       0.068355      -0.001721       0.004010       0.068494      -0.002871       0.000213       0.006415       0.012700      -0.023033      -0.012155       0.001264       0.010891             14.786257      10.743153       1.497104       0.269802      15.749278      -0.599700      17.866339           0.000338
          143              O      11.164717       4.611028      14.529612      -0.938551      47.150605 0.84696321E+03  0.22900666E+05                                10.246733                            8.860792      -0.042311       1.930318                    0.998023      35.368599      99.876565       0.651644       0.347626      -1.143676      -0.064391       0.017923      -0.025924       0.071690      -0.068896       0.088896      -0.051776       0.230837      -0.165638      -0.125851      -0.075127       0.200979             11.489852      11.609308      -1.190454       2.218675       9.032673      -2.025220      13.827575          -0.000005
          144              O       1.267656      15.415993      18.904271      -0.653740      47.205389 0.70937016E+03  0.18350662E+05                                10.592125                            8.376397      -0.127511       1.980441                    0.997090      29.908063      82.636635       0.638343       0.370914      -1.125173       0.000164       0.068205       0.024726       0.072549       0.036490      -0.033303       0.019503      -0.023649       0.038206      -0.063988       0.028585       0.035402             13.593964      12.719488       3.288593       6.521488      12.598732       5.465435      15.463673          -0.001266
          145              O       1.010184      17.638930      18.752683      -0.595371      45.074059 0.59687549E+03  0.14758370E+05                                10.266078                            7.645241       0.040920       2.062333                    0.996312      28.212052      75.708148       0.674561       0.367223      -1.130270       0.029159      -0.030214       0.016839       0.045240      -0.039510      -0.026884      -0.040226       0.001898       0.007599      -0.071601       0.027891       0.043710             14.504435      15.562939      -5.541798       8.503249      11.228620      -5.688933      16.721746          -0.001199
          146              O       9.555905      18.154759      26.443060      -0.594311      43.996543 0.60755379E+03  0.15082666E+05                                10.055429                            7.715910       0.012012       2.056486                    0.996576      28.031819      75.269562       0.671416       0.367469      -1.130566      -0.032915      -0.030430       0.015724       0.047504       0.037943      -0.033980       0.034548      -0.012384      -0.007975      -0.071191       0.030085       0.041106             13.062902      16.050598       6.973256       4.630885      12.466116       3.505497      10.671991          -0.000161
          147              O       9.171136      15.994696      26.920672      -0.612239      41.524050 0.66189729E+03  0.16769928E+05                                 9.596380                            8.048832       0.022105       2.055469                    0.995577      28.463075      76.946641       0.658657       0.367034      -1.132084      -0.023729       0.059831       0.003126       0.064441      -0.043807      -0.027260      -0.008234      -0.035475       0.079843      -0.068416       0.026126       0.042290             11.226486      10.790236      -1.361318       3.895001      10.722809      -3.792482      12.166413          -0.000522
          148              O       9.673904      18.847697      30.662142      -0.549422      38.669990 0.58720138E+03  0.14433396E+05                                 9.197551                            7.584087       0.095619       2.094123                    0.996155      27.395412      72.860012       0.678381       0.367325      -1.132272      -0.001105       0.012279      -0.002216       0.012526       0.022362       0.052734      -0.042460      -0.061148      -0.018976      -0.087195       0.024986       0.062209             10.798602      10.688783      -5.175333      -0.059740      13.357115      -1.545511       8.349907           0.000001
          149              O       9.737220      19.727706      28.595031      -0.598009      43.708791 0.56124710E+03  0.13656532E+05                                10.025988                            7.373206       0.088561       2.076910                    0.997646      27.878726      74.056427       0.692995       0.363237      -1.134104      -0.028755      -0.020558       0.039801       0.053232       0.050899      -0.017633       0.032822       0.040516       0.084252      -0.081385       0.037063       0.044322             14.196785      14.311697      -4.490097      -9.113815       9.572063       5.139332      18.706594          -0.000021
          150              O       1.455170       4.890860      32.283917      -0.560968      42.798530 0.60758248E+03  0.15109430E+05                                 9.943876                            7.771981      -0.013378       2.046997                    0.996083      28.124776      76.008681       0.660654       0.372812      -1.124565      -0.005734      -0.021416       0.005134       0.022757       0.011961       0.057534      -0.011782      -0.046524      -0.129367      -0.085651       0.037762       0.047889             12.479816      12.691576      -7.091631       0.060782      16.742807      -2.051134       8.005064           0.000046
          151              O       1.500776       3.490593      34.034796      -0.623448      43.293742 0.63617845E+03  0.16002586E+05                                 9.959257                            7.921129      -0.093789       2.010806                    0.996008      28.791936      78.243338       0.658368       0.369851      -1.126874       0.011237       0.031084      -0.067727       0.075362       0.048011       0.003297       0.023034       0.032379       0.092186      -0.068931       0.018555       0.050376             12.436625      12.400913      -2.454426      -6.114026       8.171890       1.031778      16.737073          -0.000175
          152              O      12.491484      18.712430      30.667582      -0.568184      43.076655 0.59935132E+03  0.14826873E+05                                 9.943140                            7.652620      -0.023867       2.035998                    0.997293      28.155478      75.440878       0.675722       0.366412      -1.131509       0.006213       0.031550      -0.005231       0.032579      -0.026894      -0.046235      -0.029319      -0.058395      -0.077099      -0.080419       0.025444       0.054974             12.604384      14.215710       7.923742      -2.419429      14.806735      -2.806623       8.790708          -0.000019
          153              O      12.555021      19.569194      28.603372      -0.663651      46.336797 0.67271655E+03  0.17144618E+05                                10.389334                            8.097818       0.022751       2.023065                    0.997601      29.855742      81.434658       0.657469       0.365540      -1.131167      -0.005687       0.009463       0.083261       0.083990      -0.043191       0.031309       0.036688      -0.027607       0.046772      -0.077157       0.028598       0.048559             13.137066      13.462451       4.101889       6.084053       8.853012       3.843960      17.095735          -0.000021
          154              O      20.777740       4.900158      32.591445      -0.558068      40.035958 0.56870190E+03  0.13881947E+05                                 9.477689                            7.462417       0.076982       2.082420                    0.996691      27.578967      73.347200       0.683337       0.367203      -1.131169       0.001262      -0.022362      -0.013727       0.026269      -0.009254      -0.061201      -0.030390      -0.082020      -0.031443      -0.090783       0.027014       0.063770             11.791934      12.244183       6.980306      -0.249791      16.098081      -1.416534       7.033537          -0.000027
          155              O      20.989164       3.536863      34.370611      -0.625043      42.747495 0.59941295E+03  0.14812633E+05                                 9.823778                            7.593420       0.126011       2.072708                    0.998012      28.630582      76.400748       0.687100       0.360728      -1.137179      -0.026783       0.016077      -0.048933       0.058054      -0.047136       0.009492       0.020287       0.054679       0.126117      -0.079606       0.033202       0.046404             12.797581      15.705503       2.734282       7.856018       7.531563       2.055350      15.155678           0.000060
          156              O       0.853443       2.537748       0.183139      -0.356366      31.352600 0.35073011E+03  0.75677566E+04                                 7.803528                            5.764526       0.390015       2.248627                    0.994635      23.693031      58.758119       0.798963       0.355292      -1.143408      -0.044490       0.020947       0.038567       0.062494       0.005550      -0.005548       0.012255       0.020958      -0.020695      -0.020983       0.005291       0.015692              9.817791      11.282195      -5.996589      -0.198756      11.498362       0.059281       6.672816           0.000501
          157              O      11.044505      20.207671      26.395916      -0.342202      28.465194 0.32691229E+03  0.69393242E+04                                 7.323542                            5.569301       0.330917       2.232777                    0.995860      23.355699      57.677759       0.810996       0.355796      -1.141615      -0.068365       0.010659      -0.001793       0.069214       0.010063      -0.009109       0.002855       0.009826      -0.009528      -0.014765      -0.000401       0.015166              8.905368      10.852531       3.242347      -3.825603       7.450062      -2.245304       8.413511          -0.000012
          158              O      13.058232      21.150112      25.501981      -0.261294      23.609286 0.28318677E+03  0.57780186E+04                                 6.368755                            5.118082       1.071724       2.488355                    0.999292      22.620926      54.117902       0.865421       0.346875      -1.153101       0.072431       0.042429      -0.058074       0.102073       0.004143      -0.016581       0.002043       0.018632       0.022286      -0.016243      -0.006930       0.023174              7.375308       8.924145       2.440011      -2.954817       6.101676      -1.422865       7.100103          -0.000014
          159              O      10.703570      17.120001      28.749883      -1.143961      62.620782 0.13114225E+04  0.39184503E+05                                12.291804                           10.981490      -0.152780       1.884322                    0.997990      37.544153     108.081250       0.594461       0.344835      -1.156803      -0.071768       0.003352       0.003172       0.071916      -0.002807       0.002755      -0.006149       0.014171      -0.022835      -0.011983      -0.000273       0.012256             14.749491      10.744195       1.561859      -0.058727      15.709009       0.589032      17.795270          -0.000336
          160              O      10.918315      17.578934      32.631337      -0.933934      45.143217 0.80639462E+03  0.21502847E+05                                 9.843673                            8.572860       0.106014       1.980255                    0.998409      34.780584      97.019474       0.672083       0.341771      -1.150411      -0.074818       0.009008      -0.021488       0.078362       0.015601       0.096964       0.049224       0.260289      -0.117371      -0.139806      -0.054574       0.194380             10.883786      11.230974       0.212150       0.387358       8.417395       1.737534      13.002988          -0.000005
          161              N       4.769761      14.676563      17.882321      -0.345147      23.398563 0.38236266E+03  0.85393852E+04                                 6.573966                            6.050202       0.198028       2.156491                    0.993875      25.708939      67.645901       0.763940       0.359001      -1.125880       0.137514      -0.043017       0.052330       0.153294      -0.020571       0.022460      -0.032447       0.028113      -0.059286      -0.045766      -0.007118       0.052883              6.868434       8.283295      -0.650477       1.225808       5.410467       0.368652       6.911541          -0.000083
          162              N      17.298216       7.444990      36.000365      -0.347370      23.106014 0.37663969E+03  0.83703861E+04                                 6.485448                            5.977174       0.262935       2.177325                    0.994795      25.585947      66.908007       0.774800       0.355711      -1.129760      -0.129058       0.051092       0.060045       0.151234      -0.022545      -0.023856       0.032424       0.023723      -0.047680      -0.043203      -0.010941       0.054144              6.759438       7.979850      -0.642666      -1.263362       5.353410      -0.282094       6.945053           0.000001
          163              N      18.648671      15.910790       8.816771      -0.347711      23.375216 0.38009413E+03  0.84699710E+04                                 6.547676                            6.012179       0.224632       2.163760                    0.994549      25.670405      67.310564       0.770746       0.356618      -1.128572       0.037012       0.135572       0.055434       0.151071       0.020880       0.034118       0.021832      -0.026400      -0.049564      -0.045527      -0.007254       0.052781              6.853450       5.362695       0.553027      -0.411109       8.202302       1.329069       6.995352          -0.000055
          164              N       3.732125       6.228916      26.977971      -0.348890      23.236684 0.37980692E+03  0.84675723E+04                                 6.527450                            6.009644       0.262014       2.175465                    0.994739      25.721131      67.605474       0.770449       0.356587      -1.127850      -0.055841      -0.125930       0.053506       0.147782       0.027432      -0.031057      -0.025638      -0.020949      -0.067654      -0.044705      -0.014614       0.059319              6.793355       5.468558       0.762730       0.225326       8.046986      -1.128102       6.864520           0.000226
          165              N       6.240429       3.719949       9.510522      -0.342041      22.654256 0.36732035E+03  0.81048537E+04                                 6.386503                            5.886486       0.380871       2.221721                    0.994946      25.282205      65.679341       0.784707       0.353752      -1.132360      -0.120884      -0.057154      -0.066547       0.149358       0.025199       0.020035       0.033895       0.024675      -0.034757      -0.043184      -0.010648       0.053832              6.624917       7.719578       0.641304       1.182508       5.454271      -0.236194       6.700901          -0.000064
          166              N      15.889537      18.522481      27.519408      -0.341819      22.999806 0.37323672E+03  0.82773021E+04                                 6.481121                            5.954508       0.287458       2.189289                    0.994275      25.460454      66.544996       0.775288       0.356237      -1.129159       0.127468       0.056691      -0.058309       0.151201       0.024063      -0.025955      -0.029506       0.014413      -0.049016      -0.039569      -0.014873       0.054442              6.765408       7.941177       0.656979      -1.252803       5.359769       0.302792       6.995278           0.000072
          167              N      14.602178       4.803855      18.584776      -0.341953      23.303286 0.37665297E+03  0.83789955E+04                                 6.565817                            5.996329       0.269386       2.181580                    0.994457      25.565249      67.102396       0.769121       0.357982      -1.126855      -0.048469       0.121494      -0.065657       0.146359      -0.023469       0.030442      -0.027850      -0.022132      -0.030114      -0.039091      -0.016580       0.055671              6.891808       5.405609      -0.541865      -0.408483       8.004676      -1.402439       7.265138          -0.000214
          168              N       7.477091      17.434147       0.368091      -0.340037      23.120011 0.37399690E+03  0.82994694E+04                                 6.515348                            5.972333       0.253760       2.180026                    0.993865      25.421738      66.493561       0.771742       0.357644      -1.127899       0.041169      -0.135597      -0.055648       0.152244      -0.023440      -0.034391       0.018397      -0.029255      -0.043730      -0.045613      -0.006918       0.052531              6.811737       5.475638      -0.601857       0.442904       8.263829       1.173531       6.695745           0.000024
          169              C       2.446758      12.880016      24.610585       0.597877      26.646350 0.25880900E+03  0.53946969E+04                                 8.248070                            5.683989       0.130494       2.100266                    0.999696      22.269518      62.147718       0.627711       0.468121      -1.023920       0.041370      -0.043692       0.027161       0.066016       0.076196       0.035482       0.049362      -0.019542      -0.037699      -0.071547      -0.040882       0.112429             11.515180      11.529778      -6.437396       2.498476      12.031654      -4.798264      10.984108          -0.000016
          170              C       1.433474      13.918759      24.247209      -0.037323      43.290177 0.46528415E+03  0.11060239E+05                                10.778018                            7.186567      -0.097372       1.966524                    0.998930      27.990709      79.362144       0.619019       0.416252      -1.070638      -0.029624       0.039740      -0.011969       0.050991       0.010612      -0.006052      -0.013609      -0.005103      -0.032587      -0.018004      -0.004649       0.022652             15.981919      16.802856     -10.790061       5.863925      16.415736      -5.635002      14.727165          -0.000091
          171              C       1.068187      14.116900      22.909026      -0.088101      39.472188 0.49447763E+03  0.12023427E+05                                10.128842                            7.435085       0.006769       1.963777                    0.999585      30.387195      89.279726       0.600853       0.419234      -1.060814       0.000122       0.031456       0.027925       0.042064       0.013001      -0.027884       0.012385      -0.009017      -0.039983      -0.040609       0.016222       0.024387             13.537572      13.797454      -7.566569       4.685006      12.550180      -4.071198      14.265081          -0.000060
          172              C       0.128182      15.094097      22.557618      -0.136027      40.585865 0.52925424E+03  0.13086934E+05                                10.358097                            7.709697       0.053778       1.977786                    0.999234      31.001536      91.792181       0.588154       0.421155      -1.059816       0.023991      -0.000913       0.027080       0.036191       0.021494       0.009188      -0.012056       0.011397       0.059073      -0.036194       0.012391       0.023803             13.576460      14.965760      -8.431272       3.222691      13.022729      -2.355510      12.740890          -0.000004
          173              C      21.667491      15.915218      23.534237       0.075393      40.847602 0.44537212E+03  0.10528965E+05                                10.563613                            7.161653      -0.234602       1.928445                    0.998904      27.505449      79.168495       0.599941       0.431852      -1.055073       0.011770       0.001514      -0.000592       0.011882      -0.005188      -0.001956      -0.018472       0.027759      -0.098945      -0.041042       0.009698       0.031344             15.270940      16.822672     -10.810742       4.894544      15.750537      -4.394159      13.239611           0.000011
          174              C      21.985180      15.679221      24.883661      -0.146335      41.251126 0.50596626E+03  0.12343490E+05                                10.300484                            7.434828       0.054333       1.969056                    0.999788      31.049672      90.652074       0.612827       0.409686      -1.069546       0.025005      -0.014636      -0.012863       0.031700      -0.006518      -0.018231       0.024192      -0.010956       0.030233      -0.024679      -0.012348       0.037027             13.311400      14.001834      -8.016530       4.371401      12.502641      -3.531321      13.429726          -0.000077
          175              C       0.788356      14.692725      25.236520      -0.093200      38.934476 0.48957412E+03  0.11832484E+05                                 9.936465                            7.325749       0.039050       1.967974                    0.999510      30.258496      87.611337       0.616498       0.411071      -1.069834      -0.002118       0.008989      -0.038730       0.039815       0.015322       0.009397      -0.008253       0.001111       0.083159      -0.031804       0.001438       0.030365             12.601313      13.363907      -7.752591       3.307372      12.472084      -2.665051      11.967948           0.000026
          176              C      18.303088      20.244421      21.510644       0.603936      25.437120 0.26104202E+03  0.54785350E+04                                 8.071695                            5.778953      -0.050530       2.041788                    0.999433      22.641449      64.379020       0.608321       0.479755      -1.012901      -0.028211       0.047860      -0.044138       0.070955       0.073717       0.019237       0.046104      -0.032766      -0.066841      -0.070151      -0.034779       0.104930             10.573845      10.904648      -5.631397       0.574388      11.417813      -3.217860       9.399074          -0.000017
          177              C      21.180663      17.820466      21.998410      -0.129875      38.651670 0.51061716E+03  0.12529544E+05                                10.063433                            7.584024       0.029242       1.975675                    0.998784      30.737116      91.042296       0.590923       0.422411      -1.057666      -0.030313       0.008038       0.002184       0.031436       0.004731      -0.004799       0.022323       0.026127       0.004902      -0.030780       0.012976       0.017804             12.859007      15.042844      -6.741514       0.993884      12.738434      -4.496655      10.795744          -0.000088
          178              C      20.393414      18.871607      21.538931      -0.083888      38.251293 0.49441452E+03  0.12060096E+05                                10.026112                            7.500147      -0.172306       1.908516                    0.999167      30.694247      91.275542       0.588528       0.426658      -1.052790      -0.016476      -0.025955       0.021898       0.037745       0.033258       0.002249       0.006269      -0.013415       0.049552      -0.042272       0.013398       0.028875             12.890769      15.834565      -7.135513       0.507739      12.808106      -3.622293      10.029637          -0.000022
          179              C      19.179555      19.210327      22.159064      -0.047444      41.117032 0.48229492E+03  0.11604753E+05                                10.472029                            7.364866      -0.219661       1.923435                    0.998518      28.641691      82.554177       0.603580       0.421743      -1.063754       0.022962      -0.044027       0.017065       0.052506      -0.000795      -0.000443       0.010304      -0.026098      -0.021294      -0.010965      -0.009514       0.020479             14.324160      15.945294      -8.017598       1.638176      15.170760      -5.648206      11.856427          -0.000030
          180              C      18.811390      18.489495      23.315558      -0.092397      39.191070 0.53298193E+03  0.13234772E+05                                10.185694                            7.793965      -0.186541       1.896942                    0.999122      31.325970      93.698370       0.577120       0.427401      -1.053328       0.023853      -0.018634      -0.042084       0.051839       0.004127      -0.009086       0.025580       0.018680      -0.063152      -0.039464       0.017404       0.022061             12.513910      14.577679      -5.365466      -0.558666      11.635519      -3.802624      11.328532          -0.000068
          181              C      19.620113      17.430827      23.793169      -0.149962      40.147334 0.52720702E+03  0.13029816E+05                                10.192406                            7.631545      -0.004961       1.950362                    0.999667      31.619389      93.742193       0.598238       0.414262      -1.063696      -0.006267       0.004268      -0.039488       0.040210       0.024409       0.002881      -0.028865      -0.008619       0.025446      -0.039501       0.001323       0.038178             12.805788      17.014695      -7.147540      -0.404814      11.614175      -2.730240       9.788494           0.000027
          182              C      20.803642      17.065761      23.115737       0.081311      40.462405 0.44510076E+03  0.10536856E+05                                10.559379                            7.196434      -0.302845       1.908976                    0.998846      27.546516      79.733152       0.592988       0.436323      -1.050771      -0.007457       0.001402      -0.005630       0.009449      -0.010559       0.031108       0.007309      -0.008982      -0.004992      -0.037537       0.008863       0.028674             15.178284      19.302254     -10.292265       1.987614      15.492386      -4.851890      10.740213          -0.000047
          183              C       5.064869      13.268106      28.076440       0.618127      24.223619 0.25487363E+03  0.53181139E+04                                 7.813024                            5.708593       0.030913       2.070207                    0.999634      22.446900      63.676795       0.612222       0.479473      -1.012874       0.001229      -0.055224      -0.058660       0.080574      -0.012387       0.021662      -0.071219       0.001405       0.137327      -0.068145      -0.027442       0.095587             10.049946       8.334159       2.165595      -0.112574      12.394487       5.314174       9.421192           0.000678
          184              C       5.037860      14.473110      28.959133      -0.065362      40.597264 0.48843320E+03  0.11795931E+05                                10.390056                            7.426826      -0.135959       1.949632                    0.998838      28.814695      83.350841       0.598889       0.423480      -1.062097      -0.001320       0.048053       0.038790       0.061770      -0.001027       0.012509       0.002679       0.008179       0.032491      -0.011681      -0.007085       0.018766             14.028229       9.791049       2.825039      -0.771736      18.285131       8.691261      14.008507          -0.000160
          185              C       6.122651      15.366845      28.973276      -0.078060      38.094815 0.52222332E+03  0.12911914E+05                                10.056339                            7.763750      -0.187327       1.907363                    0.998781      30.760472      92.047246       0.572339       0.432831      -1.049176      -0.032143       0.003285       0.026862       0.042019      -0.012993      -0.005167      -0.024201       0.031279       0.015246      -0.037170       0.015586       0.021583             12.853574      10.122964       3.049683      -1.117900      15.276354       6.479006      13.161403           0.000201
          186              C       6.151431      16.455621      29.853068      -0.136106      38.040737 0.51452713E+03  0.12624164E+05                                 9.885806                            7.575382       0.078071       1.987263                    0.999420      30.725713      90.407658       0.596870       0.418246      -1.062424      -0.016119      -0.024170      -0.000850       0.029064       0.019655       0.010970      -0.014590       0.023260      -0.042002      -0.033091       0.003109       0.029983             12.780186       9.353114       0.956843      -2.290386      14.835229       7.648870      14.152214          -0.000109
          187              C       5.105383      16.672580      30.770575       0.064857      41.773892 0.45455229E+03  0.10802909E+05                                10.744295                            7.235103      -0.301285       1.903118                    0.998834      27.832445      80.369303       0.596777       0.431854      -1.054880       0.000763      -0.011874      -0.006387       0.013504      -0.015658       0.013376       0.019381      -0.026957      -0.014479      -0.033767       0.004896       0.028870             16.289881       9.592435       1.915692      -0.849985      21.395248      12.668943      17.881960           0.000221
          188              C       3.996460      15.802311      30.725606      -0.151220      39.486390 0.51512298E+03  0.12632696E+05                                10.032802                            7.517446       0.020985       1.957595                    0.999796      31.288854      91.810942       0.607100       0.411397      -1.067642       0.023905      -0.012227      -0.017738       0.032181      -0.007945      -0.030318      -0.004786       0.032614       0.013890      -0.028958      -0.011179       0.040136             12.675948       9.328921       2.746946      -0.277020      16.684235       7.711102      12.014689          -0.000194
          189              C       3.958824      14.725268      29.824418      -0.088288      37.168224 0.49245892E+03  0.11949818E+05                                 9.680017                            7.387563       0.009146       1.960013                    0.999613      30.476394      89.150394       0.607367       0.415589      -1.064225       0.037603       0.019502      -0.001326       0.042380       0.021128       0.010002      -0.020360       0.026034      -0.025593      -0.037985       0.008852       0.029133             11.900259       9.123022       1.832669      -1.124849      14.658248       6.597837      11.919506           0.000212
          190              C       5.206335      17.746080      31.816460       0.070166      41.940695 0.44890145E+03  0.10633871E+05                                10.786223                            7.188957      -0.227530       1.929003                    0.998925      27.610684      79.564132       0.598899       0.431730      -1.055098       0.001406       0.016615       0.001448       0.016737       0.020051      -0.013752       0.007825      -0.038982       0.017892      -0.036735       0.011522       0.025213             16.697074       9.985297      -0.322785       0.297402      21.874778      13.990685      18.231148          -0.000554
          191              C       4.062654      18.414445      32.302413      -0.139594      41.091925 0.50385228E+03  0.12274743E+05                                10.294615                            7.414338       0.060618       1.973292                    0.999808      30.870174      89.961659       0.614503       0.409141      -1.070278       0.027977       0.017539       0.001845       0.033072       0.015884       0.024868      -0.004396       0.029141      -0.050411      -0.033455      -0.005059       0.038514             13.793565       9.957435      -1.371040      -0.244854      16.752641      10.098048      14.670618           0.000082
          192              C       4.156744      19.344045      33.355914      -0.098139      39.800635 0.50277976E+03  0.12266456E+05                                10.145540                            7.462571      -0.060781       1.932781                    0.999557      30.858664      90.579964       0.604414       0.415366      -1.064128       0.042948      -0.000798      -0.019250       0.047072      -0.018888      -0.027190      -0.003863       0.039127      -0.033067      -0.034373      -0.009246       0.043619             13.334299       9.871416      -0.419927       0.708638      15.677149       9.216936      14.454330          -0.000306
          193              C       5.395841      19.617678      33.964442      -0.104783      47.840094 0.53173142E+03  0.13128544E+05                                11.582352                            7.716668      -0.225662       1.897943                    0.999128      30.312435      88.908152       0.590722       0.419951      -1.063402      -0.006957      -0.016476      -0.078261       0.080278       0.013355      -0.014713       0.024802       0.025991       0.016642      -0.039601       0.014723       0.024878             18.028889      10.994523      -0.908474       0.326391      20.951122      14.540586      22.141022          -0.000225
          194              C       6.538636      18.974994      33.450203      -0.133974      43.618995 0.56045686E+03  0.14092841E+05                                10.860870                            7.925840      -0.067342       1.917644                    0.999614      32.298848      97.212979       0.579522       0.420320      -1.057749      -0.033551       0.041651      -0.064387       0.083703       0.009310       0.010998       0.007330       0.069819      -0.095093      -0.035538      -0.018097       0.053635             15.256903      10.141810      -1.454603      -0.603393      17.636460      11.056847      17.992439          -0.000375
          195              C       6.449860      18.069525      32.388361      -0.131816      41.921122 0.53730910E+03  0.13348050E+05                                10.635857                            7.787979      -0.035373       1.949706                    0.998981      31.131289      92.655506       0.582446       0.423308      -1.057539      -0.018195       0.050402      -0.015653       0.055825      -0.007367      -0.021242      -0.011794       0.007156      -0.092508      -0.042105       0.014655       0.027449             14.772024      10.214035       0.179535       0.579749      17.556717      10.897122      16.545321           0.000103
          196              C       5.536421      20.599525      35.089023       0.576320      27.485758 0.27296738E+03  0.57984826E+04                                 8.494391                            5.880606      -0.062727       2.019699                    0.999630      23.485377      67.385655       0.606929       0.475078      -1.014451       0.011688       0.063355       0.056658       0.085794       0.005027      -0.009708      -0.069379      -0.002457       0.035936      -0.066396      -0.008464       0.074861             12.224940       8.788565      -1.065018      -0.448829      13.133015       8.503950      14.753240          -0.000848
          197              C       2.624752       9.149219      24.579759       0.567613      28.216054 0.27750557E+03  0.58924382E+04                                 8.547963                            5.866848       0.082783       2.066828                    0.999662      23.247020      65.706822       0.620174       0.465124      -1.024473       0.018909       0.073926       0.022883       0.079663      -0.078729       0.017645      -0.022489       0.033521      -0.037355      -0.074972      -0.019056       0.094028             11.732461      11.289335       7.381769       1.552863      13.675332       2.915505      10.232717          -0.000061
          198              C       1.662830       8.046717      24.139139      -0.081931      48.106715 0.51821388E+03  0.12673306E+05                                11.577103                            7.584997      -0.142438       1.928094                    0.999182      29.636258      85.638837       0.601578       0.416326      -1.069021      -0.064565      -0.005303      -0.031973       0.072243       0.010726      -0.014279       0.015259      -0.004079      -0.019092      -0.027871       0.012018       0.015854             17.274978      17.333734      12.579497       4.166403      20.523846       5.637334      13.967354          -0.000181
          199              C       1.632722       7.621656      22.800594      -0.090540      41.722479 0.49036382E+03  0.11891879E+05                                10.473089                            7.347854      -0.057818       1.936891                    0.999462      30.585214      89.579133       0.611702       0.412890      -1.065461      -0.036586       0.006311       0.030867       0.048282       0.000858      -0.031704      -0.018250       0.005527      -0.023949      -0.038225       0.001835       0.036390             14.091132      13.653168       8.993141       3.193579      15.719461       4.616810      12.900767          -0.000059
          200              C       0.725925       6.640694      22.346192      -0.144812      44.372336 0.52455725E+03  0.12935460E+05                                10.957105                            7.635346      -0.053463       1.933685                    0.999748      31.465393      92.887097       0.595966       0.416769      -1.063123      -0.009698       0.017147       0.029372       0.035366      -0.005251      -0.002623       0.022316      -0.022233       0.120807      -0.032531      -0.016575       0.049106             15.034652      15.560930      10.648088       2.906340      17.492913       4.126608      12.050113          -0.000088
          201              C      21.934703       5.999782      23.205312       0.055016      48.790245 0.48253863E+03  0.11616040E+05                                11.902565                            7.421062      -0.251446       1.911270                    0.998891      28.312205      81.714434       0.594496       0.427988      -1.059491      -0.001133       0.013198       0.000358       0.013251       0.021058      -0.001926       0.016470      -0.009187      -0.026272      -0.026441      -0.003293       0.029734             19.726480      19.987768      15.125832       6.541912      23.730764       8.509848      15.460907          -0.000199
          202              C      21.959499       6.440562      24.560539      -0.146361      44.903825 0.53499074E+03  0.13246599E+05                                10.983845                            7.667173      -0.069980       1.923442                    0.999707      31.702318      93.517288       0.600333       0.412055      -1.067058       0.004508       0.037440      -0.028642       0.047354       0.022009      -0.043630      -0.014513      -0.001268      -0.000636      -0.044754      -0.010741       0.055496             15.251898      14.633170       9.553800       4.518681      16.450507       6.125910      14.672016          -0.000062
          203              C       0.724818       7.445211      25.013490      -0.137928      44.282105 0.54588199E+03  0.13596281E+05                                10.868190                            7.742549      -0.018328       1.929772                    0.999592      32.156789      95.407067       0.597151       0.411813      -1.066293      -0.037606       0.029016      -0.058220       0.075138      -0.002649      -0.024718       0.022170      -0.029827       0.133563      -0.044433      -0.014359       0.058792             14.563359      14.625870       9.279300       2.981139      15.803419       3.971176      13.260787          -0.000044
          204              C      20.967468       4.902150      22.682369       0.054825      48.669984 0.48312603E+03  0.11636542E+05                                11.887511                            7.427753      -0.240994       1.914015                    0.998879      28.342396      81.888824       0.593823       0.428239      -1.059079      -0.004905      -0.005536      -0.004849       0.008844       0.024748       0.004293       0.011684      -0.013532      -0.013954      -0.024137      -0.007743       0.031880             19.735475      20.276700      15.167117       6.223499      24.045167       8.939222      14.884558          -0.000205
          205              C      21.054030       4.392520      21.356880      -0.148395      45.836411 0.53374066E+03  0.13232318E+05                                11.217013                            7.717376      -0.072174       1.925153                    0.999751      31.776225      94.361559       0.590419       0.418447      -1.060999      -0.021381      -0.017088       0.022113       0.035187       0.018258      -0.037486      -0.016783       0.020028      -0.009025      -0.034029      -0.018465       0.052494             15.892795      14.997355      10.214149       4.327671      18.449112       7.278811      14.231918          -0.000089
          206              C      20.176677       3.400268      20.864763      -0.107434      43.191415 0.50965654E+03  0.12479211E+05                                10.735291                            7.508201      -0.074724       1.924271                    0.999528      31.153974      91.676351       0.603075       0.414787      -1.064270       0.000301      -0.000694       0.044131       0.044138      -0.012570      -0.007668       0.017196      -0.011194       0.101011      -0.030761      -0.010781       0.041542             14.717497      14.680964       9.829191       2.967424      17.250236       5.267185      12.221292          -0.000074
          207              C      19.168485       2.835512      21.666947      -0.056495      47.599276 0.49363142E+03  0.11919218E+05                                11.530215                            7.409254      -0.160894       1.934594                    0.998925      28.865022      82.718773       0.608252       0.417040      -1.069202       0.035568       0.027485       0.024371       0.051132       0.000267      -0.004341       0.005929       0.004206      -0.023768      -0.011648       0.003871       0.007777             17.819267      17.096576      12.746362       4.635198      22.268457       8.013940      14.092769          -0.000242
          208              C      19.070633       3.318798      22.990260      -0.096341      42.726938 0.50553695E+03  0.12343658E+05                                10.642452                            7.474460      -0.045581       1.937628                    0.999481      30.823263      90.346463       0.605309       0.414417      -1.065335       0.029686       0.009574      -0.028855       0.042492       0.007968      -0.030829      -0.016697       0.019845      -0.017311      -0.032204      -0.009163       0.041367             14.489710      13.811617       9.002742       3.134221      16.592477       6.009241      13.065035          -0.000100
          209              C      19.938687       4.332967      23.482740      -0.148885      45.123497 0.53562937E+03  0.13274345E+05                                11.063530                            7.712352      -0.051988       1.931772                    0.999731      31.684462      93.690448       0.593495       0.416429      -1.063605       0.001873      -0.011848      -0.031109       0.033342      -0.002488      -0.009803       0.026768      -0.015343       0.127310      -0.030387      -0.023996       0.054383             15.261586      15.911430      10.494350       2.882332      17.625935       5.235061      12.247393          -0.000088
          210              C      18.276078       1.719948      21.134938       0.588353      28.154935 0.27351688E+03  0.57830033E+04                                 8.588423                            5.844735       0.038468       2.060493                    0.999550      22.847751      64.304002       0.618529       0.468357      -1.023366      -0.029818      -0.057871      -0.026672       0.070353      -0.063189       0.029696      -0.059545      -0.006928       0.029273      -0.075054      -0.027886       0.102940             12.118863      11.853965       7.100523       1.671448      14.806252       5.002954       9.696372          -0.000379
          211              C       1.452514      10.101843      28.440542       0.724819      24.959354 0.22561203E+03  0.45194180E+04                                 7.741489                            5.437131       0.500108       2.253281                    0.999864      20.116966      54.065968       0.622268       0.491370      -1.017107      -0.011777       0.035806       0.006104       0.038184      -0.069189       0.041932       0.059253       0.109706       0.111946      -0.136552       0.057118       0.079435              9.526895       7.335575       4.294691      -2.696711      12.588357      -5.136167       8.656754           0.000028
          212              C       6.062213      14.203683      18.383504      -0.201774      25.767822 0.41958857E+03  0.96559859E+04                                 7.169975                            6.472564       0.856446       2.264543                    0.999747      28.354587      77.424430       0.710841       0.374421      -1.106601      -0.123576       0.042075      -0.040853       0.136786      -0.072044       0.067594      -0.037503       0.167043      -0.135571      -0.093644      -0.067618       0.161261              7.503495       8.844101      -0.456828       1.489984       5.918732       0.333726       7.747650          -0.000060
          213              C      19.696712       9.266332       6.466067       0.599536      26.528417 0.25886608E+03  0.54027434E+04                                 8.254881                            5.703950       0.110920       2.094500                    0.999691      22.339914      62.631798       0.622672       0.471311      -1.020942      -0.043644       0.042297       0.024397       0.065491       0.079015      -0.035089      -0.046221      -0.019605      -0.049469      -0.071915      -0.041710       0.113624             11.511618      11.411152      -6.452626      -2.583084      12.057858       4.780035      11.065844          -0.000040
          214              C      20.712431       8.225818       6.103779      -0.039354      43.417998 0.46802110E+03  0.11144002E+05                                10.806101                            7.211089      -0.089587       1.968422                    0.998952      28.062838      79.689064       0.617394       0.416646      -1.070156       0.027350      -0.041196      -0.010814       0.050617       0.009623       0.006603       0.013251      -0.002119      -0.032511      -0.018091      -0.003426       0.021517             16.002168      16.744172     -10.806070      -5.856093      16.509838       5.653878      14.752493          -0.000041
          215              C      21.073955       8.022807       4.764509      -0.090497      39.845196 0.49944325E+03  0.12184964E+05                                10.213851                            7.485949      -0.026544       1.951574                    0.999541      30.602217      90.314433       0.596663       0.420764      -1.058942      -0.002114      -0.032461       0.029220       0.043726       0.013654       0.025998      -0.011142      -0.003306      -0.038146      -0.037794       0.012641       0.025153             13.664947      13.869343      -7.673320      -4.713248      12.745233       4.141832      14.380264          -0.000013
          216              C      22.007982       7.040296       4.413100      -0.135426      40.623331 0.52932300E+03  0.13092281E+05                                10.372524                            7.713296       0.047606       1.975987                    0.999252      31.022180      91.939982       0.587518       0.421493      -1.059342      -0.025197      -0.000547       0.029004       0.038424       0.021136      -0.009323       0.012725       0.014329       0.055483      -0.036120       0.013068       0.023052             13.601292      14.938407      -8.475612      -3.220172      13.125873       2.402183      12.739597          -0.000027
          217              C       0.467567       6.217847       5.387906       0.077393      40.744638 0.44475807E+03  0.10512209E+05                                10.551641                            7.161135      -0.236025       1.928368                    0.998941      27.484890      79.134983       0.599328       0.432386      -1.054609      -0.011149      -0.000974       0.000352       0.011197      -0.004179       0.001345       0.018803       0.030024      -0.098884      -0.041357       0.009266       0.032091             15.220713      16.700160     -10.744520      -4.879353      15.718198       4.400844      13.243783          -0.000020
          218              C       0.152756       6.454730       6.738418      -0.146984      41.129449 0.50563078E+03  0.12331984E+05                                10.275351                            7.429542       0.052484       1.969126                    0.999821      31.031636      90.556588       0.613458       0.409376      -1.069859      -0.025865       0.014567      -0.012375       0.032162      -0.006146       0.018086      -0.024101      -0.010822       0.024490      -0.024969      -0.011124       0.036093             13.238664      13.838975      -7.937261      -4.324323      12.470990       3.503172      13.406027          -0.000047
          219              C      21.354672       7.446318       7.092728      -0.093471      38.880012 0.49026033E+03  0.11852370E+05                                 9.923857                            7.329650       0.034225       1.966487                    0.999495      30.268340      87.631552       0.616533       0.410933      -1.070000       0.001163      -0.009325      -0.040366       0.041446       0.015423      -0.009128       0.007292       0.002776       0.083088      -0.031584       0.001529       0.030055             12.544700      13.231329      -7.687987      -3.272537      12.451481       2.638880      11.951290          -0.000017
          220              C       3.831306       1.885987       3.357786       0.600791      25.607887 0.26291356E+03  0.55184960E+04                                 8.070159                            5.775328      -0.014970       2.051785                    0.999469      22.587190      63.880918       0.613376       0.475742      -1.016719       0.023849      -0.049758      -0.043389       0.070194       0.070511      -0.019615      -0.048631      -0.034505      -0.054267      -0.069665      -0.033173       0.102838             10.583162      11.010237      -5.618046      -0.560717      11.407269       3.242035       9.331978          -0.000053
          221              C       0.945097       4.307286       3.850628      -0.131720      38.689673 0.51183760E+03  0.12567339E+05                                10.069119                            7.593310       0.022120       1.973082                    0.998764      30.788092      91.230054       0.590519       0.422436      -1.057620       0.031481      -0.008757       0.003053       0.032819       0.004905       0.004621      -0.022876       0.025395       0.003360      -0.031083       0.013037       0.018046             12.856865      15.061684      -6.694312      -0.992925      12.727679       4.517809      10.781232           0.000011
          222              C       1.734117       3.257474       3.388974      -0.084833      38.275507 0.49555880E+03  0.12091857E+05                                10.022056                            7.502870      -0.165444       1.910181                    0.999083      30.707192      91.251184       0.589274       0.425982      -1.053481       0.016147       0.025516       0.022521       0.037669       0.031912      -0.001088      -0.006078      -0.012409       0.050784      -0.041133       0.014164       0.026969             12.882257      15.843534      -7.076961      -0.514940      12.788942       3.651539      10.014296          -0.000006
          223              C       2.953068       2.922959       4.004755      -0.044140      40.748073 0.47827734E+03  0.11475678E+05                                10.391165                            7.322354      -0.214308       1.926536                    0.998475      28.487265      81.798453       0.607232       0.420391      -1.065385      -0.024541       0.042155       0.019700       0.052606       0.001664      -0.000060      -0.012356      -0.029477      -0.013719      -0.012680      -0.010023       0.022703             14.198934      15.841172      -7.881269      -1.614537      15.027558       5.608998      11.728071          -0.000040
          224              C       3.323668       3.648441       5.155447      -0.091293      38.850105 0.52649022E+03  0.13028546E+05                                10.119508                            7.740479      -0.157260       1.907383                    0.999091      31.148275      92.888996       0.579994       0.426753      -1.054135      -0.026018       0.014280      -0.037790       0.048052       0.003465       0.009557      -0.031653       0.009902      -0.061174      -0.043387       0.016236       0.027152             12.433998      14.550053      -5.269162       0.520947      11.536663       3.821246      11.215277          -0.000104
          225              C       2.514724       4.703788       5.636322      -0.147411      39.821976 0.52288072E+03  0.12892089E+05                                10.127811                            7.593070       0.004571       1.954700                    0.999672      31.485557      93.134729       0.600789       0.413488      -1.064541       0.005805      -0.006856      -0.038282       0.039322       0.023565      -0.001083       0.026622      -0.009660       0.028011      -0.036732      -0.000128       0.036860             12.710584      16.913406      -7.041350       0.365240      11.496977       2.751716       9.721368          -0.000018
          226              C       1.326545       5.065312       4.964692       0.078608      40.480764 0.44652643E+03  0.10576804E+05                                10.552576                            7.201674      -0.296652       1.909859                    0.998815      27.586083      79.815454       0.593674       0.435563      -1.051453       0.005467      -0.001865      -0.005551       0.008011      -0.011653      -0.031168      -0.007247      -0.008301      -0.005433      -0.037897       0.008834       0.029063             15.143381      19.232913     -10.216406      -2.001848      15.466371       4.890998      10.730859          -0.000125
          227              C      17.091442       8.870494       9.939901       0.614144      24.457416 0.25861542E+03  0.54135291E+04                                 7.857334                            5.746668       0.042443       2.072307                    0.999645      22.523580      63.905959       0.611042       0.478861      -1.013640      -0.001623       0.055302      -0.060055       0.081656      -0.012953      -0.020823       0.071268       0.004914       0.136412      -0.069406      -0.025499       0.094906             10.109453       8.366860       2.267562       0.088236      12.454669      -5.331748       9.506829          -0.002389
          228              C      17.103618       7.664826      10.829122      -0.063227      40.591842 0.48951188E+03  0.11826167E+05                                10.386067                            7.432936      -0.130593       1.951279                    0.998812      28.807054      83.289711       0.599013       0.423242      -1.062456      -0.000969      -0.046939       0.037925       0.060353      -0.001137      -0.010690      -0.003552       0.007788       0.032581      -0.011530      -0.005729       0.017259             14.012247       9.802651       2.912483       0.687701      18.200838      -8.685335      14.033252          -0.002395
          229              C      16.015727       6.772641      10.849067      -0.079854      38.192172 0.52449633E+03  0.12980399E+05                                10.067368                            7.776912      -0.187290       1.907060                    0.998734      30.801203      92.170937       0.572344       0.432417      -1.049573       0.032356      -0.002700       0.026589       0.041967      -0.012546       0.005535       0.024221       0.030989       0.015267      -0.037003       0.015808       0.021196             12.852184      10.164922       3.098006       1.093072      15.180040      -6.459362      13.211591          -0.000554
          230              C      15.984291       5.686964      11.735749      -0.135051      37.997231 0.51545452E+03  0.12652301E+05                                 9.879478                            7.584019       0.072028       1.985707                    0.999367      30.723564      90.413296       0.596331       0.418446      -1.062323       0.016175       0.024814      -0.001302       0.029649       0.021146      -0.010608       0.014038       0.023291      -0.043097      -0.033221       0.001797       0.031424             12.750153       9.363492       1.008757       2.241188      14.744684      -7.615920      14.142283          -0.001323
          231              C      17.031668       5.470005      12.652893       0.065153      41.688440 0.45517978E+03  0.10820906E+05                                10.727462                            7.239500      -0.287633       1.907011                    0.998908      27.835543      80.373975       0.596705       0.431783      -1.054987      -0.000904       0.011586      -0.005670       0.012931      -0.015609      -0.014110      -0.019871      -0.024374      -0.013749      -0.034287       0.006180       0.028107             16.219212       9.609150       1.965076       0.798452      21.203310     -12.587893      17.845177          -0.001580
          232              C      18.142361       6.336731      12.601397      -0.150375      39.404847 0.51375426E+03  0.12590491E+05                                10.015635                            7.504835       0.024855       1.959217                    0.999779      31.257464      91.681161       0.607940       0.411110      -1.067850      -0.022760       0.013032      -0.017135       0.031328      -0.008606       0.030379       0.004539       0.032519       0.013570      -0.029248      -0.010983       0.040231             12.641306       9.347950       2.761353       0.244406      16.569470      -7.695906      12.006499          -0.001168
          233              C      18.181325       7.412003      11.697671      -0.089851      37.227329 0.49401738E+03  0.11997615E+05                                 9.692269                            7.400893       0.007934       1.959223                    0.999652      30.523289      89.337074       0.606591       0.415774      -1.064062      -0.037691      -0.018960      -0.000561       0.042195       0.021691      -0.010248       0.020899       0.025594      -0.029639      -0.038876       0.008678       0.030198             11.910239       9.119947       1.850568       1.088098      14.628911      -6.636526      11.981858          -0.000538
          234              C      16.931601       4.399604      13.704944       0.070176      41.927504 0.44942874E+03  0.10651792E+05                                10.791097                            7.198845      -0.224297       1.930669                    0.998929      27.619489      79.666112       0.597652       0.432410      -1.054454      -0.003035      -0.016557       0.002239       0.016981       0.020331       0.012488      -0.007895      -0.037733       0.019454      -0.036007       0.011167       0.024840             16.658104      10.040491      -0.347666      -0.339829      21.732559     -13.907862      18.201262          -0.005370
          235              C      18.073289       3.723048      14.185094      -0.139241      41.043951 0.50387973E+03  0.12277629E+05                                10.288803                            7.416911       0.061279       1.973587                    0.999764      30.878945      90.044470       0.613999       0.409402      -1.069928      -0.029677      -0.016413       0.002673       0.034019       0.013684      -0.025877       0.003112       0.031082      -0.052061      -0.032891      -0.006414       0.039305             13.748798       9.976920      -1.427332       0.237203      16.649300     -10.018952      14.620174          -0.000700
          236              C      17.978978       2.798098      15.242584      -0.097507      39.767707 0.50311628E+03  0.12278159E+05                                10.142879                            7.467958      -0.046366       1.937601                    0.999572      30.854011      90.613890       0.603774       0.415687      -1.063797      -0.043420       0.002071      -0.017631       0.046909      -0.022029       0.024861       0.004080       0.041137      -0.031483      -0.035101      -0.008937       0.044038             13.301431       9.887184      -0.475101      -0.671859      15.591060      -9.171900      14.426048          -0.002613
          237              C      16.740767       2.531328      15.857278      -0.097555      47.634091 0.52695718E+03  0.12990726E+05                                11.592841                            7.708191      -0.256420       1.892034                    0.998953      30.181185      88.663883       0.587607       0.422825      -1.060825       0.004178       0.025122      -0.073140       0.077447       0.010660       0.012366      -0.020921       0.024024       0.021649      -0.033784       0.011272       0.022512             18.076333      11.052353      -1.001461      -0.240618      21.090970     -14.628582      22.085677          -0.003803
          238              C      15.599743       3.182867      15.350292      -0.134174      44.163699 0.56520296E+03  0.14257423E+05                                10.980766                            7.979034      -0.138343       1.892703                    0.999609      32.594510      98.602917       0.574833       0.422403      -1.055312       0.036768      -0.039677      -0.054573       0.076840       0.019446      -0.010873      -0.007601       0.064459      -0.076041      -0.030681      -0.021656       0.052337             15.461158      10.394838      -1.647102       0.664822      17.930639     -11.210106      18.057996          -0.003173
          239              C      15.689626       4.087228      14.286999      -0.137149      42.496802 0.54536242E+03  0.13610237E+05                                10.748022                            7.855948      -0.126927       1.920828                    0.999129      31.459836      94.110436       0.578339       0.424369      -1.055974       0.022178      -0.047854      -0.016374       0.055227      -0.007959       0.029632       0.010156      -0.003852      -0.079110      -0.045341       0.017385       0.027956             14.926023      10.440580       0.089456      -0.615528      17.680584     -10.950562      16.656904           0.000178
          240              C      16.597751       1.540847      16.976056       0.580738      27.434963 0.27197844E+03  0.57726459E+04                                 8.495914                            5.875885      -0.069614       2.019884                    0.999591      23.404822      67.142047       0.606209       0.476040      -1.013866      -0.013534      -0.060527       0.059115       0.085682       0.004018       0.009560       0.068737      -0.006729       0.028710      -0.065103      -0.009083       0.074187             12.251709       8.807152      -1.110788       0.480620      13.216089      -8.563598      14.731887          -0.007567
          241              C      19.527574      12.987831       6.452287       0.567390      28.181374 0.27642855E+03  0.58647401E+04                                 8.539511                            5.854948       0.074889       2.064267                    0.999662      23.250763      65.722354       0.620791       0.465044      -1.024364      -0.024285      -0.074012       0.023522       0.081368      -0.077520      -0.014802       0.020077       0.039463      -0.040208      -0.074093      -0.018075       0.092168             11.718487      11.158905       7.371673      -1.512338      13.750022      -2.822669      10.246535           0.000291
          242              C      20.490160      14.089005       6.014929      -0.088638      48.328170 0.52140286E+03  0.12769119E+05                                11.590353                            7.595341      -0.125647       1.930812                    0.999205      29.780364      86.076866       0.602790       0.414909      -1.070079       0.067668       0.007751      -0.033769       0.076022       0.012109       0.016284      -0.018847       0.000659      -0.013943      -0.032236       0.014130       0.018106             17.296119      17.273108      12.614446      -4.070662      20.711403      -5.540429      13.903847           0.000334
          243              C      20.513627      14.518272       4.678198      -0.099084      42.237555 0.49653450E+03  0.12071852E+05                                10.536943                            7.382076      -0.075913       1.926850                    0.999437      30.787096      90.103903       0.612129       0.411565      -1.066968       0.033893      -0.004539       0.032192       0.046964       0.002293       0.036666       0.016335       0.015568      -0.024484      -0.040039      -0.002886       0.042925             14.226913      13.728282       9.112175      -3.246969      15.985190      -4.723000      12.967265           0.000161
          244              C      21.415996      15.500562       4.223071      -0.141886      44.318643 0.52213956E+03  0.12862085E+05                                10.942437                            7.613189      -0.060912       1.931635                    0.999768      31.442562      92.796207       0.597315       0.416273      -1.063349       0.010046      -0.013823       0.030377       0.034854      -0.005590       0.003857      -0.024187      -0.019175       0.118092      -0.030933      -0.018703       0.049636             15.049001      15.510711      10.652566      -2.926693      17.557536      -4.187446      12.078757           0.000122
          245              C       0.208546      16.141696       5.080378       0.053604      48.945234 0.48311432E+03  0.11634802E+05                                11.931044                            7.428146      -0.261397       1.907877                    0.998879      28.337267      81.837002       0.593820       0.428294      -1.059171       0.001493      -0.014319       0.002231       0.014569       0.022102       0.002805      -0.017348      -0.010019      -0.020857      -0.028238      -0.002025       0.030263             19.817272      20.018866      15.177677      -6.617171      23.851700      -8.622524      15.581250           0.000429
          246              C       0.188399      15.700252       6.435967      -0.149133      45.113685 0.53833162E+03  0.13349107E+05                                11.012705                            7.689461      -0.063481       1.923258                    0.999696      31.810284      93.883011       0.599695       0.411882      -1.067247      -0.001223      -0.037850      -0.031042       0.048967       0.023992       0.045136       0.015175      -0.001474      -0.005085      -0.046825      -0.011248       0.058073             15.289356      14.640016       9.556296      -4.531255      16.488837      -6.149086      14.739217           0.000045
          247              C      21.427287      14.691396       6.888556      -0.144034      44.441520 0.54979496E+03  0.13719624E+05                                10.889007                            7.769510      -0.027580       1.924882                    0.999627      32.320104      96.014366       0.596138       0.411735      -1.066234       0.039712      -0.032785      -0.061333       0.080086      -0.001074       0.024431      -0.022907      -0.031709       0.143204      -0.046748      -0.014627       0.061374             14.578024      14.606245       9.254341      -2.982380      15.837587      -3.936905      13.290241           0.000156
          248              C       1.170911      17.238885       4.551270       0.053242      48.762080 0.48340118E+03  0.11643845E+05                                11.894013                            7.423595      -0.236216       1.914761                    0.998892      28.375404      81.964010       0.594792       0.427516      -1.059616       0.005581       0.006310      -0.005586       0.010108       0.025545      -0.004724      -0.012570      -0.014825      -0.014125      -0.025068      -0.008279       0.033346             19.774674      20.279513      15.179606      -6.263753      24.080320      -9.000587      14.964188           0.000185
          249              C       1.077486      17.743867       3.225055      -0.152139      46.058110 0.53563201E+03  0.13292190E+05                                11.251409                            7.730426      -0.076923       1.922432                    0.999727      31.869747      94.714247       0.589935       0.418381      -1.060943       0.021431       0.016472       0.023028       0.035510       0.018131       0.037776       0.016709       0.020226      -0.008756      -0.034237      -0.018440       0.052677             15.979329      15.068098      10.259637      -4.390122      18.519994      -7.373832      14.349895           0.000164
          250              C       1.951960      18.733462       2.725322      -0.105299      43.104700 0.50744407E+03  0.12408753E+05                                10.714978                            7.486372      -0.073001       1.925162                    0.999516      31.095377      91.377084       0.604756       0.414177      -1.064900      -0.000392       0.000160       0.043986       0.043988      -0.012187       0.007297      -0.016250      -0.013062       0.103144      -0.031097      -0.010331       0.041428             14.718095      14.698410       9.814733      -3.000523      17.208709      -5.330244      12.247167           0.000040
          251              C       2.965908      19.297553       3.521341      -0.054666      47.445581 0.49104857E+03  0.11837295E+05                                11.497862                            7.384110      -0.157857       1.936541                    0.998883      28.776026      82.304436       0.610204       0.416393      -1.069980      -0.036410      -0.024568       0.025174       0.050627       0.000294       0.004151      -0.004341      -0.002518      -0.020400      -0.009644       0.003187       0.006457             17.805794      17.175163      12.722561      -4.715112      22.067116      -8.048972      14.175104           0.000276
          252              C       3.065975      18.823566       4.847919      -0.094150      42.310795 0.49898348E+03  0.12149099E+05                                10.570363                            7.414997      -0.029846       1.944960                    0.999510      30.696960      89.972762       0.608809       0.413206      -1.065664      -0.033551      -0.006003      -0.028607       0.044498       0.005405       0.027921       0.018442       0.009783      -0.024679      -0.033494      -0.002803       0.036297             14.392168      13.762640       8.941508      -3.124374      16.378763      -5.930600      13.035101           0.000050
          253              C       2.200355      17.812496       5.347652      -0.151836      45.265083 0.53694433E+03  0.13314864E+05                                11.086066                            7.719242      -0.053008       1.930247                    0.999707      31.748978      93.903903       0.593536       0.416151      -1.063801      -0.002336       0.013329      -0.030583       0.033443      -0.001970       0.010893      -0.025701      -0.018311       0.127867      -0.032324      -0.021860       0.054185             15.316159      15.991489      10.549112      -2.941339      17.644103      -5.264621      12.312885           0.000161
          254              C       3.860529      20.407361       2.985706       0.582498      28.249081 0.27405519E+03  0.57949251E+04                                 8.591825                            5.839989       0.056915       2.065169                    0.999638      22.870236      64.286589       0.620696       0.466678      -1.024693       0.023676       0.058923      -0.026266       0.068719      -0.062561      -0.029684       0.061403      -0.009567       0.041754      -0.076532      -0.027617       0.104149             12.155567      11.974863       7.115944      -1.747434      14.757252      -5.079219       9.734585           0.000155
          255              C      20.669483      12.053361      10.306541       0.721374      25.036393 0.22769480E+03  0.45730755E+04                                 7.762562                            5.469098       0.510801       2.255775                    0.999874      20.196921      54.407984       0.619072       0.492617      -1.016141       0.008743      -0.037947       0.008553       0.039869      -0.068756      -0.040514      -0.058046       0.110438       0.115348      -0.135557       0.057093       0.078465              9.526671       7.295461       4.268194       2.649962      12.652181       5.093563       8.632371          -0.000042
          256              C      16.069303       7.973217       0.330738      -0.202652      25.728231 0.41844174E+03  0.96231416E+04                                 7.156840                            6.457944       0.863947       2.268368                    0.999756      28.309359      77.278552       0.712589       0.373753      -1.107080       0.113295      -0.046441      -0.052536       0.133239      -0.077196      -0.088692       0.034094       0.131915      -0.131418      -0.089737      -0.076531       0.166269              7.496092       8.638629      -0.499930      -1.481728       5.858880      -0.281037       7.990767          -0.000003
          257              C      20.342274      13.511409      15.537419       0.598092      26.617199 0.25931652E+03  0.54113200E+04                                 8.260954                            5.700317       0.122949       2.098103                    0.999709      22.314689      62.436495       0.624646       0.469893      -1.022311       0.044236       0.040293       0.024303       0.064583      -0.077455      -0.046986       0.033891       0.019489      -0.043953      -0.071636      -0.040094       0.111731             11.537225      12.114050       6.504956       4.770064      11.437420       2.602602      11.060205          -0.000099
          258              C      19.299767      12.502332      15.174043      -0.041028      43.565055 0.46802270E+03  0.11145733E+05                                10.836157                            7.214627      -0.106070       1.962853                    0.998986      28.086580      79.801908       0.616698       0.417054      -1.069733      -0.039256      -0.028321      -0.011846       0.049834      -0.011093       0.012710      -0.005266       0.004428      -0.035459      -0.018004      -0.004374       0.022378             16.086995      16.658213      10.870141       5.730580      16.764156       5.915306      14.838616          -0.000198
          259              C      19.096092      12.143022      13.834410      -0.086838      39.620115 0.49572740E+03  0.12066409E+05                                10.165508                            7.450169      -0.005368       1.959738                    0.999583      30.448563      89.627640       0.599308       0.419876      -1.059970      -0.031438      -0.000202       0.029966       0.043432      -0.012637      -0.011759      -0.026124       0.006612      -0.039771      -0.038349       0.014678       0.023670             13.600762      12.685282       7.618166       4.144357      13.767903       4.692071      14.349100          -0.000105
          260              C      18.115795      11.207002      13.482276      -0.137095      40.629797 0.52970535E+03  0.13102603E+05                                10.368954                            7.713394       0.048213       1.975920                    0.999254      31.035111      91.946936       0.587888       0.421200      -1.059648      -0.000349       0.022714       0.027933       0.036004      -0.022149       0.011634       0.009170      -0.012202       0.058157      -0.036586       0.013276       0.023311             13.594668      13.114641       8.448621       2.391240      14.899741       3.230092      12.769621          -0.000063
          261              C      17.293789      10.609481      14.457807       0.075193      40.841891 0.44511124E+03  0.10523479E+05                                10.570039                            7.164821      -0.240447       1.926642                    0.998875      27.511331      79.242644       0.599021       0.432487      -1.054463      -0.000828       0.011038      -0.000119       0.011070       0.004063       0.018679      -0.001621      -0.029110      -0.101040      -0.041756       0.009789       0.031967             15.278185      15.814064      10.810509       4.415682      16.763406       4.897744      13.257086          -0.000017
          262              C      17.529565      10.925620      15.807957      -0.145630      41.140105 0.50478282E+03  0.12306250E+05                                10.278707                            7.423129       0.054661       1.969880                    0.999812      31.007576      90.470498       0.613740       0.409356      -1.069863       0.015118       0.025726      -0.013842       0.032894       0.006244      -0.023358      -0.017364       0.011917       0.030331      -0.023758      -0.012099       0.035857             13.273168      12.512319       7.978637       3.530621      13.890205       4.361740      13.416980          -0.000191
          263              C      18.518939      11.863412      16.162267      -0.092008      38.826825 0.48845703E+03  0.11798131E+05                                 9.916433                            7.315571       0.022119       1.963095                    0.999471      30.227205      87.478586       0.617189       0.410867      -1.070022      -0.007911      -0.000920      -0.040513       0.041288      -0.015415       0.006572       0.009127      -0.001521       0.079997      -0.030893       0.001950       0.028944             12.565572      12.489044       7.717811       2.651622      13.261678       3.322629      11.945995           0.000017
          264              C      12.959494       7.248178      12.439292       0.610007      25.320241 0.26030098E+03  0.54599632E+04                                 8.060682                            5.778986      -0.048064       2.044342                    0.999434      22.570032      64.191306       0.606923       0.481126      -1.012019      -0.053966      -0.025416      -0.042024       0.072968      -0.070043      -0.049489       0.019538       0.041030      -0.053162      -0.069800      -0.033943       0.103742             10.550611      11.285307       5.536873       3.294548      11.046003       0.575835       9.320523          -0.000124
          265              C      15.380792      10.132616      12.927058      -0.131261      38.716733 0.51237144E+03  0.12583015E+05                                10.075292                            7.597759       0.025067       1.973940                    0.998780      30.781266      91.202314       0.590322       0.422491      -1.057646      -0.007209      -0.029126       0.003582       0.030218      -0.004563      -0.022871      -0.004756      -0.026269       0.006410      -0.031286       0.012749       0.018536             12.864349      12.785800       6.725009       4.493362      15.060862       0.957166      10.746385          -0.000091
          266              C      14.324781       9.348688      12.471568      -0.078324      37.976501 0.49045319E+03  0.11935569E+05                                 9.969420                            7.462495      -0.158453       1.914080                    0.999184      30.553055      90.653774       0.591097       0.425796      -1.053663       0.025404      -0.016619       0.023239       0.038232      -0.031479      -0.005716       0.000119       0.014021       0.050435      -0.040867       0.014766       0.026101             12.799820      12.728195       7.031588       3.597242      15.766679       0.462978       9.904587          -0.000073
          267              C      13.992924       8.129958      13.086261      -0.048349      40.985654 0.48138630E+03  0.11576717E+05                                10.453671                            7.359731      -0.205803       1.928651                    0.998497      28.603063      82.404261       0.603605       0.421950      -1.063689       0.041623       0.022848       0.019651       0.051387      -0.001140      -0.012478      -0.000048       0.031468      -0.015766      -0.013229      -0.010533       0.023762             14.288880      15.069884       7.984855       5.601152      16.051263       1.635727      11.745493          -0.000100
          268              C      14.721283       7.756701      14.233689      -0.090722      39.024698 0.52820674E+03  0.13088912E+05                                10.167682                            7.763244      -0.161166       1.905863                    0.999118      31.226746      93.355477       0.577687       0.427872      -1.052861       0.015446       0.025220      -0.038154       0.048274      -0.004374      -0.028505      -0.010590      -0.014036      -0.058440      -0.041144       0.017727       0.023417             12.517945      11.666984       5.404693       3.802247      14.666365      -0.523469      11.220484          -0.000352
          269              C      15.780615       8.562325      14.710938      -0.146434      39.853596 0.52222935E+03  0.12872741E+05                                10.136649                            7.587585       0.016741       1.958525                    0.999656      31.460783      93.066650       0.601062       0.413406      -1.064534      -0.006195      -0.005967      -0.038051       0.039011      -0.023760       0.027332       0.000988       0.009331       0.027435      -0.037216      -0.000320       0.037536             12.745955      11.605757       7.120342       2.750243      16.952598      -0.358298       9.679509           0.000023
          270              C      16.142139       9.750061      14.038583       0.079787      40.455209 0.44523989E+03  0.10538982E+05                                10.551147                            7.192157      -0.298719       1.909832                    0.998829      27.549676      79.688670       0.593945       0.435668      -1.051365      -0.000622      -0.006273      -0.005033       0.008067       0.011956      -0.008225       0.030886       0.007471      -0.003734      -0.037930       0.008934       0.028996             15.167201      15.534905      10.276331       4.879392      19.275506       2.001998      10.691192          -0.000339
          271              C      19.942008      16.114908      19.003638       0.615289      24.350698 0.25655248E+03  0.53604529E+04                                 7.835527                            5.724475       0.040900       2.072681                    0.999621      22.481104      63.759622       0.612004       0.478990      -1.013411       0.053960       0.002169      -0.059455       0.080319       0.013589       0.071392       0.021547      -0.002849       0.139092      -0.068847      -0.027262       0.096109             10.085300      12.439862      -2.259073      -5.313192       8.345414      -0.103535       9.470624          -0.000044
          272              C      18.736119      16.099411      19.889957      -0.063715      40.645009 0.48971377E+03  0.11833264E+05                                10.399125                            7.437798      -0.133231       1.950402                    0.998858      28.811394      83.333085       0.598365       0.423621      -1.062129      -0.047787      -0.000210       0.038088       0.061109       0.001379      -0.003561       0.010927      -0.008709       0.032055      -0.011946      -0.005495       0.017441             14.040032      18.264769      -2.898915      -8.708752       9.806332      -0.702914      14.048995           0.000861
          273              C      17.843490      17.184867      19.907001      -0.079050      38.107773 0.52288054E+03  0.12930679E+05                                10.051666                            7.763682      -0.182925       1.908254                    0.998803      30.778143      92.073024       0.572958       0.432279      -1.049637      -0.003067      -0.031822       0.026851       0.041749       0.012750       0.023978      -0.005189      -0.031245       0.016182      -0.036913       0.015562       0.021351             12.835912      15.179761      -3.074326      -6.457067      10.139202      -1.100859      13.188774          -0.000071
          274              C      16.757592      17.216746      20.792232      -0.134385      37.946018 0.51442873E+03  0.12619941E+05                                 9.870114                            7.574634       0.085204       1.990129                    0.999403      30.692692      90.275854       0.596959       0.418244      -1.062527       0.024145      -0.016449      -0.000248       0.029216      -0.019684       0.014855       0.010632      -0.024781      -0.044726      -0.033540       0.002710       0.030830             12.747493      14.736825      -0.977366      -7.625627       9.346901      -2.266778      14.158754           0.000502
          275              C      16.541962      16.170476      21.711553       0.063105      41.697580 0.45530881E+03  0.10824094E+05                                10.728447                            7.238859      -0.294287       1.905098                    0.998850      27.843068      80.380489       0.596974       0.431584      -1.055171       0.010497       0.001242      -0.005262       0.011807       0.016125      -0.018679       0.014620       0.026254      -0.013921      -0.034569       0.006567       0.028002             16.233672      21.237203      -1.939052     -12.612354       9.591555      -0.826336      17.872258           0.000215
          276              C      17.409352      15.060668      21.663683      -0.148769      39.272285 0.51187753E+03  0.12533098E+05                                 9.993668                            7.491192       0.024630       1.959482                    0.999795      31.215781      91.519005       0.608480       0.411119      -1.067839       0.011535       0.023476      -0.016723       0.031046       0.008300       0.004940      -0.030894      -0.034899       0.011680      -0.029807      -0.011501       0.041308             12.612969      16.541539      -2.742354      -7.679884       9.302501      -0.259021      11.994867           0.000550
          277              C      18.483739      15.020597      20.760319      -0.088156      37.147316 0.49270239E+03  0.11955511E+05                                 9.674248                            7.387869       0.015957       1.962112                    0.999654      30.465022      89.075136       0.607628       0.415418      -1.064485      -0.018871       0.036457       0.000020       0.041052      -0.021484       0.020069       0.010288      -0.025279      -0.029482      -0.038023       0.008147       0.029876             11.888865      14.605138      -1.841220      -6.619357       9.101680      -1.092761      11.959776          -0.000065
          278              C      15.471118      16.273421      22.761790       0.069999      41.849584 0.44921802E+03  0.10645403E+05                                10.776930                            7.195351      -0.230220       1.928326                    0.998905      27.621941      79.664379       0.598030       0.432193      -1.054601      -0.016363       0.002322       0.000184       0.016528      -0.019792      -0.007881      -0.012084       0.039817       0.015936      -0.035649       0.009810       0.025839             16.648689      21.741916       0.324721     -13.934659       9.990068       0.315292      18.214083           0.002168
          279              C      14.801425      15.130183      23.247380      -0.140522      41.131773 0.50486295E+03  0.12307561E+05                                10.303042                            7.423691       0.056106       1.971597                    0.999783      30.910680      90.158373       0.613776       0.409353      -1.069963      -0.017738       0.030193       0.002757       0.035126      -0.013732       0.003008       0.024365      -0.030582      -0.055827      -0.032426      -0.006063       0.038489             13.789832      16.719614       1.391804     -10.092219       9.963192      -0.248205      14.686690           0.000072
          280              C      13.874925      15.223830      24.303057      -0.099193      39.831988 0.50361195E+03  0.12295297E+05                                10.155230                            7.472412      -0.056980       1.933312                    0.999520      30.914061      90.857524       0.603401       0.415774      -1.063568      -0.000373       0.041467      -0.020089       0.046078       0.021156       0.003650      -0.026440      -0.041158      -0.034020      -0.035208      -0.009786       0.044994             13.332163      15.657293       0.432465      -9.223868       9.878170       0.680867      14.461025           0.001130
          281              C      13.602177      16.462484      24.910860      -0.099122      47.642175 0.52880940E+03  0.13045453E+05                                11.577706                            7.711195      -0.255787       1.890779                    0.998952      30.235889      88.802645       0.588804       0.421673      -1.061742       0.021258      -0.004131      -0.073930       0.077037      -0.011557      -0.023380      -0.013657      -0.026403       0.020760      -0.037273       0.012729       0.024545             18.029898      21.038437       0.910941     -14.591819      10.998939       0.301516      22.052319           0.001317
          282              C      14.245968      17.606164      24.396983      -0.132471      43.886492 0.56416964E+03  0.14230406E+05                                10.956859                            7.985341      -0.136119       1.896146                    0.999583      32.518252      98.494513       0.572915       0.423846      -1.054001      -0.037015      -0.034931      -0.060490       0.079052      -0.015694      -0.005601       0.007486      -0.059306      -0.085682      -0.030664      -0.018128       0.048793             15.405174      17.880047       1.520532     -11.197339      10.276211      -0.589607      18.059265           0.001388
          283              C      15.152101      17.516946      23.335867      -0.133651      42.068899 0.54090340E+03  0.13474603E+05                                10.698809                            7.838527      -0.069999       1.938647                    0.998691      31.309896      93.652824       0.577204       0.425971      -1.054719      -0.048819      -0.020876      -0.014293       0.054985       0.004959       0.013481      -0.025098       0.003085      -0.080263      -0.042663       0.018111       0.024552             14.854242      17.641507      -0.134732     -10.958509      10.287466       0.599509      16.633754          -0.000165
          284              C      12.614574      16.604836      26.030726       0.578610      27.459864 0.27270968E+03  0.57936475E+04                                 8.503898                            5.886529      -0.076574       2.016327                    0.999590      23.475737      67.437981       0.605070       0.476485      -1.013350      -0.062643       0.012794       0.058166       0.086436      -0.003509       0.070654      -0.008597       0.006033       0.035043      -0.066770      -0.009579       0.076349             12.245664      13.188656       1.030000      -8.552930       8.802305      -0.451604      14.746031           0.003344
          285              C       1.926280      13.677670      15.520012       0.567583      28.220125 0.27632329E+03  0.58644265E+04                                 8.560450                            5.861581       0.072879       2.064234                    0.999717      23.272115      65.884370       0.618949       0.466276      -1.023255      -0.078305       0.018295       0.022101       0.083395       0.076670       0.022112       0.017075      -0.037371      -0.036772      -0.073610      -0.018483       0.092093             11.757541      13.727716      -7.415322      -2.822343      11.294504       1.510387      10.250403          -0.000320
          286              C       3.027675      12.718183      15.082655      -0.087647      48.246315 0.51991034E+03  0.12726396E+05                                11.588128                            7.589259      -0.132533       1.929472                    0.999217      29.753068      86.042273       0.602320       0.415434      -1.069493       0.005155      -0.069436      -0.033223       0.077147      -0.012062      -0.015843      -0.015991       0.007375      -0.016859      -0.030191       0.012676       0.017515             17.316504      20.648850     -12.664244      -5.578988      17.410355       4.139620      13.890306          -0.000302
          287              C       3.458492      12.692945      13.746286      -0.095965      42.399383 0.49891148E+03  0.12143452E+05                                10.581955                            7.416841      -0.086324       1.924105                    0.999481      30.774370      90.101429       0.608614       0.413472      -1.065796      -0.008162      -0.037653       0.031881       0.050008      -0.003556       0.017229      -0.035308      -0.005463      -0.022656      -0.039720      -0.000708       0.040428             14.307982      16.038657      -9.186860      -4.801759      13.862287       3.347045      13.023002          -0.000132
          288              C       4.439232      11.786591      13.292610      -0.142122      44.358772 0.52300301E+03  0.12890001E+05                                10.952177                            7.622995      -0.062339       1.931166                    0.999757      31.461489      92.907164       0.596457       0.416657      -1.062994      -0.014859      -0.012189       0.029543       0.035244       0.005365      -0.023588      -0.002464       0.023433       0.120880      -0.033165      -0.016903       0.050068             15.068591      17.530464     -10.666724      -4.214365      15.570236       2.967224      12.105074          -0.000109
          289              C       5.077045      10.854334      14.151367       0.052873      48.930241 0.48321083E+03  0.11636056E+05                                11.922151                            7.424644      -0.251857       1.910834                    0.998851      28.337039      81.794665       0.594554       0.427805      -1.059624      -0.014377      -0.000201       0.001523       0.014458      -0.021215      -0.016340      -0.002509       0.010601      -0.025383      -0.026761      -0.002990       0.029751             19.815740      23.829608     -15.193610      -8.627743      20.063194       6.632188      15.554418          -0.000358
          290              C       4.633388      10.878244      15.506231      -0.146611      44.976177 0.53563505E+03  0.13264899E+05                                10.994135                            7.670875      -0.067217       1.923753                    0.999678      31.716561      93.529684       0.600370       0.411957      -1.067253      -0.036336       0.003232      -0.031077       0.047922      -0.022382       0.015245      -0.044751       0.000268      -0.010641      -0.046234      -0.010680       0.056915             15.280702      16.461009      -9.577863      -6.153670      14.682909       4.537845      14.698188          -0.000054
          291              C       3.626967      11.782163      15.957732      -0.141000      44.312420 0.54684618E+03  0.13629491E+05                                10.875037                            7.750776      -0.023214       1.927884                    0.999611      32.229016      95.726651       0.596534       0.411961      -1.065948      -0.031129      -0.038777      -0.060512       0.078323       0.003501      -0.022519      -0.023003       0.034912       0.134063      -0.045788      -0.012862       0.058650             14.579445      15.791795      -9.290076      -3.972059      14.678383       3.018161      13.268157          -0.000148
          292              C       6.173127       9.887763      13.625886       0.054277      48.837824 0.48432627E+03  0.11673379E+05                                11.914058                            7.436844      -0.239371       1.913948                    0.998826      28.382892      82.049516       0.593440       0.428224      -1.059026       0.005829      -0.005051      -0.004663       0.009013      -0.026083      -0.012459       0.004952       0.014909      -0.015205      -0.025325      -0.008642       0.033967             19.828934      24.154664     -15.244386      -9.017764      20.359013       6.292338      14.973125          -0.000176
          293              C       6.677445       9.978088      12.298946      -0.151672      46.036638 0.53468448E+03  0.13262865E+05                                11.245917                            7.720785      -0.078766       1.922151                    0.999732      31.855134      94.651482       0.590622       0.418077      -1.061130       0.018149      -0.021576       0.023615       0.036777      -0.018517       0.016740      -0.037549      -0.018696      -0.007737      -0.034144      -0.018298       0.052443             15.999044      18.572487     -10.298686      -7.383837      15.084605       4.414999      14.340040          -0.000127
          294              C       7.666597       9.104278      11.799213      -0.107227      43.227844 0.50841217E+03  0.12440212E+05                                10.738020                            7.495403      -0.076732       1.923484                    0.999518      31.143837      91.592858       0.604072       0.414386      -1.064607       0.001575       0.001327       0.043802       0.043851       0.013067      -0.016493      -0.007045       0.013191       0.102158      -0.031790      -0.009554       0.041344             14.778557      17.337293      -9.884964      -5.344840      14.726521       3.035629      12.271856          -0.000044
          295              C       8.235338       8.094536      12.595232      -0.056243      47.583086 0.49236690E+03  0.11878488E+05                                11.520407                            7.394689      -0.160360       1.934640                    0.998941      28.837416      82.545753       0.609609       0.416469      -1.069800      -0.024191       0.037812       0.025201       0.051478      -0.000489      -0.004066      -0.004355       0.001471      -0.022367      -0.010128       0.004046       0.006082             17.859063      22.312682     -12.753692      -8.082514      17.086017       4.684732      14.178491          -0.000260
          296              C       7.759579       7.990928      13.920359      -0.094016      42.329083 0.50068550E+03  0.12193454E+05                                10.565989                            7.426829      -0.034138       1.943469                    0.999537      30.664736      89.709484       0.608795       0.413117      -1.066374      -0.005766       0.033585      -0.028120       0.044181      -0.006621       0.017694      -0.029878      -0.013087      -0.023788      -0.033842      -0.005002       0.038844             14.379797      16.437406      -8.894178      -5.971435      13.670509       3.113109      13.031477          -0.000072
          297              C       6.746960       8.856326      14.422268      -0.152328      45.359932 0.53987541E+03  0.13406241E+05                                11.101575                            7.744043      -0.054251       1.929186                    0.999728      31.801331      94.134971       0.592133       0.416556      -1.063506       0.013430       0.002607      -0.031893       0.034703       0.000362      -0.026330      -0.011670       0.017473       0.125989      -0.032801      -0.021306       0.054107             15.312726      17.657136     -10.498604      -5.279265      15.927724       2.913188      12.353318          -0.000135
          298              C       9.350016       7.207443      12.057058       0.583838      28.235666 0.27369614E+03  0.57840621E+04                                 8.584597                            5.833114       0.054811       2.064558                    0.999627      22.842570      64.140884       0.621696       0.466191      -1.025204       0.059811      -0.022914      -0.026484       0.069310       0.061051       0.060262       0.028937       0.008430       0.041198      -0.075020      -0.026788       0.101808             12.153073      14.857698      -7.134732      -5.037766      11.854632       1.715974       9.746889          -0.000292
          299              C       0.982732      12.529562      19.377531       0.717883      24.984441 0.22726547E+03  0.45595872E+04                                 7.732903                            5.450050       0.527301       2.260644                    0.999882      20.183920      54.238511       0.622895       0.490116      -1.018040      -0.038698      -0.008541       0.007484       0.040330       0.069516      -0.058664       0.041019      -0.108505       0.116666      -0.136270       0.057792       0.078478              9.487449      12.558733      -4.230237       5.087631       7.280414      -2.650023       8.623199          -0.000020
          300              C      19.070190      17.195715       9.375979      -0.201705      25.688990 0.41569664E+03  0.95439253E+04                                 7.144185                            6.428168       0.888007       2.276218                    0.999748      28.270871      77.098825       0.715692       0.372760      -1.107859      -0.036672      -0.119755      -0.047877       0.134083       0.062179       0.025712       0.083154      -0.159559      -0.142456      -0.084625      -0.076543       0.161169              7.498444       5.776601       0.392579      -0.327367       8.764861       1.495357       7.953869          -0.000038
          301              C       1.824663       8.619664      33.651112       0.604755      26.439978 0.25746394E+03  0.53671492E+04                                 8.241721                            5.692871       0.099720       2.091998                    0.999689      22.285121      62.477900       0.622445       0.472039      -1.020365      -0.046158      -0.044382       0.023895       0.068347      -0.079559       0.047591      -0.033973       0.022180      -0.047437      -0.073286      -0.041017       0.114303             11.475840      11.902084       6.382881      -4.743116      11.458495      -2.530365      11.066939           0.000052
          302              C       2.860307       9.640918      33.292812      -0.042058      43.383039 0.46850353E+03  0.11156102E+05                                10.790805                            7.209724      -0.079120       1.971457                    0.998963      28.073241      79.668031       0.618231       0.416060      -1.070750       0.039882       0.028656      -0.012221       0.050607      -0.009451      -0.013400       0.005614       0.006742      -0.035115      -0.018290      -0.003647       0.021936             15.963175      16.323894      10.763731      -5.584284      16.841189      -5.856944      14.724442           0.000165
          303              C       3.060219      10.011739      31.955356      -0.087708      39.638633 0.49672475E+03  0.12099677E+05                                10.174416                            7.462841      -0.013557       1.956438                    0.999613      30.514333      89.925372       0.598032       0.420459      -1.059347       0.029157       0.000339       0.028192       0.040558      -0.014167       0.012113       0.026225       0.011137      -0.034667      -0.039209       0.015944       0.023264             13.607602      12.594158       7.634250      -4.049492      13.928509      -4.687579      14.300139           0.000151
          304              C       4.036531      10.953958      31.609386      -0.135157      40.550043 0.52842541E+03  0.13062509E+05                                10.356839                            7.704763       0.049968       1.977329                    0.999223      30.981581      91.746552       0.588162       0.421275      -1.059643      -0.000610      -0.024162       0.025921       0.035441      -0.022125      -0.012890      -0.009983      -0.012492       0.052312      -0.036624       0.014267       0.022357             13.582004      13.036928       8.463069      -2.336062      15.014116      -3.214637      12.694968           0.000039
          305              C       4.855438      11.550815      32.588544       0.077532      40.711660 0.44422698E+03  0.10496198E+05                                10.545675                            7.156284      -0.237272       1.928005                    0.998888      27.472321      79.077833       0.599622       0.432316      -1.054683      -0.000090      -0.012444       0.000160       0.012445       0.003639      -0.017915       0.002874      -0.029801      -0.101614      -0.041505       0.009221       0.032283             15.216991      15.710286      10.754722      -4.372461      16.729083      -4.863828      13.211604          -0.000017
          306              C       4.618555      11.230026      33.936881      -0.146409      41.100510 0.50504267E+03  0.12312657E+05                                10.270824                            7.426541       0.055652       1.970292                    0.999801      31.000956      90.415159       0.613488       0.409521      -1.069886      -0.015014      -0.025859      -0.013606       0.032852       0.006128       0.023972       0.018202       0.011386       0.025589      -0.024979      -0.011228       0.036207             13.240350      12.421269       7.947361      -3.497963      13.914705      -4.336773      13.385076           0.000191
          307              C       3.632944      10.285815      34.285026      -0.091529      38.753009 0.48821535E+03  0.11789230E+05                                 9.898113                            7.311559       0.024880       1.963610                    0.999493      30.213212      87.387882       0.617721       0.410620      -1.070329       0.008536       0.001306      -0.040809       0.041713      -0.015875      -0.006222      -0.008250      -0.000168       0.084519      -0.031711       0.001717       0.029994             12.514603      12.349956       7.666358      -2.620011      13.271511      -3.265281      11.922342          -0.000032
          308              C       9.189954      14.912118      30.567853       0.600267      25.595303 0.26321532E+03  0.55308633E+04                                 8.089593                            5.792571      -0.018281       2.051729                    0.999460      22.635380      64.220729       0.609764       0.478038      -1.014679       0.050750       0.023701      -0.044731       0.071681      -0.069748       0.047320      -0.019227       0.034715      -0.055601      -0.068411      -0.033043       0.101455             10.608079      11.489940       5.669967      -3.256163      10.980360      -0.609596       9.353938           0.000029
          309              C       6.768656      12.026794      31.059608      -0.131625      38.694590 0.51205766E+03  0.12574837E+05                                10.072795                            7.596777       0.019430       1.972150                    0.998789      30.797471      91.283080       0.590135       0.422641      -1.057430       0.008789       0.030533       0.003007       0.031915      -0.005232       0.023007       0.005047      -0.026054       0.006944      -0.031565       0.012844       0.018722             12.867059      12.795182       6.737019      -4.511567      15.054109      -0.993576      10.751885           0.000098
          310              C       7.821125      12.813600      30.602305      -0.082831      38.183542 0.49423192E+03  0.12051747E+05                                10.008246                            7.493677      -0.165529       1.910610                    0.999169      30.665664      91.107114       0.589517       0.426079      -1.053390      -0.025027       0.016478       0.021851       0.037086      -0.032283       0.006119      -0.000478       0.014140       0.049191      -0.041456       0.014202       0.027254             12.862876      12.827092       7.089585      -3.645724      15.801673      -0.517390       9.959863           0.000032
          311              C       8.153425      14.034544      31.216635      -0.043039      40.899253 0.47947498E+03  0.11517694E+05                                10.439004                            7.344974      -0.211701       1.927563                    0.998502      28.521643      82.086005       0.604311       0.421935      -1.063846      -0.041828      -0.023399       0.019006       0.051559      -0.000381       0.012561      -0.000704       0.029289      -0.014337      -0.012390      -0.010385       0.022775             14.279618      15.173731       7.944946      -5.683792      15.865957      -1.648323      11.799166           0.000028
          312              C       7.426393      14.407137      32.365151      -0.093792      39.041018 0.52906901E+03  0.13114078E+05                                10.162087                            7.764880      -0.155371       1.907019                    0.999079      31.257695      93.425500       0.578219       0.427355      -1.053304      -0.014610      -0.025870      -0.038677       0.048771      -0.002789       0.029880       0.008166      -0.013753      -0.064392      -0.042418       0.017949       0.024469             12.489490      11.631251       5.306520      -3.846599      14.575055       0.535768      11.262165           0.000141
          313              C       6.370604      13.597085      32.844938      -0.147214      39.942943 0.52416283E+03  0.12930830E+05                                10.151740                            7.604260       0.010310       1.956000                    0.999698      31.501020      93.187679       0.600160       0.413694      -1.064474       0.007188       0.005124      -0.038248       0.039253      -0.023795      -0.027357      -0.001657       0.011329       0.033299      -0.037994       0.000045       0.037949             12.749469      11.568455       7.084847      -2.748634      16.940695       0.386402       9.739257          -0.000030
          314              C       6.009302      12.409571      32.171133       0.079427      40.366928 0.44510044E+03  0.10534491E+05                                10.534183                            7.189877      -0.293830       1.911427                    0.998853      27.546828      79.666914       0.594202       0.435528      -1.051485       0.000867       0.005720      -0.005067       0.007691       0.013126       0.007183      -0.031786       0.009587      -0.004382      -0.039256       0.009479       0.029777             15.118345      15.473647      10.222683      -4.847050      19.208513      -1.961421      10.672875           0.000122
          315              C       2.207440       6.000668       0.875440       0.616780      24.357477 0.25715803E+03  0.53777864E+04                                 7.844234                            5.736414       0.020587       2.065995                    0.999625      22.514623      63.941248       0.610366       0.479857      -1.012667      -0.054177       0.000311      -0.058250       0.079551       0.013139      -0.070998      -0.022347      -0.003549       0.128207      -0.068491      -0.025483       0.093974             10.089340      12.398932      -2.264227       5.288079       8.329893       0.165547       9.539196          -0.000992
          316              C       3.410673       6.018821       1.769737      -0.065032      40.636329 0.49120895E+03  0.11878536E+05                                10.396688                            7.447943      -0.139460       1.948400                    0.998762      28.849944      83.478842       0.598097       0.423485      -1.062206       0.047918      -0.000196       0.038852       0.061690       0.001262       0.001943      -0.010657      -0.007255       0.029818      -0.010326      -0.006072       0.016398             14.019750      18.176869      -2.884977       8.681991       9.794983       0.726173      14.087398          -0.001524
          317              C       4.307729       4.934915       1.788595      -0.080721      38.128623 0.52423331E+03  0.12973770E+05                                10.060539                            7.777348      -0.193421       1.905210                    0.998715      30.810961      92.234719       0.571998       0.432683      -1.049290       0.002492       0.032404       0.026749       0.042092       0.011983      -0.025400       0.005816      -0.032479       0.015015      -0.038276       0.016622       0.021654             12.843425      15.167908      -3.058977       6.448231      10.148282       1.126015      13.214084          -0.000171
          318              C       5.392742       4.906578       2.676002      -0.133628      37.954334 0.51446739E+03  0.12620679E+05                                 9.869024                            7.572784       0.023709       1.973324                    0.999621      30.693675      90.267556       0.597306       0.418008      -1.062715      -0.024967       0.015492      -0.002355       0.029477      -0.021149      -0.013368      -0.010705      -0.020529      -0.043520      -0.032444       0.001583       0.030861             12.745093      14.728359      -0.967545       7.610709       9.340981       2.294129      14.165939          -0.000826
          319              C       5.605936       5.953291       3.593871       0.065590      41.680977 0.45454462E+03  0.10802459E+05                                10.728278                            7.234429      -0.291901       1.905843                    0.998845      27.829458      80.354266       0.596893       0.431781      -1.054947      -0.010505      -0.001575      -0.005440       0.011934       0.015886       0.019620      -0.014170       0.027958      -0.014296      -0.034785       0.005433       0.029352             16.241321      21.201847      -1.925681      12.625234       9.586136       0.837237      17.935980          -0.000798
          320              C       4.737660       7.062878       3.542738      -0.149978      39.408640 0.51462302E+03  0.12618307E+05                                10.020512                            7.513764       0.020591       1.957383                    0.999833      31.283702      91.810302       0.607207       0.411393      -1.067565      -0.013186      -0.023321      -0.018973       0.032829       0.008429      -0.003715       0.030521      -0.030988       0.014077      -0.028533      -0.011470       0.040003             12.645698      16.598664      -2.732974       7.700166       9.335727       0.268532      12.002702          -0.000810
          321              C       3.660175       7.096528       2.640099      -0.091512      37.346195 0.49655724E+03  0.12076093E+05                                 9.716148                            7.422304      -0.005899       1.954420                    0.999636      30.590941      89.629535       0.605354       0.416044      -1.063772       0.018183      -0.039294      -0.000968       0.043308      -0.020929      -0.020050      -0.010615      -0.024455      -0.028517      -0.037715       0.008702       0.029013             11.941930      14.692456      -1.849291       6.631040       9.132146       1.127887      12.001188          -0.000200
          322              C       6.671246       5.850346       4.648823       0.069370      41.889528 0.44955791E+03  0.10654926E+05                                10.781606                            7.196358      -0.225230       1.929558                    0.998915      27.633484      79.689803       0.598233       0.431987      -1.054781       0.017275      -0.003691       0.001241       0.017708      -0.021912       0.007386       0.013170       0.037096       0.014162      -0.036562       0.010138       0.026424             16.671673      21.748229       0.413325      13.958738       9.949975      -0.334327      18.316816          -0.003513
          323              C       7.355107       6.990042       5.120995      -0.138356      40.973540 0.50266122E+03  0.12238862E+05                                10.273869                            7.405389       0.065012       1.975040                    0.999805      30.841071      89.860732       0.614878       0.409121      -1.070258       0.017737      -0.029146       0.002177       0.034188      -0.013732      -0.004621      -0.024559      -0.029528      -0.050010      -0.032535      -0.004840       0.037375             13.756699      16.688305       1.461833      10.047540       9.899266       0.208023      14.682526          -0.000245
          324              C       8.277401       6.896617       6.179936      -0.095912      39.710565 0.50204253E+03  0.12245079E+05                                10.131269                            7.457430      -0.064790       1.931566                    0.999521      30.845779      90.556238       0.604527       0.415402      -1.064008       0.000942      -0.043470      -0.018835       0.047384       0.020550      -0.003022       0.026372      -0.043069      -0.037415      -0.034587      -0.011169       0.045756             13.314319      15.625411       0.519854       9.188860       9.814117      -0.717104      14.503429          -0.001796
          325              C       8.533766       5.661061       6.803695      -0.105843      48.097686 0.53383866E+03  0.13198178E+05                                11.635777                            7.739195      -0.235981       1.894107                    0.999109      30.379780      89.266028       0.588829       0.420739      -1.062536      -0.016700       0.002888      -0.078189       0.080005      -0.010913       0.025613       0.015620      -0.029013       0.014664      -0.039998       0.013097       0.026900             18.155956      21.262328       1.041488      14.675651      10.997694      -0.301725      22.207846          -0.002264
          326              C       7.873593       4.520038       6.306138      -0.136573      43.838881 0.56412072E+03  0.14219993E+05                                10.914743                            7.961805      -0.107892       1.904231                    0.999666      32.498242      98.201919       0.576629       0.421388      -1.056193       0.042956       0.031978      -0.062646       0.082416      -0.011963       0.007550      -0.013291      -0.062727      -0.084696      -0.032721      -0.017627       0.050349             15.332473      17.805071       1.582908      11.095128      10.162768       0.576474      18.029580          -0.002137
          327              C       6.970781       4.609921       5.240670      -0.133321      42.096731 0.54172162E+03  0.13497860E+05                                10.697701                            7.840751      -0.071344       1.937986                    0.998744      31.316517      93.632147       0.577626       0.425569      -1.055142       0.051775       0.017278      -0.016053       0.056894       0.005033      -0.010934       0.025332       0.000769      -0.091216      -0.044173       0.018009       0.026164             14.852176      17.606741      -0.051260      10.946946      10.211793      -0.626845      16.737992           0.000132
          328              C       9.525133       5.521367       7.918122       0.577396      27.477840 0.27265716E+03  0.57905129E+04                                 8.494677                            5.877173      -0.064240       2.019214                    0.999606      23.477228      67.364367       0.607092       0.475063      -1.014412       0.064256      -0.013181       0.055460       0.085898      -0.003466      -0.069097       0.008920       0.000323       0.046131      -0.066283      -0.008670       0.074953             12.246022      13.288815       1.076134       8.552015       8.778706       0.450962      14.670544          -0.004968
          329              C      20.232909       8.450525      33.649661       0.565961      28.270408 0.27748926E+03  0.58913652E+04                                 8.556824                            5.865067       0.087343       2.068323                    0.999648      23.250574      65.689501       0.620591       0.464869      -1.024725       0.074036      -0.018830       0.023686       0.079981       0.077899      -0.022243      -0.016178      -0.038865      -0.034511      -0.075495      -0.017271       0.092766             11.766058      13.869450      -7.429250       2.833345      11.176884      -1.560699      10.251839           0.000151
          330              C      19.125315       9.405363      33.212304      -0.084822      48.176629 0.51869367E+03  0.12685755E+05                                11.575998                            7.580296      -0.127938       1.931798                    0.999160      29.675145      85.704623       0.602848       0.415425      -1.069787      -0.004440       0.066448      -0.033391       0.074499      -0.011460       0.016244       0.013401       0.002764      -0.011366      -0.027839       0.011432       0.016408             17.292289      20.777335     -12.609700       5.588489      17.204201      -4.097669      13.895332           0.000176
          331              C      18.696048       9.429937      31.874484      -0.093703      41.764485 0.49235330E+03  0.11941121E+05                                10.461655                            7.354911      -0.063519       1.934247                    0.999488      30.568788      89.263480       0.612955       0.412011      -1.067018       0.006506       0.037767       0.031817       0.049810      -0.001064      -0.016906       0.032961      -0.009592      -0.026334      -0.038457       0.000657       0.037800             14.077743      15.787726      -8.951723       4.696315      13.545405      -3.218035      12.900098           0.000063
          332              C      17.713758      10.334298      31.418995      -0.145086      44.202948 0.52330915E+03  0.12893070E+05                                10.912740                            7.617562      -0.056383       1.932950                    0.999769      31.439256      92.675906       0.597865       0.415820      -1.064054       0.016073       0.009380       0.028781       0.034273       0.006097       0.022456       0.003575       0.020321       0.115497      -0.031233      -0.016593       0.047826             14.947829      17.412643     -10.533141       4.139355      15.385688      -2.887028      12.045157           0.000068
          333              C      17.072846      11.264784      32.277752       0.056319      48.708487 0.48204889E+03  0.11600229E+05                                11.884316                            7.415220      -0.255439       1.909891                    0.998916      28.300481      81.641678       0.595035       0.427748      -1.059738       0.013136       0.001687       0.000588       0.013257      -0.021152       0.016479       0.002547       0.010458      -0.024816      -0.026840      -0.002822       0.029662             19.682131      23.676485     -15.060135       8.526848      19.889923      -6.550330      15.479985           0.000196
          334              C      17.512297      11.239546      33.633342      -0.149090      45.036319 0.53690923E+03  0.13305235E+05                                10.997611                            7.674317      -0.065781       1.923384                    0.999684      31.776497      93.757645       0.600862       0.411348      -1.067577       0.036752      -0.002361      -0.028683       0.046679      -0.023023      -0.016275       0.043849       0.002772       0.000250      -0.045192      -0.011870       0.057062             15.276916      16.483830      -9.570828       6.131819      14.641503      -4.532417      14.705415           0.000044
          335              C      18.518496      10.337176      34.087018      -0.138714      44.202241 0.54554937E+03  0.13586948E+05                                10.854033                            7.738638      -0.015907       1.929965                    0.999599      32.178507      95.491255       0.597437       0.411648      -1.066320       0.029813       0.038617      -0.058809       0.076410       0.000211       0.020505       0.021536       0.033245       0.141425      -0.045785      -0.012535       0.058321             14.545915      15.830283      -9.270038       3.921980      14.576887      -2.985207      13.230576           0.000074
          336              C      15.974771      12.230470      31.754084       0.052138      48.724065 0.48412081E+03  0.11664302E+05                                11.884385                            7.428701      -0.233210       1.915762                    0.998831      28.378562      81.956209       0.594700       0.427468      -1.059756      -0.006262       0.005415      -0.004030       0.009207      -0.024525       0.011467      -0.004661       0.014204      -0.015564      -0.023579      -0.008418       0.031997             19.712291      24.005474     -15.124925       8.952929      20.217708      -6.230670      14.913692           0.000132
          337              C      15.466690      12.141694      30.428232      -0.146902      45.714269 0.53186004E+03  0.13173345E+05                                11.195044                            7.702728      -0.070064       1.926073                    0.999747      31.729751      94.162601       0.591132       0.418334      -1.061129      -0.017253       0.021286       0.022837       0.035669      -0.018353      -0.015982       0.038123      -0.018802      -0.007392      -0.034605      -0.017917       0.052522             15.855784      18.376606     -10.171105       7.280049      14.956621      -4.330831      14.234124           0.000065
          338              C      14.475766      13.018825      29.933939      -0.107852      43.230936 0.50976407E+03  0.12482040E+05                                10.739432                            7.508035      -0.075874       1.923624                    0.999531      31.167392      91.705444       0.603219       0.414681      -1.064377      -0.000657      -0.001221       0.044048       0.044070       0.013243       0.017364       0.007471       0.012212       0.102862      -0.031900      -0.010289       0.042189             14.722554      17.216447      -9.820254       5.306885      14.719470      -2.982537      12.231746           0.000028
          339              C      13.914110      14.031223      30.731046      -0.053856      47.307418 0.49089267E+03  0.11833268E+05                                11.477236                            7.383232      -0.147155       1.940328                    0.998897      28.765842      82.289600       0.610169       0.416426      -1.069898       0.025127      -0.036990       0.025100       0.051280       0.000548       0.004468       0.003766       0.000302      -0.023936      -0.010281       0.003423       0.006858             17.715103      21.920263     -12.668470       7.961607      17.143125      -4.688984      14.081923           0.000174
          340              C      14.390976      14.127305      32.058711      -0.096375      42.722207 0.50598525E+03  0.12361297E+05                                10.651522                            7.482816      -0.040723       1.939668                    0.999477      30.832276      90.491889       0.604166       0.414977      -1.064635       0.005619      -0.032818      -0.028076       0.043553      -0.007044      -0.017904       0.028880      -0.013166      -0.018111      -0.032189      -0.006217       0.038406             14.488678      16.520660      -9.008087       5.977929      13.829086      -3.168143      13.116289           0.000052
          341              C      15.402710      13.258586      32.553730      -0.148598      45.085378 0.53537116E+03  0.13266239E+05                                11.056902                            7.709430      -0.049605       1.932236                    0.999743      31.684014      93.680614       0.593735       0.416314      -1.063687      -0.013311      -0.002825      -0.031461       0.034277       0.002012       0.025805       0.009041       0.019913       0.126979      -0.032316      -0.021407       0.053724             15.242186      17.570312     -10.479682       5.230463      15.893507      -2.908442      12.262738           0.000070
          342              C      12.805630      14.930936      30.194322       0.588280      28.135981 0.27283318E+03  0.57669372E+04                                 8.595595                            5.845327       0.032758       2.059886                    0.999537      22.832213      64.324059       0.617030       0.469626      -1.022319      -0.059766       0.025590      -0.025927       0.069993       0.062102      -0.061813      -0.030710       0.012335       0.037770      -0.075180      -0.029778       0.104958             12.121085      14.653299      -7.080222       5.031061      12.022735      -1.713587       9.687221           0.000257
          343              C      21.241544       9.632283       1.243530       0.727383      25.206838 0.22527371E+03  0.45103707E+04                                 7.792726                            5.433436       0.495757       2.252100                    0.999809      20.091409      53.961126       0.622493       0.491439      -1.017201       0.033196       0.004984       0.003830       0.033786       0.069733       0.061152      -0.046293      -0.095271       0.100618      -0.135304       0.056351       0.078953              9.641025      12.443480      -4.354304      -5.345999       7.477905       2.921487       9.001690          -0.000000
          344              C       3.135490       5.005759      27.510705      -0.202578      25.856840 0.42118738E+03  0.97126658E+04                                 7.198353                            6.486200       0.835794       2.256375                    0.999782      28.483275      78.135503       0.709098       0.374573      -1.105274       0.049445       0.109628      -0.043036       0.127731       0.086494      -0.035343      -0.077748      -0.120791      -0.154782      -0.087535      -0.077361       0.164897              7.537152       5.974281       0.599366       0.273526       8.694703      -1.359147       7.942474           0.000150
          345              C       8.623649       1.808502       2.591141       0.600239      26.467109 0.25853433E+03  0.53936570E+04                                 8.240420                            5.698761       0.117664       2.097259                    0.999736      22.321115      62.550160       0.623257       0.471058      -1.021161      -0.043980      -0.043059      -0.025594       0.066659      -0.079154       0.033334      -0.045949      -0.019818      -0.045093      -0.073026      -0.039354       0.112380             11.489394      11.435194       6.441100       2.566064      12.027276       4.755323      11.005711           0.000004
          346              C       9.642024       2.846581       2.951616      -0.037548      43.351996 0.46703566E+03  0.11114870E+05                                10.798011                            7.205279      -0.092848       1.967924                    0.998987      28.025805      79.568059       0.617403       0.416853      -1.070005       0.026809       0.041002       0.011610       0.050346      -0.009634      -0.007148       0.013334      -0.002063      -0.033173      -0.018392      -0.003484       0.021875             16.004447      16.820267      10.816499       5.881248      16.464003       5.632713      14.729072          -0.000103
          347              C      10.011075       3.048707       4.289073      -0.088279      39.782938 0.49862405E+03  0.12160057E+05                                10.205570                            7.481440      -0.025726       1.952418                    0.999555      30.565663      90.190026       0.596644       0.420948      -1.058820      -0.001712       0.033251      -0.027710       0.043318      -0.011917      -0.027229      -0.011275      -0.004732      -0.034774      -0.038017       0.013266       0.024751             13.656673      13.938189       7.676033       4.717056      12.698086       4.100132      14.333746          -0.000067
          348              C      10.951523       4.027454       4.635405      -0.137194      40.744750 0.53089011E+03  0.13140299E+05                                10.392571                            7.724427       0.045353       1.974767                    0.999222      31.063214      92.083702       0.587146       0.421463      -1.059398      -0.024405       0.001490      -0.027924       0.037115      -0.022319       0.009195       0.013012       0.012733       0.057061      -0.037229       0.013676       0.023552             13.642211      15.064885       8.523353       3.230077      13.136214       2.367578      12.725534          -0.000023
          349              C      11.547937       4.848132       3.656973       0.075599      40.827638 0.44535525E+03  0.10527662E+05                                10.559152                            7.160232      -0.229863       1.930035                    0.998855      27.496912      79.120769       0.600208       0.431697      -1.055249      -0.011401       0.001250       0.000468       0.011479       0.004883      -0.002144       0.017935       0.030000      -0.100410      -0.041203       0.008685       0.032518             15.256607      16.815561      10.816327       4.868473      15.762826       4.363029      13.191434           0.000020
          350              C      11.226263       4.609921       2.308274      -0.144994      41.148492 0.50518831E+03  0.12317597E+05                                10.282497                            7.430093       0.058184       1.970826                    0.999829      31.000452      90.430836       0.613009       0.409795      -1.069664      -0.024610      -0.013968       0.013211       0.031230       0.006655      -0.017966      -0.024768      -0.011792       0.029320      -0.024840      -0.012564       0.037404             13.272389      13.978833       7.998922       4.350145      12.479034       3.497843      13.359299          -0.000128
          351              C      10.283380       3.622318       1.959766      -0.093299      38.910025 0.49006343E+03  0.11846470E+05                                 9.929059                            7.327736       0.026766       1.963831                    0.999519      30.262652      87.612082       0.616667       0.410883      -1.070028       0.001676       0.009722       0.039113       0.040338      -0.014996       0.009555       0.007430       0.001252       0.084086      -0.031439       0.000898       0.030540             12.574560      13.344700       7.730054       3.300752      12.444461       2.625158      11.934520           0.000028
          352              C      14.910568       9.186855       5.677301       0.603169      25.467960 0.26166588E+03  0.54859277E+04                                 8.039534                            5.761044      -0.013074       2.052993                    0.999470      22.547008      63.735834       0.614210       0.475649      -1.016741       0.024334       0.049024       0.044002       0.070226      -0.070198       0.019030      -0.048464      -0.031745      -0.057011      -0.069428      -0.032712       0.102140             10.522526      10.926006       5.569886       0.536269      11.341474       3.212962       9.300098           0.000001
          353              C      12.039856       6.749838       5.199690      -0.131246      38.713700 0.51194033E+03  0.12570488E+05                                10.072939                            7.594511       0.022960       1.973375                    0.998821      30.781339      91.212221       0.590421       0.422485      -1.057590       0.030472       0.008604      -0.003590       0.031866      -0.004976      -0.004621      -0.022721       0.025608       0.001729      -0.031031       0.013430       0.017601             12.865615      14.976063       6.744486       0.984510      12.733748       4.490450      10.887035          -0.000078
          354              C      12.828212       7.800757       5.656993      -0.079583      38.087780 0.49213059E+03  0.11988282E+05                                 9.994739                            7.480755      -0.169318       1.910486                    0.999149      30.597426      90.871710       0.589641       0.426424      -1.053128       0.016970      -0.023312      -0.022939       0.036846      -0.032173       0.001270      -0.005873      -0.012644       0.047791      -0.040888       0.013540       0.027348             12.841938      15.685909       7.084430       0.457606      12.757020       3.594738      10.082884          -0.000015
          355              C      14.036537       8.148555       5.027793      -0.047011      40.949769 0.48090735E+03  0.11556157E+05                                10.424381                            7.344797      -0.209694       1.926991                    0.998474      28.567737      82.127136       0.605933       0.420658      -1.065073      -0.022743      -0.042109      -0.020007       0.051872      -0.001808       0.000709      -0.011797      -0.032301      -0.012770      -0.014123      -0.009302       0.023425             14.221961      15.720863       7.875287       1.576036      15.023511       5.614872      11.921510          -0.000026
          356              C      14.396732       7.434806       3.865497      -0.092223      38.973100 0.52867910E+03  0.13096470E+05                                10.134029                            7.755552      -0.164460       1.904995                    0.999101      31.198278      93.091235       0.579535       0.426643      -1.054188      -0.025174      -0.015521       0.040267       0.049961      -0.003508      -0.007779      -0.031900       0.010710      -0.065748      -0.044074       0.017298       0.026776             12.434622      14.445866       5.255704      -0.649308      11.444476       3.731933      11.413525          -0.000114
          357              C      13.585795       6.377245       3.388974      -0.148434      40.177398 0.52711981E+03  0.13022756E+05                                10.191990                            7.629665       0.004859       1.953090                    0.999705      31.583877      93.516850       0.598659       0.414126      -1.064140       0.004008       0.004925       0.038344       0.038866      -0.022902       0.003839       0.028695      -0.013722       0.034111      -0.039100       0.000574       0.038526             12.804855      16.998515       7.168269      -0.508876      11.552305       2.624097       9.863745           0.000021
          358              C      12.409571       6.001774       4.075472       0.079148      40.585447 0.44631003E+03  0.10570643E+05                                10.572943                            7.201318      -0.293868       1.911183                    0.998859      27.574118      79.782978       0.593503       0.435731      -1.051328       0.005368       0.001940       0.005510       0.007933       0.011574       0.031567      -0.007325      -0.007787      -0.008183      -0.038306       0.008937       0.029369             15.192920      19.262605      10.324577       1.928217      15.519081       4.802957      10.797073          -0.000101
          359              C       6.016607       2.211203      35.394012       0.615488      24.325134 0.25654363E+03  0.53609523E+04                                 7.832624                            5.725812       0.033691       2.070365                    0.999665      22.493587      63.827506       0.611619       0.479230      -1.013146       0.001079      -0.055063       0.059446       0.081036       0.011376       0.019736       0.071773       0.004536       0.137177      -0.069756      -0.025073       0.094829             10.077182       8.371239      -2.206434      -0.045882      12.369060      -5.354197       9.491248           0.001556
          360              C       6.031440       3.414436      34.505517      -0.065488      40.705951 0.49007261E+03  0.11844021E+05                                10.405793                            7.437563      -0.131836       1.950543                    0.998798      28.838516      83.416960       0.598736       0.423284      -1.062348      -0.000123       0.047593      -0.037523       0.060606       0.001364       0.010821      -0.003556       0.008718       0.030923      -0.011782      -0.005342       0.017124             14.054902       9.827041      -2.912071      -0.670360      18.192688      -8.755799      14.144977           0.002571
          361              C       4.940007       4.301973      34.478319      -0.080353      38.211405 0.52428996E+03  0.12974627E+05                                10.071021                            7.775642      -0.190210       1.906060                    0.998694      30.809986      92.209075       0.572335       0.432446      -1.049506       0.032909       0.002834      -0.026519       0.042359       0.012646      -0.006062       0.025234       0.031212       0.011725      -0.037990       0.016543       0.021447             12.863568      10.180274      -3.092599      -1.078084      15.111823      -6.499641      13.298607           0.000282
          362              C       4.906799       5.381672      33.585472      -0.135104      37.982900 0.51491626E+03  0.12635707E+05                                 9.875091                            7.578446       0.080244       1.988104                    0.999419      30.721019      90.391824       0.596744       0.418268      -1.062443       0.015903      -0.024406       0.001541       0.029170      -0.021666       0.009881       0.013432       0.022042      -0.041707      -0.032349       0.001040       0.031309             12.748322       9.378872      -1.005107      -2.239111      14.651369      -7.637894      14.214724           0.001447
          363              C       5.955283       5.596195      32.670866       0.063452      41.633670 0.45391756E+03  0.10784129E+05                                10.716404                            7.228141      -0.285249       1.907996                    0.998865      27.827588      80.343291       0.597297       0.431626      -1.055012      -0.001136      -0.011440       0.007875       0.013935       0.016106       0.014717      -0.019872      -0.027748      -0.012098      -0.035433       0.006142       0.029291             16.207171       9.610475      -1.959011      -0.789981      21.069190     -12.602979      17.941848           0.001299
          364              C       7.069076       4.734561      32.727802      -0.150903      39.456973 0.51430839E+03  0.12609089E+05                                10.026426                            7.509827       0.025362       1.958667                    0.999813      31.291655      91.838280       0.607545       0.411214      -1.067646      -0.024129      -0.011635       0.018139       0.032352       0.007985      -0.030767       0.004410       0.031841       0.009428      -0.028933      -0.011279       0.040212             12.662073       9.363092      -2.783577      -0.213357      16.524118      -7.739053      12.099008           0.001400
          365              C       7.109811       3.664602      33.636606      -0.088437      37.200897 0.49282991E+03  0.11961405E+05                                 9.687486                            7.391403       0.011017       1.960593                    0.999648      30.488330      89.203058       0.607062       0.415708      -1.064119      -0.037570       0.017959       0.001540       0.041670      -0.021481       0.010570       0.020106       0.025609      -0.031200      -0.038292       0.008066       0.030226             11.913583       9.119870      -1.863666      -1.069755      14.570849      -6.659288      12.050030           0.000279
          366              C       5.855217       6.660398      31.616639       0.070568      41.830826 0.44868146E+03  0.10631809E+05                                10.779115                            7.195758      -0.235097       1.927064                    0.998894      27.623843      79.722832       0.597298       0.432759      -1.054028      -0.003294       0.018661      -0.000867       0.018970      -0.020288      -0.013071      -0.009763      -0.036213       0.009719      -0.035406       0.009143       0.026263             16.645569       9.975110       0.411856       0.409803      21.650526     -13.907440      18.311071           0.006176
          367              C       6.994469       7.352450      31.154985      -0.140733      41.069181 0.50520750E+03  0.12318878E+05                                10.296255                            7.429090       0.056522       1.972037                    0.999817      30.912336      90.193404       0.613158       0.409669      -1.069686      -0.030348       0.017419      -0.000389       0.034993      -0.014806       0.025729       0.003007       0.029368      -0.056091      -0.033851      -0.005627       0.039478             13.764271       9.929335       1.507559      -0.171552      16.704868     -10.017604      14.658609           0.000642
          368              C       6.903922       8.274745      30.095319      -0.098603      39.793938 0.50447763E+03  0.12321164E+05                                10.146365                            7.476753      -0.069231       1.929455                    0.999546      30.920177      90.879525       0.603505       0.415542      -1.063763      -0.043548       0.000639       0.019440       0.047695       0.021005      -0.026337       0.001653       0.043159      -0.036414      -0.033739      -0.012457       0.046196             13.303666       9.865121       0.589763       0.723122      15.610994      -9.123262      14.434883           0.003034
          369              C       5.669253       8.528010      29.466844      -0.104773      48.162161 0.53505520E+03  0.13238482E+05                                11.652420                            7.752841      -0.234367       1.894703                    0.999107      30.408233      89.443660       0.587641       0.421264      -1.061988       0.002304      -0.016640       0.081434       0.083148      -0.010528      -0.014330      -0.026793       0.035765       0.017091      -0.042209       0.014624       0.027585             18.188420      11.051187       1.140219       0.303955      21.361674     -14.657511      22.152399           0.004246
          370              C       4.529779       7.862081      29.957874      -0.144009      44.362689 0.57154311E+03  0.14452497E+05                                10.993037                            8.010890      -0.138422       1.893874                    0.999804      32.709122      98.955561       0.575266       0.421060      -1.056527       0.033044       0.048839       0.064213       0.087181      -0.013867       0.017140      -0.009020       0.064915      -0.081164      -0.033693      -0.019465       0.053158             15.495088      10.275276       1.723593      -0.609244      18.053596     -11.184893      18.156392           0.003633
          371              C       4.617891       6.952849      31.015727      -0.138366      42.380511 0.54546573E+03  0.13611813E+05                                10.716470                            7.848446      -0.048643       1.940826                    0.999108      31.488062      94.154188       0.579597       0.423478      -1.056657       0.019351       0.050078       0.020266       0.057384       0.009510      -0.027578       0.009657      -0.005324      -0.089873      -0.046172       0.018035       0.028137             14.879441      10.318181       0.034593       0.668387      17.607738     -10.921437      16.712404          -0.000265
          372              C       5.526680       9.517384      28.349154       0.574839      27.527578 0.27313030E+03  0.58025066E+04                                 8.500187                            5.879165      -0.052534       2.022744                    0.999610      23.495764      67.407256       0.607530       0.474562      -1.014780      -0.013752       0.063637      -0.056612       0.086277      -0.002635      -0.008529       0.068169       0.000340       0.036838      -0.066035      -0.006597       0.072632             12.274197       8.782141       1.149279      -0.527959      13.357139      -8.595336      14.683311           0.008146
          373              C       8.470007      20.240658       2.620879       0.562622      28.292062 0.27883299E+03  0.59299508E+04                                 8.564317                            5.881772       0.077829       2.063698                    0.999742      23.371031      66.191682       0.619007       0.465268      -1.024004      -0.024395       0.076493      -0.022718       0.083441       0.077320       0.013085       0.016892       0.036298      -0.045491      -0.072320      -0.018742       0.091061             11.749094      11.219985      -7.375352       1.584706      13.731394      -2.829247      10.295905           0.000548
          374              C       9.439899      19.146125       3.064038      -0.086086      48.054436 0.52004127E+03  0.12726405E+05                                11.548955                            7.584648      -0.124018       1.932183                    0.999201      29.727796      85.870270       0.603356       0.414824      -1.070222       0.068254      -0.009235       0.033483       0.076584      -0.012393      -0.017727      -0.017627      -0.004547      -0.022764      -0.033154       0.015002       0.018152             17.222286      17.325077     -12.518180       4.125409      20.488491      -5.691605      13.853290           0.000539
          375              C       9.443220      18.695605       4.394605      -0.098557      42.140394 0.49665354E+03  0.12074930E+05                                10.520199                            7.382379      -0.076697       1.926828                    0.999428      30.778693      90.066832       0.612216       0.411501      -1.067058       0.034826       0.005027      -0.032438       0.047857      -0.002820      -0.035556       0.017179       0.014152      -0.024169      -0.039440      -0.002627       0.042067             14.192180      13.692672      -9.063735       3.187805      15.990522      -4.821229      12.893345           0.000269
          376              C      10.341161      17.707338       4.849369      -0.142119      44.275781 0.52281873E+03  0.12881664E+05                                10.933542                            7.617118      -0.059897       1.931807                    0.999737      31.444508      92.780729       0.597343       0.416161      -1.063530       0.010996       0.014986      -0.030229       0.035487       0.006467      -0.003256      -0.025030      -0.019856       0.117295      -0.031754      -0.018296       0.050050             15.023299      15.501201     -10.617034       2.859594      17.560268      -4.266418      12.008428           0.000192
          377              C      11.286258      17.080151       3.997139       0.054258      48.642132 0.48099273E+03  0.11567471E+05                                11.872643                            7.404485      -0.255534       1.910294                    0.998737      28.272359      81.511738       0.595832       0.427447      -1.060016      -0.000669       0.014501      -0.003001       0.014823      -0.020281      -0.001718      -0.016114      -0.008807      -0.020246      -0.025514      -0.002710       0.028224             19.693930      19.850216     -15.091626       6.425916      23.892349      -8.616699      15.339225           0.000690
          378              C      11.289579      17.546612       2.650254      -0.146422      44.972486 0.53624398E+03  0.13283774E+05                                10.995437                            7.677755      -0.069356       1.922917                    0.999717      31.728999      93.580255       0.599805       0.412228      -1.067076      -0.004653       0.037266       0.031129       0.048779      -0.020627      -0.044654       0.015087      -0.002077      -0.020215      -0.047243      -0.008131       0.055374             15.269724      14.592888      -9.554965       4.415612      16.642238      -6.256057      14.574047           0.000064
          379              C      10.400493      18.565651       2.200566      -0.148630      44.466795 0.55130187E+03  0.13766985E+05                                10.895866                            7.781715      -0.020039       1.927092                    0.999680      32.375600      96.221126       0.595476       0.411901      -1.066100       0.038650       0.030007       0.063903       0.080485       0.004581      -0.026658      -0.027629      -0.034013       0.134789      -0.047500      -0.016326       0.063826             14.582793      14.721007      -9.262964       2.925963      15.901002      -4.105558      13.126368           0.000287
          380              C      12.243089      15.975214       4.520807       0.054868      48.702425 0.48306248E+03  0.11633369E+05                                11.887142                            7.423376      -0.237506       1.914537                    0.998916      28.348925      81.872955       0.594529       0.427790      -1.059471       0.005504      -0.006514       0.004435       0.009613      -0.026880       0.004186      -0.012562      -0.012383      -0.017317      -0.025888      -0.008469       0.034357             19.753571      20.156046     -15.178550       6.164105      24.232057      -8.965471      14.872611           0.000240
          381              C      12.149885      15.464476       5.845571      -0.150899      45.967859 0.53530236E+03  0.13281297E+05                                11.235302                            7.727610      -0.077729       1.922646                    0.999752      31.847459      94.622794       0.590123       0.418333      -1.061026       0.021805      -0.016762      -0.022243       0.035372      -0.018632      -0.037867       0.016013       0.021257      -0.006239      -0.033699      -0.019233       0.052932             15.929604      14.997878     -10.230679       4.308039      18.538352      -7.317343      14.252581           0.000249
          382              C      13.024803      14.471339       6.339502      -0.107124      43.195145 0.50929050E+03  0.12464875E+05                                10.731390                            7.501953      -0.072227       1.925077                    0.999504      31.128704      91.507072       0.603906       0.414395      -1.064789       0.000103       0.000663      -0.042940       0.042945       0.013402      -0.006219      -0.017323      -0.011180       0.102470      -0.031955      -0.009689       0.041645             14.731554      14.699099      -9.835425       2.952587      17.279987      -5.303615      12.215576           0.000026
          383              C      14.038308      13.911232       5.539857      -0.052330      47.169390 0.48840019E+03  0.11756267E+05                                11.452584                            7.363457      -0.152247       1.939309                    0.998909      28.695950      81.986330       0.611214       0.416312      -1.070148      -0.036230       0.024994      -0.022633       0.049493       0.000090      -0.004360      -0.003702      -0.000799      -0.024260      -0.010356       0.003960       0.006397             17.707342      17.098168     -12.665037       4.641547      21.956862      -7.945920      14.066996           0.000364
          384              C      14.134168      14.387655       4.214367      -0.091610      42.182091 0.49686335E+03  0.12083204E+05                                10.548089                            7.399183      -0.020811       1.948240                    0.999517      30.627076      89.680933       0.609536       0.413202      -1.065791      -0.032255       0.007443       0.029312       0.044215      -0.005695      -0.026758       0.018282       0.012043      -0.021805      -0.031920      -0.003898       0.035818             14.359397      13.710542      -8.943100       3.083355      16.403012      -5.881602      12.964638           0.000036
          385              C      13.268549      15.400496       3.720074      -0.151807      45.187839 0.53575366E+03  0.13276568E+05                                11.069542                            7.708287      -0.055099       1.929957                    0.999708      31.720208      93.755553       0.594297       0.415893      -1.064078      -0.002065      -0.012496       0.029164       0.031796       0.001771      -0.010003      -0.025306      -0.018481       0.129040      -0.032295      -0.021725       0.054020             15.293613      15.927207     -10.559591       2.890025      17.701960      -5.209237      12.251672           0.000257
          386              C      14.937799      12.803638       6.071503       0.585695      28.138661 0.27330670E+03  0.57738897E+04                                 8.567047                            5.830370       0.069985       2.070627                    0.999651      22.810086      64.043007       0.621605       0.466416      -1.025060       0.026043      -0.058392       0.026100       0.069058       0.063281       0.028756       0.061383      -0.010341       0.040988      -0.077318      -0.026781       0.104099             12.104444      11.941035      -7.100322       1.702592      14.678924      -5.000499       9.693374           0.000014
          387              C       9.605939      21.149005      35.023020       0.720843      24.904851 0.22748646E+03  0.45670052E+04                                 7.732744                            5.464785       0.516501       2.257957                    0.999856      20.175847      54.307335       0.619738       0.492291      -1.016496       0.006529       0.036390      -0.007800       0.037785       0.070160       0.040598      -0.057433       0.107995       0.118857      -0.135920       0.057644       0.078276              9.460075       7.279112      -4.241445      -2.618715      12.524376       5.018983       8.576739           0.000018
          388              C       5.060663       3.134826       8.879147      -0.197749      25.457571 0.41434274E+03  0.95025185E+04                                 7.116690                            6.428289       0.943773       2.295850                    0.999683      28.135725      76.620976       0.714109       0.373992      -1.107245       0.108008       0.046190       0.050294       0.127784       0.072898       0.083677       0.059123       0.118885      -0.132755      -0.101460      -0.063695       0.165154              7.428202       8.365242       0.597037       1.395847       6.017954      -0.363395       7.901410          -0.000060
          389              C      13.514066      20.318364      20.716438       0.596841      26.635968 0.25892485E+03  0.53983447E+04                                 8.247883                            5.686531       0.128979       2.099766                    0.999706      22.285595      62.223367       0.627288       0.468330      -1.023686       0.040527       0.043269      -0.026535       0.064952      -0.076900      -0.035229       0.049651      -0.023067      -0.034718      -0.072836      -0.040228       0.113064             11.512658      11.557824       6.417204      -2.502777      11.996118      -4.794939      10.984031          -0.000013
          390              C      12.494362      19.286041      21.080177      -0.036889      43.181588 0.46447519E+03  0.11034821E+05                                10.756253                            7.177581      -0.091066       1.968721                    0.999022      27.958070      79.214902       0.619838       0.415934      -1.070976      -0.028983      -0.040783       0.011157       0.051261      -0.010733       0.006956      -0.013741      -0.007582      -0.033772      -0.018247      -0.005439       0.023687             15.940234      16.833064      10.757598      -5.874790      16.317425      -5.561883      14.670214           0.000053
          391              C      12.118448      19.098749      22.417272      -0.086715      39.429575 0.49439968E+03  0.12022149E+05                                10.125268                            7.436943       0.004041       1.962926                    0.999548      30.387970      89.310787       0.600427       0.419510      -1.060543       0.000198      -0.030855      -0.027522       0.041347      -0.012139       0.028866       0.012467      -0.008808      -0.037643      -0.040899       0.016092       0.024807             13.526920      13.793543       7.552464      -4.709297      12.561010      -4.017945      14.226205           0.000026
          392              C      11.180436      18.120223      22.770494      -0.136672      40.637472 0.53029847E+03  0.13120200E+05                                10.367760                            7.717692       0.046119       1.975134                    0.999233      31.038077      91.948947       0.587760       0.421198      -1.059710       0.024260       0.000674      -0.025830       0.035442      -0.021544      -0.009331      -0.011924       0.012235       0.060862      -0.036570       0.012247       0.024323             13.588938      14.966106       8.436846      -3.246631      13.065340      -2.330045      12.735368          -0.000009
          393              C      10.589999      17.291132      21.795688       0.076329      40.737505 0.44420150E+03  0.10495120E+05                                10.550310                            7.155165      -0.235258       1.928889                    0.998867      27.470506      79.062812       0.599802       0.432206      -1.054783       0.012820      -0.000953       0.000419       0.012862       0.005556       0.002376      -0.018427       0.030984      -0.099505      -0.041462       0.008408       0.033054             15.248054      16.751281      10.802866      -4.873668      15.798052      -4.365252      13.194830          -0.000016
          394              C      10.909902      17.523145      20.445901      -0.146474      41.210414 0.50578279E+03  0.12335007E+05                                10.288604                            7.430623       0.061606       1.971322                    0.999804      31.029963      90.510550       0.613498       0.409372      -1.070002       0.024773       0.015250       0.012399       0.031623       0.006579       0.018428       0.023769      -0.012070       0.030988      -0.024661      -0.012330       0.036991             13.297338      14.001393       8.013041      -4.382882      12.493209      -3.523391      13.397412           0.000055
          395              C      11.851900      18.508312      20.092316      -0.094449      38.909222 0.48924782E+03  0.11822297E+05                                 9.929379                            7.321815       0.029474       1.964677                    0.999464      30.261299      87.602954       0.616869       0.410904      -1.069972      -0.002499      -0.008049       0.039021       0.039920      -0.015765      -0.009019      -0.007493       0.000190       0.083107      -0.031903       0.001873       0.030030             12.591130      13.361089       7.740564      -3.317710      12.452997      -2.643271      11.959304          -0.000026
          396              C       7.239544      12.948646      23.818192       0.606146      25.371712 0.26060259E+03  0.54669343E+04                                 8.059818                            5.775378      -0.046868       2.043490                    0.999426      22.612140      64.278812       0.608314       0.479969      -1.012802      -0.029000      -0.048780       0.045274       0.072596      -0.072639      -0.018262       0.046437      -0.032869      -0.064368      -0.070116      -0.033458       0.103574             10.554510      10.829512       5.592098      -0.589794      11.429259      -3.262633       9.404758          -0.000024
          397              C      10.111363      15.386548      23.334416      -0.129279      38.594822 0.51018131E+03  0.12516021E+05                                10.054160                            7.581487       0.028853       1.975950                    0.998768      30.716843      90.968261       0.590947       0.422489      -1.057630      -0.030089      -0.008288      -0.003285       0.031382      -0.004579       0.004461       0.022585       0.026778       0.007603      -0.031145       0.012826       0.018319             12.836951      14.962575       6.723716      -0.952013      12.735681      -4.476123      10.812595           0.000062
          398              C       9.327435      14.332087      23.793169      -0.083150      38.229372 0.49434783E+03  0.12058665E+05                                10.023404                            7.500390      -0.176777       1.907223                    0.999187      30.694932      91.293213       0.588401       0.426743      -1.052685      -0.016023       0.025969      -0.022214       0.037744      -0.033914      -0.001739       0.005574      -0.011292       0.047709      -0.042422       0.013720       0.028702             12.876219      15.734499       7.124497      -0.474616      12.833131      -3.614392      10.061029           0.000002
          399              C       8.117118      13.984511      23.170135      -0.046445      41.152144 0.48233560E+03  0.11605350E+05                                10.478397                            7.365670      -0.218059       1.924094                    0.998533      28.627082      82.496144       0.603519       0.421800      -1.063776       0.022172       0.044512      -0.018354       0.053008      -0.000221       0.000146       0.009679      -0.025956      -0.020557      -0.010406      -0.009500       0.019906             14.336423      15.881556       8.012193      -1.616053      15.215473      -5.670633      11.912240           0.000006
          400              C       7.750502      14.701359      22.010740      -0.096393      39.341555 0.53344661E+03  0.13251378E+05                                10.206651                            7.792987      -0.188141       1.895174                    0.999112      31.413979      94.030133       0.577548       0.426922      -1.053450       0.025076       0.017490       0.041997       0.051947      -0.001739       0.007067       0.028253       0.017614      -0.067776      -0.041728       0.018484       0.023244             12.556225      14.568672       5.356619       0.619327      11.654227      -3.825531      11.445776           0.000006
          401              C       8.553691      15.764676      21.534216      -0.149192      40.289577 0.52761785E+03  0.13040295E+05                                10.221286                            7.637925      -0.003485       1.950676                    0.999693      31.601420      93.638166       0.597689       0.414632      -1.063640      -0.002955      -0.004187       0.040130       0.040456      -0.023728      -0.004642      -0.028909      -0.010475       0.034857      -0.040469       0.002327       0.038142             12.875127      17.102181       7.237236       0.482298      11.693371      -2.680972       9.829829          -0.000024
          402              C       9.732793      16.137047      22.214912       0.080273      40.476998 0.44466869E+03  0.10523348E+05                                10.558962                            7.190185      -0.297048       1.910698                    0.998849      27.539830      79.683475       0.593627       0.435988      -1.051045      -0.005879      -0.000813       0.005872       0.008349       0.010868      -0.032085       0.007546      -0.008142      -0.004138      -0.038433       0.008508       0.029924             15.182144      19.240619      10.310851      -1.939907      15.549173      -4.833462      10.756639           0.000000
          403              C      16.119779      19.926068      17.265451       0.617213      24.288118 0.25573475E+03  0.53401218E+04                                 7.826180                            5.718245       0.037613       2.072162                    0.999654      22.465206      63.734846       0.611755       0.479476      -1.012961      -0.001218       0.054387       0.058471       0.079864       0.012468      -0.021395      -0.072129       0.003419       0.137488      -0.069682      -0.026415       0.096097             10.065973       8.363907      -2.203463       0.091787      12.322151       5.327824       9.511862          -0.001939
          404              C      16.103618      18.724606      16.374781      -0.064266      40.610860 0.48887374E+03  0.11808091E+05                                10.390675                            7.429498      -0.133870       1.950253                    0.998820      28.808352      83.311552       0.598921       0.423403      -1.062248      -0.000259      -0.047637      -0.037808       0.060818       0.001618      -0.011024       0.003026       0.008997       0.032712      -0.011998      -0.005609       0.017607             14.023885       9.819981      -2.889726       0.682822      18.101779       8.728872      14.149894          -0.001674
          405              C      17.194608      17.836627      16.345406      -0.079025      38.144204 0.52375719E+03  0.12956884E+05                                10.059380                            7.772328      -0.186784       1.907567                    0.998709      30.768948      92.040713       0.572443       0.432517      -1.049565      -0.031035      -0.002547      -0.026088       0.040624       0.012611       0.006152      -0.025344       0.032585       0.010741      -0.038471       0.017176       0.021294             12.839624      10.182661      -3.068538       1.069120      15.069316       6.483929      13.266896          -0.000456
          406              C      17.226930      16.757592      15.451109      -0.133468      37.914330 0.51407640E+03  0.12608861E+05                                 9.861650                            7.570691       0.081004       1.988681                    0.999438      30.683948      90.234976       0.597287       0.418095      -1.062645      -0.016215       0.024986       0.002414       0.029884      -0.020521      -0.009859      -0.014159       0.021111      -0.042321      -0.032321       0.002163       0.030158             12.720667       9.375226      -0.974817       2.250649      14.602725       7.607742      14.184051          -0.000924
          407              C      16.177782      16.544397      14.536140       0.065251      41.664737 0.45408800E+03  0.10789406E+05                                10.726319                            7.232253      -0.291934       1.906170                    0.998840      27.818314      80.326305       0.596774       0.431955      -1.054790       0.000717       0.010645       0.006332       0.012406       0.016255      -0.014487       0.019701      -0.028106      -0.012698      -0.035300       0.005877       0.029423             16.229645       9.608354      -1.919376       0.815303      21.108285      12.630197      17.972297          -0.001230
          408              C      15.065317      17.408467      14.594527      -0.150436      39.386353 0.51354569E+03  0.12583912E+05                                10.012391                            7.502925       0.026561       1.959695                    0.999809      31.251433      91.653607       0.608074       0.411068      -1.067894       0.023465       0.013254       0.018326       0.032590       0.008334       0.030023      -0.004690       0.032800       0.012823      -0.028983      -0.010915       0.039897             12.644087       9.346767      -2.764730       0.225315      16.499257       7.721349      12.086237          -0.000754
          409              C      15.026575      18.477540      15.505144      -0.089357      37.209756 0.49289992E+03  0.11964048E+05                                 9.690333                            7.393010       0.006927       1.959234                    0.999660      30.496839      89.244107       0.606836       0.415829      -1.063996       0.037343      -0.018866       0.000643       0.041843      -0.021566      -0.011011      -0.020231       0.025292      -0.029638      -0.038555       0.008606       0.029949             11.920079       9.116951      -1.853960       1.089263      14.578756       6.653104      12.064530          -0.000477
          410              C      16.278513      15.482851      13.479012       0.070056      41.900968 0.44935303E+03  0.10649861E+05                                10.788149                            7.199234      -0.237146       1.925934                    0.998924      27.630684      79.705523       0.597494       0.432530      -1.054350       0.002958      -0.017051      -0.000298       0.017308      -0.020528       0.013298       0.007812      -0.037958       0.014261      -0.036084       0.010305       0.025779             16.675078       9.948358       0.450579      -0.388144      21.727673      13.952095      18.349202          -0.003752
          411              C      15.139482      14.789249      13.018446      -0.140218      41.036062 0.50399178E+03  0.12278815E+05                                10.286159                            7.416178       0.065864       1.975290                    0.999814      30.862258      89.936841       0.614335       0.409231      -1.070235       0.029339      -0.017386      -0.003076       0.034242      -0.013919      -0.024629      -0.004484       0.029073      -0.049429      -0.032488      -0.004821       0.037309             13.776730       9.893209       1.516855       0.172335      16.754962      10.048522      14.682017          -0.000389
          412              C      15.229807      13.867398      11.958054      -0.096498      39.727933 0.50258136E+03  0.12262056E+05                                10.138177                            7.464423      -0.062099       1.932735                    0.999576      30.847337      90.588166       0.603854       0.415736      -1.063748       0.043509       0.001776       0.018009       0.047123       0.020531       0.025180      -0.004100       0.040225      -0.034644      -0.034383      -0.009081       0.043464             13.320665       9.811755       0.557054      -0.752294      15.669536       9.170141      14.480704          -0.001860
          413              C      16.461377      13.618338      11.323777      -0.105224      47.952499 0.53302942E+03  0.13172905E+05                                11.614755                            7.736368      -0.253973       1.889262                    0.998960      30.357444      89.176606       0.588602       0.421070      -1.062349      -0.003218       0.019368       0.075953       0.078450      -0.012169       0.014264       0.023602       0.029786       0.019729      -0.038809       0.013635       0.025174             18.094339      10.975523       1.044787      -0.382799      21.242013      14.609992      22.065479          -0.002579
          414              C      17.601515      14.286481      11.812994      -0.132167      43.634721 0.56124109E+03  0.14117974E+05                                10.867605                            7.935508      -0.080794       1.913774                    0.999632      32.299534      97.244467       0.578698       0.420757      -1.057438      -0.031852      -0.041562       0.062163       0.081279      -0.011381      -0.011608       0.007372       0.067373      -0.094041      -0.035110      -0.018024       0.053133             15.247620      10.139220       1.616648       0.444456      17.773684      11.005846      17.829954          -0.002255
          415              C      17.514511      15.191729      12.876286      -0.132800      41.668859 0.53603680E+03  0.13305137E+05                                10.581050                            7.769826      -0.006428       1.958909                    0.999114      31.094059      92.427862       0.584281       0.422337      -1.058418      -0.017485      -0.050229       0.015607       0.055428       0.005648       0.022620      -0.011170       0.006235      -0.091725      -0.042275       0.014912       0.027363             14.656328      10.107494      -0.002827      -0.720988      17.380994      10.763643      16.480496           0.000058
          416              C      16.599965      12.624979      10.208263       0.580788      27.428000 0.27199540E+03  0.57723533E+04                                 8.487962                            5.872981      -0.062112       2.021604                    0.999582      23.404188      67.108235       0.606915       0.475540      -1.014263       0.012511      -0.059983      -0.055279       0.082524      -0.003131       0.009202      -0.070278      -0.003807       0.044274      -0.066597      -0.009992       0.076589             12.230698       8.773599       1.072389       0.459616      13.254570       8.558017      14.663926          -0.005312
          417              C      13.660845       1.885545      20.766122       0.564952      28.174049 0.27759411E+03  0.58924093E+04                                 8.521586                            5.857718       0.108216       2.074217                    0.999678      23.252538      65.625184       0.622509       0.463530      -1.025767       0.018837      -0.076257      -0.022325       0.081660       0.078509      -0.013493      -0.021023       0.033408      -0.031721      -0.075975      -0.015131       0.091105             11.695133      11.265118      -7.362804      -1.553523      13.635640       2.826176      10.184641          -0.000163
          418              C      12.687632       2.975206      21.213633      -0.088062      47.833985 0.51809331E+03  0.12658461E+05                                11.491369                            7.556661      -0.072332       1.948515                    0.999325      29.643865      85.374494       0.606527       0.413317      -1.071906      -0.072296      -0.000071       0.037032       0.081229      -0.011624       0.014392       0.016991      -0.000753      -0.009650      -0.029086       0.012456       0.016630             17.124759      17.203674     -12.375966      -4.103557      20.325304       5.612652      13.845301          -0.000075
          419              C      12.683425       3.426391      22.544199      -0.094266      41.682127 0.49085939E+03  0.11902360E+05                                10.447696                            7.337911      -0.060951       1.934401                    0.999445      30.625061      89.578290       0.614060       0.411357      -1.066859      -0.040891      -0.011682      -0.029795       0.051926      -0.000835       0.032622      -0.015886       0.008308      -0.030005      -0.038373       0.001718       0.036655             14.052092      13.525240      -8.915041      -3.098936      15.768740       4.676341      12.862295          -0.000072
          420              C      11.789247       4.420193      22.994975      -0.145480      44.331111 0.52506620E+03  0.12949159E+05                                10.939047                            7.630904      -0.063996       1.929772                    0.999725      31.496527      92.936449       0.597186       0.415881      -1.063854      -0.012656      -0.017382      -0.027809       0.035152       0.006025       0.005447       0.024414      -0.024812       0.117088      -0.033307      -0.016908       0.050215             15.005293      15.455586     -10.589442      -2.828805      17.558994       4.232765      12.001299          -0.000050
          421              C      10.845700       5.047158      22.139844       0.054097      48.716574 0.48206797E+03  0.11599203E+05                                11.878744                            7.409469      -0.256253       1.909053                    0.998979      28.314082      81.638908       0.596059       0.427068      -1.060306      -0.001192      -0.016259       0.000069       0.016303      -0.021219       0.003990       0.016102      -0.013733      -0.021611      -0.027553      -0.001785       0.029337             19.705149      19.814919     -15.090975      -6.419032      23.950991       8.624215      15.349536          -0.000102
          422              C      10.843486       4.578041      20.794408      -0.151767      45.085630 0.53835480E+03  0.13347837E+05                                10.996978                            7.679988      -0.054876       1.924788                    0.999653      31.839315      93.916474       0.601284       0.410850      -1.068076      -0.000554      -0.041619       0.031782       0.052369      -0.022209       0.046634      -0.014069      -0.005945      -0.012885      -0.049808      -0.007157       0.056965             15.289370      14.612553      -9.563637      -4.433136      16.677573       6.272440      14.577983          -0.000012
          423              C      11.732351       3.558337      20.346897      -0.146476      44.076751 0.54731104E+03  0.13636458E+05                                10.814822                            7.739810       0.017097       1.939183                    0.999639      32.244277      95.583554       0.598937       0.410448      -1.067518      -0.043714      -0.038591       0.064503       0.086953       0.001273       0.021510       0.024475      -0.028570       0.132649      -0.042552      -0.015815       0.058366             14.476781      14.603316      -9.168798      -2.873077      15.837505       4.053709      12.989522          -0.000076
          424              C       9.891526       6.157852      22.656984       0.053482      48.754115 0.48345258E+03  0.11646147E+05                                11.896619                            7.428059      -0.236121       1.915100                    0.998916      28.361372      81.944538       0.594086       0.427985      -1.059257      -0.007307       0.006048       0.004778       0.010621      -0.025911      -0.003218       0.013408      -0.012526      -0.016374      -0.025824      -0.007653       0.033477             19.785540      20.115935     -15.206550      -6.161836      24.368152       9.001026      14.872533           0.000030
          425              C       9.984951       6.672131      23.980297      -0.149492      45.931636 0.53432018E+03  0.13253443E+05                                11.236480                            7.724526      -0.077039       1.923250                    0.999753      31.826956      94.610036       0.589665       0.418768      -1.060543      -0.020204       0.015701      -0.023385       0.034664      -0.018462       0.038122      -0.015816       0.019536      -0.007223      -0.034425      -0.018216       0.052642             15.937634      14.951208     -10.244032      -4.298148      18.629492       7.330596      14.232202          -0.000059
          426              C       9.113576       7.667925      24.470964      -0.107973      43.201785 0.50924378E+03  0.12467993E+05                                10.740021                            7.506539      -0.074084       1.924198                    0.999534      31.169766      91.752708       0.602907       0.414940      -1.064051      -0.000712      -0.000293      -0.044049       0.044056       0.013213       0.007616       0.017977      -0.010967       0.103759      -0.031847      -0.010953       0.042800             14.746567      14.638594      -9.857735      -2.957803      17.398323       5.309007      12.202783           0.000011
          427              C       8.106491       8.232903      23.667330      -0.056727      47.579531 0.49226558E+03  0.11878443E+05                                11.527230                            7.397896      -0.160826       1.934988                    0.998936      28.843672      82.640385       0.608832       0.416916      -1.069242       0.035842      -0.028593      -0.024789       0.052122      -0.002002       0.004841       0.005821       0.004860      -0.024909      -0.012415       0.004381       0.008034             17.854102      17.050568     -12.765294      -4.647442      22.385897       8.067824      14.125843           0.000015
          428              C       8.005539       7.750281      22.345104      -0.097166      42.899149 0.50636872E+03  0.12371569E+05                                10.675717                            7.484000      -0.050325       1.935682                    0.999466      30.866086      90.560010       0.604389       0.414793      -1.064876       0.029136      -0.010183       0.029737       0.042859      -0.008169       0.030299      -0.016896       0.020125      -0.016483      -0.031722      -0.009426       0.041148             14.566198      13.803889      -9.067157      -3.145781      16.774163       6.053925      13.120542           0.000015
          429              C       8.868280       6.733234      21.853712      -0.150099      45.314539 0.53695180E+03  0.13318105E+05                                11.098546                            7.724436      -0.054912       1.930164                    0.999707      31.748394      93.982319       0.592611       0.416706      -1.063206       0.002333       0.011015       0.030243       0.032271       0.001640       0.010962       0.027722      -0.016391       0.128408      -0.031906      -0.023659       0.055565             15.344503      15.876220     -10.570729      -2.901937      17.850689       5.285990      12.306598          -0.000067
          430              C       7.221169       9.349795      24.202240       0.587143      28.148468 0.27292951E+03  0.57681605E+04                                 8.587978                            5.838168       0.035534       2.059447                    0.999610      22.854731      64.334782       0.618850       0.468311      -1.023271      -0.029206       0.058309       0.028610       0.071214       0.063036      -0.028414      -0.060133      -0.006471       0.030493      -0.075901      -0.026579       0.102480             12.142380      11.822421      -7.108228      -1.694337      14.887780       5.049630       9.716939           0.000214
          431              C      12.521371       0.969007      16.886481       0.722571      24.990343 0.22638176E+03  0.45387668E+04                                 7.747657                            5.446700       0.498788       2.252141                    0.999872      20.148826      54.177652       0.621660       0.491424      -1.017063      -0.011770      -0.035857      -0.005682       0.038164       0.069407      -0.041494       0.058413       0.111032       0.115185      -0.136680       0.057037       0.079643              9.523237       7.357602      -4.320648       2.679044      12.590134      -5.089710       8.621976          -0.000059
          432              C      17.103397      19.087237      26.927562      -0.198541      25.689872 0.41758586E+03  0.95976391E+04                                 7.163322                            6.461098       0.888883       2.276614                    0.999713      28.260647      77.098452       0.710869       0.374885      -1.106348      -0.112827      -0.049362       0.052789       0.133990       0.073734      -0.086588      -0.039848       0.117992      -0.157269      -0.094697      -0.068141       0.162839              7.505253       8.575003       0.542464      -1.464981       5.905410       0.309991       8.035346           0.000042
          433              C      12.895070       2.450522      11.674824       0.604629      26.393796 0.25689320E+03  0.53523909E+04                                 8.233403                            5.686837       0.099081       2.092409                    0.999690      22.263843      62.405754       0.622717       0.472085      -1.020319      -0.044679       0.043638      -0.023804       0.066836       0.078663      -0.047885      -0.034515       0.022128      -0.048589      -0.072177      -0.041913       0.114090             11.469728      11.893781      -6.390492       4.719128      11.493120      -2.516518      11.022283          -0.000122
          434              C      13.928722       1.427054      12.030584      -0.043574      43.501409 0.46941740E+03  0.11184947E+05                                10.815064                            7.219960      -0.091540       1.967461                    0.998945      28.104650      79.820591       0.617291       0.416430      -1.070355       0.040328      -0.029085       0.011529       0.051041       0.010201       0.012896       0.006240       0.006683      -0.036061      -0.018185      -0.004354       0.022539             16.023516      16.361026     -10.826534       5.565362      16.973059      -5.897498      14.736462          -0.000239
          435              C      14.125091       1.046713      13.365503      -0.085579      39.559564 0.49518311E+03  0.12053360E+05                                10.161047                            7.450546      -0.015457       1.956405                    0.999612      30.478576      89.802087       0.598580       0.420380      -1.059344       0.030173      -0.000691      -0.028648       0.041612       0.013853      -0.011647       0.025237       0.011670      -0.030554      -0.037688       0.015519       0.022169             13.592821      12.580487      -7.638315       3.979580      13.959728      -4.676670      14.238249          -0.000160
          436              C      15.101182       0.102502      13.706757      -0.136318      40.741361 0.53071413E+03  0.13134686E+05                                10.394373                            7.725455      -0.006633       1.961560                    0.999434      31.046603      92.026212       0.586852       0.421715      -1.059253       0.000721       0.023646      -0.027296       0.036121       0.023029       0.011551      -0.010385      -0.010893       0.059393      -0.037741       0.013681       0.024061             13.651455      13.121827      -8.542010       2.296367      15.139985      -3.221311      12.692553          -0.000068
          437              C      15.921638      21.650001      12.725061       0.076489      40.750260 0.44420541E+03  0.10495350E+05                                10.553233                            7.155896      -0.234069       1.929314                    0.998881      27.468461      79.060258       0.599677       0.432290      -1.054720       0.000658       0.011789       0.000358       0.011813      -0.004171       0.018636       0.002237      -0.031194      -0.098973      -0.041424       0.008783       0.032641             15.248876      15.783872     -10.822886       4.324051      16.804130      -4.843196      13.158625          -0.000007
          438              C      15.684091      21.977210      11.378175      -0.145270      41.125414 0.50472317E+03  0.12302435E+05                                10.275009                            7.424291       0.061632       1.971996                    0.999819      30.988430      90.358033       0.613593       0.409532      -1.069921      -0.013907       0.024823       0.013397       0.031449      -0.006584      -0.023921       0.018069       0.011653       0.028979      -0.024471      -0.012195       0.036666             13.264409      12.445976      -8.005146       3.463668      14.020568      -4.334167      13.326683          -0.000230
          439              C      14.700695       0.786806      11.035107      -0.091268      38.818008 0.48855111E+03  0.11799994E+05                                 9.911788                            7.315424       0.024638       1.963521                    0.999488      30.220406      87.433742       0.617354       0.410771      -1.070173       0.007971      -0.001261       0.040528       0.041324       0.015673       0.007074      -0.009039      -0.000588       0.082723      -0.031652       0.001814       0.029838             12.554493      12.384977      -7.721060       2.593456      13.374678      -3.283178      11.903823           0.000031
          440              C      20.263682      18.290247      14.738862       0.601278      25.583969 0.26347279E+03  0.55387393E+04                                 8.090300                            5.797861      -0.032313       2.046801                    0.999497      22.659963      64.346995       0.608976       0.478444      -1.014260       0.050452      -0.025150       0.044292       0.071692       0.069337      -0.047171      -0.018048       0.033253      -0.060513      -0.068181      -0.032644       0.100825             10.594733      11.479912      -5.628298       3.267329      10.902207      -0.603287       9.402079          -0.000082
          441              C      17.825558      21.163616      14.261251      -0.132043      38.664043 0.51118387E+03  0.12547811E+05                                10.065633                            7.588956       0.025158       1.974167                    0.998788      30.776865      91.196801       0.590605       0.422492      -1.057541       0.007621      -0.029424      -0.003613       0.030609       0.005613      -0.022981       0.004083      -0.027543       0.003908      -0.031919       0.014189       0.017730             12.855667      12.767786      -6.764176       4.480120      14.951997      -0.977852      10.847220          -0.000108
          442              C      18.877141      20.376146      14.717828      -0.078057      38.007319 0.49103951E+03  0.11955621E+05                                 9.981208                            7.471408      -0.162469       1.912824                    0.999158      30.567850      90.774516       0.590107       0.426304      -1.053154      -0.024947      -0.016435      -0.022940       0.037666       0.032126      -0.005111      -0.001381       0.012664       0.049483      -0.041075       0.014298       0.026777             12.817952      12.770906      -7.084264       3.595485      15.624545      -0.464104      10.058404          -0.000062
          443              C      19.225603      19.166714      14.089354      -0.046780      41.216001 0.48358066E+03  0.11642728E+05                                10.490847                            7.377739      -0.215131       1.924867                    0.998540      28.642249      82.564310       0.602714       0.422094      -1.063598      -0.041884       0.023051      -0.019169       0.051508       0.001087      -0.011075       0.000082       0.029409      -0.016779      -0.012052      -0.009930       0.021982             14.336024      15.197072      -7.966992       5.695611      15.782094      -1.622956      12.028906          -0.000084
          444              C      18.512740      18.807183      12.926332      -0.093457      39.220237 0.53238304E+03  0.13217887E+05                                10.193360                            7.793841      -0.188728       1.896371                    0.999084      31.321384      93.716919       0.576578       0.427868      -1.052904      -0.016864       0.024691       0.040276       0.050162       0.004113      -0.029201       0.008228      -0.015703      -0.065562      -0.042501       0.019694       0.022807             12.516674      11.582403      -5.316291       3.759212      14.466163       0.659481      11.501457          -0.000301
          445              C      17.453408      19.615907      12.451259      -0.148796      40.160880 0.52668624E+03  0.13009319E+05                                10.188849                            7.624923       0.007709       1.954195                    0.999721      31.569210      93.462478       0.599037       0.413952      -1.064256       0.004854      -0.004347       0.039600       0.040133       0.023726       0.028628      -0.002843       0.011616       0.033149      -0.039205       0.000549       0.038656             12.803973      11.601559      -7.181230       2.615815      16.955543       0.531764       9.854816           0.000040
          446              C      17.077495      20.791245      13.139208       0.079464      40.510221 0.44543505E+03  0.10544673E+05                                10.559551                            7.192945      -0.291275       1.912113                    0.998868      27.558768      79.716963       0.594014       0.435572      -1.051430       0.001638      -0.005819       0.005164       0.007950      -0.012101      -0.006260      -0.031918       0.006960      -0.006241      -0.038158       0.007779       0.030379             15.172382      15.548652     -10.332739       4.761334      19.222685      -1.877215      10.745809          -0.000309
          447              C      13.282274       5.065533       8.188660       0.614481      24.407756 0.25757627E+03  0.53881583E+04                                 7.850579                            5.738508       0.023739       2.066571                    0.999639      22.535930      63.989562       0.610729       0.479428      -1.013000      -0.055399      -0.000132       0.059836       0.081544      -0.011689       0.072676      -0.021806      -0.002624       0.131472      -0.069815      -0.025759       0.095574             10.098532      12.364914       2.241391      -5.326949       8.365670       0.121332       9.565013          -0.000685
          448              C      14.484843       5.048486       7.293637      -0.063532      40.591096 0.49034162E+03  0.11851047E+05                                10.385369                            7.439080      -0.137673       1.949050                    0.998776      28.820589      83.341670       0.598794       0.423225      -1.062484       0.046425       0.000885      -0.036986       0.059364      -0.000853      -0.003723      -0.011673      -0.007849       0.031934      -0.011717      -0.006318       0.018035             14.002638      18.099680       2.883924      -8.690680       9.799987       0.698932      14.108247           0.000002
          449              C      15.378800       6.134606       7.269339      -0.081717      38.153721 0.52459052E+03  0.12983961E+05                                10.061712                            7.778297      -0.187625       1.906752                    0.998635      30.818509      92.242134       0.572189       0.432494      -1.049474       0.002907      -0.032376      -0.026796       0.042127      -0.013007       0.025971       0.005641      -0.032974       0.016347      -0.039332       0.016612       0.022719             12.838301      15.111578       3.061047      -6.463178      10.163150       1.102380      13.240177          -0.000208
          450              C      16.460049       6.164272       6.377580      -0.132433      37.867203 0.51362785E+03  0.12595101E+05                                 9.854477                            7.567497       0.028194       1.975177                    0.999623      30.666758      90.174301       0.597401       0.418107      -1.062638      -0.025505      -0.015259       0.002801       0.029853       0.021526       0.013690      -0.010108      -0.021857      -0.043256      -0.032693       0.001289       0.031404             12.708159      14.630968       0.974047      -7.586824       9.346594       2.274376      14.146915           0.000017
          451              C      16.672137       5.116009       5.460799       0.065031      41.648529 0.45480571E+03  0.10809775E+05                                10.719988                            7.235127      -0.289239       1.906400                    0.998860      27.837001      80.369476       0.597060       0.431616      -1.055090      -0.010695       0.001247       0.005995       0.012324      -0.016297      -0.018875      -0.013990       0.027421      -0.015492      -0.034437       0.005552       0.028885             16.205569      21.070086       1.922266     -12.599017       9.592326       0.826106      17.954295          -0.000269
          452              C      15.807182       4.004430       5.517735      -0.150354      39.370860 0.51393153E+03  0.12597301E+05                                10.012770                            7.507258       0.021640       1.957987                    0.999807      31.275879      91.776965       0.607638       0.411234      -1.067653      -0.013487       0.023209       0.018698       0.032714      -0.008897       0.004141       0.030815      -0.031251       0.012762      -0.029333      -0.010990       0.040323             12.634352      16.526445       2.741342      -7.710102       9.340495       0.243001      12.036115           0.000105
          453              C      14.733238       3.969451       6.424000      -0.090322      37.323134 0.49593502E+03  0.12057005E+05                                 9.712309                            7.417670      -0.002090       1.955597                    0.999623      30.572446      89.556371       0.605550       0.416046      -1.063786       0.018761       0.038814       0.000779       0.043117       0.020778       0.019779      -0.009801      -0.025611      -0.031381      -0.037300       0.007623       0.029676             11.936989      14.638352       1.853518      -6.643249       9.136310       1.107756      12.036304          -0.000207
          454              C      17.733240       5.217625       4.401858       0.069248      41.822862 0.44961028E+03  0.10656879E+05                                10.771014                            7.198119      -0.226095       1.929390                    0.998949      27.635513      79.708154       0.597970       0.432149      -1.054642       0.017575       0.003470      -0.000106       0.017914       0.020532      -0.008254       0.013035       0.038349       0.013828      -0.036117       0.010004       0.026113             16.629269      21.637761      -0.444350     -13.910877       9.928911      -0.366305      18.321135           0.000233
          455              C      18.422857       4.078816       3.935851      -0.141512      41.090862 0.50520749E+03  0.12317929E+05                                10.296649                            7.427129       0.059266       1.972479                    0.999773      30.920351      90.190630       0.613529       0.409452      -1.069909       0.016627       0.029223      -0.000543       0.033626       0.013718       0.004493      -0.025490      -0.029819      -0.053209      -0.033652      -0.004784       0.038436             13.780756      16.733792      -1.500429     -10.055965       9.902153       0.189070      14.706323          -0.000104
          456              C      19.342495       4.170691       2.874372      -0.096034      39.660581 0.50204109E+03  0.12244984E+05                                10.121152                            7.456161      -0.061042       1.932817                    0.999566      30.847857      90.560888       0.604734       0.415262      -1.064103      -0.001663       0.042139       0.019519       0.046470      -0.021727       0.002156       0.025235      -0.041844      -0.037247      -0.033816      -0.011538       0.045355             13.288965      15.612263      -0.553530      -9.147781       9.799936      -0.724276      14.454697           0.000164
          457              C      19.594211       5.405139       2.245898      -0.104536      47.925365 0.53284689E+03  0.13168206E+05                                11.609844                            7.732696      -0.245073       1.891910                    0.999082      30.356422      89.193752       0.588967       0.420814      -1.062434      -0.017879      -0.003723       0.077670       0.079788       0.010097      -0.025457       0.012642      -0.030176       0.017405      -0.038826       0.013746       0.025080             18.100473      21.295017      -1.081121     -14.620388      10.975495      -0.322334      22.030908           0.000017
          458              C      18.928724       6.545056       2.737290      -0.135818      43.895786 0.56614054E+03  0.14289875E+05                                10.948427                            7.995193      -0.121544       1.900067                    0.999621      32.553931      98.575430       0.573109       0.423414      -1.054469       0.042214      -0.031883       0.061153       0.080859       0.010994      -0.005679      -0.011424      -0.058319      -0.086480      -0.031615      -0.015933       0.047549             15.375428      17.908983      -1.645329     -11.110376      10.192816       0.507205      18.024485           0.000192
          459              C      18.024363       6.455616       3.800945      -0.132010      41.778314 0.53886978E+03  0.13405089E+05                                10.630072                            7.809983      -0.038831       1.948851                    0.998903      31.223853      93.188556       0.580060       0.424471      -1.056140       0.050850      -0.018498       0.015386       0.056255      -0.005991       0.011576       0.025199       0.001108      -0.082849      -0.042604       0.017319       0.025285             14.726429      17.446190      -0.008167     -10.831525      10.132439      -0.674537      16.600659          -0.000090
          460              C      20.590669       5.543948       1.134735       0.579681      27.461450 0.27266570E+03  0.57917395E+04                                 8.500578                            5.882953      -0.070170       2.018040                    0.999549      23.462225      67.365374       0.605809       0.475983      -1.013747       0.063708       0.012615      -0.057316       0.086620       0.003247       0.069282       0.008527       0.001489       0.045418      -0.066154      -0.009035       0.075189             12.262305      13.356614      -1.094934      -8.586227       8.778325       0.462372      14.651975           0.000490
          461              C       9.179328       2.609477      11.688967       0.562242      28.336780 0.27905414E+03  0.59332023E+04                                 8.569358                            5.880031       0.091516       2.068483                    0.999695      23.323064      65.952271       0.620017       0.464624      -1.024812       0.076260       0.017433      -0.022196       0.081315      -0.077238       0.019365      -0.015346      -0.037107      -0.038503      -0.073589      -0.017819       0.091407             11.784562      13.898821       7.429838      -2.854339      11.200433      -1.604992      10.254431          -0.000119
          462              C       8.075497       1.650433      12.130313      -0.085500      48.230360 0.52040607E+03  0.12740340E+05                                11.591584                            7.596382      -0.130674       1.930385                    0.999194      29.729386      85.952883       0.601679       0.415817      -1.069349      -0.006547      -0.067534       0.034882       0.076292       0.010935      -0.016668       0.015067       0.005602      -0.020810      -0.029675       0.012035       0.017640             17.319422      20.761561      12.603667      -5.688310      17.277515      -4.153338      13.919192          -0.000090
          463              C       7.633832       1.637149      13.464506      -0.094107      41.720315 0.49274426E+03  0.11954477E+05                                10.455781                            7.357886      -0.062840       1.934374                    0.999467      30.590263      89.377369       0.612747       0.412018      -1.066880       0.007719      -0.038811      -0.032023       0.050905       0.001838       0.017159       0.032302      -0.010265      -0.025303      -0.037575      -0.000239       0.037814             14.060265      15.805509       8.929112      -4.727445      13.519288      -3.172023      12.855998          -0.000039
          464              C       6.646893       0.736330      13.918183      -0.143929      44.099601 0.52263833E+03  0.12872592E+05                                10.896364                            7.611959      -0.055825       1.933290                    0.999746      31.417823      92.602689       0.598162       0.415741      -1.064089       0.016306      -0.010460      -0.029457       0.035256      -0.005497      -0.022467       0.004182       0.022275       0.119441      -0.032348      -0.016698       0.049046             14.917345      17.409829      10.504125      -4.159223      15.349091      -2.832328      11.993115          -0.000041
          465              C       6.013065      21.938024      13.060513       0.055286      48.630915 0.48162375E+03  0.11586132E+05                                11.868324                            7.409092      -0.256699       1.909468                    0.998758      28.287764      81.561277       0.595693       0.427419      -1.060062       0.013467      -0.001025       0.000035       0.013506       0.021288      -0.015443       0.002074       0.011172      -0.019938      -0.025927      -0.003041       0.028968             19.654611      23.764751      15.065134      -8.515216      19.847576      -6.449460      15.351506          -0.000091
          466              C       6.466021      21.951529      11.710001      -0.146260      44.890903 0.53451738E+03  0.13231976E+05                                10.978908                            7.659846      -0.064368       1.924565                    0.999718      31.710386      93.531427       0.601082       0.411632      -1.067329       0.037782       0.003157       0.029598       0.048099       0.020962       0.016053       0.044584       0.003995      -0.010161      -0.046670      -0.009282       0.055952             15.255770      16.568393       9.571381      -6.159774      14.610727      -4.466990      14.588189          -0.000002
          467              C       7.479747       0.707107      11.259588      -0.145304      44.360037 0.54890169E+03  0.13691860E+05                                10.876970                            7.760565      -0.013554       1.929572                    0.999633      32.308054      95.961550       0.596781       0.411456      -1.066407       0.030728      -0.040247       0.063059       0.080873      -0.001416      -0.025028       0.024600       0.033936       0.135334      -0.046906      -0.013931       0.060837             14.574456      15.923200       9.289871      -3.996460      14.668148      -2.951598      13.132020          -0.000037
          468              C       4.909456      20.976102      13.579467       0.052727      48.705763 0.48386932E+03  0.11656776E+05                                11.882213                            7.427476      -0.235909       1.914988                    0.998806      28.370392      81.928582       0.594662       0.427549      -1.059701      -0.006682      -0.006209       0.003890       0.009916       0.025058      -0.011395      -0.004365       0.013481      -0.015320      -0.024128      -0.008065       0.032193             19.715428      24.128958      15.158978      -8.915188      20.179497      -6.164007      14.837828          -0.000057
          469              C       4.397169      21.064435      14.903505      -0.148160      45.706977 0.53215630E+03  0.13181573E+05                                11.189388                            7.702421      -0.068604       1.926245                    0.999747      31.744888      94.188666       0.591468       0.418068      -1.061374      -0.016475      -0.021721      -0.023056       0.035704       0.018705       0.016909       0.037387      -0.018930      -0.005878      -0.033694      -0.018855       0.052549             15.837268      18.422749      10.182243      -7.230973      14.932224      -4.273418      14.156830          -0.000027
          470              C       3.403146      20.188189      15.393084      -0.105386      42.978803 0.50646454E+03  0.12378137E+05                                10.691254                            7.478708      -0.068827       1.926703                    0.999528      31.066194      91.250348       0.605152       0.414129      -1.064990       0.000396       0.000147      -0.043220       0.043222      -0.013585      -0.016786       0.006775       0.011391       0.100641      -0.031748      -0.009281       0.041029             14.650153      17.177698       9.789666      -5.236617      14.645421      -2.920164      12.127340          -0.000015
          471              C       2.843260      19.177562      14.593076      -0.055387      47.417801 0.49175383E+03  0.11860468E+05                                11.498525                            7.392202      -0.153042       1.938098                    0.998869      28.800049      82.438112       0.609426       0.416707      -1.069605       0.025899       0.036845      -0.023925       0.050997      -0.000115      -0.003804       0.003644       0.000034      -0.025741      -0.010449       0.004175       0.006274             17.760652      22.016100      12.741059      -7.934961      17.208227      -4.670989      14.057629          -0.000096
          472              C       3.322561      19.083252      13.266499      -0.096276      42.771031 0.50615837E+03  0.12366722E+05                                10.659122                            7.483592      -0.040466       1.939526                    0.999463      30.850071      90.551802       0.604189       0.414921      -1.064659       0.005907       0.032255       0.028732       0.043599       0.006862       0.017363       0.029057      -0.013667      -0.015542      -0.031677      -0.006680       0.038357             14.511677      16.605845       9.055126      -5.955256      13.845670      -3.147491      13.083517          -0.000032
          473              C       4.336952      19.950864      12.776195      -0.149932      45.151659 0.53569880E+03  0.13276526E+05                                11.067500                            7.711024      -0.055551       1.930305                    0.999759      31.702901      93.747270       0.593756       0.416231      -1.063729      -0.012934       0.002525       0.032276       0.034863      -0.002517      -0.025628       0.008900       0.019493       0.125534      -0.031774      -0.021441       0.053215             15.276032      17.681154      10.538320      -5.207508      15.911541      -2.881351      12.235400          -0.000020
          474              C       1.735666      18.276300      15.126899       0.589207      28.092815 0.27233324E+03  0.57534717E+04                                 8.584263                            5.837689       0.037750       2.061567                    0.999564      22.821295      64.267645       0.617823       0.469259      -1.022565      -0.060054      -0.028029       0.024569       0.070680      -0.062289       0.062210      -0.030470       0.011963       0.037189      -0.075601      -0.029600       0.105201             12.107385      14.649295       7.090263      -4.990969      12.023831      -1.694736       9.649030          -0.000222
          475              C      10.170251       1.435024       7.816942       0.725760      25.154324 0.22535974E+03  0.45118426E+04                                 7.779626                            5.433494       0.485508       2.249310                    0.999839      20.083081      53.910670       0.622752       0.491262      -1.017446       0.031345      -0.004189      -0.003504       0.031817      -0.071473      -0.061742      -0.045471      -0.093825       0.101680      -0.136407       0.058438       0.077969              9.604055      12.351592       4.373793       5.288593       7.507423       2.919850       8.953149          -0.000021
          476              C      14.132618       6.008637      17.908794      -0.200414      25.729482 0.41654508E+03  0.95741914E+04                                 7.174892                            6.440584       0.920839       2.286528                    0.999733      28.292604      77.357492       0.713586       0.373439      -1.106672       0.037359      -0.107465       0.055149       0.126435      -0.056497       0.048565      -0.090944      -0.141401      -0.093224      -0.095052      -0.065470       0.160521              7.536014       5.951176      -0.426451      -0.405712       8.518963      -1.565176       8.137904          -0.000174
          477              C       9.275852      19.700919      29.784164       0.598747      26.569242 0.25893690E+03  0.54016431E+04                                 8.252195                            5.696582       0.127937       2.100322                    0.999704      22.301277      62.397259       0.624753       0.469966      -1.022229       0.044507      -0.040500      -0.026155       0.065614       0.076614       0.047774       0.034089       0.020698      -0.043736      -0.070986      -0.040673       0.111659             11.523330      12.067488      -6.496512      -4.754029      11.475782       2.603233      11.026720           0.000027
          478              C       8.237552      20.716638      30.143551      -0.039928      43.554026 0.46836769E+03  0.11156547E+05                                10.836347                            7.218613      -0.110222       1.961727                    0.998956      28.091216      79.837062       0.616327       0.417207      -1.069582      -0.039914       0.028577       0.010899       0.050285       0.011274      -0.013193      -0.006362       0.004475      -0.035409      -0.018396      -0.004849       0.023245             16.087350      16.599224     -10.870795      -5.672153      16.850871       5.960083      14.811955           0.000041
          479              C       8.043618      21.092994      31.479557      -0.086612      39.485799 0.49474535E+03  0.12036972E+05                                10.143106                            7.443376      -0.005686       1.959851                    0.999560      30.433621      89.573632       0.599489       0.419942      -1.059890      -0.031137      -0.000657      -0.029241       0.042720       0.012431       0.012805      -0.026754       0.007038      -0.037837      -0.039163       0.015625       0.023538             13.553984      12.657412      -7.576143      -4.062138      13.739687       4.703148      14.264851          -0.000009
          480              C       7.060000      22.028128      31.827702      -0.136216      40.597514 0.53001036E+03  0.13111928E+05                                10.364706                            7.716711       0.041678       1.973933                    0.999285      31.035682      91.952431       0.587642       0.421319      -1.059581       0.000300      -0.024264      -0.026738       0.036108       0.021911      -0.012322       0.009982      -0.012420       0.059366      -0.037085       0.012857       0.024228             13.578375      13.120560      -8.436563      -2.335866      14.895035       3.224689      12.719531           0.000040
          481              C       6.230466       0.474652      30.850358       0.073567      40.838605 0.44580941E+03  0.10542230E+05                                10.564370                            7.166169      -0.231448       1.929243                    0.998950      27.521813      79.234964       0.599607       0.431973      -1.054966      -0.001113      -0.011501       0.001895       0.011709      -0.005223      -0.018578      -0.003255      -0.029058      -0.102872      -0.042363       0.009778       0.032584             15.258560      15.833549     -10.817285      -4.341570      16.756530       4.865069      13.185602           0.000012
          482              C       6.463807       0.148993      29.502022      -0.143715      41.093473 0.50436802E+03  0.12292685E+05                                10.269991                            7.419153       0.064448       1.972706                    0.999838      30.990545      90.385867       0.614065       0.409253      -1.070010       0.015399      -0.025527       0.015280       0.033500      -0.007363       0.023843      -0.017552       0.012008       0.032989      -0.023479      -0.013638       0.037117             13.265042      12.500823      -8.001005      -3.480645      13.955064       4.360064      13.339238           0.000027
          483              C       7.452296      21.346260      29.152789      -0.094207      38.906072 0.49004942E+03  0.11846820E+05                                 9.932005                            7.329058       0.026318       1.963805                    0.999496      30.268304      87.649674       0.616391       0.411043      -1.069854      -0.007400       0.001242       0.039091       0.039805       0.015698      -0.007292       0.009209      -0.001421       0.081064      -0.031540       0.002114       0.029426             12.589871      12.502709      -7.743830      -2.611382      13.337994       3.345930      11.928909          -0.000013
          484              C       1.886209       3.830863      32.865972       0.607162      25.305460 0.26049438E+03  0.54649715E+04                                 8.051535                            5.778157      -0.056732       2.041242                    0.999375      22.602084      64.285632       0.607442       0.480631      -1.012291      -0.054010       0.026826       0.042422       0.073732       0.069619       0.049209       0.019827       0.039651      -0.054189      -0.069053      -0.034198       0.103250             10.519828      11.244973      -5.499553      -3.285876      10.970011       0.571790       9.344499           0.000074
          485              C       4.324554       0.959930      32.388361      -0.128313      38.595111 0.51014311E+03  0.12514834E+05                                10.055386                            7.582811       0.025340       1.975209                    0.998768      30.707073      90.938058       0.590709       0.422668      -1.057519      -0.007888       0.029904      -0.002863       0.031059       0.004549       0.022570      -0.005134      -0.026277       0.000390      -0.031094       0.013548       0.017545             12.827414      12.714728      -6.716757      -4.450305      14.926608       0.917120      10.840908          -0.000006
          486              C       3.267436       1.742529      32.842763      -0.081056      38.071191 0.49204213E+03  0.11985023E+05                                 9.986088                            7.475352      -0.163262       1.911934                    0.999086      30.609449      90.889233       0.590442       0.425885      -1.053511       0.024114       0.015376      -0.021946       0.036049       0.033289       0.006088       0.001370       0.012615       0.049895      -0.042334       0.014080       0.028254             12.809926      12.729737      -7.059251      -3.564273      15.671683       0.418586      10.028359           0.000023
          487              C       2.919860       2.950854      32.216464      -0.043939      40.917993 0.48009139E+03  0.11537594E+05                                10.442367                            7.352322      -0.212458       1.927410                    0.998570      28.538919      82.186143       0.603613       0.422237      -1.063528       0.042316      -0.022571      -0.019312       0.051702       0.000129       0.011201      -0.000118       0.030365      -0.018198      -0.012164      -0.010429       0.022593             14.245964      14.968741      -7.929429      -5.589365      15.858819       1.604801      11.910333           0.000054
          488              C       3.633166       3.311935      31.053080      -0.092795      39.238552 0.53186056E+03  0.13202304E+05                                10.193150                            7.785383      -0.191007       1.895460                    0.999118      31.335614      93.764839       0.577379       0.427360      -1.053167       0.016146      -0.024801       0.040073       0.049816       0.003570       0.029087      -0.007851      -0.015149      -0.065023      -0.042053       0.019086       0.022967             12.523737      11.569848      -5.367437      -3.749092      14.532787      -0.649002      11.468577           0.000181
          489              C       4.696704       2.506975      30.579458      -0.149535      40.275363 0.52735396E+03  0.13032154E+05                                10.212856                            7.630860       0.004772       1.953181                    0.999699      31.608619      93.653918       0.598572       0.414072      -1.063998      -0.004064       0.002481       0.039526       0.039812       0.023560      -0.029028       0.004701       0.014095       0.030108      -0.039977       0.001377       0.038600             12.847476      11.649325      -7.229263      -2.632937      17.033466      -0.528611       9.859638           0.000003
          490              C       5.074831       1.332744      31.266681       0.080454      40.522552 0.44512804E+03  0.10536556E+05                                10.566413                            7.194123      -0.297940       1.910361                    0.998892      27.542592      79.690856       0.593458       0.436016      -1.051067      -0.001431       0.005500       0.005425       0.007857      -0.010515       0.007327       0.031774       0.008999      -0.007535      -0.038281       0.009155       0.029126             15.176647      15.550660     -10.320940      -4.786105      19.212370       1.885198      10.766911           0.000200
          491              C       8.863853      17.086793      26.323385       0.617071      24.290572 0.25632144E+03  0.53551418E+04                                 7.827286                            5.725167       0.033291       2.070640                    0.999623      22.469988      63.753317       0.611361       0.479538      -1.012985       0.055474       0.000126       0.059728       0.081515      -0.011345      -0.070857       0.020817      -0.002195       0.137398      -0.068127      -0.026568       0.094695             10.062784      12.380140       2.224454       5.313307       8.372421      -0.057259       9.435791          -0.000245
          492              C       7.657299      17.102954      25.437066      -0.064272      40.607278 0.48986709E+03  0.11837062E+05                                10.389826                            7.436952      -0.136351       1.949563                    0.998785      28.812489      83.317405       0.598684       0.423392      -1.062347      -0.046830       0.000007      -0.037873       0.060228      -0.001826       0.003872       0.011174      -0.009166       0.033131      -0.012756      -0.005181       0.017937             14.013498      18.191087       2.898764       8.689570       9.817029      -0.685593      14.032378          -0.001248
          493              C       6.766884      16.015727      25.413857      -0.079958      38.093196 0.52299577E+03  0.12933220E+05                                10.046691                            7.763198      -0.182467       1.908619                    0.998750      30.774309      92.036724       0.573170       0.432130      -1.049810      -0.002885       0.032503      -0.026500       0.042035      -0.012760      -0.024867      -0.005440      -0.032083       0.013234      -0.037868       0.016239       0.021628             12.822217      15.095916       3.065959       6.454468      10.154396      -1.095930      13.216338           0.000008
          494              C       5.684971      15.983405      24.523186      -0.132737      37.838549 0.51295836E+03  0.12573583E+05                                 9.849325                            7.562586       0.043960       1.980467                    0.999634      30.642448      90.061170       0.597640       0.418109      -1.062721       0.024381       0.016007       0.000955       0.029181       0.020321      -0.013815       0.010807      -0.024209      -0.042546      -0.032812       0.001897       0.030914             12.710730      14.629912       0.971559       7.607135       9.346822      -2.257838      14.155456          -0.000708
          495              C       5.470891      17.031446      23.606767       0.063504      41.661470 0.45477020E+03  0.10808381E+05                                10.721541                            7.234101      -0.289776       1.906396                    0.998893      27.836797      80.358617       0.597213       0.431527      -1.055178       0.011367      -0.000750       0.006353       0.013043      -0.015975       0.019643       0.014529       0.028151      -0.013550      -0.035153       0.005797       0.029356             16.217079      21.111229       1.944090      12.610729       9.604311      -0.802291      17.935696          -0.000426
          496              C       6.333853      18.144354      23.661527      -0.150675      39.342406 0.51322194E+03  0.12574361E+05                                10.005105                            7.500861       0.027569       1.959900                    0.999789      31.256323      91.670727       0.608103       0.411101      -1.067842       0.011985      -0.023082       0.017973       0.031614      -0.008237      -0.005021      -0.030514      -0.032635       0.012632      -0.029426      -0.010866       0.040292             12.624243      16.493616       2.757913       7.701871       9.337313      -0.227813      12.041800          -0.000747
          497              C       7.405362      18.183760      24.568880      -0.088661      37.180568 0.49341963E+03  0.11977734E+05                                 9.681889                            7.394662       0.013280       1.961145                    0.999638      30.483571      89.158586       0.607151       0.415577      -1.064342      -0.018709      -0.037176       0.000945       0.041629       0.021499      -0.020261       0.010133      -0.025694      -0.029767      -0.038197       0.008143       0.030054             11.897196      14.573777       1.848440       6.632783       9.124480      -1.076211      11.993331           0.000008
          498              C       4.405803      16.927838      22.551815       0.070048      41.878901 0.44993288E+03  0.10667747E+05                                10.785620                            7.203882      -0.233032       1.926909                    0.998894      27.648853      79.790625       0.597261       0.432530      -1.054280      -0.017241      -0.003329       0.000502       0.017567       0.020770       0.008681      -0.013769       0.036641       0.014238      -0.036397       0.010764       0.025634             16.661312      21.700622      -0.403844      13.938191       9.957102       0.392937      18.326213          -0.003085
          499              C       3.716407      18.067090      22.085809      -0.138799      40.989654 0.50358977E+03  0.12267024E+05                                10.276791                            7.412384       0.063157       1.974522                    0.999812      30.855889      89.921770       0.614573       0.409138      -1.070256      -0.018741      -0.028863      -0.002093       0.034478       0.015121      -0.003574       0.024619      -0.028966      -0.050795      -0.032562      -0.005560       0.038122             13.749396      16.682470      -1.473799      10.025820       9.898952      -0.164498      14.666767          -0.000120
          500              C       2.793891      17.975436      21.026142      -0.099715      39.748474 0.50309644E+03  0.12279284E+05                                10.139672                            7.467710      -0.072110       1.928949                    0.999590      30.907794      90.819591       0.603711       0.415676      -1.063654       0.000582      -0.042229       0.018940       0.046285      -0.019886      -0.003611      -0.026899      -0.040502      -0.038441      -0.034904      -0.009963       0.044867             13.305440      15.607098      -0.532698       9.153621       9.833357       0.754242      14.475864          -0.001603
          501              C       2.540847      16.742759      20.398756      -0.106132      48.079288 0.53544821E+03  0.13247946E+05                                11.631510                            7.750725      -0.240529       1.892284                    0.999078      30.416180      89.406795       0.588405       0.420725      -1.062544       0.015952       0.005571       0.079000       0.080787       0.012669       0.026225      -0.014605      -0.029244       0.015766      -0.041113       0.015228       0.025885             18.118566      21.188036      -1.019340      14.614788      11.003555       0.392628      22.164108          -0.001900
          502              C       3.204120      15.600850      20.894500      -0.134062      43.827006 0.56465606E+03  0.14237270E+05                                10.924273                            7.973393      -0.145336       1.895906                    0.999815      32.459503      98.107040       0.575347       0.422215      -1.055646      -0.043767       0.032137       0.064068       0.083983       0.009926       0.007022       0.011886      -0.063227      -0.090648      -0.033881      -0.016411       0.050292             15.357370      17.834975      -1.585166      11.120342      10.162835      -0.487372      18.074298          -0.001926
          503              C       4.110474      15.688962      21.955979      -0.133114      41.958309 0.54006501E+03  0.13443847E+05                                10.665014                            7.821641      -0.051293       1.944334                    0.998891      31.271621      93.398365       0.579225       0.424797      -1.055813      -0.051287       0.016205       0.017220       0.056475      -0.007007      -0.010411      -0.023957      -0.001024      -0.089342      -0.042783       0.016490       0.026293             14.801446      17.535559       0.012672      10.912917      10.180580       0.663390      16.688199           0.000189
          504              C       1.551473      16.601293      19.279252       0.578586      27.423273 0.27235018E+03  0.57825501E+04                                 8.485648                            5.875815      -0.060389       2.020950                    0.999584      23.456108      67.302418       0.606840       0.475379      -1.014211      -0.063469      -0.012225      -0.055659       0.085297       0.002747      -0.069702      -0.009452       0.001603       0.040377      -0.066898      -0.008207       0.075106             12.222564      13.224911      -1.079573       8.535757       8.773877      -0.468015      14.668903          -0.004479
          505              C      12.985617      19.531780      29.809550       0.570034      28.130420 0.27590120E+03  0.58523122E+04                                 8.539173                            5.856047       0.075666       2.065262                    0.999669      23.235151      65.728268       0.619506       0.466108      -1.023508      -0.078733      -0.019260      -0.023298       0.084336      -0.076555      -0.020918       0.015485      -0.038508      -0.036371      -0.073721      -0.017387       0.091108             11.711181      13.682425       7.376024       2.794950      11.241276       1.515421      10.209840          -0.000027
          506              C      14.084135      20.495252      30.250171      -0.089757      48.120821 0.52001992E+03  0.12723282E+05                                11.548795                            7.577874      -0.088581       1.942679                    0.999341      29.733487      85.823503       0.604534       0.414101      -1.070897       0.000909       0.072036       0.036146       0.080601       0.011779       0.017304      -0.015585       0.002006      -0.011674      -0.030308       0.013027       0.017281             17.226590      20.544431      12.553116       5.530391      17.302390       4.114466      13.832949          -0.000069
          507              C      14.517608      20.517833      31.586539      -0.097295      42.412372 0.50004927E+03  0.12176693E+05                                10.579803                            7.422415      -0.085060       1.923813                    0.999445      30.804528      90.176725       0.608808       0.413151      -1.066124      -0.009477       0.038550      -0.030678       0.050170       0.003393      -0.016311      -0.035913      -0.008307      -0.024310      -0.039786      -0.001240       0.041026             14.288635      16.024649       9.146823       4.786234      13.811825       3.328678      13.029430          -0.000039
          508              C      15.501669      21.421974      32.039491      -0.142317      44.308827 0.52315739E+03  0.12894146E+05                                10.941073                            7.622650      -0.063310       1.930737                    0.999757      31.463021      92.898517       0.596671       0.416496      -1.063147      -0.015113       0.012874      -0.028971       0.035120      -0.007047       0.024368      -0.003023       0.021895       0.119135      -0.033188      -0.017009       0.050197             15.028411      17.494918      10.609398       4.197599      15.492853       2.930788      12.097462          -0.000032
          509              C      16.138597       0.216073      31.181096       0.053919      48.856600 0.48292370E+03  0.11627587E+05                                11.908815                            7.422327      -0.259580       1.908340                    0.998841      28.335074      81.787483       0.594651       0.427792      -1.059616      -0.014949       0.001078      -0.001059       0.015026       0.020495       0.016633      -0.003557       0.010224      -0.023792      -0.027182      -0.001526       0.028708             19.766360      23.799211      15.138556       8.598041      19.983301       6.587635      15.516567          -0.000089
          510              C      15.691618       0.195484      29.827319      -0.151205      45.171540 0.53971970E+03  0.13389128E+05                                11.015719                            7.695886      -0.063533       1.922810                    0.999668      31.833065      93.900718       0.599987       0.411510      -1.067730      -0.040406       0.000432       0.031335       0.051134       0.023711      -0.015245      -0.044906       0.003238      -0.005633      -0.047007      -0.010544       0.057551             15.297270      16.502915       9.560763       6.167099      14.676453       4.533483      14.712442          -0.000043
          511              C      14.682984      21.432600      29.376182      -0.141192      43.964323 0.54460346E+03  0.13552457E+05                                10.799069                            7.722786       0.011869       1.938815                    0.999625      32.137768      95.215986       0.599335       0.410676      -1.067348      -0.035192       0.041295       0.062371       0.082667      -0.001242       0.022402      -0.020295       0.030138       0.140977      -0.043594      -0.015261       0.058854             14.440054      15.701098       9.166920       3.913544      14.537221       2.928256      13.081844          -0.000046
          512              C      17.237335       1.181316      31.704401       0.053264      48.864044 0.48473247E+03  0.11684613E+05                                11.913424                            7.437503      -0.235698       1.914723                    0.998846      28.395716      82.068615       0.593759       0.427941      -1.059292       0.004804       0.006649       0.004188       0.009210       0.025984       0.013160       0.004960       0.013862      -0.015945      -0.025238      -0.008932       0.034170             19.814476      24.172489      15.220440       9.015046      20.299894       6.269692      14.971046          -0.000054
          513              C      17.743867       1.092097      33.030253      -0.149468      45.930913 0.53332397E+03  0.13220367E+05                                11.228420                            7.710685      -0.079329       1.922421                    0.999729      31.810620      94.480326       0.591055       0.418048      -1.061175       0.017489       0.022521      -0.023205       0.036764       0.019462      -0.016851      -0.037495      -0.018423      -0.006334      -0.033928      -0.019000       0.052929             15.965382      18.551651      10.266671       7.363146      15.028334       4.385647      14.316162          -0.000041
          514              C      18.734569       1.966572      33.527810      -0.109404      43.330723 0.51001206E+03  0.12489465E+05                                10.758566                            7.510234      -0.077331       1.923154                    0.999529      31.178511      91.739164       0.603094       0.414723      -1.064365      -0.000614      -0.000042      -0.043177       0.043181      -0.013506       0.017085      -0.006864       0.011866       0.098079      -0.031342      -0.009260       0.040602             14.808853      17.396686       9.907185       5.354624      14.735593       3.031906      12.294280          -0.000017
          515              C      19.301317       2.976092      32.729615      -0.053147      47.299992 0.48929423E+03  0.11784030E+05                                11.472853                            7.369569      -0.151835       1.938453                    0.998943      28.740705      82.155475       0.610994       0.416241      -1.070116      -0.026381      -0.036837      -0.024275       0.051403      -0.000287       0.004375      -0.004205      -0.000702      -0.020005      -0.009483       0.003031       0.006453             17.774390      22.223992      12.690911       8.028749      16.991759       4.640732      14.107420          -0.000063
          516              C      18.824009       3.077265      31.404851      -0.094140      42.318762 0.50020140E+03  0.12177872E+05                                10.563916                            7.423714      -0.029001       1.945335                    0.999526      30.642358      89.609705       0.608907       0.413170      -1.066414      -0.008142      -0.031369       0.028886       0.043413       0.006139      -0.017443      -0.029428      -0.015120      -0.024737      -0.033563      -0.004928       0.038491             14.380041      16.466093       8.901558       5.970372      13.655735       3.105265      13.018294          -0.000021
          517              C      17.810725       2.211425      30.906206      -0.151106      45.241276 0.53799847E+03  0.13346914E+05                                11.079020                            7.728550      -0.055010       1.929577                    0.999738      31.753267      93.922832       0.593007       0.416338      -1.063732       0.012370      -0.000497       0.031379       0.033733      -0.000928       0.027465      -0.011492       0.017831       0.125967      -0.032710      -0.022201       0.054911             15.277169      17.639533      10.473212       5.259201      15.871441       2.892500      12.320532          -0.000052
          518              C      20.417324       3.863186      33.264888       0.584744      28.215845 0.27355524E+03  0.57798707E+04                                 8.581704                            5.832361       0.057551       2.066154                    0.999613      22.818347      64.049142       0.621667       0.466310      -1.025221       0.059079       0.025058       0.026058       0.069262      -0.061590      -0.060243       0.028578       0.008330       0.038569      -0.075323      -0.026568       0.101891             12.149475      14.859849       7.143166       5.022953      11.861573       1.704340       9.727002          -0.000048
          519              C      12.053582      20.680552      25.949855       0.717066      24.985404 0.22745769E+03  0.45643527E+04                                 7.732654                            5.452319       0.526968       2.260548                    0.999883      20.191563      54.262287       0.622780       0.490109      -1.018056      -0.038018       0.008945      -0.005736       0.039475      -0.069535       0.058810       0.040942      -0.108599       0.117771      -0.136479       0.058022       0.078457              9.478328      12.544894       4.264738      -5.045278       7.322070      -2.641043       8.568021          -0.000015
          520              C       7.922519      16.134612      36.133095      -0.193662      25.301547 0.40821765E+03  0.93194549E+04                                 7.064867                            6.359549       0.988122       2.311159                    0.999665      27.955255      75.748891       0.722130       0.371528      -1.110004      -0.036354       0.123095       0.039146       0.134187      -0.060031      -0.041994       0.065029      -0.171936      -0.161170      -0.098499      -0.059721       0.158220              7.396216       5.922951      -0.501492       0.473335       8.680344       1.396969       7.585352           0.000033
          521              C      20.408911      20.411125      18.123846       0.735239      28.430951 0.23678618E+03  0.48124564E+04                                 8.497319                            5.617853       0.430217       2.228311                    0.999796      20.404768      55.672518       0.602948       0.499822      -1.010353      -0.002279      -0.001737       0.001262       0.003131       0.113180      -0.004347       0.001816      -0.001892       0.021751      -0.116963       0.007373       0.109590             11.076978      13.597674      -8.456044       0.740201      13.538541      -0.738406       6.094719          -0.132992
          522              C       1.722162       1.714192      -0.013055       0.744659      28.258651 0.23537711E+03  0.47775252E+04                                 8.474532                            5.607159       0.424820       2.227894                    0.999788      20.327604      55.457319       0.602441       0.500902      -1.009630       0.000244       0.001115      -0.000235       0.001166       0.103884       0.005415      -0.005661       0.000235       0.082740      -0.118096       0.028001       0.090095             11.040980      13.510129      -8.417589      -0.742618      13.533006       0.748203       6.079805          -0.000057
          523              C      12.787255       9.346031       9.055033       0.740034      28.277587 0.23568532E+03  0.47848727E+04                                 8.474097                            5.608155       0.428313       2.228529                    0.999774      20.348482      55.502673       0.602878       0.500425      -1.009971       0.001079      -0.002405      -0.000334       0.002657      -0.111807      -0.003436      -0.004517       0.000932       0.034271      -0.117765       0.011663       0.106102             11.041663      13.493249       8.416178       0.758410      13.544568       0.772428       6.087172          -0.120112
          524              C       9.341825      12.785706      27.191209       0.741542      28.182935 0.23408162E+03  0.47446466E+04                                 8.454672                            5.589966       0.425091       2.228604                    0.999784      20.307027      55.361548       0.603653       0.500590      -1.009794      -0.000906       0.002123       0.002534       0.003427      -0.111824       0.002762       0.003666      -0.003356       0.037109      -0.118179       0.012523       0.105656             11.018784      13.585515       8.413910      -0.718618      13.416994      -0.714500       6.053842           0.117827
          525              H       1.509631      13.510966      22.130415       0.100874       1.603666 0.13597386E+02  0.15255956E+03                                 2.243584                            2.133388      -1.574492       2.097432                    0.992006       4.417850      13.262114       0.434917       1.255207      -0.711704       0.026167      -0.026292      -0.032639       0.049409      -0.011398      -0.003160       0.005669      -0.007537       0.020079      -0.015380       0.001176       0.014204              2.286174       2.104852      -0.347115      -0.236026       2.181521       0.331968       2.572148          -0.000019
          526              H      22.015067      15.216524      21.511732       0.102942       1.418961 0.11394466E+02  0.12361209E+03                                 2.148959                            2.013148      -1.647234       2.070781                    0.989882       4.485275      13.703166       0.423302       1.333794      -0.693638      -0.008312       0.004237      -0.046462       0.047389      -0.012011       0.003461       0.001093       0.000245       0.044814      -0.019779       0.004285       0.015494              2.290482       2.041825      -0.233049       0.462418       1.806216      -0.249868       3.023406          -0.000016
          527              H      21.538423      16.285154      25.663361       0.095445       2.042699 0.17660227E+02  0.20602594E+03                                 2.425926                            2.279100      -1.365530       2.178845                    0.996195       4.081736      11.464028       0.476013       1.102965      -0.754712      -0.013452       0.025611       0.035993       0.046178      -0.014405       0.000037       0.005963      -0.008961       0.059127      -0.025228       0.003832       0.021397              2.437106       2.389766      -0.577838      -0.292068       2.299986       0.425436       2.621564           0.000015
          528              H       1.030995      14.556572      26.283494       0.110250       1.817816 0.14814856E+02  0.16609865E+03                                 2.283976                            2.113841      -1.280629       2.234107                    0.996551       3.882810      10.837963       0.483013       1.131041      -0.746852       0.011754      -0.004477       0.051226       0.052748      -0.011419       0.001802       0.002652       0.005012       0.065941      -0.022909       0.000698       0.022211              2.415127       2.078984      -0.289369       0.557808       1.961508      -0.380404       3.204888           0.000010
          529              H      22.096315      17.599301      21.470390       0.100081       1.467403 0.11689842E+02  0.12770821E+03                                 2.198912                            2.036822      -1.723893       2.030165                    0.990645       4.601499      14.135686       0.421277       1.330849      -0.693598       0.036930      -0.005774      -0.025183       0.045071      -0.006130      -0.010320      -0.008381       0.009038       0.006068      -0.016941       0.003719       0.013221              2.348537       3.141738      -0.489511      -0.510987       1.889301       0.064756       2.014573          -0.000073
          530              H      20.737005      19.410903      20.675821       0.091068       1.829906 0.15619661E+02  0.18003294E+03                                 2.380565                            2.233498      -1.537595       2.100360                    0.994411       4.450106      13.202388       0.443706       1.197653      -0.725693       0.020070       0.019928      -0.035962       0.045752       0.003526      -0.013529      -0.008795       0.002109      -0.011127      -0.015889      -0.001798       0.017687              2.465617       2.140173      -0.036520      -0.211926       2.300520      -0.655336       2.956157          -0.000513
          531              H      17.888653      18.717965      23.829797       0.087838       1.664738 0.13483885E+02  0.15150184E+03                                 2.315695                            2.129900      -1.675776       2.036555                    0.991926       4.687172      14.243488       0.432084       1.261637      -0.708297      -0.040627       0.009671       0.015253       0.044461      -0.008719      -0.011057      -0.004419       0.005082      -0.003602      -0.016159       0.002645       0.013513              2.488919       3.215696      -0.375629      -0.696399       1.901567       0.131600       2.349494          -0.000002
          532              H      19.303309      16.876476      24.667521       0.088505       2.115155 0.18913429E+02  0.22599208E+03                                 2.538630                            2.401717      -1.376420       2.166393                    0.996310       4.314620      12.539555       0.448207       1.143680      -0.742834      -0.015585      -0.027705       0.029964       0.043684      -0.004273      -0.012398      -0.015742       0.004263      -0.000043      -0.022526       0.004646       0.017879              2.559752       2.445023      -0.077587      -0.341727       2.230365      -0.558015       3.003866           0.000001
          533              H       6.974545      15.203905      28.331021       0.101421       1.335957 0.10790135E+02  0.11601036E+03                                 2.093186                            1.979252      -1.731063       2.026560                    0.990936       4.633321      14.307804       0.418437       1.361465      -0.686884       0.041484      -0.003845      -0.024860       0.048515       0.006381      -0.010112       0.006511       0.009739      -0.015917      -0.016386       0.002826       0.013560              2.204337       2.322377      -0.000249      -0.588883       1.788783       0.117640       2.501851           0.000009
          534              H       7.014615      17.109596      29.828045       0.116281       1.354073 0.11001324E+02  0.11740285E+03                                 2.043777                            1.952501      -1.266204       2.259119                    0.993649       4.043683      11.950725       0.441676       1.299478      -0.703532       0.042504       0.026884      -0.006239       0.050678       0.012337      -0.014315       0.006078       0.009090      -0.021655      -0.022426       0.002462       0.019964              2.119655       2.271813       0.570331      -0.057219       2.252683       0.162364       1.834469          -0.000004
          535              H       3.173568      15.924738      31.417907       0.096639       2.004630 0.17417234E+02  0.20256805E+03                                 2.399520                            2.266740      -1.327002       2.195892                    0.996467       4.062330      11.406629       0.476057       1.106256      -0.753854      -0.036786      -0.001311       0.029264       0.047025       0.012659      -0.014523       0.008305       0.019465      -0.017419      -0.024557       0.001893       0.022664              2.417133       2.554855      -0.109319      -0.606948       2.246414       0.365527       2.450131           0.000026
          536              H       3.097854      14.068195      29.835660       0.102734       1.929268 0.16367584E+02  0.18805020E+03                                 2.368242                            2.217569      -1.310406       2.211271                    0.996722       4.023317      11.351122       0.473169       1.126681      -0.747920      -0.042332      -0.028756       0.002418       0.051232       0.013851      -0.010725       0.006128       0.023915      -0.029503      -0.022285      -0.002549       0.024834              2.466739       2.662282       0.748983       0.082505       2.736238       0.164935       2.001699           0.000014
          537              H       3.090991      18.222060      31.865055       0.103316       1.955170 0.16756028E+02  0.19298418E+03                                 2.366604                            2.228534      -1.312389       2.212733                    0.996156       3.965077      11.076064       0.478472       1.111473      -0.753036      -0.043888      -0.003773      -0.019532       0.048186      -0.005987       0.005279       0.013068       0.033133      -0.022973      -0.024915       0.003112       0.021803              2.384224       2.778674       0.221919       0.489236       2.214416       0.391545       2.159583           0.000029
          538              H       3.260352      19.849690      33.688102       0.108744       1.902489 0.15844115E+02  0.18050313E+03                                 2.353374                            2.188264      -1.288942       2.230804                    0.996251       3.915681      10.988981       0.474380       1.133346      -0.747064      -0.044966       0.024903       0.013045       0.053031      -0.010021       0.000813       0.011114       0.032496      -0.032957      -0.023330      -0.001408       0.024738              2.465451       2.642165      -0.587911      -0.404677       2.562681       0.481726       2.191508           0.000014
          539              H       7.515833      19.167378      33.874505       0.086676       1.572600 0.13482330E+02  0.15192238E+03                                 2.252822                            2.151384      -1.623595       2.053843                    0.994157       4.743160      14.572600       0.422228       1.287367      -0.702679       0.048528       0.010953       0.002522       0.049812      -0.010199       0.002788       0.009952       0.028290      -0.025251      -0.021429      -0.000224       0.021653              2.313848       2.475371       0.225367       0.407630       2.108996       0.237904       2.357179          -0.000009
          540              H       7.360642      17.597752      32.044568       0.121857       1.295502 0.10218383E+02  0.10832052E+03                                 2.059069                            1.934936      -1.643927       2.086756                    0.989911       4.362003      13.351931       0.420528       1.373986      -0.685677       0.047833      -0.014104      -0.013773       0.051736      -0.005655       0.005919       0.012297       0.023362      -0.030967      -0.022560       0.004010       0.018551              2.178264       2.259547      -0.432594      -0.385469       2.245406       0.430431       2.029839           0.000005
          541              H       2.310606       8.066642      22.083995       0.119628       1.994339 0.16823354E+02  0.19582647E+03                                 2.497246                            2.306517      -1.367949       2.207723                    0.994924       4.019103      11.646553       0.443726       1.185856      -0.733854       0.032314       0.024798      -0.037160       0.055137       0.008710      -0.011211       0.001855       0.005780       0.048391      -0.019260      -0.001784       0.021044              2.587722       2.677153       0.722989      -0.445362       2.543363      -0.345702       2.542649          -0.000014
          542              H       0.770866       6.410010      21.296317       0.102411       1.872173 0.15420862E+02  0.17458266E+03                                 2.325872                            2.154574      -1.279452       2.230097                    0.996387       3.942884      11.048570       0.479257       1.128873      -0.747432       0.006322      -0.003378      -0.046648       0.047195       0.013377      -0.011461       0.000901       0.003674       0.057575      -0.024717       0.000848       0.023870              2.412097       1.986408       0.364727       0.215651       2.236446       0.480379       3.013438          -0.000023
          543              H      21.286928       6.018821      25.292006       0.104690       1.910268 0.16072133E+02  0.18436061E+03                                 2.384851                            2.222303      -1.299748       2.223127                    0.996071       4.006508      11.404194       0.463390       1.152297      -0.741534      -0.030781      -0.013217       0.035791       0.049022       0.014283      -0.012818       0.003933       0.000579       0.050530      -0.026044       0.003645       0.022399              2.442400       2.554601       0.656471      -0.282536       2.309607      -0.162228       2.462992          -0.000010
[truncated: 152,771 more chars]
