# Supplementary material for: A collection of forcefield precursors for metal–organic frameworks
Source: RSC Adv. 2019 Nov 13;9(63):36492–507. doi: 10.1039/c9ra07327b (PMC9075174; doi:10.1039/c9ra07327b)
Supplement: RA-009-C9RA07327B-s4461 [file RA-009-C9RA07327B-s4461.xyz]

  264
jmolscript: load "" {1 1 1} spacegroup "x,y,z" unitcell [{     16.129200     0.000000     0.000000 }, {     -0.717467    16.113235     0.000000 }, {     -0.717467    -0.750124    16.095765 }]
In    11.533046     2.288213     6.597493     1.551094
In     5.964380    11.810046     2.592867     1.551095
In     1.772929     6.049232    11.917948     1.551095
In    12.921337     3.739696     9.498272     1.551094
In     3.161220     8.879295    13.502898     1.551095
In     8.729886    13.322852     4.177817     1.551095
In    10.031818     5.113750     8.047883     1.543858
In     7.347133    10.368900     5.482861     1.543860
In     4.662448     7.562016    10.612904     1.543860
H      7.618319     0.142173     6.249986     0.115582
H      4.790884    15.487844     5.639956     0.142445
H      4.116220     3.087731     5.730092     0.127725
H      6.163566     3.837040     6.489812     0.107537
H     15.401126     1.850920     4.574416     0.120549
H      1.360606     1.174646     3.803429     0.139112
H      2.735754     1.701765     7.602030     0.120166
H      0.736472     2.323110     8.237813     0.116057
H     10.288930     3.661153     2.657411     0.128065
H      9.598759     4.482565     0.590715     0.139661
H      9.190523     8.143426     2.182586     0.141389
H      9.720584     7.319878     4.260549     0.112202
H      5.891536     7.888197     0.432976     0.115582
H      4.694858     5.004677    15.733610     0.142445
H      5.391513     4.360364     3.351138     0.127725
H      6.023738     6.437889     4.135002     0.107537
H      3.793772    15.585309     2.061867     0.120549
H      3.680392     1.525830     1.350435     0.139112
H      7.385434     3.067312     2.053820     0.120166
H      8.079934     1.096974     2.704089     0.116057
H      2.023955    10.389244     3.780895     0.128065
H     -0.045958     9.606223     4.505205     0.139661
H      1.390516     9.261544     8.236203     0.141389
H      3.478894     9.885119     7.510284     0.112202
H     -0.196850     5.888608     7.899801     0.115582
H     15.259403     5.378958     5.731702     0.142445
H      2.901575     5.526052     4.511643     0.127725
H      3.559071     6.188180     6.623407     0.107537
H      1.164008     3.849361    15.664398     0.120549
H      1.112960     3.733595     1.587042     0.139113
H      1.578387     7.463032     3.159599     0.120167
H      2.288050     8.189819     1.221669     0.116057
H      3.199852     2.168439    10.553993     0.128065
H      4.051151     0.134380     9.805540     0.139661
H      7.726547     1.735930     9.634925     0.141389
H      6.880236     3.788695    10.224030     0.112202
H     14.891116     7.746008     9.845779     0.115582
H     -0.565137     9.888031    10.455809     0.142444
H     11.792691    11.113615    10.365673     0.127725
H     11.135195     9.034965     9.605953     0.107537
H     13.530258    -0.105104    11.521349     0.120549
H     13.581306    13.951600    12.292336     0.139112
H     13.115879    12.554367     8.493735     0.120166
H     12.406216    14.524030     7.857952     0.116057
H     11.494414     4.921508    13.438354     0.128065
H     10.643115     5.574458    15.505050     0.139661
H      6.967719     5.819445    13.913179     0.141389
H      7.814030     5.326542    11.835216     0.112202
H      7.075947     9.126520    15.662789     0.115582
H      9.903382    10.450280     0.362155     0.142444
H     10.578046     9.782975    12.744627     0.127725
H      8.530700     9.058962    11.960763     0.107537
H     -0.706860    10.879820    14.033898     0.120550
H     13.333660    11.618489    14.745330     0.139113
H     11.958512     7.848546    14.041945     0.120166
H     13.957794     7.242378    13.391676     0.116057
H      4.405336    12.879020    12.314870     0.128065
H      5.095507    14.981715    11.590560     0.139661
H      5.503743    13.561995     7.859562     0.141389
H      4.973682    11.447946     8.585481     0.112202
H      8.802730    15.297826     8.195964     0.115582
H      9.999408    -0.120457    10.364063     0.142444
H      9.302753    12.218595    11.584122     0.127725
H      8.670528    11.532297     9.472358     0.107537
H     10.900494    14.029026     0.431367     0.120550
H     11.013874    14.085173    14.508723     0.139113
H      7.308832    13.454312    12.936166     0.120166
H      6.614332    12.713022    14.874096     0.116057
H     12.670311    12.069968     5.541772     0.128065
H     14.740224    11.309992     6.290225     0.139661
H     13.303750     7.566993     6.460840     0.141389
H     11.215372     8.321154     5.871735     0.112202
C      8.452904     2.574606     6.921179     0.618992
C      7.118412     2.079875     6.438306    -0.061025
C      6.913023     0.742038     6.171116    -0.060078
C      5.659818     0.280017     5.781599    -0.211540
C      4.652826     1.191771     5.614203     0.297603
C      4.817679     2.490600     5.854030    -0.232264
C      6.051707     2.935944     6.290225    -0.077610
C     14.582390     2.637409     6.956590     0.602771
C     -0.193066     2.155643     6.472107    -0.047961
C     -0.009988     1.804055     5.165131    -0.066272
C      1.225651     1.380933     4.701573    -0.220563
C      2.253550     1.270125     5.627079     0.263661
C      2.033512     1.702802     6.992000    -0.206442
C      0.872504     2.082535     7.349326    -0.065568
C     10.475423     4.881427     4.997735     0.612216
C     10.047745     5.405612     3.673054    -0.065542
C     10.035886     4.551732     2.564055    -0.065496
C      9.644120     5.042638     1.331120    -0.226005
C      9.316542     6.421897     1.228107     0.295042
C      9.377508     7.239431     2.287208    -0.207743
C      9.714148     6.753285     3.521753    -0.065011
C      6.411088     8.746743     2.894019     0.618992
C      6.011586     7.393140     2.377344    -0.061025
C      5.816305     7.178853     1.028519    -0.060078
C      5.504828     5.910537     0.548866    -0.211540
C      5.340170     4.895215     1.451838     0.297603
C      5.511761     5.067872     2.760424    -0.232265
C      5.871448     6.319139     3.225591    -0.077610
C      6.170849    14.871606     2.958402     0.602771
C      6.367026     0.090244     2.454604    -0.047961
C      5.070967     0.215795     2.042553    -0.066272
C      4.573083     1.430489     1.598309    -0.220564
C      5.456101     2.498724     1.530707     0.263661
C      6.807858     2.338658     2.026457    -0.206442
C      7.198427     1.193890     2.422413    -0.065568
C      4.294380    10.677016     5.108796     0.612216
C      2.967091    10.189815     5.570744    -0.065542
C      1.900631    10.130459     4.666162    -0.065496
C      0.664847     9.683280     5.099138    -0.226005
C      0.512473     9.348592     6.472107     0.295042
C      1.528646     9.454865     7.338059    -0.207743
C      2.768267     9.847034     6.909912    -0.065011
C      2.196052     6.515223     8.871986     0.618992
C      1.761172     6.095961     7.495798    -0.061025
C      0.433795     5.841384     7.218951    -0.060078
C      0.027977     5.511528     5.929680    -0.211540
C      0.983622     5.389258     4.957496     0.297603
C      2.273832     5.618469     5.190884    -0.232264
C      2.663843     5.995877     6.462450    -0.077610
C      1.986137     6.265400    14.993205     0.602771
C      2.162098     6.469605     0.204416    -0.047961
C      1.802713     5.156260     0.310648    -0.066272
C      1.325046     4.636614     1.503344    -0.220564
C      1.168624     5.513542     2.567275     0.263661
C      1.610661     6.886321     2.430461    -0.206443
C      2.041663     7.296468     1.305367    -0.065568
C      4.410622     4.495025    10.903271     0.612216
C      4.953313     3.190585    10.438104    -0.065542
C      4.100805     2.085109    10.336700    -0.065496
C      4.608652     0.870713     9.910163    -0.226005
C      6.001118     0.780191     9.639754     0.295042
C      6.815130     1.833615     9.786225    -0.207743
C      6.314490     3.052173    10.158037    -0.065010
C     12.498214     6.804049     9.174586     0.618992
C     12.933094     8.159227     9.657459    -0.061025
C     14.260471     8.423923     9.924649    -0.060078
C     14.666289     9.696440    10.314166    -0.211540
C     13.710644    10.661878    10.481562     0.297603
C     12.420434    10.439413    10.241735    -0.232264
C     12.030423     9.186796     9.805540    -0.077610
C     12.708129     0.677836     9.139175     0.602771
C     12.532168    15.460098     9.623658    -0.047961
C     12.891553    15.292840    10.930634    -0.066272
C     13.369220    14.077246    11.394192    -0.220563
C     13.525642    13.055293    10.468686     0.263661
C     13.083605    13.255866     9.103765    -0.206442
C     12.652603    14.398834     8.746439    -0.065568
C     10.283644     4.680919    11.098030     0.612216
C      9.740953     5.084856    12.422711    -0.065542
C     10.593461     5.134686    13.531710    -0.065496
C     10.085614     5.504227    14.764645    -0.226005
C      8.693148     5.770129    14.867658     0.295042
C      7.879136     5.672857    13.808557    -0.207743
C      8.379776     5.358176    12.574012    -0.065011
C      6.241362     8.569292    13.201746     0.618992
C      7.575854     9.028610    13.718421    -0.061025
C      7.781243     9.233230    15.067246    -0.060078
C      9.034448     9.600816    15.546899    -0.211540
C     10.041440     9.810476    14.643927     0.297603
C      9.876587     9.631374    13.335341    -0.232264
C      8.642559     9.216384    12.870174    -0.077610
C      0.111876     8.536844    13.137363     0.602771
C     14.887332     8.998373    13.641161    -0.047961
C     14.704254    10.287565    14.053212    -0.066272
C     13.468615    10.730922    14.497456    -0.220564
C     12.440716     9.801261    14.565058     0.263661
C     12.660754     8.457962    14.069308    -0.206442
C     13.821762     8.118702    13.673352    -0.065568
C      4.218843    10.598041    10.986969     0.612216
C      4.646521    11.945689    10.525021    -0.065542
C      4.658380    13.013734    11.429603    -0.065496
C      5.050146    14.268186    10.996627    -0.226005
C      5.377724    14.435296     9.623658     0.295042
C      5.316758    13.415402     8.757706    -0.207743
C      4.980118    12.159563     9.185853    -0.065011
C      8.283178    12.879420     7.223779     0.618992
C      8.682680    13.332519     8.599967    -0.061025
C      8.877961    14.669906     8.876814    -0.060078
C      9.189438    15.089995    10.166085    -0.211540
C      9.354096    14.140735    11.138269     0.297603
C      9.182505    12.841606    10.904881    -0.232264
C      8.822818    12.435193     9.633315    -0.077610
C      8.523417    13.100239     1.102560     0.602771
C      8.327240    12.915369    15.891349    -0.047961
C      9.623299    13.332819    15.785117    -0.066272
C     10.121183    13.833128    14.592421    -0.220564
C      9.238165    13.950387    13.528490     0.263661
C      7.886408    13.447723    13.665304    -0.206442
C      7.495839    12.998904    14.790398    -0.065568
C     10.399886    10.756904     5.192494     0.612216
C     11.727175    10.272776     5.657661    -0.065542
C     12.793635    11.173614     5.759065    -0.065496
C     14.029419    10.720289     6.185602    -0.226005
C     14.181793     9.333228     6.456011     0.295042
C     13.165620     8.473163     6.309540    -0.207743
C     11.925999     8.919102     5.937728    -0.065011
C     10.789649    -0.237752     5.101553     0.427269
C      4.622084    11.006145     0.000000     0.427269
C     -0.717467     4.594718    10.994212     0.427269
O      8.466033     3.778887     7.288162    -0.593482
O      9.418358     1.745900     6.897035    -0.579079
O      3.440126     0.672606     5.171569    -0.237368
O     14.501787     3.116373     8.123533    -0.586424
O     13.615569     2.591165     6.116391    -0.586353
O     10.406248     5.680939     5.994063    -0.590123
O     10.877371     3.664239     5.046022    -0.564879
O     11.587990     0.756286     5.070166    -0.449104
O      6.720719     8.773672     4.114078    -0.593482
O      6.382589     9.711885     2.065087    -0.579079
O      4.976542     3.665123     0.912630    -0.237368
O      7.316683    14.841943     3.491171    -0.586424
O      5.377549    13.868504     2.873094    -0.586353
O      5.254537    10.650525     5.953823    -0.590124
O      4.381296    11.083233     3.895175    -0.564879
O      4.509020    11.800243     0.991499    -0.449104
O      3.398556     6.878704     8.955684    -0.593482
O      1.325220     6.447921     9.797492    -0.579079
O      0.518914     5.004579     3.703636    -0.237368
O      2.468213     7.433834    14.988376    -0.586424
O      1.982946     5.471172    13.987220    -0.586353
O      5.212420     5.491835    10.916148    -0.590123
O      3.176759     4.527087    11.252549    -0.564879
O      0.240075     4.524178    11.833606    -0.449104
O     11.295710     6.737363     8.807603    -0.593482
O     13.369046     5.876413     9.198730    -0.579079
O     14.175352    11.896470    10.924196    -0.237368
O     12.226053     0.737054     7.972232    -0.586423
O     12.711320     1.645757     9.979374    -0.586353
O      9.481846     4.714461    10.101702    -0.590123
O     11.517507     4.333512    11.049743    -0.564879
O     14.454191     3.752950    11.025599    -0.449104
O      6.228233     8.258770    11.981687    -0.593482
O      5.275908     8.554831    14.030678    -0.579079
O     11.254140    10.228461    15.183135    -0.237368
O      0.192479     7.393463    12.604594    -0.586424
O      1.078697     9.373979    13.222671    -0.586353
O      4.288018     9.640013    10.141942    -0.590123
O      3.816895    10.493142    12.200590    -0.564879
O      3.106276    10.333650    15.104266    -0.449105
O      7.973547    11.661937     7.140081    -0.593482
O      8.311677    13.752383     6.298273    -0.579079
O      9.717724    14.622094    12.392129    -0.237368
O      7.377583    12.566666     1.107389    -0.586424
O      9.316717    13.138756     2.108545    -0.586353
O      9.439729     9.911559     5.179617    -0.590124
O     10.312970    11.988120     4.843216    -0.564879
O     10.185246    14.922027     4.262159    -0.449104
O     11.528476     3.682251     8.047883    -1.101343
O      7.347133    11.867041     4.052914    -1.101343
O      3.165790     7.495375    12.042851    -1.101342
O      8.877552     6.935942     0.000000    -0.241662
O     -0.717467     8.854402     6.928422    -0.241662
O      6.534181    -0.427233     9.167343    -0.241662

The following XYZ coordinates are in angstroms. Other properties are in atomic units.
The sperically averaged electron density of each atom fit to a function of the form exp(a - br)
eigen_1, eigen_2 and eigen_3 are the three eigenvalues of traceless quadrupole moment tensor
  atom number  atomic symbol              X              Y              Z     net charge C6 coefficient C8 coefficient C10 coefficient fluctuating dipole atomic polarizability isotropic forcefield polarizability              a              b squared Pearson coefficient          <r^3>          <r^4>         wp_QDO          m_QDO          q_QDO       dipole_x       dipole_y       dipole_z         dipole            Qxy            Qxz            Qyz     Q(x^2-y^2)  Q(3z^2 - R^2)        eigen_1        eigen_2        eigen_3 static polarizability      alpha(xx)      alpha(xy)      alpha(xz)      alpha(yy)      alpha(yz)      alpha(zz) atomic spin moment
            1             In      11.533046       2.288213       6.597493       1.551094     165.098844 0.35342957E+04  0.12758434E+06                                19.942779                           15.850412       0.722973       1.971826                    0.998282      71.048676     185.555600       0.636505       0.266569      -1.308360       0.020722      -0.002031      -0.010254       0.023210       0.021572      -0.044631      -0.004097      -0.047546       0.170329      -0.073389      -0.000954       0.074343             24.892700      29.603370       0.205638       4.927638      25.437998      -0.668725      19.636732          -0.001308
            2             In       5.964380      11.810046       2.592867       1.551095     165.098819 0.35342955E+04  0.12758433E+06                                19.942777                           15.850411       0.722973       1.971826                    0.998282      71.048676     185.555602       0.636505       0.266569      -1.308360      -0.011060       0.020250      -0.002506       0.023210      -0.040555      -0.002089       0.019397       0.116858      -0.014590      -0.073390      -0.000954       0.074344             24.892696      19.294448       4.453699      -0.954018      30.020413       0.392762      25.363226          -0.001308
            3             In       1.772929       6.049232      11.917948       1.551095     165.098827 0.35342957E+04  0.12758434E+06                                19.942778                           15.850412       0.722973       1.971826                    0.998282      71.048678     185.555608       0.636505       0.266569      -1.308360      -0.002951      -0.011203       0.020112       0.023210      -0.003203       0.023476      -0.039603      -0.067335      -0.162247      -0.073390      -0.000954       0.074343             24.892696      25.427956      -0.887206      -0.021604      19.203276       4.407864      30.046855          -0.001307
            4             In      12.921337       3.739696       9.498272       1.551094     165.098829 0.35342951E+04  0.12758432E+06                                19.942778                           15.850410       0.722972       1.971826                    0.998282      71.048677     185.555611       0.636505       0.266569      -1.308360       0.002951      -0.020611       0.010254       0.023210       0.023599      -0.002107      -0.044769       0.043524       0.170330      -0.073390      -0.000953       0.074343             24.892699      25.427963       0.019723      -0.887250      29.613401       4.893015      19.636732          -0.001307
            5             In       3.161220       8.879295      13.502898       1.551095     165.098817 0.35342951E+04  0.12758431E+06                                19.942776                           15.850410       0.722973       1.971826                    0.998282      71.048674     185.555590       0.636506       0.266569      -1.308360      -0.020722       0.010148       0.002506       0.023209      -0.045587       0.019471      -0.001224      -0.109186      -0.014590      -0.073390      -0.000954       0.074344             24.892695      29.603365       4.912720       0.434814      19.711498      -0.935599      25.363223          -0.001308
            6             In       8.729886      13.322852       4.177817       1.551095     165.098822 0.35342954E+04  0.12758433E+06                                19.942777                           15.850411       0.722973       1.971826                    0.998282      71.048673     185.555584       0.636505       0.266569      -1.308360       0.011060       0.003446      -0.020112       0.023210      -0.000199      -0.040608       0.021691       0.067639      -0.162247      -0.073390      -0.000954       0.074344             24.892696      19.294444      -1.160311       4.404460      25.336790       0.174493      30.046854          -0.001308
            7             In      10.031818       5.113750       8.047883       1.543858      98.834577 0.20766513E+04  0.66409322E+05                                14.603008                           12.389697       0.971621       2.051179                    0.999162      69.631991     177.864910       0.690958       0.277197      -1.280491      -0.060425       0.057794      -0.000000       0.083614      -0.139019      -0.033752      -0.035289       0.012379      -0.451133      -0.172374      -0.041971       0.214345             17.231693      15.466606       4.267682       1.577892      15.846650       1.649715      20.381823           0.000313
            8             In       7.347133      10.368900       5.482861       1.543860      98.834523 0.20766497E+04  0.66409254E+05                                14.603002                           12.389691       0.971622       2.051180                    0.999162      69.631974     177.864839       0.690958       0.277197      -1.280491       0.000000      -0.060485       0.057731       0.083614      -0.037269      -0.039045      -0.142318      -0.222253       0.195727      -0.172374      -0.041972       0.214346             17.231687      20.086721       1.583222       1.658726      15.598432       4.414667      16.009906           0.000312
            9             In       4.662448       7.562016      10.612904       1.543860      98.834530 0.20766499E+04  0.66409262E+05                                14.603002                           12.389692       0.971622       2.051180                    0.999162      69.631976     177.864845       0.690958       0.277197      -1.280491       0.060424       0.002690      -0.057730       0.083613      -0.027244      -0.140439      -0.045338       0.227999       0.195723      -0.172374      -0.041971       0.214345             17.231686      15.466601       1.377506       4.336512      20.218552       1.853462      16.009907           0.000312
           10              H       7.618319       0.142173       6.249986       0.115582       0.939026 0.66692286E+01  0.63784028E+02                                 1.693943                            1.593437      -1.293191       2.272667                    0.993477       3.776201      11.114909       0.448584       1.427663      -0.676588       0.029052      -0.028243       0.002202       0.040577      -0.004231       0.006286       0.001248      -0.011083      -0.029264      -0.013365       0.001479       0.011886              1.761758       1.966217      -0.462449       0.111688       1.878994      -0.078221       1.440062           0.001810
           11              H       4.790884      15.487844       5.639956       0.142445       0.988214 0.71207291E+01  0.67916365E+02                                 1.653138                            1.574233      -0.828552       2.509768                    0.999475       3.232811       8.927521       0.492052       1.305104      -0.705291      -0.003318      -0.036858      -0.006362       0.037550      -0.000403       0.004335       0.002327      -0.011370      -0.046263      -0.016624       0.003041       0.013582              1.693934       1.416698       0.011124       0.016359       2.233818       0.123688       1.431285          -0.000082
           12              H       4.116220       3.087731       5.730092       0.127725       0.960767 0.68438854E+01  0.65388184E+02                                 1.675071                            1.578649      -1.152267       2.333882                    0.996657       3.616962      10.384128       0.469472       1.365526      -0.689291      -0.019490       0.022806      -0.004058       0.030273      -0.001805       0.007281       0.002287      -0.010495      -0.027053      -0.013609       0.003472       0.010137              1.735704       2.071345      -0.471488       0.082643       1.799858      -0.129094       1.335908          -0.000001
           13              H       6.163566       3.837040       6.489812       0.107537       1.058704 0.79215969E+01  0.77067402E+02                                 1.673599                            1.615741      -0.859582       2.465245                    0.999261       3.379370       9.217397       0.509432       1.235839      -0.719868       0.002921       0.036690       0.008665       0.037812      -0.004677       0.002709       0.002844      -0.015531      -0.037517      -0.013690      -0.001776       0.015467              1.684964       1.529579       0.064438       0.068111       2.103918       0.088356       1.421396           0.000009
           14              H      15.401126       1.850920       4.574416       0.120549       1.133510 0.82852910E+01  0.80850432E+02                                 1.708922                            1.619074      -0.843030       2.485912                    0.999369       3.229875       8.590080       0.529023       1.186470      -0.733224      -0.031870       0.000412      -0.028052       0.042459      -0.002184       0.009617       0.004704       0.013968       0.033935      -0.014721      -0.002719       0.017440              1.736532       2.138240      -0.023323       0.348423       1.386155      -0.004687       1.685200           0.000237
           15              H       1.360606       1.174646       3.803429       0.139112       1.037140 0.73939365E+01  0.69876664E+02                                 1.587081                            1.510981      -0.837855       2.495344                    0.999590       3.064906       7.928180       0.559727       1.157906      -0.740359       0.001652      -0.006632      -0.034839       0.035503      -0.006081       0.002776       0.005068       0.019255       0.033901      -0.018121       0.005517       0.012604              1.587915       1.435338      -0.047757      -0.153714       1.335406       0.170040       1.993002          -0.000015
           16              H       2.735754       1.701765       7.602030       0.120166       0.979719 0.70192184E+01  0.67045147E+02                                 1.650922                            1.563236      -1.228532       2.296599                    0.995765       3.566889      10.020745       0.491174       1.305545      -0.701688       0.017520       0.004235       0.025583       0.031295      -0.004947      -0.000359       0.006523       0.008652       0.022011      -0.012029       0.001804       0.010225              1.687108       2.128537      -0.096159       0.425968       1.276873      -0.045545       1.655914          -0.000011
           17              H       0.736472       2.323110       8.237813       0.116057       1.024324 0.75699850E+01  0.72902152E+02                                 1.648375                            1.587621      -0.806193       2.498015                    0.999559       3.313990       9.028289       0.509367       1.248619      -0.717165      -0.001700       0.008850       0.037542       0.038609      -0.000165       0.003516       0.003672       0.010323       0.043297      -0.012910      -0.002696       0.015605              1.642424       1.568674      -0.097457      -0.182017       1.389163       0.193161       1.969435           0.000259
           18              H      10.288930       3.661153       2.657411       0.128065       1.028040 0.73460217E+01  0.69532319E+02                                 1.596022                            1.520808      -0.791483       2.515036                    0.999801       3.106964       8.127410       0.548080       1.180668      -0.734421       0.013499      -0.041288       0.001530       0.043465      -0.005557       0.000992       0.006348      -0.025069      -0.007998      -0.012958      -0.003945       0.016903              1.608794       1.346189      -0.165322       0.085181       2.031024      -0.170196       1.449171           0.000110
           19              H       9.598759       4.482565       0.590715       0.139661       1.045889 0.77105881E+01  0.74031856E+02                                 1.629033                            1.569494      -0.928017       2.453875                    0.999087       3.160330       8.385134       0.532490       1.198018      -0.730169      -0.001456      -0.028562      -0.024371       0.037575      -0.006759       0.007147       0.007919      -0.025194       0.004125      -0.019044       0.002625       0.016419              1.638642       1.297443       0.054525       0.005204       1.596089       0.250906       2.022393          -0.000002
           20              H       9.190523       8.143426       2.182586       0.141389       0.921679 0.65424502E+01  0.61372223E+02                                 1.599329                            1.523814      -0.827362       2.507598                    0.999288       3.280633       9.119232       0.490591       1.330929      -0.698656      -0.006937       0.036202      -0.001346       0.036886      -0.004155       0.004806       0.000000      -0.027698       0.002282      -0.016176       0.002058       0.014117              1.630845       1.344689      -0.180935       0.030612       2.065478      -0.111172       1.482368          -0.000100
           21              H       9.720584       7.319878       4.260549       0.112202       1.065022 0.76101876E+01  0.74464552E+02                                 1.769691                            1.645886      -1.279885       2.272199                    0.993998       3.742049      10.777235       0.468939       1.334859      -0.695079      -0.000691       0.025904       0.028474       0.038500      -0.002327       0.001808       0.004005      -0.013133       0.013524      -0.009677       0.001254       0.008423              1.843458       1.443240       0.049886       0.190713       1.897615       0.462591       2.189520           0.000005
           22              H       5.891536       7.888197       0.432976       0.115582       0.939026 0.66692277E+01  0.63784022E+02                                 1.693943                            1.593438      -1.293191       2.272667                    0.993477       3.776202      11.114915       0.448584       1.427663      -0.676588       0.002219       0.029179      -0.028110       0.040577       0.006043       0.000480      -0.003916      -0.010278       0.031473      -0.013365       0.001479       0.011886              1.761758       1.437485       0.109553      -0.077879       1.977022      -0.460669       1.870769           0.001810
           23              H       4.694858       5.004677      15.733610       0.142445       0.988214 0.71207313E+01  0.67916391E+02                                 1.653138                            1.574234      -0.828552       2.509768                    0.999475       3.232811       8.927521       0.492052       1.305104      -0.705291      -0.004487      -0.003521      -0.037114       0.037550       0.003550       0.000985      -0.000157      -0.018304       0.040648      -0.016624       0.003041       0.013582              1.693934       1.420105       0.015975       0.085219       1.418114       0.015680       2.243582          -0.000082
           24              H       5.391513       4.360364       3.351138       0.127725       0.960768 0.68438887E+01  0.65388218E+02                                 1.675070                            1.578649      -1.152267       2.333882                    0.996657       3.616963      10.384128       0.469472       1.365525      -0.689291      -0.004244      -0.019698       0.022593       0.030273       0.006952       0.001468      -0.001400      -0.009725       0.029785      -0.013609       0.003472       0.010137              1.735703       1.341061       0.071985      -0.129181       2.079202      -0.473344       1.786846          -0.000001
           25              H       6.023738       6.437889       4.135002       0.107537       1.058704 0.79215965E+01  0.77067403E+02                                 1.673599                            1.615741      -0.859582       2.465245                    0.999261       3.379369       9.217397       0.509432       1.235840      -0.719868       0.006811       0.003227       0.037053       0.037812       0.002415       0.001798      -0.004471      -0.011675       0.042676      -0.013690      -0.001776       0.015467              1.684965       1.409105       0.059673       0.053174       1.535132       0.069973       2.110657           0.000009
           26              H       3.793772      15.585309       2.061867       0.120549       1.133510 0.82852935E+01  0.80850469E+02                                 1.708923                            1.619075      -0.843030       2.485911                    0.999369       3.229874       8.590080       0.529023       1.186471      -0.733223      -0.026595      -0.033086      -0.000894       0.042459       0.010092       0.005869      -0.001474       0.007731      -0.036451      -0.014721      -0.002719       0.017440              1.736532       1.654856       0.327607       0.009546       2.168374      -0.006659       1.386368           0.000237
           27              H       3.680392       1.525830       1.350435       0.139112       1.037137 0.73939157E+01  0.69876424E+02                                 1.587079                            1.510979      -0.837792       2.495373                    0.999591       3.064902       7.928169       0.559727       1.157907      -0.740359      -0.034532       0.000116      -0.008247       0.035503       0.003346       0.006540      -0.005660       0.006223      -0.044247      -0.018121       0.005517       0.012604              1.587914       1.988140      -0.126710       0.202125       1.422957      -0.045915       1.352644          -0.000015
           28              H       7.385434       3.067312       2.053820       0.120166       0.979718 0.70192118E+01  0.67045071E+02                                 1.650921                            1.563236      -1.228532       2.296599                    0.995765       3.566889      10.020745       0.491175       1.305545      -0.701688       0.024553       0.018631       0.005422       0.031295       0.000141       0.007422      -0.004633       0.006038      -0.022063      -0.012029       0.001804       0.010225              1.687107       1.622040       0.407431      -0.024303       2.165824      -0.077382       1.273458          -0.000011
           29              H       8.079934       1.096974       2.704089       0.116057       1.024324 0.75699838E+01  0.72902136E+02                                 1.648374                            1.587621      -0.806193       2.498015                    0.999559       3.313991       9.028291       0.509367       1.248619      -0.717165       0.037128      -0.000049       0.010588       0.038609       0.004221       0.004898       0.000217       0.015398      -0.035934      -0.012910      -0.002695       0.015605              1.642424       1.965213      -0.159626       0.223798       1.553672      -0.095965       1.408386           0.000259
           30              H       2.023955      10.389244       3.780895       0.128065       1.028040 0.73460261E+01  0.69532380E+02                                 1.596023                            1.520809      -0.791484       2.515035                    0.999801       3.106966       8.127420       0.548079       1.180669      -0.734420       0.002847       0.013639      -0.041172       0.043465       0.001599       0.005791      -0.005252       0.007727       0.043266      -0.012958      -0.003945       0.016903              1.608796       1.457778       0.097754      -0.189151       1.354673      -0.169759       2.013936           0.000110
           31              H      -0.045958       9.606223       4.505205       0.139661       1.045889 0.77105898E+01  0.74031888E+02                                 1.629034                            1.569496      -0.928017       2.453876                    0.999087       3.160331       8.385142       0.532489       1.198019      -0.730168      -0.022927      -0.002478      -0.029666       0.037575       0.008044       0.007673      -0.006084       0.012566       0.037870      -0.019044       0.002625       0.016419              1.638643       1.996513       0.033788       0.266942       1.299067       0.066649       1.620349          -0.000002
           32              H       1.390516       9.261544       8.236203       0.141389       0.921679 0.65424484E+01  0.61372203E+02                                 1.599329                            1.523814      -0.827362       2.507598                    0.999288       3.280633       9.119232       0.490591       1.330929      -0.698656      -0.002718      -0.007065       0.036100       0.036886       0.005642      -0.000415      -0.003949       0.014071       0.040324      -0.016176       0.002058       0.014117              1.630845       1.490209       0.045481      -0.129694       1.348451      -0.185266       2.053874          -0.000100
           33              H       3.478894       9.885119       7.510284       0.112202       1.065021 0.76101792E+01  0.74464457E+02                                 1.769691                            1.645886      -1.279884       2.272200                    0.993998       3.742048      10.777235       0.468939       1.334860      -0.695079       0.027241       0.000521       0.027201       0.038500       0.002483       0.004092      -0.002060       0.012564       0.014057      -0.009677       0.001254       0.008423              1.843458       2.127748       0.218663       0.471079       1.461355       0.079744       1.941271           0.000005
           34              H      -0.196850       5.888608       7.899801       0.115582       0.939027 0.66692329E+01  0.63784078E+02                                 1.693943                            1.593437      -1.293191       2.272667                    0.993477       3.776203      11.114915       0.448585       1.427662      -0.676588      -0.029507       0.000907       0.027839       0.040577       0.001140      -0.003672       0.005901       0.021098      -0.001344      -0.013365       0.001479       0.011886              1.761758       1.920269      -0.061397      -0.467861       1.431060       0.085081       1.933946           0.001810
           35              H      15.259403       5.378958       5.731702       0.142445       0.988214 0.71207286E+01  0.67916362E+02                                 1.653138                            1.574234      -0.828552       2.509768                    0.999475       3.232811       8.927522       0.492052       1.305104      -0.705291      -0.036674      -0.006124      -0.005245       0.037550       0.002124       0.000203       0.003604       0.029204       0.007160      -0.016624       0.003041       0.013582              1.693934       2.231212       0.120499       0.053058       1.429227       0.022307       1.421362          -0.000082
           36              H       2.901575       5.526052       4.511643       0.127725       0.960768 0.68438890E+01  0.65388223E+02                                 1.675070                            1.578649      -1.152267       2.333882                    0.996657       3.616963      10.384129       0.469472       1.365525      -0.689291       0.023651      -0.003195      -0.018625       0.030273       0.002021      -0.001238       0.006965       0.019582      -0.000630      -0.013609       0.003472       0.010137              1.735703       1.842300      -0.110074      -0.487339       1.330265       0.044259       2.034545          -0.000001
           37              H       3.559071       6.188180       6.623407       0.107537       1.058704 0.79215943E+01  0.77067374E+02                                 1.673599                            1.615741      -0.859582       2.465245                    0.999261       3.379370       9.217398       0.509432       1.235839      -0.719868       0.036523       0.008444       0.004948       0.037812       0.002902      -0.003838       0.002327       0.027149      -0.004972      -0.013690      -0.001776       0.015467              1.684964       2.097054       0.080971       0.093576       1.414952       0.066312       1.542887           0.000009
           38              H       1.164008       3.849361      15.664398       0.120549       1.133511 0.82852976E+01  0.80850510E+02                                 1.708923                            1.619075      -0.843029       2.485912                    0.999369       3.229875       8.590080       0.529023       1.186470      -0.733224       0.001829      -0.026540      -0.033091       0.042459       0.004397      -0.002594       0.010249      -0.022795       0.006125      -0.014721      -0.002719       0.017440              1.736532       1.389716      -0.017522      -0.057530       1.653821       0.325459       2.166059           0.000236
           39              H       1.112960       3.733595       1.587042       0.139113       1.037137 0.73939149E+01  0.69876401E+02                                 1.587077                            1.510977      -0.837854       2.495344                    0.999590       3.064903       7.928166       0.559728       1.157905      -0.740359      -0.006699      -0.034864      -0.000268       0.035503       0.005256      -0.006675       0.003354      -0.025703       0.011085      -0.018121       0.005517       0.012604              1.587912       1.339846       0.178938      -0.043726       2.005358      -0.119225       1.418533          -0.000015
           40              H       1.578387       7.463032       3.159599       0.120167       0.979717 0.70192049E+01  0.67044987E+02                                 1.650920                            1.563235      -1.228532       2.296599                    0.995765       3.566887      10.020738       0.491175       1.305545      -0.701688       0.003452       0.024731       0.018863       0.031295       0.006773      -0.005002       0.000264      -0.014865       0.000629      -0.012029       0.001804       0.010225              1.687106       1.287103      -0.058158      -0.136481       1.617524       0.400182       2.156691          -0.000011
           41              H       2.288050       8.189819       1.221669       0.116057       1.024323 0.75699817E+01  0.72902119E+02                                 1.648374                            1.587621      -0.806193       2.498014                    0.999559       3.313991       9.028294       0.509367       1.248620      -0.717165       0.008917       0.037562       0.000444       0.038609       0.003537      -0.000459       0.004428      -0.026397      -0.005136      -0.012910      -0.002696       0.015605              1.642424       1.398180       0.205738      -0.095575       1.984660      -0.153438       1.544433           0.000259
           42              H       3.199852       2.168439      10.553993       0.128065       1.028040 0.73460225E+01  0.69532332E+02                                 1.596022                            1.520808      -0.791483       2.515036                    0.999801       3.106965       8.127415       0.548080       1.180668      -0.734421      -0.041847       0.000987       0.011707       0.043465       0.006496      -0.004123       0.001685       0.017115      -0.034523      -0.012958      -0.003945       0.016903              1.608795       2.044363      -0.167378      -0.142181       1.441709       0.082599       1.340313           0.000110
           43              H       4.051151       0.134380       9.805540       0.139661       1.045889 0.77105891E+01  0.74031870E+02                                 1.629033                            1.569495      -0.928017       2.453876                    0.999087       3.160330       8.385135       0.532490       1.198018      -0.730169      -0.028469      -0.024218      -0.003856       0.037575       0.007846      -0.005253       0.008167       0.011815      -0.039317      -0.019044       0.002625       0.016419              1.638642       1.590652       0.247008       0.079166       2.019312       0.049749       1.305962          -0.000002
           44              H       7.726547       1.735930       9.634925       0.141389       0.921679 0.65424475E+01  0.61372190E+02                                 1.599329                            1.523814      -0.827362       2.507598                    0.999288       3.280633       9.119231       0.490591       1.330929      -0.698656       0.036475      -0.001097      -0.005377       0.036886      -0.000078      -0.002915       0.005492       0.013502      -0.042193      -0.016176       0.002058       0.014117              1.630844       2.080132      -0.105403      -0.153261       1.479653       0.032609       1.332749          -0.000100
           45              H       6.880236       3.788695      10.224030       0.112202       1.065022 0.76101858E+01  0.74464532E+02                                 1.769691                            1.645886      -1.279884       2.272200                    0.993998       3.742049      10.777236       0.468939       1.334859      -0.695079       0.025909       0.028421       0.001787       0.038500       0.003997      -0.001550       0.002604       0.000199      -0.026363      -0.009677       0.001254       0.008423              1.843458       1.892283       0.449905       0.090923       2.168280       0.244642       1.469812           0.000005
           46              H      14.891116       7.746008       9.845779       0.115582       0.939027 0.66692356E+01  0.63784110E+02                                 1.693944                            1.593438      -1.293191       2.272667                    0.993477       3.776202      11.114912       0.448584       1.427662      -0.676588       0.029507      -0.027767      -0.002202       0.040577      -0.003721       0.000968       0.006335       0.011791      -0.029264      -0.013365       0.001479       0.011886              1.761759       1.920268      -0.464495      -0.083112       1.924944       0.108098       1.440063           0.001810
           47              H      -0.565137       9.888031      10.455809       0.142444       0.988214 0.71207272E+01  0.67916350E+02                                 1.653139                            1.574234      -0.828552       2.509768                    0.999475       3.232811       8.927524       0.492051       1.305105      -0.705290       0.036674       0.004955       0.006362       0.037550       0.000104       0.002132       0.004434       0.011397      -0.046263      -0.016624       0.003041       0.013582              1.693934       2.231214       0.047391       0.122838       1.419304       0.021845       1.431285          -0.000082
           48              H      11.792691      11.113615      10.365673       0.127725       0.960768 0.68438891E+01  0.65388222E+02                                 1.675070                            1.578649      -1.152267       2.333882                    0.996657       3.616963      10.384128       0.469472       1.365525      -0.689291      -0.023651       0.018456       0.004058       0.030273      -0.001331       0.001961       0.007375       0.010774      -0.027053      -0.013609       0.003472       0.010137              1.735703       1.842300      -0.481686      -0.132642       2.028902       0.076819       1.335908          -0.000001
           49              H      11.135195       9.034965       9.605953       0.107537       1.058704 0.79215944E+01  0.77067375E+02                                 1.673599                            1.615741      -0.859582       2.465245                    0.999261       3.379370       9.217398       0.509432       1.235839      -0.719868      -0.036523      -0.004550      -0.008665       0.037812      -0.003969       0.002720       0.002833       0.016301      -0.037517      -0.013690      -0.001776       0.015467              1.684964       2.097054       0.089706       0.085239       1.536442       0.071974       1.421396           0.000009
           50              H      13.530258      -0.105104      11.521349       0.120549       1.133511 0.82852936E+01  0.80850459E+02                                 1.708922                            1.619074      -0.843029       2.485912                    0.999369       3.229874       8.590076       0.529023       1.186470      -0.733224      -0.001829       0.031820       0.028052       0.042459      -0.002796       0.004272       0.009817      -0.013524       0.033935      -0.014721      -0.002719       0.017440              1.736532       1.389716      -0.056652      -0.020181       2.134679       0.347869       1.685200           0.000237
           51              H      13.581306      13.951600      12.292336       0.139112       1.037139 0.73939279E+01  0.69876561E+02                                 1.587080                            1.510980      -0.837854       2.495344                    0.999590       3.064904       7.928173       0.559727       1.157906      -0.740359       0.006699      -0.001355       0.034839       0.035503      -0.006913       0.004940       0.002999      -0.018098       0.033901      -0.018121       0.005517       0.012604              1.587915       1.339847      -0.052009       0.176709       1.430895      -0.145998       1.993001          -0.000015
           52              H      13.115879      12.554367       8.493735       0.120166       0.979717 0.70192064E+01  0.67045006E+02                                 1.650920                            1.563235      -1.228533       2.296599                    0.995765       3.566888      10.020742       0.491174       1.305545      -0.701688      -0.003452      -0.017691      -0.025583       0.031295      -0.005312       0.006533      -0.000068      -0.007738       0.022011      -0.012029       0.001804       0.010225              1.687107       1.287103      -0.133625      -0.064448       2.118303       0.423520       1.655913          -0.000011
           53              H      12.406216      14.524030       7.857952       0.116057       1.024324 0.75699860E+01  0.72902162E+02                                 1.648374                            1.587621      -0.806193       2.498015                    0.999559       3.313991       9.028291       0.509367       1.248619      -0.717165      -0.008917       0.001305      -0.037542       0.038609      -0.000623       0.003512       0.003676      -0.010253       0.043297      -0.012910      -0.002695       0.015605              1.642424       1.398180      -0.105049       0.201066       1.559657      -0.173244       1.969435           0.000259
           54              H      11.494414       4.921508      13.438354       0.128065       1.028040 0.73460185E+01  0.69532284E+02                                 1.596022                            1.520808      -0.791483       2.515035                    0.999801       3.106964       8.127411       0.548080       1.180668      -0.734421       0.041847      -0.011649      -0.001530       0.043465      -0.004421       0.006297       0.001273       0.025957      -0.007998      -0.012958      -0.003945       0.016903              1.608794       2.044362      -0.134234      -0.173816       1.332850       0.077526       1.449171           0.000110
           55              H      10.643115       5.574458      15.505050       0.139661       1.045889 0.77105895E+01  0.74031874E+02                                 1.629033                            1.569495      -0.928017       2.453876                    0.999087       3.160330       8.385135       0.532490       1.198018      -0.730169       0.028469       0.002725       0.024371       0.037575      -0.005613       0.007593       0.007492       0.026296       0.004125      -0.019044       0.002625       0.016419              1.638642       1.590652       0.067581       0.250426       1.302881       0.016361       2.022393          -0.000002
           56              H       6.967719       5.819445      13.913179       0.141389       0.921679 0.65424472E+01  0.61372190E+02                                 1.599329                            1.523814      -0.827362       2.507598                    0.999288       3.280633       9.119233       0.490591       1.330929      -0.698656      -0.036475       0.005320       0.001346       0.036886      -0.002908      -0.000213       0.004801       0.028327       0.002283      -0.016176       0.002058       0.014117              1.630845       2.080133      -0.148188      -0.112424       1.330034       0.025636       1.482368          -0.000100
           57              H       7.814030       5.326542      11.835216       0.112202       1.065022 0.76101878E+01  0.74464556E+02                                 1.769691                            1.645886      -1.279884       2.272200                    0.993998       3.742049      10.777236       0.468939       1.334859      -0.695079      -0.025909      -0.000462      -0.028474       0.038500      -0.001734       0.003921       0.001985       0.013495       0.013524      -0.009677       0.001254       0.008423              1.843459       1.892283       0.069880       0.453649       1.448573       0.211101       2.189520           0.000005
           58              H       7.075947       9.126520      15.662789       0.115582       0.939027 0.66692329E+01  0.63784079E+02                                 1.693943                            1.593438      -1.293190       2.272667                    0.993477       3.776202      11.114912       0.448584       1.427662      -0.676588      -0.029052      -0.003514       0.028110       0.040577       0.006476      -0.003934       0.000305       0.009163       0.031473      -0.013365       0.001479       0.011886              1.761758       1.966218       0.133095      -0.456749       1.448289      -0.098294       1.870769           0.001810
           59              H       9.903382      10.450280       0.362155       0.142444       0.988215 0.71207338E+01  0.67916424E+02                                 1.653139                            1.574235      -0.828552       2.509768                    0.999475       3.232811       8.927523       0.492052       1.305105      -0.705291       0.003318       0.004639       0.037114       0.037550       0.004349      -0.000201       0.000977       0.017600       0.040648      -0.016624       0.003041       0.013582              1.693935       1.416699       0.015823       0.011873       1.421521       0.085832       2.243584          -0.000082
           60              H      10.578046       9.782975      12.744627       0.127725       0.960768 0.68438894E+01  0.65388228E+02                                 1.675071                            1.578649      -1.152267       2.333882                    0.996657       3.616963      10.384129       0.469472       1.365525      -0.689291       0.019490       0.005116      -0.022593       0.030273       0.007357      -0.001464       0.001404       0.008451       0.029785      -0.013609       0.003472       0.010137              1.735704       2.071345       0.104502      -0.467129       1.348920      -0.150109       1.786846          -0.000001
           61              H       8.530700       9.058962      11.960763       0.107537       1.058704 0.79215967E+01  0.77067400E+02                                 1.673599                            1.615741      -0.859582       2.465246                    0.999261       3.379369       9.217394       0.509432       1.235839      -0.719868      -0.002921      -0.006948      -0.037053       0.037812       0.002924      -0.004546       0.001598       0.011200       0.042676      -0.013690      -0.001776       0.015467              1.684964       1.529579       0.065037       0.067539       1.414658       0.056234       2.110656           0.000009
           62              H      -0.706860      10.879820      14.033898       0.120550       1.133510 0.82852818E+01  0.80850327E+02                                 1.708922                            1.619073      -0.843029       2.485912                    0.999369       3.229874       8.590079       0.529023       1.186471      -0.733223       0.031870       0.028040       0.000894       0.042459       0.009708      -0.001734       0.005798      -0.009494      -0.036451      -0.014721      -0.002719       0.017440              1.736531       2.138240       0.349130      -0.007077       1.684987       0.009240       1.386366           0.000237
           63              H      13.333660      11.618489      14.745330       0.139113       1.037138 0.73939261E+01  0.69876545E+02                                 1.587080                            1.510980      -0.837854       2.495344                    0.999590       3.064904       7.928175       0.559727       1.157906      -0.740359      -0.001652       0.034493       0.008247       0.035503       0.003057      -0.005945       0.006282      -0.006794      -0.044246      -0.018121       0.005517       0.012604              1.587914       1.435337      -0.151324      -0.054861       1.975761       0.199883       1.352645          -0.000015
           64              H      11.958512       7.848546      14.041945       0.120166       0.979717 0.70192070E+01  0.67045015E+02                                 1.650921                            1.563235      -1.228532       2.296599                    0.995765       3.566887      10.020740       0.491174       1.305545      -0.701688      -0.017520      -0.025358      -0.005422       0.031295      -0.000128      -0.004959       0.007208      -0.006040      -0.022063      -0.012029       0.001804       0.010225              1.687107       2.128537       0.429983      -0.076225       1.659327      -0.027721       1.273458          -0.000011
           65              H      13.957794       7.242378      13.391676       0.116057       1.024325 0.75699919E+01  0.72902234E+02                                 1.648375                            1.587622      -0.806194       2.498014                    0.999559       3.313992       9.028295       0.509367       1.248619      -0.717165       0.001700      -0.037089      -0.010588       0.038609       0.003520      -0.000001       0.004903      -0.016087      -0.035934      -0.012910      -0.002696       0.015605              1.642425       1.568675      -0.177283      -0.105825       1.950213       0.219308       1.408386           0.000259
           66              H       4.405336      12.879020      12.314870       0.128065       1.028040 0.73460214E+01  0.69532322E+02                                 1.596023                            1.520808      -0.791483       2.515036                    0.999801       3.106964       8.127413       0.548079       1.180669      -0.734420      -0.013499      -0.003451       0.041172       0.043465       0.001249      -0.005505       0.005551      -0.007981       0.043266      -0.012958      -0.003945       0.016903              1.608795       1.346189       0.092785      -0.161177       1.466262      -0.196516       2.013934           0.000110
           67              H       5.095507      14.981715      11.590560       0.139661       1.045889 0.77105841E+01  0.74031813E+02                                 1.629033                            1.569494      -0.928016       2.453876                    0.999087       3.160330       8.385136       0.532490       1.198019      -0.730169       0.001456       0.023015       0.029666       0.037575       0.007454      -0.006419       0.007394      -0.013946       0.037870      -0.019044       0.002625       0.016419              1.638642       1.297443       0.002660       0.054708       1.998134       0.269643       1.620348          -0.000002
           68              H       5.503743      13.561995       7.859562       0.141389       0.921679 0.65424496E+01  0.61372216E+02                                 1.599329                            1.523814      -0.827362       2.507598                    0.999288       3.280633       9.119232       0.490591       1.330929      -0.698656       0.006937       0.003030      -0.036100       0.036886       0.004994      -0.003927      -0.000591      -0.015018       0.040324      -0.016176       0.002058       0.014117              1.630845       1.344689       0.039002      -0.179314       1.493971      -0.137807       2.053874          -0.000100
           69              H       4.973682      11.447946       8.585481       0.112202       1.065021 0.76101771E+01  0.74464428E+02                                 1.769690                            1.645885      -1.279884       2.272200                    0.993998       3.742048      10.777233       0.468939       1.334860      -0.695079       0.000691      -0.027237      -0.027201       0.038500       0.001915      -0.002240       0.003997      -0.012956       0.014057      -0.009677       0.001254       0.008423              1.843457       1.443239       0.188183       0.058710       2.145862       0.474160       1.941271           0.000004
           70              H       8.802730      15.297826       8.195964       0.115582       0.939027 0.66692321E+01  0.63784070E+02                                 1.693943                            1.593438      -1.293191       2.272667                    0.993477       3.776203      11.114916       0.448584       1.427662      -0.676588      -0.002219       0.029438      -0.027839       0.040577       0.000198       0.006059      -0.003406      -0.021217      -0.001344      -0.013365       0.001479       0.011886              1.761758       1.437485      -0.082895       0.105808       1.913844      -0.463613       1.933946           0.001810
           71              H       9.999408      -0.120457      10.364063       0.142444       0.988214 0.71207310E+01  0.67916394E+02                                 1.653139                            1.574235      -0.828553       2.509768                    0.999475       3.232811       8.927524       0.492051       1.305105      -0.705290       0.004487       0.036910       0.005245       0.037550       0.000818       0.003592       0.000363      -0.029466       0.007160      -0.016624       0.003041       0.013582              1.693935       1.420105       0.084383       0.019925       2.240337       0.053998       1.421362          -0.000082
           72              H       9.302753      12.218595      11.584122       0.127725       0.960767 0.68438854E+01  0.65388182E+02                                 1.675070                            1.578649      -1.152266       2.333882                    0.996657       3.616962      10.384127       0.469472       1.365526      -0.689291       0.004244      -0.023485       0.018625       0.030273       0.001143       0.007013      -0.000927      -0.019863      -0.000630      -0.013609       0.003472       0.010137              1.735703       1.341061      -0.132392       0.065893       1.831504      -0.484888       2.034544          -0.000001
           73              H       8.670528      11.532297       9.472358       0.107537       1.058703 0.79215893E+01  0.77067316E+02                                 1.673599                            1.615740      -0.859582       2.465245                    0.999261       3.379369       9.217396       0.509432       1.235840      -0.719868      -0.006811      -0.036863      -0.004948       0.037812       0.001684       0.002496      -0.003730      -0.027558      -0.004972      -0.013690      -0.001776       0.015467              1.684964       1.409105       0.050338       0.062084       2.102901       0.096433       1.542886           0.000009
           74              H      10.900494      14.029026       0.431367       0.120550       1.133510 0.82852864E+01  0.80850374E+02                                 1.708921                            1.619073      -0.843030       2.485912                    0.999369       3.229874       8.590076       0.529023       1.186470      -0.733224       0.026595      -0.000647       0.033091       0.042459       0.005393       0.010354      -0.002136       0.021923       0.006124      -0.014721      -0.002719       0.017440              1.736530       1.654854      -0.005716       0.327696       1.388680      -0.042996       2.166057           0.000237
           75              H      11.013874      14.085173      14.508723       0.139113       1.037136 0.73938982E+01  0.69876202E+02                                 1.587075                            1.510976      -0.837792       2.495373                    0.999591       3.064900       7.928155       0.559729       1.157905      -0.740359       0.034532       0.008244       0.000268       0.035503       0.006377       0.003647      -0.006519       0.024668       0.011085      -0.018121       0.005517       0.012604              1.587910       1.988134       0.207804      -0.117162       1.357064      -0.048986       1.418531          -0.000015
           76              H       7.308832      13.454312      12.936166       0.120166       0.979718 0.70192120E+01  0.67045074E+02                                 1.650921                            1.563236      -1.228532       2.296599                    0.995765       3.566889      10.020746       0.491174       1.305545      -0.701688      -0.024553      -0.004549      -0.018863       0.031295       0.007407       0.000486      -0.004986       0.013602       0.000629      -0.012029       0.001804       0.010225              1.687107       1.622041      -0.043244       0.405857       1.282589      -0.118545       2.156693          -0.000011
           77              H       6.614332      12.713022      14.874096       0.116057       1.024324 0.75699840E+01  0.72902142E+02                                 1.648374                            1.587621      -0.806193       2.498015                    0.999559       3.313991       9.028293       0.509367       1.248619      -0.717165      -0.037128      -0.010579      -0.000444       0.038609       0.004696       0.004444      -0.000261       0.025664      -0.005136      -0.012910      -0.002696       0.015605              1.642424       1.965214       0.230987      -0.149034       1.417626      -0.102305       1.544433           0.000259
           78              H      12.670311      12.069968       5.541772       0.128065       1.028040 0.73460215E+01  0.69532326E+02                                 1.596023                            1.520809      -0.791484       2.515035                    0.999801       3.106965       8.127417       0.548079       1.180669      -0.734420      -0.002847       0.041762      -0.011707       0.043465       0.005710       0.001867      -0.004044      -0.018202      -0.034523      -0.012958      -0.003945       0.016903              1.608795       1.457778      -0.193497       0.088842       2.028295      -0.138366       1.340313           0.000110
           79              H      14.740224      11.309992       6.290225       0.139661       1.045889 0.77105893E+01  0.74031879E+02                                 1.629034                            1.569495      -0.928016       2.453876                    0.999087       3.160330       8.385138       0.532490       1.198019      -0.730168       0.022927       0.029518       0.003856       0.037575       0.007290       0.008393      -0.004885      -0.013163      -0.039317      -0.019044       0.002625       0.016419              1.638643       1.996511       0.265080       0.046178       1.613454       0.081301       1.305962          -0.000002
           80              H      13.303750       7.566993       6.460840       0.141389       0.921679 0.65424489E+01  0.61372208E+02                                 1.599329                            1.523814      -0.827362       2.507598                    0.999288       3.280633       9.119232       0.490591       1.330929      -0.698656       0.002718      -0.036390       0.005377       0.036886      -0.000678       0.005616      -0.002667      -0.013435      -0.042193      -0.016176       0.002058       0.014117              1.630845       1.490209      -0.131670       0.039394       2.069576      -0.151659       1.332749          -0.000100
           81              H      11.215372       8.321154       5.871735       0.112202       1.065021 0.76101798E+01  0.74464459E+02                                 1.769690                            1.645885      -1.279884       2.272200                    0.993998       3.742048      10.777232       0.468939       1.334859      -0.695079      -0.027241      -0.027147      -0.001787       0.038500       0.003972       0.002671      -0.001432      -0.000909      -0.026363      -0.009677       0.001254       0.008423              1.843458       2.127748       0.460388       0.240356       1.932814       0.101716       1.469811           0.000005
           82              C       8.452904       2.574606       6.921179       0.618992      22.813293 0.25619879E+03  0.53534974E+04                                 7.484524                            5.724588      -0.091475       2.023867                    0.999405      22.613505      64.227062       0.611087       0.479670      -1.012620       0.056448       0.026955       0.028642       0.068799      -0.012860      -0.028955      -0.042309      -0.061824       0.235804      -0.082130      -0.016590       0.098719              8.755594      12.372823       0.966694       1.672723       8.813312       1.189902       5.080646          -0.000406
           83              C       7.118412       2.079875       6.438306      -0.061025      36.100236 0.45790889E+03  0.10862445E+05                                 9.521727                            7.146563      -0.007501       2.002248                    0.999184      27.865588      79.424244       0.617321       0.418260      -1.067291      -0.036539      -0.016722      -0.014631       0.042765      -0.004931      -0.003068       0.007212      -0.012701      -0.036493      -0.014337      -0.001935       0.016272             11.415796      16.896694       1.368386       3.480476      11.020557       1.010311       6.330137          -0.000133
           84              C       6.913023       0.742038       6.171116      -0.060078      30.773144 0.44871791E+03  0.10737046E+05                                 8.853221                            7.324665      -0.291926       1.891267                    0.998201      29.689010      88.888250       0.570902       0.448367      -1.034599      -0.028423       0.007027      -0.010602       0.031139      -0.011585      -0.004848      -0.002847      -0.006454       0.039379      -0.019544       0.005414       0.014130              9.759372      12.107940       0.350485       2.144178      11.055965       0.921449       6.114210           0.001138
           85              C       5.659818       0.280017       5.781599      -0.211540      32.718813 0.46007461E+03  0.11005873E+05                                 8.958745                            7.215500       0.042883       1.989045                    0.998664      30.202473      88.510127       0.603357       0.424361      -1.055784       0.040782      -0.011933      -0.001361       0.042513       0.014906      -0.003463       0.007191      -0.040942      -0.017092      -0.024181      -0.004962       0.029143             10.102504      13.487505      -1.985153       1.925049      10.863104       0.468707       5.956903          -0.000037
           86              C       4.652826       1.191771       5.614203       0.297603      27.888958 0.34255919E+03  0.76208936E+04                                 8.316438                            6.415559      -0.055978       2.009603                    0.999678      24.796421      70.339716       0.611042       0.450572      -1.038893      -0.051445      -0.026105      -0.029807       0.064934       0.023240       0.012002       0.011676       0.062917      -0.045538      -0.034731      -0.015471       0.050202              9.683491      14.834621      -1.570910       1.470979       9.423046       0.326654       4.792805          -0.000085
           87              C       4.817679       2.490600       5.854030      -0.232264      31.766450 0.46082054E+03  0.11036754E+05                                 8.763095                            7.210554       0.076155       1.993630                    0.999246      30.533102      89.759475       0.604449       0.423094      -1.055753       0.033572       0.032209       0.015556       0.049056      -0.017645       0.002637      -0.005617       0.011144       0.012558      -0.020959       0.002445       0.018515              9.633633      13.663572      -0.188553       1.959796       9.880351       0.236283       5.356977           0.000063
           88              C       6.051707       2.935944       6.290225      -0.077610      30.334460 0.42102390E+03  0.98572284E+04                                 8.527268                            6.917686       0.081262       1.999470                    0.999696      29.141761      84.666982       0.613779       0.426232      -1.053939      -0.022601      -0.028691      -0.005928       0.037002       0.001109      -0.007054       0.002778      -0.045706       0.005585      -0.025662       0.003362       0.022300              9.490110      13.972023      -0.581658       2.637495       8.839760       0.106134       5.658548          -0.000039
           89              C      14.582390       2.637409       6.956590       0.602771      24.400107 0.26674000E+03  0.56163858E+04                                 7.813834                            5.810533      -0.055322       2.031597                    0.999509      22.767858      64.392156       0.612861       0.474652      -1.017789      -0.063079       0.029931       0.019459       0.072481       0.028880       0.012463      -0.046950      -0.133860      -0.016368      -0.077986      -0.016992       0.094978              9.573565      15.252067      -1.352802      -1.592693       5.578782       1.545915       7.889847          -0.000177
           90              C      -0.193066       2.155643       6.472107      -0.047961      37.028694 0.44838095E+03  0.10556696E+05                                 9.678537                            7.046946      -0.007135       2.002845                    0.999287      27.512877      77.548015       0.626382       0.415323      -1.071600       0.048963      -0.010635      -0.006547       0.050531       0.000512       0.012581       0.003515       0.020123       0.021454      -0.014386      -0.005268       0.019654             12.142394      20.493728      -3.288959      -2.518693       6.277896       1.438302       9.655558          -0.000116
           91              C      -0.009988       1.804055       5.165131      -0.066272      30.661931 0.40675894E+03  0.94438025E+04                                 8.626176                            6.828369      -0.097777       1.948405                    0.999589      28.870367      83.593322       0.613717       0.429861      -1.051455       0.034842      -0.008665      -0.005548       0.036330       0.011071       0.026344      -0.003600      -0.011446       0.002738      -0.032296       0.007168       0.025128              9.677945      14.414887      -2.131912      -1.969079       5.611035       1.322953       9.007914           0.000203
           92              C       1.225651       1.380933       4.701573      -0.220563      33.225799 0.44180941E+03  0.10407900E+05                                 8.879051                            6.952913       0.212353       2.031901                    0.999738      30.006342      85.785796       0.633648       0.410327      -1.070278      -0.051490       0.004549      -0.014094       0.053578      -0.012142      -0.008753       0.011584      -0.008052       0.075281      -0.025341      -0.006437       0.031778             10.028902      15.467363      -2.468058      -0.662074       5.643959       0.916189       8.975383          -0.000019
           93              C       2.253550       1.270125       5.627079       0.263661      31.788680 0.38518897E+03  0.87532825E+04                                 8.904921                            6.688899      -0.001768       2.015473                    0.999623      25.262539      70.541412       0.618789       0.435579      -1.056217       0.052850      -0.036882      -0.011744       0.065508      -0.020496      -0.028945       0.015797       0.078340      -0.063368      -0.041168      -0.025300       0.066468             10.693528      18.235583      -3.236505      -0.808772       5.653457       1.026267       8.191544           0.000013
           94              C       2.033512       1.702802       6.992000      -0.206442      32.722270 0.43427466E+03  0.10239667E+05                                 8.904846                            6.986110       0.108908       2.005506                    0.999388      30.088269      87.534875       0.616378       0.421442      -1.057630      -0.020949       0.011705       0.012600       0.027104       0.003119       0.027055      -0.006707      -0.022631       0.023832      -0.034078       0.007493       0.026584             10.177818      16.525126      -2.955894      -1.248565       5.612634       1.106485       8.395696          -0.000025
           95              C       0.872504       2.082535       7.349326      -0.065568      29.685820 0.36992415E+03  0.84141466E+04                                 8.463189                            6.523025      -0.057906       1.967747                    0.999689      28.377214      82.183630       0.624298       0.431337      -1.047189       0.005517      -0.005376      -0.021562       0.022896       0.021098       0.007387      -0.005131      -0.057837       0.063046      -0.047391       0.020672       0.026719              9.848481      16.492868      -2.821936      -0.594566       5.487644       0.800733       7.564931           0.000069
           96              C      10.475423       4.881427       4.997735       0.612216      24.591094 0.26147274E+03  0.54620410E+04                                 7.773482                            5.708550      -0.029432       2.040018                    0.999392      22.391533      62.475592       0.627366       0.467365      -1.024737       0.039284      -0.011461       0.063011       0.075133       0.050759      -0.020140       0.021049       0.094934      -0.212810      -0.085874      -0.019686       0.105559              9.499082       5.360147      -1.683287       2.527501       9.906238      -2.512763      13.230861          -0.000031
           97              C      10.047745       5.405612       3.673054      -0.065542      38.408808 0.45232520E+03  0.10641705E+05                                 9.783482                            7.000865       0.057750       2.016107                    0.999371      27.620171      77.081132       0.640710       0.406335      -1.080636      -0.009459       0.013196      -0.050121       0.052685      -0.008092       0.004980       0.005568      -0.017350       0.007462      -0.015626       0.003564       0.012062             12.331299       6.319927      -2.103324       3.991773      11.932148      -3.891053      18.741821          -0.000012
           98              C      10.035886       4.551732       2.564055      -0.065496      30.351252 0.39935738E+03  0.91839701E+04                                 8.427796                            6.669466       0.128236       2.020115                    0.999626      28.302416      80.252491       0.637655       0.417688      -1.064283      -0.003731       0.020278      -0.013977       0.024910      -0.001313      -0.003755       0.008143      -0.015775      -0.076461      -0.027260       0.005017       0.022243              9.543064       5.198471      -0.911270       2.351035       8.980160      -1.628538      14.450561           0.000053
           99              C       9.644120       5.042638       1.331120      -0.226005      33.423938 0.47042160E+03  0.11254528E+05                                 8.926602                            7.198538       0.183559       2.023950                    0.999801      30.321382      87.292458       0.619774       0.413078      -1.068740       0.006916      -0.031388       0.024456       0.040387      -0.000465       0.004932       0.028916      -0.013037       0.006468      -0.026000      -0.006991       0.032992             10.079575       5.233288      -0.938071       1.735011       9.904601      -2.692127      15.100837          -0.000004
          100              C       9.316542       6.421897       1.228107       0.295042      30.629373 0.35682222E+03  0.79952881E+04                                 8.787766                            6.498120      -0.021962       2.016928                    0.999571      24.900155      70.188723       0.615984       0.443767      -1.046021      -0.033357       0.027335      -0.053851       0.068991      -0.014816       0.012825      -0.032815      -0.010946       0.107619      -0.035595      -0.021006       0.056601             11.035008       5.002036      -0.850011       1.216796       8.983421      -1.030333      19.119566          -0.000015
          101              C       9.377508       7.239431       2.287208      -0.207743      33.838072 0.43417358E+03  0.10249575E+05                                 9.185263                            7.019616      -0.014123       1.973472                    0.998855      29.930667      87.487431       0.609634       0.425593      -1.053715       0.000800       0.006620       0.048289       0.048747      -0.003022       0.001584      -0.016602      -0.021077      -0.087207      -0.033767       0.003583       0.030184             11.002639       5.719658      -1.242106       2.191433       9.774834      -0.438040      17.513424          -0.000067
          102              C       9.714148       6.753285       3.521753      -0.065011      33.801183 0.42982084E+03  0.10142471E+05                                 9.302861                            7.077479      -0.158738       1.930448                    0.999115      29.301157      86.215674       0.593948       0.437020      -1.044573      -0.006643      -0.000775      -0.034994       0.035628       0.006234      -0.001656       0.010735       0.015178      -0.040248      -0.020191       0.003488       0.016703             11.046672       6.046503      -1.721040       3.130341      11.474884      -2.258769      15.618631           0.000002
          103              C       6.411088       8.746743       2.894019       0.618992      22.813292 0.25619887E+03  0.53534994E+04                                 7.484524                            5.724590      -0.091476       2.023867                    0.999405      22.613504      64.227062       0.611087       0.479670      -1.012620       0.024818       0.057609       0.028259       0.068799      -0.021434      -0.037411      -0.015874       0.156992      -0.036405      -0.082130      -0.016590       0.098719              8.755594       4.848196       1.290860       0.963748      12.502693       1.087467       8.915893          -0.000406
          104              C       6.011586       7.393140       2.377344      -0.061025      36.100217 0.45790867E+03  0.10862438E+05                                 9.521724                            7.146561      -0.007501       2.002248                    0.999184      27.865585      79.424230       0.617321       0.418260      -1.067291      -0.012198      -0.037118      -0.017385       0.042765      -0.003380       0.006256      -0.004795      -0.011960       0.039151      -0.014337      -0.001935       0.016273             11.415790       5.964073       2.926205       0.719024      17.178939       1.562456      11.104359          -0.000133
          105              C       5.816305       7.178853       1.028519      -0.060078      30.773140 0.44871779E+03  0.10737043E+05                                 8.853221                            7.324664      -0.291926       1.891267                    0.998201      29.689012      88.888260       0.570902       0.448367      -1.034599      -0.009643      -0.028880       0.006526       0.031139      -0.003258      -0.001542      -0.011879       0.023819      -0.010696      -0.019544       0.005414       0.014130              9.759371       5.862317       1.847439       0.666955      12.284837       0.480061      11.130960           0.001138
          106              C       5.504828       5.910537       0.548866      -0.211540      32.718834 0.46007497E+03  0.11005883E+05                                 8.958749                            7.215503       0.042883       1.989045                    0.998664      30.202475      88.510135       0.603356       0.424361      -1.055784      -0.002618       0.040705      -0.011984       0.042513      -0.003634       0.005150       0.014973       0.012013       0.071778      -0.024181      -0.004962       0.029143             10.102509       5.759791       1.671289       0.322509      13.651672      -1.880902      10.896064          -0.000037
          107              C       5.340170       4.895215       1.451838       0.297603      27.888956 0.34255915E+03  0.76208925E+04                                 8.316437                            6.415558      -0.055978       2.009603                    0.999678      24.796422      70.339719       0.611042       0.450572      -1.038893      -0.026242      -0.052664      -0.027465       0.064934       0.008405       0.010960       0.024285      -0.057052      -0.068292      -0.034731      -0.015471       0.050202              9.683490       4.655274       1.089264       0.176566      14.951809      -1.494353       9.443387          -0.000085
          108              C       5.511761       5.067872       2.760424      -0.232265      31.766453 0.46082079E+03  0.11036762E+05                                 8.763096                            7.210556       0.076155       1.993630                    0.999246      30.533105      89.759484       0.604449       0.423094      -1.055753       0.012532       0.034163       0.032898       0.049056       0.003496      -0.004257      -0.017710       0.000585      -0.024485      -0.020959       0.002445       0.018515              9.633634       5.186493       1.588992       0.029203      13.821883      -0.095913       9.892526           0.000063
          109              C       5.871448       6.319139       3.225591      -0.077610      30.334464 0.42102401E+03  0.98572317E+04                                 8.527269                            6.917687       0.081261       1.999470                    0.999696      29.141760      84.666983       0.613779       0.426232      -1.053939      -0.003576      -0.022782      -0.028936       0.037002      -0.005940       0.001796       0.000860       0.026592       0.066411      -0.025662       0.003362       0.022300              9.490112       5.435463       2.281611      -0.021838      14.192133      -0.459678       8.842740          -0.000039
          110              C       6.170849      14.871606       2.958402       0.602771      24.400101 0.26673978E+03  0.56163801E+04                                 7.813832                            5.810530      -0.055322       2.031597                    0.999509      22.767858      64.392156       0.612862       0.474652      -1.017789       0.020832      -0.062214       0.030805       0.072481       0.013873      -0.051499       0.027165       0.061051       0.195387      -0.077986      -0.016992       0.094978              9.573564       7.891723      -1.855721       1.708464      15.101402      -1.350824       5.727567          -0.000177
          111              C       6.367026       0.090244       2.454604      -0.047961      37.028707 0.44838077E+03  0.10556691E+05                                 9.678538                            7.046945      -0.007135       2.002845                    0.999287      27.512875      77.548005       0.626382       0.415323      -1.071600      -0.008217       0.048646      -0.010928       0.050531       0.012507       0.004413       0.001295      -0.001937      -0.039795      -0.014386      -0.005268       0.019654             12.142399       9.746194      -2.841407       1.738926      20.262015      -3.328594       6.418988          -0.000116
          112              C       5.070967       0.215795       2.042553      -0.066272      30.661961 0.40675936E+03  0.94438146E+04                                 8.626181                            6.828372      -0.097777       1.948405                    0.999589      28.870370      83.593334       0.613717       0.429861      -1.051455      -0.006684       0.034579      -0.008914       0.036330       0.026028      -0.004330       0.012105       0.002821       0.014767      -0.032296       0.007168       0.025128              9.677953       9.054468      -2.106387       1.572535      14.237946      -2.153453       5.741443           0.000203
          113              C       4.573083       1.430489       1.598309      -0.220564      33.225804 0.44180958E+03  0.10407905E+05                                 8.879052                            6.952914       0.212352       2.031901                    0.999738      30.006349      85.785821       0.633648       0.410327      -1.070278      -0.011986      -0.052075       0.003888       0.053578      -0.006346       0.013642      -0.011941       0.041810      -0.022112      -0.025341      -0.006437       0.031778             10.028902       8.944552      -0.836904       1.177120      15.405763      -2.446264       5.736392          -0.000019
          114              C       5.456101       2.498724       1.530707       0.263661      31.788678 0.38518919E+03  0.87532887E+04                                 8.904922                            6.688901      -0.001769       2.015473                    0.999623      25.262538      70.541412       0.618788       0.435579      -1.056217      -0.012356       0.052352      -0.037389       0.065508      -0.031064       0.017032      -0.021085      -0.067083      -0.081369      -0.041168      -0.025300       0.066467             10.693527       8.169083      -1.105449       1.284206      18.157092      -3.216705       5.754408           0.000014
          115              C       6.807858       2.338658       2.026457      -0.206442      32.722246 0.43427437E+03  0.10239659E+05                                 8.904842                            6.986107       0.108909       2.005506                    0.999388      30.088268      87.534871       0.616378       0.421442      -1.057630       0.012961      -0.020392       0.012279       0.027104       0.027835      -0.006838       0.004075       0.018982       0.020163      -0.034078       0.007494       0.026584             10.177813       8.401670      -1.471309       1.363818      16.410196      -2.953069       5.721573          -0.000025
          116              C       7.198427       1.193890       2.422413      -0.065568      29.685810 0.36992400E+03  0.84141424E+04                                 8.463188                            6.523024      -0.057906       1.967747                    0.999689      28.377212      82.183621       0.624298       0.431337      -1.047189      -0.021512       0.004565      -0.006374       0.022896       0.009079      -0.005935       0.021176       0.059535       0.053818      -0.047391       0.020672       0.026719              9.848481       7.544883      -0.860970       1.019598      16.433942      -2.803977       5.566618           0.000069
          117              C       4.294380      10.677016       5.108796       0.612216      24.591108 0.26147285E+03  0.54620439E+04                                 7.773485                            5.708551      -0.029431       2.040018                    0.999392      22.391534      62.475596       0.627366       0.467365      -1.024737       0.061666       0.042069      -0.008515       0.075133      -0.029311       0.015985       0.050527      -0.151090      -0.030506      -0.085874      -0.019685       0.105559              9.499088      13.209995       2.952654      -2.275386       5.607529      -1.666664       9.679739          -0.000031
          118              C       2.967091      10.189815       5.570744      -0.065542      38.408798 0.45232486E+03  0.10641695E+05                                 9.783479                            7.000862       0.057750       2.016107                    0.999371      27.620171      77.081130       0.640711       0.406335      -1.080636      -0.050210      -0.011704       0.010849       0.052685       0.005859       0.005658      -0.007607       0.010901       0.023815      -0.015626       0.003564       0.012062             12.331296      18.700587       4.636626      -3.468794       6.708284      -2.071564      11.585016          -0.000012
          119              C       1.900631      10.130459       4.666162      -0.065496      30.351243 0.39935716E+03  0.91839642E+04                                 8.427794                            6.669464       0.128236       2.020115                    0.999626      28.302420      80.252510       0.637655       0.417688      -1.064283      -0.014725      -0.004390       0.019606       0.024910      -0.005053       0.006023      -0.001220      -0.030222       0.063865      -0.027260       0.005017       0.022243              9.543063      14.359089       2.798796      -1.330104       5.429548      -0.860849       8.840552           0.000053
          120              C       0.664847       9.683280       5.099138      -0.226005      33.423948 0.47042194E+03  0.11254538E+05                                 8.926605                            7.198542       0.183559       2.023950                    0.999801      30.321384      87.292477       0.619774       0.413079      -1.068740       0.025557       0.008061      -0.030216       0.040387       0.005243       0.028620       0.001039       0.006162       0.024368      -0.026000      -0.006991       0.032992             10.079580      15.162063       2.218897      -2.398315       5.411205      -0.963918       9.665473          -0.000004
          121              C       0.512473       9.348592       6.472107       0.295042      30.629381 0.35682236E+03  0.79952919E+04                                 8.787768                            6.498121      -0.021962       2.016928                    0.999571      24.900153      70.188715       0.615983       0.443767      -1.046021      -0.053527      -0.035773       0.024799       0.068991       0.016213      -0.029763      -0.015543       0.059584      -0.046233      -0.035595      -0.021006       0.056601             11.035012      19.053818       1.880725      -0.518709       5.141663      -0.816325       8.909555          -0.000015
          122              C       1.528646       9.454865       7.338059      -0.207743      33.838072 0.43417360E+03  0.10249576E+05                                 9.185263                            7.019616      -0.014123       1.973473                    0.998855      29.930665      87.487418       0.609634       0.425593      -1.053715       0.047846       0.002931       0.008861       0.048747       0.000321      -0.018898      -0.003790      -0.031585       0.070235      -0.033767       0.003583       0.030184             11.002640      17.314321       2.763151      -0.025550       5.942738      -1.141008       9.750860          -0.000067
          123              C       2.768267       9.847034       6.909912      -0.065011      33.801181 0.42982073E+03  0.10142468E+05                                 9.302860                            7.077478      -0.158738       1.930448                    0.999115      29.301157      86.215669       0.593949       0.437020      -1.044573      -0.034590      -0.008190      -0.002403       0.035628      -0.003211       0.009822       0.006593      -0.028225       0.000270      -0.020191       0.003488       0.016703             11.046672      15.515353       3.628682      -1.984259       6.350875      -1.663359      11.273788           0.000002
          124              C       2.196052       6.515223       8.871986       0.618992      22.813294 0.25619883E+03  0.53534985E+04                                 7.484525                            5.724589      -0.091476       2.023867                    0.999405      22.613510      64.227086       0.611087       0.479670      -1.012620       0.024417       0.025930       0.058862       0.068799      -0.040467      -0.011958      -0.023708      -0.088510      -0.221322      -0.082130      -0.016590       0.098720              8.755595       8.734440       1.075650       0.855697       4.936281       1.373752      12.596063          -0.000406
          125              C       1.761172       6.095961       7.495798      -0.061025      36.100224 0.45790871E+03  0.10862440E+05                                 9.521725                            7.146561      -0.007502       2.002248                    0.999184      27.865586      79.424238       0.617321       0.418260      -1.067291      -0.015080      -0.012881      -0.037887       0.042765       0.007536      -0.004000      -0.003266       0.024731      -0.002885      -0.014337      -0.001935       0.016273             11.415793      10.910567       0.802269       1.140424       6.025711       3.010216      17.311100          -0.000133
          126              C       0.433795       5.841384       7.218951      -0.060078      30.773147 0.44871813E+03  0.10737053E+05                                 8.853222                            7.324667      -0.291926       1.891267                    0.998201      29.689011      88.888254       0.570902       0.448367      -1.034599       0.008284      -0.009283      -0.028545       0.031139      -0.002102      -0.011363      -0.003836      -0.015856      -0.033652      -0.019544       0.005414       0.014130              9.759372      11.026907       0.810188       0.340432       5.924228       1.893501      12.326981           0.001138
          127              C       0.027977       5.511528       5.929680      -0.211540      32.718818 0.46007483E+03  0.11005879E+05                                 8.958746                            7.215502       0.042883       1.989045                    0.998664      30.202473      88.510126       0.603356       0.424361      -1.055784      -0.013735      -0.003232       0.040103       0.042513       0.006555       0.016990      -0.002637       0.027342      -0.049458      -0.024181      -0.004962       0.029143             10.102505      11.044732       0.479676      -2.073845       5.792029       1.593818      13.470754          -0.000037
          128              C       0.983622       5.389258       4.957496       0.297603      27.888936 0.34255889E+03  0.76208855E+04                                 8.316433                            6.415556      -0.055978       2.009603                    0.999678      24.796421      70.339718       0.611042       0.450572      -1.038893      -0.023791      -0.027328      -0.053886       0.064934       0.010171       0.020848       0.009843      -0.009589       0.126093      -0.034731      -0.015471       0.050202              9.683484       9.573370       0.344653      -1.791069       4.676214       1.017636      14.800867          -0.000085
          129              C       2.273832       5.618469       5.190884      -0.232264      31.766458 0.46082079E+03  0.11036762E+05                                 8.763096                            7.210556       0.076155       1.993630                    0.999246      30.533104      89.759479       0.604449       0.423094      -1.055753       0.030684       0.013911       0.035658       0.049056      -0.004881      -0.018317       0.002481      -0.010034       0.006347      -0.020959       0.002445       0.018515              9.633635       9.904603       0.165282      -0.348612       5.191857       1.574678      13.804445           0.000063
          130              C       2.663843       5.995877       6.462450      -0.077610      30.334458 0.42102392E+03  0.98572292E+04                                 8.527268                            6.917686       0.081261       1.999470                    0.999696      29.141762      84.666989       0.613779       0.426232      -1.053939      -0.027658      -0.004811      -0.024105       0.037002       0.002939       0.003276      -0.005710       0.019283      -0.072550      -0.025662       0.003362       0.022300              9.490111       8.901613       0.026306      -0.807082       5.430932       2.244439      14.137786          -0.000039
          131              C       1.986137       6.265400      14.993205       0.602771      24.400091 0.26673967E+03  0.56163775E+04                                 7.813831                            5.810530      -0.055322       2.031597                    0.999509      22.767858      64.392161       0.612861       0.474652      -1.017789       0.032708       0.022309      -0.060713       0.072481      -0.049023       0.032468       0.012917       0.073368      -0.180857      -0.077986      -0.016992       0.094978              9.573561       5.718153       1.696221      -1.700195       8.047086      -1.851638      14.955445          -0.000177
          132              C       2.162098       6.469605       0.204416      -0.047961      37.028711 0.44838104E+03  0.10556699E+05                                 9.678539                            7.046947      -0.007134       2.002845                    0.999287      27.512875      77.548005       0.626382       0.415323      -1.071600      -0.012802      -0.008795       0.048084       0.050531       0.002966      -0.000246       0.012701      -0.019609       0.023029      -0.014386      -0.005268       0.019654             12.142398       6.598340       1.729155      -3.831332       9.906425      -2.930701      19.922430          -0.000116
          133              C       1.802713       5.156260       0.310648      -0.066272      30.661946 0.40675904E+03  0.94438057E+04                                 8.626179                            6.828370      -0.097777       1.948405                    0.999589      28.870374      83.593353       0.613717       0.429861      -1.051455      -0.010207      -0.007145       0.034127       0.036330      -0.005300       0.011302       0.026327       0.005794      -0.008181      -0.032296       0.007168       0.025128              9.677950       5.817936       1.524776      -2.446378       9.196667      -2.141837      14.019246           0.000203
          134              C       1.325046       4.636614       1.503344      -0.220564      33.225813 0.44180971E+03  0.10407908E+05                                 8.879053                            6.952916       0.212353       2.031901                    0.999738      30.006344      85.785794       0.633648       0.410327      -1.070278       0.006835      -0.011694      -0.051838       0.053578       0.012496      -0.011166      -0.006207      -0.033224      -0.054926      -0.025341      -0.006437       0.031778             10.028904       5.882753       1.078474      -2.847710       9.046660      -0.908774      15.157298          -0.000019
          135              C       1.168624       5.513542       2.567275       0.263661      31.788691 0.38518946E+03  0.87532960E+04                                 8.904924                            6.688903      -0.001768       2.015473                    0.999623      25.262536      70.541400       0.618788       0.435579      -1.056217      -0.039196      -0.014113       0.050555       0.065508       0.018163      -0.023076      -0.031295      -0.008282       0.134944      -0.041168      -0.025300       0.066468             10.693530       5.966006       1.236179      -3.729323       8.283533      -1.211557      17.831050           0.000014
          136              C       1.610661       6.886321       2.430461      -0.206443      32.722254 0.43427468E+03  0.10239668E+05                                 8.904845                            6.986111       0.108908       2.005506                    0.999388      30.088272      87.534889       0.616378       0.421442      -1.057630       0.012626       0.013536      -0.019799       0.027104      -0.008087       0.003740       0.027680       0.001613      -0.037289      -0.034078       0.007494       0.026584             10.177815       5.896937       1.319306      -3.371368       8.524124      -1.557734      16.112383          -0.000025
          137              C       2.041663       7.296468       1.305367      -0.065568      29.685807 0.36992413E+03  0.84141459E+04                                 8.463187                            6.523025      -0.057906       1.967747                    0.999689      28.377213      82.183625       0.624298       0.431337      -1.047189      -0.005616      -0.021784       0.004263       0.022896      -0.006546       0.023305       0.009839      -0.003802      -0.109935      -0.047391       0.020672       0.026719              9.848479       5.760225       0.979107      -3.257775       7.635614      -0.958432      16.149597           0.000069
          138              C       4.410622       4.495025      10.903271       0.612216      24.591100 0.26147282E+03  0.54620428E+04                                 7.773483                            5.708550      -0.029431       2.040018                    0.999392      22.391528      62.475570       0.627366       0.467365      -1.024737      -0.013197       0.061139       0.041627       0.075133       0.019742       0.047310      -0.026457       0.052487       0.255394      -0.085873      -0.019686       0.105559              9.499084      10.046850      -2.551221      -1.595102      12.989058       2.775315       5.461342          -0.000031
          139              C       4.953313       3.190585      10.438104      -0.065542      38.408781 0.45232475E+03  0.10641692E+05                                 9.783476                            7.000861       0.057751       2.016107                    0.999371      27.620171      77.081126       0.640711       0.406335      -1.080636       0.013604      -0.049654      -0.011186       0.052685       0.005675      -0.007032       0.005809       0.006143      -0.030268      -0.015626       0.003564       0.012062             12.331289      12.107983      -3.974433      -2.032829      18.359702       4.384026       6.526183          -0.000012
          140              C       4.100805       2.085109      10.336700      -0.065496      30.351238 0.39935730E+03  0.91839679E+04                                 8.427793                            6.669466       0.128236       2.020115                    0.999626      28.302416      80.252494       0.637655       0.417688      -1.064283       0.020424      -0.013830      -0.003473       0.024910       0.008321      -0.000220      -0.004781       0.045823       0.013169      -0.027260       0.005017       0.022243              9.543060       9.053669      -1.695189      -0.819413      14.218636       2.700062       5.356876           0.000052
          141              C       4.608652       0.870713       9.910163      -0.226005      33.423957 0.47042227E+03  0.11254547E+05                                 8.926606                            7.198544       0.183558       2.023950                    0.999801      30.321382      87.292463       0.619774       0.413079      -1.068740      -0.031665       0.024173       0.006645       0.040387       0.028632       0.001451       0.006641       0.003899      -0.021038      -0.026000      -0.006991       0.032992             10.079579       9.978731      -2.729805      -0.854779      14.929232       2.068862       5.330774          -0.000004
          142              C       6.001118       0.780191       9.639754       0.295042      30.629360 0.35682211E+03  0.79952852E+04                                 8.787763                            6.498118      -0.021962       2.016928                    0.999571      24.900154      70.188716       0.615984       0.443767      -1.046021       0.028792      -0.052298      -0.034580       0.068991      -0.032652      -0.015809       0.014120      -0.045855      -0.070552      -0.035595      -0.021006       0.056600             11.035002       9.051081      -1.051079      -0.719431      18.980024       1.824341       5.073903          -0.000015
          143              C       6.815130       1.833615       9.786225      -0.207743      33.838059 0.43417330E+03  0.10249567E+05                                 9.185261                            7.019614      -0.014123       1.973473                    0.998855      29.930664      87.487418       0.609634       0.425593      -1.053715       0.006578       0.048186       0.003340       0.048747      -0.016541      -0.002847      -0.000687       0.054376       0.011329      -0.033768       0.003583       0.030184             11.002637       9.877201      -0.485306      -1.080749      17.285843       2.713577       5.844869          -0.000067
          144              C       6.314490       3.052173      10.158037      -0.065010      33.801186 0.42982074E+03  0.10142468E+05                                 9.302861                            7.077478      -0.158738       1.930448                    0.999115      29.301156      86.215668       0.593949       0.437020      -1.044573      -0.000479      -0.034646      -0.008293       0.035628       0.010529       0.006031      -0.002485       0.011840       0.043951      -0.020191       0.003488       0.016703             11.046674      11.617109      -2.324610      -1.582936      15.316069       3.465391       6.206842           0.000002
          145              C      12.498214       6.804049       9.174586       0.618992      22.813298 0.25619885E+03  0.53534991E+04                                 7.484526                            5.724589      -0.091475       2.023867                    0.999405      22.613510      64.227085       0.611087       0.479670      -1.012620      -0.024417      -0.057591      -0.028642       0.068799      -0.010062      -0.040979      -0.030809       0.063865       0.235804      -0.082130      -0.016590       0.098720              8.755596       8.734440       0.804694       1.114319      12.451701       1.723998       5.080648          -0.000406
          146              C      12.933094       8.159227       9.657459      -0.061025      36.100232 0.45790889E+03  0.10862445E+05                                 9.521727                            7.146563      -0.007501       2.002248                    0.999184      27.865586      79.424238       0.617321       0.418260      -1.067291       0.015080       0.037247       0.014631       0.042765      -0.004347       0.007341      -0.002744       0.013528      -0.036494      -0.014337      -0.001935       0.016273             11.415795      10.910563       1.101844       0.854491      17.006686       3.521971       6.330137          -0.000133
          147              C      14.260471       8.423923       9.924649      -0.060078      30.773172 0.44871856E+03  0.10737065E+05                                 8.853227                            7.324670      -0.291926       1.891267                    0.998201      29.689012      88.888259       0.570901       0.448367      -1.034599      -0.008284       0.028082       0.010602       0.031139      -0.011253      -0.002629      -0.004970       0.008488       0.039379      -0.019544       0.005414       0.014130              9.759378      11.026904       0.302349       0.825158      12.137017       2.183044       6.114214           0.001138
          148              C      14.666289       9.696440      10.314166      -0.211540      32.718816 0.46007464E+03  0.11005874E+05                                 8.958745                            7.215500       0.042883       1.989045                    0.998664      30.202475      88.510135       0.603357       0.424361      -1.055784       0.013735      -0.040210       0.001361       0.042513       0.016667       0.007338      -0.003140       0.038131      -0.017092      -0.024181      -0.004962       0.029143             10.102505      11.044733      -2.093928       0.382611      13.305880       1.943991       5.956903          -0.000037
          149              C      13.710644      10.661878      10.481562       0.297603      27.888944 0.34255890E+03  0.76208857E+04                                 8.316435                            6.415556      -0.055978       2.009603                    0.999678      24.796422      70.339720       0.611042       0.450572      -1.038893       0.023791       0.052555       0.029807       0.064934       0.020352       0.011130       0.012510      -0.066799      -0.045538      -0.034731      -0.015471       0.050202              9.683487       9.573370      -1.805171       0.260899      14.684287       1.484053       4.792803          -0.000085
          150              C      12.420434      10.439413      10.241735      -0.232264      31.766455 0.46082061E+03  0.11036757E+05                                 8.763096                            7.210554       0.076155       1.993630                    0.999246      30.533106      89.759488       0.604449       0.423094      -1.055753      -0.030684      -0.034971      -0.015556       0.049056      -0.018070      -0.005728       0.002385      -0.007963       0.012558      -0.020959       0.002445       0.018515              9.633634       9.904602      -0.355925       0.148873      13.639325       1.968365       5.356976           0.000063
          151              C      12.030423       9.186796       9.805540      -0.077610      30.334456 0.42102389E+03  0.98572283E+04                                 8.527267                            6.917686       0.081261       1.999470                    0.999696      29.141762      84.666988       0.613779       0.426232      -1.053939       0.027658       0.023855       0.005928       0.037002       0.003136       0.003089      -0.006923       0.045328       0.005585      -0.025662       0.003362       0.022300              9.490110       8.901610      -0.807427      -0.011293      13.910173       2.639605       5.658547          -0.000039
          152              C      12.708129       0.677836       9.139175       0.602771      24.400113 0.26673993E+03  0.56163842E+04                                 7.813835                            5.810532      -0.055322       2.031597                    0.999509      22.767859      64.392163       0.612861       0.474652      -1.017789      -0.032707       0.061685      -0.019459       0.072481       0.034715      -0.047458       0.010362       0.128197      -0.016368      -0.077986      -0.016992       0.094978              9.573569       5.718156      -1.777318       1.615232      15.112702      -1.522355       7.889848          -0.000177
          153              C      12.532168      15.460098       9.623658      -0.047961      37.028708 0.44838091E+03  0.10556695E+05                                 9.678539                            7.046946      -0.007134       2.002845                    0.999287      27.512873      77.547997       0.626382       0.415323      -1.071600       0.012802      -0.048441       0.006547       0.050530      -0.000384       0.002952       0.012725      -0.020134       0.021454      -0.014386      -0.005268       0.019654             12.142399       6.598340      -3.907678       1.548919      20.173300      -2.452231       9.655557          -0.000116
          154              C      12.891553      15.292840      10.930634      -0.066272      30.661956 0.40675914E+03  0.94438082E+04                                 8.626180                            6.828371      -0.097777       1.948405                    0.999589      28.870369      83.593330       0.613717       0.429861      -1.051455       0.010206      -0.034423       0.005548       0.036330       0.011536      -0.004769       0.026158       0.009433       0.002738      -0.032296       0.007168       0.025128              9.677953       5.817938      -2.514712       1.409235      14.208005      -1.908290       9.007915           0.000203
          155              C      13.369220      14.077246      11.394192      -0.220563      33.225810 0.44180941E+03  0.10407900E+05                                 8.879052                            6.952912       0.212352       2.031901                    0.999738      30.006342      85.785790       0.633648       0.410327      -1.070278      -0.006835       0.051237       0.014094       0.053578      -0.011736       0.011962      -0.008229       0.010178       0.075281      -0.025341      -0.006437       0.031778             10.028904       5.882752      -2.894830       0.944734      15.228580      -0.620670       8.975382          -0.000019
          156              C      13.525642      13.055293      10.468686       0.263661      31.788693 0.38518927E+03  0.87532910E+04                                 8.904924                            6.688901      -0.001769       2.015473                    0.999623      25.262540      70.541417       0.618788       0.435579      -1.056217       0.039196      -0.051157       0.011744       0.065508      -0.023896       0.017069      -0.028214      -0.074386      -0.063368      -0.041168      -0.025300       0.066468             10.693532       5.966006      -3.782829       1.061227      17.923045      -0.762317       8.191545           0.000013
          157              C      13.083605      13.255866       9.103765      -0.206442      32.722241 0.43427445E+03  0.10239662E+05                                 8.904842                            6.986108       0.108908       2.005506                    0.999388      30.088268      87.534875       0.616378       0.421442      -1.057630      -0.012626       0.020407      -0.012600       0.027104       0.004112      -0.007904       0.026730       0.021987       0.023832      -0.034078       0.007494       0.026584             10.177812       5.896935      -3.429129       1.160928      16.240806      -1.198108       8.395695          -0.000025
          158              C      12.652603      14.398834       8.746439      -0.065568      29.685833 0.36992453E+03  0.84141572E+04                                 8.463193                            6.523029      -0.057906       1.967747                    0.999689      28.377216      82.183640       0.624298       0.431337      -1.047189       0.005616      -0.005273       0.021562       0.022896       0.023585      -0.005454       0.007152       0.053858       0.063046      -0.047391       0.020672       0.026719              9.848486       5.760228      -3.299827       0.826387      16.220300      -0.558359       7.564931           0.000069
          159              C      10.283644       4.680919      11.098030       0.612216      24.591102 0.26147284E+03  0.54620437E+04                                 7.773484                            5.708551      -0.029431       2.040018                    0.999392      22.391533      62.475593       0.627366       0.467365      -1.024737       0.013197      -0.038736      -0.063011       0.075133       0.046340       0.021924      -0.019183      -0.103581      -0.212810      -0.085874      -0.019686       0.105559              9.499085      10.046853      -1.474606      -2.622711       5.219538       2.413225      13.230863          -0.000031
          160              C       9.740953       5.084856      12.422711      -0.065542      38.408803 0.45232505E+03  0.10641701E+05                                 9.783481                            7.000864       0.057750       2.016107                    0.999371      27.620171      77.081132       0.640710       0.406335      -1.080636      -0.013604       0.008863       0.050121       0.052685      -0.007289       0.005341       0.005223       0.018720       0.007462      -0.015626       0.003564       0.012062             12.331298      12.107986      -1.845605      -4.064769       6.144094       3.814736      18.741813          -0.000012
          161              C      10.593461       5.134686      13.531710      -0.065496      30.351239 0.39935729E+03  0.91839675E+04                                 8.427793                            6.669465       0.128236       2.020115                    0.999626      28.302417      80.252492       0.637655       0.417688      -1.064283      -0.020424       0.002825       0.013977       0.024910      -0.000607       0.008302      -0.003389       0.015946      -0.076461      -0.027260       0.005017       0.022243              9.543060       9.053667      -0.739610      -1.731504       5.124961       2.276263      14.450551           0.000052
          162              C      10.085614       5.504227      14.764645      -0.226005      33.423948 0.47042194E+03  0.11254538E+05                                 8.926604                            7.198541       0.183559       2.023950                    0.999801      30.321382      87.292460       0.619774       0.413079      -1.068740       0.031665      -0.005513      -0.024456       0.040387       0.000116       0.028668       0.006214       0.013068       0.006468      -0.026000      -0.006991       0.032992             10.079577       9.978730      -0.726773      -2.766641       5.159160       1.613543      15.100841          -0.000004
          163              C       8.693148       5.770129      14.867658       0.295042      30.629375 0.35682221E+03  0.79952877E+04                                 8.787766                            6.498119      -0.021962       2.016928                    0.999571      24.900154      70.188717       0.615984       0.443767      -1.046021      -0.028792       0.032108       0.053851       0.068991      -0.014271      -0.033353       0.011352       0.013536       0.107620      -0.035595      -0.021006       0.056600             11.035009       9.051082      -0.669720      -1.083436       4.934368       1.169760      19.119577          -0.000015
          164              C       7.879136       5.672857      13.808557      -0.207743      33.838051 0.43417306E+03  0.10249560E+05                                 9.185259                            7.019612      -0.014123       1.973473                    0.998855      29.930663      87.487414       0.609634       0.425593      -1.053715      -0.006578      -0.001093      -0.048289       0.048747      -0.002074      -0.016656       0.000844       0.021531      -0.087207      -0.033767       0.003583       0.030184             11.002636       9.877200      -1.056985      -0.535093       5.617285       2.169778      17.513423          -0.000067
          165              C       8.379776       5.358176      12.574012      -0.065011      33.801192 0.42982068E+03  0.10142466E+05                                 9.302862                            7.077478      -0.158738       1.930448                    0.999115      29.301159      86.215681       0.593949       0.437020      -1.044573       0.000479       0.006671       0.034994       0.035628       0.005534       0.010798      -0.001177      -0.016226      -0.040248      -0.020191       0.003488       0.016703             11.046676      11.617107      -1.473004      -2.395787       5.904284       3.026768      15.618637           0.000002
          166              C       6.241362       8.569292      13.201746       0.618992      22.813290 0.25619877E+03  0.53534969E+04                                 7.484523                            5.724588      -0.091475       2.023867                    0.999405      22.613505      64.227060       0.611087       0.479670      -1.012620      -0.056448      -0.027356      -0.028259       0.068799      -0.028325      -0.014194      -0.038081      -0.152560      -0.036405      -0.082130      -0.016590       0.098719              8.755592      12.372816       1.625905       1.043520       4.978068       1.011167       8.915893          -0.000406
          167              C       7.575854       9.028610      13.718421      -0.061025      36.100234 0.45790888E+03  0.10862445E+05                                 9.521727                            7.146563      -0.007502       2.002248                    0.999184      27.865586      79.424237       0.617321       0.418260      -1.067291       0.036539       0.013837       0.017385       0.042765      -0.002835      -0.005068       0.006037       0.012514       0.039151      -0.014337      -0.001935       0.016272             11.415796      16.896691       3.413001       1.528934       6.246339       0.787816      11.104358          -0.000133
          168              C       7.781243       9.233230      15.067246      -0.060078      30.773145 0.44871782E+03  0.10737044E+05                                 8.853221                            7.324664      -0.291926       1.891267                    0.998201      29.689010      88.888249       0.570902       0.448367      -1.034599       0.028423       0.010918      -0.006526       0.031139      -0.004304      -0.011799      -0.002069      -0.023145      -0.010696      -0.019544       0.005414       0.014130              9.759372      12.107941       2.125537       0.449922       6.039220       0.687650      11.130956           0.001138
          169              C       9.034448       9.600816      15.546899      -0.211540      32.718824 0.46007465E+03  0.11005874E+05                                 8.958746                            7.215499       0.042883       1.989045                    0.998664      30.202471      88.510117       0.603357       0.424361      -1.055784      -0.040782       0.000804       0.011984       0.042513      -0.004153       0.014729       0.005811      -0.011319       0.071778      -0.024181      -0.004962       0.029143             10.102506      13.487512       2.015379      -1.893384       5.923944       0.238523      10.896063          -0.000037
          170              C      10.041440       9.810476      14.643927       0.297603      27.888961 0.34255918E+03  0.76208932E+04                                 8.316438                            6.415559      -0.055977       2.009603                    0.999678      24.796421      70.339714       0.611042       0.450572      -1.038893       0.051445       0.028559       0.027465       0.064934       0.010907       0.023773       0.012029       0.055333      -0.068293      -0.034731      -0.015471       0.050202              9.683492      14.834626       1.542516      -1.500730       4.772460       0.109918       9.443389          -0.000085
          171              C       9.876587       9.631374      13.335341      -0.232264      31.766455 0.46082067E+03  0.11036758E+05                                 8.763096                            7.210555       0.076155       1.993630                    0.999246      30.533105      89.759486       0.604449       0.423094      -1.055753      -0.033572      -0.014040      -0.032898       0.049056       0.003456      -0.017503      -0.005041      -0.001204      -0.024485      -0.020959       0.002445       0.018515              9.633635      13.663574       1.966448      -0.097117       5.344805       0.024908       9.892525           0.000063
          172              C       8.642559       9.216384      12.870174      -0.077610      30.334467 0.42102403E+03  0.98572322E+04                                 8.527269                            6.917687       0.081261       1.999470                    0.999696      29.141759      84.666976       0.613779       0.426232      -1.053939       0.022601       0.004586       0.028936       0.037002      -0.007098       0.000779       0.001833      -0.025430       0.066411      -0.025662       0.003362       0.022300              9.490112      13.972027       2.661717      -0.458244       5.655573      -0.042262       8.842736          -0.000039
          173              C       0.111876       8.536844      13.137363       0.602771      24.400105 0.26673995E+03  0.56163846E+04                                 7.813834                            5.810533      -0.055322       2.031597                    0.999509      22.767858      64.392159       0.612861       0.474652      -1.017789       0.063079      -0.018044      -0.030805       0.072481       0.011105       0.029429      -0.050240      -0.063276       0.195386      -0.077986      -0.016992       0.094978              9.573566      15.252072      -1.527986      -1.425480       7.741058       1.646683       5.727567          -0.000177
          174              C      14.887332       8.998373      13.641161      -0.047961      37.028700 0.44838100E+03  0.10556697E+05                                 9.678538                            7.046947      -0.007135       2.002845                    0.999287      27.512876      77.548012       0.626382       0.415323      -1.071600      -0.048963       0.006045       0.010928       0.050531       0.012544       0.001097       0.004466      -0.000293      -0.039794      -0.014386      -0.005268       0.019654             12.142397      20.493738      -2.362846      -3.402647       9.514465       1.589138       6.418986          -0.000116
          175              C      14.704254      10.287565      14.053212      -0.066272      30.661934 0.40675905E+03  0.94438060E+04                                 8.626178                            6.828370      -0.097777       1.948405                    0.999589      28.870375      83.593359       0.613717       0.429861      -1.051455      -0.034843       0.005139       0.008914       0.036330       0.025800       0.012286      -0.003787      -0.007437       0.014768      -0.032296       0.007168       0.025128              9.677948      14.414896      -1.867696      -2.221269       8.877506       1.475183       5.741441           0.000203
          176              C      13.468615      10.730922      14.497456      -0.220564      33.225803 0.44180947E+03  0.10407902E+05                                 8.879052                            6.952914       0.212352       2.031901                    0.999738      30.006345      85.785813       0.633648       0.410327      -1.070277       0.051490       0.014291      -0.003888       0.053578      -0.008179      -0.012536       0.013097      -0.040516      -0.022112      -0.025341      -0.006437       0.031778             10.028904      15.467370      -0.546458      -2.496205       8.882951       1.067137       5.736391          -0.000019
          177              C      12.440716       9.801261      14.565058       0.263661      31.788681 0.38518905E+03  0.87532846E+04                                 8.904922                            6.688900      -0.001768       2.015473                    0.999623      25.262536      70.541404       0.618789       0.435579      -1.056217      -0.052850       0.010015       0.037389       0.065508      -0.027960      -0.021821       0.016077       0.072339      -0.081369      -0.041168      -0.025300       0.066468             10.693529      18.235585      -0.657225      -3.270648       8.090594       1.139847       5.754408           0.000013
          178              C      12.660754       8.457962      14.069308      -0.206442      32.722271 0.43427461E+03  0.10239666E+05                                 8.904847                            6.986109       0.108908       2.005506                    0.999388      30.088271      87.534883       0.616378       0.421442      -1.057630       0.020949      -0.012041      -0.012279       0.027104       0.026881       0.004375      -0.006650      -0.023854       0.020163      -0.034078       0.007493       0.026584             10.177819      16.525133      -1.109602      -3.010816       8.286750       1.231108       5.721576          -0.000025
          179              C      13.821762       8.118702      13.673352      -0.065568      29.685817 0.36992398E+03  0.84141419E+04                                 8.463189                            6.523024      -0.057906       1.967746                    0.999689      28.377216      82.183639       0.624298       0.431337      -1.047189      -0.005517       0.021288       0.006374       0.022896       0.006397       0.021419      -0.004987      -0.060913       0.053818      -0.047391       0.020672       0.026718              9.848482      16.492873      -0.462548      -2.846556       7.485954       0.893861       5.566619           0.000069
          180              C       4.218843      10.598041      10.986969       0.612216      24.591089 0.26147276E+03  0.54620414E+04                                 7.773481                            5.708550      -0.029431       2.040018                    0.999392      22.391528      62.475572       0.627366       0.467365      -1.024737      -0.039284      -0.063476       0.008515       0.075133      -0.022481       0.049767       0.018216       0.155701      -0.030507      -0.085873      -0.019686       0.105559              9.499080       5.360146       2.603122      -1.563797      13.457357      -2.347264       9.679737          -0.000031
          181              C       4.646521      11.945689      10.525021      -0.065542      38.408781 0.45232498E+03  0.10641699E+05                                 9.783476                            7.000863       0.057751       2.016107                    0.999371      27.620169      77.081119       0.640711       0.406335      -1.080636       0.009459       0.050681      -0.010849       0.052685       0.005351      -0.007851       0.005314      -0.011899       0.023815      -0.015626       0.003564       0.012062             12.331288       6.319922       4.085354      -1.915210      19.088929      -3.557501      11.585013          -0.000012
          182              C       4.658380      13.013734      11.429603      -0.065496      30.351240 0.39935714E+03  0.91839636E+04                                 8.427793                            6.669464       0.128236       2.020115                    0.999626      28.302414      80.252485       0.637655       0.417688      -1.064283       0.003731       0.014906      -0.019606       0.024910      -0.003690      -0.001487       0.005963       0.031000       0.063864      -0.027260       0.005017       0.022243              9.543061       5.198470       2.390906      -0.800832      14.590163      -1.367083       8.840551           0.000052
          183              C       5.050146      14.268186      10.996627      -0.226005      33.423928 0.47042161E+03  0.11254528E+05                                 8.926600                            7.198538       0.183559       2.023950                    0.999801      30.321380      87.292452       0.619774       0.413079      -1.068740      -0.006916      -0.025890       0.030216       0.040387       0.004949      -0.000235       0.028638      -0.007070       0.024368      -0.026000      -0.006991       0.032992             10.079573       5.233287       1.776799      -0.856281      15.339959      -2.438814       9.665472          -0.000004
          184              C       5.377724      14.435296       9.623658       0.295042      30.629370 0.35682235E+03  0.79952916E+04                                 8.787765                            6.498121      -0.021962       2.016928                    0.999571      24.900154      70.188719       0.615983       0.443767      -1.046021       0.033357       0.055065      -0.024799       0.068991       0.013501      -0.014203      -0.030425      -0.062230      -0.046233      -0.035595      -0.021006       0.056600             11.035005       5.002036       1.255046      -0.792443      19.193421      -0.554503       8.909558          -0.000015
          185              C       5.316758      13.415402       8.757706      -0.207743      33.838061 0.43417357E+03  0.10249575E+05                                 9.185261                            7.019616      -0.014123       1.973472                    0.998855      29.930662      87.487409       0.609634       0.425593      -1.053715      -0.000800      -0.047929      -0.008861       0.048747       0.001723      -0.002945      -0.019048       0.031404       0.070235      -0.033768       0.003583       0.030184             11.002636       5.719658       2.246881      -1.138741      17.537390      -0.076278       9.750860          -0.000067
          186              C       4.980118      12.159563       9.185853      -0.065011      33.801154 0.42982055E+03  0.10142462E+05                                 9.302856                            7.077477      -0.158738       1.930448                    0.999115      29.301155      86.215663       0.593949       0.437020      -1.044573       0.006643       0.034920       0.002403       0.035628      -0.001944       0.006150       0.010106       0.028684       0.000271      -0.020191       0.003488       0.016703             11.046664       6.046499       3.207062      -1.573446      15.819707      -2.056277      11.273785           0.000002
          187              C       8.283178      12.879420       7.223779       0.618992      22.813292 0.25619877E+03  0.53534970E+04                                 7.484524                            5.724588      -0.091475       2.023867                    0.999405      22.613505      64.227063       0.611087       0.479670      -1.012620      -0.024818      -0.025546      -0.058862       0.068799      -0.036373      -0.023152      -0.013001       0.095353      -0.221322      -0.082130      -0.016590       0.098719              8.755594       4.848195       0.902608       1.334327       8.822521       0.915955      12.596066          -0.000406
          188              C       8.682680      13.332519       8.599967      -0.061025      36.100227 0.45790877E+03  0.10862441E+05                                 9.521725                            7.146561      -0.007501       2.002248                    0.999184      27.865588      79.424242       0.617321       0.418260      -1.067291       0.012198       0.015639       0.037887       0.042765       0.006407      -0.003085      -0.004142      -0.025972      -0.002885      -0.014337      -0.001935       0.016272             11.415793       5.964074       0.582019       2.956507      10.972204       1.273197      17.311100          -0.000133
          189              C       8.877961      14.669906       8.876814      -0.060078      30.773144 0.44871801E+03  0.10737049E+05                                 8.853222                            7.324666      -0.291926       1.891267                    0.998201      29.689011      88.888255       0.570902       0.448367      -1.034599       0.009643      -0.007863       0.028545       0.031139      -0.001389      -0.003326      -0.011522       0.016167      -0.033652      -0.019544       0.005414       0.014130              9.759372       5.862317       0.580227       1.876485      11.088814       0.424324      12.326985           0.001138
          190              C       9.189438      15.089995      10.166085      -0.211540      32.718830 0.46007489E+03  0.11005881E+05                                 8.958748                            7.215502       0.042883       1.989045                    0.998664      30.202472      88.510123       0.603357       0.424361      -1.055784       0.002618       0.013866      -0.040103       0.042513       0.005314      -0.003390       0.016856      -0.028399      -0.049458      -0.024181      -0.004962       0.029143             10.102508       5.759790       0.244354       1.684489      11.076974      -2.000897      13.470760          -0.000037
          191              C       9.354096      14.140735      11.138269       0.297603      27.888939 0.34255887E+03  0.76208848E+04                                 8.316434                            6.415556      -0.055977       2.009603                    0.999678      24.796421      70.339715       0.611042       0.450572      -1.038893       0.026242       0.024983       0.053886       0.064934       0.010557       0.008906       0.021265       0.007743       0.126093      -0.034731      -0.015471       0.050202              9.683485       4.655272       0.125665       1.096301       9.594313      -1.744034      14.800870          -0.000085
          192              C       9.182505      12.841606      10.904881      -0.232264      31.766459 0.46082094E+03  0.11036766E+05                                 8.763097                            7.210557       0.076155       1.993630                    0.999246      30.533104      89.759484       0.604449       0.423094      -1.055753      -0.012532      -0.031272      -0.035658       0.049056      -0.004416       0.003294      -0.018189       0.010862       0.006346      -0.020959       0.002445       0.018515              9.633635       5.186493      -0.044801       1.588625       9.909972      -0.278223      13.804441           0.000063
          193              C       8.822818      12.435193       9.633315      -0.077610      30.334458 0.42102408E+03  0.98572338E+04                                 8.527268                            6.917687       0.081261       1.999470                    0.999696      29.141762      84.666986       0.613779       0.426232      -1.053939       0.003576       0.027844       0.024105       0.037002       0.002071      -0.005850       0.003019      -0.019729      -0.072550      -0.025662       0.003362       0.022300              9.490110       5.435462      -0.128031       2.278118       8.897086      -0.706447      14.137781          -0.000039
          194              C       8.523417      13.100239       1.102560       0.602771      24.400095 0.26673969E+03  0.56163777E+04                                 7.813831                            5.810529      -0.055322       2.031597                    0.999509      22.767857      64.392152       0.612862       0.474652      -1.017789      -0.020832      -0.033667       0.060713       0.072481      -0.052089       0.011460       0.033010      -0.064363      -0.180857      -0.077986      -0.016991       0.094978              9.573563       7.891722       1.793000      -1.774174       5.873515      -1.780879      14.955451          -0.000177
          195              C       8.327240      12.915369      15.891349      -0.047961      37.028722 0.44838099E+03  0.10556697E+05                                 9.678541                            7.046947      -0.007135       2.002845                    0.999287      27.512877      77.548015       0.626382       0.415323      -1.071600       0.008217       0.013181      -0.048084       0.050531       0.003826       0.012699       0.000319       0.019004       0.023029      -0.014386      -0.005268       0.019654             12.142403       9.746193       1.869317      -2.757372       6.758569      -3.957908      19.922448          -0.000116
          196              C       9.623299      13.332819      15.785117      -0.066272      30.661949 0.40675919E+03  0.94438097E+04                                 8.626179                            6.828371      -0.097777       1.948405                    0.999589      28.870371      83.593338       0.613717       0.429861      -1.051455       0.006684       0.010514      -0.034127       0.036330      -0.005537       0.025798       0.012462      -0.004828      -0.008181      -0.032296       0.007168       0.025128              9.677950       9.054465       1.668888      -2.030895       5.960139      -2.539229      14.019246           0.000203
          197              C      10.121183      13.833128      14.592421      -0.220564      33.225829 0.44181006E+03  0.10407918E+05                                 8.879056                            6.952919       0.212352       2.031900                    0.999738      30.006354      85.785833       0.633648       0.410327      -1.070278       0.011986      -0.006308       0.051838       0.053578       0.013923      -0.005704      -0.011431       0.030872      -0.054926      -0.025341      -0.006437       0.031778             10.028907       8.944550       1.214806      -0.781201       5.984867      -2.885315      15.157305          -0.000019
          198              C       9.238165      13.950387      13.528490       0.263661      31.788697 0.38518957E+03  0.87532994E+04                                 8.904926                            6.688905      -0.001770       2.015473                    0.999623      25.262541      70.541425       0.618788       0.435579      -1.056217       0.012356       0.039785      -0.050555       0.065508       0.018459      -0.030237      -0.024445       0.005021       0.134944      -0.041168      -0.025300       0.066468             10.693533       8.169083       1.334276      -1.044471       6.080462      -3.779526      17.831055           0.000013
          199              C       7.886408      13.447723      13.665304      -0.206442      32.722253 0.43427447E+03  0.10239662E+05                                 8.904844                            6.986108       0.108908       2.005506                    0.999388      30.088270      87.534881       0.616378       0.421442      -1.057630      -0.012961      -0.013215       0.019799       0.027104      -0.008127       0.027486       0.004967      -0.000169      -0.037289      -0.034078       0.007493       0.026584             10.177815       8.401669       1.430832      -1.406225       6.019390      -3.437323      16.112387          -0.000025
          200              C       7.495839      12.998904      14.790398      -0.065568      29.685814 0.36992403E+03  0.84141432E+04                                 8.463189                            6.523024      -0.057906       1.967747                    0.999689      28.377213      82.183628       0.624298       0.431337      -1.047189       0.021512       0.006580      -0.004263       0.022896      -0.006351       0.008793       0.023720       0.004951      -0.109935      -0.047391       0.020672       0.026718              9.848483       7.544883       1.058572      -0.812571       5.850956      -3.297185      16.149609           0.000069
          201              C      10.399886      10.756904       5.192494       0.612216      24.591113 0.26147294E+03  0.54620461E+04                                 7.773486                            5.708552      -0.029431       2.040018                    0.999392      22.391533      62.475593       0.627366       0.467365      -1.024737      -0.061666       0.010465      -0.041627       0.075133       0.017332      -0.028535       0.046086      -0.055789       0.255395      -0.085874      -0.019686       0.105559              9.499089      13.209995      -2.410376       2.843526       9.825928      -1.470069       5.461345          -0.000031
          202              C      11.727175      10.272776       5.657661      -0.065542      38.408796 0.45232490E+03  0.10641697E+05                                 9.783479                            7.000862       0.057750       2.016107                    0.999371      27.620170      77.081125       0.640711       0.406335      -1.080636       0.050210      -0.011382       0.011186       0.052685       0.005379       0.006116      -0.006767      -0.007127      -0.030269      -0.015626       0.003564       0.012062             12.331295      18.700589      -3.680885       4.470117      11.767111      -1.835802       6.526186          -0.000012
          203              C      12.793635      11.173614       5.759065      -0.065496      30.351233 0.39935704E+03  0.91839610E+04                                 8.427793                            6.669463       0.128236       2.020115                    0.999626      28.302419      80.252508       0.637655       0.417688      -1.064283       0.014725      -0.019789       0.003473       0.024910       0.006252      -0.004767      -0.000433      -0.047120       0.013169      -0.027260       0.005017       0.022243              9.543061      14.359085      -1.458958       2.733840       8.913223      -0.698497       5.356876           0.000053
          204              C      14.029419      10.720289       6.185602      -0.226005      33.423969 0.47042229E+03  0.11254548E+05                                 8.926609                            7.198544       0.183559       2.023950                    0.999801      30.321386      87.292484       0.619774       0.413079      -1.068740      -0.025557       0.030558      -0.006646       0.040387       0.028345       0.006570       0.001745      -0.008973      -0.021038      -0.026000      -0.006991       0.032992             10.079584      15.162066      -2.499017       2.104841       9.745912      -0.761906       5.330776          -0.000004
          205              C      14.181793       9.333228       6.456011       0.295042      30.629379 0.35682213E+03  0.79952856E+04                                 8.787767                            6.498119      -0.021962       2.016928                    0.999571      24.900153      70.188718       0.615983       0.443767      -1.046021       0.053527      -0.026437       0.034580       0.068991      -0.030485       0.014809      -0.015165       0.051477      -0.070552      -0.035595      -0.021006       0.056601             11.035013      19.053823      -0.605698       1.854539       8.977309      -0.637568       5.073906          -0.000015
          206              C      13.165620       8.473163       6.309540      -0.207743      33.838070 0.43417335E+03  0.10249569E+05                                 9.185263                            7.019614      -0.014123       1.973473                    0.998855      29.930663      87.487417       0.609634       0.425593      -1.053715      -0.047846      -0.008715      -0.003340       0.048747      -0.018892      -0.000559      -0.002875      -0.051221       0.011329      -0.033767       0.003583       0.030184             11.002641      17.314330      -0.154153       2.758968       9.848724      -0.958972       5.844870          -0.000067
          207              C      11.925999       8.919102       5.937728      -0.065011      33.801193 0.42982088E+03  0.10142472E+05                                 9.302863                            7.077480      -0.158738       1.930448                    0.999115      29.301161      86.215691       0.593948       0.437020      -1.044572       0.034590       0.002019       0.008293       0.035628       0.009961      -0.002750       0.005915      -0.013665       0.043951      -0.020191       0.003488       0.016703             11.046677      15.515365      -2.151033       3.532377      11.417819      -1.427219       6.206845           0.000002
          208              C      10.789649      -0.237752       5.101553       0.427269      33.406094 0.37468319E+03  0.84700529E+04                                 9.162496                            6.724986       0.756855       2.233755                    0.999662      25.476900      71.343036       0.598597       0.452637      -1.044371       0.156868       0.006985      -0.149876       0.217069      -0.062614       0.119072      -0.059962      -0.003024       0.007536      -0.119321      -0.045330       0.164651             11.039757       7.989393       4.077776       1.316908      16.618794       4.720351       8.511083           0.654431
          209              C       4.622084      11.006145       0.000000       0.427269      33.406094 0.37468329E+03  0.84700555E+04                                 9.162496                            6.724987       0.756856       2.233755                    0.999662      25.476899      71.343031       0.598597       0.452637      -1.044371      -0.156868       0.150039       0.000000       0.217069       0.121858      -0.057002      -0.059597      -0.010852      -0.015948      -0.119321      -0.045330       0.164651             11.039756       7.989394       1.125645       4.134661       8.089636       4.322859      17.040240           0.654430
          210              C      -0.717467       4.594718      10.994212       0.427269      33.406109 0.37468335E+03  0.84700575E+04                                 9.162498                            6.724988       0.756856       2.233755                    0.999662      25.476902      71.343041       0.598597       0.452637      -1.044371       0.000000      -0.157023       0.149876       0.217069      -0.062232      -0.065199       0.116287       0.014142       0.007536      -0.119321      -0.045330       0.164651             11.039760      16.239307       4.445117       4.657102       8.368889       1.525578       8.511084           0.654430
          211              O       8.466033       3.778887       7.288162      -0.593482      36.635638 0.56580248E+03  0.13784283E+05                                 8.799823                            7.407984       0.235288       2.121741                    0.995625      28.115859      74.538698       0.691226       0.363719      -1.134628      -0.015962      -0.052850      -0.010234       0.056149       0.015917      -0.005740       0.007282      -0.075254       0.114081      -0.060379       0.019922       0.040457              9.988579       9.759006       3.932689       1.394204      13.011129       2.410495       7.195603           0.000695
          212              O       9.418358       1.745900       6.897035      -0.579079      42.175436 0.64817515E+03  0.16337026E+05                                 9.741168                            7.992774       0.075034       2.068370                    0.995677      28.490501      76.829085       0.657494       0.369602      -1.130075      -0.038913      -0.012013       0.023964       0.047252      -0.039278      -0.014284      -0.044839       0.035564       0.075321      -0.076303       0.024747       0.051556             11.250983      17.459621      -2.877631       0.438097       9.992579      -0.333832       6.300750           0.013950
          213              O       3.440126       0.672606       5.171569      -0.237368      27.412330 0.32269026E+03  0.68215582E+04                                 7.282407                            5.488021       0.333957       2.225918                    0.998892      22.843434      56.137339       0.827811       0.350007      -1.147302       0.005310       0.105724       0.083157       0.134614      -0.019704       0.009504       0.025131       0.226139      -0.254008      -0.105249      -0.052082       0.157331              8.786756      16.380498      -1.266348      -0.467964       5.175339       0.725656       4.804432          -0.000022
          214              O      14.501787       3.116373       8.123533      -0.586424      39.861685 0.62699270E+03  0.15680222E+05                                 9.364726                            7.857234       0.077184       2.072124                    0.994884      28.383311      76.366100       0.663297       0.369240      -1.129788       0.012320      -0.003843      -0.040890       0.042878       0.006192      -0.018943      -0.005554      -0.110084       0.053515      -0.068341       0.020265       0.048077             10.462529      10.704842      -1.181675      -3.929904       8.417017       3.251915      12.265727           0.001342
          215              O      13.615569       2.591165       6.116391      -0.586353      37.777974 0.54644518E+03  0.13187835E+05                                 9.008611                            7.243754       0.227678       2.122335                    0.996690      27.839742      73.287091       0.704802       0.360091      -1.138296       0.034534       0.015504      -0.002009       0.037908       0.023564       0.050134      -0.021799       0.006554      -0.043204      -0.067683       0.017276       0.050407             10.921038      19.225377       1.249722       2.489491       6.277461       0.122465       7.260277           0.000982
          216              O      10.406248       5.680939       5.994063      -0.590123      36.303778 0.56220537E+03  0.13627454E+05                                 8.663853                            7.319703       0.480609       2.203020                    0.997764      27.725071      72.490388       0.707071       0.357374      -1.143593       0.047161      -0.009272      -0.052267       0.071007       0.035023      -0.022745       0.038146       0.029151       0.056564      -0.069614       0.028206       0.041408              9.723608       5.770105       0.758315       1.157752       8.760700       1.460664      14.640019           0.000110
          217              O      10.877371       3.664239       5.046022      -0.564879      38.055037 0.54838426E+03  0.13236891E+05                                 9.041015                            7.271290       0.179274       2.113075                    0.996086      27.555954      72.377000       0.701836       0.361551      -1.137958       0.006504       0.028918      -0.024369       0.038372      -0.003199      -0.008247      -0.011596       0.013124      -0.226493      -0.077343       0.032024       0.045319             10.660258       7.402578      -3.169750       2.103586      15.114430      -4.767252       9.463767          -0.000818
          218              O      11.587990       0.756286       5.070166      -0.449104      33.461146 0.43470159E+03  0.99190478E+04                                 8.250053                            6.449725       0.024137       2.082444                    0.995399      26.097860      67.049567       0.748006       0.358858      -1.137985       0.028384      -0.037673      -0.057344       0.074251       0.005030       0.036646       0.008287      -0.056257      -0.036895      -0.054136       0.015086       0.039050              9.765244       8.451284       4.419982       1.457603      13.994809       2.795716       6.849639           0.155238
          219              O       6.720719       8.773672       4.114078      -0.593482      36.635647 0.56580257E+03  0.13784286E+05                                 8.799824                            7.407984       0.235288       2.121741                    0.995625      28.115867      74.538727       0.691226       0.363719      -1.134628      -0.007045      -0.016292      -0.053270       0.056149      -0.002275       0.007450       0.015980       0.094728       0.057997      -0.060379       0.019922       0.040457              9.988581       6.882003       1.081510       1.949870       9.861023       4.084109      13.222717           0.000695
          220              O       6.382589       9.711885       2.065087      -0.579079      42.175442 0.64817553E+03  0.16337038E+05                                 9.741168                            7.992776       0.075034       2.068370                    0.995677      28.490504      76.829094       0.657494       0.369602      -1.130075       0.026203      -0.037784      -0.010884       0.047252      -0.011327      -0.040250      -0.041732       0.026046      -0.103156      -0.076303       0.024747       0.051556             11.250983       6.311002       0.075173      -0.376608      17.488415      -2.873710       9.953531           0.013950
          221              O       4.976542       3.665123       0.912630      -0.237368      27.412330 0.32269037E+03  0.68215613E+04                                 7.282408                            5.488023       0.333957       2.225918                    0.998892      22.843436      56.137349       0.827811       0.350007      -1.147302       0.077832       0.008781       0.109480       0.134613      -0.000401       0.025206      -0.018137      -0.243272      -0.205282      -0.105249      -0.052082       0.157331              8.786756       4.797090      -0.924271       0.761803      16.321152      -1.254113       5.242026          -0.000022
          222              O       7.316683      14.841943       3.491171      -0.586424      39.861686 0.62699258E+03  0.15680219E+05                                 9.364727                            7.857234       0.077184       2.072124                    0.994884      28.383312      76.366105       0.663297       0.369240      -1.129788      -0.041175       0.010499      -0.005742       0.042878      -0.015474      -0.007075       0.004994       0.085466       0.136635      -0.068342       0.020265       0.048077             10.462530      12.296479      -3.799767       3.474058      10.363309      -1.210009       8.727802           0.001342
          223              O       5.377549      13.868504       2.873094      -0.586353      37.777975 0.54644521E+03  0.13187836E+05                                 9.008613                            7.243755       0.227677       2.122334                    0.996690      27.839743      73.287100       0.704802       0.360091      -1.138295      -0.004263       0.034378       0.015393       0.037908       0.047775      -0.023685       0.024844      -0.031428       0.005570      -0.067683       0.017276       0.050407             10.921040       7.054612       1.886693       0.106785      19.417528       1.370365       6.290981           0.000982
          224              O       5.254537      10.650525       5.953823      -0.590124      36.303792 0.56220559E+03  0.13627461E+05                                 8.663856                            7.319705       0.480608       2.203020                    0.997764      27.725077      72.490412       0.707071       0.357374      -1.143593      -0.053825       0.044811      -0.011695       0.071007      -0.023807       0.038425       0.035671       0.014355      -0.061087      -0.069614       0.028206       0.041408              9.723612      14.374534       1.504321       1.689933       5.887012       0.887440       8.909290           0.000111
          225              O       4.381296      11.083233       3.895175      -0.564879      38.055056 0.54838472E+03  0.13236904E+05                                 9.041019                            7.271294       0.179274       2.113075                    0.996086      27.555955      72.377008       0.701836       0.361551      -1.137958      -0.025953       0.005355       0.027752       0.038372      -0.013323      -0.016331      -0.004311      -0.116592       0.089631      -0.077343       0.032024       0.045319             10.660264       9.714551       2.351815      -4.867918       7.607435      -3.288179      14.658806          -0.000818
          226              O       4.509020      11.800243       0.991499      -0.449104      33.461144 0.43470166E+03  0.99190498E+04                                 8.250053                            6.449726       0.024138       2.082444                    0.995399      26.097860      67.049567       0.748006       0.358858      -1.137985      -0.056735       0.025886      -0.040301       0.074251       0.036629       0.005780       0.006994       0.002510       0.104843      -0.054136       0.015086       0.039050              9.765243       6.497640       1.163268       2.249484       8.558750       4.587649      14.239338           0.155238
          227              O       3.398556       6.878704       8.955684      -0.593482      36.635644 0.56580246E+03  0.13784283E+05                                 8.799824                            7.407984       0.235287       2.121741                    0.995625      28.115866      74.538728       0.691226       0.363719      -1.134628      -0.052088      -0.009371      -0.018754       0.056149       0.006628       0.019528      -0.001058      -0.021279      -0.166134      -0.060379       0.019922       0.040457              9.988581      12.655171       2.154467       4.166463       7.062418       1.357789      10.248154           0.000695
          228              O       1.325220       6.447921       9.797492      -0.579079      42.175432 0.64817531E+03  0.16337031E+05                                 9.741167                            7.992774       0.075034       2.068370                    0.995677      28.490501      76.829081       0.657494       0.369602      -1.130075      -0.010270       0.025772      -0.038250       0.047252      -0.042216      -0.042715      -0.015104      -0.053343       0.000615      -0.076303       0.024747       0.051556             11.250980      10.263109      -0.203726      -3.211031       6.285022      -0.085359      17.204810           0.013950
          229              O       0.518914       5.004579       3.703636      -0.237368      27.412311 0.32269021E+03  0.68215568E+04                                 7.282404                            5.488021       0.333957       2.225918                    0.998892      22.843435      56.137339       0.827811       0.350007      -1.147302       0.105383       0.082601       0.013868       0.134614       0.026038      -0.028494      -0.000496       0.016605       0.461030      -0.105249      -0.052082       0.157331              8.786749       5.310058       0.826845      -1.722646       4.869703      -0.965388      16.180486          -0.000022
          230              O       2.468213       7.433834      14.988376      -0.586424      39.861697 0.62699274E+03  0.15680224E+05                                 9.364729                            7.857235       0.077184       2.072124                    0.994884      28.383314      76.366113       0.663297       0.369240      -1.129788      -0.004387      -0.041411       0.010220       0.042878      -0.005216       0.010828      -0.015320       0.025909      -0.194401      -0.068341       0.020265       0.048077             10.462532       8.526569       3.479325      -1.117905      12.613799      -3.687295      10.247226           0.001342
          231              O       1.982946       5.471172      13.987220      -0.586353      37.777965 0.54644508E+03  0.13187832E+05                                 9.008611                            7.243754       0.227677       2.122334                    0.996690      27.839746      73.287114       0.704802       0.360091      -1.138295       0.013952      -0.003646       0.035058       0.037908      -0.025061       0.022037       0.047648       0.020754       0.051205      -0.067683       0.017277       0.050407             10.921037       6.192008      -0.019571       0.669202       7.054580       1.921287      19.516524           0.000982
          232              O       5.212420       5.491835      10.916148      -0.590123      36.303803 0.56220598E+03  0.13627473E+05                                 8.663858                            7.319708       0.480608       2.203020                    0.997764      27.725077      72.490412       0.707071       0.357374      -1.143593      -0.011360      -0.054385       0.044218       0.071007       0.037514       0.035374      -0.020439      -0.047845       0.018813      -0.069614       0.028206       0.041408              9.723613       8.687388       1.364840       0.952783      14.507351       1.625355       5.976101           0.000110
          233              O       3.176759       4.527087      11.252549      -0.564879      38.055043 0.54838442E+03  0.13236896E+05                                 9.041016                            7.271292       0.179274       2.113075                    0.996086      27.555954      72.377003       0.701836       0.361551      -1.137958       0.028600      -0.024705       0.006641       0.038372      -0.011030      -0.004288      -0.014274       0.105922       0.128782      -0.077343       0.032024       0.045319             10.660260      15.380891      -4.719819      -3.037519       9.282997       1.989497       7.316893          -0.000818
          234              O       0.240075       4.524178      11.833606      -0.449104      33.461139 0.43470148E+03  0.99190447E+04                                 8.250052                            6.449724       0.024137       2.082444                    0.995399      26.097858      67.049560       0.748006       0.358858      -1.137985      -0.038898      -0.058523       0.023981       0.074251       0.006292       0.007811       0.037243       0.049477      -0.053886      -0.054136       0.015086       0.039050              9.765242      13.591005       2.508734       4.770796       6.706987       1.480410       8.997734           0.155239
          235              O      11.295710       6.737363       8.807603      -0.593482      36.635628 0.56580217E+03  0.13784274E+05                                 8.799821                            7.407981       0.235288       2.121741                    0.995625      28.115862      74.538709       0.691227       0.363719      -1.134628       0.052088       0.018297       0.010234       0.056149       0.019198       0.007530      -0.005411       0.072127       0.114082      -0.060379       0.019922       0.040457              9.988577      12.655167       4.061647       2.346091      10.114966       1.500048       7.195600           0.000695
          236              O      13.369046       5.876413       9.198730      -0.579079      42.175441 0.64817542E+03  0.16337035E+05                                 9.741168                            7.992775       0.075034       2.068370                    0.995677      28.490501      76.829082       0.657494       0.369602      -1.130075       0.010270       0.039408      -0.023964       0.047252      -0.040703      -0.044159      -0.016264      -0.028441       0.075321      -0.076303       0.024747       0.051556             11.250983      10.263109      -3.198065      -0.352988      17.189091       0.422812       6.300750           0.013950
          237              O      14.175352      11.896470      10.924196      -0.237368      27.412330 0.32269039E+03  0.68215617E+04                                 7.282408                            5.488023       0.333956       2.225918                    0.998892      22.843437      56.137354       0.827811       0.350007      -1.147302      -0.105383      -0.010007      -0.083157       0.134614      -0.029676       0.024684       0.010612      -0.221741      -0.254008      -0.105249      -0.052082       0.157331              8.786756       5.310061      -1.759272       0.745754      16.245774      -0.435219       4.804432          -0.000022
          238              O      12.226053       0.737054       7.972232      -0.586423      39.861695 0.62699281E+03  0.15680226E+05                                 9.364728                            7.857235       0.077184       2.072124                    0.994884      28.383310      76.366098       0.663297       0.369240      -1.129788       0.004387      -0.012137       0.040890       0.042878       0.011060      -0.004706      -0.019172       0.108548       0.053515      -0.068342       0.020265       0.048077             10.462532       8.526569      -1.278667       3.423510      10.595296      -3.781365      12.265730           0.001342
          239              O      12.711320       1.645757       9.979374      -0.586353      37.777976 0.54644526E+03  0.13187837E+05                                 9.008613                            7.243755       0.227677       2.122334                    0.996690      27.839746      73.287111       0.704802       0.360091      -1.138295      -0.013952      -0.035189       0.002009       0.037908       0.023180      -0.024008       0.049115      -0.010716      -0.043204      -0.067683       0.017277       0.050407             10.921041       6.192010       0.669387       0.011603      19.310835       2.492475       7.260278           0.000982
          240              O       9.481846       4.714461      10.101702      -0.590123      36.303788 0.56220562E+03  0.13627462E+05                                 8.663855                            7.319705       0.480608       2.203020                    0.997764      27.725075      72.490405       0.707071       0.357374      -1.143593       0.011360      -0.046702       0.052267       0.071007       0.033589       0.039120      -0.021025      -0.035261       0.056564      -0.069614       0.028206       0.041408              9.723610       8.687387       0.888211       1.407715       5.843421       1.221581      14.640023           0.000110
          241              O      11.517507       4.333512      11.049743      -0.564879      38.055040 0.54838432E+03  0.13236892E+05                                 9.041016                            7.271291       0.179274       2.113075                    0.996086      27.555952      72.376995       0.701836       0.361551      -1.137958      -0.028600      -0.007784       0.024369       0.038372      -0.003770      -0.011217      -0.008755      -0.012503      -0.226493      -0.077343       0.032024       0.045319             10.660260      15.380891      -2.814504      -4.856107       7.136120       1.889444       9.463768          -0.000818
          242              O      14.454191       3.752950      11.025599      -0.449104      33.461144 0.43470157E+03  0.99190474E+04                                 8.250052                            6.449725       0.024137       2.082444                    0.995399      26.097860      67.049566       0.748006       0.358858      -1.137985       0.038898      -0.026680       0.057344       0.074251       0.007510       0.006649       0.036979       0.055141      -0.036895      -0.054136       0.015086       0.039050              9.765243      13.591006       4.648834       2.728110       8.855085       1.580519       6.849638           0.155239
          243              O       6.228233       8.258770      11.981687      -0.593482      36.635640 0.56580238E+03  0.13784280E+05                                 8.799824                            7.407983       0.235288       2.121741                    0.995625      28.115862      74.538712       0.691226       0.363719      -1.134628       0.015962       0.007762       0.053270       0.056149      -0.006475       0.015632       0.008153      -0.093948       0.057998      -0.060379       0.019922       0.040457              9.988580       9.759007       1.209613       3.993331       6.984016       2.129610      13.222717           0.000695
          244              O       5.275908       8.554831      14.030678      -0.579079      42.175438 0.64817535E+03  0.16337032E+05                                 9.741168                            7.992775       0.075034       2.068370                    0.995677      28.490502      76.829087       0.657494       0.369602      -1.130075       0.038913      -0.024497       0.010884       0.047252      -0.012440      -0.039901      -0.042066      -0.023929      -0.103156      -0.076303       0.024747       0.051556             11.250983      17.459618       0.571584      -2.854115       6.339799      -0.504065       9.953531           0.013950
          245              O      11.254140      10.228461      15.183135      -0.237368      27.412330 0.32269027E+03  0.68215584E+04                                 7.282407                            5.488021       0.333957       2.225918                    0.998892      22.843434      56.137338       0.827811       0.350007      -1.147302      -0.005310      -0.078145      -0.109480       0.134613       0.010411      -0.019240       0.024374       0.242381      -0.205282      -0.105249      -0.052082       0.157331              8.786756      16.380498      -0.408503      -1.286761       4.737745       0.705262       5.242025          -0.000022
          246              O       0.192479       7.393463      12.604594      -0.586424      39.861692 0.62699298E+03  0.15680231E+05                                 9.364728                            7.857236       0.077184       2.072124                    0.994884      28.383314      76.366113       0.663297       0.369240      -1.129788      -0.012320       0.040667       0.005742       0.042878      -0.019211       0.005304      -0.006846      -0.082377       0.136635      -0.068341       0.020265       0.048077             10.462530      10.704846      -3.870634      -1.363343      11.954942       3.416793       8.727802           0.001342
          247              O       1.078697       9.373979      13.222671      -0.586353      37.777991 0.54644536E+03  0.13187840E+05                                 9.008614                            7.243755       0.227678       2.122335                    0.996690      27.839746      73.287109       0.704802       0.360091      -1.138295      -0.034534       0.002729      -0.015393       0.037908       0.048983       0.025873      -0.022557       0.022812       0.005570      -0.067683       0.017276       0.050407             10.921043      19.225388       2.428616       1.364261       7.246759       0.167637       6.290982           0.000982
          248              O       4.288018       9.640013      10.141942      -0.590123      36.303787 0.56220552E+03  0.13627459E+05                                 8.663855                            7.319704       0.480608       2.203020                    0.997764      27.725077      72.490412       0.707071       0.357374      -1.143593      -0.047161       0.051779       0.011695       0.071007      -0.024350       0.033927       0.039973      -0.010066      -0.061087      -0.069614       0.028206       0.041408              9.723610       5.770106       1.121195       0.811389      14.491432       1.727736       8.909291           0.000111
          249              O       3.816895      10.493142      12.200590      -0.564879      38.055040 0.54838452E+03  0.13236898E+05                                 9.041016                            7.271292       0.179274       2.113075                    0.996086      27.555954      72.377001       0.701836       0.361551      -1.137958      -0.006504       0.025689      -0.027752       0.038372      -0.008089      -0.003580      -0.016507       0.118499       0.089631      -0.077343       0.032024       0.045319             10.660258       7.402578       2.248867      -3.068384       9.919395      -5.009359      14.658801          -0.000818
          250              O       3.106276      10.333650      15.104266      -0.449105      33.461144 0.43470162E+03  0.99190486E+04                                 8.250052                            6.449725       0.024137       2.082444                    0.995399      26.097862      67.049572       0.748006       0.358858      -1.137985      -0.028384       0.055528       0.040301       0.074251       0.036373       0.006730       0.006086      -0.009011       0.104843      -0.054136       0.015086       0.039050              9.765243       8.451284       1.250257       4.483046       6.605106       2.451327      14.239339           0.155239
          251              O       7.973547      11.661937       7.140081      -0.593482      36.635644 0.56580260E+03  0.13784286E+05                                 8.799824                            7.407984       0.235288       2.121741                    0.995625      28.115863      74.538711       0.691226       0.363719      -1.134628       0.007045       0.052453       0.018754       0.056149       0.007548      -0.001925       0.019461       0.020016      -0.166135      -0.060379       0.019922       0.040457              9.988580       6.882002       1.897408       1.171110      12.835586       4.222736      10.248153           0.000695
          252              O       8.311677      13.752383       6.298273      -0.579079      42.175438 0.64817523E+03  0.16337029E+05                                 9.741168                            7.992774       0.075034       2.068370                    0.995677      28.490505      76.829097       0.657494       0.369602      -1.130075      -0.026203       0.009113       0.038250       0.047252      -0.039679      -0.013189      -0.043344       0.060636       0.000615      -0.076303       0.024747       0.051556             11.250982       6.311000      -0.379699       0.057559      10.237128      -3.211649      17.204818           0.013951
          253              O       9.717724      14.622094      12.392129      -0.237368      27.412320 0.32269037E+03  0.68215612E+04                                 7.282406                            5.488023       0.333956       2.225918                    0.998892      22.843436      56.137347       0.827811       0.350007      -1.147302      -0.077832      -0.108953      -0.013868       0.134614       0.025197       0.000773      -0.028488      -0.021168       0.461030      -0.105249      -0.052082       0.157331              8.786752       4.797090       0.804005      -0.887804       5.382676      -1.763886      16.180490          -0.000022
          254              O       7.377583      12.566666       1.107389      -0.586424      39.861697 0.62699275E+03  0.15680224E+05                                 9.364729                            7.857235       0.077184       2.072124                    0.994884      28.383312      76.366106       0.663297       0.369240      -1.129788       0.041174       0.006224      -0.010220       0.042878      -0.006347      -0.015787       0.010136      -0.024879      -0.194401      -0.068341       0.020265       0.048077             10.462532      12.296481       3.647184      -3.633921       8.843887      -1.280821      10.247229           0.001342
          255              O       9.316717      13.138756       2.108545      -0.586353      37.777961 0.54644500E+03  0.13187829E+05                                 9.008609                            7.243753       0.227679       2.122335                    0.996690      27.839741      73.287087       0.704802       0.360091      -1.138296       0.004263      -0.013776      -0.035058       0.037908      -0.025884       0.046621       0.024135      -0.016216       0.051205      -0.067683       0.017276       0.050407             10.921035       7.054612       0.018837       1.889619       6.191975       0.754001      19.516519           0.000982
          256              O       9.439729       9.911559       5.179617      -0.590124      36.303796 0.56220572E+03  0.13627465E+05                                 8.663857                            7.319706       0.480608       2.203020                    0.997764      27.725074      72.490401       0.707071       0.357374      -1.143593       0.053825       0.013768      -0.044218       0.071007       0.039492      -0.021992       0.034430       0.040988       0.018813      -0.069614       0.028206       0.041408              9.723613      14.374533       1.618071       1.581365       8.820207       1.024141       5.976101           0.000110
          257              O      10.312970      11.988120       4.843216      -0.564879      38.055047 0.54838456E+03  0.13236900E+05                                 9.041017                            7.271293       0.179274       2.113075                    0.996086      27.555953      72.376998       0.701836       0.361551      -1.137958       0.025953      -0.027473      -0.006641       0.038372      -0.015693      -0.014069      -0.004919      -0.103542       0.128782      -0.077343       0.032024       0.045319             10.660262       9.714549      -4.972125       2.122645      14.949342      -2.946013       7.316894          -0.000818
          258              O      10.185246      14.922027       4.262159      -0.449104      33.461139 0.43470149E+03  0.99190450E+04                                 8.250051                            6.449724       0.024137       2.082444                    0.995399      26.097861      67.049569       0.748006       0.358858      -1.137985       0.056735       0.041463      -0.023982       0.074251       0.004069       0.036858       0.009460      -0.050399      -0.053886      -0.054136       0.015086       0.039050              9.765241       6.497639       2.192891       1.266727      13.800350       4.831927       8.997735           0.155238
          259              O      11.528476       3.682251       8.047883      -1.101343      65.497645 0.14367119E+04  0.43931046E+05                                12.726856                           11.599891      -0.230260       1.841424                    0.998127      38.788642     113.065672       0.570341       0.351212      -1.151189       0.013910      -0.013304       0.000000       0.019248      -0.012406       0.000426       0.000445       0.001105      -0.018387      -0.009468      -0.006015       0.015483             14.153262      14.698201      -0.952767       2.650258      14.613354       2.770893      13.148230          -0.000160
          260              O       7.347133      11.867041       4.052914      -1.101343      65.497663 0.14367123E+04  0.43931063E+05                                12.726859                           11.599893      -0.230260       1.841424                    0.998127      38.788647     113.065693       0.570341       0.351212      -1.151189      -0.000000       0.013923      -0.013290       0.019248       0.000565       0.000592      -0.012359      -0.009909       0.007604      -0.009468      -0.006015       0.015484             14.153265      12.658036       2.600900       2.724934      14.933869      -0.707842      14.867891          -0.000160
          261              O       3.165790       7.495375      12.042851      -1.101342      65.497646 0.14367120E+04  0.43931052E+05                                12.726857                           11.599893      -0.230261       1.841424                    0.998127      38.788641     113.065675       0.570341       0.351212      -1.151189      -0.013910      -0.000619       0.013290       0.019248       0.001003      -0.012373       0.000042       0.009769       0.007605      -0.009468      -0.006015       0.015484             14.153262      14.698202       2.691739      -0.828356      12.893696       2.690749      14.867889          -0.000160
          262              O       8.877552       6.935942       0.000000      -0.241662      35.739951 0.40776545E+03  0.91318863E+04                                 8.797432                            6.248453       0.175966       2.178515                    0.996654      23.249593      58.651117       0.761711       0.359059      -1.140931       0.089259      -0.085373       0.000000       0.123513      -0.030000       0.002534       0.002649       0.002671       0.458555      -0.106508      -0.046396       0.152904             11.868454       6.108326      -0.648242      -1.518808       6.050598      -1.587942      23.446437          -0.000237
          263              O      -0.717467       8.854402       6.928422      -0.241662      35.739946 0.40776525E+03  0.91318811E+04                                 8.797430                            6.248452       0.175966       2.178515                    0.996654      23.249594      58.651123       0.761711       0.359059      -1.140931      -0.000000       0.089347      -0.085280       0.123513       0.014009       0.014677      -0.029226       0.225598      -0.231047      -0.106508      -0.046396       0.152904             11.868452      23.654055      -0.705732      -0.739386       6.010691      -0.751880       5.940610          -0.000237
          264              O       6.534181      -0.427233       9.167343      -0.241662      35.739956 0.40776567E+03  0.91318926E+04                                 8.797433                            6.248456       0.175966       2.178515                    0.996654      23.249597      58.651134       0.761711       0.359059      -1.140931      -0.089259      -0.003974       0.085280       0.123514       0.003928      -0.029849       0.013362      -0.227196      -0.231047      -0.106507      -0.046396       0.152904             11.868453       6.108326      -1.486983      -0.718245      23.556422      -0.772101       5.940612          -0.000237

******************************************************
Auxiliary information for the entire system
The total spin magnetic moment of the unit cell is   2.999612
The total net atomic charge of the unit cell is   -0.000007
Accuracy of reproducing the electrostatic potential in the unit cell:
  The inner radius (bohr) =    5.0000
  The outer radius (bohr) =   12.0000
  Valid grid points have density less than (e/(bohr^3)) =    0.0001
  The number of valid grid points were=       140228
  The rms potential error without charges in kcal/mol is=      8.26123
  The rms potential error with partial charges in kcal/mol is=      2.00206
  The RRMSE value at monopole order=      0.24234
  The rms potential error with partial charges and cloud penetration in kcal/mol is=      2.01974
  The RRMSE value at monopole order with cloud penetration is=      0.24448
  The rms potential error with partial charges and atomic dipoles in kcal/mol is=      0.52199
  The RRMSE value at dipole order=      0.06319
  The rms potential error with partial charges, atomic dipoles and cloud penetration in kcal/mol is=      0.50769
  The RRMSE value at dipole order with cloud penetration=      0.06146

******************************************************
The electron densities and ab initio electrostatic potential were computed in VASP using the PBE functional and
projector augmented wave method. See the main text of the journal article for a description of computational details.
The atomic charges, dipoles, and quadrupoles were computed with the DDEC6 method as described in
(a) T. A. Manz and N. Gabaldon Limas, RSC Adv. 6 (2016) 47771-47801 DOI: 10.1039/c6ra04656h
(b) N. Gabaldon Limas and T. A. Manz, RSC Adv. 8 (2018) 2678-2707 DOI: 10.1039/c7ra11829e.
For each atom in the material, the electron cloud parameters were fit to the spherically averaged atom-in-material
electron density using radial positions for which this density was between 10^-4 and 10^-2 electrons per cubic bohr.
The polarizabilities, dispersion coefficients, and quantum Drude oscillator (QDO) parameters were fit using the MCLF method.
The magnetic structure of the system was optimized in VASP from the default ferromagnetic initial guess using spin polarization.
The atomic spin moments (ASMs) were computed on this optimized magnetic structure using the DDEC6 partition as inputs
to the method of T. A. Manz and D. S. Sholl, J. Chem. Theory Comput. 7 (2011) 4146-4164 DOI: 10.1021/ct200539n.
The RMSE and RRMSE were computed using a uniform grid with Ewald summation.
