# Supplementary material for: A collection of forcefield precursors for metal–organic frameworks
Source: RSC Adv. 2019 Nov 13;9(63):36492–507. doi: 10.1039/c9ra07327b (PMC9075174; doi:10.1039/c9ra07327b)
Supplement: RA-009-C9RA07327B-s4462 [file RA-009-C9RA07327B-s4462.xyz]

   68
jmolscript: load "" {1 1 1} spacegroup "x,y,z" unitcell [{      9.218900     0.000000     0.000000 }, {     -0.272911     9.214860     0.000000 }, {     -1.826800    -1.881704    10.184757 }]
Cu     0.000000     0.000000     0.000000     0.894248
Cu    -0.913400    -0.940852     5.092379     0.862304
Ni     0.665021     7.390495     2.546189     0.695431
Ni     6.454168    -0.057339     7.638568     0.695430
H      5.214280     0.258363     1.120323     0.125726
H      2.969189    -0.037259     1.413644     0.098092
H      3.304378     6.035975     3.619663     0.089900
H      5.569954     6.231149     3.376247     0.138079
H      7.928700     3.054364     3.972055     0.125607
H      8.157730     5.307223     3.678734     0.098124
H      2.097081     4.792393     1.472716     0.089900
H      1.969061     2.522031     1.716132     0.137873
H      1.904909     7.074793     9.064434     0.125723
H      4.150000     7.370415     8.771113     0.098090
H      3.814811     1.297181     6.565094     0.089897
H      1.549235     1.102007     6.808510     0.138077
H     -0.809511     4.278792     6.212702     0.125605
H     -1.038541     2.025933     6.506023     0.098123
H      5.022108     2.540763     8.712041     0.089897
H      5.150128     4.811125     8.468625     0.137871
C      4.630613     8.746700     1.611229    -0.145957
C      3.281403     8.564827     1.797610     0.090520
C      3.636712     6.723951     3.088018     0.079567
C      5.520628     7.847833     2.157132     0.027337
C      6.997193     7.988062     1.871958     0.603982
C      5.003636     6.831009     2.947469    -0.140157
C     -0.573195     3.386492     3.481150    -0.146145
C     -0.431343     4.740495     3.294769     0.090440
C      1.419245     4.439838     2.004360     0.079773
C      0.351625     2.523477     2.935247     0.027289
C      0.255169     1.043407     3.220420     0.602828
C      1.352699     3.070343     2.144910    -0.140752
C      2.488576    -1.413544     8.573528    -0.145961
C      3.837786    -1.231671     8.387147     0.090518
C      3.482477     0.609205     7.096739     0.079566
C      1.598561    -0.514677     8.027625     0.027335
C      0.121996    -0.654906     8.312799     0.603980
C      2.115553     0.502147     7.237288    -0.140160
C      7.692384     3.946664     6.703607    -0.146148
C      7.550532     2.592661     6.889988     0.090438
C      5.699944     2.893318     8.180397     0.079772
C      6.767564     4.809679     7.249510     0.027287
C      6.864020     6.289749     6.964337     0.602827
C      5.766490     4.262813     8.039847    -0.140755
N      2.761973     7.547390     2.506469    -0.206560
N      0.541745     7.472995     0.455259    -0.585619
N     -0.412631     5.107322     9.962729     0.443144
N      0.417217     4.640272     9.343496    -0.325102
N      0.570271     5.289816     2.585910    -0.207667
N      0.578908     7.511275     4.637120    -0.576774
N      1.088491     6.653560     5.314406     0.441596
N      1.579903     5.837901     5.933639    -0.324536
N      4.357216    -0.214234     7.678288    -0.206561
N      6.577444    -0.139839     9.729498    -0.585618
N      7.531820     2.225834     0.222028     0.443143
N      6.701972     2.692884     0.841261    -0.325108
N      6.548918     2.043340     7.598847    -0.207667
N      6.540281    -0.178119     5.547637    -0.576774
N      6.030698     0.679596     4.870351     0.441596
N      5.539286     1.495255     4.251118    -0.324541
O      7.264638     8.670353     0.848390    -0.538652
O      7.789487     7.434849     2.659240    -0.544964
O     -0.418905     0.755881     4.243988    -0.532831
O      0.831595     0.267838     2.433138    -0.547737
O     -0.145449    -1.337197     9.336367    -0.538655
O     -0.670298    -0.101693     7.525517    -0.544965
O      7.538094     6.577275     5.940769    -0.532833
O      6.287594     7.065318     7.751619    -0.547738

The following XYZ coordinates are in angstroms. Other properties are in atomic units.
The sperically averaged electron density of each atom fit to a function of the form exp(a - br)
eigen_1, eigen_2 and eigen_3 are the three eigenvalues of traceless quadrupole moment tensor
  atom number  atomic symbol              X              Y              Z     net charge C6 coefficient C8 coefficient C10 coefficient fluctuating dipole atomic polarizability isotropic forcefield polarizability              a              b squared Pearson coefficient          <r^3>          <r^4>         wp_QDO          m_QDO          q_QDO       dipole_x       dipole_y       dipole_z         dipole            Qxy            Qxz            Qyz     Q(x^2-y^2)  Q(3z^2 - R^2)        eigen_1        eigen_2        eigen_3 static polarizability      alpha(xx)      alpha(xy)      alpha(xz)      alpha(yy)      alpha(yz)      alpha(zz) atomic spin moment
            1             Cu       0.000000       0.000000       0.000000       0.894248      60.314192 0.10707888E+04  0.29441056E+05                                13.192287                           11.282739       0.993999       2.249957                    0.996468      40.350517     100.207043       0.499689       0.445817      -1.120690      -0.000000      -0.000000      -0.000001       0.000001      -0.004385      -0.033359      -0.060924       0.078006      -0.135702      -0.098698       0.024983       0.073715             14.835374      15.084107      -1.180609      -2.502028      14.251908      -3.479890      15.170108           0.606260
            2             Cu      -0.913400      -0.940852       5.092379       0.862304      62.286396 0.11141711E+04  0.30980253E+05                                13.539557                           11.562970       0.916397       2.217928                    0.996605      41.007188     102.853165       0.489502       0.450006      -1.116603       0.000001      -0.000000       0.000001       0.000001      -0.006577      -0.058224      -0.033324      -0.076542      -0.129583      -0.095572       0.024178       0.071393             15.240180      14.704641      -1.250989      -3.524530      15.388995      -2.666043      15.626903          -0.024134
            3             Ni       0.665021       7.390495       2.546189       0.695431      84.992419 0.16255674E+04  0.49936889E+05                                16.169326                           13.436047       0.665609       2.063210                    0.993231      48.615628     130.373926       0.478763       0.416456      -1.132506      -0.095157       0.092130       0.000003       0.132449       0.023683      -0.011890      -0.011075      -0.000343       0.103809      -0.040991      -0.001016       0.042008             18.883060      19.130176      -0.310318      -0.392505      19.111063      -0.385593      18.407941           1.781148
            4             Ni       6.454168      -0.057339       7.638568       0.695430      84.992401 0.16255673E+04  0.49936883E+05                                16.169322                           13.436045       0.665603       2.063208                    0.993231      48.615589     130.373799       0.478763       0.416456      -1.132507       0.095156      -0.092129      -0.000003       0.132447       0.023683      -0.011889      -0.011075      -0.000343       0.103813      -0.040992      -0.001017       0.042008             18.883055      19.130171      -0.310319      -0.392504      19.111058      -0.385593      18.407935           1.781153
            5              H       5.214280       0.258363       1.120323       0.125726       1.023669 0.76430031E+01  0.75529353E+02                                 1.782275                            1.697665      -1.393188       2.224120                    0.993060       3.857347      11.490715       0.438312       1.414071      -0.679117       0.011126       0.027401      -0.017018       0.034121      -0.003618      -0.000361      -0.008134       0.002483      -0.018457      -0.011540       0.002699       0.008841              1.802409       1.737693       0.263573      -0.170334       1.856113      -0.422021       1.813421           0.000416
            6              H       2.969189      -0.037259       1.413644       0.098092       1.052870 0.74557703E+01  0.73109004E+02                                 1.806865                            1.667227      -1.279300       2.267379                    0.994338       3.872159      11.431468       0.446786       1.398067      -0.682120      -0.025104       0.033647      -0.018215       0.045761       0.001192       0.001032      -0.011556      -0.011738      -0.026401      -0.014408      -0.001332       0.015740              1.880289       2.148390      -0.480746       0.274608       1.810152      -0.279392       1.682324           0.000406
            7              H       3.304378       6.035975       3.619663       0.089900       1.232138 0.92996661E+01  0.94805054E+02                                 1.896259                            1.780454      -1.169129       2.315257                    0.994922       3.714304      10.598669       0.470020       1.278278      -0.709079      -0.009403      -0.032479       0.028812       0.044424      -0.005120       0.002020      -0.014286      -0.000640      -0.031165      -0.018819       0.002351       0.016468              1.927230       1.901450       0.405426      -0.270536       2.061635      -0.426385       1.818604           0.000549
            8              H       5.569954       6.231149       3.376247       0.138079       0.935544 0.66104674E+01  0.62069742E+02                                 1.605198                            1.524495      -0.865232       2.489370                    0.999292       3.260227       9.018796       0.494774       1.318412      -0.701448       0.023906      -0.025807       0.019832       0.040383      -0.007048      -0.000499      -0.014919      -0.002187      -0.012345      -0.017143       0.000449       0.016695              1.630393       1.809118      -0.333085       0.252060       1.612212      -0.241940       1.469850           0.000369
            9              H       7.928700       3.054364       3.972055       0.125607       1.024791 0.76538028E+01  0.75664034E+02                                 1.783583                            1.698860      -1.394729       2.223237                    0.993044       3.860369      11.502464       0.438152       1.414065      -0.679107      -0.027061      -0.011853       0.017027       0.034098      -0.003672      -0.008126      -0.000574      -0.001975      -0.018310      -0.011501       0.002657       0.008843              1.803720       1.841752       0.266864      -0.417231       1.754635      -0.182903       1.814773           0.000317
           10              H       8.157730       5.307223       3.678734       0.098124       1.052647 0.74537484E+01  0.73082656E+02                                 1.806487                            1.666911      -1.278735       2.267665                    0.994348       3.871195      11.427312       0.446874       1.397917      -0.682153      -0.034359       0.024137       0.018225       0.045775       0.001509      -0.011590       0.000726       0.011461      -0.026580      -0.014471      -0.001237       0.015708              1.879878       1.838505      -0.489788      -0.287283       2.119199       0.266153       1.681931           0.000376
           11              H       2.097081       4.792393       1.472716       0.089900       1.230659 0.92851050E+01  0.94614325E+02                                 1.894421                            1.778817      -1.166973       2.316333                    0.994950       3.711254      10.585695       0.470358       1.277930      -0.709166       0.032171       0.010400      -0.028868       0.044458      -0.005093      -0.014382       0.001585       0.001259      -0.031120      -0.018846       0.002351       0.016495              1.925339       2.035464       0.408896      -0.417613       1.923637      -0.282642       1.816916           0.000673
           12              H       1.969061       2.522031       1.716132       0.137873       0.936383 0.66180477E+01  0.62159059E+02                                 1.606132                            1.525337      -0.865814       2.488898                    0.999282       3.262335       9.026103       0.494650       1.318357      -0.701452       0.026535      -0.023081      -0.019790       0.040354      -0.006997      -0.014948      -0.000993       0.003012      -0.012284      -0.017214       0.000485       0.016729              1.631358       1.633049      -0.338529      -0.249491       1.790317       0.244939       1.470709           0.000351
           13              H       1.904909       7.074793       9.064434       0.125723       1.023676 0.76430639E+01  0.75530097E+02                                 1.782282                            1.697671      -1.393189       2.224118                    0.993060       3.857362      11.490767       0.438311       1.414070      -0.679117      -0.011126      -0.027400       0.017018       0.034120      -0.003618      -0.000361      -0.008133       0.002483      -0.018457      -0.011540       0.002699       0.008841              1.802416       1.737699       0.263575      -0.170335       1.856120      -0.422024       1.813428           0.000416
           14              H       4.150000       7.370415       8.771113       0.098090       1.052871 0.74557773E+01  0.73109085E+02                                 1.806866                            1.667227      -1.279299       2.267380                    0.994338       3.872161      11.431472       0.446786       1.398067      -0.682120       0.025104      -0.033647       0.018215       0.045761       0.001192       0.001032      -0.011556      -0.011738      -0.026401      -0.014408      -0.001332       0.015740              1.880290       2.148392      -0.480746       0.274608       1.810152      -0.279392       1.682325           0.000406
           15              H       3.814811       1.297181       6.565094       0.089897       1.232140 0.92996816E+01  0.94805264E+02                                 1.896263                            1.780456      -1.169131       2.315257                    0.994922       3.714308      10.598688       0.470019       1.278280      -0.709079       0.009403       0.032479      -0.028812       0.044424      -0.005120       0.002020      -0.014286      -0.000640      -0.031165      -0.018819       0.002351       0.016468              1.927233       1.901454       0.405427      -0.270536       2.061639      -0.426386       1.818607           0.000549
           16              H       1.549235       1.102007       6.808510       0.138077       0.935547 0.66104931E+01  0.62070045E+02                                 1.605202                            1.524498      -0.865235       2.489368                    0.999292       3.260234       9.018821       0.494774       1.318413      -0.701448      -0.023906       0.025807      -0.019832       0.040383      -0.007048      -0.000499      -0.014919      -0.002186      -0.012345      -0.017143       0.000449       0.016695              1.630397       1.809123      -0.333086       0.252061       1.612216      -0.241940       1.469853           0.000369
           17              H      -0.809511       4.278792       6.212702       0.125605       1.024797 0.76538620E+01  0.75664756E+02                                 1.783589                            1.698866      -1.394730       2.223236                    0.993044       3.860383      11.502511       0.438152       1.414063      -0.679107       0.027060       0.011853      -0.017027       0.034098      -0.003672      -0.008126      -0.000574      -0.001976      -0.018310      -0.011501       0.002657       0.008843              1.803726       1.841758       0.266865      -0.417233       1.754642      -0.182904       1.814779           0.000317
           18              H      -1.038541       2.025933       6.506023       0.098123       1.052648 0.74537540E+01  0.73082725E+02                                 1.806488                            1.666912      -1.278734       2.267665                    0.994348       3.871197      11.427319       0.446874       1.397917      -0.682153       0.034359      -0.024137      -0.018225       0.045775       0.001509      -0.011590       0.000726       0.011461      -0.026580      -0.014471      -0.001237       0.015708              1.879879       1.838506      -0.489788      -0.287283       2.119200       0.266153       1.681931           0.000376
           19              H       5.022108       2.540763       8.712041       0.089897       1.230660 0.92851153E+01  0.94614465E+02                                 1.894423                            1.778820      -1.166975       2.316332                    0.994950       3.711257      10.585709       0.470358       1.277932      -0.709166      -0.032171      -0.010401       0.028868       0.044458      -0.005093      -0.014382       0.001585       0.001259      -0.031120      -0.018846       0.002351       0.016495              1.925342       2.035467       0.408897      -0.417614       1.923640      -0.282643       1.816919           0.000673
           20              H       5.150128       4.811125       8.468625       0.137871       0.936386 0.66180703E+01  0.62159324E+02                                 1.606135                            1.525340      -0.865816       2.488897                    0.999282       3.262341       9.026123       0.494650       1.318357      -0.701452      -0.026535       0.023081       0.019790       0.040354      -0.006997      -0.014948      -0.000993       0.003012      -0.012284      -0.017214       0.000485       0.016729              1.631361       1.633052      -0.338530      -0.249492       1.790320       0.244939       1.470712           0.000351
           21              C       4.630613       8.746700       1.611229      -0.145957      33.916577 0.45411878E+03  0.10874780E+05                                 9.344815                            7.274788      -0.175537       1.925345                    0.998586      30.013547      89.248686       0.585265       0.437021      -1.043552       0.003444      -0.005423       0.010731       0.012507      -0.003852      -0.004578       0.012238      -0.026109       0.075319      -0.026334      -0.004401       0.030734             10.602738      16.987718      -0.071857       0.059568       7.596231      -2.512930       7.224265           0.003591
           22              C       3.281403       8.564827       1.797610       0.090520      27.930758 0.35163737E+03  0.79239072E+04                                 8.350829                            6.490649      -0.156836       1.973981                    0.998000      26.710317      77.841103       0.604992       0.449275      -1.033117      -0.001384      -0.035352       0.036250       0.050653      -0.010992       0.006777       0.016405      -0.055447       0.085553      -0.045429       0.006388       0.039041              9.446852      14.468713       0.331157      -0.328882       7.435688      -2.399270       6.436156          -0.002835
           23              C       3.636712       6.723951       3.088018       0.079567      26.140546 0.33094677E+03  0.73020676E+04                                 7.761899                            6.137645       0.207394       2.084859                    0.999726      26.125730      73.895375       0.650342       0.426851      -1.052643      -0.009390       0.046115      -0.016336       0.049816      -0.004115       0.000184       0.008929      -0.067097       0.084443      -0.047881       0.014092       0.033789              8.603125      13.107937       0.669902      -0.167071       6.938326      -2.107183       5.763112          -0.002241
           24              C       5.520628       7.847833       2.157132       0.027337      34.434002 0.42623398E+03  0.99260315E+04                                 9.317678                            6.938078      -0.015352       2.012079                    0.999245      26.653344      75.136004       0.621036       0.423508      -1.064553      -0.039153      -0.001539       0.010851       0.040658      -0.001559       0.005935       0.018798      -0.038672       0.093700      -0.035782      -0.005267       0.041049             11.084821      18.499058       0.525237      -1.151066       7.618663      -2.504761       7.136743           0.005453
           25              C       6.997193       7.988062       1.871958       0.603982      23.256829 0.23932040E+03  0.49258460E+04                                 7.618217                            5.562335      -0.035830       2.060267                    0.999279      22.157281      62.853650       0.613817       0.484804      -1.007977       0.067406       0.004953      -0.023346       0.071506      -0.004613       0.003591       0.071583      -0.134613      -0.045949      -0.063140      -0.051342       0.114482              9.036157      12.716148      -0.075826       0.002825       5.728582      -2.596469       8.663740          -0.000402
           26              C       5.003636       6.831009       2.947469      -0.140157      31.462505 0.42634187E+03  0.99717536E+04                                 8.676858                            6.908620       0.184290       2.041643                    0.999711      28.814568      82.550974       0.623787       0.419813      -1.062332      -0.001483       0.014100       0.002377       0.014376      -0.019922       0.001556       0.001140      -0.036687       0.041230      -0.034026       0.013790       0.020236              9.628925      14.894908       0.983672      -0.584167       7.504610      -2.281721       6.487256           0.004101
           27              C      -0.573195       3.386492       3.481150      -0.146145      33.931954 0.45432840E+03  0.10881377E+05                                 9.347955                            7.276682      -0.176501       1.924882                    0.998590      30.025156      89.298294       0.585146       0.437047      -1.043505       0.005554      -0.003115      -0.010714       0.012464      -0.003024       0.012378      -0.004076       0.027146       0.076021      -0.026734      -0.004206       0.030940             10.606552       7.611524      -0.350233      -2.514633      16.981428      -0.014536       7.226703           0.003774
           28              C      -0.431343       4.740495       3.294769       0.090440      27.931122 0.35163300E+03  0.79236918E+04                                 8.350299                            6.490132      -0.156303       1.974089                    0.998010      26.711152      77.840005       0.605089       0.449209      -1.033167       0.035355       0.002411      -0.036269       0.050707      -0.009365       0.016149       0.007205       0.056501       0.085799      -0.045395       0.006375       0.039020              9.446416       7.421338       0.122188      -2.387866      14.482612      -0.399229       6.435298          -0.003263
           29              C       1.419245       4.439838       2.004360       0.079773      26.130027 0.33078061E+03  0.72972429E+04                                 7.759091                            6.135568       0.209520       2.085629                    0.999727      26.117624      73.858573       0.650559       0.426777      -1.052724      -0.046501       0.008059       0.016214       0.049902      -0.002140       0.008919       0.000240       0.067293       0.084475      -0.047797       0.014024       0.033773              8.600180       6.901204       0.485627      -2.100012      13.138242      -0.228993       5.761093          -0.002668
           30              C       0.351625       2.523477       2.935247       0.027289      34.465888 0.42660277E+03  0.99370796E+04                                 9.323701                            6.941118      -0.016736       2.011338                    0.999250      26.668711      75.196334       0.620876       0.423513      -1.064517       0.000695       0.039148      -0.010585       0.040560      -0.000742       0.018740       0.006228       0.038392       0.092265      -0.035346      -0.005380       0.040725             11.093538       7.601420       0.201239      -2.470664      18.538395      -1.226158       7.140798          -0.001183
           31              C       0.255169       1.043407       3.220420       0.602828      23.289582 0.23966311E+03  0.49345741E+04                                 7.624785                            5.565903      -0.036574       2.059736                    0.999274      22.172901      62.904848       0.613700       0.484732      -1.008033      -0.002045      -0.068040       0.022941       0.071833      -0.000395       0.071444       0.005138       0.134355      -0.048765      -0.062259      -0.052145       0.114404              9.045120       5.744164      -0.279872      -2.598499      12.720422      -0.080476       8.670773          -0.001763
           32              C       1.352699       3.070343       2.144910      -0.140752      31.488179 0.42674516E+03  0.99837825E+04                                 8.681786                            6.912000       0.183556       2.041171                    0.999712      28.831523      82.616695       0.623605       0.419827      -1.062298      -0.014042       0.001178      -0.002210       0.014263      -0.019094       0.000888       0.001356       0.039072       0.041312      -0.034255       0.013809       0.020446              9.634927       7.457019       0.763333      -2.264792      14.956530      -0.652256       6.491232           0.003208
           33              C       2.488576      -1.413544       8.573528      -0.145961      33.916633 0.45411960E+03  0.10874805E+05                                 9.344825                            7.274794      -0.175534       1.925345                    0.998586      30.013593      89.248862       0.585265       0.437021      -1.043552      -0.003444       0.005423      -0.010732       0.012508      -0.003852      -0.004578       0.012238      -0.026109       0.075318      -0.026334      -0.004400       0.030734             10.602750      16.987736      -0.071856       0.059567       7.596240      -2.512934       7.224273           0.003591
           34              C       3.837786      -1.231671       8.387147       0.090518      27.930772 0.35163751E+03  0.79239116E+04                                 8.350834                            6.490652      -0.156836       1.973981                    0.998000      26.710325      77.841150       0.604991       0.449275      -1.033117       0.001384       0.035352      -0.036251       0.050653      -0.010993       0.006777       0.016406      -0.055447       0.085552      -0.045429       0.006387       0.039042              9.446859      14.468726       0.331158      -0.328883       7.435693      -2.399271       6.436159          -0.002835
           35              C       3.482477       0.609205       7.096739       0.079566      26.140529 0.33094648E+03  0.73020599E+04                                 7.761897                            6.137643       0.207390       2.084858                    0.999726      26.125718      73.895345       0.650342       0.426851      -1.052643       0.009391      -0.046114       0.016338       0.049816      -0.004114       0.000184       0.008929      -0.067097       0.084442      -0.047881       0.014092       0.033789              8.603123      13.107932       0.669904      -0.167072       6.938326      -2.107184       5.763111          -0.002241
           36              C       1.598561      -0.514677       8.027625       0.027335      34.433989 0.42623376E+03  0.99260255E+04                                 9.317678                            6.938077      -0.015353       2.012079                    0.999245      26.653339      75.135994       0.621036       0.423508      -1.064553       0.039153       0.001539      -0.010851       0.040657      -0.001559       0.005935       0.018798      -0.038671       0.093698      -0.035781      -0.005267       0.041049             11.084820      18.499052       0.525237      -1.151066       7.618664      -2.504763       7.136744           0.005453
           37              C       0.121996      -0.654906       8.312799       0.603980      23.256818 0.23932026E+03  0.49258427E+04                                 7.618218                            5.562336      -0.035835       2.060266                    0.999279      22.157276      62.853651       0.613817       0.484804      -1.007977      -0.067406      -0.004953       0.023346       0.071506      -0.004613       0.003591       0.071583      -0.134614      -0.045949      -0.063140      -0.051342       0.114482              9.036158      12.716151      -0.075826       0.002825       5.728583      -2.596469       8.663741          -0.000401
           38              C       2.115553       0.502147       7.237288      -0.140160      31.462543 0.42634246E+03  0.99717719E+04                                 8.676868                            6.908627       0.184285       2.041642                    0.999711      28.814593      82.551093       0.623787       0.419813      -1.062332       0.001483      -0.014099      -0.002376       0.014375      -0.019922       0.001556       0.001140      -0.036687       0.041228      -0.034026       0.013789       0.020237              9.628937      14.894927       0.983674      -0.584167       7.504620      -2.281725       6.487264           0.004101
           39              C       7.692384       3.946664       6.703607      -0.146148      33.932014 0.45432927E+03  0.10881403E+05                                 9.347965                            7.276688      -0.176498       1.924882                    0.998590      30.025204      89.298473       0.585145       0.437047      -1.043506      -0.005554       0.003115       0.010715       0.012464      -0.003023       0.012378      -0.004077       0.027147       0.076019      -0.026733      -0.004206       0.030939             10.606564       7.611533      -0.350232      -2.514638      16.981447      -0.014537       7.226710           0.003774
           40              C       7.550532       2.592661       6.889988       0.090438      27.931151 0.35163337E+03  0.79237027E+04                                 8.350307                            6.490137      -0.156303       1.974089                    0.998010      26.711170      77.840085       0.605089       0.449209      -1.033167      -0.035355      -0.002411       0.036269       0.050707      -0.009366       0.016149       0.007205       0.056502       0.085797      -0.045395       0.006375       0.039020              9.446426       7.421345       0.122189      -2.387868      14.482629      -0.399230       6.435303          -0.003263
           41              C       5.699944       2.893318       8.180397       0.079772      26.130015 0.33078040E+03  0.72972374E+04                                 7.759090                            6.135567       0.209515       2.085627                    0.999727      26.117615      73.858554       0.650559       0.426777      -1.052723       0.046501      -0.008060      -0.016215       0.049902      -0.002140       0.008919       0.000240       0.067293       0.084474      -0.047797       0.014024       0.033773              8.600179       6.901204       0.485628      -2.100013      13.138240      -0.228993       5.761093          -0.002668
           42              C       6.767564       4.809679       7.249510       0.027287      34.465887 0.42660272E+03  0.99370784E+04                                 9.323702                            6.941118      -0.016737       2.011338                    0.999250      26.668712      75.196344       0.620875       0.423513      -1.064517      -0.000695      -0.039148       0.010584       0.040560      -0.000742       0.018740       0.006228       0.038391       0.092263      -0.035345      -0.005380       0.040725             11.093539       7.601423       0.201240      -2.470666      18.538394      -1.226158       7.140800          -0.001183
           43              C       6.864020       6.289749       6.964337       0.602827      23.289564 0.23966290E+03  0.49345688E+04                                 7.624784                            5.565903      -0.036578       2.059735                    0.999274      22.172891      62.904827       0.613700       0.484732      -1.008033       0.002045       0.068040      -0.022941       0.071833      -0.000394       0.071444       0.005138       0.134355      -0.048766      -0.062259      -0.052145       0.114404              9.045119       5.744164      -0.279872      -2.598498      12.720421      -0.080476       8.670771          -0.001763
           44              C       5.766490       4.262813       8.039847      -0.140755      31.488215 0.42674572E+03  0.99837997E+04                                 8.681795                            6.912006       0.183554       2.041169                    0.999712      28.831548      82.616803       0.623604       0.419827      -1.062298       0.014041      -0.001178       0.002208       0.014262      -0.019094       0.000888       0.001356       0.039072       0.041310      -0.034255       0.013808       0.020447              9.634937       7.457027       0.763335      -2.264795      14.956544      -0.652257       6.491239           0.003208
           45              N       2.761973       7.547390       2.506469      -0.206560      35.383954 0.52491299E+03  0.12733531E+05                                 9.091373                            7.476068      -0.006088       2.023068                    0.999013      27.907680      77.403447       0.632345       0.399292      -1.092537       0.138456       0.029343      -0.005335       0.141632      -0.024232       0.018389      -0.011968      -0.114267       0.108056      -0.082171       0.025538       0.056634             10.058613      13.862256       0.299373       0.190853       8.997096      -2.975819       7.316488           0.043954
           46              N       0.541745       7.472995       0.455259      -0.585619      54.310797 0.85588432E+03  0.23333246E+05                                11.618024                            9.487331       0.097936       1.980881                    0.997853      34.285247      99.016555       0.569694       0.394370      -1.101960       0.049514      -0.034203      -0.018023       0.062820      -0.005417      -0.050898       0.025347       0.000118      -0.010965      -0.055896      -0.002535       0.058431             12.744588      11.969766      -3.724440      -3.108312      11.432126       1.424114      14.831871           0.063230
           47              N      -0.412631       5.107322       9.962729       0.443144      20.390380 0.22232539E+03  0.43940439E+04                                 6.155006                            4.975535       0.021326       2.119631                    0.998788      20.860983      53.936903       0.742180       0.417563      -1.069768      -0.040134       0.014439       0.023476       0.048686       0.051237       0.054080      -0.045025      -0.070121       0.022552      -0.107506       0.040321       0.067185              6.484483       6.983252      -1.951019      -2.641067       5.491843       1.819742       6.978353          -0.002262
           48              N       0.417217       4.640272       9.343496      -0.325102      31.470042 0.47647139E+03  0.11145944E+05                                 7.905188                            6.978593       1.180492       2.381289                    0.999159      28.236244      73.916619       0.683118       0.383292      -1.117236      -0.069285       0.050882       0.033415       0.092228       0.024225       0.038113      -0.064326      -0.052090       0.105839      -0.087203      -0.002069       0.089272              8.063704       8.534424      -1.636813      -2.484542       7.083166       1.836174       8.573524           0.077617
           49              N       0.570271       5.289816       2.585910      -0.207667      35.410351 0.52538795E+03  0.12748037E+05                                 9.095888                            7.479516      -0.006636       2.022726                    0.999012      27.920885      77.451148       0.632186       0.399299      -1.092523      -0.025438      -0.139825       0.005086       0.142211      -0.020929      -0.012501       0.017760       0.117288       0.109629      -0.082553       0.025811       0.056741             10.064079       8.986573       0.155656      -2.980837      13.886107       0.102731       7.319557           0.045658
           50              N       0.578908       7.511275       4.637120      -0.576774      53.900477 0.84722302E+03  0.23038555E+05                                11.559946                            9.437791       0.099806       1.983436                    0.997823      34.122476      98.422741       0.571313       0.394252      -1.102038       0.033043      -0.048663       0.020257       0.062212      -0.006589       0.024857      -0.050036       0.002720      -0.009159      -0.054828      -0.002904       0.057732             12.680779      11.606930      -3.725405       1.506594      11.697784      -3.046368      14.737623           0.024160
           51              N       1.088491       6.653560       5.314406       0.441596      20.413121 0.22254070E+03  0.43992007E+04                                 6.160126                            4.977827       0.020278       2.119175                    0.998793      20.866646      53.950537       0.742062       0.417543      -1.069821      -0.016429       0.039214      -0.022521       0.048113       0.052206      -0.046831       0.052899       0.064430       0.022293      -0.107141       0.039907       0.067235              6.490566       5.615707      -1.998118       1.901156       6.874908      -2.589741       6.981083           0.000485
           52              N       1.579903       5.837901       5.933639      -0.324536      31.484941 0.47673745E+03  0.11153919E+05                                 7.908695                            6.981112       1.179374       2.380701                    0.999167      28.241594      73.940647       0.682899       0.383355      -1.117171      -0.053323       0.067983      -0.033673       0.092730       0.024706      -0.066284       0.036026       0.049846       0.106760      -0.086903      -0.003546       0.090449              8.067575       7.186309      -1.679224       1.910365       8.441085      -2.429636       8.575332           0.032167
           53              N       4.357216      -0.214234       7.678288      -0.206561      35.383878 0.52491156E+03  0.12733488E+05                                 9.091362                            7.476059      -0.006088       2.023068                    0.999013      27.907637      77.403299       0.632345       0.399292      -1.092536      -0.138455      -0.029342       0.005336       0.141631      -0.024232       0.018389      -0.011967      -0.114267       0.108055      -0.082171       0.025538       0.056633             10.058601      13.862234       0.299372       0.190853       8.997088      -2.975817       7.316480           0.043954
           54              N       6.577444      -0.139839       9.729498      -0.585618      54.310711 0.85588256E+03  0.23333185E+05                                11.618013                            9.487322       0.097935       1.980881                    0.997853      34.285206      99.016406       0.569694       0.394370      -1.101960      -0.049515       0.034203       0.018021       0.062820      -0.005418      -0.050899       0.025346       0.000118      -0.010969      -0.055896      -0.002534       0.058431             12.744576      11.969758      -3.724439      -3.108311      11.432116       1.424115      14.831854           0.063230
           55              N       7.531820       2.225834       0.222028       0.443143      20.390342 0.22232488E+03  0.43940314E+04                                 6.154998                            4.975529       0.021329       2.119633                    0.998788      20.860960      53.936826       0.742180       0.417563      -1.069768       0.040133      -0.014438      -0.023477       0.048686       0.051237       0.054080      -0.045025      -0.070120       0.022551      -0.107506       0.040321       0.067185              6.484474       6.983243      -1.951017      -2.641063       5.491837       1.819739       6.978343          -0.002262
           56              N       6.701972       2.692884       0.841261      -0.325108      31.470175 0.47647416E+03  0.11146027E+05                                 7.905217                            6.978619       1.180481       2.381285                    0.999159      28.236287      73.916822       0.683116       0.383293      -1.117235       0.069284      -0.050882      -0.033418       0.092228       0.024225       0.038114      -0.064326      -0.052089       0.105840      -0.087204      -0.002069       0.089273              8.063733       8.534453      -1.636819      -2.484550       7.083191       1.836181       8.573556           0.077618
           57              N       6.548918       2.043340       7.598847      -0.207667      35.410279 0.52538660E+03  0.12747996E+05                                 9.095878                            7.479507      -0.006637       2.022727                    0.999012      27.920845      77.451011       0.632186       0.399299      -1.092523       0.025437       0.139824      -0.005087       0.142210      -0.020929      -0.012501       0.017759       0.117288       0.109628      -0.082552       0.025811       0.056741             10.064067       8.986566       0.155656      -2.980834      13.886086       0.102731       7.319550           0.045658
           58              N       6.540281      -0.178119       5.547637      -0.576774      53.900435 0.84722209E+03  0.23038523E+05                                11.559941                            9.437786       0.099806       1.983436                    0.997823      34.122454      98.422664       0.571313       0.394252      -1.102038      -0.033044       0.048664      -0.020255       0.062212      -0.006590       0.024857      -0.050036       0.002720      -0.009162      -0.054828      -0.002904       0.057732             12.680774      11.606926      -3.725408       1.506598      11.697782      -3.046369      14.737613           0.024160
           59              N       6.030698       0.679596       4.870351       0.441596      20.413091 0.22254030E+03  0.43991909E+04                                 6.160121                            4.977823       0.020279       2.119176                    0.998793      20.866629      53.950486       0.742062       0.417543      -1.069821       0.016429      -0.039213       0.022522       0.048113       0.052206      -0.046832       0.052899       0.064430       0.022293      -0.107141       0.039907       0.067235              6.490560       5.615702      -1.998116       1.901154       6.874902      -2.589738       6.981076           0.000484
           60              N       5.539286       1.495255       4.251118      -0.324541      31.485069 0.47674010E+03  0.11153998E+05                                 7.908723                            6.981137       1.179364       2.380697                    0.999167      28.241637      73.940846       0.682897       0.383356      -1.117170       0.053323      -0.067982       0.033675       0.092730       0.024706      -0.066286       0.036026       0.049845       0.106762      -0.086904      -0.003547       0.090451              8.067603       7.186334      -1.679230       1.910372       8.441113      -2.429644       8.575363           0.032168
           61              O       7.264638       8.670353       0.848390      -0.538652      42.350284 0.62399279E+03  0.15593765E+05                                 9.738946                            7.828994       0.084381       2.077918                    0.996036      27.994715      75.407687       0.665382       0.368352      -1.129941       0.008697      -0.016889       0.027825       0.033692       0.006635      -0.014887      -0.002775      -0.079886       0.049182      -0.051824       0.018426       0.033399             11.082554      10.769724       2.048894      -3.598371       8.551172      -4.701467      13.926766           0.044014
           62              O       7.789487       7.434849       2.659240      -0.544964      45.395866 0.67488048E+03  0.17261680E+05                                10.358026                            8.248994      -0.195310       1.973325                    0.996605      28.980729      79.915175       0.633350       0.378100      -1.118529       0.022653      -0.001750      -0.047123       0.052314      -0.015360       0.045369       0.014994      -0.036695      -0.060627      -0.064896       0.030587       0.034308             12.024728      15.622786      -3.437801       4.534379       8.910601      -2.610761      11.540797           0.035347
           63              O      -0.418905       0.755881       4.243988      -0.532831      42.098946 0.61925813E+03  0.15445367E+05                                 9.697456                            7.796057       0.085766       2.079998                    0.995968      27.901105      75.072329       0.667221       0.368052      -1.130218       0.016607      -0.010517      -0.027075       0.033458       0.009264      -0.002542      -0.015076       0.078142       0.048881      -0.051490       0.018208       0.033282             11.034010       8.396916       1.972975      -4.570610      10.840338      -3.723085      13.864775          -0.003539
           64              O       0.831595       0.267838       2.433138      -0.547737      45.543389 0.67752774E+03  0.17346841E+05                                10.379824                            8.265085      -0.194170       1.972651                    0.996635      29.039370      80.124461       0.632723       0.378093      -1.118503       0.002945      -0.022551       0.049031       0.054049      -0.013988       0.013101       0.046024       0.038241      -0.062870      -0.065076       0.030470       0.034606             12.050897       9.140519      -3.639514      -2.752320      15.456549       4.463827      11.555623           0.034584
           65              O      -0.145449      -1.337197       9.336367      -0.538655      42.350373 0.62399439E+03  0.15593815E+05                                 9.738959                            7.829003       0.084384       2.077918                    0.996036      27.994751      75.407813       0.665382       0.368352      -1.129941      -0.008698       0.016890      -0.027826       0.033693       0.006635      -0.014887      -0.002775      -0.079886       0.049179      -0.051824       0.018425       0.033399             11.082570      10.769742       2.048898      -3.598379       8.551183      -4.701475      13.926786           0.044015
           66              O      -0.670298      -0.101693       7.525517      -0.544965      45.395791 0.67487911E+03  0.17261636E+05                                10.358017                            8.248986      -0.195311       1.973325                    0.996605      28.980697      79.915068       0.633350       0.378100      -1.118529      -0.022653       0.001751       0.047123       0.052314      -0.015360       0.045369       0.014994      -0.036695      -0.060628      -0.064895       0.030587       0.034308             12.024717      15.622770      -3.437797       4.534375       8.910594      -2.610759      11.540787           0.035347
           67              O       7.538094       6.577275       5.940769      -0.532833      42.099019 0.61925945E+03  0.15445409E+05                                 9.697467                            7.796066       0.085765       2.079997                    0.995968      27.901134      75.072438       0.667221       0.368052      -1.130218      -0.016607       0.010517       0.027076       0.033459       0.009264      -0.002542      -0.015076       0.078142       0.048878      -0.051489       0.018207       0.033282             11.034024       8.396925       1.972979      -4.570615      10.840357      -3.723092      13.864790          -0.003539
           68              O       6.287594       7.065318       7.751619      -0.547738      45.543317 0.67752645E+03  0.17346800E+05                                10.379815                            8.265078      -0.194170       1.972651                    0.996635      29.039340      80.124358       0.632724       0.378093      -1.118503      -0.002945       0.022551      -0.049032       0.054049      -0.013987       0.013101       0.046024       0.038241      -0.062871      -0.065076       0.030470       0.034606             12.050886       9.140512      -3.639510      -2.752318      15.456534       4.463822      11.555612           0.034584

******************************************************
Auxiliary information for the entire system
The total spin magnetic moment of the unit cell is   4.953720
The total net atomic charge of the unit cell is   -0.000002
Accuracy of reproducing the electrostatic potential in the unit cell:
  The inner radius (bohr) =    5.0000
  The outer radius (bohr) =   12.0000
  Valid grid points have density less than (e/(bohr^3)) =    0.0001
  The number of valid grid points were=         1102
  The rms potential error without charges in kcal/mol is=      2.26288
  The rms potential error with partial charges in kcal/mol is=      0.99863
  The RRMSE value at monopole order=      0.44131
  The rms potential error with partial charges and cloud penetration in kcal/mol is=      0.99082
  The RRMSE value at monopole order with cloud penetration is=      0.43786
  The rms potential error with partial charges and atomic dipoles in kcal/mol is=      0.37770
  The RRMSE value at dipole order=      0.16691
  The rms potential error with partial charges, atomic dipoles and cloud penetration in kcal/mol is=      0.37252
  The RRMSE value at dipole order with cloud penetration=      0.16462

******************************************************
The electron densities and ab initio electrostatic potential were computed in VASP using the PBE functional and
projector augmented wave method. See the main text of the journal article for a description of computational details.
The atomic charges, dipoles, and quadrupoles were computed with the DDEC6 method as described in
(a) T. A. Manz and N. Gabaldon Limas, RSC Adv. 6 (2016) 47771-47801 DOI: 10.1039/c6ra04656h
(b) N. Gabaldon Limas and T. A. Manz, RSC Adv. 8 (2018) 2678-2707 DOI: 10.1039/c7ra11829e.
For each atom in the material, the electron cloud parameters were fit to the spherically averaged atom-in-material
electron density using radial positions for which this density was between 10^-4 and 10^-2 electrons per cubic bohr.
The polarizabilities, dispersion coefficients, and quantum Drude oscillator (QDO) parameters were fit using the MCLF method.
The magnetic structure of the system was optimized in VASP from the default ferromagnetic initial guess using spin polarization.
The atomic spin moments (ASMs) were computed on this optimized magnetic structure using the DDEC6 partition as inputs
to the method of T. A. Manz and D. S. Sholl, J. Chem. Theory Comput. 7 (2011) 4146-4164 DOI: 10.1021/ct200539n.
The RMSE and RRMSE were computed using a uniform grid with Ewald summation.
