# Supplementary material for: A collection of forcefield precursors for metal–organic frameworks
Source: RSC Adv. 2019 Nov 13;9(63):36492–507. doi: 10.1039/c9ra07327b (PMC9075174; doi:10.1039/c9ra07327b)
Supplement: RA-009-C9RA07327B-s4463 [file RA-009-C9RA07327B-s4463.xyz]

   68
jmolscript: load "" {1 1 1} spacegroup "x,y,z" unitcell [{      9.310100     0.000000     0.000000 }, {     -0.277154     9.305974     0.000000 }, {     -1.808147    -1.862800    10.118275 }]
Co     0.689339     7.463362     2.529569     0.597059
Co     6.535460    -0.020188     7.588706     0.630041
Cu    -0.904073    -0.931400     5.059138     0.873531
Cu     0.000000     0.000000     0.000000     0.874227
H      2.160662     4.794574     1.485363     0.091368
H      1.989749     2.529466     1.702906     0.137142
H      8.046698     3.093239     3.943092     0.125205
H      8.293797     5.339003     3.648650     0.098652
H      3.400744     6.072139     3.573775     0.091232
H      5.659761     6.310407     3.356232     0.136908
H      5.276548     0.239359     1.116046     0.125554
H      3.039135    -0.074485     1.410488     0.098802
H      5.064137     2.648600     8.632912     0.091306
H      5.235050     4.913708     8.415369     0.136651
H     -0.821899     4.349935     6.175183     0.124198
H     -1.068998     2.104171     6.469625     0.098371
H      3.824055     1.371035     6.544500     0.089619
H      1.565038     1.132767     6.762043     0.135551
H      1.948251     7.203815     9.002229     0.123271
H      4.185664     7.517659     8.707787     0.096594
C      0.385516     2.551420     2.923170     0.026019
C      1.469869     4.447380     2.001395     0.073719
C      1.383265     3.084405     2.135968    -0.137955
C      0.278993     1.062420     3.206481     0.595975
C     -0.540350     3.419955     3.457415    -0.143286
C     -0.387581     4.768607     3.269215     0.085407
C      5.590059     7.913275     2.135968     0.025789
C      3.727221     6.772961     3.057743     0.073660
C      5.087013     6.900102     2.923170    -0.138192
C      7.075229     8.064077     1.852656     0.595790
C      4.694347     8.812876     1.601723    -0.143070
C      3.350841     8.620026     1.789923     0.085612
C      6.839283     4.891754     7.195105     0.024706
C      5.754930     2.995794     8.116880     0.074351
C      5.841534     4.358769     7.982307    -0.139525
C      6.945806     6.380754     6.911794     0.596352
C      7.765149     4.023219     6.660860    -0.145708
C      7.612380     2.674567     6.849060     0.085671
C      1.634740    -0.470101     7.982307     0.024033
C      3.497578     0.670213     7.060532     0.074378
C      2.137786     0.543072     7.195105    -0.140717
C      0.149570    -0.620903     8.265619     0.596933
C      2.530452    -1.369702     8.516552    -0.147184
C      3.873958    -1.176852     8.328352     0.086386
N      0.614851     5.306417     2.572066    -0.186521
N      0.560490     7.561965     0.435086    -0.552989
N     -0.373386     5.207175     9.864306     0.440484
N      0.454271     4.741976     9.236973    -0.304869
N      2.843111     7.602028     2.487072    -0.186646
N      0.586944     7.589219     4.624052    -0.552276
N      1.104743     6.729982     5.313106     0.440691
N      1.594375     5.916540     5.940439    -0.304609
N      6.609948     2.136757     7.546209    -0.192023
N      6.664309    -0.118791     9.683189    -0.564527
N      7.598185     2.235999     0.253969     0.441265
N      6.770528     2.701198     0.881302    -0.315214
N      4.381688    -0.158854     7.631203    -0.205162
N      6.637855    -0.146045     5.494223    -0.562810
N      6.120056     0.713192     4.805169     0.441336
N      5.630424     1.526634     4.177836    -0.311852
O      0.840576     0.278983     2.412197    -0.523942
O     -0.395823     0.770050     4.228427    -0.540891
O      7.875037     7.526066     2.646941    -0.524395
O      7.347380     8.747298     0.830710    -0.540865
O      6.384223     7.164191     7.706078    -0.529206
O      7.620622     6.673124     5.889848    -0.543583
O     -0.650238    -0.082892     7.471334    -0.540715
O     -0.122581    -1.304124     9.287565    -0.545105

The following XYZ coordinates are in angstroms. Other properties are in atomic units.
The sperically averaged electron density of each atom fit to a function of the form exp(a - br)
eigen_1, eigen_2 and eigen_3 are the three eigenvalues of traceless quadrupole moment tensor
  atom number  atomic symbol              X              Y              Z     net charge C6 coefficient C8 coefficient C10 coefficient fluctuating dipole atomic polarizability isotropic forcefield polarizability              a              b squared Pearson coefficient          <r^3>          <r^4>         wp_QDO          m_QDO          q_QDO       dipole_x       dipole_y       dipole_z         dipole            Qxy            Qxz            Qyz     Q(x^2-y^2)  Q(3z^2 - R^2)        eigen_1        eigen_2        eigen_3 static polarizability      alpha(xx)      alpha(xy)      alpha(xz)      alpha(yy)      alpha(yz)      alpha(zz) atomic spin moment
            1             Co       0.689339       7.463362       2.529569       0.597059      97.053490 0.19558734E+04  0.63201499E+05                                17.844673                           14.904971       0.588427       1.990957                    0.995109      54.088062     150.890705       0.445007       0.425944      -1.121266      -0.102214       0.099236      -0.000107       0.142462       0.025515      -0.013348      -0.013676      -0.002041       0.156963      -0.051696      -0.006802       0.058498             20.726224      20.667426      -0.589441      -0.591693      20.632245      -0.608930      20.879001           0.824069
            2             Co       6.535460      -0.020188       7.588706       0.630041      96.103392 0.19287261E+04  0.62061109E+05                                17.692549                           14.771176       0.681207       2.018428                    0.995260      53.491146     148.552000       0.448710       0.424220      -1.123231       0.099979      -0.099114       0.000309       0.140782       0.044179      -0.011599      -0.011625      -0.011713       0.158631      -0.071013       0.011620       0.059393             20.562768      20.549819      -0.579427      -0.582141      20.451846      -0.595426      20.686637           1.444151
            3             Cu      -0.904073      -0.931400       5.059138       0.873531      61.759722 0.11033702E+04  0.30592489E+05                                13.454916                           11.499680       0.940935       2.228335                    0.996417      40.750744     101.924719       0.491508       0.449450      -1.117415       0.000110       0.000889       0.002170       0.002348      -0.008799      -0.062292      -0.030561      -0.076619      -0.138074      -0.100236       0.029807       0.070429             15.148642      14.542754      -1.156013      -3.354198      15.413136      -2.709068      15.490035          -0.623119
            4             Cu       0.000000       0.000000       0.000000       0.874227      61.718267 0.11023236E+04  0.30555012E+05                                13.446459                           11.492035       0.942848       2.229060                    0.996407      40.737644     101.864691       0.491832       0.449279      -1.117566      -0.000807       0.000086      -0.001513       0.001717      -0.006737      -0.028606      -0.063291       0.077936      -0.138011      -0.100428       0.029944       0.070484             15.139141      15.475340      -1.128226      -2.609523      14.467546      -3.431925      15.474538          -0.639559
            5              H       2.160662       4.794574       1.485363       0.091368       1.230230 0.92333647E+01  0.93882030E+02                                 1.890752                            1.771810      -1.153715       2.325395                    0.995271       3.671020      10.432735       0.472474       1.274987      -0.710132       0.033226       0.010384      -0.027370       0.044283      -0.004699      -0.014982       0.002200       0.001723      -0.031227      -0.019280       0.002250       0.017029              1.923482       2.068866       0.418409      -0.419018       1.911373      -0.267693       1.790208          -0.000134
            6              H       1.989749       2.529466       1.702906       0.137142       0.942209 0.66530753E+01  0.62552418E+02                                 1.610801                            1.527739      -0.877639       2.483075                    0.999239       3.266458       9.033598       0.495196       1.315550      -0.702030       0.025809      -0.023419      -0.020816       0.040593      -0.006802      -0.014709      -0.000708       0.003065      -0.012800      -0.016858       0.000307       0.016552              1.637508       1.632680      -0.338318      -0.254743       1.797359       0.254671       1.482484           0.000105
            7              H       8.046698       3.093239       3.943092       0.125205       1.030514 0.76992605E+01  0.76240414E+02                                 1.791878                            1.705229      -1.412090       2.216132                    0.992859       3.866492      11.537348       0.436739       1.416276      -0.678715      -0.027782      -0.012237       0.016575       0.034588      -0.003457      -0.008482      -0.000988      -0.002181      -0.019546      -0.012136       0.003338       0.008797              1.812554       1.863709       0.268615      -0.423863       1.752504      -0.176646       1.821448          -0.000058
            8              H       8.293797       5.339003       3.648650       0.098652       1.048545 0.74046250E+01  0.72455222E+02                                 1.800714                            1.660840      -1.272731       2.272927                    0.994414       3.843035      11.319582       0.448080       1.396959      -0.682514      -0.034200       0.024956       0.018206       0.046086       0.001437      -0.011342       0.000955       0.010836      -0.027286      -0.014538      -0.000762       0.015300              1.873843       1.833033      -0.490459      -0.289632       2.116293       0.271012       1.672203          -0.000000
            9              H       3.400744       6.072139       3.573775       0.091232       1.230833 0.92387917E+01  0.93948492E+02                                 1.891141                            1.772152      -1.154170       2.325092                    0.995264       3.671771      10.434582       0.472512       1.274730      -0.710187      -0.009395      -0.033504       0.027355       0.044261      -0.004749       0.002642      -0.014907      -0.001163      -0.031225      -0.019276       0.002246       0.017031              1.923889       1.886998       0.413118      -0.255185       2.094103      -0.426934       1.790565          -0.000134
           10              H       5.659761       6.310407       3.356232       0.136908       0.942804 0.66584235E+01  0.62614977E+02                                 1.611432                            1.528315      -0.877775       2.482877                    0.999235       3.267759       9.037940       0.495124       1.315484      -0.702042       0.024174      -0.025092       0.020767       0.040562      -0.006878      -0.000275      -0.014723      -0.002235      -0.012815      -0.016863       0.000319       0.016545              1.638153       1.818094      -0.332994       0.262272       1.613342      -0.247184       1.483022           0.000101
           11              H       5.276548       0.239359       1.116046       0.125554       1.029108 0.76862711E+01  0.76081810E+02                                 1.790506                            1.704001      -1.411975       2.216439                    0.992866       3.863842      11.528231       0.436803       1.416625      -0.678654       0.011424       0.028141      -0.016672       0.034647      -0.003356      -0.000751      -0.008510       0.002615      -0.019598      -0.012149       0.003381       0.008769              1.811141       1.735193       0.264497      -0.163724       1.878153      -0.428430       1.820076          -0.000095
           12              H       3.039135      -0.074485       1.410488       0.098802       1.048156 0.74011695E+01  0.72413130E+02                                 1.800302                            1.660479      -1.272616       2.273064                    0.994418       3.842075      11.316195       0.448117       1.397004      -0.682507      -0.025950       0.033433      -0.018274       0.046099       0.001113       0.001285      -0.011295      -0.010996      -0.027316      -0.014533      -0.000762       0.015295              1.873398       2.144575      -0.481004       0.279421       1.803729      -0.281383       1.671890           0.000004
           13              H       5.064137       2.648600       8.632912       0.091306       1.235982 0.92883895E+01  0.94591848E+02                                 1.896795                            1.777130      -1.163464       2.320455                    0.995108       3.683525      10.480204       0.471698       1.275055      -0.710048      -0.033136      -0.010596       0.027101       0.044099      -0.004838      -0.014720       0.002271       0.001720      -0.031275      -0.019061       0.002113       0.016948              1.929812       2.075558       0.420575      -0.420751       1.918216      -0.269017       1.795663          -0.000247
           14              H       5.235050       4.913708       8.415369       0.136651       0.945532 0.66829644E+01  0.62903181E+02                                 1.614180                            1.530808      -0.880084       2.481108                    0.999205       3.274419       9.060307       0.494879       1.314932      -0.702120      -0.025774       0.023321       0.020639       0.040424      -0.006700      -0.014804      -0.000702       0.003131      -0.012764      -0.016894       0.000292       0.016602              1.641006       1.635931      -0.339258      -0.255341       1.801767       0.255385       1.485319           0.000069
           15              H      -0.821899       4.349935       6.175183       0.124198       1.037881 0.77680952E+01  0.77086914E+02                                 1.799250                            1.711844      -1.415796       2.213097                    0.992816       3.882272      11.593661       0.436310       1.414637      -0.678968       0.027512       0.012063      -0.016454       0.034252      -0.003641      -0.008504      -0.000838      -0.002380      -0.019394      -0.012146       0.003174       0.008972              1.820140       1.871444       0.270269      -0.426505       1.760077      -0.177809       1.828898          -0.000105
           16              H      -1.068998       2.104171       6.469625       0.098371       1.050176 0.74187020E+01  0.72626453E+02                                 1.802261                            1.662146      -1.272327       2.272655                    0.994399       3.847767      11.335629       0.448020       1.396503      -0.682579       0.034077      -0.025056      -0.018103       0.046008       0.001424      -0.011373       0.000915       0.010735      -0.026992      -0.014492      -0.000768       0.015260              1.875594       1.834726      -0.491131      -0.289793       2.118640       0.271230       1.673416          -0.000126
           17              H       3.824055       1.371035       6.544500       0.089619       1.240559 0.93298989E+01  0.95111547E+02                                 1.900645                            1.780440      -1.161849       2.320301                    0.995089       3.691464      10.504901       0.471564       1.274117      -0.710246       0.009593       0.033293      -0.027080       0.043975      -0.004826       0.002647      -0.014727      -0.001004      -0.031294      -0.019154       0.002235       0.016919              1.933801       1.897199       0.416455      -0.257232       2.105012      -0.430022       1.799193          -0.000142
           18              H       1.565038       1.132767       6.762043       0.135551       0.949001 0.67136778E+01  0.63262285E+02                                 1.617631                            1.533908      -0.880854       2.479808                    0.999184       3.282465       9.086444       0.494598       1.314223      -0.702242      -0.023901       0.024956      -0.020611       0.040235      -0.006794      -0.000264      -0.014849      -0.002391      -0.012598      -0.016900       0.000254       0.016646              1.644607       1.826211      -0.334686       0.263666       1.619274      -0.248339       1.488335           0.000193
           19              H       1.948251       7.203815       9.002229       0.123271       1.040740 0.77945211E+01  0.77410461E+02                                 1.801995                            1.714296      -1.415666       2.212517                    0.992798       3.888731      11.615399       0.436197       1.413883      -0.679097      -0.011162      -0.027756       0.016411       0.034122      -0.003561      -0.000566      -0.008559       0.002822      -0.019407      -0.012175       0.003179       0.008996              1.822965       1.746870       0.267141      -0.165467       1.890330      -0.432609       1.831695          -0.000016
           20              H       4.185664       7.517659       8.707787       0.096594       1.054883 0.74582388E+01  0.73101650E+02                                 1.806594                            1.665755      -1.271326       2.272128                    0.994374       3.857042      11.365270       0.447918       1.395138      -0.682829       0.025966      -0.033145       0.018103       0.045831       0.001100       0.001213      -0.011352      -0.010879      -0.027121      -0.014523      -0.000754       0.015277              1.880267       2.153405      -0.483806       0.281012       1.810122      -0.282806       1.677275           0.000089
           21              C       0.385516       2.551420       2.923170       0.026019      34.258103 0.42561098E+03  0.99052985E+04                                 9.272488                            6.924941      -0.006696       2.013810                    0.999310      26.669803      75.094360       0.622875       0.422523      -1.065452       0.000564       0.037832      -0.008812       0.038849      -0.001238       0.018390       0.005215       0.036345       0.093579      -0.034413      -0.006005       0.040417             10.995708       7.657993       0.264143      -2.494309      18.231973      -1.208721       7.097158          -0.008469
           22              C       1.469869       4.447380       2.001395       0.073719      26.169104 0.33109330E+03  0.73018426E+04                                 7.750644                            6.127542       0.229456       2.090645                    0.999756      26.129563      73.747873       0.653086       0.425259      -1.054242      -0.047916       0.007798       0.015617       0.050996      -0.000285       0.005268       0.001352       0.066005       0.078762      -0.046157       0.016920       0.029237              8.579067       7.038281       0.553139      -2.115144      13.014455      -0.205246       5.684467          -0.002470
           23              C       1.383265       3.084405       2.135968      -0.137955      31.082945 0.41907615E+03  0.97638733E+04                                 8.607265                            6.850721       0.163150       2.036042                    0.999739      28.724129      82.244892       0.625988       0.419963      -1.061792      -0.013509      -0.000254      -0.003635       0.013992      -0.019085       0.002590       0.003958       0.036779       0.043378      -0.034179       0.014752       0.019426              9.538346       7.467834       0.829992      -2.300647      14.680793      -0.587513       6.466410           0.000372
           24              C       0.278993       1.062420       3.206481       0.595975      23.453764 0.24319916E+03  0.50226191E+04                                 7.649905                            5.600758      -0.014800       2.065331                    0.999182      22.250464      63.092369       0.613162       0.483685      -1.009206      -0.003229      -0.069258       0.022206       0.072802      -0.002057       0.069795       0.003668       0.131265      -0.050324      -0.060344      -0.051539       0.111883              9.058189       5.726265      -0.175910      -2.587856      12.703551      -0.108156       8.744750          -0.001560
           25              C      -0.540350       3.419955       3.457415      -0.143286      33.589735 0.45048395E+03  0.10765332E+05                                 9.276591                            7.239654      -0.160452       1.930370                    0.998607      29.929625      88.886347       0.587449       0.436302      -1.044054       0.007171      -0.002251      -0.010828       0.013181      -0.002477       0.011207      -0.003991       0.025679       0.077565      -0.026183      -0.004220       0.030403             10.496076       7.649070      -0.304139      -2.517220      16.687905       0.007517       7.151253           0.001058
           26              C      -0.387581       4.768607       3.269215       0.085407      27.690447 0.34863343E+03  0.78403972E+04                                 8.297226                            6.460313      -0.155309       1.973973                    0.997938      26.712581      77.802153       0.606691       0.448920      -1.033188       0.033916       0.003033      -0.034031       0.048141      -0.011837       0.016663       0.008730       0.054997       0.086392      -0.046317       0.006935       0.039382              9.358886       7.441636       0.149477      -2.402381      14.260898      -0.353666       6.374123          -0.002435
           27              C       5.590059       7.913275       2.135968       0.025789      34.265045 0.42570305E+03  0.99079819E+04                                 9.273428                            6.925484      -0.006458       2.013809                    0.999312      26.673727      75.107578       0.622878       0.422498      -1.065468      -0.037800      -0.001789       0.008661       0.038820      -0.002280       0.004699       0.018407      -0.036080       0.093557      -0.034379      -0.005930       0.040309             10.996601      18.207968       0.578827      -1.133808       7.684154      -2.529778       7.097682          -0.008661
           28              C       3.727221       6.772961       3.057743       0.073660      26.172770 0.33113903E+03  0.73031319E+04                                 7.751245                            6.127886       0.229281       2.090520                    0.999757      26.132895      73.759640       0.653078       0.425248      -1.054245      -0.009260       0.047663      -0.015664       0.051019      -0.002241       0.001135       0.005302      -0.065861       0.078883      -0.046178       0.016917       0.029261              8.579664      12.976910       0.730044      -0.142333       7.077206      -2.120564       5.684877          -0.002533
           29              C       5.087013       6.900102       2.923170      -0.138192      31.094273 0.41925088E+03  0.97690373E+04                                 8.609157                            6.852002       0.162873       2.035812                    0.999739      28.732280      82.274898       0.625945       0.419945      -1.061796      -0.000119       0.013438       0.003499       0.013886      -0.020229       0.003861       0.002659      -0.034337       0.043219      -0.034175       0.014711       0.019464              9.540385      14.628170       1.043421      -0.519017       7.525458      -2.317722       6.467527           0.000311
           30              C       7.075229       8.064077       1.852656       0.595790      23.458522 0.24325184E+03  0.50240027E+04                                 7.650789                            5.601273      -0.015095       2.065151                    0.999183      22.254219      63.105847       0.613146       0.483669      -1.009210       0.069100       0.005319      -0.022147       0.072757      -0.005953       0.001672       0.069778      -0.130878      -0.050844      -0.060388      -0.051475       0.111863              9.059138      12.708994       0.032168      -0.030910       5.723046      -2.590568       8.745374          -0.001700
           31              C       4.694347       8.812876       1.601723      -0.143070      33.585438 0.45043989E+03  0.10764042E+05                                 9.276396                            7.239822      -0.161320       1.930194                    0.998601      29.925214      88.872990       0.587377       0.436365      -1.044014       0.002410      -0.007296       0.010465       0.012983      -0.003245      -0.004301       0.011065      -0.025167       0.077736      -0.026127      -0.004298       0.030425             10.495388      16.695626      -0.035210       0.083197       7.639137      -2.516258       7.151402           0.001045
           32              C       3.350841       8.620026       1.789923       0.085612      27.684020 0.34855049E+03  0.78380602E+04                                 8.296108                            6.459701      -0.155543       1.973979                    0.997935      26.708310      77.787198       0.606698       0.448942      -1.033176      -0.002002      -0.034105       0.033762       0.048032      -0.013409       0.008181       0.016885      -0.053480       0.086735      -0.046325       0.006906       0.039419              9.357237      14.241772       0.351718      -0.281720       7.456122      -2.411993       6.373819          -0.002505
           33              C       6.839283       4.891754       7.195105       0.024706      34.346317 0.42653632E+03  0.99326117E+04                                 9.287283                            6.931228      -0.003194       2.014262                    0.999328      26.710130      75.239358       0.622735       0.422373      -1.065506      -0.001122      -0.038862       0.008728       0.039846      -0.001264       0.017755       0.005487       0.035602       0.091892      -0.033828      -0.005652       0.039480             11.019373       7.668719       0.265547      -2.498640      18.283699      -1.211873       7.105700          -0.010739
           34              C       5.754930       2.995794       8.116880       0.074351      26.230152 0.33183146E+03  0.73241798E+04                                 7.768177                            6.138120       0.217233       2.086116                    0.999746      26.179422      73.984566       0.651749       0.425779      -1.053635       0.047663      -0.008749      -0.016558       0.051210      -0.000062       0.005670       0.000929       0.066282       0.078861      -0.046297       0.016663       0.029634              8.601495       7.053532       0.559074      -2.120485      13.054822      -0.208264       5.696131          -0.004273
           35              C       5.841534       4.358769       7.982307      -0.139525      31.192015 0.42059591E+03  0.98091499E+04                                 8.627609                            6.862803       0.162032       2.034614                    0.999744      28.793705      82.512981       0.625418       0.419923      -1.061710       0.013424       0.000670       0.002445       0.013662      -0.019276       0.001843       0.004488       0.036753       0.041413      -0.034026       0.014295       0.019731              9.564742       7.482301       0.833675      -2.305600      14.733591      -0.589936       6.478336          -0.000004
           36              C       6.945806       6.380754       6.911794       0.596352      23.477789 0.24341675E+03  0.50282979E+04                                 7.653110                            5.601650      -0.016438       2.064127                    0.999189      22.273069      63.166421       0.613370       0.483407      -1.009339       0.003338       0.070049      -0.022718       0.073716      -0.001888       0.069715       0.003557       0.131539      -0.051608      -0.060190      -0.051801       0.111990              9.064353       5.728151      -0.175496      -2.587055      12.721860      -0.108972       8.743048          -0.002620
           37              C       7.765149       4.023219       6.660860      -0.145708      33.693926 0.45187119E+03  0.10807405E+05                                 9.292752                            7.248148      -0.157069       1.930335                    0.998629      30.003935      89.160502       0.587393       0.435984      -1.044185      -0.007793       0.002529       0.010722       0.013494      -0.002104       0.010299      -0.003949       0.026127       0.075550      -0.026030      -0.003240       0.029270             10.517897       7.663193      -0.302112      -2.523199      16.729305       0.004063       7.161192           0.000708
           38              C       7.612380       2.674567       6.849060       0.085671      27.746872 0.34933319E+03  0.78612412E+04                                 8.310827                            6.468381      -0.156209       1.972910                    0.997973      26.758856      78.000112       0.605999       0.449141      -1.032907      -0.034635      -0.003590       0.033998       0.048666      -0.012299       0.016696       0.008926       0.054789       0.085929      -0.046434       0.007143       0.039291              9.377025       7.454361       0.149420      -2.405962      14.294295      -0.355545       6.382420          -0.003671
           39              C       1.634740      -0.470101       7.982307       0.024033      34.376192 0.42675928E+03  0.99393638E+04                                 9.293162                            6.932996      -0.003947       2.013879                    0.999329      26.721014      75.282400       0.622645       0.422367      -1.065481       0.039560       0.002436      -0.009092       0.040665      -0.002302       0.005198       0.018105      -0.035304       0.092396      -0.033922      -0.005844       0.039767             11.030295      18.284046       0.581767      -1.137543       7.697649      -2.534905       7.109190          -0.009239
           40              C       3.497578       0.670213       7.060532       0.074378      26.240804 0.33185251E+03  0.73251731E+04                                 7.768025                            6.136014       0.219855       2.086324                    0.999755      26.203102      74.067786       0.652191       0.425460      -1.053773       0.010524      -0.047564       0.016582       0.051459      -0.001956       0.000573       0.005619      -0.066531       0.079251      -0.046539       0.016842       0.029697              8.602846      13.020041       0.736651      -0.145211       7.092191      -2.126136       5.696306          -0.003538
           41              C       2.137786       0.543072       7.195105      -0.140717      31.260801 0.42151615E+03  0.98367949E+04                                 8.641692                            6.871008       0.158974       2.032995                    0.999747      28.835510      82.681010       0.624897       0.420008      -1.061568      -0.000544      -0.013905      -0.002144       0.014080      -0.020565       0.004723       0.001725      -0.034870       0.041837      -0.034453       0.014433       0.020020              9.583461      14.715412       1.048435      -0.520259       7.548246      -2.325035       6.486725           0.000853
           42              C       0.149570      -0.620903       8.265619       0.596933      23.466789 0.24324347E+03  0.50239726E+04                                 7.649605                            5.598562      -0.016201       2.064022                    0.999185      22.277604      63.180701       0.613701       0.483218      -1.009408      -0.070330      -0.005345       0.023115       0.074224      -0.005988       0.001534       0.070163      -0.131708      -0.051685      -0.060613      -0.051943       0.112556              9.061341      12.724707       0.034873      -0.034340       5.721081      -2.586600       8.738236          -0.002381
           43              C       2.530452      -1.369702       8.516552      -0.147184      33.736736 0.45240376E+03  0.10823361E+05                                 9.299409                            7.251229      -0.154594       1.930698                    0.998644      30.030270      89.252879       0.587411       0.435841      -1.044268      -0.003057       0.008016      -0.010797       0.013791      -0.002562      -0.004227       0.009879      -0.026470       0.076339      -0.026426      -0.002883       0.029309             10.527610      16.758148      -0.028514       0.076866       7.658917      -2.524589       7.165764           0.001580
           44              C       3.873958      -1.176852       8.328352       0.086386      27.724836 0.34890375E+03  0.78495957E+04                                 8.304547                            6.462463      -0.153663       1.973440                    0.997994      26.765250      78.022951       0.606517       0.448871      -1.033005       0.002897       0.035264      -0.033798       0.048931      -0.013819       0.008681       0.016940      -0.053125       0.086198      -0.046468       0.007153       0.039315              9.370563      14.269422       0.350646      -0.281817       7.464326      -2.413958       6.377942          -0.003127
           45              N       0.614851       5.306417       2.572066      -0.186521      34.571003 0.51304083E+03  0.12365308E+05                                 8.926355                            7.374617       0.094564       2.057295                    0.999315      27.598646      76.113122       0.639285       0.397519      -1.094570      -0.025077      -0.135222       0.004452       0.137600      -0.023271      -0.013820       0.016950       0.115023       0.096341      -0.079883       0.022197       0.057686              9.823776       8.925139       0.117932      -2.950098      13.394020       0.103258       7.152169           0.009318
           46              N       0.560490       7.561965       0.435086      -0.552989      53.702002 0.84231279E+03  0.22864966E+05                                11.529189                            9.400974       0.128157       1.993475                    0.998069      33.888693      97.568003       0.573463       0.393463      -1.102919       0.055116      -0.033646      -0.009558       0.065277      -0.007509      -0.051223       0.028343       0.011904       0.025833      -0.051667      -0.013821       0.065488             12.659231      11.883187      -3.708825      -3.137406      11.330858       1.497874      14.763648          -0.040010
           47              N      -0.373386       5.207175       9.864306       0.440484      20.614551 0.22486399E+03  0.44530067E+04                                 6.203788                            5.000262       0.042508       2.128395                    0.998765      20.822659      53.739399       0.741781       0.416962      -1.071077      -0.039638       0.017947       0.019438       0.047656       0.045423       0.056578      -0.044930      -0.058592       0.023593      -0.103775       0.041364       0.062411              6.549843       7.044157      -1.973185      -2.697597       5.524075       1.880979       7.081297          -0.000945
           48              N       0.454271       4.741976       9.236973      -0.304869      30.975130 0.46624753E+03  0.10847571E+05                                 7.836346                            6.908754       1.176184       2.384864                    0.999126      27.926794      72.902907       0.685766       0.383897      -1.116819      -0.063282       0.048345       0.032763       0.086112       0.015077       0.054038      -0.068018      -0.033895       0.133345      -0.092892      -0.008971       0.101863              8.007005       8.462029      -1.614646      -2.464231       7.015030       1.832368       8.543955          -0.040490
           49              N       2.843111       7.602028       2.487072      -0.186646      34.573840 0.51309320E+03  0.12366843E+05                                 8.926628                            7.374832       0.095063       2.057430                    0.999316      27.600253      76.117525       0.639299       0.397502      -1.094586       0.134455       0.029046      -0.004534       0.137631      -0.026685       0.017391      -0.013330      -0.112004       0.096612      -0.079927       0.022213       0.057714              9.823951      13.382623       0.250277       0.191294       8.936620      -2.946018       7.152608           0.009393
           50              N       0.586944       7.589219       4.624052      -0.552276      53.658045 0.84149243E+03  0.22836875E+05                                11.522895                            9.396314       0.128457       1.993824                    0.998057      33.871251      97.501759       0.573619       0.393456      -1.102936       0.035553      -0.053746       0.009974       0.065208      -0.007921       0.029823      -0.050102      -0.010993       0.026644      -0.051339      -0.014015       0.065355             12.652062      11.544949      -3.716612       1.590228      11.656050      -3.088553      14.755188          -0.039612
           51              N       1.104743       6.729982       5.313106       0.440691      20.610777 0.22481824E+03  0.44518520E+04                                 6.203296                            4.999913       0.042865       2.128636                    0.998763      20.818726      53.726871       0.741775       0.416989      -1.071065      -0.018906       0.039446      -0.019208       0.047774       0.046988      -0.046611       0.055279       0.053062       0.023842      -0.103770       0.041336       0.062434              6.549330       5.642151      -2.014896       1.960439       6.925102      -2.640146       7.080737          -0.000926
           52              N       1.594375       5.916540       5.940439      -0.304609      30.963548 0.46604073E+03  0.10841487E+05                                 7.834197                            6.907014       1.176420       2.384985                    0.999127      27.922311      72.885370       0.685888       0.383873      -1.116843      -0.049898       0.062325      -0.032436       0.086176       0.015902      -0.069730       0.052172       0.031983       0.134293      -0.093007      -0.009246       0.102253              8.004770       7.109555      -1.654266       1.904150       8.363031      -2.407540       8.541723          -0.040330
           53              N       6.609948       2.136757       7.546209      -0.192023      34.783628 0.51673327E+03  0.12477053E+05                                 8.960307                            7.398771       0.090123       2.054589                    0.999271      27.708647      76.494280       0.638523       0.397268      -1.094708       0.025297       0.140432      -0.005416       0.142795      -0.024236      -0.013681       0.017387       0.120373       0.102070      -0.083705       0.024173       0.059532              9.865962       8.958503       0.121040      -2.961439      13.462961       0.102569       7.176422           0.003354
           54              N       6.664309      -0.118791       9.683189      -0.564527      54.220765 0.85228166E+03  0.23204113E+05                                11.598003                            9.453927       0.110678       1.986542                    0.997898      34.092666      98.305881       0.572073       0.393253      -1.103047      -0.051116       0.033144       0.015645       0.062898      -0.004440      -0.053263       0.029711       0.009308      -0.001242      -0.058101      -0.006012       0.064113             12.737983      11.957434      -3.736648      -3.156978      11.398331       1.509145      14.858184          -0.034115
           55              N       7.598185       2.235999       0.253969       0.441265      20.629009 0.22511617E+03  0.44596925E+04                                 6.202513                            5.000864       0.046266       2.128548                    0.998791      20.862080      53.868812       0.742153       0.416596      -1.071206       0.037058      -0.016648      -0.021954       0.046179       0.048594       0.054018      -0.043894      -0.063015       0.017549      -0.103899       0.040626       0.063273              6.547702       7.039408      -1.969903      -2.692543       5.523401       1.878433       7.080296           0.000483
           56              N       6.770528       2.701198       0.881302      -0.315214      31.435773 0.47535081E+03  0.11114112E+05                                 7.911797                            6.975834       1.160975       2.376049                    0.999124      28.171828      73.749391       0.682396       0.383892      -1.116706       0.064758      -0.049030      -0.033206       0.087750       0.022778       0.044583      -0.064184      -0.045836       0.110945      -0.090091      -0.000667       0.090759              8.083438       8.537852      -1.629703      -2.488638       7.079769       1.852063       8.632694          -0.032592
           57              N       4.381688      -0.158854       7.631203      -0.205162      35.177995 0.52375141E+03  0.12693780E+05                                 9.035446                            7.454627       0.061258       2.043153                    0.999162      27.914821      77.297678       0.635159       0.397885      -1.093892      -0.144602      -0.030254       0.006453       0.147874      -0.028386       0.018812      -0.012612      -0.119865       0.108355      -0.086391       0.026120       0.060270              9.955012      13.601102       0.259840       0.191573       9.033310      -2.978694       7.230625           0.019770
           58              N       6.637855      -0.146045       5.494223      -0.562810      54.161861 0.85107000E+03  0.23162247E+05                                11.588677                            9.446292       0.112768       1.987433                    0.997900      34.069319      98.210905       0.572403       0.393178      -1.103131      -0.034554       0.050297      -0.015622       0.062990      -0.004342       0.031271      -0.052651      -0.006375      -0.002650      -0.058884      -0.004896       0.063780             12.727801      11.615726      -3.742524       1.599860      11.721724      -3.108099      14.845952          -0.032647
           59              N       6.120056       0.713192       4.805169       0.441336      20.646574 0.22532572E+03  0.44648136E+04                                 6.206605                            5.003519       0.046704       2.128519                    0.998803      20.867773      53.886657       0.741894       0.416650      -1.071188       0.017189      -0.036884       0.021690       0.046112       0.050453      -0.045614       0.052722       0.056887       0.016742      -0.103982       0.040635       0.063347              6.552294       5.645491      -2.013601       1.959346       6.926032      -2.638721       7.085358           0.000431
           60              N       5.630424       1.526634       4.177836      -0.311852      31.326380 0.47310095E+03  0.11047574E+05                                 7.890642                            6.956540       1.166011       2.378514                    0.999123      28.125262      73.563223       0.683800       0.383587      -1.117011       0.050691      -0.063343       0.033166       0.087646       0.024358      -0.065480       0.042412       0.042647       0.110617      -0.090061      -0.000476       0.090537              8.062228       7.158510      -1.665892       1.918961       8.418912      -2.427070       8.609264          -0.028027
           61              O       0.840576       0.278983       2.412197      -0.523942      44.186129 0.66025041E+03  0.16791408E+05                                10.165424                            8.153487      -0.171607       1.984659                    0.996875      28.683117      78.810960       0.637850       0.377580      -1.119166      -0.001752      -0.030428       0.051116       0.059513      -0.015374       0.011089       0.042092       0.021108      -0.068832      -0.058839       0.023038       0.035801             11.741239       8.772536      -3.379107      -2.610288      14.938223       4.382428      11.512958           0.008032
           62              O      -0.395823       0.770050       4.228427      -0.540891      42.274727 0.62293915E+03  0.15557154E+05                                 9.711641                            7.810672       0.112382       2.086013                    0.995969      28.004114      75.349471       0.667820       0.367251      -1.131057       0.016098      -0.009786      -0.026783       0.032746       0.008785      -0.002016      -0.015609       0.083190       0.053986      -0.054742       0.020270       0.034472             11.052009       8.426803       2.021891      -4.550757      10.861092      -3.765427      13.868133          -0.042115
           63              O       7.875037       7.526066       2.646941      -0.524395      44.211175 0.66068976E+03  0.16805434E+05                                10.168971                            8.155995      -0.171126       1.984615                    0.996884      28.692966      78.845612       0.637773       0.377561      -1.119177       0.030324       0.002627      -0.051271       0.059625      -0.015924       0.041777       0.012301      -0.019333      -0.069154      -0.058899       0.023091       0.035807             11.745473      15.139729      -3.191029       4.459773       8.580162      -2.479446      11.516529           0.008130
           64              O       7.347380       8.747298       0.830710      -0.540865      42.272584 0.62288335E+03  0.15555503E+05                                 9.711636                            7.810590       0.112631       2.086066                    0.995984      28.003255      75.347979       0.667785       0.367276      -1.131031       0.010132      -0.015364       0.026905       0.032597       0.006225      -0.015484      -0.002578      -0.084059       0.053276      -0.054590       0.020007       0.034583             11.051823      10.737827       2.090302      -3.626653       8.550624      -4.662016      13.867017          -0.043966
           65              O       6.384223       7.164191       7.706078      -0.529206      44.406725 0.66399422E+03  0.16908647E+05                                10.192683                            8.171821      -0.164515       1.985721                    0.996800      28.765778      79.061203       0.637759       0.377142      -1.119615       0.000861       0.028586      -0.049884       0.057501      -0.015505       0.011871       0.043630       0.027808      -0.064197      -0.061091       0.025785       0.035306             11.777779       8.798674      -3.393828      -2.618589      14.995398       4.399686      11.539265           0.004763
           66              O       7.620622       6.673124       5.889848      -0.543583      42.407777 0.62531093E+03  0.15631687E+05                                 9.730826                            7.824787       0.115134       2.085762                    0.996028      28.060290      75.544821       0.667292       0.367181      -1.131077      -0.016930       0.010427       0.028659       0.034881       0.008872      -0.001955      -0.015539       0.081450       0.051897      -0.053612       0.019646       0.033966             11.075180       8.440720       2.028188      -4.558906      10.894888      -3.776383      13.889933          -0.043795
           67              O      -0.650238      -0.082892       7.471334      -0.540715      44.825449 0.67150175E+03  0.17149842E+05                                10.255893                            8.217848      -0.174303       1.980628                    0.996613      28.928662      79.653647       0.635906       0.377138      -1.119495      -0.027080      -0.000635       0.048414       0.055476      -0.017060       0.045228       0.014239      -0.031454      -0.059671      -0.063974       0.028268       0.035706             11.855805      15.305991      -3.222702       4.504531       8.648456      -2.500494      11.612968           0.018348
           68              O      -0.122581      -1.304124       9.287565      -0.545105      42.477203 0.62636847E+03  0.15664863E+05                                 9.741155                            7.831100       0.116502       2.085733                    0.996053      28.083908      75.626606       0.667056       0.367153      -1.131090      -0.010564       0.017097      -0.029033       0.035310       0.006156      -0.015515      -0.002670      -0.081502       0.050962      -0.053045       0.019280       0.033766             11.088720      10.785422       2.099850      -3.644392       8.572652      -4.676926      13.908087          -0.044934

******************************************************
Auxiliary information for the entire system
The total spin magnetic moment of the unit cell is   0.558563
The total net atomic charge of the unit cell is   0.000002
Accuracy of reproducing the electrostatic potential in the unit cell:
  The inner radius (bohr) =    5.0000
  The outer radius (bohr) =   12.0000
  Valid grid points have density less than (e/(bohr^3)) =    0.0001
  The number of valid grid points were=         1332
  The rms potential error without charges in kcal/mol is=      2.23683
  The rms potential error with partial charges in kcal/mol is=      1.03397
  The RRMSE value at monopole order=      0.46225
  The rms potential error with partial charges and cloud penetration in kcal/mol is=      1.02310
  The RRMSE value at monopole order with cloud penetration is=      0.45739
  The rms potential error with partial charges and atomic dipoles in kcal/mol is=      0.42399
  The RRMSE value at dipole order=      0.18955
  The rms potential error with partial charges, atomic dipoles and cloud penetration in kcal/mol is=      0.41641
  The RRMSE value at dipole order with cloud penetration=      0.18616

******************************************************
The electron densities and ab initio electrostatic potential were computed in VASP using the PBE functional and
projector augmented wave method. See the main text of the journal article for a description of computational details.
The atomic charges, dipoles, and quadrupoles were computed with the DDEC6 method as described in
(a) T. A. Manz and N. Gabaldon Limas, RSC Adv. 6 (2016) 47771-47801 DOI: 10.1039/c6ra04656h
(b) N. Gabaldon Limas and T. A. Manz, RSC Adv. 8 (2018) 2678-2707 DOI: 10.1039/c7ra11829e.
For each atom in the material, the electron cloud parameters were fit to the spherically averaged atom-in-material
electron density using radial positions for which this density was between 10^-4 and 10^-2 electrons per cubic bohr.
The polarizabilities, dispersion coefficients, and quantum Drude oscillator (QDO) parameters were fit using the MCLF method.
The magnetic structure of the system was optimized in VASP from the default ferromagnetic initial guess using spin polarization.
The atomic spin moments (ASMs) were computed on this optimized magnetic structure using the DDEC6 partition as inputs
to the method of T. A. Manz and D. S. Sholl, J. Chem. Theory Comput. 7 (2011) 4146-4164 DOI: 10.1021/ct200539n.
The RMSE and RRMSE were computed using a uniform grid with Ewald summation.
