# Supplementary material for: A collection of forcefield precursors for metal–organic frameworks
Source: RSC Adv. 2019 Nov 13;9(63):36492–507. doi: 10.1039/c9ra07327b (PMC9075174; doi:10.1039/c9ra07327b)
Supplement: RA-009-C9RA07327B-s4464 [file RA-009-C9RA07327B-s4464.xyz]

  124
jmolscript: load "" {1 1 1} spacegroup "x,y,z" unitcell [{     13.592000     0.000000     0.000000 }, {      0.000000    14.082000     0.000000 }, {     -6.795966    -2.474188    14.622148 }]
Tb     2.795139    12.578800     5.430812     2.042863
Tb    -4.000852     6.070012     9.191336     2.042886
Tb     4.000895    -0.970988     9.191336     2.042863
Tb    10.796886     5.537800     5.430812     2.042886
H      0.634762     8.787778     6.837316     0.128534
H     -0.400941     6.454208     9.934287     0.138387
H      2.462894     9.275965    10.343707     0.131406
H      7.131723     8.361281     0.070186     0.103721
H      4.012391     6.684951    13.896889     0.107110
H     11.432234     8.292443     1.292598     0.117176
H      7.733853     7.290664     2.003234     0.119554
H      7.430765     9.861034     7.784832     0.128143
H      6.395047    12.194604     4.687861     0.136891
H      9.258880     9.372847     4.278441     0.129967
H      0.335756    10.287531    14.551962     0.104625
H     10.808360    11.963861     0.725259     0.108249
H      4.636262    10.356369    13.329550     0.118139
H      0.937877    11.358148    12.618914     0.120346
H      6.161272     2.820034     7.784832     0.128534
H      7.196975     5.153604     4.687861     0.138387
H      4.333140     2.331847     4.278441     0.131406
H     -0.335689     3.246531    14.551962     0.103721
H      2.783643     4.922861     0.725259     0.107110
H     -4.636200     3.315369    13.329550     0.117177
H     -0.937819     4.317148    12.618914     0.119554
H     -0.634731     1.746778     6.837316     0.128143
H      0.400987    -0.586792     9.934287     0.136891
H     -2.462846     2.234965    10.343707     0.129967
H      6.460278     1.320281     0.070186     0.104625
H     -4.012326    -0.356049    13.896889     0.108249
H      2.159772     1.251443     1.292598     0.118139
H      5.858157     0.249664     2.003234     0.120346
C      9.657120     7.543537     1.748809    -0.004091
C      1.637856     9.222837     8.518863    -0.019188
C     -0.063863     7.536694     8.255665    -0.018985
C      2.443860    10.397935     7.957373     0.682004
C     10.078475     6.783385     3.012162     0.596092
C      1.705826     6.885816    12.768060    -0.092232
C      0.724472     8.554682     7.732192    -0.122938
C      0.126428     7.127640     9.574583    -0.165618
C      1.133597     7.750732    10.361254     0.158968
C      1.843098     8.824287     9.817310    -0.140683
C      1.410877     7.296044    11.691870    -0.109592
C      8.036950     8.279753     0.269048    -0.139430
C      2.119025     6.311623    14.022640     0.165921
C      3.364054     6.296276    14.437909    -0.139229
C     10.552831     8.210469     1.003079    -0.104509
C      8.386267     7.643373     1.441744    -0.103541
C     -1.076469     6.796571     7.378336     0.655711
C      2.861146    11.105275    12.873339    -0.005463
C      8.433850     9.425975     6.103285    -0.020549
C      6.732132    11.112118     6.366483    -0.023025
C      9.239857     8.250877     6.664775     0.679607
C      3.282495    11.865427    11.609986     0.594771
C      8.501800    11.762996     1.854088    -0.095718
C      7.520470    10.094130     6.889956    -0.118842
C      6.922417    11.521172     5.047565    -0.161944
C      7.929583    10.898080     4.260894     0.156209
C      8.639086     9.824525     4.804838    -0.138797
C      8.206856    11.352768     2.930278    -0.104957
C      1.240983    10.369059    14.353100    -0.140537
C      8.914994    12.337189     0.599508     0.165860
C     10.160020    12.352536     0.184239    -0.141351
C      3.756860    10.438343    13.619069    -0.104305
C      1.590295    11.005439    13.180404    -0.102522
C      5.719530    11.852241     7.243812     0.658062
C     -2.861086     4.064275    12.873339    -0.004091
C      5.158178     2.384975     6.103285    -0.019188
C      6.859897     4.071118     6.366483    -0.018985
C      4.352174     1.209877     6.664775     0.682004
C     -3.282441     4.824427    11.609986     0.596092
C      5.090208     4.721996     1.854088    -0.092232
C      6.071562     3.053130     6.889956    -0.122938
C      6.669606     4.480172     5.047565    -0.165618
C      5.662437     3.857080     4.260894     0.158968
C      4.952936     2.783525     4.804838    -0.140684
C      5.385157     4.311768     2.930278    -0.109592
C     -1.240916     3.328059    14.353100    -0.139430
C      4.677009     5.296189     0.599508     0.165921
C      3.431980     5.311536     0.184239    -0.139229
C     -3.756797     3.397343    13.619069    -0.104509
C     -1.590233     3.964439    13.180404    -0.103541
C      7.872503     4.811241     7.243812     0.655711
C      3.934888     0.502537     1.748809    -0.005463
C     -1.637816     2.181837     8.518863    -0.020549
C      0.063902     0.495694     8.255665    -0.023025
C     -2.443823     3.356935     7.957373     0.679607
C      3.513539    -0.257615     3.012162     0.594771
C     -1.705766    -0.155184    12.768060    -0.095718
C     -0.724436     1.513682     7.732192    -0.118842
C     -0.126383     0.086640     9.574583    -0.161944
C     -1.133549     0.709732    10.361254     0.156209
C     -1.843052     1.783287     9.817310    -0.138797
C     -1.410822     0.255044    11.691870    -0.104957
C      5.555051     1.238753     0.269048    -0.140537
C     -2.118960    -0.729377    14.022640     0.165859
C     -3.363986    -0.744724    14.437909    -0.141351
C      3.039174     1.169469     1.003079    -0.104306
C      5.205739     0.602373     1.441744    -0.102522
C      1.076504    -0.244429     7.378336     0.658062
O     -2.057810     6.315450     7.916431    -0.733491
O      2.165221    10.748374     6.793450    -0.705239
O     -0.844049     6.742059     6.144227    -0.610827
O     11.260980     6.757383     3.357245    -0.646827
O      3.262100    10.930560     8.729422    -0.628759
O      9.181405     6.227816     3.690630    -0.662588
O      4.738187    12.333362     6.705717    -0.733704
O      8.961224     7.900438     7.828698    -0.704766
O      5.951957    11.906753     8.477921    -0.611726
O      4.464998    11.891429    11.264903    -0.647272
O     10.058094     7.718252     5.892726    -0.627166
O      2.385421    -1.661004    10.931518    -0.660792
O      8.853844     5.292362     6.705717    -0.733491
O      4.630813     0.859438     7.828698    -0.705239
O      7.640083     4.865753     8.477921    -0.610827
O     -4.464946     4.850429    11.264903    -0.646826
O      3.533934     0.677252     5.892726    -0.628759
O     -2.385371     5.379996    10.931518    -0.662588
O      2.057847    -0.725550     7.916431    -0.733704
O     -2.165190     3.707374     6.793450    -0.704766
O      0.844077    -0.298941     6.144227    -0.611726
O      2.331036    -0.283617     3.357245    -0.647272
O     -3.262060     3.889560     8.729422    -0.627166
O      4.410613    13.268816     3.690630    -0.660792

The following XYZ coordinates are in angstroms. Other properties are in atomic units.
The sperically averaged electron density of each atom fit to a function of the form exp(a - br)
eigen_1, eigen_2 and eigen_3 are the three eigenvalues of traceless quadrupole moment tensor
  atom number  atomic symbol              X              Y              Z     net charge C6 coefficient C8 coefficient C10 coefficient fluctuating dipole atomic polarizability isotropic forcefield polarizability              a              b squared Pearson coefficient          <r^3>          <r^4>         wp_QDO          m_QDO          q_QDO       dipole_x       dipole_y       dipole_z         dipole            Qxy            Qxz            Qyz     Q(x^2-y^2)  Q(3z^2 - R^2)        eigen_1        eigen_2        eigen_3 static polarizability      alpha(xx)      alpha(xy)      alpha(xz)      alpha(yy)      alpha(yz)      alpha(zz) atomic spin moment
            1             Tb       2.795139      12.578800       5.430812       2.042863     104.368587 0.22756400E+04  0.72151544E+05                                14.717854                           12.822303       2.396601       2.488398                    0.999914      73.965478     169.759537       0.713024       0.270932      -1.328976      -0.003631      -0.012763      -0.008232       0.015615       0.047509       0.084814       0.139589      -0.055979      -0.264306      -0.182765      -0.011030       0.193795             17.444010      15.423152       2.207272      -4.996225      16.880836      -4.502866      20.028041           0.000006
            2             Tb      -4.000852       6.070012       9.191336       2.042886     104.477931 0.22784980E+04  0.72266334E+05                                14.730325                           12.832338       2.392478       2.487086                    0.999903      73.977710     169.827543       0.712565       0.271016      -1.328846      -0.005777       0.012798       0.008303       0.016312      -0.047336      -0.084974       0.139537      -0.056513      -0.262652      -0.182469      -0.011274       0.193742             17.460113      15.436847      -2.210241       5.002448      16.894841      -4.508352      20.048652           0.000006
            3             Tb       4.000895      -0.970988       9.191336       2.042863     104.368565 0.22756394E+04  0.72151522E+05                                14.717852                           12.822301       2.396601       2.488398                    0.999914      73.965476     169.759525       0.713024       0.270932      -1.328976       0.003631       0.012763       0.008231       0.015615       0.047509       0.084814       0.139589      -0.055979      -0.264306      -0.182765      -0.011030       0.193795             17.444006      15.423149       2.207271      -4.996223      16.880833      -4.502864      20.028037           0.000006
            4             Tb      10.796886       5.537800       5.430812       2.042886     104.477912 0.22784975E+04  0.72266313E+05                                14.730323                           12.832336       2.392478       2.487086                    0.999903      73.977708     169.827531       0.712565       0.271016      -1.328846       0.005777      -0.012798      -0.008303       0.016312      -0.047336      -0.084974       0.139537      -0.056513      -0.262652      -0.182469      -0.011274       0.193742             17.460111      15.436845      -2.210240       5.002448      16.894838      -4.508351      20.048648           0.000006
            5              H       0.634762       8.787778       6.837316       0.128534       1.117338 0.83196154E+01  0.81689803E+02                                 1.717098                            1.639887      -1.120680       2.359362                    0.996871       3.347387       9.082033       0.514619       1.212148      -0.725555      -0.003560       0.007781      -0.039500       0.040416       0.001391       0.004861      -0.003757       0.005401       0.035842      -0.010158      -0.003675       0.013833              1.740940       1.513530       0.149520       0.110053       1.582204      -0.187637       2.127085           0.000004
            6              H      -0.400941       6.454208       9.934287       0.138387       1.053886 0.74882992E+01  0.73116288E+02                                 1.780107                            1.652097      -1.297821       2.284619                    0.994168       3.598032      10.416257       0.458940       1.366845      -0.689657      -0.021134      -0.031332       0.015377       0.040802       0.008822       0.002511      -0.002439      -0.014079       0.008320      -0.013359       0.003279       0.010080              1.847199       1.855281       0.543325      -0.105717       1.998433      -0.268218       1.687882           0.000000
            7              H       2.462894       9.275965      10.343707       0.131406       1.098192 0.81231382E+01  0.80434816E+02                                 1.791889                            1.692888      -1.140858       2.355210                    0.996007       3.536554      10.099556       0.467543       1.323012      -0.699710       0.026370       0.019411       0.020188       0.038467       0.005192       0.008054       0.001886       0.006560      -0.002267      -0.007737      -0.003985       0.011722              1.832931       1.749646       0.400320       0.275738       1.850069       0.195679       1.899078           0.000001
            8              H       7.131723       8.361281       0.070186       0.103721       1.237169 0.93851117E+01  0.95090116E+02                                 1.849372                            1.752095      -0.972146       2.410870                    0.997935       3.512535       9.720781       0.492837       1.226611      -0.722496      -0.034470       0.005868      -0.006100       0.035494      -0.004015      -0.002266      -0.008259       0.023095       0.005278      -0.016984       0.005529       0.011455              1.864062       2.371360       0.094916       0.263829       1.581332      -0.046402       1.639496          -0.000001
            9              H       4.012391       6.684951      13.896889       0.107110       1.192653 0.87330986E+01  0.86049269E+02                                 1.741272                            1.641684      -0.840617       2.475567                    0.999223       3.287758       8.687166       0.537137       1.157290      -0.740374       0.024187       0.013998      -0.020540       0.034682       0.006425      -0.000449      -0.008509       0.026955       0.007274      -0.019266       0.004992       0.014274              1.766043       1.898207       0.226907      -0.336427       1.603402      -0.268543       1.796520           0.000005
           10              H      11.432234       8.292443       1.292598       0.117176       1.148903 0.82017470E+01  0.79347005E+02                                 1.680550                            1.576371      -0.871972       2.466040                    0.999091       3.188845       8.277770       0.557237       1.136166      -0.745745       0.036006       0.006272       0.015086       0.039539       0.009770       0.003062      -0.007444       0.024980      -0.004152      -0.018861       0.002298       0.016563              1.721310       2.223767       0.022814       0.298028       1.373835      -0.060071       1.566329           0.000006
           11              H       7.733853       7.290664       2.003234       0.119554       1.147060 0.84245722E+01  0.83482949E+02                                 1.791658                            1.685468      -0.965061       2.425092                    0.998262       3.431341       9.539058       0.488800       1.264517      -0.713599      -0.025454      -0.011941       0.025405       0.037894      -0.000308      -0.006087      -0.007590       0.024096      -0.000556      -0.016002       0.001081       0.014921              1.829123       1.888319       0.318348      -0.305109       1.661583      -0.313079       1.937467          -0.000001
           12              H       7.430765       9.861034       7.784832       0.128143       1.123060 0.83714035E+01  0.82329189E+02                                 1.723198                            1.645126      -1.128429       2.355820                    0.996857       3.354918       9.110889       0.513712       1.212359      -0.725495      -0.003261      -0.007618       0.039404       0.040265      -0.000929      -0.005056      -0.003629       0.005517       0.036311      -0.009969      -0.004101       0.014070              1.747263       1.517964      -0.150205      -0.110809       1.587118      -0.189168       2.136708           0.000004
           13              H       6.395047      12.194604       4.687861       0.136891       1.064358 0.75767897E+01  0.74189622E+02                                 1.790469                            1.660652      -1.310948       2.277813                    0.993989       3.616131      10.479626       0.458295       1.364907      -0.689979      -0.020942       0.031748      -0.015645       0.041125      -0.008599      -0.002537      -0.002070      -0.014233       0.009141      -0.013304       0.003565       0.009739              1.858474       1.866728      -0.549154       0.107081       2.011511      -0.271116       1.697184           0.000000
           14              H       9.258880       9.372847       4.278441       0.129967       1.104140 0.81755386E+01  0.81077578E+02                                 1.797652                            1.697755      -1.140821       2.354450                    0.995958       3.545928      10.131483       0.467150       1.322102      -0.699885       0.026480      -0.019863      -0.020354       0.038859      -0.005197      -0.007966       0.001854       0.006883      -0.001859      -0.007652      -0.004056       0.011708              1.839029       1.755462      -0.402797      -0.277652       1.856169       0.197129       1.905455           0.000001
           15              H       0.335756      10.287531      14.551962       0.104625       1.231935 0.93362113E+01  0.94463635E+02                                 1.843440                            1.746982      -0.966741       2.413391                    0.997920       3.505157       9.691109       0.493827       1.225850      -0.722666      -0.033874      -0.005815       0.005834       0.034861       0.004419       0.001912      -0.007976       0.023612       0.005409      -0.017064       0.005330       0.011734              1.857932       2.362206      -0.094299      -0.262424       1.576872      -0.046180       1.634719          -0.000001
           16              H      10.808360      11.963861       0.725259       0.108249       1.183137 0.86464023E+01  0.84953924E+02                                 1.728854                            1.631020      -0.821795       2.483400                    0.999345       3.277417       8.637986       0.540311       1.153758      -0.741192       0.023561      -0.013364       0.020457       0.033944      -0.006889       0.000747      -0.008469       0.026828       0.007520      -0.019335       0.004768       0.014567              1.753140       1.883482      -0.223857       0.332021       1.592658      -0.265128       1.783279           0.000005
           17              H       4.636262      10.356369      13.329550       0.118139       1.149159 0.82042561E+01  0.79397160E+02                                 1.683027                            1.578351      -0.877211       2.464818                    0.999042       3.186654       8.280178       0.555829       1.138673      -0.745148       0.035682      -0.006303      -0.015116       0.039261      -0.010007      -0.002725      -0.007522       0.024843      -0.003292      -0.018981       0.002481       0.016500              1.724013       2.228126      -0.022920      -0.298947       1.375479      -0.060197       1.568432           0.000006
           18              H       0.937877      11.358148      12.618914       0.120346       1.149655 0.84489913E+01  0.83805622E+02                                 1.796198                            1.689314      -0.975116       2.421299                    0.998231       3.434735       9.560577       0.487518       1.266623      -0.713131      -0.025025       0.012002      -0.025256       0.037525      -0.000042       0.006129      -0.007402       0.024167      -0.000781      -0.015802       0.000750       0.015052              1.833913       1.893457      -0.319815       0.306693       1.665602      -0.314564       1.942679          -0.000001
           19              H       6.161272       2.820034       7.784832       0.128534       1.117338 0.83196137E+01  0.81689776E+02                                 1.717098                            1.639886      -1.120679       2.359362                    0.996871       3.347387       9.082030       0.514619       1.212147      -0.725556       0.003560      -0.007781       0.039500       0.040416       0.001391       0.004861      -0.003757       0.005401       0.035842      -0.010158      -0.003675       0.013833              1.740939       1.513530       0.149520       0.110053       1.582203      -0.187637       2.127084           0.000004
           20              H       7.196975       5.153604       4.687861       0.138387       1.053886 0.74883047E+01  0.73116349E+02                                 1.780107                            1.652097      -1.297821       2.284619                    0.994168       3.598033      10.416258       0.458940       1.366844      -0.689657       0.021134       0.031332      -0.015377       0.040802       0.008822       0.002511      -0.002439      -0.014078       0.008320      -0.013359       0.003279       0.010080              1.847199       1.855281       0.543325      -0.105717       1.998434      -0.268218       1.687883           0.000000
           21              H       4.333140       2.331847       4.278441       0.131406       1.098192 0.81231382E+01  0.80434816E+02                                 1.791889                            1.692888      -1.140858       2.355210                    0.996007       3.536554      10.099556       0.467543       1.323012      -0.699710      -0.026370      -0.019411      -0.020188       0.038467       0.005192       0.008054       0.001886       0.006560      -0.002267      -0.007737      -0.003985       0.011722              1.832931       1.749646       0.400320       0.275738       1.850069       0.195679       1.899078           0.000001
           22              H      -0.335689       3.246531      14.551962       0.103721       1.237169 0.93851101E+01  0.95090094E+02                                 1.849372                            1.752094      -0.972146       2.410870                    0.997935       3.512535       9.720780       0.492837       1.226611      -0.722496       0.034470      -0.005868       0.006100       0.035494      -0.004015      -0.002266      -0.008259       0.023095       0.005278      -0.016984       0.005529       0.011455              1.864062       2.371359       0.094916       0.263829       1.581332      -0.046402       1.639495          -0.000001
           23              H       2.783643       4.922861       0.725259       0.107110       1.192652 0.87330934E+01  0.86049205E+02                                 1.741272                            1.641684      -0.840617       2.475567                    0.999223       3.287757       8.687163       0.537137       1.157290      -0.740374      -0.024187      -0.013998       0.020540       0.034682       0.006425      -0.000449      -0.008509       0.026955       0.007274      -0.019266       0.004992       0.014274              1.766042       1.898206       0.226907      -0.336427       1.603401      -0.268543       1.796519           0.000005
           24              H      -4.636200       3.315369      13.329550       0.117177       1.148902 0.82017420E+01  0.79346938E+02                                 1.680548                            1.576370      -0.871971       2.466041                    0.999091       3.188845       8.277767       0.557238       1.136165      -0.745745      -0.036006      -0.006272      -0.015086       0.039539       0.009770       0.003062      -0.007444       0.024980      -0.004152      -0.018861       0.002298       0.016563              1.721309       2.223765       0.022814       0.298027       1.373834      -0.060071       1.566327           0.000007
           25              H      -0.937819       4.317148      12.618914       0.119554       1.147060 0.84245722E+01  0.83482949E+02                                 1.791658                            1.685468      -0.965061       2.425092                    0.998262       3.431341       9.539058       0.488800       1.264517      -0.713599       0.025454       0.011941      -0.025405       0.037894      -0.000308      -0.006087      -0.007590       0.024096      -0.000556      -0.016002       0.001081       0.014921              1.829123       1.888319       0.318348      -0.305109       1.661583      -0.313079       1.937467          -0.000001
           26              H      -0.634731       1.746778       6.837316       0.128143       1.123060 0.83714038E+01  0.82329198E+02                                 1.723199                            1.645126      -1.128429       2.355820                    0.996857       3.354918       9.110891       0.513711       1.212359      -0.725495       0.003261       0.007618      -0.039404       0.040265      -0.000929      -0.005056      -0.003629       0.005517       0.036311      -0.009969      -0.004101       0.014070              1.747264       1.517965      -0.150205      -0.110809       1.587119      -0.189168       2.136708           0.000004
           27              H       0.400987      -0.586792       9.934287       0.136891       1.064357 0.75767891E+01  0.74189616E+02                                 1.790470                            1.660652      -1.310948       2.277813                    0.993989       3.616131      10.479627       0.458295       1.364908      -0.689979       0.020942      -0.031748       0.015645       0.041125      -0.008599      -0.002537      -0.002070      -0.014233       0.009141      -0.013304       0.003565       0.009739              1.858474       1.866728      -0.549154       0.107081       2.011511      -0.271116       1.697184           0.000000
           28              H      -2.462846       2.234965      10.343707       0.129967       1.104140 0.81755386E+01  0.81077578E+02                                 1.797652                            1.697755      -1.140821       2.354450                    0.995958       3.545928      10.131483       0.467150       1.322102      -0.699885      -0.026480       0.019863       0.020354       0.038859      -0.005197      -0.007966       0.001854       0.006883      -0.001859      -0.007652      -0.004056       0.011708              1.839029       1.755462      -0.402797      -0.277652       1.856169       0.197129       1.905455           0.000001
           29              H       6.460278       1.320281       0.070186       0.104625       1.231935 0.93362113E+01  0.94463635E+02                                 1.843440                            1.746982      -0.966741       2.413391                    0.997920       3.505157       9.691109       0.493827       1.225850      -0.722666       0.033874       0.005815      -0.005833       0.034861       0.004419       0.001912      -0.007976       0.023612       0.005409      -0.017064       0.005330       0.011734              1.857932       2.362206      -0.094299      -0.262424       1.576872      -0.046180       1.634719          -0.000001
           30              H      -4.012326      -0.356049      13.896889       0.108249       1.183137 0.86464043E+01  0.84953941E+02                                 1.728854                            1.631020      -0.821795       2.483400                    0.999345       3.277418       8.637986       0.540311       1.153757      -0.741192      -0.023561       0.013364      -0.020457       0.033944      -0.006889       0.000747      -0.008469       0.026828       0.007520      -0.019335       0.004768       0.014567              1.753139       1.883481      -0.223857       0.332021       1.592658      -0.265128       1.783278           0.000005
           31              H       2.159772       1.251443       1.292598       0.118139       1.149159 0.82042537E+01  0.79397136E+02                                 1.683028                            1.578351      -0.877211       2.464818                    0.999042       3.186653       8.280177       0.555829       1.138674      -0.745148      -0.035682       0.006303       0.015116       0.039261      -0.010007      -0.002725      -0.007522       0.024843      -0.003292      -0.018981       0.002481       0.016500              1.724013       2.228127      -0.022920      -0.298947       1.375479      -0.060197       1.568432           0.000006
           32              H       5.858157       0.249664       2.003234       0.120346       1.149655 0.84489912E+01  0.83805623E+02                                 1.796198                            1.689315      -0.975116       2.421299                    0.998231       3.434735       9.560578       0.487518       1.266623      -0.713131       0.025025      -0.012002       0.025256       0.037525      -0.000042       0.006129      -0.007402       0.024167      -0.000781      -0.015802       0.000750       0.015052              1.833913       1.893458      -0.319815       0.306693       1.665603      -0.314564       1.942680          -0.000001
           33              C       9.657120       7.543537       1.748809      -0.004091      33.650947 0.38603344E+03  0.87662230E+04                                 9.098915                            6.551032       0.075865       2.047325                    0.999339      26.255180      72.986021       0.646983       0.416894      -1.069204      -0.007143       0.015778      -0.031933       0.036328       0.003454      -0.000380       0.012461      -0.004429       0.011536      -0.011631      -0.003234       0.014865             11.314734       9.969303      -0.571988       2.417147       8.320294      -5.999297      15.654603           0.000001
           34              C       1.637856       9.222837       8.518863      -0.019188      38.744990 0.41471788E+03  0.95311295E+04                                 9.836703                            6.674924       0.149913       2.058512                    0.999293      26.530878      72.770874       0.661520       0.402876      -1.084806      -0.028032      -0.033770       0.018432       0.047602      -0.011165       0.011819       0.008443       0.000636       0.038174      -0.023248       0.004426       0.018822             13.091649      11.080169       7.298287       0.091054      15.630161      -3.651207      12.564616           0.000001
           35              C      -0.063863       7.536694       8.255665      -0.018985      40.486415 0.43416138E+03  0.10104447E+05                                10.173790                            6.861006       0.102677       2.040357                    0.999264      26.916799      74.573011       0.647275       0.406589      -1.081087       0.035582       0.015980       0.021731       0.044651       0.003459      -0.012884      -0.008310       0.007371       0.020442      -0.012095      -0.007580       0.019675             13.604258      14.747042       7.414265       5.033386      12.397307       0.836965      13.668425           0.000001
           36              C       2.443860      10.397935       7.957373       0.682004      21.269288 0.22904786E+03  0.46508749E+04                                 7.212245                            5.441037      -0.158045       2.025805                    0.999071      21.347682      59.638884       0.622342       0.484695      -1.010658       0.036015       0.054127      -0.032226       0.072563      -0.094644      -0.024810       0.048084       0.067345      -0.075873      -0.097924      -0.030454       0.128378              8.766370       7.445564       4.115500      -0.325291      10.558737      -2.489156       8.294810           0.000001
           37              C      10.078475       6.783385       3.012162       0.596092      24.066832 0.25760848E+03  0.53789772E+04                                 7.752316                            5.716601      -0.162714       1.995797                    0.999402      22.737099      64.110663       0.616623       0.475715      -1.016862       0.008811      -0.008416       0.041693       0.043437       0.010070      -0.032724       0.106086      -0.052218      -0.099806      -0.117780      -0.000559       0.118339              9.412853       8.681892      -0.529217       2.079537       6.952379      -4.317671      12.604288           0.000002
           38              C       1.705826       6.885816      12.768060      -0.092232      75.034409 0.48418400E+03  0.11597959E+05                                14.691495                            7.331702       0.506711       2.115985                    0.999614      29.551752      83.480427       0.614192       0.416323      -1.073055       0.029702      -0.039704       0.122913       0.132538       0.021087      -0.036020       0.030907       0.047597      -0.161306      -0.080463       0.016226       0.064237             22.233062       9.929661      -3.271111       9.134602      13.562978     -13.550633      43.206548          -0.000000
           39              C       0.724472       8.554682       7.732192      -0.122938      36.188612 0.42918274E+03  0.10085868E+05                                 9.610147                            6.986458      -0.100618       1.937937                    0.999429      29.602262      85.867566       0.611128       0.426484      -1.054902       0.006866      -0.010775       0.015867       0.020371      -0.041803      -0.004918       0.000132      -0.007843       0.050096      -0.050524       0.016220       0.034303             11.817796      12.356621       7.399263       1.713794      13.189756      -0.286222       9.907009           0.000006
           40              C       0.126428       7.127640       9.574583      -0.165618      39.064742 0.47774218E+03  0.11548114E+05                                10.216264                            7.420330      -0.061185       1.950119                    0.998801      30.541506      90.262196       0.586279       0.432199      -1.049925       0.010340      -0.002805      -0.010257       0.014832      -0.007114      -0.022669      -0.003683      -0.046472      -0.041477      -0.038640       0.007425       0.031216             12.625246      11.737154       4.094731       5.361899       9.606438      -0.348724      16.532147           0.000002
           41              C       1.133597       7.750732      10.361254       0.158968      43.834321 0.38374947E+03  0.87181888E+04                                10.831455                            6.603853      -0.259751       1.943199                    0.998693      25.652727      71.776414       0.632629       0.426165      -1.061298       0.005915      -0.017586       0.030437       0.035646       0.014430       0.010115      -0.013291      -0.007249       0.077744      -0.032353       0.001379       0.030974             15.080803      10.048887       2.860602       4.441610      12.083981      -5.349591      23.109542           0.000001
           42              C       1.843098       8.824287       9.817310      -0.140683      36.314786 0.43781487E+03  0.10349614E+05                                 9.679077                            7.063668      -0.013061       1.972320                    0.999366      29.671412      86.582892       0.606277       0.427367      -1.053385      -0.002638       0.005231      -0.015709       0.016766      -0.027727       0.007356       0.028453       0.025751      -0.063148      -0.048966       0.006255       0.042711             11.966461       7.899915       4.036157      -0.112990      12.912428      -5.076814      15.087040           0.000002
           43              C       1.410877       7.296044      11.691870      -0.109592      75.164310 0.48831084E+03  0.11724355E+05                                14.670255                            7.342477       0.484383       2.101933                    0.999478      29.962755      84.804832       0.616160       0.414019      -1.074298      -0.038384       0.049512      -0.118638       0.134163       0.042198      -0.009547       0.039763      -0.010536      -0.216480      -0.089021       0.006532       0.082489             22.160115       9.566658      -2.555417       8.512998      12.896680     -12.674485      44.017007           0.000003
           44              C       8.036950       8.279753       0.269048      -0.139430      33.420588 0.41154191E+03  0.95918188E+04                                 9.127335                            6.829185       0.093852       2.009715                    0.999431      29.296835      85.253226       0.618393       0.424967      -1.053480       0.021317      -0.007624       0.028123       0.036103      -0.011689       0.017231       0.015801       0.025983      -0.042089      -0.034270       0.006236       0.028034             10.874589       9.433977       0.677933       0.824845       7.991742      -5.163936      15.198047          -0.000002
           45              C       2.119025       6.311623      14.022640       0.165921      36.834309 0.33944004E+03  0.75266408E+04                                 9.826914                            6.299106      -0.348124       1.926183                    0.998804      25.216446      71.177937       0.630147       0.438355      -1.047115      -0.011833       0.019510      -0.037472       0.043873      -0.008782       0.009954      -0.012132      -0.019712       0.054189      -0.022987      -0.004905       0.027893             13.253988      10.301249      -0.575766       3.539167       8.494227      -6.776287      20.966489           0.000001
           46              C       3.364054       6.296276      14.437909      -0.139229      32.090004 0.39236622E+03  0.90291659E+04                                 8.847778                            6.657311       0.098744       2.012053                    0.999505      28.997454      83.625826       0.628366       0.423582      -1.055190      -0.002723      -0.013627       0.028165       0.031406       0.017391      -0.023646      -0.000724      -0.001895       0.016450      -0.029771       0.000025       0.029746             10.402524      10.510164      -0.574565       2.961453       7.036646      -4.094207      13.660763           0.000008
           47              C      10.552831       8.210469       1.003079      -0.104509      31.779586 0.39235586E+03  0.90091777E+04                                 8.752147                            6.644518       0.074503       2.001730                    0.999707      28.659486      81.974044       0.632154       0.421967      -1.058507      -0.023091       0.010453      -0.007628       0.026470       0.002409       0.014626       0.005823       0.036504      -0.032399      -0.019563      -0.009896       0.029459             10.153551       9.622716       0.226830       1.453201       7.318739      -4.509530      13.519197           0.000008
           48              C       8.386267       7.643373       1.441744      -0.103541      31.056273 0.39566665E+03  0.91401197E+04                                 8.714405                            6.727754       0.010535       1.986334                    0.999653      28.876713      83.913941       0.618076       0.428985      -1.050020       0.004214       0.018610      -0.014801       0.024149       0.001911      -0.022380       0.003234      -0.018697       0.012838      -0.027670       0.007363       0.020307             10.064552       9.846915      -0.084855       2.212120       7.109248      -4.136759      13.237495          -0.000001
           49              C      -1.076469       6.796571       7.378336       0.655711      22.351962 0.23294096E+03  0.47619949E+04                                 7.479681                            5.502001      -0.220280       1.997552                    0.999033      21.913482      61.939278       0.614803       0.487334      -1.006723      -0.038646      -0.032713      -0.025496       0.056689      -0.086832      -0.012828      -0.070788      -0.127507      -0.155493      -0.117603      -0.032969       0.150571              9.230364      11.237700       4.202267       2.452336       6.987271       1.549253       9.466123           0.000001
           50              C       2.861146      11.105275      12.873339      -0.005463      33.669386 0.38629178E+03  0.87732069E+04                                 9.100688                            6.552325       0.078629       2.047905                    0.999351      26.264769      73.007816       0.647078       0.416780      -1.069320      -0.006291      -0.016493       0.032111       0.036643      -0.001128      -0.000616       0.012149      -0.005984       0.012604      -0.009758      -0.005123       0.014880             11.317176       9.971626       0.572376      -2.418098       8.322015      -6.001150      15.657886           0.000001
           51              C       8.433850       9.425975       6.103285      -0.020549      38.928017 0.41679734E+03  0.95923639E+04                                 9.871663                            6.695032       0.142595       2.055177                    0.999327      26.598686      73.044319       0.659924       0.403285      -1.084366      -0.026496       0.032967      -0.019714       0.046664       0.009295      -0.011106       0.007549      -0.000814       0.033921      -0.020506       0.003368       0.017138             13.143566      11.123436      -7.333283      -0.088449      15.697287      -3.669230      12.609975           0.000001
           52              C       6.732132      11.112118       6.366483      -0.023025      40.679897 0.43641398E+03  0.10171669E+05                                10.211548                            6.883267       0.092554       2.036391                    0.999250      26.985347      74.856949       0.645492       0.407119      -1.080560       0.035641      -0.015763      -0.022311       0.044906      -0.002609       0.012364      -0.008238       0.007533       0.024115      -0.012352      -0.007082       0.019434             13.659282      14.808474      -7.448733      -5.056171      12.446945       0.841439      13.722426           0.000002
           53              C       9.239857       8.250877       6.664775       0.679607      21.319223 0.22966476E+03  0.46664628E+04                                 7.221197                            5.446815      -0.149718       2.027759                    0.999059      21.382439      59.752448       0.622287       0.484420      -1.010818       0.034529      -0.054709       0.032619       0.072452       0.096107       0.024434       0.047818       0.067545      -0.076782      -0.098944      -0.030587       0.129531              8.778369       7.455211      -4.122711       0.326901      10.574897      -2.494067       8.304998           0.000001
           54              C       3.282495      11.865427      11.609986       0.594771      24.109294 0.25813212E+03  0.53927980E+04                                 7.761160                            5.722541      -0.165060       1.994471                    0.999461      22.763519      64.208174       0.616264       0.475737      -1.016822       0.009772       0.009198      -0.041723       0.043828      -0.006184       0.030463       0.106679      -0.051075      -0.102304      -0.116660      -0.002199       0.118859              9.424069       8.691315       0.529736      -2.082340       6.960233      -4.323894      12.620658           0.000002
           55              C       8.501800      11.762996       1.854088      -0.095718      75.425949 0.48678032E+03  0.11676554E+05                                14.742118                            7.352827       0.495563       2.111840                    0.999635      29.629087      83.776600       0.613080       0.416492      -1.072872       0.029229       0.039009      -0.126078       0.135173      -0.020937       0.035033       0.030845       0.046598      -0.163042      -0.080205       0.016639       0.063566             22.315948       9.962998       3.283952      -9.170553      13.610790     -13.604852      43.374056          -0.000001
           56              C       7.520470      10.094130       6.889956      -0.118842      35.970384 0.42609811E+03  0.99942419E+04                                 9.565703                            6.955835      -0.091844       1.941994                    0.999440      29.508737      85.483809       0.613261       0.425814      -1.055432       0.006573       0.010946      -0.016489       0.020854       0.038849       0.005137      -0.001278      -0.007594       0.045288      -0.046933       0.015067       0.031866             11.759743      12.290279      -7.354008      -1.704497      13.119123      -0.288248       9.869828           0.000006
           57              C       6.922417      11.521172       5.047565      -0.161944      38.887938 0.47503192E+03  0.11466910E+05                                10.186049                            7.398682      -0.061742       1.950730                    0.998811      30.472145      90.011789       0.587172       0.432133      -1.049908       0.009969       0.002770       0.010445       0.014702       0.006643       0.022194      -0.004623      -0.045594      -0.041579      -0.038024       0.007288       0.030736             12.585312      11.701137      -4.087128      -5.333131       9.585234      -0.352605      16.469563           0.000002
           58              C       7.929583      10.898080       4.260894       0.156209      44.021381 0.38559728E+03  0.87701086E+04                                10.857834                            6.617309      -0.254234       1.943589                    0.998662      25.715973      71.978484       0.632375       0.425853      -1.061563       0.007514       0.016693      -0.029389       0.034624      -0.016098      -0.009998      -0.014010      -0.006745       0.077153      -0.033963       0.002922       0.031041             15.123155      10.075787      -2.869706      -4.456201      12.116766      -5.366412      23.176913           0.000001
           59              C       8.639086       9.824525       4.804838      -0.138797      36.161664 0.43554849E+03  0.10282743E+05                                 9.651630                            7.044447      -0.015859       1.972235                    0.999325      29.605071      86.335010       0.607219       0.427256      -1.053447      -0.001767      -0.006182       0.014307       0.015685       0.028767      -0.007250       0.028854       0.027665      -0.068219      -0.050427       0.005600       0.044827             11.930294       7.881354      -4.025808       0.108826      12.872248      -5.053061      15.037280           0.000002
           60              C       8.206856      11.352768       2.930278      -0.104957      74.741458 0.48528714E+03  0.11633201E+05                                14.618261                            7.319326       0.488264       2.104046                    0.999485      29.868742      84.460104       0.617207       0.413976      -1.074370      -0.037105      -0.048135       0.117219       0.132038      -0.040268       0.007736       0.037790      -0.009703      -0.220207      -0.087967       0.006966       0.081001             22.078564       9.534553       2.546222      -8.480119      12.851037     -12.625580      43.850103           0.000003
           61              C       1.240983      10.369059      14.353100      -0.140537      33.459054 0.41214338E+03  0.96091253E+04                                 9.135232                            6.835252       0.094584       2.009482                    0.999419      29.310031      85.299846       0.617986       0.425101      -1.053421       0.022119       0.006164      -0.026993       0.035439       0.010061      -0.016782       0.015385       0.025549      -0.040527      -0.032818       0.005834       0.026984             10.885283       9.434825      -0.678663      -0.823242       8.001180      -5.172897      15.219844          -0.000002
           62              C       8.914994      12.337189       0.599508       0.165860      36.787330 0.33889830E+03  0.75119074E+04                                 9.819113                            6.294158      -0.348066       1.926735                    0.998766      25.201456      71.131373       0.630359       0.438366      -1.047069      -0.011700      -0.018862       0.037859       0.043886       0.007702      -0.009713      -0.011560      -0.020597       0.053439      -0.022702      -0.004294       0.026996             13.242459      10.288785       0.576620      -3.536633       8.488237      -6.770855      20.950355           0.000001
           63              C      10.160020      12.352536       0.184239      -0.141351      32.204487 0.39409488E+03  0.90795931E+04                                 8.874584                            6.677371       0.095463       2.010050                    0.999496      29.047665      83.840142       0.626612       0.424269      -1.054684      -0.002522       0.014517      -0.028214       0.031830      -0.017514       0.022753      -0.001314      -0.003142       0.014650      -0.029081      -0.000029       0.029110             10.436596      10.539721       0.584612      -2.985275       7.058336      -4.108440      13.711731           0.000008
           64              C       3.756860      10.438343      13.619069      -0.104305      31.730905 0.39160438E+03  0.89872551E+04                                 8.740754                            6.635734       0.075103       2.002106                    0.999729      28.635788      81.874322       0.632943       0.421659      -1.058742      -0.024748      -0.011023       0.007906       0.028222      -0.001185      -0.014653       0.004846       0.034445      -0.033051      -0.018912      -0.009492       0.028403             10.140278       9.615735      -0.225737      -1.455237       7.308057      -4.500472      13.497042           0.000008
           65              C       1.590295      11.005439      13.180404      -0.102522      31.008077 0.39491028E+03  0.91178349E+04                                 8.702391                            6.718545       0.014949       1.987789                    0.999722      28.852703      83.808553       0.618913       0.428631      -1.050289       0.006340      -0.017916       0.015965       0.024820       0.000774       0.021697       0.002936      -0.016468       0.011635      -0.025991       0.005757       0.020234             10.050066       9.833275       0.082127      -2.202550       7.099946      -4.131286      13.216977          -0.000001
           66              C       5.719530      11.852241       7.243812       0.658062      22.314251 0.23249572E+03  0.47509824E+04                                 7.473941                            5.498513      -0.215302       1.999620                    0.999145      21.892374      61.882586       0.614654       0.487648      -1.006484      -0.038633       0.032448       0.026194       0.056846       0.086170       0.011948      -0.070063      -0.125380      -0.153369      -0.115872      -0.033154       0.149026              9.222110      11.226747      -4.197039      -2.448869       6.980682       1.547318       9.458899           0.000001
           67              C      -2.861086       4.064275      12.873339      -0.004091      33.650947 0.38603344E+03  0.87662231E+04                                 9.098915                            6.551032       0.075865       2.047325                    0.999339      26.255180      72.986023       0.646983       0.416894      -1.069204       0.007143      -0.015778       0.031933       0.036328       0.003454      -0.000380       0.012461      -0.004429       0.011536      -0.011631      -0.003234       0.014865             11.314734       9.969303      -0.571989       2.417147       8.320295      -5.999298      15.654605           0.000001
           68              C       5.158178       2.384975       6.103285      -0.019188      38.744995 0.41471793E+03  0.95311309E+04                                 9.836704                            6.674925       0.149913       2.058512                    0.999293      26.530880      72.770881       0.661520       0.402876      -1.084806       0.028032       0.033770      -0.018432       0.047602      -0.011165       0.011819       0.008443       0.000636       0.038174      -0.023248       0.004426       0.018822             13.091650      11.080170       7.298287       0.091054      15.630162      -3.651207      12.564617           0.000001
           69              C       6.859897       4.071118       6.366483      -0.018985      40.486410 0.43416132E+03  0.10104446E+05                                10.173790                            6.861006       0.102677       2.040357                    0.999264      26.916797      74.573004       0.647275       0.406589      -1.081087      -0.035582      -0.015980      -0.021731       0.044651       0.003459      -0.012884      -0.008310       0.007371       0.020442      -0.012095      -0.007580       0.019675             13.604257      14.747041       7.414264       5.033385      12.397306       0.836965      13.668424           0.000001
           70              C       4.352174       1.209877       6.664775       0.682004      21.269289 0.22904788E+03  0.46508753E+04                                 7.212246                            5.441037      -0.158045       2.025804                    0.999071      21.347683      59.638890       0.622342       0.484695      -1.010658      -0.036015      -0.054127       0.032226       0.072563      -0.094644      -0.024810       0.048084       0.067345      -0.075873      -0.097924      -0.030454       0.128378              8.766371       7.445565       4.115500      -0.325291      10.558738      -2.489156       8.294810           0.000001
           71              C      -3.282441       4.824427      11.609986       0.596092      24.066833 0.25760849E+03  0.53789775E+04                                 7.752316                            5.716602      -0.162714       1.995797                    0.999402      22.737100      64.110669       0.616623       0.475715      -1.016862      -0.008811       0.008416      -0.041693       0.043437       0.010070      -0.032724       0.106086      -0.052218      -0.099806      -0.117780      -0.000559       0.118339              9.412854       8.681893      -0.529217       2.079537       6.952380      -4.317671      12.604289           0.000002
           72              C       5.090208       4.721996       1.854088      -0.092232      75.034402 0.48418397E+03  0.11597957E+05                                14.691494                            7.331702       0.506711       2.115985                    0.999614      29.551751      83.480422       0.614193       0.416323      -1.073055      -0.029702       0.039704      -0.122913       0.132538       0.021087      -0.036020       0.030907       0.047597      -0.161306      -0.080463       0.016226       0.064237             22.233061       9.929660      -3.271111       9.134601      13.562977     -13.550632      43.206544          -0.000000
           73              C       6.071562       3.053130       6.889956      -0.122938      36.188613 0.42918274E+03  0.10085868E+05                                 9.610147                            6.986458      -0.100618       1.937937                    0.999429      29.602262      85.867564       0.611128       0.426484      -1.054902      -0.006866       0.010775      -0.015867       0.020371      -0.041803      -0.004918       0.000132      -0.007843       0.050096      -0.050524       0.016220       0.034303             11.817796      12.356622       7.399264       1.713794      13.189757      -0.286222       9.907009           0.000006
           74              C       6.669606       4.480172       5.047565      -0.165618      39.064735 0.47774206E+03  0.11548110E+05                                10.216262                            7.420329      -0.061185       1.950119                    0.998801      30.541503      90.262183       0.586279       0.432199      -1.049925      -0.010340       0.002805       0.010257       0.014832      -0.007114      -0.022669      -0.003683      -0.046472      -0.041477      -0.038640       0.007425       0.031216             12.625244      11.737152       4.094731       5.361897       9.606437      -0.348724      16.532144           0.000002
           75              C       5.662437       3.857080       4.260894       0.158968      43.834320 0.38374947E+03  0.87181887E+04                                10.831454                            6.603853      -0.259751       1.943199                    0.998693      25.652727      71.776412       0.632629       0.426165      -1.061298      -0.005915       0.017586      -0.030437       0.035646       0.014430       0.010115      -0.013291      -0.007249       0.077744      -0.032353       0.001379       0.030974             15.080803      10.048886       2.860602       4.441610      12.083981      -5.349591      23.109540           0.000001
           76              C       4.952936       2.783525       4.804838      -0.140684      36.314791 0.43781493E+03  0.10349616E+05                                 9.679078                            7.063668      -0.013062       1.972320                    0.999366      29.671414      86.582902       0.606277       0.427367      -1.053385       0.002638      -0.005231       0.015709       0.016766      -0.027727       0.007356       0.028453       0.025751      -0.063148      -0.048966       0.006255       0.042711             11.966463       7.899916       4.036158      -0.112990      12.912430      -5.076815      15.087042           0.000002
           77              C       5.385157       4.311768       2.930278      -0.109592      75.164309 0.48831084E+03  0.11724355E+05                                14.670255                            7.342477       0.484383       2.101933                    0.999478      29.962755      84.804832       0.616160       0.414019      -1.074298       0.038384      -0.049512       0.118637       0.134163       0.042198      -0.009547       0.039763      -0.010536      -0.216480      -0.089021       0.006532       0.082489             22.160115       9.566658      -2.555416       8.512998      12.896680     -12.674485      44.017006           0.000003
           78              C      -1.240916       3.328059      14.353100      -0.139430      33.420588 0.41154191E+03  0.95918188E+04                                 9.127335                            6.829185       0.093852       2.009715                    0.999431      29.296835      85.253223       0.618393       0.424967      -1.053480      -0.021317       0.007624      -0.028123       0.036103      -0.011689       0.017231       0.015801       0.025983      -0.042089      -0.034270       0.006236       0.028034             10.874588       9.433977       0.677933       0.824845       7.991742      -5.163936      15.198046          -0.000002
           79              C       4.677009       5.296189       0.599508       0.165921      36.834308 0.33944002E+03  0.75266403E+04                                 9.826914                            6.299106      -0.348123       1.926183                    0.998804      25.216445      71.177937       0.630147       0.438355      -1.047115       0.011833      -0.019510       0.037472       0.043873      -0.008782       0.009954      -0.012132      -0.019712       0.054189      -0.022987      -0.004905       0.027893             13.253989      10.301249      -0.575766       3.539167       8.494228      -6.776288      20.966490           0.000001
           80              C       3.431980       5.311536       0.184239      -0.139229      32.090002 0.39236622E+03  0.90291657E+04                                 8.847778                            6.657311       0.098744       2.012053                    0.999505      28.997453      83.625822       0.628366       0.423582      -1.055190       0.002723       0.013627      -0.028165       0.031406       0.017391      -0.023646      -0.000724      -0.001895       0.016450      -0.029771       0.000025       0.029746             10.402524      10.510163      -0.574565       2.961452       7.036646      -4.094207      13.660762           0.000008
           81              C      -3.756797       3.397343      13.619069      -0.104509      31.779589 0.39235592E+03  0.90091793E+04                                 8.752148                            6.644519       0.074503       2.001730                    0.999707      28.659487      81.974047       0.632154       0.421967      -1.058507       0.023091      -0.010453       0.007628       0.026470       0.002409       0.014626       0.005823       0.036504      -0.032399      -0.019563      -0.009896       0.029459             10.153552       9.622715       0.226830       1.453201       7.318740      -4.509531      13.519199           0.000008
           82              C      -1.590233       3.964439      13.180404      -0.103541      31.056273 0.39566664E+03  0.91401196E+04                                 8.714405                            6.727754       0.010535       1.986334                    0.999653      28.876713      83.913939       0.618076       0.428985      -1.050020      -0.004214      -0.018610       0.014801       0.024149       0.001911      -0.022380       0.003234      -0.018697       0.012838      -0.027670       0.007363       0.020307             10.064552       9.846914      -0.084855       2.212120       7.109247      -4.136759      13.237494          -0.000001
           83              C       7.872503       4.811241       7.243812       0.655711      22.351960 0.23294095E+03  0.47619945E+04                                 7.479681                            5.502001      -0.220279       1.997552                    0.999033      21.913481      61.939275       0.614803       0.487334      -1.006723       0.038646       0.032713       0.025496       0.056689      -0.086832      -0.012828      -0.070788      -0.127507      -0.155493      -0.117603      -0.032969       0.150571              9.230364      11.237699       4.202267       2.452336       6.987270       1.549253       9.466123           0.000001
           84              C       3.934888       0.502537       1.748809      -0.005463      33.669387 0.38629179E+03  0.87732072E+04                                 9.100689                            6.552326       0.078629       2.047905                    0.999351      26.264769      73.007820       0.647078       0.416780      -1.069320       0.006291       0.016493      -0.032111       0.036643      -0.001128      -0.000616       0.012149      -0.005984       0.012604      -0.009758      -0.005123       0.014880             11.317177       9.971627       0.572376      -2.418099       8.322016      -6.001150      15.657888           0.000001
           85              C      -1.637816       2.181837       8.518863      -0.020549      38.928018 0.41679734E+03  0.95923640E+04                                 9.871663                            6.695032       0.142595       2.055177                    0.999327      26.598686      73.044319       0.659924       0.403285      -1.084366       0.026496      -0.032967       0.019714       0.046664       0.009295      -0.011106       0.007549      -0.000814       0.033921      -0.020506       0.003368       0.017138             13.143566      11.123437      -7.333283      -0.088450      15.697287      -3.669230      12.609975           0.000001
           86              C       0.063902       0.495694       8.255665      -0.023025      40.679895 0.43641395E+03  0.10171669E+05                                10.211548                            6.883267       0.092554       2.036391                    0.999250      26.985346      74.856946       0.645492       0.407119      -1.080560      -0.035641       0.015763       0.022311       0.044906      -0.002609       0.012364      -0.008238       0.007533       0.024115      -0.012352      -0.007082       0.019434             13.659281      14.808473      -7.448733      -5.056171      12.446945       0.841439      13.722426           0.000001
           87              C      -2.443823       3.356935       7.957373       0.679607      21.319222 0.22966476E+03  0.46664627E+04                                 7.221197                            5.446815      -0.149718       2.027759                    0.999059      21.382439      59.752450       0.622287       0.484420      -1.010818      -0.034529       0.054709      -0.032619       0.072452       0.096107       0.024434       0.047818       0.067545      -0.076782      -0.098944      -0.030587       0.129531              8.778369       7.455211      -4.122711       0.326900      10.574897      -2.494067       8.304998           0.000001
           88              C       3.513539      -0.257615       3.012162       0.594771      24.109294 0.25813211E+03  0.53927977E+04                                 7.761160                            5.722541      -0.165060       1.994471                    0.999461      22.763519      64.208179       0.616264       0.475737      -1.016822      -0.009772      -0.009199       0.041723       0.043828      -0.006184       0.030463       0.106679      -0.051075      -0.102304      -0.116660      -0.002199       0.118859              9.424069       8.691316       0.529736      -2.082340       6.960233      -4.323894      12.620659           0.000002
           89              C      -1.705766      -0.155184      12.768060      -0.095718      75.425946 0.48678030E+03  0.11676553E+05                                14.742117                            7.352827       0.495564       2.111840                    0.999635      29.629087      83.776597       0.613081       0.416492      -1.072873      -0.029230      -0.039008       0.126078       0.135173      -0.020937       0.035033       0.030845       0.046598      -0.163042      -0.080205       0.016639       0.063566             22.315947       9.962998       3.283952      -9.170553      13.610789     -13.604852      43.374054          -0.000000
           90              C      -0.724436       1.513682       7.732192      -0.118842      35.970388 0.42609817E+03  0.99942438E+04                                 9.565704                            6.955835      -0.091844       1.941994                    0.999440      29.508739      85.483820       0.613261       0.425814      -1.055432      -0.006573      -0.010946       0.016489       0.020854       0.038849       0.005136      -0.001278      -0.007594       0.045288      -0.046933       0.015067       0.031866             11.759745      12.290281      -7.354009      -1.704498      13.119125      -0.288248       9.869829           0.000006
           91              C      -0.126383       0.086640       9.574583      -0.161944      38.887937 0.47503191E+03  0.11466910E+05                                10.186048                            7.398682      -0.061742       1.950730                    0.998811      30.472145      90.011787       0.587172       0.432133      -1.049908      -0.009969      -0.002770      -0.010445       0.014702       0.006643       0.022194      -0.004623      -0.045594      -0.041578      -0.038024       0.007288       0.030736             12.585311      11.701137      -4.087128      -5.333130       9.585234      -0.352606      16.469563           0.000002
           92              C      -1.133549       0.709732      10.361254       0.156209      44.021383 0.38559730E+03  0.87701093E+04                                10.857834                            6.617310      -0.254234       1.943589                    0.998662      25.715974      71.978487       0.632375       0.425853      -1.061563      -0.007514      -0.016693       0.029389       0.034624      -0.016098      -0.009998      -0.014010      -0.006745       0.077153      -0.033963       0.002922       0.031041             15.123156      10.075787      -2.869706      -4.456201      12.116767      -5.366413      23.176914           0.000001
           93              C      -1.843052       1.783287       9.817310      -0.138797      36.161663 0.43554847E+03  0.10282742E+05                                 9.651629                            7.044446      -0.015859       1.972235                    0.999325      29.605071      86.335007       0.607219       0.427256      -1.053447       0.001767       0.006182      -0.014307       0.015685       0.028767      -0.007250       0.028854       0.027665      -0.068219      -0.050427       0.005600       0.044827             11.930294       7.881354      -4.025808       0.108826      12.872247      -5.053060      15.037280           0.000002
           94              C      -1.410822       0.255044      11.691870      -0.104957      74.741457 0.48528713E+03  0.11633200E+05                                14.618260                            7.319326       0.488264       2.104046                    0.999485      29.868742      84.460103       0.617207       0.413976      -1.074370       0.037105       0.048135      -0.117219       0.132038      -0.040268       0.007736       0.037790      -0.009703      -0.220207      -0.087967       0.006966       0.081001             22.078564       9.534553       2.546222      -8.480119      12.851037     -12.625580      43.850103           0.000003
           95              C       5.555051       1.238753       0.269048      -0.140537      33.459054 0.41214338E+03  0.96091253E+04                                 9.135232                            6.835252       0.094584       2.009482                    0.999419      29.310031      85.299847       0.617986       0.425101      -1.053421      -0.022119      -0.006164       0.026993       0.035439       0.010061      -0.016782       0.015385       0.025549      -0.040527      -0.032818       0.005834       0.026984             10.885283       9.434825      -0.678663      -0.823242       8.001180      -5.172897      15.219845          -0.000002
           96              C      -2.118960      -0.729377      14.022640       0.165859      36.787332 0.33889832E+03  0.75119078E+04                                 9.819113                            6.294159      -0.348066       1.926735                    0.998766      25.201457      71.131375       0.630359       0.438366      -1.047069       0.011700       0.018862      -0.037859       0.043886       0.007702      -0.009713      -0.011560      -0.020597       0.053439      -0.022702      -0.004294       0.026996             13.242460      10.288785       0.576621      -3.536633       8.488238      -6.770855      20.950357           0.000001
           97              C      -3.363986      -0.744724      14.437909      -0.141351      32.204489 0.39409489E+03  0.90795935E+04                                 8.874585                            6.677372       0.095463       2.010050                    0.999496      29.047665      83.840147       0.626612       0.424269      -1.054684       0.002522      -0.014517       0.028214       0.031830      -0.017514       0.022753      -0.001314      -0.003142       0.014650      -0.029081      -0.000029       0.029110             10.436598      10.539723       0.584613      -2.985276       7.058337      -4.108441      13.711733           0.000008
           98              C       3.039174       1.169469       1.003079      -0.104306      31.730908 0.39160444E+03  0.89872565E+04                                 8.740755                            6.635734       0.075103       2.002106                    0.999729      28.635790      81.874330       0.632943       0.421659      -1.058742       0.024748       0.011023      -0.007906       0.028222      -0.001185      -0.014653       0.004846       0.034445      -0.033052      -0.018912      -0.009492       0.028403             10.140279       9.615736      -0.225737      -1.455237       7.308058      -4.500472      13.497043           0.000009
           99              C       5.205739       0.602373       1.441744      -0.102522      31.008077 0.39491028E+03  0.91178349E+04                                 8.702391                            6.718545       0.014949       1.987789                    0.999722      28.852703      83.808554       0.618913       0.428631      -1.050289      -0.006340       0.017916      -0.015965       0.024820       0.000774       0.021697       0.002936      -0.016468       0.011635      -0.025991       0.005757       0.020234             10.050066       9.833275       0.082127      -2.202550       7.099946      -4.131286      13.216977          -0.000000
          100              C       1.076504      -0.244429       7.378336       0.658062      22.314251 0.23249573E+03  0.47509825E+04                                 7.473941                            5.498513      -0.215302       1.999620                    0.999145      21.892374      61.882587       0.614654       0.487648      -1.006484       0.038633      -0.032448      -0.026194       0.056846       0.086170       0.011948      -0.070063      -0.125380      -0.153369      -0.115872      -0.033154       0.149026              9.222110      11.226748      -4.197039      -2.448869       6.980683       1.547318       9.458900           0.000001
          101              O      -2.057810       6.315450       7.916431      -0.733491      51.278605 0.81728453E+03  0.21928584E+05                                11.166485                            9.053230      -0.180883       1.926525                    0.997693      32.147685      90.790899       0.607021       0.376067      -1.120052       0.109233       0.000480       0.005086       0.109352      -0.058817      -0.007220      -0.062822      -0.079627      -0.206870      -0.101744      -0.018739       0.120483             13.195670      18.192053       6.235674      -0.125713      12.099725      -1.359201       9.295233          -0.000001
          102              O       2.165221      10.748374       6.793450      -0.705239      36.323014 0.57556266E+03  0.14090706E+05                                 8.675694                            7.387653       0.390818       2.131132                    0.998530      29.821936      79.412468       0.703581       0.355592      -1.140364      -0.029290      -0.060086       0.082676       0.106319      -0.066179      -0.010363       0.011717       0.023829       0.007197      -0.068521      -0.001083       0.069604              9.871612       6.717783       1.744415      -0.990615      10.797959      -4.451750      12.099094           0.000008
          103              O      -0.844049       6.742059       6.144227      -0.610827      29.819196 0.46912494E+03  0.10896607E+05                                 7.524183                            6.616978       0.551080       2.216297                    0.998078      27.817856      71.809055       0.753427       0.349995      -1.146574       0.054875       0.076117       0.011785       0.094573      -0.052026      -0.018486      -0.032676      -0.065258       0.143969      -0.092831       0.025325       0.067507              8.129298       7.344822       0.798892       1.045210       5.581610       0.908577      11.461462           0.000010
          104              O      11.260980       6.757383       3.357245      -0.646827      32.741779 0.49558707E+03  0.11693610E+05                                 8.045553                            6.818704       0.470333       2.168690                    0.998312      28.834736      75.512658       0.737841       0.351815      -1.142802       0.000229       0.088662      -0.052718       0.103151       0.002407       0.029691       0.072703       0.051925      -0.076053      -0.095395       0.025250       0.070145              8.968083      11.628264      -1.115816       3.099366       5.767501      -1.306182       9.508483           0.000015
          105              O       3.262100      10.930560       8.729422      -0.628759      37.955369 0.61436183E+03  0.15301312E+05                                 9.072110                            7.786834       0.054319       2.052864                    0.996223      28.903322      77.853575       0.664466       0.370108      -1.128022      -0.010080      -0.072782      -0.002889       0.073533      -0.057970      -0.002161       0.046197       0.089783      -0.018344      -0.090450       0.007717       0.082733             10.136713      10.435229       4.536568       0.887345      11.312106       1.051176       8.662803          -0.000000
          106              O       9.181405       6.227816       3.690630      -0.662588      37.246201 0.58745490E+03  0.14452659E+05                                 8.861829                            7.509833       0.477610       2.169617                    0.997674      29.436923      78.528318       0.691537       0.360012      -1.137076      -0.058553       0.074216      -0.049415       0.106669       0.040044      -0.069677       0.038494       0.005118       0.010500      -0.099832       0.027982       0.071850              9.815609       8.866183       2.432681      -1.688461       8.866863      -3.671633      11.713782           0.000001
          107              O       4.738187      12.333362       6.705717      -0.733704      51.251579 0.81679098E+03  0.21911326E+05                                11.161585                            9.049464      -0.182917       1.926363                    0.997665      32.138228      90.746310       0.607271       0.375981      -1.120152       0.108887       0.000130      -0.005640       0.109033       0.058865       0.006773      -0.061427      -0.078395      -0.206531      -0.100512      -0.019013       0.119525             13.189951      18.185442      -6.233949       0.126125      12.093967      -1.358166       9.290446          -0.000001
          108              O       8.961224       7.900438       7.828698      -0.704766      36.298197 0.57500306E+03  0.14073826E+05                                 8.672851                            7.384927       0.388573       2.130643                    0.998518      29.806394      79.366583       0.703575       0.355675      -1.140277      -0.028807       0.060332      -0.082144       0.105913       0.066947       0.010063       0.011431       0.023810      -0.000300      -0.068027      -0.003199       0.071227              9.868847       6.714860      -1.743347       0.990971      10.794866      -4.452263      12.096814           0.000008
          109              O       5.951957      11.906753       8.477921      -0.611726      29.840713 0.46955946E+03  0.10909434E+05                                 7.528854                            6.620848       0.546636       2.214940                    0.998042      27.823596      71.837377       0.753055       0.350080      -1.146482       0.055182      -0.076107      -0.011134       0.094665       0.052834       0.018120      -0.032745      -0.065450       0.144086      -0.093446       0.025656       0.067791              8.134769       7.349746      -0.799517      -1.047437       5.584485       0.909892      11.470074           0.000010
          110              O       4.464998      11.891429      11.264903      -0.647272      32.748876 0.49570749E+03  0.11697325E+05                                 8.046891                            6.819785       0.467564       2.167897                    0.998416      28.837880      75.527152       0.737731       0.351842      -1.142765       0.000939      -0.090931       0.053160       0.105334       0.000460      -0.030183       0.072589       0.050963      -0.074396      -0.095635       0.027045       0.068589              8.969601      11.630336       1.115939      -3.100537       5.768168      -1.306227       9.510301           0.000015
          111              O      10.058094       7.718252       5.892726      -0.627166      37.900104 0.61316720E+03  0.15263657E+05                                 9.061939                            7.778005       0.057968       2.054371                    0.996224      28.883656      77.772611       0.665024       0.369989      -1.128148      -0.010519       0.073381       0.004149       0.074247       0.057890       0.001551       0.046291       0.090244      -0.016149      -0.090939       0.008703       0.082236             10.125383      10.424656      -4.532116      -0.887586      11.299539       1.051345       8.651954          -0.000000
          112              O       2.385421      -1.661004      10.931518      -0.660792      37.195017 0.58636486E+03  0.14418812E+05                                 8.852952                            7.502142       0.483075       2.171314                    0.997661      29.414380      78.443143       0.692007       0.359943      -1.137157      -0.057178      -0.074211       0.049723       0.106061      -0.039427       0.069856       0.038099       0.006519       0.009029      -0.099277       0.027028       0.072249              9.805609       8.859253      -2.432149       1.689227       8.858097      -3.667489      11.699476           0.000001
          113              O       8.853844       5.292362       6.705717      -0.733491      51.278604 0.81728453E+03  0.21928584E+05                                11.166485                            9.053230      -0.180883       1.926525                    0.997693      32.147685      90.790898       0.607021       0.376067      -1.120052      -0.109233      -0.000480      -0.005086       0.109352      -0.058817      -0.007220      -0.062822      -0.079627      -0.206870      -0.101744      -0.018739       0.120483             13.195670      18.192053       6.235673      -0.125713      12.099725      -1.359201       9.295233          -0.000001
          114              O       4.630813       0.859438       7.828698      -0.705239      36.323012 0.57556263E+03  0.14090705E+05                                 8.675694                            7.387653       0.390818       2.131131                    0.998530      29.821935      79.412466       0.703581       0.355592      -1.140364       0.029290       0.060086      -0.082676       0.106319      -0.066179      -0.010363       0.011717       0.023828       0.007197      -0.068521      -0.001083       0.069604              9.871612       6.717783       1.744415      -0.990615      10.797958      -4.451750      12.099094           0.000008
          115              O       7.640083       4.865753       8.477921      -0.610827      29.819192 0.46912487E+03  0.10896605E+05                                 7.524182                            6.616977       0.551080       2.216297                    0.998078      27.817855      71.809050       0.753427       0.349995      -1.146574      -0.054875      -0.076117      -0.011785       0.094573      -0.052026      -0.018486      -0.032676      -0.065258       0.143968      -0.092831       0.025325       0.067507              8.129297       7.344822       0.798892       1.045210       5.581610       0.908577      11.461461           0.000010
          116              O      -4.464946       4.850429      11.264903      -0.646826      32.741790 0.49558727E+03  0.11693616E+05                                 8.045555                            6.818705       0.470333       2.168689                    0.998312      28.834738      75.512671       0.737840       0.351816      -1.142802      -0.000229      -0.088662       0.052718       0.103151       0.002407       0.029691       0.072702       0.051925      -0.076053      -0.095395       0.025250       0.070146              8.968085      11.628267      -1.115816       3.099367       5.767502      -1.306183       9.508486           0.000015
          117              O       3.533934       0.677252       5.892726      -0.628759      37.955373 0.61436190E+03  0.15301314E+05                                 9.072111                            7.786834       0.054319       2.052864                    0.996223      28.903323      77.853579       0.664466       0.370108      -1.128022       0.010080       0.072782       0.002889       0.073533      -0.057970      -0.002161       0.046197       0.089783      -0.018344      -0.090449       0.007717       0.082733             10.136713      10.435230       4.536568       0.887346      11.312107       1.051176       8.662803           0.000000
          118              O      -2.385371       5.379996      10.931518      -0.662588      37.246200 0.58745488E+03  0.14452658E+05                                 8.861828                            7.509832       0.477611       2.169617                    0.997674      29.436923      78.528316       0.691537       0.360012      -1.137076       0.058553      -0.074216       0.049415       0.106669       0.040044      -0.069677       0.038494       0.005118       0.010500      -0.099832       0.027982       0.071850              9.815609       8.866183       2.432681      -1.688461       8.866862      -3.671633      11.713781           0.000001
          119              O       2.057847      -0.725550       7.916431      -0.733704      51.251581 0.81679104E+03  0.21911327E+05                                11.161585                            9.049464      -0.182917       1.926363                    0.997665      32.138229      90.746314       0.607271       0.375981      -1.120152      -0.108887      -0.000130       0.005640       0.109033       0.058865       0.006773      -0.061427      -0.078395      -0.206531      -0.100512      -0.019013       0.119525             13.189952      18.185442      -6.233949       0.126125      12.093967      -1.358166       9.290446          -0.000001
          120              O      -2.165190       3.707374       6.793450      -0.704766      36.298203 0.57500317E+03  0.14073830E+05                                 8.672852                            7.384928       0.388572       2.130643                    0.998518      29.806396      79.366592       0.703575       0.355675      -1.140277       0.028807      -0.060332       0.082144       0.105913       0.066947       0.010063       0.011431       0.023810      -0.000300      -0.068027      -0.003199       0.071227              9.868848       6.714861      -1.743347       0.990971      10.794868      -4.452264      12.096815           0.000008
          121              O       0.844077      -0.298941       6.144227      -0.611726      29.840710 0.46955940E+03  0.10909432E+05                                 7.528853                            6.620847       0.546636       2.214940                    0.998042      27.823596      71.837374       0.753055       0.350080      -1.146482      -0.055182       0.076107       0.011134       0.094665       0.052834       0.018120      -0.032745      -0.065450       0.144086      -0.093446       0.025656       0.067791              8.134768       7.349745      -0.799517      -1.047437       5.584485       0.909892      11.470073           0.000010
          122              O       2.331036      -0.283617       3.357245      -0.647272      32.748884 0.49570765E+03  0.11697330E+05                                 8.046893                            6.819787       0.467564       2.167897                    0.998416      28.837880      75.527159       0.737730       0.351842      -1.142765      -0.000939       0.090931      -0.053160       0.105334       0.000460      -0.030183       0.072589       0.050963      -0.074396      -0.095635       0.027045       0.068589              8.969604      11.630339       1.115940      -3.100538       5.768170      -1.306227       9.510304           0.000015
          123              O      -3.262060       3.889560       8.729422      -0.627166      37.900105 0.61316721E+03  0.15263657E+05                                 9.061940                            7.778005       0.057968       2.054371                    0.996224      28.883656      77.772612       0.665024       0.369989      -1.128148       0.010519      -0.073381      -0.004149       0.074247       0.057890       0.001551       0.046291       0.090244      -0.016149      -0.090939       0.008703       0.082236             10.125383      10.424657      -4.532116      -0.887586      11.299539       1.051345       8.651954          -0.000000
          124              O       4.410613      13.268816       3.690630      -0.660792      37.195023 0.58636497E+03  0.14418816E+05                                 8.852953                            7.502143       0.483075       2.171314                    0.997661      29.414381      78.443149       0.692007       0.359943      -1.137156       0.057178       0.074211      -0.049723       0.106061      -0.039427       0.069856       0.038099       0.006519       0.009029      -0.099277       0.027028       0.072249              9.805610       8.859254      -2.432149       1.689227       8.858099      -3.667490      11.699478           0.000001

******************************************************
Auxiliary information for the entire system
The total spin magnetic moment of the unit cell is   0.000364
The total net atomic charge of the unit cell is   -0.000003
Accuracy of reproducing the electrostatic potential in the unit cell:
  The inner radius (bohr) =    5.0000
  The outer radius (bohr) =   12.0000
  Valid grid points have density less than (e/(bohr^3)) =    0.0001
  The number of valid grid points were=       243488
  The rms potential error without charges in kcal/mol is=      6.48082
  The rms potential error with partial charges in kcal/mol is=      1.15627
  The RRMSE value at monopole order=      0.17841
  The rms potential error with partial charges and cloud penetration in kcal/mol is=      1.15110
  The RRMSE value at monopole order with cloud penetration is=      0.17762
  The rms potential error with partial charges and atomic dipoles in kcal/mol is=      0.45166
  The RRMSE value at dipole order=      0.06969
  The rms potential error with partial charges, atomic dipoles and cloud penetration in kcal/mol is=      0.43924
  The RRMSE value at dipole order with cloud penetration=      0.06778

******************************************************
The electron densities and ab initio electrostatic potential were computed in VASP using the PBE functional and
projector augmented wave method. See the main text of the journal article for a description of computational details.
The atomic charges, dipoles, and quadrupoles were computed with the DDEC6 method as described in
(a) T. A. Manz and N. Gabaldon Limas, RSC Adv. 6 (2016) 47771-47801 DOI: 10.1039/c6ra04656h
(b) N. Gabaldon Limas and T. A. Manz, RSC Adv. 8 (2018) 2678-2707 DOI: 10.1039/c7ra11829e.
For each atom in the material, the electron cloud parameters were fit to the spherically averaged atom-in-material
electron density using radial positions for which this density was between 10^-4 and 10^-2 electrons per cubic bohr.
The polarizabilities, dispersion coefficients, and quantum Drude oscillator (QDO) parameters were fit using the MCLF method.
The magnetic structure of the system was optimized in VASP from the default ferromagnetic initial guess using spin polarization.
The atomic spin moments (ASMs) were computed on this optimized magnetic structure using the DDEC6 partition as inputs
to the method of T. A. Manz and D. S. Sholl, J. Chem. Theory Comput. 7 (2011) 4146-4164 DOI: 10.1021/ct200539n.
The RMSE and RRMSE were computed using a uniform grid with Ewald summation.
