# Supplementary material for: A collection of forcefield precursors for metal–organic frameworks
Source: RSC Adv. 2019 Nov 13;9(63):36492–507. doi: 10.1039/c9ra07327b (PMC9075174; doi:10.1039/c9ra07327b)
Supplement: RA-009-C9RA07327B-s4465 [file RA-009-C9RA07327B-s4465.xyz]

  134
jmolscript: load "" {1 1 1} spacegroup "x,y,z" unitcell [{      6.770000     0.000000     0.000000 }, {     -0.322115    14.461413     0.000000 }, {      0.000000     0.000000    17.773000 }]
Cd     3.492853    12.482513     8.307989     0.983229
Cd     6.340032     1.978900    17.194489     0.983229
Cd     2.955032     1.978900     9.465011     0.983229
Cd     0.107853    12.482513     0.578511     0.983229
Cd     0.000000     0.000000     8.886500     1.103859
Cd     3.385000     0.000000     0.000000     1.103859
H      0.891099     0.326828     4.628089     0.133651
H      1.786495     2.892283     1.677771     0.132180
H      2.205643     4.013042     5.520294     0.140845
H      3.276376     4.511961     1.414731     0.093243
H      1.898727     5.269739     1.356080     0.095007
H      5.335574     5.707920     1.372076     0.125487
H      6.446473     7.777348     1.153468     0.111304
H      2.996742     9.741208     1.803960     0.119820
H      1.957833     7.722395     2.303381     0.120029
H      2.171786    14.134585    13.514589     0.133651
H      1.276390    11.569130    10.564271     0.132180
H      0.857242    10.448371    14.406794     0.140845
H     -0.213491     9.949452    10.301231     0.093243
H      1.164158     9.191674    10.242580     0.095007
H      4.497311     8.753493    10.258576     0.125487
H      3.386412     6.684065    10.039968     0.111304
H      0.066143     4.720205    10.690460     0.119820
H      1.105052     6.739018    11.189881     0.120029
H      5.556786    14.134585    13.144911     0.133651
H      4.661390    11.569130    16.095229     0.132180
H      4.242242    10.448371    12.252706     0.140844
H      3.171509     9.949452    16.358269     0.093243
H      4.549158     9.191674    16.416920     0.095007
H      1.112311     8.753493    16.400924     0.125487
H      0.001412     6.684065    16.619532     0.111304
H      3.451143     4.720205    15.969041     0.119820
H      4.490052     6.739018    15.469619     0.120029
H      4.276099     0.326828     4.258411     0.133651
H      5.171495     2.892283     7.208729     0.132180
H      5.590643     4.013042     3.366206     0.140844
H     -0.108624     4.511961     7.471769     0.093243
H      5.283727     5.269739     7.530420     0.095007
H      1.950574     5.707920     7.514424     0.125487
H      3.061473     7.777348     7.733032     0.111304
H      6.381742     9.741208     7.082541     0.119820
H      5.342833     7.722395     6.583119     0.120029
C      1.559686     2.133058     5.312350    -0.012695
C      1.200890     1.159805     4.352608    -0.135326
C      1.310280     1.446141     3.005414    -0.003397
C      1.729140     2.701392     2.585971    -0.243042
C      2.059663     3.667414     3.515499     0.274110
C      1.976322     3.366617     4.892907    -0.191304
C      1.496654     1.771523     6.753740     0.606604
C      0.960413     0.406366     2.027899     0.569316
C      5.539660    10.253142     1.297429     0.587221
C      4.816826     8.967522     1.565801    -0.023721
C      2.740914     5.209001     1.827064    -0.065902
C      3.469906     6.522097     1.757750     0.106432
C      4.878324     6.510528     1.476936    -0.159825
C      5.541259     7.749871     1.361412    -0.115832
C      3.483587     8.947276     1.787964    -0.094423
C      2.833774     7.726733     1.997685    -0.132685
C      1.503199    12.328355    14.198850    -0.012695
C      1.861995    13.301608    13.239108    -0.135326
C      1.752606    13.015272    11.891914    -0.003397
C      1.333745    11.760021    11.472471    -0.243042
C      1.003222    10.793999    12.401999     0.274110
C      1.086563    11.094796    13.779407    -0.191304
C      1.566231    12.689890    15.640240     0.606604
C      2.102472    14.055047    10.914399     0.569316
C      4.293225     4.208271    10.183929     0.587221
C      5.016059     5.493891    10.452301    -0.023721
C      0.321971     9.252412    10.713564    -0.065902
C      6.362979     7.939316    10.644250     0.106432
C      4.954561     7.950885    10.363436    -0.159825
C      4.291626     6.711542    10.247912    -0.115832
C      6.349298     5.514137    10.674464    -0.094423
C      0.229111     6.734680    10.884185    -0.132685
C      4.888199    12.328355    12.460650    -0.012695
C      5.246995    13.301608    13.420392    -0.135326
C      5.137606    13.015272    14.767586    -0.003397
C      4.718745    11.760021    15.187029    -0.243042
C      4.388222    10.793999    14.257501     0.274110
C      4.471563    11.094796    12.880093    -0.191304
C      4.951231    12.689890    11.019260     0.606604
C      5.487472    14.055047    15.745101     0.569316
C      0.908225     4.208271    16.475571     0.587221
C      1.631059     5.493891    16.207199    -0.023721
C      3.706971     9.252412    15.945936    -0.065902
C      2.977979     7.939316    16.015250     0.106432
C      1.569561     7.950885    16.296064    -0.159825
C      0.906626     6.711542    16.411588    -0.115832
C      2.964298     5.514137    15.985036    -0.094423
C      3.614111     6.734680    15.775315    -0.132685
C      4.944686     2.133058     3.574150    -0.012695
C      4.585890     1.159805     4.533892    -0.135326
C      4.695279     1.446141     5.881086    -0.003397
C      5.114140     2.701392     6.300528    -0.243042
C      5.444663     3.667414     5.371001     0.274110
C      5.361322     3.366617     3.993593    -0.191304
C      4.881654     1.771523     2.132760     0.606604
C      4.345413     0.406366     6.858601     0.569316
C      2.154660    10.253142     7.589071     0.587221
C      1.431826     8.967522     7.320699    -0.023721
C      6.125914     5.209001     7.059436    -0.065902
C      0.084906     6.522097     7.128750     0.106432
C      1.493324     6.510528     7.409564    -0.159825
C      2.156259     7.749871     7.525088    -0.115832
C      0.098587     8.947276     7.098536    -0.094423
C      6.218774     7.726733     6.888815    -0.132685
O      0.892686     0.711502     7.050549    -0.551611
O      2.079178     2.548101     7.555302    -0.546928
O      1.209487     0.591472     0.746466    -0.660187
O      0.134525    13.777388     2.401132    -0.471433
O      2.522141     4.909650     3.174258    -0.184029
O      4.914969    11.248087     0.854881    -0.594362
O      0.015567    10.303757     1.404067    -0.563704
O      2.170199    13.749911    15.937049    -0.551611
O      0.983707    11.913312    16.441802    -0.546928
O      1.853398    13.869941     9.632966    -0.660187
O      2.928360     0.684025    11.287632    -0.471433
O      0.540744     9.551763    12.060758    -0.184029
O      4.917916     3.213326     9.741381    -0.594362
O      3.047318     4.157656    10.290567    -0.563704
O      5.555199    13.749911    10.722451    -0.551611
O      4.368707    11.913312    10.217698    -0.546928
O      5.238398    13.869941    17.026534    -0.660187
O      6.313360     0.684025    15.371868    -0.471433
O      3.925744     9.551763    14.598742    -0.184029
O      1.532916     3.213326    16.918119    -0.594362
O      6.432318     4.157656    16.368933    -0.563704
O      4.277686     0.711502     1.835951    -0.551611
O      5.464178     2.548101     1.331198    -0.546928
O      4.594487     0.591472     8.140034    -0.660187
O      3.519525    13.777388     6.485368    -0.471434
O      5.907141     4.909650     5.712242    -0.184029
O      1.529969    11.248087     8.031619    -0.594362
O      3.400567    10.303757     7.482433    -0.563704

The following XYZ coordinates are in angstroms. Other properties are in atomic units.
The sperically averaged electron density of each atom fit to a function of the form exp(a - br)
eigen_1, eigen_2 and eigen_3 are the three eigenvalues of traceless quadrupole moment tensor
  atom number  atomic symbol              X              Y              Z     net charge C6 coefficient C8 coefficient C10 coefficient fluctuating dipole atomic polarizability isotropic forcefield polarizability              a              b squared Pearson coefficient          <r^3>          <r^4>         wp_QDO          m_QDO          q_QDO       dipole_x       dipole_y       dipole_z         dipole            Qxy            Qxz            Qyz     Q(x^2-y^2)  Q(3z^2 - R^2)        eigen_1        eigen_2        eigen_3 static polarizability      alpha(xx)      alpha(xy)      alpha(xz)      alpha(yy)      alpha(yz)      alpha(zz) atomic spin moment
            1             Cd       3.492853      12.482513       8.307989       0.983229     150.131895 0.40628182E+04  0.15199319E+06                                21.542579                           19.797737       0.786671       1.970353                    0.998983      76.451071     203.828562       0.452558       0.361772      -1.211155      -0.080020      -0.023866       0.013346       0.084563      -0.071465      -0.049885      -0.024827      -0.009355       0.132212      -0.112087       0.039671       0.072417             23.595531      18.201839       3.906882       0.534832      28.874204      -4.769822      23.710550          -0.000002
            2             Cd       6.340032       1.978900      17.194489       0.983229     150.131907 0.40628187E+04  0.15199322E+06                                21.542581                           19.797738       0.786671       1.970353                    0.998983      76.451072     203.828572       0.452558       0.361772      -1.211155       0.080020       0.023866       0.013346       0.084563      -0.071465       0.049885       0.024827      -0.009355       0.132212      -0.112087       0.039671       0.072417             23.595533      18.201841       3.906883      -0.534832      28.874206       4.769822      23.710550          -0.000002
            3             Cd       2.955032       1.978900       9.465011       0.983229     150.131914 0.40628190E+04  0.15199323E+06                                21.542581                           19.797739       0.786671       1.970353                    0.998983      76.451075     203.828581       0.452558       0.361772      -1.211155       0.080020       0.023866      -0.013346       0.084563      -0.071465      -0.049885      -0.024827      -0.009355       0.132212      -0.112087       0.039671       0.072417             23.595533      18.201841       3.906883       0.534832      28.874207      -4.769822      23.710551          -0.000002
            4             Cd       0.107853      12.482513       0.578511       0.983229     150.131892 0.40628182E+04  0.15199319E+06                                21.542579                           19.797737       0.786671       1.970353                    0.998983      76.451070     203.828561       0.452558       0.361772      -1.211155      -0.080020      -0.023866      -0.013346       0.084563      -0.071465       0.049885       0.024827      -0.009355       0.132212      -0.112087       0.039671       0.072417             23.595531      18.201840       3.906883      -0.534832      28.874203       4.769821      23.710548          -0.000002
            5             Cd       0.000000       0.000000       8.886500       1.103859     161.238536 0.35577318E+04  0.12861722E+06                                22.493072                           18.532592       0.721708       1.983654                    0.998136      72.585205     189.583440       0.468004       0.362018      -1.212225      -0.000000       0.000000      -0.000000       0.000000      -0.124838      -0.020564       0.155961      -0.202669       0.254895      -0.213456      -0.041061       0.254517             26.962586      30.262583       1.413368      -1.819718      20.835533     -13.065236      29.789641          -0.000003
            6             Cd       3.385000       0.000000       0.000000       1.103859     161.238533 0.35577318E+04  0.12861721E+06                                22.493072                           18.532591       0.721707       1.983654                    0.998136      72.585204     189.583437       0.468004       0.362018      -1.212225       0.000000      -0.000000       0.000000       0.000000      -0.124837       0.020564      -0.155961      -0.202669       0.254895      -0.213456      -0.041061       0.254517             26.962585      30.262582       1.413368       1.819718      20.835533      13.065237      29.789641          -0.000002
            7              H       0.891099       0.326828       4.628089       0.133651       1.029885 0.80614984E+01  0.79530028E+02                                 1.704494                            1.679838      -1.140159       2.351959                    0.996669       3.486396       9.879966       0.472977       1.312654      -0.702343      -0.012931      -0.040019       0.013699       0.044231       0.007131      -0.002408      -0.008148      -0.022322      -0.020297      -0.009863      -0.009524       0.019388              1.696315       1.513929       0.194556      -0.060993       1.896140      -0.157983       1.678876          -0.000002
            8              H       1.786495       2.892283       1.677771       0.132180       0.926400 0.69299229E+01  0.67353603E+02                                 1.714097                            1.650671      -1.556826       2.146085                    0.992159       3.996401      12.113551       0.427415       1.474429      -0.666794      -0.001444       0.004617      -0.032531       0.032889       0.001131      -0.000750      -0.001108      -0.007641       0.012759      -0.006144       0.001364       0.004780              1.742124       1.430092       0.107877      -0.002866       1.624869      -0.186878       2.171412          -0.000001
            9              H       2.205643       4.013042       5.520294       0.140845       0.888761 0.66163657E+01  0.63000128E+02                                 1.627319                            1.585384      -1.146631       2.360079                    0.995400       3.554633      10.357557       0.451547       1.424560      -0.678596       0.008544       0.025581       0.024809       0.036645       0.007895       0.001540       0.007745      -0.013066       0.005894      -0.011568      -0.002576       0.014144              1.636402       1.441636       0.081439       0.067418       1.689410       0.324239       1.778159           0.000001
           10              H       3.276376       4.511961       1.414731       0.093243       1.014475 0.80825561E+01  0.80639173E+02                                 1.751344                            1.724473      -1.203187       2.298289                    0.992846       3.915284      11.550602       0.444952       1.379735      -0.686340       0.023727      -0.023544      -0.013853       0.036183      -0.005730      -0.005020      -0.001421      -0.000096       0.004594      -0.008643       0.001916       0.006727              1.753293       1.767237      -0.225024      -0.145718       1.940261       0.060495       1.552379           0.000000
           11              H       1.898727       5.269739       1.356080       0.095007       0.998826 0.76654166E+01  0.75095935E+02                                 1.706348                            1.658995      -0.946796       2.419746                    0.996289       3.708173      10.665377       0.464344       1.346436      -0.693993      -0.033507       0.004490      -0.013624       0.036448      -0.001600      -0.000117       0.000308       0.023017      -0.011412      -0.009732      -0.003790       0.013522              1.723670       2.016928      -0.054570       0.368068       1.497884      -0.148528       1.656196           0.000001
           12              H       5.335574       5.707920       1.372076       0.125487       0.890086 0.63358450E+01  0.59186017E+02                                 1.576550                            1.511028      -0.879509       2.472277                    0.998992       3.409117       9.575902       0.485199       1.351362      -0.693333       0.021089      -0.031227      -0.002842       0.037788      -0.002641      -0.002886      -0.000608       0.001808      -0.045136      -0.015434       0.004958       0.010476              1.591833       1.589535      -0.286611      -0.046966       1.900463      -0.058804       1.285501           0.000001
           13              H       6.446473       7.777348       1.153468       0.111304       0.982276 0.70155234E+01  0.67477416E+02                                 1.696134                            1.595724      -1.268213       2.275403                    0.994230       3.732876      10.769973       0.467866       1.361089      -0.689514       0.036507       0.000419      -0.008243       0.037428      -0.003509      -0.003468      -0.002011       0.001263      -0.033446      -0.012233       0.002991       0.009242              1.741640       2.383330       0.012994      -0.214066       1.441429      -0.034928       1.400160           0.000003
           14              H       2.996742       9.741208       1.803960       0.119820       1.146523 0.84837305E+01  0.84444100E+02                                 1.805131                            1.701949      -1.049251       2.387828                    0.997282       3.504679       9.851150       0.480603       1.280376      -0.709460      -0.023133       0.030535      -0.001258       0.038329      -0.007154      -0.003763       0.002036      -0.000532      -0.031639      -0.011420      -0.001718       0.013137              1.832859       1.834541      -0.388266      -0.029169       2.211769      -0.024122       1.452267           0.000002
           15              H       1.957833       7.722395       2.303381       0.120029       1.015790 0.73786916E+01  0.71093787E+02                                 1.682743                            1.600687      -0.818741       2.498145                    0.999319       3.388158       9.442232       0.488190       1.302162      -0.704814      -0.034259       0.001835       0.019425       0.039426       0.002902      -0.011233       0.002125       0.000976      -0.035325      -0.017580       0.005389       0.012191              1.707300       2.241927       0.012745      -0.249568       1.448489      -0.048173       1.431486           0.000005
           16              H       2.171786      14.134585      13.514589       0.133651       1.029885 0.80615019E+01  0.79530066E+02                                 1.704494                            1.679838      -1.140160       2.351959                    0.996669       3.486397       9.879967       0.472978       1.312654      -0.702343       0.012931       0.040019       0.013699       0.044231       0.007131       0.002408       0.008148      -0.022322      -0.020297      -0.009863      -0.009524       0.019388              1.696315       1.513929       0.194556       0.060993       1.896140       0.157983       1.678875          -0.000002
           17              H       1.276390      11.569130      10.564271       0.132180       0.926400 0.69299281E+01  0.67353661E+02                                 1.714097                            1.650671      -1.556826       2.146085                    0.992159       3.996402      12.113552       0.427415       1.474428      -0.666795       0.001444      -0.004617      -0.032531       0.032888       0.001131       0.000750       0.001108      -0.007641       0.012759      -0.006144       0.001364       0.004780              1.742124       1.430092       0.107877       0.002866       1.624869       0.186877       2.171412          -0.000001
           18              H       0.857242      10.448371      14.406794       0.140845       0.888761 0.66163642E+01  0.63000113E+02                                 1.627320                            1.585384      -1.146631       2.360079                    0.995400       3.554633      10.357559       0.451547       1.424561      -0.678595      -0.008544      -0.025581       0.024809       0.036645       0.007895      -0.001540      -0.007744      -0.013066       0.005894      -0.011568      -0.002576       0.014144              1.636402       1.441636       0.081439      -0.067418       1.689410      -0.324239       1.778159           0.000001
           19              H      -0.213491       9.949452      10.301231       0.093243       1.014476 0.80825618E+01  0.80639241E+02                                 1.751344                            1.724474      -1.203187       2.298289                    0.992846       3.915285      11.550604       0.444952       1.379734      -0.686340      -0.023727       0.023544      -0.013853       0.036183      -0.005730       0.005020       0.001421      -0.000096       0.004594      -0.008643       0.001916       0.006727              1.753293       1.767238      -0.225024       0.145718       1.940262      -0.060495       1.552380           0.000000
           20              H       1.164158       9.191674      10.242580       0.095007       0.998826 0.76654167E+01  0.75095936E+02                                 1.706348                            1.658995      -0.946796       2.419746                    0.996289       3.708173      10.665377       0.464344       1.346436      -0.693993       0.033507      -0.004490      -0.013624       0.036448      -0.001600       0.000117      -0.000308       0.023017      -0.011412      -0.009732      -0.003790       0.013522              1.723670       2.016928      -0.054570      -0.368068       1.497884       0.148528       1.656196           0.000001
           21              H       4.497311       8.753493      10.258576       0.125487       0.890086 0.63358456E+01  0.59186023E+02                                 1.576550                            1.511028      -0.879509       2.472277                    0.998992       3.409117       9.575901       0.485199       1.351362      -0.693333      -0.021089       0.031227      -0.002842       0.037788      -0.002641       0.002886       0.000608       0.001808      -0.045136      -0.015434       0.004958       0.010476              1.591833       1.589535      -0.286611       0.046966       1.900462       0.058804       1.285501           0.000001
           22              H       3.386412       6.684065      10.039968       0.111304       0.982276 0.70155234E+01  0.67477416E+02                                 1.696134                            1.595724      -1.268214       2.275403                    0.994230       3.732876      10.769973       0.467866       1.361089      -0.689514      -0.036507      -0.000419      -0.008243       0.037428      -0.003509       0.003468       0.002011       0.001263      -0.033446      -0.012233       0.002991       0.009242              1.741640       2.383330       0.012994       0.214066       1.441429       0.034928       1.400160           0.000003
           23              H       0.066143       4.720205      10.690460       0.119820       1.146523 0.84837295E+01  0.84444084E+02                                 1.805131                            1.701948      -1.049251       2.387828                    0.997282       3.504679       9.851148       0.480603       1.280375      -0.709461       0.023133      -0.030535      -0.001258       0.038329      -0.007154       0.003763      -0.002036      -0.000532      -0.031639      -0.011420      -0.001718       0.013137              1.832858       1.834541      -0.388266       0.029169       2.211768       0.024122       1.452266           0.000002
           24              H       1.105052       6.739018      11.189881       0.120029       1.015790 0.73786916E+01  0.71093787E+02                                 1.682743                            1.600687      -0.818741       2.498145                    0.999319       3.388158       9.442232       0.488190       1.302162      -0.704814       0.034259      -0.001835       0.019425       0.039426       0.002902       0.011233      -0.002125       0.000976      -0.035325      -0.017580       0.005389       0.012191              1.707300       2.241927       0.012745       0.249568       1.448488       0.048173       1.431486           0.000005
           25              H       5.556786      14.134585      13.144911       0.133651       1.029884 0.80614974E+01  0.79530014E+02                                 1.704494                            1.679838      -1.140159       2.351959                    0.996669       3.486396       9.879965       0.472977       1.312654      -0.702343       0.012931       0.040019      -0.013699       0.044231       0.007131      -0.002408      -0.008148      -0.022322      -0.020297      -0.009863      -0.009524       0.019388              1.696315       1.513929       0.194556      -0.060993       1.896140      -0.157983       1.678875          -0.000002
           26              H       4.661390      11.569130      16.095229       0.132180       0.926400 0.69299271E+01  0.67353652E+02                                 1.714097                            1.650671      -1.556826       2.146085                    0.992159       3.996402      12.113553       0.427415       1.474428      -0.666795       0.001444      -0.004617       0.032531       0.032889       0.001131      -0.000750      -0.001108      -0.007641       0.012759      -0.006144       0.001364       0.004780              1.742124       1.430092       0.107877      -0.002866       1.624869      -0.186878       2.171412          -0.000001
           27              H       4.242242      10.448371      12.252706       0.140844       0.888762 0.66163688E+01  0.63000164E+02                                 1.627320                            1.585385      -1.146631       2.360079                    0.995400       3.554634      10.357560       0.451547       1.424560      -0.678596      -0.008544      -0.025581      -0.024809       0.036645       0.007895       0.001540       0.007745      -0.013066       0.005894      -0.011568      -0.002576       0.014144              1.636402       1.441636       0.081439       0.067418       1.689410       0.324239       1.778160           0.000001
           28              H       3.171509       9.949452      16.358269       0.093243       1.014476 0.80825609E+01  0.80639232E+02                                 1.751344                            1.724474      -1.203188       2.298289                    0.992846       3.915285      11.550605       0.444952       1.379734      -0.686340      -0.023727       0.023544       0.013853       0.036183      -0.005730      -0.005020      -0.001421      -0.000096       0.004594      -0.008643       0.001916       0.006727              1.753293       1.767238      -0.225024      -0.145718       1.940262       0.060495       1.552380           0.000000
           29              H       4.549158       9.191674      16.416920       0.095007       0.998826 0.76654164E+01  0.75095936E+02                                 1.706348                            1.658995      -0.946796       2.419746                    0.996289       3.708173      10.665379       0.464344       1.346437      -0.693993       0.033507      -0.004490       0.013624       0.036448      -0.001600      -0.000117       0.000308       0.023017      -0.011412      -0.009732      -0.003790       0.013522              1.723670       2.016929      -0.054570       0.368068       1.497885      -0.148528       1.656196           0.000001
           30              H       1.112311       8.753493      16.400924       0.125487       0.890086 0.63358454E+01  0.59186024E+02                                 1.576551                            1.511028      -0.879509       2.472277                    0.998992       3.409117       9.575903       0.485199       1.351363      -0.693333      -0.021089       0.031227       0.002842       0.037788      -0.002641      -0.002886      -0.000608       0.001808      -0.045136      -0.015434       0.004958       0.010476              1.591833       1.589535      -0.286611      -0.046966       1.900463      -0.058804       1.285502           0.000001
           31              H       0.001412       6.684065      16.619532       0.111304       0.982276 0.70155269E+01  0.67477459E+02                                 1.696134                            1.595724      -1.268214       2.275403                    0.994230       3.732877      10.769977       0.467866       1.361089      -0.689514      -0.036507      -0.000419       0.008243       0.037428      -0.003509      -0.003468      -0.002011       0.001263      -0.033446      -0.012233       0.002991       0.009242              1.741640       2.383331       0.012994      -0.214066       1.441430      -0.034928       1.400160           0.000003
           32              H       3.451143       4.720205      15.969041       0.119820       1.146523 0.84837292E+01  0.84444082E+02                                 1.805131                            1.701949      -1.049251       2.387828                    0.997282       3.504679       9.851149       0.480603       1.280375      -0.709461       0.023133      -0.030535       0.001258       0.038329      -0.007154      -0.003763       0.002036      -0.000532      -0.031639      -0.011420      -0.001718       0.013137              1.832859       1.834541      -0.388266      -0.029168       2.211768      -0.024123       1.452267           0.000002
           33              H       4.490052       6.739018      15.469619       0.120029       1.015790 0.73786925E+01  0.71093799E+02                                 1.682743                            1.600688      -0.818741       2.498145                    0.999319       3.388158       9.442233       0.488190       1.302162      -0.704814       0.034259      -0.001835      -0.019425       0.039426       0.002902      -0.011233       0.002125       0.000976      -0.035325      -0.017580       0.005389       0.012191              1.707301       2.241928       0.012745      -0.249568       1.448489      -0.048173       1.431486           0.000005
           34              H       4.276099       0.326828       4.258411       0.133651       1.029885 0.80615019E+01  0.79530066E+02                                 1.704494                            1.679838      -1.140160       2.351959                    0.996669       3.486397       9.879967       0.472978       1.312654      -0.702343      -0.012931      -0.040019      -0.013699       0.044231       0.007131       0.002408       0.008148      -0.022322      -0.020297      -0.009863      -0.009524       0.019388              1.696315       1.513929       0.194556       0.060993       1.896140       0.157983       1.678875          -0.000002
           35              H       5.171495       2.892283       7.208729       0.132180       0.926400 0.69299276E+01  0.67353660E+02                                 1.714097                            1.650671      -1.556826       2.146085                    0.992159       3.996401      12.113552       0.427415       1.474429      -0.666794      -0.001444       0.004617       0.032531       0.032888       0.001131       0.000750       0.001108      -0.007641       0.012759      -0.006144       0.001364       0.004780              1.742125       1.430092       0.107877       0.002866       1.624869       0.186877       2.171413          -0.000001
           36              H       5.590643       4.013042       3.366206       0.140844       0.888762 0.66163688E+01  0.63000164E+02                                 1.627320                            1.585385      -1.146631       2.360079                    0.995400       3.554634      10.357560       0.451547       1.424561      -0.678596       0.008544       0.025581      -0.024809       0.036645       0.007895      -0.001540      -0.007745      -0.013066       0.005894      -0.011568      -0.002576       0.014144              1.636402       1.441636       0.081439      -0.067418       1.689410      -0.324239       1.778160           0.000001
           37              H      -0.108624       4.511961       7.471769       0.093243       1.014475 0.80825543E+01  0.80639155E+02                                 1.751344                            1.724474      -1.203187       2.298289                    0.992846       3.915284      11.550604       0.444952       1.379735      -0.686340       0.023727      -0.023544       0.013853       0.036183      -0.005730       0.005020       0.001421      -0.000096       0.004594      -0.008643       0.001916       0.006727              1.753293       1.767237      -0.225024       0.145718       1.940262      -0.060495       1.552380           0.000000
           38              H       5.283727       5.269739       7.530420       0.095007       0.998826 0.76654166E+01  0.75095935E+02                                 1.706348                            1.658995      -0.946796       2.419746                    0.996289       3.708173      10.665377       0.464344       1.346436      -0.693993      -0.033507       0.004490       0.013624       0.036448      -0.001600       0.000117      -0.000308       0.023017      -0.011412      -0.009732      -0.003790       0.013522              1.723670       2.016928      -0.054570      -0.368068       1.497884       0.148528       1.656196           0.000001
           39              H       1.950574       5.707920       7.514424       0.125487       0.890086 0.63358456E+01  0.59186023E+02                                 1.576550                            1.511028      -0.879509       2.472277                    0.998992       3.409117       9.575901       0.485199       1.351362      -0.693333       0.021089      -0.031227       0.002842       0.037788      -0.002641       0.002886       0.000608       0.001808      -0.045136      -0.015434       0.004958       0.010476              1.591833       1.589535      -0.286611       0.046966       1.900462       0.058804       1.285501           0.000001
           40              H       3.061473       7.777348       7.733032       0.111304       0.982276 0.70155278E+01  0.67477467E+02                                 1.696134                            1.595724      -1.268214       2.275403                    0.994230       3.732877      10.769976       0.467866       1.361089      -0.689514       0.036507       0.000419       0.008243       0.037428      -0.003509       0.003468       0.002011       0.001263      -0.033446      -0.012233       0.002991       0.009242              1.741640       2.383331       0.012994       0.214066       1.441430       0.034928       1.400160           0.000003
           41              H       6.381742       9.741208       7.082541       0.119820       1.146523 0.84837296E+01  0.84444083E+02                                 1.805131                            1.701948      -1.049251       2.387828                    0.997282       3.504679       9.851147       0.480603       1.280375      -0.709461      -0.023133       0.030535       0.001258       0.038329      -0.007154       0.003763      -0.002036      -0.000532      -0.031639      -0.011420      -0.001718       0.013137              1.832858       1.834540      -0.388266       0.029168       2.211768       0.024123       1.452266           0.000002
           42              H       5.342833       7.722395       6.583119       0.120029       1.015790 0.73786916E+01  0.71093787E+02                                 1.682743                            1.600687      -0.818741       2.498145                    0.999319       3.388158       9.442232       0.488190       1.302162      -0.704814      -0.034259       0.001835      -0.019425       0.039426       0.002902       0.011233      -0.002125       0.000976      -0.035325      -0.017580       0.005389       0.012191              1.707300       2.241927       0.012745       0.249568       1.448488       0.048173       1.431486           0.000005
           43              C       1.559686       2.133058       5.312350      -0.012695      33.617910 0.45418515E+03  0.10813306E+05                                 9.340106                            7.330378      -0.313245       1.906038                    0.998364      28.151438      81.888183       0.579868       0.443661      -1.045727       0.006180       0.011136      -0.045253       0.047011       0.013838       0.005342       0.014440      -0.020602      -0.033202      -0.017405      -0.011280       0.028685             11.076745       6.495318       1.643875      -0.134351       9.396896      -1.902341      17.338021          -0.000002
           44              C       1.200890       1.159805       4.352608      -0.135326      32.091240 0.48030401E+03  0.11689280E+05                                 9.081977                            7.550987      -0.424711       1.836010                    0.998014      30.961667      93.469389       0.565343       0.445167      -1.036514       0.011840       0.017661       0.002431       0.021401      -0.016233      -0.008917      -0.018049       0.003199      -0.140518      -0.053365       0.013232       0.040133             10.207712       6.316580       1.333913       0.609503       8.008287       1.331384      16.298269          -0.000006
           45              C       1.310280       1.446141       3.005414      -0.003397      35.156650 0.44752014E+03  0.10616615E+05                                 9.533850                            7.205336      -0.341037       1.898102                    0.998199      27.998509      81.330362       0.593479       0.435038      -1.050742       0.020050       0.047740       0.022416       0.056424      -0.000680      -0.001925      -0.018247      -0.004400       0.003220      -0.017119      -0.002532       0.019651             11.459678       6.630539       2.584035       1.044754      11.884009       3.487855      15.864488          -0.000001
           46              C       1.729140       2.701392       2.585971      -0.243042      33.138274 0.52466465E+03  0.13040577E+05                                 9.177878                            7.821667      -0.363135       1.844911                    0.997672      32.213814      97.948052       0.563564       0.437268      -1.042238      -0.019866      -0.035163      -0.002816       0.040485      -0.025279      -0.006889      -0.028408       0.046824      -0.012952      -0.050399       0.012929       0.037470              9.928013       6.862699       3.025808       0.464737      12.424100       0.598090      10.497241          -0.000003
           47              C       2.059663       3.667414       3.515499       0.274110      29.289455 0.36280291E+03  0.81752711E+04                                 8.517403                            6.561110      -0.059254       2.009422                    0.999650      25.130869      71.384262       0.610885       0.444954      -1.043772       0.010730       0.049965      -0.008436       0.051796       0.005979      -0.002898      -0.017560      -0.034520       0.038245      -0.024641      -0.005482       0.030123              9.963871       6.132201       2.963252      -1.076525      11.814091      -2.802121      11.945322           0.000003
           48              C       1.976322       3.366617       4.892907      -0.191304      33.147202 0.50885095E+03  0.12560935E+05                                 9.279925                            7.782154      -0.464425       1.822281                    0.997129      31.562117      95.881728       0.555948       0.446314      -1.036107      -0.005752      -0.013219       0.012690       0.019206      -0.013747       0.010492       0.032723       0.026849      -0.104590      -0.056410       0.019542       0.036868             10.304518       6.699648       1.733464      -1.161145      10.143839      -2.500139      14.070068          -0.000004
           49              C       1.496654       1.771523       6.753740       0.606604      21.649207 0.25716528E+03  0.54020188E+04                                 7.335388                            5.805608      -0.258257       1.967362                    0.999218      23.073859      66.639971       0.593264       0.491490      -1.002141      -0.000913      -0.018608       0.053210       0.056378      -0.056167      -0.008096       0.030041       0.008119      -0.245518      -0.089251      -0.011839       0.101090              8.422508       6.338341       1.916898       0.083269       7.107234      -1.760803      11.821950          -0.000000
           50              C       0.960413       0.406366       2.027899       0.569316      23.702626 0.28085213E+03  0.60143413E+04                                 7.756827                            6.015184      -0.226083       1.968087                    0.999443      23.600670      68.202957       0.592031       0.483116      -1.009240      -0.022420      -0.031521      -0.054574       0.066892      -0.049805       0.017410      -0.048392       0.112269      -0.089422      -0.088976      -0.010333       0.099309              9.133089       5.631563       2.025545       0.651424      10.098564       3.956327      11.669140          -0.000001
           51              C       5.539660      10.253142       1.297429       0.587221      23.139738 0.25414228E+03  0.52746133E+04                                 7.455052                            5.630230      -0.031881       2.041265                    0.999668      22.410673      62.454579       0.630937       0.467742      -1.023887       0.027116       0.052102       0.000341       0.058737      -0.029839      -0.023240       0.055795       0.005628       0.257501      -0.078428      -0.034704       0.113132              8.547777       9.131033       2.149449       0.112769      11.654418      -2.200472       4.857879           0.000004
           52              C       4.816826       8.967522       1.565801      -0.023721      34.944766 0.43891717E+03  0.10273699E+05                                 9.225360                            6.954294      -0.022063       1.999168                    0.999224      27.303728      76.606954       0.633296       0.413195      -1.073522      -0.009871      -0.040022       0.016863       0.044537      -0.002168       0.013400      -0.002022      -0.004629      -0.016341      -0.016237       0.003850       0.012387             10.635536      12.087550       2.683821      -1.734710      14.433026      -1.717606       5.386031           0.000003
           53              C       2.740914       5.209001       1.827064      -0.065902      27.676998 0.37849175E+03  0.86824670E+04                                 8.237227                            6.600606      -0.334814       1.902040                    0.997097      28.349730      83.203201       0.618553       0.431661      -1.044095      -0.003553       0.011168       0.088784       0.089554      -0.010314      -0.027924      -0.015195       0.025613       0.046784      -0.037227      -0.001979       0.039205              9.624921       7.823038       2.796642      -1.051841      12.419339      -3.728050       8.632387           0.000003
           54              C       3.469906       6.522097       1.757750       0.106432      33.501238 0.43173228E+03  0.10104347E+05                                 9.224300                            7.048282      -0.240341       1.938863                    0.999237      26.549669      75.469015       0.606498       0.431502      -1.057700      -0.007072      -0.021887       0.002416       0.023128       0.031240      -0.006720      -0.001336      -0.026946      -0.065064      -0.027507      -0.017705       0.045212             10.800502      11.201388       2.987737      -1.833471      15.635617      -2.213602       5.564500           0.000005
           55              C       4.878324       6.510528       1.476936      -0.159825      33.179013 0.48224742E+03  0.11632098E+05                                 8.974792                            7.351627       0.269616       2.054732                    0.999419      30.071023      87.485179       0.604212       0.420270      -1.062051       0.014662       0.019601       0.002571       0.024613      -0.019967      -0.003426       0.004240      -0.022710      -0.033470      -0.017512      -0.011755       0.029267              9.833801      12.003936       1.962659      -1.682031      12.139425      -1.586934       5.358044           0.000003
           56              C       5.541259       7.749871       1.361412      -0.115832      33.921037 0.48125350E+03  0.11644621E+05                                 9.230004                            7.436886      -0.015253       1.961485                    0.999313      30.288744      89.317018       0.587374       0.430963      -1.051551      -0.028386      -0.007254       0.010743       0.031206      -0.010777      -0.005837      -0.001954       0.032563      -0.010160      -0.018692      -0.003525       0.022217             10.121792      11.544604       0.931993      -1.455788      13.488798      -1.206535       5.331974           0.000007
           57              C       3.483587       8.947276       1.787964      -0.094423      31.475285 0.42034669E+03  0.98631958E+04                                 8.811889                            6.970339      -0.097298       1.949964                    0.999098      29.368992      86.155183       0.602233       0.433443      -1.046784      -0.008681      -0.031293       0.001991       0.032536      -0.018182      -0.001477       0.004797      -0.008093       0.056062      -0.028045       0.007375       0.020670              9.710496      11.676707       2.034474      -1.577389      12.118473      -1.475016       5.336308           0.000008
           58              C       2.833774       7.726733       1.997685      -0.132685      31.917070 0.44124906E+03  0.10452314E+05                                 8.845813                            7.103814       0.017994       1.986920                    0.998539      29.538454      86.314090       0.602902       0.428875      -1.052344       0.017414       0.037414       0.014355       0.043694       0.006139      -0.010024      -0.002625       0.044059      -0.010487      -0.021221      -0.006761       0.027982              9.703763       9.964957       1.323845      -1.602676      13.728836      -1.442662       5.417497           0.000008
           59              C       1.503199      12.328355      14.198850      -0.012695      33.617911 0.45418513E+03  0.10813306E+05                                 9.340107                            7.330378      -0.313245       1.906038                    0.998364      28.151438      81.888187       0.579868       0.443661      -1.045727      -0.006180      -0.011136      -0.045253       0.047011       0.013838      -0.005342      -0.014440      -0.020602      -0.033202      -0.017405      -0.011280       0.028685             11.076746       6.495319       1.643875       0.134350       9.396897       1.902341      17.338023          -0.000002
           60              C       1.861995      13.301608      13.239108      -0.135326      32.091241 0.48030397E+03  0.11689278E+05                                 9.081978                            7.550987      -0.424711       1.836010                    0.998014      30.961667      93.469387       0.565343       0.445167      -1.036514      -0.011840      -0.017661       0.002431       0.021401      -0.016233       0.008917       0.018049       0.003199      -0.140518      -0.053365       0.013232       0.040133             10.207712       6.316579       1.333913      -0.609506       8.008287      -1.331385      16.298271          -0.000006
           61              C       1.752606      13.015272      11.891914      -0.003397      35.156655 0.44752014E+03  0.10616616E+05                                 9.533852                            7.205336      -0.341037       1.898102                    0.998199      27.998509      81.330363       0.593479       0.435038      -1.050742      -0.020051      -0.047740       0.022416       0.056424      -0.000680       0.001925       0.018247      -0.004400       0.003220      -0.017119      -0.002532       0.019651             11.459681       6.630540       2.584035      -1.044756      11.884009      -3.487859      15.864493          -0.000001
           62              C       1.333745      11.760021      11.472471      -0.243042      33.138279 0.52466476E+03  0.13040580E+05                                 9.177879                            7.821668      -0.363135       1.844911                    0.997672      32.213815      97.948054       0.563564       0.437268      -1.042238       0.019866       0.035163      -0.002816       0.040485      -0.025279       0.006889       0.028408       0.046824      -0.012951      -0.050399       0.012929       0.037470              9.928014       6.862701       3.025810      -0.464737      12.424100      -0.598091      10.497242          -0.000003
           63              C       1.003222      10.793999      12.401999       0.274110      29.289455 0.36280290E+03  0.81752709E+04                                 8.517403                            6.561109      -0.059254       2.009422                    0.999650      25.130869      71.384261       0.610885       0.444954      -1.043772      -0.010730      -0.049965      -0.008436       0.051796       0.005979       0.002898       0.017560      -0.034520       0.038245      -0.024641      -0.005482       0.030123              9.963871       6.132201       2.963252       1.076525      11.814090       2.802121      11.945322           0.000003
           64              C       1.086563      11.094796      13.779407      -0.191304      33.147206 0.50885102E+03  0.12560937E+05                                 9.279926                            7.782154      -0.464425       1.822281                    0.997129      31.562119      95.881735       0.555948       0.446314      -1.036107       0.005752       0.013219       0.012690       0.019206      -0.013747      -0.010492      -0.032723       0.026849      -0.104590      -0.056410       0.019542       0.036868             10.304519       6.699648       1.733464       1.161145      10.143840       2.500139      14.070069          -0.000004
           65              C       1.566231      12.689890      15.640240       0.606604      21.649206 0.25716527E+03  0.54020187E+04                                 7.335388                            5.805608      -0.258257       1.967362                    0.999218      23.073859      66.639972       0.593264       0.491490      -1.002141       0.000913       0.018608       0.053210       0.056378      -0.056167       0.008096      -0.030041       0.008119      -0.245518      -0.089251      -0.011839       0.101090              8.422508       6.338341       1.916899      -0.083269       7.107234       1.760803      11.821950          -0.000000
           66              C       2.102472      14.055047      10.914399       0.569316      23.702627 0.28085210E+03  0.60143406E+04                                 7.756827                            6.015183      -0.226083       1.968087                    0.999443      23.600671      68.202961       0.592031       0.483116      -1.009240       0.022420       0.031521      -0.054574       0.066892      -0.049805      -0.017410       0.048392       0.112269      -0.089422      -0.088976      -0.010333       0.099309              9.133090       5.631562       2.025544      -0.651423      10.098565      -3.956328      11.669142          -0.000001
           67              C       4.293225       4.208271      10.183929       0.587221      23.139735 0.25414224E+03  0.52746124E+04                                 7.455051                            5.630229      -0.031881       2.041265                    0.999668      22.410671      62.454574       0.630937       0.467742      -1.023887      -0.027116      -0.052102       0.000341       0.058737      -0.029839       0.023240      -0.055795       0.005628       0.257501      -0.078428      -0.034704       0.113132              8.547776       9.131033       2.149448      -0.112770      11.654417       2.200472       4.857879           0.000004
           68              C       5.016059       5.493891      10.452301      -0.023721      34.944761 0.43891712E+03  0.10273697E+05                                 9.225359                            6.954293      -0.022063       1.999168                    0.999224      27.303726      76.606942       0.633297       0.413195      -1.073522       0.009871       0.040022       0.016863       0.044537      -0.002168      -0.013400       0.002022      -0.004629      -0.016340      -0.016237       0.003850       0.012387             10.635534      12.087548       2.683820       1.734709      14.433023       1.717605       5.386030           0.000003
           69              C       0.321971       9.252412      10.713564      -0.065902      27.676993 0.37849166E+03  0.86824643E+04                                 8.237226                            6.600605      -0.334814       1.902040                    0.997097      28.349727      83.203189       0.618553       0.431661      -1.044095       0.003553      -0.011168       0.088784       0.089554      -0.010314       0.027924       0.015195       0.025613       0.046783      -0.037227      -0.001979       0.039205              9.624919       7.823037       2.796642       1.051841      12.419336       3.728049       8.632385           0.000003
           70              C       6.362979       7.939316      10.644250       0.106432      33.501240 0.43173231E+03  0.10104349E+05                                 9.224300                            7.048282      -0.240341       1.938863                    0.999237      26.549670      75.469020       0.606498       0.431502      -1.057700       0.007072       0.021887       0.002416       0.023128       0.031240       0.006720       0.001336      -0.026946      -0.065064      -0.027507      -0.017705       0.045212             10.800502      11.201389       2.987737       1.833471      15.635618       2.213602       5.564500           0.000005
           71              C       4.954561       7.950885      10.363436      -0.159825      33.179014 0.48224744E+03  0.11632098E+05                                 8.974792                            7.351627       0.269616       2.054732                    0.999419      30.071024      87.485180       0.604212       0.420270      -1.062051      -0.014662      -0.019601       0.002571       0.024613      -0.019967       0.003426      -0.004240      -0.022710      -0.033470      -0.017512      -0.011755       0.029267              9.833801      12.003936       1.962659       1.682031      12.139424       1.586934       5.358044           0.000003
           72              C       4.291626       6.711542      10.247912      -0.115832      33.921036 0.48125348E+03  0.11644621E+05                                 9.230003                            7.436886      -0.015253       1.961485                    0.999313      30.288743      89.317015       0.587374       0.430963      -1.051551       0.028386       0.007254       0.010743       0.031206      -0.010777       0.005837       0.001954       0.032563      -0.010160      -0.018692      -0.003525       0.022217             10.121792      11.544604       0.931993       1.455788      13.488798       1.206535       5.331974           0.000007
           73              C       6.349298       5.514137      10.674464      -0.094423      31.475279 0.42034659E+03  0.98631927E+04                                 8.811887                            6.970338      -0.097298       1.949965                    0.999098      29.368988      86.155162       0.602233       0.433442      -1.046785       0.008681       0.031293       0.001991       0.032536      -0.018182       0.001477      -0.004797      -0.008093       0.056063      -0.028045       0.007375       0.020670              9.710494      11.676705       2.034473       1.577388      12.118470       1.475016       5.336307           0.000008
           74              C       0.229111       6.734680      10.884185      -0.132685      31.917065 0.44124899E+03  0.10452312E+05                                 8.845812                            7.103813       0.017994       1.986920                    0.998539      29.538451      86.314078       0.602902       0.428875      -1.052344      -0.017415      -0.037414       0.014355       0.043694       0.006139       0.010024       0.002625       0.044059      -0.010487      -0.021221      -0.006761       0.027982              9.703762       9.964956       1.323845       1.602676      13.728834       1.442661       5.417497           0.000008
           75              C       4.888199      12.328355      12.460650      -0.012695      33.617912 0.45418515E+03  0.10813306E+05                                 9.340107                            7.330378      -0.313244       1.906038                    0.998364      28.151438      81.888184       0.579868       0.443661      -1.045727      -0.006180      -0.011136       0.045253       0.047011       0.013838       0.005342       0.014440      -0.020602      -0.033202      -0.017405      -0.011280       0.028685             11.076746       6.495319       1.643875      -0.134351       9.396897      -1.902341      17.338022          -0.000002
           76              C       5.246995      13.301608      13.420392      -0.135326      32.091243 0.48030402E+03  0.11689280E+05                                 9.081978                            7.550987      -0.424711       1.836010                    0.998014      30.961668      93.469393       0.565343       0.445167      -1.036514      -0.011840      -0.017661      -0.002431       0.021401      -0.016233      -0.008917      -0.018049       0.003199      -0.140518      -0.053365       0.013232       0.040133             10.207713       6.316580       1.333913       0.609506       8.008287       1.331385      16.298273          -0.000006
           77              C       5.137606      13.015272      14.767586      -0.003397      35.156655 0.44752013E+03  0.10616615E+05                                 9.533852                            7.205336      -0.341037       1.898102                    0.998199      27.998509      81.330364       0.593479       0.435038      -1.050742      -0.020051      -0.047740      -0.022416       0.056424      -0.000680      -0.001925      -0.018247      -0.004400       0.003220      -0.017119      -0.002532       0.019651             11.459681       6.630540       2.584035       1.044756      11.884009       3.487859      15.864493          -0.000001
           78              C       4.718745      11.760021      15.187029      -0.243042      33.138280 0.52466479E+03  0.13040581E+05                                 9.177879                            7.821668      -0.363135       1.844911                    0.997672      32.213816      97.948060       0.563564       0.437268      -1.042238       0.019866       0.035163       0.002816       0.040485      -0.025279      -0.006889      -0.028408       0.046824      -0.012951      -0.050399       0.012929       0.037470              9.928015       6.862701       3.025810       0.464737      12.424100       0.598091      10.497242          -0.000003
           79              C       4.388222      10.793999      14.257501       0.274110      29.289457 0.36280294E+03  0.81752719E+04                                 8.517403                            6.561110      -0.059254       2.009422                    0.999650      25.130870      71.384264       0.610885       0.444954      -1.043772      -0.010730      -0.049965       0.008436       0.051796       0.005979      -0.002898      -0.017560      -0.034520       0.038245      -0.024641      -0.005482       0.030123              9.963871       6.132201       2.963252      -1.076525      11.814090      -2.802121      11.945323           0.000003
           80              C       4.471563      11.094796      12.880093      -0.191304      33.147199 0.50885087E+03  0.12560932E+05                                 9.279925                            7.782153      -0.464425       1.822281                    0.997129      31.562115      95.881720       0.555948       0.446314      -1.036107       0.005752       0.013219      -0.012690       0.019206      -0.013747       0.010492       0.032723       0.026849      -0.104590      -0.056410       0.019542       0.036868             10.304518       6.699647       1.733464      -1.161145      10.143838      -2.500138      14.070067          -0.000004
           81              C       4.951231      12.689890      11.019260       0.606604      21.649206 0.25716527E+03  0.54020186E+04                                 7.335388                            5.805608      -0.258257       1.967362                    0.999218      23.073859      66.639973       0.593264       0.491490      -1.002141       0.000913       0.018608      -0.053210       0.056377      -0.056167      -0.008096       0.030041       0.008119      -0.245518      -0.089251      -0.011839       0.101090              8.422508       6.338341       1.916899       0.083269       7.107234      -1.760803      11.821950          -0.000000
           82              C       5.487472      14.055047      15.745101       0.569316      23.702626 0.28085209E+03  0.60143402E+04                                 7.756827                            6.015183      -0.226083       1.968087                    0.999443      23.600670      68.202958       0.592031       0.483116      -1.009240       0.022420       0.031521       0.054574       0.066892      -0.049805       0.017410      -0.048392       0.112269      -0.089422      -0.088976      -0.010333       0.099309              9.133090       5.631562       2.025544       0.651423      10.098565       3.956328      11.669142          -0.000001
           83              C       0.908225       4.208271      16.475571       0.587221      23.139737 0.25414226E+03  0.52746129E+04                                 7.455051                            5.630229      -0.031881       2.041265                    0.999668      22.410672      62.454575       0.630937       0.467742      -1.023887      -0.027116      -0.052102      -0.000341       0.058737      -0.029839      -0.023240       0.055795       0.005628       0.257501      -0.078428      -0.034704       0.113132              8.547776       9.131033       2.149449       0.112770      11.654417      -2.200472       4.857879           0.000004
           84              C       1.631059       5.493891      16.207199      -0.023721      34.944761 0.43891711E+03  0.10273697E+05                                 9.225359                            6.954293      -0.022063       1.999168                    0.999224      27.303726      76.606945       0.633297       0.413195      -1.073522       0.009871       0.040022      -0.016863       0.044537      -0.002168       0.013400      -0.002022      -0.004629      -0.016340      -0.016237       0.003850       0.012387             10.635534      12.087549       2.683820      -1.734709      14.433024      -1.717605       5.386030           0.000003
           85              C       3.706971       9.252412      15.945936      -0.065902      27.676995 0.37849170E+03  0.86824657E+04                                 8.237226                            6.600605      -0.334814       1.902040                    0.997097      28.349729      83.203198       0.618553       0.431661      -1.044095       0.003553      -0.011168      -0.088784       0.089554      -0.010314      -0.027924      -0.015195       0.025613       0.046783      -0.037227      -0.001979       0.039205              9.624920       7.823038       2.796642      -1.051841      12.419337      -3.728049       8.632386           0.000002
           86              C       2.977979       7.939316      16.015250       0.106432      33.501240 0.43173230E+03  0.10104348E+05                                 9.224301                            7.048282      -0.240341       1.938863                    0.999237      26.549670      75.469021       0.606498       0.431502      -1.057700       0.007072       0.021887      -0.002416       0.023128       0.031240      -0.006720      -0.001336      -0.026946      -0.065063      -0.027507      -0.017705       0.045212             10.800503      11.201389       2.987737      -1.833471      15.635618      -2.213602       5.564500           0.000005
           87              C       1.569561       7.950885      16.296064      -0.159825      33.179022 0.48224759E+03  0.11632103E+05                                 8.974793                            7.351628       0.269616       2.054732                    0.999419      30.071029      87.485197       0.604212       0.420270      -1.062051      -0.014662      -0.019601      -0.002571       0.024613      -0.019967      -0.003426       0.004240      -0.022710      -0.033471      -0.017512      -0.011755       0.029267              9.833802      12.003937       1.962659      -1.682031      12.139426      -1.586935       5.358044           0.000003
           88              C       0.906626       6.711542      16.411588      -0.115832      33.921029 0.48125335E+03  0.11644617E+05                                 9.230002                            7.436884      -0.015252       1.961486                    0.999313      30.288740      89.317000       0.587375       0.430963      -1.051551       0.028386       0.007254      -0.010743       0.031206      -0.010777      -0.005837      -0.001954       0.032563      -0.010160      -0.018692      -0.003525       0.022217             10.121790      11.544602       0.931993      -1.455788      13.488795      -1.206534       5.331973           0.000007
           89              C       2.964298       5.514137      15.985036      -0.094423      31.475290 0.42034677E+03  0.98631981E+04                                 8.811890                            6.970340      -0.097298       1.949964                    0.999098      29.368995      86.155193       0.602233       0.433443      -1.046785       0.008681       0.031293      -0.001991       0.032536      -0.018182      -0.001477       0.004797      -0.008093       0.056063      -0.028045       0.007375       0.020670              9.710497      11.676708       2.034474      -1.577388      12.118474      -1.475019       5.336308           0.000007
           90              C       3.614111       6.734680      15.775315      -0.132685      31.917067 0.44124900E+03  0.10452312E+05                                 8.845812                            7.103813       0.017994       1.986920                    0.998539      29.538452      86.314084       0.602902       0.428875      -1.052344      -0.017415      -0.037414      -0.014355       0.043694       0.006139      -0.010024      -0.002625       0.044059      -0.010487      -0.021221      -0.006761       0.027982              9.703763       9.964957       1.323845      -1.602676      13.728835      -1.442662       5.417497           0.000008
           91              C       4.944686       2.133058       3.574150      -0.012695      33.617909 0.45418511E+03  0.10813305E+05                                 9.340107                            7.330378      -0.313244       1.906038                    0.998364      28.151437      81.888182       0.579868       0.443661      -1.045727       0.006180       0.011136       0.045253       0.047011       0.013838      -0.005342      -0.014440      -0.020602      -0.033202      -0.017405      -0.011280       0.028685             11.076746       6.495318       1.643875       0.134351       9.396896       1.902342      17.338023          -0.000002
           92              C       4.585890       1.159805       4.533892      -0.135326      32.091241 0.48030402E+03  0.11689280E+05                                 9.081978                            7.550987      -0.424711       1.836010                    0.998014      30.961669      93.469396       0.565343       0.445167      -1.036514       0.011840       0.017661      -0.002431       0.021401      -0.016233       0.008917       0.018049       0.003199      -0.140518      -0.053365       0.013232       0.040133             10.207712       6.316580       1.333913      -0.609505       8.008287      -1.331384      16.298271          -0.000006
           93              C       4.695279       1.446141       5.881086      -0.003397      35.156657 0.44752008E+03  0.10616614E+05                                 9.533851                            7.205335      -0.341037       1.898102                    0.998199      27.998510      81.330365       0.593479       0.435038      -1.050742       0.020051       0.047740      -0.022416       0.056424      -0.000680       0.001925       0.018247      -0.004400       0.003220      -0.017119      -0.002532       0.019651             11.459681       6.630540       2.584036      -1.044757      11.884013      -3.487863      15.864490          -0.000001
           94              C       5.114140       2.701392       6.300528      -0.243042      33.138294 0.52466484E+03  0.13040583E+05                                 9.177881                            7.821668      -0.363135       1.844911                    0.997672      32.213815      97.948055       0.563564       0.437268      -1.042238      -0.019866      -0.035163       0.002816       0.040485      -0.025279       0.006889       0.028408       0.046824      -0.012951      -0.050399       0.012929       0.037470              9.928018       6.862702       3.025813      -0.464738      12.424108      -0.598095      10.497243          -0.000003
           95              C       5.444663       3.667414       5.371001       0.274110      29.289452 0.36280277E+03  0.81752672E+04                                 8.517402                            6.561108      -0.059254       2.009422                    0.999650      25.130870      71.384265       0.610885       0.444954      -1.043772       0.010730       0.049965       0.008436       0.051796       0.005979       0.002898       0.017560      -0.034520       0.038245      -0.024641      -0.005482       0.030123              9.963870       6.132201       2.963254       1.076524      11.814093       2.802119      11.945318           0.000003
           96              C       5.361322       3.366617       3.993593      -0.191304      33.147201 0.50885094E+03  0.12560934E+05                                 9.279925                            7.782153      -0.464425       1.822281                    0.997129      31.562117      95.881725       0.555948       0.446314      -1.036107      -0.005752      -0.013219      -0.012690       0.019206      -0.013747      -0.010492      -0.032723       0.026849      -0.104590      -0.056410       0.019542       0.036868             10.304518       6.699647       1.733464       1.161145      10.143837       2.500137      14.070068          -0.000004
           97              C       4.881654       1.771523       2.132760       0.606604      21.649206 0.25716527E+03  0.54020187E+04                                 7.335388                            5.805608      -0.258257       1.967362                    0.999218      23.073859      66.639972       0.593264       0.491490      -1.002141      -0.000913      -0.018608      -0.053210       0.056377      -0.056167       0.008096      -0.030041       0.008119      -0.245519      -0.089251      -0.011839       0.101090              8.422508       6.338341       1.916898      -0.083269       7.107234       1.760803      11.821950          -0.000000
           98              C       4.345413       0.406366       6.858601       0.569316      23.702628 0.28085209E+03  0.60143402E+04                                 7.756828                            6.015183      -0.226083       1.968087                    0.999443      23.600670      68.202957       0.592031       0.483116      -1.009240      -0.022420      -0.031521       0.054574       0.066892      -0.049805      -0.017410       0.048392       0.112269      -0.089422      -0.088976      -0.010333       0.099309              9.133091       5.631562       2.025544      -0.651424      10.098566      -3.956330      11.669143          -0.000001
           99              C       2.154660      10.253142       7.589071       0.587221      23.139734 0.25414223E+03  0.52746121E+04                                 7.455051                            5.630229      -0.031880       2.041265                    0.999668      22.410670      62.454566       0.630937       0.467742      -1.023887       0.027116       0.052102      -0.000341       0.058737      -0.029839       0.023240      -0.055795       0.005628       0.257501      -0.078428      -0.034704       0.113132              8.547775       9.131032       2.149448      -0.112770      11.654416       2.200472       4.857878           0.000004
          100              C       1.431826       8.967522       7.320699      -0.023721      34.944764 0.43891717E+03  0.10273699E+05                                 9.225359                            6.954294      -0.022063       1.999168                    0.999224      27.303728      76.606951       0.633297       0.413195      -1.073522      -0.009871      -0.040022      -0.016863       0.044537      -0.002168      -0.013400       0.002022      -0.004629      -0.016340      -0.016237       0.003850       0.012387             10.635535      12.087549       2.683820       1.734709      14.433025       1.717605       5.386030           0.000003
          101              C       6.125914       5.209001       7.059436      -0.065902      27.676998 0.37849175E+03  0.86824669E+04                                 8.237226                            6.600605      -0.334814       1.902040                    0.997097      28.349729      83.203194       0.618553       0.431661      -1.044095      -0.003553       0.011168      -0.088784       0.089554      -0.010314       0.027924       0.015195       0.025613       0.046784      -0.037227      -0.001979       0.039205              9.624920       7.823038       2.796642       1.051841      12.419337       3.728049       8.632386           0.000002
          102              C       0.084906       6.522097       7.128750       0.106432      33.501240 0.43173230E+03  0.10104348E+05                                 9.224300                            7.048282      -0.240341       1.938863                    0.999237      26.549670      75.469017       0.606498       0.431502      -1.057700      -0.007072      -0.021887      -0.002416       0.023128       0.031240       0.006720       0.001336      -0.026946      -0.065064      -0.027507      -0.017705       0.045213             10.800502      11.201388       2.987737       1.833471      15.635617       2.213602       5.564500           0.000005
          103              C       1.493324       6.510528       7.409564      -0.159825      33.179021 0.48224757E+03  0.11632102E+05                                 8.974794                            7.351628       0.269615       2.054732                    0.999419      30.071028      87.485197       0.604212       0.420270      -1.062051       0.014662       0.019601      -0.002571       0.024613      -0.019967       0.003426      -0.004240      -0.022710      -0.033470      -0.017512      -0.011755       0.029267              9.833803      12.003938       1.962659       1.682031      12.139426       1.586935       5.358044           0.000003
          104              C       2.156259       7.749871       7.525088      -0.115832      33.921026 0.48125329E+03  0.11644615E+05                                 9.230002                            7.436884      -0.015253       1.961486                    0.999313      30.288738      89.316995       0.587374       0.430963      -1.051551      -0.028387      -0.007254      -0.010743       0.031206      -0.010777       0.005837       0.001954       0.032563      -0.010160      -0.018692      -0.003525       0.022217             10.121790      11.544602       0.931993       1.455788      13.488795       1.206534       5.331973           0.000007
          105              C       0.098587       8.947276       7.098536      -0.094423      31.475288 0.42034673E+03  0.98631972E+04                                 8.811890                            6.970340      -0.097298       1.949964                    0.999098      29.368994      86.155188       0.602233       0.433443      -1.046784      -0.008681      -0.031293      -0.001991       0.032536      -0.018182       0.001477      -0.004797      -0.008093       0.056062      -0.028045       0.007375       0.020670              9.710496      11.676707       2.034474       1.577387      12.118473       1.475019       5.336308           0.000008
          106              C       6.218774       7.726733       6.888815      -0.132685      31.917067 0.44124901E+03  0.10452313E+05                                 8.845812                            7.103813       0.017994       1.986920                    0.998539      29.538452      86.314083       0.602902       0.428875      -1.052344       0.017415       0.037414      -0.014355       0.043694       0.006139       0.010024       0.002625       0.044059      -0.010487      -0.021221      -0.006761       0.027982              9.703763       9.964957       1.323845       1.602676      13.728835       1.442662       5.417497           0.000008
          107              O       0.892686       0.711502       7.050549      -0.551611      36.929191 0.56751304E+03  0.13853043E+05                                 8.878144                            7.429601       0.201529       2.118997                    0.995344      27.788869      74.034192       0.687940       0.364743      -1.132469       0.026366      -0.000299      -0.038864       0.046965       0.002596      -0.037445      -0.020359      -0.019727      -0.167252      -0.074273       0.026444       0.047829             10.169013       9.019054       3.135551      -2.691143      10.415034      -4.937874      11.072951          -0.000002
          108              O       2.079178       2.548101       7.555302      -0.546928      35.097945 0.59190918E+03  0.14571770E+05                                 8.477116                            7.556864       0.231925       2.129668                    0.995415      27.696743      73.612810       0.687685       0.361792      -1.137077       0.003455       0.015457      -0.022372       0.027411      -0.024982       0.053078       0.047098       0.023648      -0.067973      -0.089334       0.030563       0.058772              9.014533       8.122744       0.893471       3.054479       7.243362       1.390460      11.677492           0.000000
          109              O       1.209487       0.591472       0.746466      -0.660187      47.158891 0.85960089E+03  0.23267543E+05                                10.475693                            9.183175      -0.169145       1.950387                    0.994974      31.197828      87.395285       0.615081       0.367892      -1.130547      -0.032140       0.043005       0.026284       0.059777      -0.015831      -0.018713      -0.029192       0.077950       0.228276      -0.086574       0.002138       0.084436             11.720645       9.412254      -0.571225      -0.673849       8.941503       2.635615      16.808177          -0.000002
          110              O       0.134525      13.777388       2.401132      -0.471433      26.536043 0.42135111E+03  0.95178898E+04                                 6.957088                            6.278023       0.696121       2.306210                    0.997586      25.748955      65.329295       0.772995       0.350779      -1.147109      -0.014486       0.013661       0.013992       0.024336       0.005112       0.016249      -0.020897       0.005553      -0.181102      -0.067945       0.031666       0.036279              7.359428       5.476466       1.950686       0.123723      10.137638       1.440492       6.464179          -0.000001
          111              O       2.522141       4.909650       3.174258      -0.184029      26.997343 0.33201704E+03  0.70734342E+04                                 7.249368                            5.613043       0.518779       2.298874                    0.999431      22.354570      55.265342       0.807920       0.355851      -1.141830      -0.022005      -0.090458      -0.160731       0.185745       0.052981      -0.051221      -0.111878      -0.099993       0.219462      -0.109518      -0.069599       0.179117              8.631337       5.489574       2.794088      -2.125863      11.038888      -5.166025       9.365549           0.000003
          112              O       4.914969      11.248087       0.854881      -0.594362      33.962736 0.53750028E+03  0.12905629E+05                                 8.236906                            7.130065       0.681637       2.256164                    0.998076      28.067859      73.458021       0.719227       0.354682      -1.143754       0.022569      -0.026271       0.012955       0.036978      -0.023403       0.002282      -0.018946      -0.100200       0.139189      -0.078524       0.018968       0.059556              8.893336       7.328306      -1.146371       0.949201      12.590900      -2.708448       6.760803          -0.000001
          113              O       0.015567      10.303757       1.404067      -0.563704      29.820927 0.46343113E+03  0.10702740E+05                                 7.453796                            6.541315       0.996928       2.372853                    0.998960      27.030492      68.968443       0.765985       0.346239      -1.152765      -0.022222      -0.013488      -0.001192       0.026022       0.009201      -0.008227       0.028131       0.087397       0.026253      -0.060998       0.019536       0.041461              7.856127      11.403538       0.789938       0.479829       7.150710      -0.604705       5.014132           0.000005
          114              O       2.170199      13.749911      15.937049      -0.551611      36.929190 0.56751303E+03  0.13853043E+05                                 8.878144                            7.429601       0.201529       2.118997                    0.995344      27.788869      74.034191       0.687940       0.364743      -1.132469      -0.026366       0.000299      -0.038864       0.046965       0.002596       0.037445       0.020359      -0.019727      -0.167252      -0.074273       0.026444       0.047829             10.169013       9.019054       3.135551       2.691143      10.415034       4.937874      11.072951          -0.000002
          115              O       0.983707      11.913312      16.441802      -0.546928      35.097948 0.59190923E+03  0.14571772E+05                                 8.477117                            7.556864       0.231924       2.129668                    0.995415      27.696744      73.612814       0.687685       0.361792      -1.137077      -0.003455      -0.015457      -0.022372       0.027411      -0.024982      -0.053078      -0.047098       0.023649      -0.067973      -0.089334       0.030563       0.058772              9.014533       8.122745       0.893471      -3.054479       7.243363      -1.390460      11.677492           0.000000
          116              O       1.853398      13.869941       9.632966      -0.660187      47.158896 0.85960095E+03  0.23267546E+05                                10.475694                            9.183175      -0.169145       1.950387                    0.994974      31.197829      87.395289       0.615081       0.367892      -1.130547       0.032140      -0.043005       0.026284       0.059777      -0.015831       0.018713       0.029192       0.077950       0.228276      -0.086574       0.002138       0.084436             11.720646       9.412255      -0.571225       0.673850       8.941504      -2.635615      16.808180          -0.000002
          117              O       2.928360       0.684025      11.287632      -0.471433      26.536048 0.42135120E+03  0.95178926E+04                                 6.957089                            6.278024       0.696121       2.306210                    0.997586      25.748956      65.329302       0.772995       0.350779      -1.147109       0.014486      -0.013661       0.013992       0.024336       0.005112      -0.016249       0.020897       0.005553      -0.181102      -0.067945       0.031666       0.036279              7.359429       5.476467       1.950686      -0.123723      10.137641      -1.440493       6.464180          -0.000001
          118              O       0.540744       9.551763      12.060758      -0.184029      26.997344 0.33201706E+03  0.70734348E+04                                 7.249369                            5.613043       0.518779       2.298874                    0.999431      22.354570      55.265344       0.807920       0.355851      -1.141830       0.022005       0.090458      -0.160731       0.185745       0.052981       0.051221       0.111878      -0.099993       0.219462      -0.109518      -0.069599       0.179117              8.631338       5.489575       2.794089       2.125863      11.038889       5.166025       9.365550           0.000003
          119              O       4.917916       3.213326       9.741381      -0.594362      33.962734 0.53750027E+03  0.12905628E+05                                 8.236905                            7.130065       0.681637       2.256164                    0.998076      28.067859      73.458020       0.719227       0.354682      -1.143754      -0.022569       0.026271       0.012955       0.036978      -0.023403      -0.002282       0.018946      -0.100200       0.139189      -0.078524       0.018968       0.059556              8.893336       7.328306      -1.146371      -0.949201      12.590899       2.708448       6.760803          -0.000001
          120              O       3.047318       4.157656      10.290567      -0.563704      29.820930 0.46343118E+03  0.10702741E+05                                 7.453796                            6.541315       0.996928       2.372853                    0.998960      27.030493      68.968447       0.765985       0.346239      -1.152765       0.022222       0.013488      -0.001192       0.026023       0.009201       0.008227      -0.028131       0.087397       0.026253      -0.060998       0.019536       0.041461              7.856127      11.403538       0.789938      -0.479829       7.150711       0.604705       5.014132           0.000005
          121              O       5.555199      13.749911      10.722451      -0.551611      36.929194 0.56751309E+03  0.13853045E+05                                 8.878144                            7.429602       0.201529       2.118997                    0.995344      27.788870      74.034196       0.687940       0.364743      -1.132469      -0.026366       0.000299       0.038865       0.046965       0.002596      -0.037445      -0.020359      -0.019727      -0.167252      -0.074273       0.026444       0.047829             10.169014       9.019055       3.135551      -2.691144      10.415035      -4.937874      11.072952          -0.000002
          122              O       4.368707      11.913312      10.217698      -0.546928      35.097946 0.59190919E+03  0.14571771E+05                                 8.477117                            7.556864       0.231924       2.129668                    0.995415      27.696743      73.612812       0.687685       0.361792      -1.137077      -0.003455      -0.015457       0.022372       0.027411      -0.024982       0.053078       0.047098       0.023649      -0.067973      -0.089334       0.030563       0.058772              9.014533       8.122745       0.893471       3.054479       7.243363       1.390460      11.677492           0.000000
          123              O       5.238398      13.869941      17.026534      -0.660187      47.158891 0.85960085E+03  0.23267542E+05                                10.475694                            9.183175      -0.169145       1.950387                    0.994974      31.197827      87.395284       0.615081       0.367892      -1.130547       0.032140      -0.043005      -0.026284       0.059776      -0.015831      -0.018713      -0.029192       0.077950       0.228276      -0.086574       0.002138       0.084436             11.720646       9.412254      -0.571225      -0.673850       8.941504       2.635615      16.808179          -0.000002
          124              O       6.313360       0.684025      15.371868      -0.471433      26.536045 0.42135116E+03  0.95178913E+04                                 6.957088                            6.278024       0.696121       2.306210                    0.997586      25.748956      65.329299       0.772995       0.350779      -1.147109       0.014486      -0.013661      -0.013992       0.024336       0.005112       0.016249      -0.020897       0.005553      -0.181102      -0.067945       0.031666       0.036279              7.359429       5.476466       1.950686       0.123723      10.137640       1.440493       6.464180          -0.000001
          125              O       3.925744       9.551763      14.598742      -0.184029      26.997340 0.33201700E+03  0.70734331E+04                                 7.249368                            5.613043       0.518779       2.298874                    0.999431      22.354569      55.265338       0.807920       0.355851      -1.141830       0.022005       0.090458       0.160730       0.185745       0.052981      -0.051221      -0.111878      -0.099993       0.219462      -0.109518      -0.069599       0.179117              8.631336       5.489574       2.794088      -2.125863      11.038886      -5.166024       9.365548           0.000003
          126              O       1.532916       3.213326      16.918119      -0.594362      33.962732 0.53750020E+03  0.12905626E+05                                 8.236905                            7.130065       0.681637       2.256164                    0.998076      28.067857      73.458014       0.719227       0.354682      -1.143754      -0.022569       0.026271      -0.012955       0.036978      -0.023403       0.002282      -0.018946      -0.100200       0.139189      -0.078524       0.018968       0.059556              8.893335       7.328305      -1.146371       0.949201      12.590898      -2.708448       6.760803          -0.000001
          127              O       6.432318       4.157656      16.368933      -0.563704      29.820928 0.46343114E+03  0.10702740E+05                                 7.453796                            6.541315       0.996927       2.372853                    0.998960      27.030493      68.968445       0.765985       0.346239      -1.152765       0.022222       0.013488       0.001192       0.026023       0.009201      -0.008227       0.028131       0.087397       0.026253      -0.060998       0.019536       0.041461              7.856127      11.403538       0.789938       0.479829       7.150710      -0.604705       5.014132           0.000005
          128              O       4.277686       0.711502       1.835951      -0.551611      36.929192 0.56751307E+03  0.13853044E+05                                 8.878144                            7.429602       0.201529       2.118997                    0.995344      27.788869      74.034194       0.687940       0.364743      -1.132469       0.026366      -0.000299       0.038864       0.046965       0.002596       0.037445       0.020359      -0.019727      -0.167252      -0.074273       0.026444       0.047829             10.169014       9.019055       3.135551       2.691143      10.415035       4.937874      11.072952          -0.000002
          129              O       5.464178       2.548101       1.331198      -0.546928      35.097945 0.59190916E+03  0.14571770E+05                                 8.477116                            7.556864       0.231924       2.129668                    0.995415      27.696742      73.612809       0.687685       0.361792      -1.137077       0.003455       0.015457       0.022372       0.027411      -0.024982      -0.053078      -0.047098       0.023648      -0.067973      -0.089334       0.030563       0.058772              9.014533       8.122744       0.893471      -3.054479       7.243363      -1.390460      11.677492           0.000000
          130              O       4.594487       0.591472       8.140034      -0.660187      47.158897 0.85960096E+03  0.23267546E+05                                10.475694                            9.183175      -0.169145       1.950387                    0.994974      31.197829      87.395290       0.615081       0.367892      -1.130547      -0.032140       0.043005      -0.026284       0.059777      -0.015831       0.018713       0.029192       0.077950       0.228276      -0.086574       0.002138       0.084436             11.720646       9.412255      -0.571225       0.673850       8.941504      -2.635615      16.808180          -0.000002
          131              O       3.519525      13.777388       6.485368      -0.471434      26.536047 0.42135117E+03  0.95178917E+04                                 6.957089                            6.278024       0.696121       2.306210                    0.997586      25.748956      65.329300       0.772995       0.350779      -1.147109      -0.014486       0.013661      -0.013992       0.024336       0.005112      -0.016249       0.020897       0.005553      -0.181102      -0.067945       0.031666       0.036279              7.359429       5.476467       1.950686      -0.123723      10.137641      -1.440493       6.464180          -0.000001
          132              O       5.907141       4.909650       5.712242      -0.184029      26.997343 0.33201699E+03  0.70734329E+04                                 7.249368                            5.613043       0.518779       2.298874                    0.999431      22.354569      55.265337       0.807920       0.355851      -1.141830      -0.022005      -0.090458       0.160731       0.185745       0.052981       0.051221       0.111878      -0.099993       0.219462      -0.109518      -0.069599       0.179117              8.631337       5.489574       2.794089       2.125863      11.038889       5.166025       9.365548           0.000003
          133              O       1.529969      11.248087       8.031619      -0.594362      33.962724 0.53750004E+03  0.12905621E+05                                 8.236903                            7.130063       0.681638       2.256165                    0.998076      28.067855      73.458003       0.719227       0.354682      -1.143754       0.022569      -0.026271      -0.012955       0.036978      -0.023403      -0.002282       0.018946      -0.100200       0.139189      -0.078524       0.018968       0.059556              8.893334       7.328304      -1.146371      -0.949201      12.590896       2.708447       6.760801          -0.000001
          134              O       3.400567      10.303757       7.482433      -0.563704      29.820925 0.46343110E+03  0.10702739E+05                                 7.453795                            6.541315       0.996928       2.372853                    0.998960      27.030492      68.968441       0.765985       0.346239      -1.152765      -0.022222      -0.013488       0.001192       0.026023       0.009201       0.008227      -0.028132       0.087397       0.026253      -0.060998       0.019537       0.041461              7.856126      11.403537       0.789938      -0.479829       7.150710       0.604705       5.014131           0.000005

******************************************************
Auxiliary information for the entire system
The total spin magnetic moment of the unit cell is   0.000139
The total net atomic charge of the unit cell is   0.000003
Accuracy of reproducing the electrostatic potential in the unit cell:
  The inner radius (bohr) =    5.0000
  The outer radius (bohr) =   12.0000
  Valid grid points have density less than (e/(bohr^3)) =    0.0001
  The number of valid grid points were=        16236
  The rms potential error without charges in kcal/mol is=      3.58815
  The rms potential error with partial charges in kcal/mol is=      0.80942
  The RRMSE value at monopole order=      0.22558
  The rms potential error with partial charges and cloud penetration in kcal/mol is=      0.83098
  The RRMSE value at monopole order with cloud penetration is=      0.23159
  The rms potential error with partial charges and atomic dipoles in kcal/mol is=      0.62944
  The RRMSE value at dipole order=      0.17542
  The rms potential error with partial charges, atomic dipoles and cloud penetration in kcal/mol is=      0.64868
  The RRMSE value at dipole order with cloud penetration=      0.18078

******************************************************
The electron densities and ab initio electrostatic potential were computed in VASP using the PBE functional and
projector augmented wave method. See the main text of the journal article for a description of computational details.
The atomic charges, dipoles, and quadrupoles were computed with the DDEC6 method as described in
(a) T. A. Manz and N. Gabaldon Limas, RSC Adv. 6 (2016) 47771-47801 DOI: 10.1039/c6ra04656h
(b) N. Gabaldon Limas and T. A. Manz, RSC Adv. 8 (2018) 2678-2707 DOI: 10.1039/c7ra11829e.
For each atom in the material, the electron cloud parameters were fit to the spherically averaged atom-in-material
electron density using radial positions for which this density was between 10^-4 and 10^-2 electrons per cubic bohr.
The polarizabilities, dispersion coefficients, and quantum Drude oscillator (QDO) parameters were fit using the MCLF method.
The magnetic structure of the system was optimized in VASP from the default ferromagnetic initial guess using spin polarization.
The atomic spin moments (ASMs) were computed on this optimized magnetic structure using the DDEC6 partition as inputs
to the method of T. A. Manz and D. S. Sholl, J. Chem. Theory Comput. 7 (2011) 4146-4164 DOI: 10.1021/ct200539n.
The RMSE and RRMSE were computed using a uniform grid with Ewald summation.
