# Supplementary material for: A collection of forcefield precursors for metal–organic frameworks
Source: RSC Adv. 2019 Nov 13;9(63):36492–507. doi: 10.1039/c9ra07327b (PMC9075174; doi:10.1039/c9ra07327b)
Supplement: RA-009-C9RA07327B-s4466 [file RA-009-C9RA07327B-s4466.xyz]

  624
jmolscript: load "" {1 1 1} spacegroup "x,y,z" unitcell [{     28.520000     0.000000     0.000000 }, {      0.000000    28.520000     0.000000 }, {      0.000000     0.000000    28.520000 }]
Cr     6.985404     0.000000     6.985404     1.502511
Cr    21.534596     0.000000     6.985404     1.502512
Cr    21.534596     0.000000    21.534596     1.502511
Cr     6.985404     0.000000    21.534596     1.502512
Cr     6.985404     6.985404     0.000000     1.502511
Cr     6.985404    21.534596     0.000000     1.502511
Cr    21.534596    21.534596     0.000000     1.502511
Cr    21.534596     6.985404     0.000000     1.502511
Cr     0.000000     6.985404     6.985404     1.502511
Cr     0.000000     6.985404    21.534596     1.502511
Cr     0.000000    21.534596    21.534596     1.502511
Cr     0.000000    21.534596     6.985404     1.502512
Cr     8.990930    26.797962     8.990930     1.534320
Cr    19.529070     1.722038     8.990930     1.534321
Cr    19.529070    26.797962    19.529070     1.534320
Cr     8.990930     1.722038    19.529070     1.534321
Cr     8.990930     8.990930    26.797962     1.534321
Cr     8.990930    19.529070     1.722038     1.534321
Cr    19.529070    19.529070    26.797962     1.534320
Cr    19.529070     8.990930     1.722038     1.534320
Cr    26.797962     8.990930     8.990930     1.534320
Cr     1.722038     8.990930    19.529070     1.534320
Cr    26.797962    19.529070    19.529070     1.534320
Cr     1.722038    19.529070     8.990930     1.534321
Cr    26.797962     8.990930    19.529070     1.534321
Cr     1.722038    19.529070    19.529070     1.534320
Cr    26.797962    19.529070     8.990930     1.534321
Cr     1.722038     8.990930     8.990930     1.534321
Cr     8.990930     8.990930     1.722038     1.534321
Cr    19.529070     8.990930    26.797962     1.534320
Cr    19.529070    19.529070     1.722038     1.534320
Cr     8.990930    19.529070    26.797962     1.534321
Cr     8.990930    26.797962    19.529070     1.534320
Cr     8.990930     1.722038     8.990930     1.534320
Cr    19.529070    26.797962     8.990930     1.534321
Cr    19.529070     1.722038    19.529070     1.534321
H      9.954906    23.884074     6.417285     0.104170
H      8.024102    26.654222     3.632022     0.103886
H      8.844908     2.188625    13.004550     0.107541
H     18.565094     4.635926     6.417285     0.104170
H     20.495898     1.865778     3.632022     0.103886
H     19.675092    26.331375    13.004550     0.107541
H     18.565094    23.884074    22.102715     0.104170
H     20.495898    26.654222    24.887978     0.103886
H     19.675092     2.188625    15.515450     0.107541
H      9.954906     4.635926    22.102715     0.104170
H      8.024102     1.865778    24.887978     0.103886
H      8.844908    26.331375    15.515450     0.107541
H      6.417285     9.954906    23.884074     0.104170
H      3.632022     8.024102    26.654222     0.103886
H     13.004550     8.844908     2.188625     0.107541
H      6.417285    18.565094     4.635926     0.104170
H      3.632022    20.495898     1.865778     0.103886
H     13.004550    19.675092    26.331375     0.107541
H     22.102715    18.565094    23.884074     0.104170
H     24.887978    20.495898    26.654222     0.103886
H     15.515450    19.675092     2.188625     0.107541
H     22.102715     9.954906     4.635926     0.104170
H     24.887978     8.024102     1.865778     0.103886
H     15.515450     8.844908    26.331375     0.107541
H     23.884074     6.417285     9.954906     0.104170
H     26.654222     3.632022     8.024102     0.103886
H      2.188625    13.004550     8.844908     0.107541
H      4.635926     6.417285    18.565094     0.104170
H      1.865778     3.632022    20.495898     0.103886
H     26.331375    13.004550    19.675092     0.107541
H     23.884074    22.102715    18.565094     0.104170
H     26.654222    24.887978    20.495898     0.103886
H      2.188625    15.515450    19.675092     0.107541
H      4.635926    22.102715     9.954906     0.104170
H      1.865778    24.887978     8.024102     0.103886
H     26.331375    15.515450     8.844908     0.107541
H     23.884074     9.954906    22.102715     0.104170
H     26.654222     8.024102    24.887978     0.103886
H      2.188625     8.844908    15.515450     0.107541
H      4.635926    18.565094    22.102715     0.104170
H      1.865778    20.495898    24.887978     0.103886
H     26.331375    19.675092    15.515450     0.107541
H     23.884074    18.565094     6.417285     0.104170
H     26.654222    20.495898     3.632022     0.103886
H      2.188625    19.675092    13.004550     0.107541
H      4.635926     9.954906     6.417285     0.104170
H      1.865778     8.024102     3.632022     0.103886
H     26.331375     8.844908    13.004550     0.107541
H      9.954906     6.417285     4.635926     0.104170
H      8.024102     3.632022     1.865778     0.103886
H      8.844908    13.004550    26.331375     0.107541
H     18.565094     6.417285    23.884074     0.104170
H     20.495898     3.632022    26.654222     0.103886
H     19.675092    13.004550     2.188625     0.107541
H     18.565094    22.102715     4.635926     0.104170
H     20.495898    24.887978     1.865778     0.103886
H     19.675092    15.515450    26.331375     0.107541
H      9.954906    22.102715    23.884074     0.104170
H      8.024102    24.887978    26.654222     0.103886
H      8.844908    15.515450     2.188625     0.107541
H      6.417285    23.884074    18.565094     0.104170
H      3.632022    26.654222    20.495898     0.103886
H     13.004550     2.188625    19.675092     0.107541
H      6.417285     4.635926     9.954906     0.104170
H      3.632022     1.865778     8.024102     0.103886
H     13.004550    26.331375     8.844908     0.107541
H     22.102715    23.884074     9.954906     0.104170
H     24.887978    26.654222     8.024102     0.103886
H     15.515450     2.188625     8.844908     0.107541
H     22.102715     4.635926    18.565094     0.104170
H     24.887978     1.865778    20.495898     0.103886
H     15.515450    26.331375    19.675092     0.107541
H     18.565094     4.635926    22.102715     0.104170
H     20.495898     1.865778    24.887978     0.103885
H     19.675092    26.331375    15.515450     0.107541
H      9.954906    23.884074    22.102715     0.104170
H      8.024102    26.654222    24.887978     0.103885
H      8.844908     2.188625    15.515450     0.107541
H      9.954906     4.635926     6.417285     0.104170
H      8.024102     1.865778     3.632022     0.103885
H      8.844908    26.331375    13.004550     0.107541
H     18.565094    23.884074     6.417285     0.104170
H     20.495898    26.654222     3.632022     0.103885
H     19.675092     2.188625    13.004550     0.107541
H     22.102715    18.565094     4.635926     0.104170
H     24.887978    20.495898     1.865778     0.103885
H     15.515450    19.675092    26.331375     0.107541
H     22.102715     9.954906    23.884074     0.104170
H     24.887978     8.024102    26.654222     0.103885
H     15.515450     8.844908     2.188625     0.107541
H      6.417285     9.954906     4.635926     0.104170
H      3.632022     8.024102     1.865778     0.103885
H     13.004550     8.844908    26.331375     0.107541
H      6.417285    18.565094    23.884074     0.104170
H      3.632022    20.495898    26.654222     0.103885
H     13.004550    19.675092     2.188625     0.107541
H      4.635926    22.102715    18.565094     0.104170
H      1.865778    24.887978    20.495898     0.103885
H     26.331375    15.515450    19.675092     0.107541
H     23.884074    22.102715     9.954906     0.104170
H     26.654222    24.887978     8.024102     0.103885
H      2.188625    15.515450     8.844908     0.107541
H      4.635926     6.417285     9.954906     0.104170
H      1.865778     3.632022     8.024102     0.103885
H     26.331375    13.004550     8.844908     0.107541
H     23.884074     6.417285    18.565094     0.104170
H     26.654222     3.632022    20.495898     0.103885
H      2.188625    13.004550    19.675092     0.107541
H      4.635926    18.565094     6.417285     0.104170
H      1.865778    20.495898     3.632022     0.103885
H     26.331375    19.675092    13.004550     0.107541
H     23.884074     9.954906     6.417285     0.104170
H     26.654222     8.024102     3.632022     0.103885
H      2.188625     8.844908    13.004550     0.107541
H      4.635926     9.954906    22.102715     0.104170
H      1.865778     8.024102    24.887978     0.103885
H     26.331375     8.844908    15.515450     0.107541
H     23.884074    18.565094    22.102715     0.104170
H     26.654222    20.495898    24.887978     0.103885
H      2.188625    19.675092    15.515450     0.107541
H     18.565094    22.102715    23.884074     0.104170
H     20.495898    24.887978    26.654222     0.103885
H     19.675092    15.515450     2.188625     0.107541
H      9.954906    22.102715     4.635926     0.104170
H      8.024102    24.887978     1.865778     0.103885
H      8.844908    15.515450    26.331375     0.107541
H      9.954906     6.417285    23.884074     0.104170
H      8.024102     3.632022    26.654222     0.103885
H      8.844908    13.004550     2.188625     0.107541
H     18.565094     6.417285     4.635926     0.104170
H     20.495898     3.632022     1.865778     0.103885
H     19.675092    13.004550    26.331375     0.107541
H     22.102715     4.635926     9.954906     0.104170
H     24.887978     1.865778     8.024102     0.103885
H     15.515450    26.331375     8.844908     0.107541
H     22.102715    23.884074    18.565094     0.104170
H     24.887978    26.654222    20.495898     0.103885
H     15.515450     2.188625    19.675092     0.107541
H      6.417285     4.635926    18.565094     0.104170
H      3.632022     1.865778    20.495898     0.103885
H     13.004550    26.331375    19.675092     0.107541
H      6.417285    23.884074     9.954906     0.104170
H      3.632022    26.654222     8.024102     0.103885
H     13.004550     2.188625     8.844908     0.107541
C      9.498871    24.103963     5.402544    -0.094051
C      8.663806    26.303996     6.232761     0.635858
C      8.940450    25.357988     5.144723    -0.041581
C      8.437927    25.626361     3.872731    -0.088192
C      8.846334     1.202688    13.564968    -0.091050
C     19.021129     4.416037     5.402544    -0.094051
C     19.856194     2.216004     6.232761     0.635858
C     19.579550     3.162012     5.144723    -0.041581
C     20.082073     2.893639     3.872731    -0.088191
C     19.673666    27.317312    13.564968    -0.091050
C     19.021129    24.103963    23.117456    -0.094051
C     19.856194    26.303996    22.287239     0.635858
C     19.579550    25.357988    23.375277    -0.041581
C     20.082073    25.626361    24.647269    -0.088192
C     19.673666     1.202688    14.955032    -0.091050
C      9.498871     4.416037    23.117456    -0.094050
C      8.663806     2.216004    22.287239     0.635858
C      8.940450     3.162012    23.375277    -0.041581
C      8.437927     2.893639    24.647269    -0.088191
C      8.846334    27.317312    14.955032    -0.091050
C      5.402544     9.498871    24.103963    -0.094051
C      6.232761     8.663806    26.303996     0.635858
C      5.144723     8.940450    25.357988    -0.041581
C      3.872731     8.437927    25.626361    -0.088191
C     13.564968     8.846334     1.202688    -0.091050
C      5.402544    19.021129     4.416037    -0.094050
C      6.232761    19.856194     2.216004     0.635858
C      5.144723    19.579550     3.162012    -0.041581
C      3.872731    20.082073     2.893639    -0.088191
C     13.564968    19.673666    27.317312    -0.091050
C     23.117456    19.021129    24.103963    -0.094051
C     22.287239    19.856194    26.303996     0.635858
C     23.375277    19.579550    25.357988    -0.041581
C     24.647269    20.082073    25.626361    -0.088192
C     14.955032    19.673666     1.202688    -0.091050
C     23.117456     9.498871     4.416037    -0.094050
C     22.287239     8.663806     2.216004     0.635858
C     23.375277     8.940450     3.162012    -0.041581
C     24.647269     8.437927     2.893639    -0.088191
C     14.955032     8.846334    27.317312    -0.091050
C     24.103963     5.402544     9.498871    -0.094050
C     26.303996     6.232761     8.663806     0.635858
C     25.357988     5.144723     8.940450    -0.041581
C     25.626361     3.872731     8.437927    -0.088192
C      1.202688    13.564968     8.846334    -0.091050
C      4.416037     5.402544    19.021129    -0.094050
C      2.216004     6.232761    19.856194     0.635858
C      3.162012     5.144723    19.579550    -0.041581
C      2.893639     3.872731    20.082073    -0.088191
C     27.317312    13.564968    19.673666    -0.091050
C     24.103963    23.117456    19.021129    -0.094051
C     26.303996    22.287239    19.856194     0.635858
C     25.357988    23.375277    19.579550    -0.041581
C     25.626361    24.647269    20.082073    -0.088192
C      1.202688    14.955032    19.673666    -0.091050
C      4.416037    23.117456     9.498871    -0.094051
C      2.216004    22.287239     8.663806     0.635858
C      3.162012    23.375277     8.940450    -0.041581
C      2.893639    24.647269     8.437927    -0.088191
C     27.317312    14.955032     8.846334    -0.091050
C     24.103963     9.498871    23.117456    -0.094050
C     26.303996     8.663806    22.287239     0.635858
C     25.357988     8.940450    23.375277    -0.041581
C     25.626361     8.437927    24.647269    -0.088191
C      1.202688     8.846334    14.955032    -0.091050
C      4.416037    19.021129    23.117456    -0.094051
C      2.216004    19.856194    22.287239     0.635858
C      3.162012    19.579550    23.375277    -0.041581
C      2.893639    20.082073    24.647269    -0.088192
C     27.317312    19.673666    14.955032    -0.091050
C     24.103963    19.021129     5.402544    -0.094050
C     26.303996    19.856194     6.232761     0.635858
C     25.357988    19.579550     5.144723    -0.041581
C     25.626361    20.082073     3.872731    -0.088191
C      1.202688    19.673666    13.564968    -0.091050
C      4.416037     9.498871     5.402544    -0.094051
C      2.216004     8.663806     6.232761     0.635858
C      3.162012     8.940450     5.144723    -0.041581
C      2.893639     8.437927     3.872731    -0.088192
C     27.317312     8.846334    13.564968    -0.091050
C      9.498871     5.402544     4.416037    -0.094051
C      8.663806     6.232761     2.216004     0.635858
C      8.940450     5.144723     3.162012    -0.041581
C      8.437927     3.872731     2.893639    -0.088191
C      8.846334    13.564968    27.317312    -0.091050
C     19.021129     5.402544    24.103963    -0.094050
C     19.856194     6.232761    26.303996     0.635858
C     19.579550     5.144723    25.357988    -0.041581
C     20.082073     3.872731    25.626361    -0.088191
C     19.673666    13.564968     1.202688    -0.091050
C     19.021129    23.117456     4.416037    -0.094050
C     19.856194    22.287239     2.216004     0.635858
C     19.579550    23.375277     3.162012    -0.041581
C     20.082073    24.647269     2.893639    -0.088191
C     19.673666    14.955032    27.317312    -0.091050
C      9.498871    23.117456    24.103963    -0.094050
C      8.663806    22.287239    26.303996     0.635858
C      8.940450    23.375277    25.357988    -0.041581
C      8.437927    24.647269    25.626361    -0.088191
C      8.846334    14.955032     1.202688    -0.091050
C      5.402544    24.103963    19.021129    -0.094050
C      6.232761    26.303996    19.856194     0.635858
C      5.144723    25.357988    19.579550    -0.041581
C      3.872731    25.626361    20.082073    -0.088192
C     13.564968     1.202688    19.673666    -0.091050
C      5.402544     4.416037     9.498871    -0.094051
C      6.232761     2.216004     8.663806     0.635858
C      5.144723     3.162012     8.940450    -0.041581
C      3.872731     2.893639     8.437927    -0.088192
C     13.564968    27.317312     8.846334    -0.091050
C     23.117456    24.103963     9.498871    -0.094051
C     22.287239    26.303996     8.663806     0.635858
C     23.375277    25.357988     8.940450    -0.041581
C     24.647269    25.626361     8.437927    -0.088191
C     14.955032     1.202688     8.846334    -0.091050
C     23.117456     4.416037    19.021129    -0.094050
C     22.287239     2.216004    19.856194     0.635858
C     23.375277     3.162012    19.579550    -0.041581
C     24.647269     2.893639    20.082073    -0.088191
C     14.955032    27.317312    19.673666    -0.091050
C     19.021129     4.416037    23.117456    -0.094048
C     19.856194     2.216004    22.287239     0.635858
C     19.579550     3.162012    23.375277    -0.041582
C     20.082073     2.893639    24.647269    -0.088182
C     19.673666    27.317312    14.955032    -0.091044
C      9.498871    24.103963    23.117456    -0.094048
C      8.663806    26.303996    22.287239     0.635858
C      8.940450    25.357988    23.375277    -0.041582
C      8.437927    25.626361    24.647269    -0.088182
C      8.846334     1.202688    14.955032    -0.091044
C      9.498871     4.416037     5.402544    -0.094048
C      8.663806     2.216004     6.232761     0.635858
C      8.940450     3.162012     5.144723    -0.041582
C      8.437927     2.893639     3.872731    -0.088182
C      8.846334    27.317312    13.564968    -0.091044
C     19.021129    24.103963     5.402544    -0.094048
C     19.856194    26.303996     6.232761     0.635858
C     19.579550    25.357988     5.144723    -0.041582
C     20.082073    25.626361     3.872731    -0.088182
C     19.673666     1.202688    13.564968    -0.091044
C     23.117456    19.021129     4.416037    -0.094048
C     22.287239    19.856194     2.216004     0.635858
C     23.375277    19.579550     3.162012    -0.041582
C     24.647269    20.082073     2.893639    -0.088182
C     14.955032    19.673666    27.317312    -0.091044
C     23.117456     9.498871    24.103963    -0.094048
C     22.287239     8.663806    26.303996     0.635858
C     23.375277     8.940450    25.357988    -0.041582
C     24.647269     8.437927    25.626361    -0.088182
C     14.955032     8.846334     1.202688    -0.091044
C      5.402544     9.498871     4.416037    -0.094048
C      6.232761     8.663806     2.216004     0.635858
C      5.144723     8.940450     3.162012    -0.041582
C      3.872731     8.437927     2.893639    -0.088182
C     13.564968     8.846334    27.317312    -0.091044
C      5.402544    19.021129    24.103963    -0.094048
C      6.232761    19.856194    26.303996     0.635858
C      5.144723    19.579550    25.357988    -0.041582
C      3.872731    20.082073    25.626361    -0.088182
C     13.564968    19.673666     1.202688    -0.091044
C      4.416037    23.117456    19.021129    -0.094048
C      2.216004    22.287239    19.856194     0.635858
C      3.162012    23.375277    19.579550    -0.041582
C      2.893639    24.647269    20.082073    -0.088182
C     27.317312    14.955032    19.673666    -0.091044
C     24.103963    23.117456     9.498871    -0.094048
C     26.303996    22.287239     8.663806     0.635858
C     25.357988    23.375277     8.940450    -0.041582
C     25.626361    24.647269     8.437927    -0.088182
C      1.202688    14.955032     8.846334    -0.091044
C      4.416037     5.402544     9.498871    -0.094048
C      2.216004     6.232761     8.663806     0.635858
C      3.162012     5.144723     8.940450    -0.041582
C      2.893639     3.872731     8.437927    -0.088182
C     27.317312    13.564968     8.846334    -0.091044
C     24.103963     5.402544    19.021129    -0.094048
C     26.303996     6.232761    19.856194     0.635858
C     25.357988     5.144723    19.579550    -0.041582
C     25.626361     3.872731    20.082073    -0.088182
C      1.202688    13.564968    19.673666    -0.091044
C      4.416037    19.021129     5.402544    -0.094048
C      2.216004    19.856194     6.232761     0.635858
C      3.162012    19.579550     5.144723    -0.041582
C      2.893639    20.082073     3.872731    -0.088182
C     27.317312    19.673666    13.564968    -0.091044
C     24.103963     9.498871     5.402544    -0.094048
C     26.303996     8.663806     6.232761     0.635858
C     25.357988     8.940450     5.144723    -0.041582
C     25.626361     8.437927     3.872731    -0.088182
C      1.202688     8.846334    13.564968    -0.091044
C      4.416037     9.498871    23.117456    -0.094048
C      2.216004     8.663806    22.287239     0.635858
C      3.162012     8.940450    23.375277    -0.041582
C      2.893639     8.437927    24.647269    -0.088182
C     27.317312     8.846334    14.955032    -0.091044
C     24.103963    19.021129    23.117456    -0.094048
C     26.303996    19.856194    22.287239     0.635858
C     25.357988    19.579550    23.375277    -0.041582
C     25.626361    20.082073    24.647269    -0.088182
C      1.202688    19.673666    14.955032    -0.091044
C     19.021129    23.117456    24.103963    -0.094048
C     19.856194    22.287239    26.303996     0.635858
C     19.579550    23.375277    25.357988    -0.041582
C     20.082073    24.647269    25.626361    -0.088182
C     19.673666    14.955032     1.202688    -0.091044
C      9.498871    23.117456     4.416037    -0.094048
C      8.663806    22.287239     2.216004     0.635858
C      8.940450    23.375277     3.162012    -0.041582
C      8.437927    24.647269     2.893639    -0.088182
C      8.846334    14.955032    27.317312    -0.091044
C      9.498871     5.402544    24.103963    -0.094048
C      8.663806     6.232761    26.303996     0.635858
C      8.940450     5.144723    25.357988    -0.041582
C      8.437927     3.872731    25.626361    -0.088182
C      8.846334    13.564968     1.202688    -0.091044
C     19.021129     5.402544     4.416037    -0.094048
C     19.856194     6.232761     2.216004     0.635858
C     19.579550     5.144723     3.162012    -0.041582
C     20.082073     3.872731     2.893639    -0.088182
C     19.673666    13.564968    27.317312    -0.091044
C     23.117456     4.416037     9.498871    -0.094048
C     22.287239     2.216004     8.663806     0.635858
C     23.375277     3.162012     8.940450    -0.041582
C     24.647269     2.893639     8.437927    -0.088182
C     14.955032    27.317312     8.846334    -0.091044
C     23.117456    24.103963    19.021129    -0.094048
C     22.287239    26.303996    19.856194     0.635858
C     23.375277    25.357988    19.579550    -0.041582
C     24.647269    25.626361    20.082073    -0.088182
C     14.955032     1.202688    19.673666    -0.091044
C      5.402544     4.416037    19.021129    -0.094048
C      6.232761     2.216004    19.856194     0.635858
C      5.144723     3.162012    19.579550    -0.041582
C      3.872731     2.893639    20.082073    -0.088182
C     13.564968    27.317312    19.673666    -0.091044
C      5.402544    24.103963     9.498871    -0.094048
C      6.232761    26.303996     8.663806     0.635858
C      5.144723    25.357988     8.940450    -0.041582
C      3.872731    25.626361     8.437927    -0.088182
C     13.564968     1.202688     8.846334    -0.091044
C      8.868009     0.000000    11.395166     0.594220
C      8.848045     0.000000    12.859953    -0.024487
C     19.651991     0.000000    11.395166     0.594220
C     19.671955     0.000000    12.859953    -0.024487
C     19.651991     0.000000    17.124834     0.594220
C     19.671955     0.000000    15.660047    -0.024487
C      8.868009     0.000000    17.124834     0.594220
C      8.848045     0.000000    15.660047    -0.024487
C     11.395166     8.868009     0.000000     0.594220
C     12.859953     8.848045     0.000000    -0.024487
C     11.395166    19.651991     0.000000     0.594220
C     12.859953    19.671955     0.000000    -0.024487
C     17.124834    19.651991     0.000000     0.594220
C     15.660047    19.671955     0.000000    -0.024487
C     17.124834     8.868009     0.000000     0.594220
C     15.660047     8.848045     0.000000    -0.024487
C      0.000000    11.395166     8.868009     0.594220
C      0.000000    12.859953     8.848045    -0.024487
C      0.000000    11.395166    19.651991     0.594220
C      0.000000    12.859953    19.671955    -0.024487
C      0.000000    17.124834    19.651991     0.594220
C      0.000000    15.660047    19.671955    -0.024487
C      0.000000    17.124834     8.868009     0.594220
C      0.000000    15.660047     8.848045    -0.024487
C      0.000000     8.868009    17.124834     0.594220
C      0.000000     8.848045    15.660047    -0.024487
C      0.000000    19.651991    17.124834     0.594220
C      0.000000    19.671955    15.660047    -0.024487
C      0.000000    19.651991    11.395166     0.594220
C      0.000000    19.671955    12.859953    -0.024487
C      0.000000     8.868009    11.395166     0.594220
C      0.000000     8.848045    12.859953    -0.024487
C      8.868009    11.395166     0.000000     0.594220
C      8.848045    12.859953     0.000000    -0.024487
C     19.651991    11.395166     0.000000     0.594220
C     19.671955    12.859953     0.000000    -0.024487
C     19.651991    17.124834     0.000000     0.594220
C     19.671955    15.660047     0.000000    -0.024487
C      8.868009    17.124834     0.000000     0.594220
C      8.848045    15.660047     0.000000    -0.024487
C     11.395166     0.000000    19.651991     0.594220
C     12.859953     0.000000    19.671955    -0.024487
C     11.395166     0.000000     8.868009     0.594220
C     12.859953     0.000000     8.848045    -0.024487
C     17.124834     0.000000     8.868009     0.594220
C     15.660047     0.000000     8.848045    -0.024487
C     17.124834     0.000000    19.651991     0.594220
C     15.660047     0.000000    19.671955    -0.024487
O      9.165472    26.097511     7.373561    -0.602049
O      7.860397    27.238596     5.984922    -0.603210
O      8.871146    27.348398    10.764304    -0.613255
O     19.354528     2.422489     7.373561    -0.602049
O     20.659603     1.281404     5.984922    -0.603210
O     19.648854     1.171602    10.764304    -0.613255
O     19.354528    26.097511    21.146439    -0.602049
O     20.659603    27.238596    22.535078    -0.603210
O     19.648854    27.348398    17.755696    -0.613255
O      9.165472     2.422489    21.146439    -0.602049
O      7.860397     1.281404    22.535078    -0.603210
O      8.871146     1.171602    17.755696    -0.613255
O      7.373561     9.165472    26.097511    -0.602049
O      5.984922     7.860397    27.238596    -0.603210
O     10.764304     8.871146    27.348398    -0.613255
O      7.373561    19.354528     2.422489    -0.602049
O      5.984922    20.659603     1.281404    -0.603210
O     10.764304    19.648854     1.171602    -0.613255
O     21.146439    19.354528    26.097511    -0.602049
O     22.535078    20.659603    27.238596    -0.603210
O     17.755696    19.648854    27.348398    -0.613255
O     21.146439     9.165472     2.422489    -0.602049
O     22.535078     7.860397     1.281404    -0.603210
O     17.755696     8.871146     1.171602    -0.613255
O     26.097511     7.373561     9.165472    -0.602049
O     27.238596     5.984922     7.860397    -0.603210
O     27.348398    10.764304     8.871146    -0.613255
O      2.422489     7.373561    19.354528    -0.602049
O      1.281404     5.984922    20.659603    -0.603210
O      1.171602    10.764304    19.648854    -0.613255
O     26.097511    21.146439    19.354528    -0.602049
O     27.238596    22.535078    20.659603    -0.603210
O     27.348398    17.755696    19.648854    -0.613255
O      2.422489    21.146439     9.165472    -0.602049
O      1.281404    22.535078     7.860397    -0.603210
O      1.171602    17.755696     8.871146    -0.613255
O     26.097511     9.165472    21.146439    -0.602049
O     27.238596     7.860397    22.535078    -0.603210
O     27.348398     8.871146    17.755696    -0.613255
O      2.422489    19.354528    21.146439    -0.602049
O      1.281404    20.659603    22.535078    -0.603210
O      1.171602    19.648854    17.755696    -0.613255
O     26.097511    19.354528     7.373561    -0.602049
O     27.238596    20.659603     5.984922    -0.603210
O     27.348398    19.648854    10.764304    -0.613255
O      2.422489     9.165472     7.373561    -0.602049
O      1.281404     7.860397     5.984922    -0.603210
O      1.171602     8.871146    10.764304    -0.613255
O      9.165472     7.373561     2.422489    -0.602049
O      7.860397     5.984922     1.281404    -0.603210
O      8.871146    10.764304     1.171602    -0.613255
O     19.354528     7.373561    26.097511    -0.602049
O     20.659603     5.984922    27.238596    -0.603210
O     19.648854    10.764304    27.348398    -0.613255
O     19.354528    21.146439     2.422489    -0.602049
O     20.659603    22.535078     1.281404    -0.603210
O     19.648854    17.755696     1.171602    -0.613255
O      9.165472    21.146439    26.097511    -0.602049
O      7.860397    22.535078    27.238596    -0.603210
O      8.871146    17.755696    27.348398    -0.613255
O      7.373561    26.097511    19.354528    -0.602049
O      5.984922    27.238596    20.659603    -0.603210
O     10.764304    27.348398    19.648854    -0.613255
O      7.373561     2.422489     9.165472    -0.602049
O      5.984922     1.281404     7.860397    -0.603210
O     10.764304     1.171602     8.871146    -0.613255
O     21.146439    26.097511     9.165472    -0.602049
O     22.535078    27.238596     7.860397    -0.603210
O     17.755696    27.348398     8.871146    -0.613255
O     21.146439     2.422489    19.354528    -0.602049
O     22.535078     1.281404    20.659603    -0.603210
O     17.755696     1.171602    19.648854    -0.613255
O     19.354528     2.422489    21.146439    -0.602049
O     20.659603     1.281404    22.535078    -0.603210
O     19.648854     1.171602    17.755696    -0.613255
O      9.165472    26.097511    21.146439    -0.602049
O      7.860397    27.238596    22.535078    -0.603210
O      8.871146    27.348398    17.755696    -0.613254
O      9.165472     2.422489     7.373561    -0.602049
O      7.860397     1.281404     5.984922    -0.603210
O      8.871146     1.171602    10.764304    -0.613254
O     19.354528    26.097511     7.373561    -0.602049
O     20.659603    27.238596     5.984922    -0.603210
O     19.648854    27.348398    10.764304    -0.613255
O     21.146439    19.354528     2.422489    -0.602049
O     22.535078    20.659603     1.281404    -0.603210
O     17.755696    19.648854     1.171602    -0.613255
O     21.146439     9.165472    26.097511    -0.602049
O     22.535078     7.860397    27.238596    -0.603210
O     17.755696     8.871146    27.348398    -0.613255
O      7.373561     9.165472     2.422489    -0.602049
O      5.984922     7.860397     1.281404    -0.603210
O     10.764304     8.871146     1.171602    -0.613255
O      7.373561    19.354528    26.097511    -0.602049
O      5.984922    20.659603    27.238596    -0.603210
O     10.764304    19.648854    27.348398    -0.613255
O      2.422489    21.146439    19.354528    -0.602049
O      1.281404    22.535078    20.659603    -0.603210
O      1.171602    17.755696    19.648854    -0.613255
O     26.097511    21.146439     9.165472    -0.602049
O     27.238596    22.535078     7.860397    -0.603210
O     27.348398    17.755696     8.871146    -0.613255
O      2.422489     7.373561     9.165472    -0.602049
O      1.281404     5.984922     7.860397    -0.603210
O      1.171602    10.764304     8.871146    -0.613255
O     26.097511     7.373561    19.354528    -0.602049
O     27.238596     5.984922    20.659603    -0.603210
O     27.348398    10.764304    19.648854    -0.613255
O      2.422489    19.354528     7.373561    -0.602049
O      1.281404    20.659603     5.984922    -0.603210
O      1.171602    19.648854    10.764304    -0.613255
O     26.097511     9.165472     7.373561    -0.602049
O     27.238596     7.860397     5.984922    -0.603210
O     27.348398     8.871146    10.764304    -0.613255
O      2.422489     9.165472    21.146439    -0.602049
O      1.281404     7.860397    22.535078    -0.603210
O      1.171602     8.871146    17.755696    -0.613254
O     26.097511    19.354528    21.146439    -0.602049
O     27.238596    20.659603    22.535078    -0.603210
O     27.348398    19.648854    17.755696    -0.613255
O     19.354528    21.146439    26.097511    -0.602049
O     20.659603    22.535078    27.238596    -0.603210
O     19.648854    17.755696    27.348398    -0.613255
O      9.165472    21.146439     2.422489    -0.602049
O      7.860397    22.535078     1.281404    -0.603210
O      8.871146    17.755696     1.171602    -0.613255
O      9.165472     7.373561    26.097511    -0.602049
O      7.860397     5.984922    27.238596    -0.603210
O      8.871146    10.764304    27.348398    -0.613255
O     19.354528     7.373561     2.422489    -0.602049
O     20.659603     5.984922     1.281404    -0.603210
O     19.648854    10.764304     1.171602    -0.613254
O     21.146439     2.422489     9.165472    -0.602049
O     22.535078     1.281404     7.860397    -0.603210
O     17.755696     1.171602     8.871146    -0.613254
O     21.146439    26.097511    19.354528    -0.602049
O     22.535078    27.238596    20.659603    -0.603210
O     17.755696    27.348398    19.648854    -0.613254
O      7.373561     2.422489    19.354528    -0.602049
O      5.984922     1.281404    20.659603    -0.603210
O     10.764304     1.171602    19.648854    -0.613254
O      7.373561    26.097511     9.165472    -0.602049
O      5.984922    27.238596     7.860397    -0.603210
O     10.764304    27.348398     8.871146    -0.613254
O      8.332403     0.000000     8.332403    -0.982924
O     20.187597     0.000000     8.332403    -0.982925
O     20.187597     0.000000    20.187597    -0.982924
O      8.332403     0.000000    20.187597    -0.982925
O      8.332403     8.332403     0.000000    -0.982924
O      8.332403    20.187597     0.000000    -0.982924
O     20.187597    20.187597     0.000000    -0.982924
O     20.187597     8.332403     0.000000    -0.982924
O      0.000000     8.332403     8.332403    -0.982924
O      0.000000     8.332403    20.187597    -0.982924
O      0.000000    20.187597    20.187597    -0.982924
O      0.000000    20.187597     8.332403    -0.982924

The following XYZ coordinates are in angstroms. Other properties are in atomic units.
The sperically averaged electron density of each atom fit to a function of the form exp(a - br)
eigen_1, eigen_2 and eigen_3 are the three eigenvalues of traceless quadrupole moment tensor
  atom number  atomic symbol              X              Y              Z     net charge C6 coefficient C8 coefficient C10 coefficient fluctuating dipole atomic polarizability isotropic forcefield polarizability              a              b squared Pearson coefficient          <r^3>          <r^4>         wp_QDO          m_QDO          q_QDO       dipole_x       dipole_y       dipole_z         dipole            Qxy            Qxz            Qyz     Q(x^2-y^2)  Q(3z^2 - R^2)        eigen_1        eigen_2        eigen_3 static polarizability      alpha(xx)      alpha(xy)      alpha(xz)      alpha(yy)      alpha(yz)      alpha(zz) atomic spin moment
            1             Cr       6.985404       0.000000       6.985404       1.502511      84.177151 0.11829216E+04  0.33423237E+05                                15.597238                           11.173172       0.420768       2.077860                    0.995221      40.066192     101.651323       0.547754       0.395757      -1.151828      -0.016938      -0.000000      -0.016938       0.023955       0.000000       0.042464      -0.000000       0.112642       0.112642      -0.075094      -0.004917       0.080012             22.067240      17.033321       0.000002      -6.214993      32.135079      -0.000003      17.033321           2.764342
            2             Cr      21.534596       0.000000       6.985404       1.502512      84.176962 0.11829187E+04  0.33423135E+05                                15.597215                           11.173158       0.420768       2.077861                    0.995221      40.066144     101.651148       0.547754       0.395757      -1.151828       0.016939      -0.000000      -0.016939       0.023956       0.000000      -0.042466       0.000000       0.112644       0.112643      -0.075096      -0.004918       0.080014             22.067203      17.033295       0.000001       6.214982      32.135020       0.000001      17.033295           2.764340
            3             Cr      21.534596       0.000000      21.534596       1.502511      84.177119 0.11829211E+04  0.33423219E+05                                15.597235                           11.173170       0.420768       2.077861                    0.995221      40.066182     101.651291       0.547754       0.395757      -1.151828       0.016939       0.000000       0.016939       0.023955      -0.000000       0.042465       0.000000       0.112642       0.112642      -0.075095      -0.004917       0.080012             22.067235      17.033318      -0.000003      -6.214992      32.135071       0.000003      17.033317           2.764341
            4             Cr       6.985404       0.000000      21.534596       1.502512      84.177004 0.11829194E+04  0.33423158E+05                                15.597220                           11.173161       0.420768       2.077861                    0.995221      40.066156     101.651189       0.547754       0.395757      -1.151828      -0.016939       0.000000       0.016939       0.023956      -0.000000      -0.042466       0.000000       0.112643       0.112643      -0.075096      -0.004918       0.080014             22.067211      17.033301      -0.000002       6.214984      32.135031      -0.000002      17.033300           2.764340
            5             Cr       6.985404       6.985404       0.000000       1.502511      84.177074 0.11829204E+04  0.33423194E+05                                15.597228                           11.173165       0.420768       2.077861                    0.995221      40.066174     101.651251       0.547754       0.395757      -1.151828      -0.016939      -0.016939       0.000000       0.023955       0.042465      -0.000000       0.000000       0.000000      -0.225285      -0.075095      -0.004918       0.080013             22.067225      17.033310      -6.214989      -0.000002      17.033310       0.000001      32.135054           2.764342
            6             Cr       6.985404      21.534596       0.000000       1.502511      84.177114 0.11829210E+04  0.33423215E+05                                15.597233                           11.173169       0.420768       2.077861                    0.995221      40.066183     101.651287       0.547754       0.395757      -1.151828      -0.016939       0.016939      -0.000000       0.023955      -0.042465      -0.000000       0.000000       0.000000      -0.225284      -0.075095      -0.004917       0.080012             22.067233      17.033316       6.214991       0.000004      17.033316       0.000002      32.135068           2.764341
            7             Cr      21.534596      21.534596       0.000000       1.502511      84.177131 0.11829213E+04  0.33423225E+05                                15.597234                           11.173169       0.420768       2.077860                    0.995221      40.066190     101.651306       0.547754       0.395757      -1.151828       0.016938       0.016938       0.000000       0.023954       0.042464       0.000000      -0.000000       0.000000      -0.225284      -0.075095      -0.004917       0.080012             22.067235      17.033317      -6.214991       0.000001      17.033317      -0.000002      32.135071           2.764342
            8             Cr      21.534596       6.985404       0.000000       1.502511      84.177121 0.11829211E+04  0.33423221E+05                                15.597236                           11.173171       0.420768       2.077861                    0.995221      40.066180     101.651292       0.547754       0.395757      -1.151828       0.016939      -0.016939      -0.000000       0.023955      -0.042465      -0.000000      -0.000000      -0.000000      -0.225285      -0.075095      -0.004917       0.080012             22.067237      17.033319       6.214992      -0.000002      17.033319      -0.000002      32.135073           2.764342
            9             Cr       0.000000       6.985404       6.985404       1.502511      84.177145 0.11829215E+04  0.33423234E+05                                15.597237                           11.173171       0.420768       2.077860                    0.995221      40.066191     101.651318       0.547754       0.395757      -1.151828       0.000000      -0.016938      -0.016938       0.023955      -0.000000       0.000000       0.042464      -0.112642       0.112642      -0.075095      -0.004917       0.080012             22.067239      32.135076      -0.000003       0.000002      17.033320      -6.214992      17.033320           2.764341
           10             Cr       0.000000       6.985404      21.534596       1.502511      84.177099 0.11829208E+04  0.33423208E+05                                15.597233                           11.173169       0.420768       2.077861                    0.995221      40.066176     101.651273       0.547754       0.395757      -1.151828      -0.000000      -0.016939       0.016939       0.023955      -0.000000       0.000000      -0.042465      -0.112642       0.112642      -0.075095      -0.004917       0.080012             22.067231      32.135064       0.000002       0.000002      17.033315       6.214991      17.033315           2.764341
           11             Cr       0.000000      21.534596      21.534596       1.502511      84.177171 0.11829219E+04  0.33423248E+05                                15.597240                           11.173173       0.420768       2.077860                    0.995221      40.066199     101.651343       0.547754       0.395757      -1.151828       0.000000       0.016938       0.016938       0.023954       0.000000      -0.000000       0.042464      -0.112642       0.112642      -0.075094      -0.004917       0.080011             22.067243      32.135082       0.000002      -0.000002      17.033324      -6.214994      17.033323           2.764342
           12             Cr       0.000000      21.534596       6.985404       1.502512      84.177077 0.11829205E+04  0.33423198E+05                                15.597227                           11.173165       0.420769       2.077861                    0.995221      40.066179     101.651260       0.547754       0.395757      -1.151828      -0.000000       0.016939      -0.016939       0.023955       0.000000      -0.000000      -0.042465      -0.112643       0.112642      -0.075095      -0.004917       0.080012             22.067222      32.135051      -0.000002      -0.000001      17.033308       6.214987      17.033308           2.764341
           13             Cr       8.990930      26.797962       8.990930       1.534320      87.726136 0.11449874E+04  0.32119956E+05                                16.042123                           11.006832       0.341103       2.059516                    0.994633      39.679709     100.627786       0.550271       0.396785      -1.149967       0.008071      -0.020524       0.008071       0.023484      -0.040125      -0.021882      -0.040125      -0.082386      -0.082386      -0.074269      -0.005580       0.079849             24.476197      28.437738       7.271026       1.362596      16.553114       7.271027      28.437738           2.718667
           14             Cr      19.529070       1.722038       8.990930       1.534321      87.725926 0.11449846E+04  0.32119857E+05                                16.042097                           11.006818       0.341103       2.059516                    0.994633      39.679660     100.627604       0.550271       0.396785      -1.149967      -0.008071       0.020525       0.008071       0.023485      -0.040126       0.021881       0.040126      -0.082389      -0.082389      -0.074270      -0.005582       0.079851             24.476151      28.437684       7.271010      -1.362591      16.553086      -7.271011      28.437684           2.718665
           15             Cr      19.529070      26.797962      19.529070       1.534320      87.726052 0.11449863E+04  0.32119919E+05                                16.042111                           11.006826       0.341103       2.059516                    0.994633      39.679694     100.627719       0.550271       0.396785      -1.149967      -0.008071      -0.020524      -0.008071       0.023484       0.040126      -0.021882       0.040126      -0.082387      -0.082387      -0.074269      -0.005581       0.079850             24.476176      28.437715      -7.271019       1.362594      16.553101      -7.271019      28.437711           2.718666
           16             Cr       8.990930       1.722038      19.529070       1.534321      87.725998 0.11449855E+04  0.32119891E+05                                16.042106                           11.006823       0.341103       2.059516                    0.994633      39.679676     100.627666       0.550271       0.396785      -1.149967       0.008071       0.020524      -0.008071       0.023485       0.040126       0.021882      -0.040126      -0.082388      -0.082388      -0.074270      -0.005581       0.079851             24.476168      28.437705      -7.271016      -1.362593      16.553096       7.271017      28.437702           2.718665
           17             Cr       8.990930       8.990930      26.797962       1.534321      87.726024 0.11449860E+04  0.32119906E+05                                16.042106                           11.006823       0.341103       2.059516                    0.994633      39.679690     100.627695       0.550271       0.396785      -1.149967       0.008071       0.008071      -0.020524       0.023484      -0.021882      -0.040126      -0.040126       0.000000       0.164775      -0.074269      -0.005581       0.079850             24.476168      28.437705       1.362593       7.271017      28.437703       7.271015      16.553096           2.718666
           18             Cr       8.990930      19.529070       1.722038       1.534321      87.726083 0.11449867E+04  0.32119932E+05                                16.042114                           11.006827       0.341103       2.059516                    0.994633      39.679701     100.627743       0.550271       0.396785      -1.149967       0.008071      -0.008071       0.020524       0.023484       0.021882       0.040125      -0.040125       0.000000       0.164773      -0.074269      -0.005580       0.079849             24.476183      28.437722      -1.362595      -7.271022      28.437721       7.271021      16.553105           2.718666
           19             Cr      19.529070      19.529070      26.797962       1.534320      87.726107 0.11449871E+04  0.32119945E+05                                16.042117                           11.006829       0.341103       2.059516                    0.994633      39.679709     100.627767       0.550271       0.396785      -1.149967      -0.008071      -0.008071      -0.020524       0.023484      -0.021882       0.040125       0.040125       0.000000       0.164772      -0.074269      -0.005580       0.079849             24.476187      28.437726       1.362595      -7.271024      28.437726      -7.271023      16.553109           2.718667
           20             Cr      19.529070       8.990930       1.722038       1.534320      87.726083 0.11449867E+04  0.32119932E+05                                16.042117                           11.006829       0.341102       2.059516                    0.994633      39.679696     100.627741       0.550271       0.396785      -1.149967      -0.008071       0.008071       0.020524       0.023484       0.021882      -0.040126       0.040126       0.000000       0.164774      -0.074269      -0.005580       0.079849             24.476186      28.437724      -1.362595       7.271023      28.437726      -7.271022      16.553108           2.718666
           21             Cr      26.797962       8.990930       8.990930       1.534320      87.726126 0.11449872E+04  0.32119952E+05                                16.042120                           11.006831       0.341103       2.059516                    0.994633      39.679710     100.627780       0.550271       0.396785      -1.149967      -0.020524       0.008071       0.008071       0.023484      -0.040125      -0.040125      -0.021882       0.082386      -0.082386      -0.074269      -0.005580       0.079849             24.476193      16.553112       7.271025       7.271025      28.437733       1.362596      28.437735           2.718667
           22             Cr       1.722038       8.990930      19.529070       1.534320      87.726088 0.11449868E+04  0.32119936E+05                                16.042114                           11.006827       0.341103       2.059516                    0.994633      39.679705     100.627751       0.550271       0.396785      -1.149967       0.020524       0.008071      -0.008071       0.023484       0.040125      -0.040125       0.021882       0.082387      -0.082387      -0.074269      -0.005580       0.079849             24.476181      16.553104      -7.271021       7.271020      28.437720      -1.362594      28.437720           2.718667
           23             Cr      26.797962      19.529070      19.529070       1.534320      87.726113 0.11449872E+04  0.32119949E+05                                16.042117                           11.006829       0.341103       2.059516                    0.994633      39.679711     100.627774       0.550271       0.396785      -1.149967      -0.020523      -0.008071      -0.008071       0.023484       0.040125       0.040125      -0.021882       0.082386      -0.082386      -0.074269      -0.005580       0.079849             24.476187      16.553108      -7.271023      -7.271023      28.437728       1.362595      28.437727           2.718667
           24             Cr       1.722038      19.529070       8.990930       1.534321      87.726100 0.11449869E+04  0.32119938E+05                                16.042117                           11.006829       0.341103       2.059516                    0.994633      39.679702     100.627755       0.550271       0.396785      -1.149967       0.020524      -0.008071       0.008071       0.023484      -0.040125       0.040125       0.021882       0.082386      -0.082386      -0.074269      -0.005580       0.079849             24.476188      16.553109       7.271024      -7.271023      28.437728      -1.362594      28.437729           2.718666
           25             Cr      26.797962       8.990930      19.529070       1.534321      87.726071 0.11449865E+04  0.32119924E+05                                16.042114                           11.006827       0.341103       2.059516                    0.994633      39.679694     100.627729       0.550271       0.396785      -1.149967      -0.020524       0.008071      -0.008071       0.023484      -0.040125       0.040125       0.021882       0.082387      -0.082387      -0.074269      -0.005580       0.079849             24.476183      16.553105       7.271022      -7.271022      28.437723      -1.362594      28.437722           2.718666
           26             Cr       1.722038      19.529070      19.529070       1.534320      87.726149 0.11449876E+04  0.32119964E+05                                16.042122                           11.006832       0.341103       2.059516                    0.994633      39.679718     100.627802       0.550271       0.396785      -1.149967       0.020523      -0.008071      -0.008071       0.023484      -0.040125      -0.040125      -0.021882       0.082386      -0.082386      -0.074269      -0.005580       0.079848             24.476196      16.553113       7.271026       7.271026      28.437738       1.362596      28.437737           2.718667
           27             Cr      26.797962      19.529070       8.990930       1.534321      87.726089 0.11449868E+04  0.32119936E+05                                16.042114                           11.006827       0.341104       2.059516                    0.994633      39.679706     100.627752       0.550271       0.396785      -1.149967      -0.020524      -0.008071       0.008071       0.023484       0.040125      -0.040125       0.021882       0.082386      -0.082386      -0.074269      -0.005580       0.079849             24.476181      16.553105      -7.271021       7.271022      28.437718      -1.362594      28.437719           2.718666
           28             Cr       1.722038       8.990930       8.990930       1.534321      87.726098 0.11449869E+04  0.32119940E+05                                16.042116                           11.006829       0.341103       2.059516                    0.994633      39.679705     100.627758       0.550271       0.396785      -1.149967       0.020524       0.008071       0.008071       0.023484       0.040125       0.040125      -0.021882       0.082386      -0.082386      -0.074269      -0.005580       0.079849             24.476186      16.553108      -7.271022      -7.271023      28.437725       1.362595      28.437726           2.718666
           29             Cr       8.990930       8.990930       1.722038       1.534321      87.725994 0.11449855E+04  0.32119891E+05                                16.042105                           11.006823       0.341103       2.059516                    0.994633      39.679677     100.627666       0.550271       0.396785      -1.149967       0.008071       0.008071       0.020524       0.023485      -0.021881       0.040126       0.040126      -0.000000       0.164776      -0.074269      -0.005581       0.079850             24.476166      28.437702       1.362593      -7.271015      28.437701      -7.271016      16.553095           2.718665
           30             Cr      19.529070       8.990930      26.797962       1.534320      87.726060 0.11449864E+04  0.32119921E+05                                16.042114                           11.006827       0.341103       2.059516                    0.994633      39.679691     100.627721       0.550271       0.396785      -1.149967      -0.008071       0.008071      -0.020524       0.023484       0.021882       0.040126      -0.040126      -0.000000       0.164774      -0.074269      -0.005580       0.079850             24.476181      28.437719      -1.362594      -7.271021      28.437720       7.271022      16.553105           2.718666
           31             Cr      19.529070      19.529070       1.722038       1.534320      87.726129 0.11449873E+04  0.32119954E+05                                16.042120                           11.006831       0.341103       2.059516                    0.994633      39.679711     100.627783       0.550271       0.396785      -1.149967      -0.008071      -0.008071       0.020523       0.023484      -0.021882      -0.040125      -0.040125      -0.000000       0.164772      -0.074269      -0.005580       0.079848             24.476194      28.437734       1.362596       7.271025      28.437734       7.271026      16.553112           2.718667
           32             Cr       8.990930      19.529070      26.797962       1.534321      87.726023 0.11449860E+04  0.32119905E+05                                16.042107                           11.006824       0.341103       2.059516                    0.994633      39.679688     100.627694       0.550271       0.396785      -1.149967       0.008071      -0.008071      -0.020524       0.023484       0.021882      -0.040126       0.040126      -0.000000       0.164774      -0.074269      -0.005580       0.079850             24.476169      28.437706      -1.362593       7.271018      28.437704      -7.271017      16.553098           2.718665
           33             Cr       8.990930      26.797962      19.529070       1.534320      87.726025 0.11449859E+04  0.32119903E+05                                16.042109                           11.006825       0.341103       2.059516                    0.994633      39.679682     100.627688       0.550271       0.396785      -1.149967       0.008071      -0.020524      -0.008071       0.023485      -0.040126       0.021882       0.040126      -0.082388      -0.082388      -0.074270      -0.005581       0.079850             24.476175      28.437713       7.271020      -1.362593      16.553100      -7.271018      28.437711           2.718665
           34             Cr       8.990930       1.722038       8.990930       1.534320      87.726099 0.11449870E+04  0.32119943E+05                                16.042116                           11.006829       0.341103       2.059516                    0.994633      39.679707     100.627762       0.550271       0.396785      -1.149967       0.008071       0.020524       0.008071       0.023484       0.040125      -0.021882       0.040125      -0.082387      -0.082387      -0.074269      -0.005580       0.079849             24.476184      28.437722      -7.271022       1.362595      16.553107      -7.271022      28.437723           2.718667
           35             Cr      19.529070      26.797962       8.990930       1.534321      87.725938 0.11449848E+04  0.32119864E+05                                16.042097                           11.006819       0.341103       2.059516                    0.994633      39.679665     100.627616       0.550271       0.396785      -1.149967      -0.008071      -0.020525       0.008071       0.023485       0.040126       0.021881      -0.040126      -0.082389      -0.082389      -0.074270      -0.005581       0.079851             24.476152      28.437686      -7.271011      -1.362591      16.553086       7.271010      28.437685           2.718665
           36             Cr      19.529070       1.722038      19.529070       1.534321      87.726068 0.11449864E+04  0.32119923E+05                                16.042114                           11.006827       0.341103       2.059516                    0.994633      39.679693     100.627727       0.550271       0.396785      -1.149967      -0.008071       0.020524      -0.008071       0.023484      -0.040126      -0.021882      -0.040126      -0.082387      -0.082387      -0.074269      -0.005580       0.079849             24.476183      28.437723       7.271023       1.362595      16.553106       7.271021      28.437721           2.718666
           37              H       9.954906      23.884074       6.417285       0.104170       2.160682 0.18745570E+02  0.22109235E+03                                 2.491910                            2.324971      -1.257925       2.218619                    0.996625       4.075293      11.360242       0.480245       1.081354      -0.761475       0.025810      -0.010934       0.049327       0.056735      -0.012766       0.017016      -0.005138      -0.014380       0.028587      -0.024455      -0.000027       0.024482              2.565842       2.213831      -0.084153       0.525865       2.160987       0.151863       3.322709          -0.000073
           38              H       8.024102      26.654222       3.632022       0.103886       2.051978 0.17409929E+02  0.20208452E+03                                 2.421507                            2.248363      -1.224395       2.233890                    0.997067       4.060832      11.321992       0.484622       1.088848      -0.758263      -0.020335       0.052550      -0.012023       0.057616      -0.011682       0.013181      -0.006427      -0.033532       0.009590      -0.026210       0.001923       0.024287              2.508440       1.904879      -0.425369       0.015030       3.432514       0.051077       2.187928          -0.000218
           39              H       8.844908       2.188625      13.004550       0.107541       2.136067 0.18320993E+02  0.21502264E+03                                 2.479764                            2.302399      -1.280854       2.211924                    0.996776       4.056846      11.310517       0.480980       1.085034      -0.760220      -0.001377       0.049642      -0.028274       0.057145      -0.001118       0.001565      -0.004529      -0.046987      -0.002588      -0.023186      -0.001580       0.024766              2.585225       1.889166      -0.053108       0.033164       2.815599      -0.681755       3.050910          -0.000189
           40              H      18.565094       4.635926       6.417285       0.104170       2.160681 0.18745560E+02  0.22109222E+03                                 2.491910                            2.324971      -1.257925       2.218619                    0.996625       4.075291      11.360237       0.480245       1.081354      -0.761475      -0.025810       0.010934       0.049327       0.056735      -0.012766      -0.017016       0.005138      -0.014380       0.028587      -0.024455      -0.000027       0.024482              2.565842       2.213831      -0.084153      -0.525865       2.160987      -0.151863       3.322708          -0.000074
           41              H      20.495898       1.865778       3.632022       0.103886       2.051979 0.17409935E+02  0.20208461E+03                                 2.421508                            2.248364      -1.224395       2.233890                    0.997067       4.060832      11.321994       0.484622       1.088848      -0.758263       0.020335      -0.052550      -0.012023       0.057616      -0.011682      -0.013181       0.006427      -0.033532       0.009590      -0.026210       0.001923       0.024287              2.508441       1.904879      -0.425369      -0.015030       3.432515      -0.051077       2.187929          -0.000218
           42              H      19.675092      26.331375      13.004550       0.107541       2.136067 0.18320993E+02  0.21502264E+03                                 2.479764                            2.302399      -1.280854       2.211924                    0.996776       4.056846      11.310517       0.480980       1.085034      -0.760220       0.001377      -0.049642      -0.028274       0.057145      -0.001118      -0.001565       0.004529      -0.046987      -0.002588      -0.023186      -0.001580       0.024766              2.585225       1.889166      -0.053108      -0.033164       2.815599       0.681755       3.050909          -0.000189
           43              H      18.565094      23.884074      22.102715       0.104170       2.160678 0.18745518E+02  0.22109156E+03                                 2.491905                            2.324967      -1.257925       2.218619                    0.996625       4.075290      11.360225       0.480246       1.081353      -0.761476      -0.025810      -0.010934      -0.049327       0.056735       0.012766       0.017016       0.005138      -0.014380       0.028587      -0.024455      -0.000027       0.024482              2.565837       2.213827       0.084153       0.525863       2.160983      -0.151862       3.322701          -0.000074
           44              H      20.495898      26.654222      24.887978       0.103886       2.051976 0.17409907E+02  0.20208419E+03                                 2.421505                            2.248361      -1.224395       2.233890                    0.997067       4.060830      11.321983       0.484622       1.088847      -0.758263       0.020335       0.052550       0.012023       0.057616       0.011682       0.013181       0.006427      -0.033532       0.009590      -0.026210       0.001923       0.024287              2.508438       1.904877       0.425368       0.015030       3.432510      -0.051077       2.187926          -0.000218
           45              H      19.675092       2.188625      15.515450       0.107541       2.136067 0.18320991E+02  0.21502261E+03                                 2.479763                            2.302399      -1.280854       2.211924                    0.996776       4.056847      11.310518       0.480981       1.085034      -0.760220       0.001377       0.049642       0.028274       0.057145       0.001118       0.001565       0.004529      -0.046987      -0.002588      -0.023186      -0.001580       0.024766              2.585224       1.889165       0.053108       0.033164       2.815598       0.681755       3.050908          -0.000189
           46              H       9.954906       4.635926      22.102715       0.104170       2.160681 0.18745557E+02  0.22109217E+03                                 2.491909                            2.324970      -1.257925       2.218619                    0.996625       4.075292      11.360237       0.480246       1.081354      -0.761476       0.025810       0.010934      -0.049327       0.056735       0.012766      -0.017016      -0.005138      -0.014380       0.028587      -0.024455      -0.000027       0.024482              2.565841       2.213830       0.084153      -0.525865       2.160986       0.151863       3.322707          -0.000073
           47              H       8.024102       1.865778      24.887978       0.103886       2.051977 0.17409910E+02  0.20208423E+03                                 2.421505                            2.248361      -1.224395       2.233890                    0.997067       4.060831      11.321985       0.484622       1.088847      -0.758263      -0.020335      -0.052550       0.012023       0.057616       0.011682      -0.013181      -0.006427      -0.033532       0.009590      -0.026210       0.001923       0.024287              2.508438       1.904877       0.425368      -0.015030       3.432510       0.051077       2.187926          -0.000219
           48              H       8.844908      26.331375      15.515450       0.107541       2.136070 0.18321025E+02  0.21502313E+03                                 2.479767                            2.302402      -1.280854       2.211924                    0.996776       4.056848      11.310528       0.480980       1.085035      -0.760220      -0.001377      -0.049642       0.028274       0.057145       0.001118      -0.001565      -0.004529      -0.046987      -0.002588      -0.023186      -0.001580       0.024766              2.585228       1.889168       0.053108      -0.033164       2.815603      -0.681757       3.050914          -0.000188
           49              H       6.417285       9.954906      23.884074       0.104170       2.160677 0.18745516E+02  0.22109153E+03                                 2.491905                            2.324967      -1.257925       2.218619                    0.996625       4.075290      11.360225       0.480246       1.081353      -0.761476       0.049327       0.025810      -0.010934       0.056735       0.017016      -0.005138      -0.012766       0.021484       0.007277      -0.024455      -0.000027       0.024482              2.565836       3.322700       0.525863       0.151862       2.213827      -0.084153       2.160982          -0.000075
           50              H       3.632022       8.024102      26.654222       0.103886       2.051979 0.17409939E+02  0.20208467E+03                                 2.421508                            2.248364      -1.224395       2.233890                    0.997067       4.060832      11.321995       0.484621       1.088848      -0.758263      -0.012023      -0.020335       0.052550       0.057616       0.013181      -0.006427      -0.011682       0.021561       0.045503      -0.026210       0.001923       0.024287              2.508442       2.187929       0.015030       0.051077       1.904880      -0.425369       3.432516          -0.000218
           51              H      13.004550       8.844908       2.188625       0.107541       2.136063 0.18320955E+02  0.21502205E+03                                 2.479759                            2.302395      -1.280854       2.211924                    0.996776       4.056845      11.310506       0.480981       1.085033      -0.760221      -0.028274      -0.001377       0.049642       0.057145       0.001565      -0.004529      -0.001118       0.022199       0.071774      -0.023186      -0.001580       0.024766              2.585220       3.050903       0.033164      -0.681753       1.889163      -0.053107       2.815593          -0.000189
           52              H       6.417285      18.565094       4.635926       0.104170       2.160679 0.18745535E+02  0.22109182E+03                                 2.491907                            2.324968      -1.257925       2.218619                    0.996625       4.075291      11.360231       0.480246       1.081353      -0.761476       0.049327      -0.025810       0.010934       0.056735      -0.017016       0.005138      -0.012766       0.021483       0.007277      -0.024455      -0.000027       0.024482              2.565838       3.322703      -0.525864      -0.151863       2.213828      -0.084153       2.160984          -0.000074
           53              H       3.632022      20.495898       1.865778       0.103886       2.051978 0.17409929E+02  0.20208452E+03                                 2.421507                            2.248363      -1.224395       2.233890                    0.997067       4.060832      11.321992       0.484622       1.088848      -0.758263      -0.012023       0.020335      -0.052550       0.057616      -0.013181       0.006427      -0.011682       0.021561       0.045503      -0.026210       0.001923       0.024287              2.508440       2.187928      -0.015030      -0.051077       1.904879      -0.425369       3.432514          -0.000219
           54              H      13.004550      19.675092      26.331375       0.107541       2.136061 0.18320932E+02  0.21502170E+03                                 2.479757                            2.302393      -1.280854       2.211924                    0.996776       4.056844      11.310499       0.480982       1.085032      -0.760221      -0.028274       0.001377      -0.049642       0.057145      -0.001565       0.004529      -0.001118       0.022199       0.071774      -0.023186      -0.001580       0.024766              2.585217       3.050899      -0.033164       0.681752       1.889161      -0.053107       2.815590          -0.000189
           55              H      22.102715      18.565094      23.884074       0.104170       2.160677 0.18745509E+02  0.22109143E+03                                 2.491904                            2.324966      -1.257925       2.218619                    0.996625       4.075290      11.360224       0.480246       1.081353      -0.761476      -0.049327      -0.025810      -0.010934       0.056735       0.017016       0.005138       0.012766       0.021484       0.007277      -0.024455      -0.000027       0.024482              2.565836       3.322699       0.525863      -0.151862       2.213826       0.084153       2.160982          -0.000074
           56              H      24.887978      20.495898      26.654222       0.103886       2.051973 0.17409873E+02  0.20208367E+03                                 2.421500                            2.248358      -1.224395       2.233890                    0.997067       4.060829      11.321972       0.484623       1.088846      -0.758263       0.012023       0.020335       0.052550       0.057616       0.013181       0.006427       0.011682       0.021561       0.045503      -0.026210       0.001923       0.024287              2.508433       2.187923       0.015030      -0.051077       1.904875       0.425367       3.432503          -0.000218
           57              H      15.515450      19.675092       2.188625       0.107541       2.136062 0.18320945E+02  0.21502192E+03                                 2.479759                            2.302395      -1.280854       2.211924                    0.996776       4.056844      11.310503       0.480981       1.085033      -0.760221       0.028274       0.001377       0.049642       0.057145       0.001565       0.004529       0.001118       0.022199       0.071775      -0.023186      -0.001580       0.024766              2.585219       3.050902       0.033164       0.681753       1.889163       0.053107       2.815593          -0.000188
           58              H      22.102715       9.954906       4.635926       0.104170       2.160682 0.18745567E+02  0.22109232E+03                                 2.491910                            2.324972      -1.257925       2.218619                    0.996625       4.075292      11.360240       0.480245       1.081354      -0.761475      -0.049327       0.025810       0.010934       0.056735      -0.017016      -0.005138       0.012766       0.021483       0.007277      -0.024455      -0.000027       0.024482              2.565842       3.322709      -0.525865       0.151863       2.213831       0.084153       2.160987          -0.000073
           59              H      24.887978       8.024102       1.865778       0.103886       2.051979 0.17409933E+02  0.20208458E+03                                 2.421508                            2.248364      -1.224395       2.233890                    0.997067       4.060832      11.321994       0.484622       1.088848      -0.758263       0.012023      -0.020335      -0.052550       0.057616      -0.013181      -0.006427       0.011682       0.021561       0.045503      -0.026210       0.001923       0.024287              2.508441       2.187929      -0.015030       0.051077       1.904879       0.425369       3.432515          -0.000218
           60              H      15.515450       8.844908      26.331375       0.107541       2.136068 0.18321000E+02  0.21502274E+03                                 2.479764                            2.302400      -1.280854       2.211924                    0.996776       4.056847      11.310520       0.480980       1.085034      -0.760220       0.028274      -0.001377      -0.049642       0.057145      -0.001565      -0.004529       0.001118       0.022199       0.071774      -0.023186      -0.001580       0.024766              2.585225       3.050910      -0.033164      -0.681755       1.889166       0.053108       2.815599          -0.000188
           61              H      23.884074       6.417285       9.954906       0.104170       2.160682 0.18745560E+02  0.22109221E+03                                 2.491909                            2.324970      -1.257925       2.218619                    0.996625       4.075293      11.360240       0.480246       1.081353      -0.761476      -0.010934       0.049327       0.025810       0.056735      -0.005138      -0.012766       0.017016      -0.007103      -0.035864      -0.024455      -0.000027       0.024482              2.565841       2.160986       0.151863      -0.084153       3.322707       0.525864       2.213830          -0.000074
           62              H      26.654222       3.632022       8.024102       0.103886       2.051976 0.17409908E+02  0.20208420E+03                                 2.421504                            2.248361      -1.224395       2.233890                    0.997067       4.060831      11.321984       0.484622       1.088847      -0.758263       0.052550      -0.012023      -0.020335       0.057616      -0.006427      -0.011682       0.013181       0.011971      -0.055093      -0.026210       0.001923       0.024287              2.508437       3.432509       0.051077      -0.425368       2.187926       0.015030       1.904877          -0.000218
           63              H       2.188625      13.004550       8.844908       0.107541       2.136064 0.18320964E+02  0.21502219E+03                                 2.479760                            2.302396      -1.280854       2.211924                    0.996776       4.056846      11.310510       0.480981       1.085033      -0.760221       0.049642      -0.028274      -0.001377       0.057145      -0.004529      -0.001118       0.001565       0.024788      -0.069186      -0.023186      -0.001580       0.024766              2.585221       2.815594      -0.681754      -0.053107       3.050904       0.033164       1.889163          -0.000189
           64              H       4.635926       6.417285      18.565094       0.104170       2.160682 0.18745567E+02  0.22109231E+03                                 2.491910                            2.324971      -1.257925       2.218619                    0.996625       4.075293      11.360241       0.480245       1.081354      -0.761475       0.010934       0.049327      -0.025810       0.056735       0.005138      -0.012766      -0.017016      -0.007103      -0.035864      -0.024455      -0.000027       0.024482              2.565842       2.160986      -0.151863      -0.084153       3.322708      -0.525865       2.213831          -0.000075
           65              H       1.865778       3.632022      20.495898       0.103886       2.051981 0.17409958E+02  0.20208496E+03                                 2.421511                            2.248366      -1.224395       2.233890                    0.997067       4.060833      11.322003       0.484621       1.088849      -0.758262      -0.052550      -0.012023       0.020335       0.057616       0.006427      -0.011682      -0.013181       0.011971      -0.055093      -0.026210       0.001923       0.024287              2.508444       3.432520      -0.051077      -0.425370       2.187931      -0.015030       1.904881          -0.000219
           66              H      26.331375      13.004550      19.675092       0.107541       2.136071 0.18321041E+02  0.21502337E+03                                 2.479768                            2.302403      -1.280854       2.211924                    0.996776       4.056849      11.310533       0.480980       1.085035      -0.760220      -0.049642      -0.028274       0.001377       0.057145       0.004529      -0.001118      -0.001565       0.024787      -0.069186      -0.023186      -0.001580       0.024766              2.585230       2.815604       0.681757      -0.053108       3.050916      -0.033164       1.889169          -0.000188
           67              H      23.884074      22.102715      18.565094       0.104170       2.160680 0.18745542E+02  0.22109192E+03                                 2.491907                            2.324969      -1.257925       2.218619                    0.996625       4.075292      11.360234       0.480246       1.081353      -0.761476      -0.010934      -0.049327      -0.025810       0.056735       0.005138       0.012766       0.017016      -0.007103      -0.035864      -0.024455      -0.000027       0.024482              2.565839       2.160984      -0.151863       0.084153       3.322704       0.525864       2.213828          -0.000075
           68              H      26.654222      24.887978      20.495898       0.103886       2.051980 0.17409950E+02  0.20208485E+03                                 2.421510                            2.248366      -1.224395       2.233890                    0.997067       4.060832      11.322000       0.484621       1.088849      -0.758262       0.052550       0.012023       0.020335       0.057616       0.006427       0.011682       0.013181       0.011971      -0.055093      -0.026210       0.001923       0.024287              2.508444       3.432520      -0.051077       0.425369       2.187931       0.015030       1.904881          -0.000218
           69              H       2.188625      15.515450      19.675092       0.107541       2.136068 0.18321002E+02  0.21502278E+03                                 2.479764                            2.302400      -1.280854       2.211924                    0.996776       4.056847      11.310521       0.480980       1.085035      -0.760220       0.049642       0.028274       0.001377       0.057145       0.004529       0.001118       0.001565       0.024788      -0.069186      -0.023186      -0.001580       0.024766              2.585226       2.815600       0.681756       0.053108       3.050911       0.033164       1.889166          -0.000189
           70              H       4.635926      22.102715       9.954906       0.104170       2.160684 0.18745589E+02  0.22109264E+03                                 2.491912                            2.324973      -1.257925       2.218619                    0.996625       4.075294      11.360248       0.480245       1.081354      -0.761475       0.010934      -0.049327       0.025810       0.056735      -0.005138       0.012766      -0.017016      -0.007103      -0.035863      -0.024455      -0.000027       0.024482              2.565844       2.160988       0.151863       0.084153       3.322711      -0.525866       2.213832          -0.000073
           71              H       1.865778      24.887978       8.024102       0.103886       2.051976 0.17409903E+02  0.20208413E+03                                 2.421504                            2.248361      -1.224395       2.233890                    0.997067       4.060830      11.321982       0.484622       1.088847      -0.758263      -0.052550       0.012023      -0.020335       0.057616      -0.006427       0.011682      -0.013181       0.011971      -0.055093      -0.026210       0.001923       0.024287              2.508437       3.432509       0.051077       0.425368       2.187926      -0.015030       1.904877          -0.000219
           72              H      26.331375      15.515450       8.844908       0.107541       2.136069 0.18321013E+02  0.21502295E+03                                 2.479766                            2.302401      -1.280854       2.211924                    0.996776       4.056847      11.310523       0.480980       1.085035      -0.760220      -0.049642       0.028274      -0.001377       0.057145      -0.004529       0.001118      -0.001565       0.024788      -0.069186      -0.023186      -0.001580       0.024766              2.585227       2.815601      -0.681756       0.053108       3.050912      -0.033164       1.889167          -0.000188
           73              H      23.884074       9.954906      22.102715       0.104170       2.160686 0.18745609E+02  0.22109297E+03                                 2.491915                            2.324975      -1.257925       2.218619                    0.996625       4.075294      11.360253       0.480244       1.081355      -0.761475      -0.010934       0.025810      -0.049327       0.056735      -0.012766       0.005138      -0.017016       0.014380       0.028587      -0.024455      -0.000027       0.024482              2.565847       2.160990      -0.084153      -0.151864       2.213835      -0.525866       3.322716          -0.000074
           74              H      26.654222       8.024102      24.887978       0.103886       2.051982 0.17409965E+02  0.20208508E+03                                 2.421512                            2.248367      -1.224395       2.233890                    0.997067       4.060833      11.322005       0.484621       1.088850      -0.758262       0.052550      -0.020335       0.012023       0.057616      -0.011682       0.006427      -0.013181       0.033532       0.009590      -0.026210       0.001923       0.024287              2.508445       3.432522      -0.425370      -0.051077       1.904882      -0.015030       2.187932          -0.000218
           75              H       2.188625       8.844908      15.515450       0.107541       2.136069 0.18321018E+02  0.21502302E+03                                 2.479767                            2.302402      -1.280854       2.211924                    0.996776       4.056847      11.310525       0.480980       1.085035      -0.760220       0.049642      -0.001377       0.028274       0.057145      -0.001118       0.004529      -0.001565       0.046987      -0.002588      -0.023186      -0.001580       0.024766              2.585228       2.815602      -0.053108       0.681757       1.889168      -0.033164       3.050914          -0.000189
           76              H       4.635926      18.565094      22.102715       0.104170       2.160683 0.18745581E+02  0.22109254E+03                                 2.491912                            2.324973      -1.257925       2.218619                    0.996625       4.075293      11.360245       0.480245       1.081354      -0.761475       0.010934      -0.025810      -0.049327       0.056735      -0.012766      -0.005138       0.017016       0.014380       0.028587      -0.024455      -0.000027       0.024482              2.565844       2.160988      -0.084153       0.151863       2.213832       0.525865       3.322711          -0.000074
           77              H       1.865778      20.495898      24.887978       0.103886       2.051980 0.17409948E+02  0.20208480E+03                                 2.421509                            2.248365      -1.224395       2.233890                    0.997067       4.060833      11.321999       0.484621       1.088848      -0.758263      -0.052550       0.020335       0.012023       0.057616      -0.011682      -0.006427       0.013181       0.033532       0.009590      -0.026210       0.001923       0.024287              2.508442       3.432517      -0.425369       0.051077       1.904880       0.015030       2.187930          -0.000218
           78              H      26.331375      19.675092      15.515450       0.107541       2.136067 0.18320996E+02  0.21502267E+03                                 2.479763                            2.302399      -1.280854       2.211924                    0.996776       4.056847      11.310519       0.480981       1.085034      -0.760220      -0.049642       0.001377       0.028274       0.057145      -0.001118      -0.004529       0.001565       0.046987      -0.002588      -0.023186      -0.001580       0.024766              2.585224       2.815598      -0.053108      -0.681755       1.889166       0.033164       3.050909          -0.000189
           79              H      23.884074      18.565094       6.417285       0.104170       2.160683 0.18745576E+02  0.22109245E+03                                 2.491911                            2.324972      -1.257925       2.218619                    0.996625       4.075293      11.360243       0.480245       1.081354      -0.761475      -0.010934      -0.025810       0.049327       0.056735       0.012766      -0.005138      -0.017016       0.014380       0.028587      -0.024455      -0.000027       0.024482              2.565843       2.160987       0.084153       0.151863       2.213832      -0.525865       3.322710          -0.000073
           80              H      26.654222      20.495898       3.632022       0.103886       2.051976 0.17409909E+02  0.20208422E+03                                 2.421505                            2.248361      -1.224395       2.233890                    0.997067       4.060830      11.321983       0.484622       1.088847      -0.758263       0.052550       0.020335      -0.012023       0.057616       0.011682      -0.006427      -0.013181       0.033532       0.009590      -0.026210       0.001923       0.024287              2.508438       3.432511       0.425368       0.051077       1.904878      -0.015030       2.187926          -0.000219
           81              H       2.188625      19.675092      13.004550       0.107541       2.136073 0.18321055E+02  0.21502358E+03                                 2.479770                            2.302404      -1.280854       2.211924                    0.996776       4.056850      11.310538       0.480979       1.085036      -0.760220       0.049642       0.001377      -0.028274       0.057145       0.001118      -0.004529      -0.001565       0.046987      -0.002588      -0.023186      -0.001580       0.024766              2.585231       2.815606       0.053108      -0.681758       1.889170      -0.033164       3.050918          -0.000188
           82              H       4.635926       9.954906       6.417285       0.104170       2.160678 0.18745518E+02  0.22109157E+03                                 2.491905                            2.324967      -1.257925       2.218619                    0.996625       4.075291      11.360227       0.480246       1.081352      -0.761476       0.010934       0.025810       0.049327       0.056735       0.012766       0.005138       0.017016       0.014380       0.028587      -0.024455      -0.000027       0.024482              2.565836       2.160982       0.084153      -0.151862       2.213826       0.525863       3.322700          -0.000074
           83              H       1.865778       8.024102       3.632022       0.103886       2.051978 0.17409926E+02  0.20208448E+03                                 2.421507                            2.248363      -1.224395       2.233890                    0.997067       4.060831      11.321991       0.484622       1.088848      -0.758263      -0.052550      -0.020335      -0.012023       0.057616       0.011682       0.006427       0.013181       0.033532       0.009590      -0.026210       0.001923       0.024287              2.508441       3.432514       0.425369      -0.051077       1.904879       0.015030       2.187928          -0.000218
           84              H      26.331375       8.844908      13.004550       0.107541       2.136066 0.18320987E+02  0.21502254E+03                                 2.479762                            2.302398      -1.280854       2.211924                    0.996776       4.056847      11.310517       0.480981       1.085034      -0.760220      -0.049642      -0.001377      -0.028274       0.057145       0.001118       0.004529       0.001565       0.046987      -0.002588      -0.023186      -0.001580       0.024766              2.585223       2.815597       0.053107       0.681755       1.889165       0.033164       3.050908          -0.000189
           85              H       9.954906       6.417285       4.635926       0.104170       2.160679 0.18745532E+02  0.22109179E+03                                 2.491907                            2.324969      -1.257925       2.218619                    0.996625       4.075290      11.360229       0.480246       1.081354      -0.761476       0.025810       0.049327       0.010934       0.056735       0.017016       0.012766       0.005138      -0.021484       0.007277      -0.024455      -0.000027       0.024482              2.565839       2.213828       0.525864       0.084153       3.322704      -0.151863       2.160984          -0.000074
           86              H       8.024102       3.632022       1.865778       0.103886       2.051978 0.17409922E+02  0.20208442E+03                                 2.421506                            2.248363      -1.224395       2.233890                    0.997067       4.060831      11.321989       0.484622       1.088848      -0.758263      -0.020335      -0.012023      -0.052550       0.057616       0.013181       0.011682       0.006427      -0.021561       0.045503      -0.026210       0.001923       0.024287              2.508440       1.904879       0.015030       0.425368       2.187928      -0.051077       3.432513          -0.000218
           87              H       8.844908      13.004550      26.331375       0.107541       2.136065 0.18320968E+02  0.21502226E+03                                 2.479761                            2.302397      -1.280854       2.211924                    0.996776       4.056845      11.310510       0.480981       1.085034      -0.760220      -0.001377      -0.028274      -0.049642       0.057145       0.001565       0.001118       0.004529      -0.022199       0.071774      -0.023186      -0.001580       0.024766              2.585222       1.889164       0.033164       0.053107       3.050906       0.681754       2.815596          -0.000189
           88              H      18.565094       6.417285      23.884074       0.104170       2.160684 0.18745583E+02  0.22109257E+03                                 2.491912                            2.324973      -1.257925       2.218619                    0.996625       4.075293      11.360245       0.480245       1.081354      -0.761475      -0.025810       0.049327      -0.010934       0.056735      -0.017016       0.012766      -0.005138      -0.021483       0.007277      -0.024455      -0.000027       0.024482              2.565844       2.213832      -0.525865       0.084153       3.322711       0.151863       2.160988          -0.000073
           89              H      20.495898       3.632022      26.654222       0.103886       2.051980 0.17409946E+02  0.20208478E+03                                 2.421509                            2.248365      -1.224395       2.233890                    0.997067       4.060833      11.321999       0.484621       1.088848      -0.758263       0.020335      -0.012023       0.052550       0.057616      -0.013181       0.011682      -0.006427      -0.021561       0.045503      -0.026210       0.001923       0.024287              2.508442       1.904880      -0.015030       0.425369       2.187930       0.051077       3.432517          -0.000218
           90              H      19.675092      13.004550       2.188625       0.107541       2.136069 0.18321011E+02  0.21502292E+03                                 2.479766                            2.302401      -1.280854       2.211924                    0.996776       4.056847      11.310523       0.480980       1.085035      -0.760220       0.001377      -0.028274       0.049642       0.057145      -0.001565       0.001118      -0.004529      -0.022199       0.071774      -0.023186      -0.001580       0.024766              2.585227       1.889167      -0.033164       0.053108       3.050912      -0.681756       2.815601          -0.000187
           91              H      18.565094      22.102715       4.635926       0.104170       2.160679 0.18745532E+02  0.22109178E+03                                 2.491906                            2.324968      -1.257925       2.218619                    0.996625       4.075291      11.360230       0.480246       1.081353      -0.761476      -0.025810      -0.049327       0.010934       0.056735       0.017016      -0.012766      -0.005138      -0.021483       0.007277      -0.024455      -0.000027       0.024482              2.565838       2.213828       0.525864      -0.084153       3.322703       0.151863       2.160984          -0.000074
           92              H      20.495898      24.887978       1.865778       0.103886       2.051977 0.17409912E+02  0.20208426E+03                                 2.421505                            2.248361      -1.224395       2.233890                    0.997067       4.060831      11.321985       0.484622       1.088847      -0.758263       0.020335       0.012023      -0.052550       0.057616       0.013181      -0.011682      -0.006427      -0.021561       0.045503      -0.026210       0.001923       0.024287              2.508438       1.904877       0.015030      -0.425368       2.187926       0.051077       3.432510          -0.000218
           93              H      19.675092      15.515450      26.331375       0.107541       2.136064 0.18320964E+02  0.21502220E+03                                 2.479760                            2.302397      -1.280854       2.211924                    0.996776       4.056845      11.310509       0.480981       1.085034      -0.760220       0.001377       0.028274      -0.049642       0.057145       0.001565      -0.001118      -0.004529      -0.022199       0.071774      -0.023186      -0.001580       0.024766              2.585221       1.889164       0.033164      -0.053107       3.050905      -0.681754       2.815595          -0.000189
           94              H       9.954906      22.102715      23.884074       0.104170       2.160678 0.18745518E+02  0.22109156E+03                                 2.491905                            2.324967      -1.257925       2.218619                    0.996625       4.075290      11.360225       0.480246       1.081353      -0.761476       0.025810      -0.049327      -0.010934       0.056735      -0.017016      -0.012766       0.005138      -0.021483       0.007277      -0.024455      -0.000027       0.024482              2.565837       2.213827      -0.525863      -0.084153       3.322700      -0.151862       2.160983          -0.000074
           95              H       8.024102      24.887978      26.654222       0.103886       2.051978 0.17409926E+02  0.20208447E+03                                 2.421507                            2.248363      -1.224395       2.233890                    0.997067       4.060831      11.321990       0.484622       1.088848      -0.758263      -0.020335       0.012023       0.052550       0.057616      -0.013181      -0.011682       0.006427      -0.021561       0.045503      -0.026210       0.001923       0.024287              2.508440       1.904879      -0.015030      -0.425369       2.187928      -0.051077       3.432514          -0.000218
           96              H       8.844908      15.515450       2.188625       0.107541       2.136065 0.18320977E+02  0.21502240E+03                                 2.479762                            2.302397      -1.280854       2.211924                    0.996776       4.056846      11.310513       0.480981       1.085034      -0.760220      -0.001377       0.028274       0.049642       0.057145      -0.001565      -0.001118       0.004529      -0.022199       0.071774      -0.023186      -0.001580       0.024766              2.585222       1.889165      -0.033164      -0.053107       3.050907       0.681754       2.815596          -0.000189
           97              H       6.417285      23.884074      18.565094       0.104170       2.160683 0.18745581E+02  0.22109254E+03                                 2.491912                            2.324973      -1.257925       2.218619                    0.996625       4.075293      11.360245       0.480245       1.081354      -0.761475       0.049327      -0.010934      -0.025810       0.056735      -0.005138      -0.017016       0.012766       0.007103      -0.035864      -0.024455      -0.000027       0.024482              2.565844       3.322711       0.151863      -0.525865       2.160988       0.084153       2.213832          -0.000073
           98              H       3.632022      26.654222      20.495898       0.103886       2.051978 0.17409931E+02  0.20208455E+03                                 2.421507                            2.248364      -1.224395       2.233890                    0.997067       4.060832      11.321994       0.484622       1.088848      -0.758263      -0.012023       0.052550       0.020335       0.057616      -0.006427      -0.013181       0.011682      -0.011971      -0.055093      -0.026210       0.001923       0.024287              2.508441       2.187929       0.051077      -0.015030       3.432515       0.425369       1.904879          -0.000219
           99              H      13.004550       2.188625      19.675092       0.107541       2.136068 0.18321002E+02  0.21502278E+03                                 2.479764                            2.302400      -1.280854       2.211924                    0.996776       4.056847      11.310521       0.480980       1.085035      -0.760220      -0.028274       0.049642       0.001377       0.057145      -0.004529      -0.001565       0.001118      -0.024788      -0.069186      -0.023186      -0.001580       0.024766              2.585226       3.050911      -0.681756      -0.033164       2.815600       0.053108       1.889166          -0.000188
          100              H       6.417285       4.635926       9.954906       0.104170       2.160678 0.18745527E+02  0.22109171E+03                                 2.491906                            2.324968      -1.257925       2.218619                    0.996625       4.075291      11.360229       0.480246       1.081353      -0.761476       0.049327       0.010934       0.025810       0.056735       0.005138       0.017016       0.012766       0.007103      -0.035864      -0.024455      -0.000027       0.024482              2.565837       3.322702      -0.151863       0.525863       2.160983       0.084153       2.213827          -0.000074
          101              H       3.632022       1.865778       8.024102       0.103886       2.051975 0.17409894E+02  0.20208398E+03                                 2.421503                            2.248360      -1.224395       2.233890                    0.997067       4.060830      11.321979       0.484623       1.088847      -0.758263      -0.012023      -0.052550      -0.020335       0.057616       0.006427       0.013181       0.011682      -0.011971      -0.055093      -0.026210       0.001923       0.024287              2.508436       2.187925      -0.051077       0.015030       3.432507       0.425367       1.904876          -0.000218
          102              H      13.004550      26.331375       8.844908       0.107541       2.136071 0.18321032E+02  0.21502323E+03                                 2.479767                            2.302402      -1.280854       2.211924                    0.996776       4.056849      11.310531       0.480980       1.085035      -0.760220      -0.028274      -0.049642      -0.001377       0.057145       0.004529       0.001565       0.001118      -0.024788      -0.069186      -0.023186      -0.001580       0.024766              2.585229       3.050915       0.681757       0.033164       2.815603       0.053108       1.889168          -0.000188
          103              H      22.102715      23.884074       9.954906       0.104170       2.160682 0.18745567E+02  0.22109232E+03                                 2.491910                            2.324972      -1.257925       2.218619                    0.996625       4.075292      11.360240       0.480245       1.081354      -0.761475      -0.049327      -0.010934       0.025810       0.056735       0.005138      -0.017016      -0.012766       0.007103      -0.035864      -0.024455      -0.000027       0.024482              2.565842       3.322709      -0.151863      -0.525865       2.160987      -0.084153       2.213831          -0.000074
          104              H      24.887978      26.654222       8.024102       0.103886       2.051980 0.17409946E+02  0.20208479E+03                                 2.421509                            2.248365      -1.224395       2.233890                    0.997067       4.060832      11.321997       0.484621       1.088849      -0.758262       0.012023       0.052550      -0.020335       0.057616       0.006427      -0.013181      -0.011682      -0.011971      -0.055093      -0.026210       0.001923       0.024287              2.508443       2.187930      -0.051077      -0.015030       3.432518      -0.425369       1.904880          -0.000219
          105              H      15.515450       2.188625       8.844908       0.107541       2.136070 0.18321027E+02  0.21502316E+03                                 2.479767                            2.302402      -1.280854       2.211924                    0.996776       4.056848      11.310528       0.480980       1.085035      -0.760220       0.028274       0.049642      -0.001377       0.057145       0.004529      -0.001565      -0.001118      -0.024787      -0.069186      -0.023186      -0.001580       0.024766              2.585228       3.050914       0.681757      -0.033164       2.815603      -0.053108       1.889168          -0.000189
          106              H      22.102715       4.635926      18.565094       0.104170       2.160682 0.18745570E+02  0.22109235E+03                                 2.491910                            2.324971      -1.257925       2.218619                    0.996625       4.075293      11.360242       0.480245       1.081354      -0.761475      -0.049327       0.010934      -0.025810       0.056735      -0.005138       0.017016      -0.012766       0.007103      -0.035864      -0.024455      -0.000027       0.024482              2.565842       3.322709       0.151863       0.525865       2.160987      -0.084153       2.213831          -0.000074
          107              H      24.887978       1.865778      20.495898       0.103886       2.051981 0.17409963E+02  0.20208505E+03                                 2.421512                            2.248367      -1.224395       2.233890                    0.997067       4.060833      11.322005       0.484621       1.088850      -0.758262       0.012023      -0.052550       0.020335       0.057616      -0.006427       0.013181      -0.011682      -0.011971      -0.055093      -0.026210       0.001923       0.024287              2.508445       2.187932       0.051077       0.015030       3.432522      -0.425370       1.904882          -0.000218
          108              H      15.515450      26.331375      19.675092       0.107541       2.136066 0.18320982E+02  0.21502247E+03                                 2.479762                            2.302398      -1.280854       2.211924                    0.996776       4.056846      11.310515       0.480981       1.085034      -0.760220       0.028274      -0.049642       0.001377       0.057145      -0.004529       0.001565      -0.001118      -0.024788      -0.069186      -0.023186      -0.001580       0.024766              2.585223       3.050908      -0.681755       0.033164       2.815597      -0.053107       1.889165          -0.000189
          109              H      18.565094       4.635926      22.102715       0.104170       2.160687 0.18745617E+02  0.22109306E+03                                 2.491914                            2.324975      -1.257926       2.218619                    0.996625       4.075296      11.360255       0.480245       1.081354      -0.761475      -0.025810       0.010934      -0.049327       0.056735      -0.012766       0.017016      -0.005138      -0.014380       0.028587      -0.024455      -0.000027       0.024482              2.565846       2.213834      -0.084153       0.525866       2.160990       0.151863       3.322715          -0.000073
          110              H      20.495898       1.865778      24.887978       0.103885       2.051992 0.17410063E+02  0.20208644E+03                                 2.421517                            2.248371      -1.224397       2.233888                    0.997067       4.060843      11.322030       0.484621       1.088847      -0.758263       0.020335      -0.052550       0.012023       0.057616      -0.011682       0.013181      -0.006427      -0.033533       0.009590      -0.026210       0.001923       0.024287              2.508451       1.904885      -0.425372       0.015030       3.432533       0.051077       2.187936          -0.000218
          111              H      19.675092      26.331375      15.515450       0.107541       2.136074 0.18321065E+02  0.21502366E+03                                 2.479767                            2.302402      -1.280856       2.211922                    0.996776       4.056854      11.310537       0.480981       1.085032      -0.760221       0.001377      -0.049642       0.028274       0.057146      -0.001118       0.001565      -0.004529      -0.046987      -0.002588      -0.023186      -0.001580       0.024766              2.585229       1.889167      -0.053108       0.033164       2.815604      -0.681758       3.050914          -0.000190
          112              H       9.954906      23.884074      22.102715       0.104170       2.160686 0.18745612E+02  0.22109298E+03                                 2.491914                            2.324974      -1.257926       2.218619                    0.996625       4.075295      11.360252       0.480245       1.081354      -0.761475       0.025810      -0.010934      -0.049327       0.056735      -0.012766      -0.017016       0.005138      -0.014380       0.028587      -0.024455      -0.000027       0.024482              2.565846       2.213834      -0.084153      -0.525866       2.160990      -0.151863       3.322715          -0.000074
          113              H       8.024102      26.654222      24.887978       0.103885       2.051988 0.17410024E+02  0.20208584E+03                                 2.421512                            2.248367      -1.224397       2.233888                    0.997067       4.060841      11.322015       0.484622       1.088846      -0.758263      -0.020335       0.052550       0.012023       0.057616      -0.011682      -0.013181       0.006427      -0.033532       0.009590      -0.026210       0.001923       0.024287              2.508446       1.904882      -0.425371      -0.015030       3.432525      -0.051077       2.187932          -0.000219
          114              H       8.844908       2.188625      15.515450       0.107541       2.136078 0.18321101E+02  0.21502421E+03                                 2.479771                            2.302405      -1.280855       2.211923                    0.996776       4.056855      11.310547       0.480980       1.085034      -0.760221      -0.001377       0.049642       0.028274       0.057146      -0.001118      -0.001565       0.004529      -0.046987      -0.002588      -0.023186      -0.001580       0.024766              2.585233       1.889170      -0.053108      -0.033164       2.815609       0.681760       3.050920          -0.000189
          115              H       9.954906       4.635926       6.417285       0.104170       2.160683 0.18745570E+02  0.22109234E+03                                 2.491909                            2.324970      -1.257925       2.218619                    0.996625       4.075294      11.360241       0.480246       1.081353      -0.761476       0.025810       0.010934       0.049327       0.056735       0.012766       0.017016       0.005138      -0.014380       0.028587      -0.024455      -0.000027       0.024482              2.565841       2.213830       0.084153       0.525865       2.160986      -0.151863       3.322707          -0.000074
          116              H       8.024102       1.865778       3.632022       0.103885       2.051991 0.17410052E+02  0.20208628E+03                                 2.421516                            2.248370      -1.224397       2.233888                    0.997067       4.060842      11.322026       0.484621       1.088847      -0.758263      -0.020335      -0.052550      -0.012023       0.057616       0.011682       0.013181       0.006427      -0.033533       0.009590      -0.026210       0.001923       0.024287              2.508451       1.904885       0.425372       0.015030       3.432532      -0.051077       2.187935          -0.000218
          117              H       8.844908      26.331375      13.004550       0.107541       2.136079 0.18321118E+02  0.21502445E+03                                 2.479772                            2.302406      -1.280856       2.211922                    0.996776       4.056857      11.310554       0.480980       1.085034      -0.760221      -0.001377      -0.049642      -0.028274       0.057146       0.001118       0.001565       0.004529      -0.046987      -0.002588      -0.023186      -0.001580       0.024766              2.585234       1.889171       0.053108       0.033164       2.815610       0.681761       3.050922          -0.000187
          118              H      18.565094      23.884074       6.417285       0.104170       2.160686 0.18745607E+02  0.22109291E+03                                 2.491913                            2.324974      -1.257925       2.218619                    0.996625       4.075295      11.360251       0.480245       1.081354      -0.761475      -0.025810      -0.010934       0.049327       0.056735       0.012766      -0.017016      -0.005138      -0.014380       0.028587      -0.024455      -0.000027       0.024482              2.565845       2.213834       0.084153      -0.525866       2.160989       0.151863       3.322714          -0.000073
          119              H      20.495898      26.654222       3.632022       0.103885       2.051990 0.17410045E+02  0.20208617E+03                                 2.421515                            2.248370      -1.224397       2.233888                    0.997067       4.060841      11.322022       0.484621       1.088847      -0.758263       0.020335       0.052550      -0.012023       0.057616       0.011682      -0.013181      -0.006427      -0.033533       0.009590      -0.026210       0.001923       0.024287              2.508450       1.904884       0.425372      -0.015030       3.432531       0.051077       2.187934          -0.000218
          120              H      19.675092       2.188625      13.004550       0.107541       2.136079 0.18321112E+02  0.21502438E+03                                 2.479772                            2.302406      -1.280856       2.211923                    0.996776       4.056856      11.310551       0.480980       1.085034      -0.760220       0.001377       0.049642      -0.028274       0.057146       0.001118      -0.001565      -0.004529      -0.046987      -0.002588      -0.023186      -0.001580       0.024766              2.585234       1.889171       0.053108      -0.033164       2.815610      -0.681760       3.050922          -0.000189
          121              H      22.102715      18.565094       4.635926       0.104170       2.160682 0.18745563E+02  0.22109224E+03                                 2.491909                            2.324970      -1.257925       2.218619                    0.996625       4.075293      11.360238       0.480246       1.081353      -0.761476      -0.049327      -0.025810       0.010934       0.056735       0.017016      -0.005138      -0.012766       0.021483       0.007277      -0.024455      -0.000027       0.024482              2.565841       3.322707       0.525865       0.151863       2.213830      -0.084153       2.160985          -0.000073
          122              H      24.887978      20.495898       1.865778       0.103885       2.051988 0.17410016E+02  0.20208572E+03                                 2.421511                            2.248366      -1.224397       2.233888                    0.997067       4.060841      11.322013       0.484622       1.088845      -0.758263       0.012023       0.020335      -0.052550       0.057616       0.013181      -0.006427      -0.011682       0.021561       0.045504      -0.026210       0.001923       0.024287              2.508445       2.187931       0.015030       0.051077       1.904881      -0.425371       3.432523          -0.000219
          123              H      15.515450      19.675092      26.331375       0.107541       2.136071 0.18321024E+02  0.21502303E+03                                 2.479763                            2.302398      -1.280855       2.211923                    0.996776       4.056852      11.310524       0.480982       1.085031      -0.760221       0.028274       0.001377      -0.049642       0.057146       0.001565      -0.004529      -0.001118       0.022199       0.071775      -0.023186      -0.001580       0.024766              2.585224       3.050908       0.033164      -0.681756       1.889165      -0.053107       2.815599          -0.000189
          124              H      22.102715       9.954906      23.884074       0.104170       2.160688 0.18745629E+02  0.22109323E+03                                 2.491915                            2.324975      -1.257926       2.218619                    0.996625       4.075297      11.360259       0.480245       1.081354      -0.761475      -0.049327       0.025810      -0.010934       0.056735      -0.017016       0.005138      -0.012766       0.021483       0.007277      -0.024455      -0.000027       0.024482              2.565847       3.322716      -0.525867      -0.151864       2.213835      -0.084153       2.160990          -0.000074
          125              H      24.887978       8.024102      26.654222       0.103885       2.051994 0.17410080E+02  0.20208670E+03                                 2.421519                            2.248373      -1.224397       2.233888                    0.997067       4.060844      11.322037       0.484621       1.088848      -0.758263       0.012023      -0.020335       0.052550       0.057616      -0.013181       0.006427      -0.011682       0.021561       0.045504      -0.026210       0.001923       0.024287              2.508454       2.187938      -0.015030      -0.051077       1.904887      -0.425373       3.432537          -0.000218
          126              H      15.515450       8.844908       2.188625       0.107541       2.136073 0.18321053E+02  0.21502348E+03                                 2.479766                            2.302401      -1.280855       2.211923                    0.996776       4.056853      11.310532       0.480981       1.085032      -0.760221       0.028274      -0.001377       0.049642       0.057146      -0.001565       0.004529      -0.001118       0.022199       0.071775      -0.023186      -0.001580       0.024766              2.585227       3.050913      -0.033164       0.681758       1.889167      -0.053108       2.815603          -0.000189
          127              H       6.417285       9.954906       4.635926       0.104170       2.160682 0.18745567E+02  0.22109230E+03                                 2.491909                            2.324971      -1.257925       2.218619                    0.996625       4.075293      11.360239       0.480246       1.081353      -0.761476       0.049327       0.025810       0.010934       0.056735       0.017016       0.005138       0.012766       0.021484       0.007277      -0.024455      -0.000027       0.024482              2.565841       3.322708       0.525865      -0.151863       2.213830       0.084153       2.160986          -0.000074
          128              H       3.632022       8.024102       1.865778       0.103885       2.051989 0.17410035E+02  0.20208603E+03                                 2.421514                            2.248369      -1.224397       2.233888                    0.997067       4.060841      11.322020       0.484622       1.088847      -0.758263      -0.012023      -0.020335      -0.052550       0.057616       0.013181       0.006427       0.011682       0.021561       0.045504      -0.026210       0.001923       0.024287              2.508449       2.187933       0.015030      -0.051077       1.904884       0.425372       3.432529          -0.000218
          129              H      13.004550       8.844908      26.331375       0.107541       2.136073 0.18321053E+02  0.21502347E+03                                 2.479766                            2.302401      -1.280855       2.211923                    0.996776       4.056853      11.310532       0.480981       1.085032      -0.760221      -0.028274      -0.001377      -0.049642       0.057146       0.001565       0.004529       0.001118       0.022199       0.071775      -0.023186      -0.001580       0.024766              2.585227       3.050913       0.033164       0.681758       1.889167       0.053108       2.815602          -0.000188
          130              H       6.417285      18.565094      23.884074       0.104170       2.160683 0.18745572E+02  0.22109238E+03                                 2.491909                            2.324971      -1.257925       2.218619                    0.996625       4.075294      11.360242       0.480246       1.081353      -0.761476       0.049327      -0.025810      -0.010934       0.056735      -0.017016      -0.005138       0.012766       0.021484       0.007277      -0.024455      -0.000027       0.024482              2.565841       3.322708      -0.525865       0.151863       2.213830       0.084153       2.160986          -0.000075
          131              H       3.632022      20.495898      26.654222       0.103885       2.051991 0.17410048E+02  0.20208622E+03                                 2.421516                            2.248370      -1.224397       2.233888                    0.997067       4.060842      11.322025       0.484621       1.088847      -0.758263      -0.012023       0.020335       0.052550       0.057616      -0.013181      -0.006427       0.011682       0.021561       0.045504      -0.026210       0.001923       0.024287              2.508450       2.187935      -0.015030       0.051077       1.904884       0.425372       3.432531          -0.000218
          132              H      13.004550      19.675092       2.188625       0.107541       2.136077 0.18321092E+02  0.21502407E+03                                 2.479770                            2.302404      -1.280856       2.211923                    0.996776       4.056855      11.310545       0.480980       1.085033      -0.760221      -0.028274       0.001377       0.049642       0.057146      -0.001565      -0.004529       0.001118       0.022199       0.071775      -0.023186      -0.001580       0.024766              2.585232       3.050919      -0.033164      -0.681760       1.889169       0.053108       2.815607          -0.000188
          133              H       4.635926      22.102715      18.565094       0.104170       2.160686 0.18745608E+02  0.22109291E+03                                 2.491913                            2.324974      -1.257926       2.218619                    0.996625       4.075296      11.360253       0.480245       1.081354      -0.761475       0.010934      -0.049327      -0.025810       0.056735      -0.005138      -0.012766       0.017016      -0.007103      -0.035864      -0.024455      -0.000027       0.024482              2.565845       2.160989       0.151863      -0.084153       3.322713       0.525866       2.213833          -0.000073
          134              H       1.865778      24.887978      20.495898       0.103885       2.051994 0.17410080E+02  0.20208670E+03                                 2.421519                            2.248373      -1.224397       2.233888                    0.997067       4.060844      11.322037       0.484621       1.088848      -0.758263      -0.052550       0.012023       0.020335       0.057616      -0.006427      -0.011682       0.013181       0.011971      -0.055094      -0.026210       0.001923       0.024287              2.508454       3.432537       0.051077      -0.425373       2.187938       0.015030       1.904887          -0.000218
          135              H      26.331375      15.515450      19.675092       0.107541       2.136076 0.18321086E+02  0.21502397E+03                                 2.479769                            2.302404      -1.280855       2.211923                    0.996776       4.056855      11.310544       0.480980       1.085033      -0.760221      -0.049642       0.028274       0.001377       0.057146      -0.004529      -0.001118       0.001565       0.024788      -0.069187      -0.023186      -0.001580       0.024766              2.585231       2.815606      -0.681759      -0.053108       3.050918       0.033164       1.889169          -0.000189
          136              H      23.884074      22.102715       9.954906       0.104170       2.160688 0.18745623E+02  0.22109315E+03                                 2.491915                            2.324975      -1.257926       2.218619                    0.996625       4.075296      11.360256       0.480245       1.081354      -0.761475      -0.010934      -0.049327       0.025810       0.056735       0.005138      -0.012766      -0.017016      -0.007103      -0.035864      -0.024455      -0.000027       0.024482              2.565847       2.160990      -0.151863      -0.084153       3.322716      -0.525867       2.213835          -0.000075
          137              H      26.654222      24.887978       8.024102       0.103885       2.051991 0.17410057E+02  0.20208635E+03                                 2.421516                            2.248370      -1.224397       2.233888                    0.997067       4.060843      11.322028       0.484621       1.088847      -0.758263       0.052550       0.012023      -0.020335       0.057616       0.006427      -0.011682      -0.013181       0.011971      -0.055094      -0.026210       0.001923       0.024287              2.508450       3.432532      -0.051077      -0.425372       2.187935      -0.015030       1.904885          -0.000219
          138              H       2.188625      15.515450       8.844908       0.107541       2.136081 0.18321135E+02  0.21502472E+03                                 2.479774                            2.302408      -1.280856       2.211922                    0.996776       4.056857      11.310558       0.480980       1.085034      -0.760220       0.049642       0.028274      -0.001377       0.057146       0.004529      -0.001118      -0.001565       0.024788      -0.069187      -0.023186      -0.001580       0.024766              2.585237       2.815613       0.681762      -0.053108       3.050925      -0.033164       1.889172          -0.000189
          139              H       4.635926       6.417285       9.954906       0.104170       2.160680 0.18745539E+02  0.22109188E+03                                 2.491906                            2.324968      -1.257925       2.218619                    0.996625       4.075292      11.360231       0.480246       1.081352      -0.761476       0.010934       0.049327       0.025810       0.056735       0.005138       0.012766       0.017016      -0.007103      -0.035864      -0.024455      -0.000027       0.024482              2.565838       2.160983      -0.151862       0.084153       3.322703       0.525864       2.213828          -0.000074
          140              H       1.865778       3.632022       8.024102       0.103885       2.051986 0.17409997E+02  0.20208545E+03                                 2.421510                            2.248365      -1.224397       2.233888                    0.997067       4.060839      11.322005       0.484622       1.088845      -0.758263      -0.052550      -0.012023      -0.020335       0.057616       0.006427       0.011682       0.013181       0.011971      -0.055094      -0.026210       0.001923       0.024287              2.508444       3.432521      -0.051076       0.425370       2.187930       0.015030       1.904880          -0.000218
          141              H      26.331375      13.004550       8.844908       0.107541       2.136075 0.18321074E+02  0.21502379E+03                                 2.479768                            2.302403      -1.280855       2.211923                    0.996776       4.056854      11.310539       0.480981       1.085033      -0.760221      -0.049642      -0.028274      -0.001377       0.057146       0.004529       0.001118       0.001565       0.024788      -0.069187      -0.023186      -0.001580       0.024766              2.585230       2.815605       0.681759       0.053108       3.050916       0.033164       1.889168          -0.000187
          142              H      23.884074       6.417285      18.565094       0.104170       2.160690 0.18745652E+02  0.22109360E+03                                 2.491918                            2.324978      -1.257926       2.218619                    0.996625       4.075297      11.360265       0.480244       1.081355      -0.761475      -0.010934       0.049327      -0.025810       0.056735      -0.005138       0.012766      -0.017016      -0.007103      -0.035864      -0.024455      -0.000027       0.024482              2.565851       2.160993       0.151864       0.084153       3.322721      -0.525868       2.213837          -0.000074
          143              H      26.654222       3.632022      20.495898       0.103885       2.051994 0.17410080E+02  0.20208672E+03                                 2.421520                            2.248374      -1.224397       2.233888                    0.997067       4.060843      11.322037       0.484620       1.088849      -0.758263       0.052550      -0.012023       0.020335       0.057616      -0.006427       0.011682      -0.013181       0.011971      -0.055094      -0.026210       0.001923       0.024287              2.508455       3.432538       0.051077       0.425373       2.187938      -0.015030       1.904887          -0.000219
          144              H       2.188625      13.004550      19.675092       0.107541       2.136078 0.18321099E+02  0.21502418E+03                                 2.479771                            2.302405      -1.280855       2.211923                    0.996776       4.056855      11.310547       0.480980       1.085034      -0.760221       0.049642      -0.028274       0.001377       0.057146      -0.004529       0.001118      -0.001565       0.024788      -0.069187      -0.023186      -0.001580       0.024766              2.585233       2.815609      -0.681760       0.053108       3.050920      -0.033164       1.889170          -0.000189
          145              H       4.635926      18.565094       6.417285       0.104170       2.160687 0.18745614E+02  0.22109302E+03                                 2.491914                            2.324975      -1.257926       2.218619                    0.996625       4.075295      11.360253       0.480245       1.081354      -0.761475       0.010934      -0.025810       0.049327       0.056735      -0.012766       0.005138      -0.017016       0.014380       0.028587      -0.024455      -0.000027       0.024482              2.565847       2.160990      -0.084153      -0.151863       2.213834      -0.525867       3.322715          -0.000074
          146              H       1.865778      20.495898       3.632022       0.103885       2.051988 0.17410025E+02  0.20208587E+03                                 2.421513                            2.248367      -1.224397       2.233888                    0.997067       4.060841      11.322016       0.484622       1.088846      -0.758263      -0.052550       0.020335      -0.012023       0.057616      -0.011682       0.006427      -0.013181       0.033532       0.009590      -0.026210       0.001923       0.024287              2.508447       3.432526      -0.425371      -0.051077       1.904882      -0.015030       2.187932          -0.000219
          147              H      26.331375      19.675092      13.004550       0.107541       2.136078 0.18321108E+02  0.21502431E+03                                 2.479772                            2.302406      -1.280855       2.211923                    0.996776       4.056855      11.310549       0.480980       1.085034      -0.760220      -0.049642       0.001377      -0.028274       0.057146      -0.001118       0.004529      -0.001565       0.046987      -0.002588      -0.023186      -0.001580       0.024766              2.585234       2.815610      -0.053108       0.681761       1.889171      -0.033164       3.050922          -0.000189
          148              H      23.884074       9.954906       6.417285       0.104170       2.160681 0.18745556E+02  0.22109212E+03                                 2.491908                            2.324969      -1.257925       2.218619                    0.996625       4.075293      11.360236       0.480246       1.081353      -0.761476      -0.010934       0.025810       0.049327       0.056735      -0.012766      -0.005138       0.017016       0.014380       0.028587      -0.024455      -0.000027       0.024482              2.565840       2.160985      -0.084153       0.151863       2.213829       0.525864       3.322705          -0.000072
          149              H      26.654222       8.024102       3.632022       0.103885       2.051989 0.17410035E+02  0.20208601E+03                                 2.421514                            2.248368      -1.224397       2.233888                    0.997067       4.060842      11.322021       0.484622       1.088846      -0.758263       0.052550      -0.020335      -0.012023       0.057616      -0.011682      -0.006427       0.013181       0.033532       0.009590      -0.026210       0.001923       0.024287              2.508448       3.432527      -0.425371       0.051077       1.904883       0.015030       2.187933          -0.000218
          150              H       2.188625       8.844908      13.004550       0.107541       2.136075 0.18321072E+02  0.21502376E+03                                 2.479768                            2.302402      -1.280855       2.211923                    0.996776       4.056854      11.310539       0.480981       1.085033      -0.760221       0.049642      -0.001377      -0.028274       0.057146      -0.001118      -0.004529       0.001565       0.046987      -0.002588      -0.023186      -0.001580       0.024766              2.585230       2.815605      -0.053108      -0.681759       1.889168       0.033164       3.050916          -0.000189
          151              H       4.635926       9.954906      22.102715       0.104170       2.160684 0.18745584E+02  0.22109255E+03                                 2.491911                            2.324972      -1.257925       2.218619                    0.996625       4.075294      11.360244       0.480245       1.081353      -0.761476       0.010934       0.025810      -0.049327       0.056735       0.012766      -0.005138      -0.017016       0.014380       0.028587      -0.024455      -0.000027       0.024482              2.565843       2.160987       0.084153       0.151863       2.213832      -0.525865       3.322710          -0.000075
          152              H       1.865778       8.024102      24.887978       0.103885       2.051993 0.17410078E+02  0.20208667E+03                                 2.421519                            2.248373      -1.224397       2.233888                    0.997067       4.060844      11.322036       0.484621       1.088848      -0.758263      -0.052550      -0.020335       0.012023       0.057616       0.011682      -0.006427      -0.013181       0.033533       0.009590      -0.026210       0.001923       0.024287              2.508453       3.432536       0.425373       0.051077       1.904886      -0.015030       2.187937          -0.000219
          153              H      26.331375       8.844908      15.515450       0.107541       2.136083 0.18321151E+02  0.21502497E+03                                 2.479776                            2.302409      -1.280855       2.211923                    0.996776       4.056858      11.310564       0.480979       1.085035      -0.760220      -0.049642      -0.001377       0.028274       0.057146       0.001118      -0.004529      -0.001565       0.046987      -0.002588      -0.023186      -0.001580       0.024766              2.585239       2.815615       0.053108      -0.681762       1.889173      -0.033164       3.050928          -0.000189
          154              H      23.884074      18.565094      22.102715       0.104170       2.160683 0.18745570E+02  0.22109234E+03                                 2.491909                            2.324970      -1.257925       2.218619                    0.996625       4.075294      11.360241       0.480246       1.081353      -0.761476      -0.010934      -0.025810      -0.049327       0.056735       0.012766       0.005138       0.017016       0.014380       0.028587      -0.024455      -0.000027       0.024482              2.565841       2.160986       0.084153      -0.151863       2.213830       0.525865       3.322707          -0.000074
          155              H      26.654222      20.495898      24.887978       0.103885       2.051989 0.17410033E+02  0.20208600E+03                                 2.421514                            2.248369      -1.224397       2.233888                    0.997067       4.060841      11.322019       0.484622       1.088847      -0.758263       0.052550       0.020335       0.012023       0.057616       0.011682       0.006427       0.013181       0.033532       0.009590      -0.026210       0.001923       0.024287              2.508448       3.432528       0.425372      -0.051077       1.904883       0.015030       2.187933          -0.000218
          156              H       2.188625      19.675092      15.515450       0.107541       2.136079 0.18321111E+02  0.21502435E+03                                 2.479772                            2.302406      -1.280855       2.211923                    0.996776       4.056856      11.310551       0.480980       1.085034      -0.760220       0.049642       0.001377       0.028274       0.057146       0.001118       0.004529       0.001565       0.046987      -0.002588      -0.023186      -0.001580       0.024766              2.585234       2.815610       0.053108       0.681760       1.889171       0.033164       3.050922          -0.000188
          157              H      18.565094      22.102715      23.884074       0.104170       2.160677 0.18745504E+02  0.22109134E+03                                 2.491902                            2.324965      -1.257925       2.218619                    0.996625       4.075291      11.360221       0.480247       1.081351      -0.761476      -0.025810      -0.049327      -0.010934       0.056735       0.017016       0.012766       0.005138      -0.021484       0.007277      -0.024455      -0.000027       0.024482              2.565834       2.213824       0.525863       0.084153       3.322697      -0.151862       2.160980          -0.000074
          158              H      20.495898      24.887978      26.654222       0.103885       2.051984 0.17409983E+02  0.20208523E+03                                 2.421508                            2.248364      -1.224397       2.233888                    0.997067       4.060838      11.322000       0.484623       1.088845      -0.758263       0.020335       0.012023       0.052550       0.057616       0.013181       0.011682       0.006427      -0.021561       0.045504      -0.026210       0.001923       0.024287              2.508442       1.904879       0.015030       0.425370       2.187928      -0.051076       3.432518          -0.000218
          159              H      19.675092      15.515450       2.188625       0.107541       2.136074 0.18321058E+02  0.21502355E+03                                 2.479767                            2.302401      -1.280855       2.211923                    0.996776       4.056853      11.310534       0.480981       1.085033      -0.760221       0.001377       0.028274       0.049642       0.057146       0.001565       0.001118       0.004529      -0.022199       0.071775      -0.023186      -0.001580       0.024766              2.585228       1.889167       0.033164       0.053108       3.050914       0.681758       2.815603          -0.000187
          160              H       9.954906      22.102715       4.635926       0.104170       2.160684 0.18745586E+02  0.22109259E+03                                 2.491911                            2.324972      -1.257925       2.218619                    0.996625       4.075294      11.360245       0.480245       1.081354      -0.761475       0.025810      -0.049327       0.010934       0.056735      -0.017016       0.012766      -0.005138      -0.021484       0.007277      -0.024455      -0.000027       0.024482              2.565843       2.213832      -0.525866       0.084153       3.322710       0.151863       2.160987          -0.000073
          161              H       8.024102      24.887978       1.865778       0.103885       2.051989 0.17410033E+02  0.20208600E+03                                 2.421514                            2.248369      -1.224397       2.233888                    0.997067       4.060841      11.322019       0.484622       1.088847      -0.758263      -0.020335       0.012023      -0.052550       0.057616      -0.013181       0.011682      -0.006427      -0.021561       0.045504      -0.026210       0.001923       0.024287              2.508448       1.904883      -0.015030       0.425372       2.187933       0.051077       3.432528          -0.000218
          162              H       8.844908      15.515450      26.331375       0.107541       2.136076 0.18321076E+02  0.21502383E+03                                 2.479768                            2.302402      -1.280855       2.211923                    0.996776       4.056855      11.310541       0.480981       1.085032      -0.760221      -0.001377       0.028274      -0.049642       0.057146      -0.001565       0.001118      -0.004529      -0.022199       0.071775      -0.023186      -0.001580       0.024766              2.585230       1.889168      -0.033164       0.053108       3.050916      -0.681759       2.815605          -0.000190
          163              H       9.954906       6.417285      23.884074       0.104170       2.160680 0.18745537E+02  0.22109184E+03                                 2.491906                            2.324968      -1.257925       2.218619                    0.996625       4.075292      11.360230       0.480246       1.081352      -0.761476       0.025810       0.049327      -0.010934       0.056735       0.017016      -0.012766      -0.005138      -0.021484       0.007277      -0.024455      -0.000027       0.024482              2.565838       2.213827       0.525864      -0.084153       3.322702       0.151862       2.160983          -0.000073
          164              H       8.024102       3.632022      26.654222       0.103885       2.051990 0.17410039E+02  0.20208608E+03                                 2.421515                            2.248369      -1.224397       2.233888                    0.997067       4.060841      11.322020       0.484621       1.088847      -0.758263      -0.020335      -0.012023       0.052550       0.057616       0.013181      -0.011682      -0.006427      -0.021561       0.045504      -0.026210       0.001923       0.024287              2.508449       1.904884       0.015030      -0.425372       2.187934       0.051077       3.432529          -0.000219
          165              H       8.844908      13.004550       2.188625       0.107541       2.136076 0.18321078E+02  0.21502386E+03                                 2.479769                            2.302403      -1.280855       2.211923                    0.996776       4.056854      11.310540       0.480981       1.085033      -0.760221      -0.001377      -0.028274       0.049642       0.057146       0.001565      -0.001118      -0.004529      -0.022199       0.071775      -0.023186      -0.001580       0.024766              2.585230       1.889169       0.033164      -0.053108       3.050917      -0.681759       2.815606          -0.000188
          166              H      18.565094       6.417285       4.635926       0.104170       2.160685 0.18745591E+02  0.22109265E+03                                 2.491911                            2.324972      -1.257926       2.218619                    0.996625       4.075295      11.360247       0.480245       1.081353      -0.761476      -0.025810       0.049327       0.010934       0.056735      -0.017016      -0.012766       0.005138      -0.021483       0.007277      -0.024455      -0.000027       0.024482              2.565843       2.213832      -0.525865      -0.084153       3.322710      -0.151863       2.160987          -0.000074
          167              H      20.495898       3.632022       1.865778       0.103885       2.051994 0.17410082E+02  0.20208673E+03                                 2.421519                            2.248373      -1.224397       2.233888                    0.997067       4.060844      11.322037       0.484621       1.088848      -0.758263       0.020335      -0.012023      -0.052550       0.057616      -0.013181      -0.011682       0.006427      -0.021561       0.045504      -0.026210       0.001923       0.024287              2.508454       1.904887      -0.015030      -0.425373       2.187938      -0.051077       3.432537          -0.000218
          168              H      19.675092      13.004550      26.331375       0.107541       2.136078 0.18321101E+02  0.21502422E+03                                 2.479771                            2.302405      -1.280855       2.211923                    0.996776       4.056855      11.310548       0.480980       1.085034      -0.760220       0.001377      -0.028274      -0.049642       0.057146      -0.001565      -0.001118       0.004529      -0.022199       0.071775      -0.023186      -0.001580       0.024766              2.585233       1.889170      -0.033164      -0.053108       3.050921       0.681760       2.815609          -0.000189
          169              H      22.102715       4.635926       9.954906       0.104170       2.160684 0.18745582E+02  0.22109252E+03                                 2.491911                            2.324972      -1.257925       2.218619                    0.996625       4.075294      11.360244       0.480245       1.081353      -0.761476      -0.049327       0.010934       0.025810       0.056735      -0.005138      -0.017016       0.012766       0.007103      -0.035864      -0.024455      -0.000027       0.024482              2.565843       3.322710       0.151863      -0.525865       2.160987       0.084153       2.213831          -0.000074
          170              H      24.887978       1.865778       8.024102       0.103885       2.051988 0.17410022E+02  0.20208583E+03                                 2.421513                            2.248368      -1.224397       2.233888                    0.997067       4.060840      11.322014       0.484622       1.088846      -0.758263       0.012023      -0.052550      -0.020335       0.057616      -0.006427      -0.013181       0.011682      -0.011971      -0.055094      -0.026210       0.001923       0.024287              2.508447       2.187932       0.051077      -0.015030       3.432526       0.425371       1.904883          -0.000218
          171              H      15.515450      26.331375       8.844908       0.107541       2.136081 0.18321135E+02  0.21502472E+03                                 2.479774                            2.302408      -1.280856       2.211923                    0.996776       4.056857      11.310558       0.480980       1.085034      -0.760220       0.028274      -0.049642      -0.001377       0.057146      -0.004529      -0.001565       0.001118      -0.024788      -0.069187      -0.023186      -0.001580       0.024766              2.585237       3.050925      -0.681762      -0.033164       2.815613       0.053108       1.889172          -0.000188
          172              H      22.102715      23.884074      18.565094       0.104170       2.160680 0.18745544E+02  0.22109195E+03                                 2.491906                            2.324968      -1.257925       2.218619                    0.996625       4.075293      11.360234       0.480246       1.081352      -0.761476      -0.049327      -0.010934      -0.025810       0.056735       0.005138       0.017016       0.012766       0.007103      -0.035864      -0.024455      -0.000027       0.024482              2.565838       3.322703      -0.151862       0.525864       2.160984       0.084153       2.213828          -0.000075
          173              H      24.887978      26.654222      20.495898       0.103885       2.051992 0.17410060E+02  0.20208640E+03                                 2.421517                            2.248372      -1.224397       2.233888                    0.997067       4.060842      11.322029       0.484621       1.088848      -0.758263       0.012023       0.052550       0.020335       0.057616       0.006427       0.013181       0.011682      -0.011971      -0.055094      -0.026210       0.001923       0.024287              2.508452       2.187936      -0.051077       0.015030       3.432534       0.425372       1.904886          -0.000218
          174              H      15.515450       2.188625      19.675092       0.107541       2.136078 0.18321103E+02  0.21502425E+03                                 2.479772                            2.302406      -1.280855       2.211923                    0.996776       4.056855      11.310548       0.480980       1.085034      -0.760220       0.028274       0.049642       0.001377       0.057146       0.004529       0.001565       0.001118      -0.024788      -0.069187      -0.023186      -0.001580       0.024766              2.585234       3.050921       0.681760       0.033164       2.815609       0.053108       1.889170          -0.000188
          175              H       6.417285       4.635926      18.565094       0.104170       2.160684 0.18745586E+02  0.22109258E+03                                 2.491910                            2.324972      -1.257925       2.218619                    0.996625       4.075295      11.360246       0.480246       1.081353      -0.761476       0.049327       0.010934      -0.025810       0.056735       0.005138      -0.017016      -0.012766       0.007103      -0.035864      -0.024455      -0.000027       0.024482              2.565843       3.322710      -0.151863      -0.525865       2.160987      -0.084153       2.213831          -0.000074
          176              H       3.632022       1.865778      20.495898       0.103885       2.051991 0.17410050E+02  0.20208625E+03                                 2.421516                            2.248370      -1.224397       2.233888                    0.997067       4.060842      11.322026       0.484621       1.088847      -0.758263      -0.012023      -0.052550       0.020335       0.057616       0.006427      -0.013181      -0.011682      -0.011971      -0.055094      -0.026210       0.001923       0.024287              2.508450       2.187935      -0.051077      -0.015030       3.432531      -0.425372       1.904885          -0.000219
          177              H      13.004550      26.331375      19.675092       0.107541       2.136079 0.18321115E+02  0.21502442E+03                                 2.479772                            2.302406      -1.280856       2.211922                    0.996776       4.056856      11.310552       0.480980       1.085034      -0.760220      -0.028274      -0.049642       0.001377       0.057146       0.004529      -0.001565      -0.001118      -0.024788      -0.069187      -0.023186      -0.001580       0.024766              2.585235       3.050922       0.681761      -0.033164       2.815611      -0.053108       1.889171          -0.000189
          178              H       6.417285      23.884074       9.954906       0.104170       2.160686 0.18745610E+02  0.22109294E+03                                 2.491913                            2.324974      -1.257926       2.218619                    0.996625       4.075296      11.360253       0.480245       1.081354      -0.761475       0.049327      -0.010934       0.025810       0.056735      -0.005138       0.017016      -0.012766       0.007103      -0.035864      -0.024455      -0.000027       0.024482              2.565845       3.322713       0.151863       0.525866       2.160989      -0.084153       2.213833          -0.000072
          179              H       3.632022      26.654222       8.024102       0.103885       2.051990 0.17410037E+02  0.20208605E+03                                 2.421514                            2.248369      -1.224397       2.233888                    0.997067       4.060841      11.322020       0.484622       1.088847      -0.758263      -0.012023       0.052550      -0.020335       0.057616      -0.006427       0.013181      -0.011682      -0.011971      -0.055094      -0.026210       0.001923       0.024287              2.508449       2.187934       0.051077       0.015030       3.432529      -0.425372       1.904884          -0.000218
          180              H      13.004550       2.188625       8.844908       0.107541       2.136078 0.18321104E+02  0.21502424E+03                                 2.479771                            2.302405      -1.280856       2.211922                    0.996776       4.056856      11.310549       0.480980       1.085033      -0.760221      -0.028274       0.049642      -0.001377       0.057146      -0.004529       0.001565      -0.001118      -0.024788      -0.069187      -0.023186      -0.001580       0.024766              2.585233       3.050920      -0.681760       0.033164       2.815609      -0.053108       1.889170          -0.000189
          181              C       9.498871      24.103963       5.402544      -0.094051      40.856626 0.48502708E+03  0.11683082E+05                                10.232717                            7.270075       0.060112       1.977022                    0.999530      30.073674      86.633727       0.622260       0.408642      -1.072538      -0.014228       0.016938      -0.031079       0.038148       0.000711       0.013904      -0.012569       0.035997       0.055304      -0.030922       0.000849       0.030073             13.600495       6.840832      -1.841095       0.974244      17.452461       8.330472      16.508193           0.002379
          182              C       8.663806      26.303996       6.232761       0.635858      24.811467 0.23267531E+03  0.47414196E+04                                 8.041004                            5.473585      -0.025825       2.070022                    0.999515      21.486935      60.064445       0.622477       0.482864      -1.011979      -0.010705       0.055230       0.057398       0.080371       0.069307      -0.003968      -0.038210       0.020166      -0.134547      -0.074893      -0.023240       0.098133             11.422191       6.186645      -2.540719      -0.461897      12.640541       7.079871      15.439387           0.027165
          183              C       8.940450      25.357988       5.144723      -0.041581      43.572952 0.43953718E+03  0.10300157E+05                                10.842746                            6.966150      -0.048864       1.984136                    0.999163      27.634091      77.783764       0.631301       0.414020      -1.072121       0.009392      -0.040766      -0.042715       0.059788       0.011373       0.002557       0.007506       0.020071      -0.035369      -0.016937      -0.005024       0.021961             16.570474       7.051006      -3.123068      -0.848817      20.268676      11.975269      22.391740          -0.007786
          184              C       8.437927      25.626361       3.872731      -0.088192      41.371120 0.47872470E+03  0.11495435E+05                                10.334081                            7.231094       0.048231       1.975076                    0.999555      29.905473      86.059324       0.622749       0.409594      -1.071746       0.011422      -0.029077       0.023194       0.038909      -0.011229      -0.009353      -0.015386      -0.009860      -0.070370      -0.032719       0.007176       0.025543             13.949735       5.945413      -1.113599       0.882312      17.225069       8.371021      18.678722           0.001991
          185              C       8.846334       1.202688      13.564968      -0.091050      42.221926 0.47954904E+03  0.11518271E+05                                10.484098                            7.231220       0.044755       1.974066                    0.999512      29.933946      86.105938       0.623635       0.408904      -1.072376      -0.002038      -0.037820       0.005526       0.038276      -0.001782       0.001232      -0.024459      -0.000783      -0.055425      -0.032632       0.008541       0.024091             15.221202       5.781053      -0.127700       0.072115      10.022849       0.654319      29.859704           0.002112
          186              C      19.021129       4.416037       5.402544      -0.094051      40.856625 0.48502711E+03  0.11683083E+05                                10.232716                            7.270075       0.060112       1.977022                    0.999530      30.073675      86.633728       0.622260       0.408642      -1.072538       0.014228      -0.016938      -0.031079       0.038148       0.000711      -0.013904       0.012569       0.035997       0.055304      -0.030922       0.000849       0.030073             13.600493       6.840831      -1.841095      -0.974245      17.452456      -8.330468      16.508190           0.002378
          187              C      19.856194       2.216004       6.232761       0.635858      24.811475 0.23267541E+03  0.47414221E+04                                 8.041005                            5.473586      -0.025825       2.070022                    0.999515      21.486937      60.064448       0.622477       0.482864      -1.011979       0.010705      -0.055230       0.057398       0.080371       0.069307       0.003968       0.038210       0.020166      -0.134547      -0.074893      -0.023240       0.098133             11.422192       6.186646      -2.540719       0.461896      12.640541      -7.079871      15.439388           0.027165
          188              C      19.579550       3.162012       5.144723      -0.041581      43.572944 0.43953715E+03  0.10300156E+05                                10.842744                            6.966150      -0.048864       1.984136                    0.999163      27.634090      77.783759       0.631301       0.414020      -1.072121      -0.009392       0.040766      -0.042715       0.059788       0.011373      -0.002557      -0.007506       0.020071      -0.035370      -0.016937      -0.005024       0.021961             16.570468       7.051004      -3.123066       0.848816      20.268668     -11.975262      22.391732          -0.007786
          189              C      20.082073       2.893639       3.872731      -0.088191      41.371113 0.47872463E+03  0.11495433E+05                                10.334079                            7.231093       0.048231       1.975076                    0.999555      29.905471      86.059316       0.622749       0.409594      -1.071746      -0.011422       0.029077       0.023194       0.038909      -0.011229       0.009353       0.015386      -0.009860      -0.070370      -0.032719       0.007176       0.025543             13.949732       5.945413      -1.113598      -0.882312      17.225065      -8.371018      18.678719           0.001991
          190              C      19.673666      27.317312      13.564968      -0.091050      42.221933 0.47954917E+03  0.11518276E+05                                10.484100                            7.231221       0.044755       1.974066                    0.999512      29.933950      86.105959       0.623635       0.408904      -1.072375       0.002038       0.037820       0.005526       0.038276      -0.001782      -0.001232       0.024459      -0.000783      -0.055425      -0.032632       0.008541       0.024091             15.221203       5.781054      -0.127700      -0.072115      10.022850      -0.654317      29.859705           0.002112
          191              C      19.021129      24.103963      23.117456      -0.094051      40.856621 0.48502710E+03  0.11683082E+05                                10.232716                            7.270076       0.060112       1.977022                    0.999530      30.073672      86.633716       0.622259       0.408642      -1.072538       0.014228       0.016938       0.031079       0.038148      -0.000711       0.013904       0.012569       0.035997       0.055304      -0.030922       0.000849       0.030073             13.600493       6.840832       1.841094       0.974244      17.452458      -8.330470      16.508190           0.002379
          192              C      19.856194      26.303996      22.287239       0.635858      24.811471 0.23267534E+03  0.47414205E+04                                 8.041005                            5.473585      -0.025825       2.070022                    0.999515      21.486936      60.064447       0.622477       0.482864      -1.011979       0.010705       0.055230      -0.057398       0.080371      -0.069307      -0.003968       0.038210       0.020166      -0.134547      -0.074893      -0.023240       0.098133             11.422191       6.186645       2.540719      -0.461897      12.640541      -7.079871      15.439387           0.027165
          193              C      19.579550      25.357988      23.375277      -0.041581      43.572953 0.43953721E+03  0.10300158E+05                                10.842746                            6.966150      -0.048864       1.984136                    0.999163      27.634092      77.783769       0.631301       0.414020      -1.072121      -0.009392      -0.040766       0.042715       0.059788      -0.011373       0.002557      -0.007506       0.020071      -0.035369      -0.016937      -0.005024       0.021961             16.570473       7.051006       3.123067      -0.848817      20.268676     -11.975270      22.391739          -0.007785
          194              C      20.082073      25.626361      24.647269      -0.088192      41.371118 0.47872472E+03  0.11495435E+05                                10.334080                            7.231094       0.048231       1.975076                    0.999555      29.905473      86.059321       0.622749       0.409594      -1.071746      -0.011422      -0.029077      -0.023194       0.038909       0.011229      -0.009353       0.015386      -0.009860      -0.070370      -0.032719       0.007176       0.025543             13.949733       5.945413       1.113599       0.882311      17.225069      -8.371021      18.678718           0.001991
          195              C      19.673666       1.202688      14.955032      -0.091050      42.221933 0.47954913E+03  0.11518274E+05                                10.484100                            7.231221       0.044755       1.974066                    0.999512      29.933948      86.105952       0.623635       0.408904      -1.072375       0.002038      -0.037820      -0.005526       0.038276       0.001782       0.001232       0.024459      -0.000783      -0.055425      -0.032632       0.008541       0.024091             15.221205       5.781054       0.127700       0.072116      10.022849      -0.654320      29.859711           0.002112
          196              C       9.498871       4.416037      23.117456      -0.094050      40.856615 0.48502700E+03  0.11683080E+05                                10.232715                            7.270074       0.060112       1.977022                    0.999530      30.073671      86.633713       0.622260       0.408642      -1.072538      -0.014228      -0.016938       0.031079       0.038148      -0.000711      -0.013904      -0.012569       0.035997       0.055304      -0.030922       0.000849       0.030073             13.600490       6.840831       1.841094      -0.974245      17.452452       8.330466      16.508187           0.002378
          197              C       8.663806       2.216004      22.287239       0.635858      24.811474 0.23267539E+03  0.47414216E+04                                 8.041005                            5.473586      -0.025825       2.070022                    0.999515      21.486937      60.064450       0.622477       0.482864      -1.011979      -0.010705      -0.055230      -0.057398       0.080371      -0.069307       0.003968      -0.038210       0.020166      -0.134547      -0.074893      -0.023240       0.098133             11.422192       6.186646       2.540719       0.461897      12.640541       7.079871      15.439389           0.027165
          198              C       8.940450       3.162012      23.375277      -0.041581      43.572948 0.43953719E+03  0.10300157E+05                                10.842745                            6.966150      -0.048864       1.984136                    0.999163      27.634091      77.783765       0.631301       0.414020      -1.072121       0.009392       0.040766       0.042715       0.059788      -0.011373      -0.002557       0.007506       0.020071      -0.035369      -0.016937      -0.005024       0.021961             16.570470       7.051005       3.123066       0.848816      20.268670      11.975266      22.391736          -0.007786
          199              C       8.437927       2.893639      24.647269      -0.088191      41.371119 0.47872473E+03  0.11495436E+05                                10.334080                            7.231094       0.048231       1.975076                    0.999555      29.905473      86.059323       0.622749       0.409594      -1.071746       0.011422       0.029077      -0.023194       0.038909       0.011229       0.009353      -0.015386      -0.009860      -0.070370      -0.032719       0.007176       0.025543             13.949734       5.945413       1.113598      -0.882312      17.225065       8.371020      18.678722           0.001990
          200              C       8.846334      27.317312      14.955032      -0.091050      42.221930 0.47954906E+03  0.11518272E+05                                10.484099                            7.231220       0.044755       1.974066                    0.999512      29.933948      86.105950       0.623635       0.408904      -1.072376      -0.002038       0.037820      -0.005526       0.038276       0.001782      -0.001232      -0.024459      -0.000783      -0.055425      -0.032632       0.008541       0.024091             15.221204       5.781053       0.127700      -0.072115      10.022850       0.654318      29.859708           0.002113
          201              C       5.402544       9.498871      24.103963      -0.094051      40.856629 0.48502717E+03  0.11683085E+05                                10.232718                            7.270076       0.060112       1.977022                    0.999530      30.073674      86.633725       0.622259       0.408642      -1.072538      -0.031079      -0.014228       0.016938       0.038148       0.013904      -0.012569       0.000711       0.009654      -0.081648      -0.030922       0.000849       0.030073             13.600495      16.508191       0.974243       8.330472       6.840832      -1.841096      17.452463           0.002377
          202              C       6.232761       8.663806      26.303996       0.635858      24.811470 0.23267534E+03  0.47414204E+04                                 8.041005                            5.473586      -0.025825       2.070022                    0.999515      21.486935      60.064445       0.622477       0.482864      -1.011979       0.057398      -0.010705       0.055230       0.080371      -0.003968      -0.038210       0.069307      -0.077357       0.037024      -0.074893      -0.023240       0.098133             11.422192      15.439389      -0.461897       7.079871       6.186646      -2.540719      12.640541           0.027165
          203              C       5.144723       8.940450      25.357988      -0.041581      43.572951 0.43953718E+03  0.10300157E+05                                10.842745                            6.966150      -0.048864       1.984136                    0.999163      27.634091      77.783765       0.631301       0.414020      -1.072121      -0.042715       0.009392      -0.040766       0.059788       0.002557       0.007506       0.011373      -0.027720      -0.012422      -0.016937      -0.005024       0.021961             16.570473      22.391739      -0.848817      11.975268       7.051006      -3.123067      20.268674          -0.007786
          204              C       3.872731       8.437927      25.626361      -0.088191      41.371120 0.47872470E+03  0.11495435E+05                                10.334081                            7.231094       0.048231       1.975076                    0.999555      29.905473      86.059328       0.622749       0.409594      -1.071746       0.023194       0.011422      -0.029077       0.038909      -0.009353      -0.015386      -0.011229      -0.030255       0.049975      -0.032719       0.007176       0.025543             13.949736      18.678723       0.882312       8.371022       5.945413      -1.113599      17.225070           0.001990
          205              C      13.564968       8.846334       1.202688      -0.091050      42.221937 0.47954924E+03  0.11518277E+05                                10.484101                            7.231222       0.044755       1.974066                    0.999512      29.933950      86.105957       0.623635       0.408904      -1.072375       0.005526      -0.002038      -0.037820       0.038276       0.001232      -0.024459      -0.001782      -0.027321       0.028887      -0.032632       0.008541       0.024091             15.221206      29.859714       0.072115       0.654320       5.781055      -0.127700      10.022849           0.002112
          206              C       5.402544      19.021129       4.416037      -0.094050      40.856623 0.48502707E+03  0.11683082E+05                                10.232716                            7.270075       0.060112       1.977022                    0.999530      30.073672      86.633715       0.622260       0.408642      -1.072538      -0.031079       0.014228      -0.016938       0.038148      -0.013904       0.012569       0.000711       0.009653      -0.081648      -0.030922       0.000849       0.030073             13.600494      16.508189      -0.974243      -8.330472       6.840831      -1.841096      17.452463           0.002378
          207              C       6.232761      19.856194       2.216004       0.635858      24.811470 0.23267534E+03  0.47414203E+04                                 8.041005                            5.473585      -0.025825       2.070022                    0.999515      21.486936      60.064447       0.622477       0.482864      -1.011979       0.057398       0.010705      -0.055230       0.080371       0.003968       0.038210       0.069307      -0.077357       0.037024      -0.074893      -0.023240       0.098133             11.422191      15.439387       0.461897      -7.079871       6.186645      -2.540719      12.640541           0.027165
          208              C       5.144723      19.579550       3.162012      -0.041581      43.572951 0.43953718E+03  0.10300157E+05                                10.842745                            6.966150      -0.048864       1.984136                    0.999163      27.634091      77.783761       0.631301       0.414020      -1.072121      -0.042715      -0.009392       0.040766       0.059788      -0.002557      -0.007506       0.011373      -0.027720      -0.012422      -0.016937      -0.005024       0.021961             16.570472      22.391736       0.848817     -11.975268       7.051005      -3.123068      20.268675          -0.007786
          209              C       3.872731      20.082073       2.893639      -0.088191      41.371115 0.47872466E+03  0.11495434E+05                                10.334079                            7.231093       0.048231       1.975076                    0.999555      29.905472      86.059318       0.622749       0.409594      -1.071746       0.023194      -0.011422       0.029077       0.038909       0.009353       0.015386      -0.011229      -0.030255       0.049975      -0.032719       0.007176       0.025543             13.949732      18.678717      -0.882311      -8.371019       5.945413      -1.113599      17.225068           0.001990
          210              C      13.564968      19.673666      27.317312      -0.091050      42.221937 0.47954924E+03  0.11518277E+05                                10.484102                            7.231223       0.044755       1.974066                    0.999512      29.933948      86.105953       0.623635       0.408904      -1.072375       0.005526       0.002038       0.037820       0.038276      -0.001232       0.024459      -0.001782      -0.027321       0.028887      -0.032632       0.008541       0.024091             15.221207      29.859718      -0.072116      -0.654321       5.781056      -0.127700      10.022849           0.002112
          211              C      23.117456      19.021129      24.103963      -0.094051      40.856630 0.48502717E+03  0.11683085E+05                                10.232719                            7.270077       0.060112       1.977022                    0.999530      30.073673      86.633726       0.622259       0.408642      -1.072538       0.031079       0.014228       0.016938       0.038148       0.013904       0.012569      -0.000711       0.009654      -0.081648      -0.030922       0.000849       0.030073             13.600498      16.508194       0.974243      -8.330475       6.840833       1.841096      17.452466           0.002379
          212              C      22.287239      19.856194      26.303996       0.635858      24.811469 0.23267531E+03  0.47414197E+04                                 8.041005                            5.473585      -0.025825       2.070022                    0.999515      21.486935      60.064445       0.622477       0.482864      -1.011979      -0.057398       0.010705       0.055230       0.080371      -0.003968       0.038210      -0.069307      -0.077357       0.037024      -0.074893      -0.023240       0.098133             11.422193      15.439389      -0.461897      -7.079872       6.186646       2.540719      12.640543           0.027165
          213              C      23.375277      19.579550      25.357988      -0.041581      43.572960 0.43953722E+03  0.10300158E+05                                10.842748                            6.966151      -0.048864       1.984136                    0.999163      27.634092      77.783774       0.631301       0.414020      -1.072121       0.042715      -0.009392      -0.040766       0.059788       0.002557      -0.007506      -0.011373      -0.027720      -0.012422      -0.016937      -0.005024       0.021961             16.570479      22.391747      -0.848818     -11.975277       7.051007       3.123068      20.268683          -0.007786
          214              C      24.647269      20.082073      25.626361      -0.088192      41.371120 0.47872475E+03  0.11495436E+05                                10.334081                            7.231095       0.048231       1.975076                    0.999555      29.905471      86.059315       0.622749       0.409594      -1.071746      -0.023194      -0.011422      -0.029077       0.038909      -0.009353       0.015386       0.011229      -0.030255       0.049975      -0.032719       0.007176       0.025543             13.949736      18.678727       0.882312      -8.371025       5.945414       1.113597      17.225067           0.001991
          215              C      14.955032      19.673666       1.202688      -0.091050      42.221941 0.47954924E+03  0.11518278E+05                                10.484102                            7.231223       0.044755       1.974066                    0.999512      29.933949      86.105957       0.623635       0.408904      -1.072375      -0.005526       0.002038      -0.037820       0.038276       0.001232       0.024459       0.001782      -0.027321       0.028887      -0.032632       0.008541       0.024091             15.221210      29.859725       0.072115      -0.654323       5.781056       0.127700      10.022849           0.002112
          216              C      23.117456       9.498871       4.416037      -0.094050      40.856617 0.48502699E+03  0.11683079E+05                                10.232714                            7.270074       0.060112       1.977022                    0.999530      30.073672      86.633713       0.622260       0.408642      -1.072538       0.031079      -0.014228      -0.016938       0.038148      -0.013904      -0.012569      -0.000711       0.009653      -0.081648      -0.030922       0.000849       0.030073             13.600491      16.508189      -0.974245       8.330468       6.840830       1.841094      17.452454           0.002379
          217              C      22.287239       8.663806       2.216004       0.635858      24.811470 0.23267534E+03  0.47414204E+04                                 8.041004                            5.473585      -0.025825       2.070022                    0.999515      21.486936      60.064447       0.622477       0.482864      -1.011979      -0.057398      -0.010705      -0.055230       0.080371       0.003968      -0.038210      -0.069307      -0.077357       0.037024      -0.074893      -0.023240       0.098133             11.422191      15.439387       0.461897       7.079871       6.186645       2.540719      12.640541           0.027165
          218              C      23.375277       8.940450       3.162012      -0.041581      43.572954 0.43953720E+03  0.10300158E+05                                10.842746                            6.966151      -0.048864       1.984136                    0.999163      27.634091      77.783768       0.631301       0.414020      -1.072121       0.042715       0.009392       0.040766       0.059788      -0.002557       0.007506      -0.011373      -0.027720      -0.012422      -0.016937      -0.005024       0.021961             16.570475      22.391741       0.848817      11.975270       7.051006       3.123068      20.268677          -0.007786
          219              C      24.647269       8.437927       2.893639      -0.088191      41.371121 0.47872471E+03  0.11495435E+05                                10.334081                            7.231094       0.048231       1.975076                    0.999555      29.905473      86.059329       0.622749       0.409594      -1.071746      -0.023194       0.011422       0.029077       0.038909       0.009353      -0.015386       0.011229      -0.030255       0.049975      -0.032719       0.007176       0.025543             13.949736      18.678722      -0.882312       8.371022       5.945414       1.113599      17.225072           0.001991
          220              C      14.955032       8.846334      27.317312      -0.091050      42.221931 0.47954911E+03  0.11518274E+05                                10.484100                            7.231221       0.044755       1.974066                    0.999512      29.933948      86.105953       0.623635       0.408904      -1.072375      -0.005526      -0.002038       0.037820       0.038276      -0.001232      -0.024459       0.001782      -0.027321       0.028887      -0.032632       0.008541       0.024091             15.221204      29.859710      -0.072116       0.654317       5.781054       0.127700      10.022849           0.002113
          221              C      24.103963       5.402544       9.498871      -0.094050      40.856624 0.48502709E+03  0.11683082E+05                                10.232717                            7.270076       0.060111       1.977022                    0.999530      30.073673      86.633726       0.622259       0.408642      -1.072538       0.016938      -0.031079      -0.014228       0.038148      -0.012569       0.000711       0.013904      -0.045651       0.026343      -0.030922       0.000849       0.030073             13.600494      17.452460       8.330471      -1.841095      16.508191       0.974244       6.840832           0.002378
          222              C      26.303996       6.232761       8.663806       0.635858      24.811469 0.23267533E+03  0.47414200E+04                                 8.041004                            5.473585      -0.025825       2.070022                    0.999515      21.486936      60.064447       0.622477       0.482864      -1.011979       0.055230       0.057398      -0.010705       0.080371      -0.038210       0.069307      -0.003968       0.057190       0.097523      -0.074893      -0.023240       0.098133             11.422191      12.640540       7.079870      -2.540719      15.439386      -0.461897       6.186645           0.027165
          223              C      25.357988       5.144723       8.940450      -0.041581      43.572951 0.43953718E+03  0.10300157E+05                                10.842745                            6.966150      -0.048864       1.984136                    0.999163      27.634091      77.783763       0.631301       0.414020      -1.072121      -0.040766      -0.042715       0.009392       0.059788       0.007506       0.011373       0.002557       0.007649       0.047792      -0.016937      -0.005024       0.021961             16.570472      20.268674      11.975268      -3.123068      22.391737      -0.848817       7.051005          -0.007786
          224              C      25.626361       3.872731       8.437927      -0.088192      41.371118 0.47872473E+03  0.11495436E+05                                10.334080                            7.231094       0.048230       1.975076                    0.999555      29.905473      86.059320       0.622749       0.409594      -1.071746      -0.029077       0.023194       0.011422       0.038909      -0.015386      -0.011229      -0.009353       0.040115       0.020395      -0.032719       0.007176       0.025543             13.949733      17.225065       8.371019      -1.113598      18.678721       0.882312       5.945413           0.001991
          225              C       1.202688      13.564968       8.846334      -0.091050      42.221939 0.47954918E+03  0.11518276E+05                                10.484102                            7.231222       0.044755       1.974066                    0.999512      29.933948      86.105951       0.623635       0.408904      -1.072375      -0.037820       0.005526      -0.002038       0.038276      -0.024459      -0.001782       0.001232       0.028104       0.026538      -0.032632       0.008541       0.024091             15.221209      10.022850       0.654324      -0.127700      29.859723       0.072115       5.781055           0.002112
          226              C       4.416037       5.402544      19.021129      -0.094050      40.856621 0.48502704E+03  0.11683081E+05                                10.232716                            7.270075       0.060112       1.977022                    0.999530      30.073672      86.633720       0.622260       0.408642      -1.072538      -0.016938      -0.031079       0.014228       0.038148       0.012569       0.000711      -0.013904      -0.045651       0.026344      -0.030922       0.000849       0.030073             13.600493      17.452458      -8.330469      -1.841095      16.508190      -0.974244       6.840831           0.002378
          227              C       2.216004       6.232761      19.856194       0.635858      24.811469 0.23267534E+03  0.47414204E+04                                 8.041004                            5.473585      -0.025825       2.070022                    0.999515      21.486936      60.064446       0.622477       0.482864      -1.011979      -0.055230       0.057398       0.010705       0.080371       0.038210       0.069307       0.003968       0.057190       0.097523      -0.074893      -0.023240       0.098133             11.422190      12.640540      -7.079870      -2.540718      15.439387       0.461897       6.186645           0.027165
          228              C       3.162012       5.144723      19.579550      -0.041581      43.572951 0.43953719E+03  0.10300157E+05                                10.842745                            6.966150      -0.048864       1.984136                    0.999163      27.634091      77.783765       0.631301       0.414020      -1.072121       0.040766      -0.042715      -0.009392       0.059788      -0.007506       0.011373      -0.002557       0.007649       0.047791      -0.016937      -0.005024       0.021961             16.570472      20.268673     -11.975266      -3.123067      22.391738       0.848816       7.051006          -0.007786
          229              C       2.893639       3.872731      20.082073      -0.088191      41.371120 0.47872469E+03  0.11495435E+05                                10.334081                            7.231093       0.048231       1.975076                    0.999555      29.905474      86.059333       0.622749       0.409594      -1.071746       0.029077       0.023194      -0.011422       0.038909       0.015386      -0.011229       0.009353       0.040115       0.020395      -0.032719       0.007176       0.025543             13.949735      17.225071      -8.371020      -1.113600      18.678720      -0.882312       5.945413           0.001990
          230              C      27.317312      13.564968      19.673666      -0.091050      42.221931 0.47954906E+03  0.11518272E+05                                10.484100                            7.231221       0.044755       1.974066                    0.999512      29.933948      86.105957       0.623635       0.408904      -1.072375       0.037820       0.005526       0.002038       0.038276       0.024459      -0.001782      -0.001232       0.028104       0.026538      -0.032632       0.008541       0.024091             15.221206      10.022851      -0.654315      -0.127700      29.859712      -0.072116       5.781054           0.002112
          231              C      24.103963      23.117456      19.021129      -0.094051      40.856629 0.48502714E+03  0.11683084E+05                                10.232718                            7.270076       0.060111       1.977022                    0.999530      30.073674      86.633729       0.622259       0.408642      -1.072538       0.016938       0.031079       0.014228       0.038148       0.012569      -0.000711       0.013904      -0.045651       0.026344      -0.030922       0.000849       0.030073             13.600496      17.452461      -8.330472       1.841095      16.508194       0.974244       6.840833           0.002378
          232              C      26.303996      22.287239      19.856194       0.635858      24.811467 0.23267531E+03  0.47414196E+04                                 8.041004                            5.473585      -0.025825       2.070022                    0.999515      21.486935      60.064443       0.622477       0.482864      -1.011979       0.055230      -0.057398       0.010705       0.080371       0.038210      -0.069307      -0.003968       0.057190       0.097523      -0.074893      -0.023240       0.098133             11.422190      12.640539      -7.079870       2.540718      15.439387      -0.461896       6.186645           0.027165
          233              C      25.357988      23.375277      19.579550      -0.041581      43.572951 0.43953716E+03  0.10300156E+05                                10.842746                            6.966150      -0.048864       1.984136                    0.999163      27.634090      77.783762       0.631301       0.414020      -1.072121      -0.040766       0.042715      -0.009392       0.059788      -0.007506      -0.011373       0.002557       0.007649       0.047792      -0.016937      -0.005024       0.021961             16.570474      20.268674     -11.975269       3.123067      22.391741      -0.848816       7.051006          -0.007786
          234              C      25.626361      24.647269      20.082073      -0.088192      41.371117 0.47872464E+03  0.11495433E+05                                10.334080                            7.231093       0.048231       1.975076                    0.999555      29.905472      86.059323       0.622749       0.409594      -1.071746      -0.029077      -0.023194      -0.011422       0.038909       0.015386       0.011229      -0.009353       0.040115       0.020395      -0.032719       0.007176       0.025543             13.949735      17.225070      -8.371021       1.113599      18.678722       0.882312       5.945413           0.001991
          235              C       1.202688      14.955032      19.673666      -0.091050      42.221935 0.47954912E+03  0.11518274E+05                                10.484101                            7.231221       0.044755       1.974066                    0.999512      29.933948      86.105954       0.623635       0.408904      -1.072375      -0.037820      -0.005526       0.002038       0.038276       0.024459       0.001782       0.001232       0.028104       0.026538      -0.032632       0.008541       0.024091             15.221207      10.022850      -0.654318       0.127700      29.859716       0.072116       5.781055           0.002112
          236              C       4.416037      23.117456       9.498871      -0.094051      40.856624 0.48502704E+03  0.11683081E+05                                10.232716                            7.270075       0.060112       1.977022                    0.999530      30.073674      86.633725       0.622260       0.408642      -1.072538      -0.016938       0.031079      -0.014228       0.038148      -0.012569      -0.000711      -0.013904      -0.045651       0.026344      -0.030922       0.000849       0.030073             13.600494      17.452459       8.330471       1.841095      16.508193      -0.974245       6.840831           0.002379
          237              C       2.216004      22.287239       8.663806       0.635858      24.811470 0.23267534E+03  0.47414203E+04                                 8.041004                            5.473585      -0.025825       2.070022                    0.999515      21.486936      60.064447       0.622477       0.482864      -1.011979      -0.055230      -0.057398      -0.010705       0.080371      -0.038210      -0.069307       0.003968       0.057190       0.097523      -0.074893      -0.023240       0.098133             11.422191      12.640541       7.079871       2.540719      15.439387       0.461897       6.186645           0.027165
          238              C       3.162012      23.375277       8.940450      -0.041581      43.572950 0.43953716E+03  0.10300156E+05                                10.842745                            6.966150      -0.048864       1.984136                    0.999163      27.634090      77.783760       0.631301       0.414020      -1.072121       0.040766       0.042715       0.009392       0.059788       0.007506      -0.011373      -0.002557       0.007649       0.047792      -0.016937      -0.005024       0.021961             16.570473      20.268675      11.975269       3.123067      22.391738       0.848817       7.051006          -0.007786
          239              C       2.893639      24.647269       8.437927      -0.088191      41.371117 0.47872468E+03  0.11495434E+05                                10.334080                            7.231094       0.048231       1.975076                    0.999555      29.905471      86.059315       0.622749       0.409594      -1.071746       0.029077      -0.023194       0.011422       0.038909      -0.015386       0.011229       0.009353       0.040115       0.020395      -0.032719       0.007176       0.025543             13.949734      17.225067       8.371021       1.113598      18.678722      -0.882312       5.945413           0.001990
          240              C      27.317312      14.955032       8.846334      -0.091050      42.221925 0.47954901E+03  0.11518270E+05                                10.484098                            7.231220       0.044755       1.974066                    0.999512      29.933946      86.105940       0.623635       0.408904      -1.072376       0.037820      -0.005526      -0.002038       0.038276      -0.024459       0.001782      -0.001232       0.028104       0.026538      -0.032632       0.008541       0.024091             15.221202      10.022849       0.654317       0.127700      29.859704      -0.072115       5.781053           0.002113
          241              C      24.103963       9.498871      23.117456      -0.094050      40.856618 0.48502695E+03  0.11683078E+05                                10.232715                            7.270073       0.060112       1.977022                    0.999530      30.073672      86.633718       0.622260       0.408642      -1.072538       0.016938      -0.014228       0.031079       0.038148       0.000711       0.012569      -0.013904      -0.035997       0.055304      -0.030922       0.000849       0.030073             13.600492      17.452454      -1.841095      -8.330467       6.840831      -0.974246      16.508190           0.002379
          242              C      26.303996       8.663806      22.287239       0.635858      24.811468 0.23267534E+03  0.47414203E+04                                 8.041004                            5.473585      -0.025825       2.070022                    0.999515      21.486936      60.064446       0.622477       0.482864      -1.011979       0.055230      -0.010705      -0.057398       0.080371       0.069307       0.038210       0.003968      -0.020166      -0.134547      -0.074893      -0.023240       0.098133             11.422190      12.640539      -2.540718      -7.079869       6.186645       0.461897      15.439386           0.027165
          243              C      25.357988       8.940450      23.375277      -0.041581      43.572946 0.43953713E+03  0.10300155E+05                                10.842744                            6.966150      -0.048864       1.984136                    0.999163      27.634089      77.783754       0.631301       0.414020      -1.072121      -0.040766       0.009392       0.042715       0.059788       0.011373      -0.007506      -0.002557      -0.020071      -0.035370      -0.016937      -0.005024       0.021961             16.570470      20.268670      -3.123067     -11.975263       7.051005       0.848816      22.391734          -0.007786
          244              C      25.626361       8.437927      24.647269      -0.088191      41.371114 0.47872458E+03  0.11495432E+05                                10.334080                            7.231092       0.048231       1.975077                    0.999555      29.905471      86.059319       0.622749       0.409594      -1.071746      -0.029077       0.011422      -0.023194       0.038909      -0.011229       0.015386       0.009353       0.009860      -0.070370      -0.032719       0.007176       0.025543             13.949733      17.225069      -1.113600      -8.371018       5.945413      -0.882312      18.678718           0.001991
          245              C       1.202688       8.846334      14.955032      -0.091050      42.221930 0.47954906E+03  0.11518272E+05                                10.484100                            7.231221       0.044755       1.974066                    0.999512      29.933947      86.105951       0.623635       0.408904      -1.072375      -0.037820      -0.002038      -0.005526       0.038276      -0.001782       0.024459      -0.001232       0.000783      -0.055425      -0.032632       0.008541       0.024091             15.221204      10.022851      -0.127700      -0.654316       5.781054      -0.072116      29.859709           0.002112
          246              C       4.416037      19.021129      23.117456      -0.094051      40.856628 0.48502710E+03  0.11683083E+05                                10.232717                            7.270075       0.060112       1.977022                    0.999530      30.073675      86.633734       0.622260       0.408642      -1.072538      -0.016938       0.014228       0.031079       0.038148       0.000711      -0.012569       0.013904      -0.035997       0.055304      -0.030922       0.000849       0.030073             13.600496      17.452460      -1.841095       8.330471       6.840832       0.974245      16.508195           0.002378
          247              C       2.216004      19.856194      22.287239       0.635858      24.811465 0.23267528E+03  0.47414190E+04                                 8.041004                            5.473585      -0.025825       2.070022                    0.999515      21.486934      60.064443       0.622477       0.482864      -1.011979      -0.055230       0.010705      -0.057398       0.080371       0.069307      -0.038210      -0.003968      -0.020166      -0.134547      -0.074893      -0.023240       0.098133             11.422190      12.640540      -2.540718       7.079870       6.186645      -0.461897      15.439387           0.027165
          248              C       3.162012      19.579550      23.375277      -0.041581      43.572950 0.43953716E+03  0.10300156E+05                                10.842745                            6.966150      -0.048864       1.984136                    0.999163      27.634090      77.783761       0.631301       0.414020      -1.072121       0.040766      -0.009392       0.042715       0.059788       0.011373       0.007506       0.002557      -0.020071      -0.035370      -0.016937      -0.005024       0.021961             16.570473      20.268674      -3.123068      11.975268       7.051006      -0.848817      22.391739          -0.007786
          249              C       2.893639      20.082073      24.647269      -0.088192      41.371124 0.47872472E+03  0.11495436E+05                                10.334082                            7.231094       0.048231       1.975076                    0.999555      29.905474      86.059333       0.622749       0.409594      -1.071746       0.029077      -0.011422      -0.023194       0.038909      -0.011229      -0.015386      -0.009353       0.009860      -0.070370      -0.032719       0.007176       0.025543             13.949737      17.225072      -1.113599       8.371022       5.945414       0.882312      18.678724           0.001991
          250              C      27.317312      19.673666      14.955032      -0.091050      42.221933 0.47954910E+03  0.11518273E+05                                10.484100                            7.231221       0.044755       1.974066                    0.999512      29.933947      86.105948       0.623635       0.408904      -1.072375       0.037820       0.002038      -0.005526       0.038276      -0.001782      -0.024459       0.001232       0.000783      -0.055425      -0.032632       0.008541       0.024091             15.221206      10.022850      -0.127700       0.654320       5.781054       0.072115      29.859714           0.002112
          251              C      24.103963      19.021129       5.402544      -0.094050      40.856617 0.48502699E+03  0.11683079E+05                                10.232714                            7.270074       0.060112       1.977022                    0.999530      30.073672      86.633713       0.622260       0.408642      -1.072538       0.016938       0.014228      -0.031079       0.038148      -0.000711      -0.012569      -0.013904      -0.035997       0.055304      -0.030922       0.000849       0.030073             13.600491      17.452454       1.841094       8.330468       6.840830      -0.974245      16.508189           0.002379
          252              C      26.303996      19.856194       6.232761       0.635858      24.811468 0.23267532E+03  0.47414199E+04                                 8.041005                            5.473585      -0.025825       2.070022                    0.999515      21.486935      60.064446       0.622477       0.482864      -1.011979       0.055230       0.010705       0.057398       0.080371      -0.069307      -0.038210       0.003968      -0.020166      -0.134547      -0.074893      -0.023240       0.098133             11.422191      12.640541       2.540719       7.079871       6.186645       0.461897      15.439387           0.027165
          253              C      25.357988      19.579550       5.144723      -0.041581      43.572948 0.43953715E+03  0.10300156E+05                                10.842744                            6.966150      -0.048864       1.984136                    0.999163      27.634090      77.783758       0.631301       0.414020      -1.072121      -0.040766      -0.009392      -0.042715       0.059788      -0.011373       0.007506      -0.002557      -0.020071      -0.035369      -0.016937      -0.005024       0.021961             16.570471      20.268672       3.123067      11.975267       7.051005       0.848817      22.391736          -0.007786
          254              C      25.626361      20.082073       3.872731      -0.088191      41.371121 0.47872474E+03  0.11495436E+05                                10.334081                            7.231094       0.048231       1.975076                    0.999555      29.905473      86.059324       0.622749       0.409594      -1.071746      -0.029077      -0.011422       0.023194       0.038909       0.011229      -0.015386       0.009353       0.009860      -0.070370      -0.032719       0.007176       0.025543             13.949735      17.225069       1.113599       8.371021       5.945413      -0.882312      18.678722           0.001990
          255              C       1.202688      19.673666      13.564968      -0.091050      42.221927 0.47954899E+03  0.11518270E+05                                10.484099                            7.231219       0.044755       1.974066                    0.999512      29.933947      86.105948       0.623635       0.408904      -1.072376      -0.037820       0.002038       0.005526       0.038276       0.001782      -0.024459      -0.001232       0.000783      -0.055425      -0.032632       0.008541       0.024091             15.221203      10.022850       0.127700       0.654315       5.781053      -0.072115      29.859707           0.002113
          256              C       4.416037       9.498871       5.402544      -0.094051      40.856627 0.48502715E+03  0.11683084E+05                                10.232718                            7.270076       0.060112       1.977022                    0.999530      30.073673      86.633723       0.622259       0.408642      -1.072538      -0.016938      -0.014228      -0.031079       0.038148      -0.000711       0.012569       0.013904      -0.035997       0.055304      -0.030922       0.000849       0.030073             13.600496      17.452463       1.841096      -8.330473       6.840832       0.974243      16.508191           0.002379
          257              C       2.216004       8.663806       6.232761       0.635858      24.811468 0.23267531E+03  0.47414198E+04                                 8.041005                            5.473585      -0.025825       2.070022                    0.999515      21.486935      60.064446       0.622477       0.482864      -1.011979      -0.055230      -0.010705       0.057398       0.080371      -0.069307       0.038210      -0.003968      -0.020166      -0.134547      -0.074893      -0.023240       0.098133             11.422192      12.640541       2.540718      -7.079871       6.186645      -0.461896      15.439389           0.027165
          258              C       3.162012       8.940450       5.144723      -0.041581      43.572952 0.43953716E+03  0.10300157E+05                                10.842746                            6.966150      -0.048864       1.984136                    0.999163      27.634090      77.783765       0.631301       0.414020      -1.072121       0.040766       0.009392      -0.042715       0.059788      -0.011373      -0.007506       0.002557      -0.020071      -0.035370      -0.016937      -0.005024       0.021961             16.570475      20.268676       3.123067     -11.975271       7.051006      -0.848817      22.391742          -0.007786
          259              C       2.893639       8.437927       3.872731      -0.088192      41.371121 0.47872473E+03  0.11495436E+05                                10.334081                            7.231094       0.048231       1.975076                    0.999555      29.905473      86.059329       0.622749       0.409594      -1.071746       0.029077       0.011422       0.023194       0.038909       0.011229       0.015386      -0.009353       0.009860      -0.070370      -0.032719       0.007176       0.025543             13.949736      17.225071       1.113599      -8.371022       5.945414       0.882312      18.678723           0.001991
          260              C      27.317312       8.846334      13.564968      -0.091050      42.221938 0.47954915E+03  0.11518275E+05                                10.484102                            7.231222       0.044755       1.974066                    0.999512      29.933948      86.105953       0.623635       0.408904      -1.072375       0.037820      -0.002038       0.005526       0.038276       0.001782       0.024459       0.001232       0.000783      -0.055425      -0.032632       0.008541       0.024091             15.221209      10.022850       0.127700      -0.654322       5.781055       0.072115      29.859723           0.002112
          261              C       9.498871       5.402544       4.416037      -0.094051      40.856631 0.48502720E+03  0.11683086E+05                                10.232718                            7.270076       0.060111       1.977022                    0.999530      30.073676      86.633734       0.622259       0.408642      -1.072538      -0.014228      -0.031079      -0.016938       0.038148       0.013904      -0.000711       0.012569      -0.009654      -0.081648      -0.030922       0.000849       0.030073             13.600496       6.840833       0.974244       1.841095      16.508193      -8.330472      17.452462           0.002378
          262              C       8.663806       6.232761       2.216004       0.635858      24.811472 0.23267536E+03  0.47414209E+04                                 8.041005                            5.473586      -0.025825       2.070022                    0.999515      21.486936      60.064447       0.622477       0.482864      -1.011979      -0.010705       0.057398      -0.055230       0.080371      -0.003968      -0.069307       0.038210       0.077357       0.037024      -0.074893      -0.023240       0.098133             11.422192       6.186646      -0.461897       2.540719      15.439389      -7.079871      12.640542           0.027165
          263              C       8.940450       5.144723       3.162012      -0.041581      43.572950 0.43953718E+03  0.10300157E+05                                10.842745                            6.966150      -0.048864       1.984136                    0.999163      27.634091      77.783764       0.631301       0.414020      -1.072121       0.009392      -0.042715       0.040766       0.059788       0.002557      -0.011373      -0.007506       0.027720      -0.012422      -0.016937      -0.005024       0.021961             16.570472       7.051005      -0.848817       3.123067      22.391737     -11.975268      20.268673          -0.007785
          264              C       8.437927       3.872731       2.893639      -0.088191      41.371117 0.47872468E+03  0.11495434E+05                                10.334081                            7.231094       0.048231       1.975076                    0.999555      29.905471      86.059321       0.622749       0.409594      -1.071746       0.011422       0.023194       0.029077       0.038909      -0.009353       0.011229       0.015386       0.030255       0.049975      -0.032719       0.007176       0.025543             13.949735       5.945413       0.882312       1.113599      18.678722      -8.371021      17.225069           0.001991
          265              C       8.846334      13.564968      27.317312      -0.091050      42.221940 0.47954925E+03  0.11518278E+05                                10.484102                            7.231223       0.044755       1.974066                    0.999512      29.933950      86.105965       0.623635       0.408904      -1.072375      -0.002038       0.005526       0.037820       0.038276       0.001232       0.001782       0.024459       0.027321       0.028887      -0.032632       0.008541       0.024091             15.221208       5.781056       0.072115       0.127700      29.859717      -0.654319      10.022851           0.002111
          266              C      19.021129       5.402544      24.103963      -0.094050      40.856619 0.48502699E+03  0.11683079E+05                                10.232715                            7.270074       0.060112       1.977022                    0.999530      30.073672      86.633717       0.622260       0.408642      -1.072538       0.014228      -0.031079       0.016938       0.038148      -0.013904      -0.000711      -0.012569      -0.009653      -0.081648      -0.030922       0.000849       0.030073             13.600492       6.840831      -0.974245       1.841095      16.508190       8.330469      17.452457           0.002379
          267              C      19.856194       6.232761      26.303996       0.635858      24.811470 0.23267534E+03  0.47414205E+04                                 8.041005                            5.473585      -0.025825       2.070022                    0.999515      21.486936      60.064447       0.622477       0.482864      -1.011979       0.010705       0.057398       0.055230       0.080371       0.003968      -0.069307      -0.038210       0.077357       0.037024      -0.074893      -0.023240       0.098133             11.422191       6.186645       0.461897       2.540719      15.439387       7.079871      12.640541           0.027165
          268              C      19.579550       5.144723      25.357988      -0.041581      43.572950 0.43953717E+03  0.10300156E+05                                10.842745                            6.966150      -0.048864       1.984136                    0.999163      27.634090      77.783761       0.631301       0.414020      -1.072121      -0.009392      -0.042715      -0.040766       0.059788      -0.002557      -0.011373       0.007506       0.027720      -0.012422      -0.016937      -0.005024       0.021961             16.570472       7.051006       0.848817       3.123068      22.391738      11.975267      20.268674          -0.007786
          269              C      20.082073       3.872731      25.626361      -0.088191      41.371119 0.47872466E+03  0.11495434E+05                                10.334081                            7.231093       0.048231       1.975077                    0.999555      29.905472      86.059325       0.622749       0.409594      -1.071746      -0.011422       0.023194      -0.029077       0.038909       0.009353       0.011229      -0.015386       0.030255       0.049975      -0.032719       0.007176       0.025543             13.949735       5.945413      -0.882312       1.113599      18.678722       8.371021      17.225071           0.001991
          270              C      19.673666      13.564968       1.202688      -0.091050      42.221929 0.47954906E+03  0.11518272E+05                                10.484099                            7.231221       0.044755       1.974066                    0.999512      29.933947      86.105950       0.623635       0.408904      -1.072375       0.002038       0.005526      -0.037820       0.038276      -0.001232       0.001782      -0.024459       0.027321       0.028887      -0.032632       0.008541       0.024091             15.221204       5.781054      -0.072116       0.127700      29.859709       0.654316      10.022850           0.002113
          271              C      19.021129      23.117456       4.416037      -0.094050      40.856623 0.48502708E+03  0.11683082E+05                                10.232716                            7.270075       0.060112       1.977022                    0.999530      30.073672      86.633716       0.622260       0.408642      -1.072538       0.014228       0.031079      -0.016938       0.038148       0.013904       0.000711      -0.012569      -0.009654      -0.081648      -0.030922       0.000849       0.030073             13.600493       6.840831       0.974242      -1.841096      16.508188       8.330471      17.452461           0.002378
          272              C      19.856194      22.287239       2.216004       0.635858      24.811469 0.23267533E+03  0.47414201E+04                                 8.041005                            5.473585      -0.025825       2.070022                    0.999515      21.486936      60.064448       0.622477       0.482864      -1.011979       0.010705      -0.057398      -0.055230       0.080371      -0.003968       0.069307      -0.038210       0.077357       0.037024      -0.074893      -0.023240       0.098133             11.422192       6.186645      -0.461897      -2.540719      15.439388       7.079871      12.640541           0.027165
          273              C      19.579550      23.375277       3.162012      -0.041581      43.572951 0.43953715E+03  0.10300156E+05                                10.842746                            6.966150      -0.048864       1.984136                    0.999163      27.634090      77.783761       0.631301       0.414020      -1.072121      -0.009392       0.042715       0.040766       0.059788       0.002557       0.011373       0.007506       0.027720      -0.012422      -0.016937      -0.005024       0.021961             16.570473       7.051006      -0.848817      -3.123068      22.391739      11.975269      20.268675          -0.007786
          274              C      20.082073      24.647269       2.893639      -0.088191      41.371122 0.47872476E+03  0.11495437E+05                                10.334082                            7.231095       0.048231       1.975076                    0.999555      29.905473      86.059328       0.622749       0.409594      -1.071746      -0.011422      -0.023194       0.029077       0.038909      -0.009353      -0.011229      -0.015386       0.030255       0.049975      -0.032719       0.007176       0.025543             13.949736       5.945414       0.882312      -1.113598      18.678725       8.371022      17.225068           0.001990
          275              C      19.673666      14.955032      27.317312      -0.091050      42.221942 0.47954923E+03  0.11518277E+05                                10.484103                            7.231223       0.044755       1.974066                    0.999512      29.933949      86.105961       0.623635       0.408904      -1.072375       0.002038      -0.005526       0.037820       0.038276       0.001232      -0.001782      -0.024459       0.027321       0.028887      -0.032632       0.008541       0.024091             15.221211       5.781056       0.072115      -0.127700      29.859726       0.654322      10.022851           0.002112
          276              C       9.498871      23.117456      24.103963      -0.094050      40.856623 0.48502710E+03  0.11683082E+05                                10.232716                            7.270075       0.060112       1.977022                    0.999530      30.073672      86.633714       0.622260       0.408642      -1.072538      -0.014228       0.031079       0.016938       0.038148      -0.013904       0.000711       0.012569      -0.009653      -0.081648      -0.030922       0.000849       0.030073             13.600493       6.840831      -0.974242      -1.841096      16.508187      -8.330471      17.452462           0.002378
          277              C       8.663806      22.287239      26.303996       0.635858      24.811471 0.23267535E+03  0.47414206E+04                                 8.041005                            5.473586      -0.025825       2.070022                    0.999515      21.486936      60.064448       0.622477       0.482864      -1.011979      -0.010705      -0.057398       0.055230       0.080371       0.003968       0.069307       0.038210       0.077357       0.037024      -0.074893      -0.023240       0.098133             11.422191       6.186646       0.461897      -2.540719      15.439387      -7.079871      12.640542           0.027165
          278              C       8.940450      23.375277      25.357988      -0.041581      43.572950 0.43953718E+03  0.10300157E+05                                10.842745                            6.966150      -0.048864       1.984136                    0.999163      27.634091      77.783762       0.631301       0.414020      -1.072121       0.009392       0.042715      -0.040766       0.059788      -0.002557       0.011373      -0.007506       0.027720      -0.012422      -0.016937      -0.005024       0.021961             16.570471       7.051005       0.848817      -3.123068      22.391735     -11.975267      20.268674          -0.007786
          279              C       8.437927      24.647269      25.626361      -0.088191      41.371117 0.47872470E+03  0.11495435E+05                                10.334080                            7.231093       0.048231       1.975076                    0.999555      29.905473      86.059323       0.622749       0.409594      -1.071746       0.011422      -0.023194      -0.029077       0.038909       0.009353      -0.011229       0.015386       0.030255       0.049975      -0.032719       0.007176       0.025543             13.949732       5.945413      -0.882311      -1.113599      18.678717      -8.371019      17.225068           0.001991
          280              C       8.846334      14.955032       1.202688      -0.091050      42.221935 0.47954916E+03  0.11518275E+05                                10.484101                            7.231222       0.044755       1.974066                    0.999512      29.933948      86.105955       0.623635       0.408904      -1.072375      -0.002038      -0.005526      -0.037820       0.038276      -0.001232      -0.001782       0.024459       0.027321       0.028887      -0.032632       0.008541       0.024091             15.221206       5.781055      -0.072115      -0.127700      29.859714      -0.654319      10.022850           0.002112
          281              C       5.402544      24.103963      19.021129      -0.094050      40.856622 0.48502705E+03  0.11683081E+05                                10.232716                            7.270074       0.060112       1.977022                    0.999530      30.073674      86.633724       0.622260       0.408642      -1.072538      -0.031079       0.016938       0.014228       0.038148      -0.012569      -0.013904      -0.000711       0.045651       0.026344      -0.030922       0.000849       0.030073             13.600493      16.508191       8.330469      -0.974245      17.452456       1.841095       6.840831           0.002379
          282              C       6.232761      26.303996      19.856194       0.635858      24.811472 0.23267537E+03  0.47414211E+04                                 8.041005                            5.473586      -0.025825       2.070022                    0.999515      21.486936      60.064448       0.622477       0.482864      -1.011979       0.057398       0.055230       0.010705       0.080371      -0.038210       0.003968      -0.069307      -0.057190       0.097523      -0.074893      -0.023240       0.098133             11.422192      15.439389       7.079871       0.461896      12.640542       2.540719       6.186646           0.027165
          283              C       5.144723      25.357988      19.579550      -0.041581      43.572948 0.43953716E+03  0.10300156E+05                                10.842745                            6.966150      -0.048864       1.984136                    0.999163      27.634090      77.783761       0.631301       0.414020      -1.072121      -0.042715      -0.040766      -0.009392       0.059788       0.007506      -0.002557      -0.011373      -0.007649       0.047792      -0.016937      -0.005024       0.021961             16.570471      22.391737      11.975266       0.848816      20.268671       3.123067       7.051005          -0.007786
          284              C       3.872731      25.626361      20.082073      -0.088192      41.371122 0.47872471E+03  0.11495435E+05                                10.334082                            7.231094       0.048231       1.975076                    0.999555      29.905472      86.059328       0.622749       0.409594      -1.071746       0.023194      -0.029077      -0.011422       0.038909      -0.015386       0.009353       0.011229      -0.040115       0.020395      -0.032719       0.007176       0.025543             13.949737      18.678726       8.371023      -0.882313      17.225071       1.113598       5.945414           0.001990
          285              C      13.564968       1.202688      19.673666      -0.091050      42.221933 0.47954912E+03  0.11518274E+05                                10.484101                            7.231221       0.044755       1.974066                    0.999512      29.933948      86.105954       0.623635       0.408904      -1.072375       0.005526      -0.037820       0.002038       0.038276      -0.024459      -0.001232       0.001782      -0.028104       0.026538      -0.032632       0.008541       0.024091             15.221206      29.859713       0.654320      -0.072115      10.022851       0.127700       5.781054           0.002113
          286              C       5.402544       4.416037       9.498871      -0.094051      40.856627 0.48502714E+03  0.11683084E+05                                10.232717                            7.270076       0.060111       1.977022                    0.999530      30.073674      86.633724       0.622259       0.408642      -1.072538      -0.031079      -0.016938      -0.014228       0.038148       0.012569       0.013904      -0.000711       0.045651       0.026344      -0.030922       0.000849       0.030073             13.600495      16.508192      -8.330473       0.974243      17.452462       1.841095       6.840832           0.002379
          287              C       6.232761       2.216004       8.663806       0.635858      24.811470 0.23267533E+03  0.47414202E+04                                 8.041005                            5.473585      -0.025825       2.070022                    0.999515      21.486936      60.064447       0.622477       0.482864      -1.011979       0.057398      -0.055230      -0.010705       0.080371       0.038210      -0.003968      -0.069307      -0.057190       0.097523      -0.074893      -0.023240       0.098133             11.422192      15.439387      -7.079871      -0.461897      12.640542       2.540719       6.186645           0.027165
          288              C       5.144723       3.162012       8.940450      -0.041581      43.572953 0.43953718E+03  0.10300157E+05                                10.842746                            6.966150      -0.048865       1.984136                    0.999163      27.634091      77.783766       0.631301       0.414020      -1.072121      -0.042715       0.040766       0.009392       0.059788      -0.007506       0.002557      -0.011373      -0.007649       0.047792      -0.016937      -0.005024       0.021961             16.570475      22.391740     -11.975272      -0.848818      20.268678       3.123067       7.051006          -0.007785
          289              C       3.872731       2.893639       8.437927      -0.088192      41.371119 0.47872474E+03  0.11495436E+05                                10.334080                            7.231094       0.048230       1.975076                    0.999555      29.905473      86.059318       0.622749       0.409594      -1.071746       0.023194       0.029077       0.011422       0.038909       0.015386      -0.009353       0.011229      -0.040115       0.020395      -0.032719       0.007176       0.025543             13.949734      18.678721      -8.371022       0.882311      17.225067       1.113598       5.945413           0.001991
          290              C      13.564968      27.317312       8.846334      -0.091050      42.221929 0.47954903E+03  0.11518271E+05                                10.484099                            7.231220       0.044755       1.974066                    0.999512      29.933947      86.105949       0.623635       0.408904      -1.072376       0.005526       0.037820      -0.002038       0.038276       0.024459       0.001232       0.001782      -0.028104       0.026538      -0.032632       0.008541       0.024091             15.221204      29.859708      -0.654318       0.072116      10.022850       0.127700       5.781053           0.002113
          291              C      23.117456      24.103963       9.498871      -0.094051      40.856624 0.48502708E+03  0.11683082E+05                                10.232717                            7.270075       0.060111       1.977022                    0.999530      30.073674      86.633726       0.622260       0.408642      -1.072538       0.031079       0.016938      -0.014228       0.038148       0.012569      -0.013904       0.000711       0.045651       0.026344      -0.030922       0.000849       0.030073             13.600493      16.508190      -8.330469      -0.974244      17.452459      -1.841096       6.840832           0.002377
          292              C      22.287239      26.303996       8.663806       0.635858      24.811475 0.23267541E+03  0.47414221E+04                                 8.041005                            5.473586      -0.025825       2.070022                    0.999515      21.486937      60.064448       0.622477       0.482864      -1.011979      -0.057398       0.055230      -0.010705       0.080371       0.038210       0.003968       0.069307      -0.057190       0.097523      -0.074893      -0.023240       0.098133             11.422192      15.439388      -7.079870       0.461897      12.640541      -2.540719       6.186646           0.027165
          293              C      23.375277      25.357988       8.940450      -0.041581      43.572944 0.43953716E+03  0.10300156E+05                                10.842743                            6.966150      -0.048865       1.984136                    0.999163      27.634091      77.783759       0.631301       0.414020      -1.072121       0.042715      -0.040766       0.009392       0.059788      -0.007506      -0.002557       0.011373      -0.007649       0.047792      -0.016937      -0.005024       0.021961             16.570467      22.391729     -11.975261       0.848816      20.268667      -3.123067       7.051004          -0.007786
          294              C      24.647269      25.626361       8.437927      -0.088191      41.371118 0.47872469E+03  0.11495435E+05                                10.334080                            7.231093       0.048230       1.975076                    0.999555      29.905474      86.059329       0.622749       0.409594      -1.071746      -0.023194      -0.029077       0.011422       0.038909       0.015386       0.009353      -0.011229      -0.040115       0.020395      -0.032719       0.007176       0.025543             13.949733      18.678717      -8.371018      -0.882312      17.225068      -1.113599       5.945413           0.001990
          295              C      14.955032       1.202688       8.846334      -0.091050      42.221931 0.47954909E+03  0.11518273E+05                                10.484100                            7.231221       0.044755       1.974066                    0.999512      29.933949      86.105957       0.623635       0.408904      -1.072376      -0.005526      -0.037820      -0.002038       0.038276       0.024459      -0.001232      -0.001782      -0.028104       0.026538      -0.032632       0.008541       0.024091             15.221203      29.859705      -0.654316      -0.072115      10.022851      -0.127700       5.781054           0.002112
          296              C      23.117456       4.416037      19.021129      -0.094050      40.856624 0.48502705E+03  0.11683081E+05                                10.232716                            7.270075       0.060112       1.977022                    0.999530      30.073673      86.633720       0.622260       0.408642      -1.072538       0.031079      -0.016938       0.014228       0.038148      -0.012569       0.013904       0.000711       0.045651       0.026344      -0.030922       0.000849       0.030073             13.600494      16.508190       8.330471       0.974244      17.452462      -1.841096       6.840831           0.002378
          297              C      22.287239       2.216004      19.856194       0.635858      24.811470 0.23267534E+03  0.47414204E+04                                 8.041004                            5.473585      -0.025825       2.070022                    0.999515      21.486936      60.064447       0.622477       0.482864      -1.011979      -0.057398      -0.055230       0.010705       0.080371      -0.038210      -0.003968       0.069307      -0.057190       0.097523      -0.074893      -0.023240       0.098133             11.422191      15.439388       7.079870      -0.461897      12.640540      -2.540719       6.186645           0.027165
          298              C      23.375277       3.162012      19.579550      -0.041581      43.572948 0.43953715E+03  0.10300156E+05                                10.842744                            6.966150      -0.048864       1.984136                    0.999163      27.634090      77.783756       0.631301       0.414020      -1.072121       0.042715       0.040766      -0.009392       0.059788       0.007506       0.002557       0.011373      -0.007649       0.047792      -0.016937      -0.005024       0.021961             16.570471      22.391735      11.975265      -0.848816      20.268672      -3.123068       7.051005          -0.007786
          299              C      24.647269       2.893639      20.082073      -0.088191      41.371119 0.47872465E+03  0.11495434E+05                                10.334081                            7.231093       0.048231       1.975076                    0.999555      29.905473      86.059328       0.622749       0.409594      -1.071746      -0.023194       0.029077      -0.011422       0.038909      -0.015386      -0.009353      -0.011229      -0.040115       0.020395      -0.032719       0.007176       0.025543             13.949735      18.678721       8.371020       0.882312      17.225071      -1.113600       5.945413           0.001990
          300              C      14.955032      27.317312      19.673666      -0.091050      42.221936 0.47954915E+03  0.11518275E+05                                10.484101                            7.231222       0.044755       1.974066                    0.999512      29.933948      86.105953       0.623635       0.408904      -1.072375      -0.005526       0.037820       0.002038       0.038276      -0.024459       0.001232      -0.001782      -0.028104       0.026538      -0.032632       0.008541       0.024091             15.221207      29.859716       0.654321       0.072116      10.022850      -0.127700       5.781055           0.002112
          301              C      19.021129       4.416037      23.117456      -0.094048      40.856539 0.48502587E+03  0.11683045E+05                                10.232700                            7.270064       0.060114       1.977023                    0.999530      30.073641      86.633589       0.622260       0.408642      -1.072538       0.014228      -0.016938       0.031079       0.038148       0.000711       0.013904      -0.012569       0.035997       0.055304      -0.030922       0.000849       0.030073             13.600470       6.840821      -1.841091       0.974244      17.452425       8.330452      16.508165           0.002379
          302              C      19.856194       2.216004      22.287239       0.635858      24.811476 0.23267541E+03  0.47414224E+04                                 8.041007                            5.473587      -0.025826       2.070021                    0.999515      21.486943      60.064481       0.622477       0.482864      -1.011979       0.010705      -0.055230      -0.057398       0.080371       0.069307      -0.003968      -0.038210       0.020166      -0.134548      -0.074893      -0.023240       0.098133             11.422193       6.186647      -2.540720      -0.461897      12.640544       7.079872      15.439388           0.027165
          303              C      19.579550       3.162012      23.375277      -0.041582      43.573085 0.43953853E+03  0.10300197E+05                                10.842771                            6.966163      -0.048867       1.984135                    0.999163      27.634129      77.783918       0.631300       0.414020      -1.072120      -0.009392       0.040766       0.042715       0.059788       0.011373       0.002557       0.007506       0.020071      -0.035369      -0.016937      -0.005024       0.021961             16.570518       7.051021      -3.123076      -0.848820      20.268731      11.975308      22.391802          -0.007785
          304              C      20.082073       2.893639      24.647269      -0.088182      41.370762 0.47871986E+03  0.11495287E+05                                10.334011                            7.231048       0.048243       1.975082                    0.999555      29.905331      86.058726       0.622752       0.409593      -1.071747      -0.011422       0.029077      -0.023194       0.038909      -0.011229      -0.009353      -0.015386      -0.009860      -0.070369      -0.032719       0.007175       0.025543             13.949632       5.945377      -1.113596       0.882307      17.224950       8.370939      18.678568           0.001992
          305              C      19.673666      27.317312      14.955032      -0.091044      42.221669 0.47954571E+03  0.11518169E+05                                10.484049                            7.231189       0.044764       1.974070                    0.999512      29.933846      86.105513       0.623637       0.408903      -1.072376       0.002038       0.037820      -0.005526       0.038276      -0.001782       0.001232      -0.024459      -0.000784      -0.055424      -0.032632       0.008540       0.024091             15.221119       5.781026      -0.127700       0.072115      10.022809       0.654308      29.859522           0.002111
          306              C       9.498871      24.103963      23.117456      -0.094048      40.856537 0.48502589E+03  0.11683046E+05                                10.232699                            7.270064       0.060114       1.977023                    0.999530      30.073642      86.633591       0.622260       0.408642      -1.072538      -0.014228       0.016938       0.031079       0.038148       0.000711      -0.013904       0.012569       0.035997       0.055304      -0.030922       0.000849       0.030073             13.600468       6.840821      -1.841090      -0.974245      17.452419      -8.330450      16.508164           0.002378
          307              C       8.663806      26.303996      22.287239       0.635858      24.811480 0.23267546E+03  0.47414236E+04                                 8.041007                            5.473587      -0.025827       2.070021                    0.999515      21.486944      60.064483       0.622477       0.482864      -1.011979      -0.010705       0.055230      -0.057398       0.080371       0.069307       0.003968       0.038210       0.020166      -0.134548      -0.074893      -0.023240       0.098133             11.422194       6.186648      -2.540720       0.461897      12.640545      -7.079872      15.439389           0.027165
          308              C       8.940450      25.357988      23.375277      -0.041582      43.573076 0.43953848E+03  0.10300196E+05                                10.842768                            6.966162      -0.048867       1.984135                    0.999163      27.634128      77.783910       0.631300       0.414020      -1.072120       0.009392      -0.040766       0.042715       0.059788       0.011373      -0.002557      -0.007506       0.020071      -0.035369      -0.016937      -0.005024       0.021961             16.570513       7.051019      -3.123074       0.848819      20.268723     -11.975304      22.391796          -0.007786
          309              C       8.437927      25.626361      24.647269      -0.088182      41.370756 0.47871985E+03  0.11495286E+05                                10.334009                            7.231048       0.048243       1.975082                    0.999555      29.905329      86.058710       0.622752       0.409593      -1.071747       0.011422      -0.029077      -0.023194       0.038909      -0.011229       0.009353       0.015386      -0.009860      -0.070369      -0.032719       0.007175       0.025543             13.949628       5.945376      -1.113595      -0.882307      17.224943      -8.370937      18.678566           0.001990
          310              C       8.846334       1.202688      14.955032      -0.091044      42.221661 0.47954558E+03  0.11518165E+05                                10.484047                            7.231187       0.044764       1.974070                    0.999512      29.933844      86.105504       0.623637       0.408903      -1.072376      -0.002038      -0.037820      -0.005526       0.038276      -0.001782      -0.001232       0.024459      -0.000784      -0.055424      -0.032632       0.008540       0.024091             15.221116       5.781025      -0.127700      -0.072115      10.022809      -0.654305      29.859515           0.002112
          311              C       9.498871       4.416037       5.402544      -0.094048      40.856546 0.48502600E+03  0.11683049E+05                                10.232702                            7.270066       0.060114       1.977023                    0.999530      30.073642      86.633596       0.622260       0.408642      -1.072538      -0.014228      -0.016938      -0.031079       0.038148      -0.000711       0.013904       0.012569       0.035997       0.055304      -0.030922       0.000849       0.030073             13.600473       6.840822       1.841092       0.974243      17.452429      -8.330455      16.508166           0.002378
          312              C       8.663806       2.216004       6.232761       0.635858      24.811475 0.23267539E+03  0.47414220E+04                                 8.041006                            5.473587      -0.025826       2.070021                    0.999515      21.486942      60.064478       0.622477       0.482864      -1.011979      -0.010705      -0.055230       0.057398       0.080371      -0.069308      -0.003968       0.038210       0.020166      -0.134548      -0.074893      -0.023240       0.098133             11.422193       6.186647       2.540720      -0.461897      12.640544      -7.079872      15.439388           0.027165
          313              C       8.940450       3.162012       5.144723      -0.041582      43.573080 0.43953849E+03  0.10300196E+05                                10.842769                            6.966163      -0.048867       1.984135                    0.999163      27.634128      77.783911       0.631300       0.414020      -1.072120       0.009392       0.040766      -0.042715       0.059788      -0.011373       0.002557      -0.007506       0.020071      -0.035369      -0.016937      -0.005024       0.021961             16.570516       7.051020       3.123075      -0.848820      20.268728     -11.975308      22.391800          -0.007786
          314              C       8.437927       2.893639       3.872731      -0.088182      41.370756 0.47871981E+03  0.11495285E+05                                10.334010                            7.231047       0.048243       1.975082                    0.999555      29.905329      86.058715       0.622753       0.409593      -1.071747       0.011422       0.029077       0.023194       0.038909       0.011229      -0.009353       0.015386      -0.009860      -0.070369      -0.032719       0.007175       0.025543             13.949629       5.945376       1.113596       0.882307      17.224947      -8.370938      18.678564           0.001991
          315              C       8.846334      27.317312      13.564968      -0.091044      42.221664 0.47954558E+03  0.11518165E+05                                10.484047                            7.231187       0.044764       1.974070                    0.999512      29.933845      86.105507       0.623637       0.408903      -1.072376      -0.002038       0.037820       0.005526       0.038276       0.001782       0.001232       0.024459      -0.000784      -0.055424      -0.032632       0.008540       0.024091             15.221118       5.781025       0.127700       0.072115      10.022809      -0.654305      29.859520           0.002113
          316              C      19.021129      24.103963       5.402544      -0.094048      40.856542 0.48502596E+03  0.11683048E+05                                10.232701                            7.270065       0.060114       1.977023                    0.999530      30.073643      86.633600       0.622260       0.408642      -1.072538       0.014228       0.016938      -0.031079       0.038148      -0.000711      -0.013904      -0.012569       0.035997       0.055304      -0.030922       0.000849       0.030073             13.600470       6.840822       1.841091      -0.974245      17.452423       8.330451      16.508166           0.002378
          317              C      19.856194      26.303996       6.232761       0.635858      24.811481 0.23267548E+03  0.47414241E+04                                 8.041007                            5.473588      -0.025827       2.070021                    0.999515      21.486944      60.064482       0.622477       0.482864      -1.011979       0.010705       0.055230       0.057398       0.080371      -0.069307       0.003968      -0.038210       0.020166      -0.134547      -0.074893      -0.023240       0.098133             11.422194       6.186648       2.540720       0.461897      12.640545       7.079871      15.439388           0.027165
          318              C      19.579550      25.357988       5.144723      -0.041582      43.573073 0.43953848E+03  0.10300195E+05                                10.842767                            6.966162      -0.048867       1.984135                    0.999163      27.634128      77.783909       0.631300       0.414020      -1.072120      -0.009392      -0.040766      -0.042715       0.059788      -0.011373      -0.002557       0.007506       0.020071      -0.035369      -0.016937      -0.005024       0.021961             16.570510       7.051019       3.123074       0.848819      20.268721      11.975301      22.391791          -0.007786
          319              C      20.082073      25.626361       3.872731      -0.088182      41.370753 0.47871980E+03  0.11495285E+05                                10.334009                            7.231047       0.048243       1.975082                    0.999555      29.905329      86.058712       0.622753       0.409593      -1.071747      -0.011422      -0.029077       0.023194       0.038909       0.011229       0.009353      -0.015386      -0.009860      -0.070369      -0.032719       0.007175       0.025543             13.949626       5.945376       1.113596      -0.882307      17.224944       8.370934      18.678559           0.001991
          320              C      19.673666       1.202688      13.564968      -0.091044      42.221667 0.47954567E+03  0.11518168E+05                                10.484049                            7.231188       0.044764       1.974070                    0.999512      29.933847      86.105522       0.623637       0.408903      -1.072376       0.002038      -0.037820       0.005526       0.038276       0.001782      -0.001232      -0.024459      -0.000784      -0.055424      -0.032632       0.008540       0.024091             15.221118       5.781026       0.127700      -0.072115      10.022810       0.654305      29.859519           0.002112
          321              C      23.117456      19.021129       4.416037      -0.094048      40.856538 0.48502589E+03  0.11683045E+05                                10.232700                            7.270064       0.060114       1.977023                    0.999530      30.073639      86.633577       0.622260       0.408642      -1.072538       0.031079       0.014228      -0.016938       0.038148       0.013904      -0.012569       0.000711       0.009654      -0.081648      -0.030922       0.000849       0.030073             13.600470      16.508163       0.974242       8.330454       6.840821      -1.841092      17.452428           0.002379
          322              C      22.287239      19.856194       2.216004       0.635858      24.811476 0.23267540E+03  0.47414221E+04                                 8.041007                            5.473587      -0.025826       2.070021                    0.999515      21.486943      60.064482       0.622477       0.482864      -1.011979      -0.057398       0.010705      -0.055230       0.080371      -0.003968      -0.038210       0.069308      -0.077357       0.037024      -0.074893      -0.023240       0.098133             11.422194      15.439390      -0.461897       7.079873       6.186647      -2.540720      12.640546           0.027165
          323              C      23.375277      19.579550       3.162012      -0.041582      43.573088 0.43953854E+03  0.10300197E+05                                10.842771                            6.966163      -0.048867       1.984135                    0.999163      27.634130      77.783918       0.631300       0.414020      -1.072120       0.042715      -0.009392       0.040766       0.059788       0.002557       0.007506       0.011373      -0.027720      -0.012422      -0.016937      -0.005024       0.021961             16.570519      22.391804      -0.848821      11.975312       7.051021      -3.123075      20.268733          -0.007786
          324              C      24.647269      20.082073       2.893639      -0.088182      41.370763 0.47871992E+03  0.11495288E+05                                10.334011                            7.231048       0.048243       1.975082                    0.999555      29.905331      86.058719       0.622752       0.409593      -1.071747      -0.023194      -0.011422       0.029077       0.038909      -0.009353      -0.015386      -0.011229      -0.030254       0.049975      -0.032719       0.007175       0.025543             13.949631      18.678569       0.882307       8.370941       5.945377      -1.113595      17.224947           0.001990
          325              C      14.955032      19.673666      27.317312      -0.091044      42.221673 0.47954579E+03  0.11518172E+05                                10.484050                            7.231190       0.044764       1.974070                    0.999512      29.933846      86.105516       0.623637       0.408903      -1.072376      -0.005526       0.002038       0.037820       0.038276       0.001232      -0.024459      -0.001782      -0.027320       0.028888      -0.032632       0.008540       0.024091             15.221122      29.859531       0.072115       0.654308       5.781028      -0.127699      10.022808           0.002112
          326              C      23.117456       9.498871      24.103963      -0.094048      40.856540 0.48502586E+03  0.11683045E+05                                10.232700                            7.270064       0.060114       1.977023                    0.999530      30.073641      86.633590       0.622260       0.408642      -1.072538       0.031079      -0.014228       0.016938       0.038148      -0.013904       0.012569       0.000711       0.009654      -0.081647      -0.030922       0.000849       0.030073             13.600471      16.508165      -0.974244      -8.330453       6.840821      -1.841092      17.452426           0.002379
          327              C      22.287239       8.663806      26.303996       0.635858      24.811476 0.23267542E+03  0.47414226E+04                                 8.041006                            5.473587      -0.025826       2.070021                    0.999515      21.486943      60.064479       0.622477       0.482864      -1.011979      -0.057398      -0.010705       0.055230       0.080371       0.003968       0.038210       0.069308      -0.077357       0.037024      -0.074893      -0.023240       0.098133             11.422193      15.439387       0.461897      -7.079871       6.186647      -2.540720      12.640544           0.027165
          328              C      23.375277       8.940450      25.357988      -0.041582      43.573081 0.43953851E+03  0.10300196E+05                                10.842769                            6.966162      -0.048867       1.984135                    0.999163      27.634129      77.783911       0.631300       0.414020      -1.072120       0.042715       0.009392      -0.040766       0.059788      -0.002557      -0.007506       0.011373      -0.027720      -0.012422      -0.016937      -0.005024       0.021961             16.570514      22.391797       0.848819     -11.975304       7.051020      -3.123075      20.268726          -0.007785
          329              C      24.647269       8.437927      25.626361      -0.088182      41.370759 0.47871981E+03  0.11495285E+05                                10.334011                            7.231047       0.048243       1.975082                    0.999555      29.905330      86.058722       0.622752       0.409593      -1.071747      -0.023194       0.011422      -0.029077       0.038909       0.009353       0.015386      -0.011229      -0.030254       0.049975      -0.032719       0.007175       0.025543             13.949631      18.678566      -0.882307      -8.370938       5.945376      -1.113596      17.224949           0.001991
          330              C      14.955032       8.846334       1.202688      -0.091044      42.221667 0.47954569E+03  0.11518169E+05                                10.484048                            7.231189       0.044764       1.974070                    0.999512      29.933845      86.105509       0.623637       0.408903      -1.072376      -0.005526      -0.002038      -0.037820       0.038276      -0.001232       0.024459      -0.001782      -0.027320       0.028888      -0.032632       0.008540       0.024091             15.221119      29.859523      -0.072115      -0.654307       5.781026      -0.127700      10.022808           0.002112
          331              C       5.402544       9.498871       4.416037      -0.094048      40.856548 0.48502605E+03  0.11683050E+05                                10.232702                            7.270066       0.060114       1.977023                    0.999530      30.073644      86.633602       0.622260       0.408642      -1.072538      -0.031079      -0.014228      -0.016938       0.038148       0.013904       0.012569      -0.000711       0.009654      -0.081647      -0.030922       0.000849       0.030073             13.600472      16.508167       0.974244      -8.330454       6.840823       1.841091      17.452427           0.002379
          332              C       6.232761       8.663806       2.216004       0.635858      24.811478 0.23267543E+03  0.47414230E+04                                 8.041007                            5.473587      -0.025827       2.070021                    0.999515      21.486943      60.064481       0.622477       0.482864      -1.011979       0.057398      -0.010705      -0.055230       0.080371      -0.003968       0.038210      -0.069308      -0.077357       0.037024      -0.074893      -0.023240       0.098133             11.422194      15.439390      -0.461897      -7.079872       6.186648       2.540720      12.640545           0.027165
          333              C       5.144723       8.940450       3.162012      -0.041582      43.573080 0.43953851E+03  0.10300196E+05                                10.842769                            6.966163      -0.048867       1.984135                    0.999163      27.634129      77.783914       0.631300       0.414020      -1.072120      -0.042715       0.009392       0.040766       0.059788       0.002557      -0.007506      -0.011373      -0.027720      -0.012422      -0.016937      -0.005024       0.021961             16.570515      22.391798      -0.848820     -11.975307       7.051020       3.123075      20.268727          -0.007786
          334              C       3.872731       8.437927       2.893639      -0.088182      41.370756 0.47871983E+03  0.11495286E+05                                10.334010                            7.231047       0.048243       1.975082                    0.999555      29.905329      86.058713       0.622753       0.409593      -1.071747       0.023194       0.011422       0.029077       0.038909      -0.009353       0.015386       0.011229      -0.030254       0.049975      -0.032719       0.007175       0.025543             13.949629      18.678565       0.882307      -8.370938       5.945376       1.113595      17.224946           0.001991
          335              C      13.564968       8.846334      27.317312      -0.091044      42.221670 0.47954571E+03  0.11518169E+05                                10.484049                            7.231189       0.044764       1.974070                    0.999512      29.933845      86.105512       0.623637       0.408903      -1.072376       0.005526      -0.002038       0.037820       0.038276       0.001232       0.024459       0.001782      -0.027320       0.028888      -0.032632       0.008540       0.024091             15.221121      29.859529       0.072115      -0.654309       5.781027       0.127700      10.022808           0.002113
          336              C       5.402544      19.021129      24.103963      -0.094048      40.856552 0.48502605E+03  0.11683051E+05                                10.232704                            7.270066       0.060114       1.977023                    0.999530      30.073643      86.633605       0.622260       0.408642      -1.072538      -0.031079       0.014228       0.016938       0.038148      -0.013904      -0.012569      -0.000711       0.009654      -0.081647      -0.030922       0.000849       0.030073             13.600476      16.508170      -0.974243       8.330458       6.840824       1.841093      17.452435           0.002378
          337              C       6.232761      19.856194      26.303996       0.635858      24.811477 0.23267542E+03  0.47414226E+04                                 8.041007                            5.473587      -0.025826       2.070021                    0.999515      21.486943      60.064479       0.622477       0.482864      -1.011979       0.057398       0.010705       0.055230       0.080371       0.003968      -0.038210      -0.069307      -0.077357       0.037024      -0.074893      -0.023240       0.098133             11.422194      15.439389       0.461897       7.079872       6.186647       2.540720      12.640546           0.027165
          338              C       5.144723      19.579550      25.357988      -0.041582      43.573084 0.43953851E+03  0.10300196E+05                                10.842770                            6.966163      -0.048867       1.984135                    0.999163      27.634129      77.783916       0.631300       0.414020      -1.072120      -0.042715      -0.009392      -0.040766       0.059788      -0.002557       0.007506      -0.011373      -0.027720      -0.012422      -0.016937      -0.005024       0.021961             16.570518      22.391802       0.848820      11.975310       7.051021       3.123075      20.268732          -0.007786
          339              C       3.872731      20.082073      25.626361      -0.088182      41.370758 0.47871982E+03  0.11495285E+05                                10.334010                            7.231047       0.048243       1.975082                    0.999555      29.905329      86.058716       0.622752       0.409593      -1.071747       0.023194      -0.011422      -0.029077       0.038909       0.009353      -0.015386       0.011229      -0.030254       0.049975      -0.032719       0.007175       0.025543             13.949630      18.678566      -0.882307       8.370939       5.945376       1.113596      17.224949           0.001991
          340              C      13.564968      19.673666       1.202688      -0.091044      42.221676 0.47954576E+03  0.11518171E+05                                10.484050                            7.231189       0.044764       1.974070                    0.999512      29.933849      86.105531       0.623637       0.408903      -1.072376       0.005526       0.002038      -0.037820       0.038276      -0.001232      -0.024459       0.001782      -0.027320       0.028888      -0.032632       0.008540       0.024091             15.221123      29.859531      -0.072115       0.654304       5.781027       0.127700      10.022810           0.002112
          341              C       4.416037      23.117456      19.021129      -0.094048      40.856542 0.48502590E+03  0.11683046E+05                                10.232701                            7.270064       0.060114       1.977023                    0.999530      30.073641      86.633591       0.622260       0.408642      -1.072538      -0.016938       0.031079       0.014228       0.038148      -0.012569       0.000711       0.013904      -0.045651       0.026343      -0.030922       0.000849       0.030073             13.600472      17.452427       8.330454      -1.841092      16.508166       0.974244       6.840822           0.002379
          342              C       2.216004      22.287239      19.856194       0.635858      24.811471 0.23267535E+03  0.47414210E+04                                 8.041006                            5.473586      -0.025826       2.070021                    0.999515      21.486941      60.064475       0.622477       0.482864      -1.011979      -0.055230      -0.057398       0.010705       0.080371      -0.038210       0.069308      -0.003968       0.057191       0.097523      -0.074893      -0.023240       0.098133             11.422192      12.640542       7.079870      -2.540720      15.439387      -0.461897       6.186646           0.027165
          343              C       3.162012      23.375277      19.579550      -0.041582      43.573079 0.43953847E+03  0.10300195E+05                                10.842769                            6.966162      -0.048867       1.984135                    0.999163      27.634127      77.783907       0.631300       0.414020      -1.072120       0.040766       0.042715      -0.009392       0.059788       0.007506       0.011373       0.002557       0.007649       0.047791      -0.016937      -0.005024       0.021961             16.570515      20.268727      11.975306      -3.123075      22.391799      -0.848820       7.051020          -0.007786
          344              C       2.893639      24.647269      20.082073      -0.088182      41.370756 0.47871978E+03  0.11495284E+05                                10.334010                            7.231047       0.048243       1.975082                    0.999555      29.905329      86.058719       0.622753       0.409593      -1.071747       0.029077      -0.023194      -0.011422       0.038909      -0.015386      -0.011229      -0.009353       0.040114       0.020394      -0.032719       0.007175       0.025543             13.949630      17.224949       8.370937      -1.113597      18.678563       0.882306       5.945376           0.001991
          345              C      27.317312      14.955032      19.673666      -0.091044      42.221672 0.47954568E+03  0.11518168E+05                                10.484050                            7.231188       0.044764       1.974070                    0.999512      29.933846      86.105515       0.623637       0.408903      -1.072376       0.037820      -0.005526       0.002038       0.038276      -0.024459      -0.001782       0.001232       0.028104       0.026537      -0.032632       0.008540       0.024091             15.221123      10.022810       0.654309      -0.127700      29.859531       0.072115       5.781027           0.002113
          346              C      24.103963      23.117456       9.498871      -0.094048      40.856538 0.48502587E+03  0.11683045E+05                                10.232700                            7.270064       0.060114       1.977023                    0.999530      30.073641      86.633591       0.622260       0.408642      -1.072538       0.016938       0.031079      -0.014228       0.038148       0.012569       0.000711      -0.013904      -0.045651       0.026343      -0.030922       0.000849       0.030073             13.600469      17.452423      -8.330451      -1.841091      16.508164      -0.974245       6.840821           0.002377
          347              C      26.303996      22.287239       8.663806       0.635858      24.811474 0.23267539E+03  0.47414221E+04                                 8.041006                            5.473587      -0.025826       2.070021                    0.999515      21.486942      60.064478       0.622477       0.482864      -1.011979       0.055230      -0.057398      -0.010705       0.080371       0.038210       0.069308       0.003968       0.057191       0.097523      -0.074893      -0.023240       0.098133             11.422192      12.640543      -7.079870      -2.540720      15.439387       0.461897       6.186647           0.027165
          348              C      25.357988      23.375277       8.940450      -0.041582      43.573075 0.43953847E+03  0.10300195E+05                                10.842767                            6.966162      -0.048867       1.984135                    0.999163      27.634128      77.783904       0.631300       0.414020      -1.072120      -0.040766       0.042715       0.009392       0.059788      -0.007506       0.011373      -0.002557       0.007649       0.047791      -0.016937      -0.005024       0.021961             16.570511      20.268721     -11.975301      -3.123074      22.391793       0.848819       7.051019          -0.007786
          349              C      25.626361      24.647269       8.437927      -0.088182      41.370761 0.47871987E+03  0.11495287E+05                                10.334011                            7.231048       0.048243       1.975082                    0.999555      29.905331      86.058723       0.622752       0.409593      -1.071747      -0.029077      -0.023194       0.011422       0.038909       0.015386      -0.011229       0.009353       0.040115       0.020394      -0.032719       0.007175       0.025543             13.949630      17.224946      -8.370937      -1.113596      18.678566      -0.882307       5.945376           0.001990
          350              C       1.202688      14.955032       8.846334      -0.091044      42.221662 0.47954555E+03  0.11518165E+05                                10.484047                            7.231187       0.044764       1.974070                    0.999512      29.933845      86.105512       0.623637       0.408903      -1.072376      -0.037820      -0.005526      -0.002038       0.038276       0.024459      -0.001782      -0.001232       0.028104       0.026537      -0.032632       0.008540       0.024091             15.221117      10.022810      -0.654301      -0.127700      29.859517      -0.072115       5.781025           0.002112
          351              C       4.416037       5.402544       9.498871      -0.094048      40.856545 0.48502601E+03  0.11683049E+05                                10.232701                            7.270066       0.060114       1.977023                    0.999530      30.073641      86.633588       0.622260       0.408642      -1.072538      -0.016938      -0.031079      -0.014228       0.038148       0.012569      -0.000711       0.013904      -0.045651       0.026343      -0.030922       0.000849       0.030073             13.600473      17.452430      -8.330457       1.841092      16.508166       0.974242       6.840822           0.002379
          352              C       2.216004       6.232761       8.663806       0.635858      24.811477 0.23267540E+03  0.47414223E+04                                 8.041007                            5.473587      -0.025826       2.070021                    0.999515      21.486943      60.064481       0.622477       0.482864      -1.011979      -0.055230       0.057398      -0.010705       0.080371       0.038210      -0.069308      -0.003968       0.057191       0.097523      -0.074893      -0.023240       0.098133             11.422194      12.640546      -7.079873       2.540720      15.439390      -0.461897       6.186647           0.027165
          353              C       3.162012       5.144723       8.940450      -0.041582      43.573083 0.43953850E+03  0.10300196E+05                                10.842769                            6.966162      -0.048867       1.984135                    0.999163      27.634129      77.783912       0.631300       0.414020      -1.072120       0.040766      -0.042715       0.009392       0.059788      -0.007506      -0.011373       0.002557       0.007649       0.047791      -0.016937      -0.005024       0.021961             16.570518      20.268731     -11.975312       3.123075      22.391802      -0.848821       7.051020          -0.007786
          354              C       2.893639       3.872731       8.437927      -0.088182      41.370754 0.47871984E+03  0.11495286E+05                                10.334009                            7.231047       0.048243       1.975082                    0.999555      29.905328      86.058701       0.622753       0.409593      -1.071747       0.029077       0.023194       0.011422       0.038909       0.015386       0.011229      -0.009353       0.040115       0.020394      -0.032719       0.007175       0.025543             13.949628      17.224943      -8.370939       1.113594      18.678565       0.882306       5.945376           0.001991
          355              C      27.317312      13.564968       8.846334      -0.091044      42.221666 0.47954563E+03  0.11518167E+05                                10.484048                            7.231188       0.044764       1.974070                    0.999512      29.933844      86.105504       0.623637       0.408903      -1.072376       0.037820       0.005526      -0.002038       0.038276       0.024459       0.001782       0.001232       0.028104       0.026537      -0.032632       0.008540       0.024091             15.221120      10.022808      -0.654307       0.127700      29.859525       0.072115       5.781026           0.002113
          356              C      24.103963       5.402544      19.021129      -0.094048      40.856540 0.48502586E+03  0.11683045E+05                                10.232700                            7.270064       0.060114       1.977023                    0.999530      30.073642      86.633598       0.622260       0.408642      -1.072538       0.016938      -0.031079       0.014228       0.038148      -0.012569      -0.000711      -0.013904      -0.045651       0.026343      -0.030922       0.000849       0.030073             13.600470      17.452422       8.330451       1.841091      16.508168      -0.974246       6.840821           0.002378
          357              C      26.303996       6.232761      19.856194       0.635858      24.811475 0.23267541E+03  0.47414224E+04                                 8.041006                            5.473587      -0.025826       2.070021                    0.999515      21.486943      60.064479       0.622477       0.482864      -1.011979       0.055230       0.057398       0.010705       0.080371      -0.038210      -0.069308       0.003968       0.057191       0.097523      -0.074893      -0.023240       0.098133             11.422192      12.640542       7.079870       2.540720      15.439387       0.461897       6.186647           0.027165
          358              C      25.357988       5.144723      19.579550      -0.041582      43.573079 0.43953849E+03  0.10300196E+05                                10.842769                            6.966162      -0.048867       1.984135                    0.999163      27.634128      77.783909       0.631300       0.414020      -1.072120      -0.040766      -0.042715      -0.009392       0.059788       0.007506      -0.011373      -0.002557       0.007649       0.047791      -0.016937      -0.005024       0.021961             16.570514      20.268724      11.975302       3.123075      22.391797       0.848819       7.051020          -0.007786
          359              C      25.626361       3.872731      20.082073      -0.088182      41.370759 0.47871979E+03  0.11495285E+05                                10.334010                            7.231047       0.048243       1.975082                    0.999555      29.905330      86.058721       0.622753       0.409593      -1.071747      -0.029077       0.023194      -0.011422       0.038909      -0.015386       0.011229       0.009353       0.040114       0.020394      -0.032719       0.007175       0.025543             13.949630      17.224949       8.370937       1.113596      18.678565      -0.882307       5.945376           0.001990
          360              C       1.202688      13.564968      19.673666      -0.091044      42.221668 0.47954563E+03  0.11518167E+05                                10.484049                            7.231188       0.044764       1.974070                    0.999512      29.933845      86.105513       0.623637       0.408903      -1.072376      -0.037820       0.005526       0.002038       0.038276      -0.024459       0.001782      -0.001232       0.028104       0.026537      -0.032632       0.008540       0.024091             15.221120      10.022810       0.654306       0.127700      29.859525      -0.072115       5.781026           0.002112
          361              C       4.416037      19.021129       5.402544      -0.094048      40.856539 0.48502589E+03  0.11683045E+05                                10.232699                            7.270063       0.060114       1.977023                    0.999530      30.073642      86.633590       0.622260       0.408642      -1.072538      -0.016938       0.014228      -0.031079       0.038148       0.000711       0.012569      -0.013904      -0.035997       0.055304      -0.030922       0.000849       0.030073             13.600469      17.452421      -1.841090      -8.330451       6.840821      -0.974245      16.508165           0.002378
          362              C       2.216004      19.856194       6.232761       0.635858      24.811476 0.23267541E+03  0.47414224E+04                                 8.041007                            5.473587      -0.025826       2.070021                    0.999515      21.486943      60.064481       0.622477       0.482864      -1.011979      -0.055230       0.010705       0.057398       0.080371       0.069308       0.038210       0.003968      -0.020166      -0.134548      -0.074893      -0.023240       0.098133             11.422193      12.640544      -2.540720      -7.079871       6.186647       0.461897      15.439388           0.027165
          363              C       3.162012      19.579550       5.144723      -0.041582      43.573078 0.43953848E+03  0.10300195E+05                                10.842768                            6.966162      -0.048867       1.984135                    0.999163      27.634128      77.783906       0.631300       0.414020      -1.072120       0.040766      -0.009392      -0.042715       0.059788       0.011373      -0.007506      -0.002557      -0.020071      -0.035369      -0.016937      -0.005024       0.021961             16.570514      20.268725      -3.123074     -11.975305       7.051019       0.848819      22.391797          -0.007786
          364              C       2.893639      20.082073       3.872731      -0.088182      41.370755 0.47871981E+03  0.11495285E+05                                10.334009                            7.231047       0.048243       1.975082                    0.999555      29.905328      86.058705       0.622753       0.409593      -1.071747       0.029077      -0.011422       0.023194       0.038909      -0.011229       0.015386       0.009353       0.009860      -0.070369      -0.032719       0.007175       0.025543             13.949628      17.224943      -1.113595      -8.370938       5.945376      -0.882307      18.678566           0.001990
          365              C      27.317312      19.673666      13.564968      -0.091044      42.221663 0.47954559E+03  0.11518165E+05                                10.484047                            7.231187       0.044764       1.974070                    0.999512      29.933845      86.105507       0.623637       0.408903      -1.072376       0.037820       0.002038       0.005526       0.038276      -0.001782       0.024459      -0.001232       0.000784      -0.055424      -0.032632       0.008540       0.024091             15.221117      10.022809      -0.127700      -0.654304       5.781025      -0.072115      29.859517           0.002112
          366              C      24.103963       9.498871       5.402544      -0.094048      40.856543 0.48502596E+03  0.11683047E+05                                10.232700                            7.270065       0.060114       1.977023                    0.999530      30.073641      86.633583       0.622260       0.408642      -1.072538       0.016938      -0.014228      -0.031079       0.038148       0.000711      -0.012569       0.013904      -0.035997       0.055304      -0.030922       0.000849       0.030073             13.600471      17.452429      -1.841092       8.330455       6.840821       0.974242      16.508164           0.002379
          367              C      26.303996       8.663806       6.232761       0.635858      24.811476 0.23267539E+03  0.47414221E+04                                 8.041007                            5.473587      -0.025826       2.070021                    0.999515      21.486943      60.064481       0.622477       0.482864      -1.011979       0.055230      -0.010705       0.057398       0.080371       0.069308      -0.038210      -0.003968      -0.020166      -0.134548      -0.074893      -0.023240       0.098133             11.422194      12.640545      -2.540720       7.079873       6.186647      -0.461897      15.439390           0.027165
          368              C      25.357988       8.940450       5.144723      -0.041582      43.573089 0.43953855E+03  0.10300197E+05                                10.842771                            6.966163      -0.048867       1.984135                    0.999163      27.634130      77.783920       0.631300       0.414020      -1.072120      -0.040766       0.009392      -0.042715       0.059788       0.011373       0.007506       0.002557      -0.020071      -0.035369      -0.016937      -0.005024       0.021961             16.570521      20.268734      -3.123075      11.975313       7.051021      -0.848820      22.391808          -0.007785
          369              C      25.626361       8.437927       3.872731      -0.088182      41.370763 0.47871988E+03  0.11495287E+05                                10.334011                            7.231048       0.048243       1.975082                    0.999555      29.905330      86.058720       0.622752       0.409593      -1.071747      -0.029077       0.011422       0.023194       0.038909      -0.011229      -0.015386      -0.009353       0.009860      -0.070369      -0.032719       0.007175       0.025543             13.949632      17.224949      -1.113595       8.370942       5.945377       0.882307      18.678571           0.001991
          370              C       1.202688       8.846334      13.564968      -0.091044      42.221671 0.47954568E+03  0.11518168E+05                                10.484049                            7.231189       0.044764       1.974070                    0.999512      29.933845      86.105512       0.623637       0.408903      -1.072376      -0.037820      -0.002038       0.005526       0.038276      -0.001782      -0.024459       0.001232       0.000784      -0.055424      -0.032632       0.008540       0.024091             15.221122      10.022809      -0.127700       0.654308       5.781027       0.072115      29.859529           0.002112
          371              C       4.416037       9.498871      23.117456      -0.094048      40.856541 0.48502594E+03  0.11683047E+05                                10.232701                            7.270065       0.060114       1.977023                    0.999530      30.073641      86.633591       0.622260       0.408642      -1.072538      -0.016938      -0.014228       0.031079       0.038148      -0.000711      -0.012569      -0.013904      -0.035997       0.055304      -0.030922       0.000849       0.030073             13.600470      17.452424       1.841091       8.330452       6.840822      -0.974244      16.508165           0.002377
          372              C       2.216004       8.663806      22.287239       0.635858      24.811476 0.23267541E+03  0.47414225E+04                                 8.041006                            5.473587      -0.025826       2.070021                    0.999515      21.486943      60.064480       0.622477       0.482864      -1.011979      -0.055230      -0.010705      -0.057398       0.080371      -0.069308      -0.038210       0.003968      -0.020166      -0.134548      -0.074893      -0.023240       0.098133             11.422193      12.640543       2.540720       7.079871       6.186647       0.461897      15.439388           0.027165
          373              C       3.162012       8.940450      23.375277      -0.041582      43.573077 0.43953848E+03  0.10300195E+05                                10.842768                            6.966162      -0.048867       1.984135                    0.999163      27.634128      77.783907       0.631300       0.414020      -1.072120       0.040766       0.009392       0.042715       0.059788      -0.011373       0.007506      -0.002557      -0.020071      -0.035369      -0.016937      -0.005024       0.021961             16.570513      20.268724       3.123074      11.975304       7.051019       0.848819      22.391796          -0.007786
          374              C       2.893639       8.437927      24.647269      -0.088182      41.370755 0.47871977E+03  0.11495284E+05                                10.334009                            7.231047       0.048243       1.975082                    0.999555      29.905329      86.058716       0.622753       0.409593      -1.071747       0.029077       0.011422      -0.023194       0.038909       0.011229      -0.015386       0.009353       0.009860      -0.070369      -0.032719       0.007175       0.025543             13.949629      17.224948       1.113596       8.370937       5.945376      -0.882307      18.678563           0.001990
          375              C      27.317312       8.846334      14.955032      -0.091044      42.221665 0.47954557E+03  0.11518165E+05                                10.484048                            7.231187       0.044764       1.974070                    0.999512      29.933846      86.105520       0.623637       0.408903      -1.072376       0.037820      -0.002038      -0.005526       0.038276       0.001782      -0.024459      -0.001232       0.000784      -0.055424      -0.032632       0.008540       0.024091             15.221119      10.022811       0.127700       0.654301       5.781025      -0.072115      29.859521           0.002112
          376              C      24.103963      19.021129      23.117456      -0.094048      40.856546 0.48502600E+03  0.11683049E+05                                10.232702                            7.270066       0.060114       1.977023                    0.999530      30.073642      86.633596       0.622260       0.408642      -1.072538       0.016938       0.014228       0.031079       0.038148      -0.000711       0.012569       0.013904      -0.035997       0.055304      -0.030922       0.000849       0.030073             13.600473      17.452429       1.841092      -8.330456       6.840823       0.974243      16.508168           0.002379
          377              C      26.303996      19.856194      22.287239       0.635858      24.811473 0.23267538E+03  0.47414216E+04                                 8.041006                            5.473586      -0.025826       2.070021                    0.999515      21.486942      60.064477       0.622477       0.482864      -1.011979       0.055230       0.010705      -0.057398       0.080371      -0.069308       0.038210      -0.003968      -0.020166      -0.134548      -0.074893      -0.023240       0.098133             11.422193      12.640544       2.540720      -7.079871       6.186647      -0.461897      15.439387           0.027165
          378              C      25.357988      19.579550      23.375277      -0.041582      43.573080 0.43953849E+03  0.10300196E+05                                10.842769                            6.966162      -0.048867       1.984135                    0.999163      27.634128      77.783910       0.631300       0.414020      -1.072120      -0.040766      -0.009392       0.042715       0.059788      -0.011373      -0.007506       0.002557      -0.020071      -0.035369      -0.016937      -0.005024       0.021961             16.570517      20.268730       3.123075     -11.975309       7.051020      -0.848821      22.391800          -0.007785
          379              C      25.626361      20.082073      24.647269      -0.088182      41.370753 0.47871980E+03  0.11495285E+05                                10.334009                            7.231047       0.048243       1.975082                    0.999555      29.905328      86.058707       0.622753       0.409593      -1.071747      -0.029077      -0.011422      -0.023194       0.038909       0.011229       0.015386      -0.009353       0.009860      -0.070369      -0.032719       0.007175       0.025543             13.949628      17.224946       1.113596      -8.370937       5.945376       0.882306      18.678561           0.001991
          380              C       1.202688      19.673666      14.955032      -0.091044      42.221664 0.47954556E+03  0.11518165E+05                                10.484047                            7.231187       0.044764       1.974070                    0.999512      29.933844      86.105503       0.623637       0.408903      -1.072376      -0.037820       0.002038      -0.005526       0.038276       0.001782       0.024459       0.001232       0.000784      -0.055424      -0.032632       0.008540       0.024091             15.221119      10.022808       0.127700      -0.654307       5.781025       0.072115      29.859523           0.002113
          381              C      19.021129      23.117456      24.103963      -0.094048      40.856544 0.48502603E+03  0.11683050E+05                                10.232701                            7.270066       0.060114       1.977023                    0.999530      30.073640      86.633581       0.622260       0.408642      -1.072538       0.014228       0.031079       0.016938       0.038148       0.013904      -0.000711       0.012569      -0.009654      -0.081647      -0.030922       0.000849       0.030073             13.600472       6.840822       0.974241       1.841092      16.508164      -8.330457      17.452431           0.002379
          382              C      19.856194      22.287239      26.303996       0.635858      24.811476 0.23267538E+03  0.47414218E+04                                 8.041007                            5.473587      -0.025826       2.070021                    0.999515      21.486942      60.064480       0.622477       0.482864      -1.011979       0.010705      -0.057398       0.055230       0.080371      -0.003968      -0.069308       0.038210       0.077357       0.037024      -0.074893      -0.023240       0.098133             11.422195       6.186648      -0.461897       2.540720      15.439391      -7.079873      12.640546           0.027165
          383              C      19.579550      23.375277      25.357988      -0.041582      43.573087 0.43953853E+03  0.10300197E+05                                10.842770                            6.966163      -0.048867       1.984135                    0.999163      27.634130      77.783917       0.631300       0.414020      -1.072120      -0.009392       0.042715      -0.040766       0.059788       0.002557      -0.011373      -0.007506       0.027720      -0.012422      -0.016937      -0.005024       0.021961             16.570520       7.051021      -0.848821       3.123074      22.391806     -11.975315      20.268733          -0.007786
          384              C      20.082073      24.647269      25.626361      -0.088182      41.370754 0.47871984E+03  0.11495286E+05                                10.334009                            7.231048       0.048243       1.975082                    0.999555      29.905327      86.058698       0.622752       0.409593      -1.071747      -0.011422      -0.023194      -0.029077       0.038909      -0.009353       0.011229       0.015386       0.030254       0.049975      -0.032719       0.007175       0.025543             13.949628       5.945376       0.882306       1.113594      18.678567      -8.370940      17.224942           0.001991
          385              C      19.673666      14.955032       1.202688      -0.091044      42.221668 0.47954566E+03  0.11518168E+05                                10.484049                            7.231188       0.044764       1.974070                    0.999512      29.933844      86.105506       0.623637       0.408903      -1.072376       0.002038      -0.005526      -0.037820       0.038276       0.001232       0.001782       0.024459       0.027320       0.028888      -0.032632       0.008540       0.024091             15.221121       5.781027       0.072115       0.127699      29.859528      -0.654308      10.022808           0.002113
          386              C       9.498871      23.117456       4.416037      -0.094048      40.856548 0.48502599E+03  0.11683049E+05                                10.232702                            7.270065       0.060114       1.977023                    0.999530      30.073643      86.633599       0.622260       0.408642      -1.072538      -0.014228       0.031079      -0.016938       0.038148      -0.013904      -0.000711      -0.012569      -0.009654      -0.081647      -0.030922       0.000849       0.030073             13.600474       6.840822      -0.974244       1.841092      16.508168       8.330456      17.452430           0.002379
          387              C       8.663806      22.287239       2.216004       0.635858      24.811476 0.23267541E+03  0.47414224E+04                                 8.041007                            5.473587      -0.025826       2.070021                    0.999515      21.486943      60.064480       0.622477       0.482864      -1.011979      -0.010705      -0.057398      -0.055230       0.080371       0.003968      -0.069307      -0.038210       0.077357       0.037024      -0.074893      -0.023240       0.098133             11.422194       6.186647       0.461897       2.540720      15.439389       7.079872      12.640545           0.027165
          388              C       8.940450      23.375277       3.162012      -0.041582      43.573082 0.43953849E+03  0.10300196E+05                                10.842770                            6.966163      -0.048867       1.984135                    0.999163      27.634128      77.783912       0.631300       0.414020      -1.072120       0.009392       0.042715       0.040766       0.059788      -0.002557      -0.011373       0.007506       0.027720      -0.012422      -0.016937      -0.005024       0.021961             16.570518       7.051021       0.848820       3.123075      22.391801      11.975309      20.268731          -0.007786
          389              C       8.437927      24.647269       2.893639      -0.088182      41.370755 0.47871980E+03  0.11495285E+05                                10.334009                            7.231047       0.048243       1.975082                    0.999555      29.905328      86.058708       0.622753       0.409593      -1.071747       0.011422      -0.023194       0.029077       0.038909       0.009353       0.011229      -0.015386       0.030254       0.049975      -0.032719       0.007175       0.025543             13.949629       5.945376      -0.882307       1.113595      18.678565       8.370938      17.224946           0.001991
          390              C       8.846334      14.955032      27.317312      -0.091044      42.221675 0.47954576E+03  0.11518171E+05                                10.484051                            7.231190       0.044764       1.974070                    0.999512      29.933847      86.105527       0.623637       0.408903      -1.072376      -0.002038      -0.005526       0.037820       0.038276      -0.001232       0.001782      -0.024459       0.027320       0.028888      -0.032632       0.008540       0.024091             15.221123       5.781027      -0.072115       0.127700      29.859530       0.654307      10.022811           0.002111
          391              C       9.498871       5.402544      24.103963      -0.094048      40.856540 0.48502597E+03  0.11683048E+05                                10.232700                            7.270065       0.060114       1.977023                    0.999530      30.073640      86.633580       0.622260       0.408642      -1.072538      -0.014228      -0.031079       0.016938       0.038148       0.013904       0.000711      -0.012569      -0.009654      -0.081647      -0.030922       0.000849       0.030073             13.600470       6.840821       0.974242      -1.841092      16.508160       8.330453      17.452428           0.002378
          392              C       8.663806       6.232761      26.303996       0.635858      24.811478 0.23267543E+03  0.47414229E+04                                 8.041007                            5.473587      -0.025827       2.070021                    0.999515      21.486943      60.064481       0.622477       0.482864      -1.011979      -0.010705       0.057398       0.055230       0.080371      -0.003968       0.069308      -0.038210       0.077357       0.037024      -0.074893      -0.023240       0.098133             11.422194       6.186648      -0.461897      -2.540720      15.439389       7.079872      12.640545           0.027165
          393              C       8.940450       5.144723      25.357988      -0.041582      43.573081 0.43953851E+03  0.10300196E+05                                10.842769                            6.966163      -0.048867       1.984135                    0.999163      27.634129      77.783914       0.631300       0.414020      -1.072120       0.009392      -0.042715      -0.040766       0.059788       0.002557       0.011373       0.007506       0.027720      -0.012422      -0.016937      -0.005024       0.021961             16.570515       7.051020      -0.848820      -3.123075      22.391798      11.975307      20.268727          -0.007786
          394              C       8.437927       3.872731      25.626361      -0.088182      41.370754 0.47871982E+03  0.11495285E+05                                10.334009                            7.231047       0.048243       1.975082                    0.999555      29.905329      86.058712       0.622753       0.409593      -1.071747       0.011422       0.023194      -0.029077       0.038909      -0.009353      -0.011229      -0.015386       0.030254       0.049975      -0.032719       0.007175       0.025543             13.949627       5.945376       0.882306      -1.113596      18.678561       8.370936      17.224945           0.001990
          395              C       8.846334      13.564968       1.202688      -0.091044      42.221672 0.47954574E+03  0.11518170E+05                                10.484050                            7.231189       0.044764       1.974070                    0.999512      29.933847      86.105524       0.623637       0.408903      -1.072376      -0.002038       0.005526      -0.037820       0.038276       0.001232      -0.001782      -0.024459       0.027320       0.028888      -0.032632       0.008540       0.024091             15.221121       5.781027       0.072115      -0.127700      29.859525       0.654306      10.022810           0.002112
          396              C      19.021129       5.402544       4.416037      -0.094048      40.856542 0.48502593E+03  0.11683047E+05                                10.232701                            7.270065       0.060114       1.977023                    0.999530      30.073641      86.633592       0.622260       0.408642      -1.072538       0.014228      -0.031079      -0.016938       0.038148      -0.013904       0.000711       0.012569      -0.009654      -0.081647      -0.030922       0.000849       0.030073             13.600471       6.840822      -0.974243      -1.841092      16.508164      -8.330453      17.452428           0.002378
          397              C      19.856194       6.232761       2.216004       0.635858      24.811476 0.23267542E+03  0.47414226E+04                                 8.041006                            5.473587      -0.025826       2.070021                    0.999515      21.486943      60.064480       0.622477       0.482864      -1.011979       0.010705       0.057398      -0.055230       0.080371       0.003968       0.069308       0.038210       0.077357       0.037024      -0.074893      -0.023240       0.098133             11.422193       6.186647       0.461897      -2.540720      15.439388      -7.079871      12.640543           0.027165
          398              C      19.579550       5.144723       3.162012      -0.041582      43.573079 0.43953851E+03  0.10300196E+05                                10.842768                            6.966162      -0.048867       1.984135                    0.999163      27.634129      77.783911       0.631300       0.414020      -1.072120      -0.009392      -0.042715       0.040766       0.059788      -0.002557       0.011373      -0.007506       0.027720      -0.012422      -0.016937      -0.005024       0.021961             16.570513       7.051020       0.848820      -3.123075      22.391796     -11.975303      20.268725          -0.007786
          399              C      20.082073       3.872731       2.893639      -0.088182      41.370754 0.47871977E+03  0.11495284E+05                                10.334009                            7.231047       0.048243       1.975082                    0.999555      29.905329      86.058718       0.622753       0.409593      -1.071747      -0.011422       0.023194       0.029077       0.038909       0.009353      -0.011229       0.015386       0.030254       0.049975      -0.032719       0.007175       0.025543             13.949628       5.945376      -0.882306      -1.113597      18.678561      -8.370935      17.224947           0.001991
          400              C      19.673666      13.564968      27.317312      -0.091044      42.221675 0.47954572E+03  0.11518170E+05                                10.484050                            7.231189       0.044764       1.974070                    0.999512      29.933848      86.105530       0.623637       0.408903      -1.072376       0.002038       0.005526       0.037820       0.038276      -0.001232      -0.001782       0.024459       0.027320       0.028888      -0.032632       0.008540       0.024091             15.221123       5.781027      -0.072115      -0.127700      29.859530      -0.654304      10.022812           0.002112
          401              C      23.117456       4.416037       9.498871      -0.094048      40.856547 0.48502601E+03  0.11683049E+05                                10.232702                            7.270066       0.060114       1.977023                    0.999530      30.073643      86.633601       0.622260       0.408642      -1.072538       0.031079      -0.016938      -0.014228       0.038148      -0.012569      -0.013904      -0.000711       0.045651       0.026343      -0.030922       0.000849       0.030073             13.600473      16.508167       8.330455      -0.974244      17.452429       1.841092       6.840823           0.002378
          402              C      22.287239       2.216004       8.663806       0.635858      24.811482 0.23267548E+03  0.47414242E+04                                 8.041008                            5.473588      -0.025827       2.070021                    0.999515      21.486944      60.064482       0.622477       0.482864      -1.011979      -0.057398      -0.055230      -0.010705       0.080371      -0.038210       0.003968      -0.069307      -0.057191       0.097523      -0.074893      -0.023240       0.098133             11.422194      15.439389       7.079872       0.461897      12.640546       2.540720       6.186648           0.027165
          403              C      23.375277       3.162012       8.940450      -0.041582      43.573072 0.43953846E+03  0.10300195E+05                                10.842767                            6.966162      -0.048867       1.984135                    0.999163      27.634128      77.783905       0.631300       0.414020      -1.072120       0.042715       0.040766       0.009392       0.059788       0.007506      -0.002557      -0.011373      -0.007649       0.047791      -0.016937      -0.005024       0.021961             16.570510      22.391790      11.975302       0.848820      20.268722       3.123074       7.051019          -0.007786
          404              C      24.647269       2.893639       8.437927      -0.088182      41.370748 0.47871978E+03  0.11495284E+05                                10.334007                            7.231046       0.048243       1.975082                    0.999555      29.905328      86.058698       0.622753       0.409593      -1.071747      -0.023194       0.029077       0.011422       0.038909      -0.015386       0.009353       0.011229      -0.040114       0.020394      -0.032719       0.007175       0.025543             13.949623      18.678556       8.370933      -0.882307      17.224940       1.113595       5.945375           0.001991
          405              C      14.955032      27.317312       8.846334      -0.091044      42.221667 0.47954562E+03  0.11518167E+05                                10.484048                            7.231187       0.044764       1.974070                    0.999512      29.933847      86.105520       0.623637       0.408903      -1.072376      -0.005526       0.037820      -0.002038       0.038276      -0.024459      -0.001232       0.001782      -0.028104       0.026537      -0.032632       0.008540       0.024091             15.221118      29.859518       0.654304      -0.072115      10.022811       0.127700       5.781025           0.002113
          406              C      23.117456      24.103963      19.021129      -0.094048      40.856549 0.48502604E+03  0.11683050E+05                                10.232703                            7.270066       0.060114       1.977023                    0.999530      30.073642      86.633595       0.622260       0.408642      -1.072538       0.031079       0.016938       0.014228       0.038148       0.012569       0.013904      -0.000711       0.045651       0.026343      -0.030922       0.000849       0.030073             13.600474      16.508167      -8.330457       0.974243      17.452433       1.841092       6.840823           0.002378
          407              C      22.287239      26.303996      19.856194       0.635858      24.811478 0.23267542E+03  0.47414226E+04                                 8.041007                            5.473587      -0.025826       2.070021                    0.999515      21.486943      60.064480       0.622477       0.482864      -1.011979      -0.057398       0.055230       0.010705       0.080371       0.038210      -0.003968      -0.069308      -0.057191       0.097523      -0.074893      -0.023240       0.098133             11.422194      15.439390      -7.079872      -0.461897      12.640545       2.540720       6.186647           0.027165
          408              C      23.375277      25.357988      19.579550      -0.041582      43.573084 0.43953853E+03  0.10300197E+05                                10.842769                            6.966162      -0.048867       1.984135                    0.999163      27.634130      77.783914       0.631300       0.414020      -1.072120       0.042715      -0.040766      -0.009392       0.059788      -0.007506       0.002557      -0.011373      -0.007649       0.047791      -0.016937      -0.005024       0.021961             16.570517      22.391801     -11.975308      -0.848820      20.268729       3.123075       7.051020          -0.007786
          409              C      24.647269      25.626361      20.082073      -0.088182      41.370754 0.47871976E+03  0.11495284E+05                                10.334009                            7.231047       0.048243       1.975082                    0.999555      29.905328      86.058710       0.622753       0.409593      -1.071747      -0.023194      -0.029077      -0.011422       0.038909       0.015386      -0.009353       0.011229      -0.040114       0.020394      -0.032719       0.007175       0.025543             13.949629      18.678564      -8.370938       0.882307      17.224948       1.113596       5.945376           0.001991
          410              C      14.955032       1.202688      19.673666      -0.091044      42.221666 0.47954562E+03  0.11518167E+05                                10.484048                            7.231188       0.044764       1.974070                    0.999512      29.933845      86.105514       0.623637       0.408903      -1.072376      -0.005526      -0.037820       0.002038       0.038276       0.024459       0.001232       0.001782      -0.028104       0.026537      -0.032632       0.008540       0.024091             15.221120      29.859523      -0.654304       0.072115      10.022810       0.127700       5.781026           0.002113
          411              C       5.402544       4.416037      19.021129      -0.094048      40.856539 0.48502590E+03  0.11683046E+05                                10.232700                            7.270064       0.060114       1.977023                    0.999530      30.073640      86.633586       0.622260       0.408642      -1.072538      -0.031079      -0.016938       0.014228       0.038148       0.012569      -0.013904       0.000711       0.045651       0.026343      -0.030922       0.000849       0.030073             13.600470      16.508164      -8.330453      -0.974244      17.452426      -1.841091       6.840821           0.002378
          412              C       6.232761       2.216004      19.856194       0.635858      24.811481 0.23267546E+03  0.47414237E+04                                 8.041008                            5.473587      -0.025827       2.070021                    0.999515      21.486944      60.064483       0.622477       0.482864      -1.011979       0.057398      -0.055230       0.010705       0.080371       0.038210       0.003968       0.069307      -0.057191       0.097523      -0.074893      -0.023240       0.098133             11.422195      15.439391      -7.079872       0.461897      12.640545      -2.540720       6.186648           0.027165
          413              C       5.144723       3.162012      19.579550      -0.041582      43.573082 0.43953853E+03  0.10300197E+05                                10.842769                            6.966163      -0.048867       1.984135                    0.999163      27.634130      77.783916       0.631300       0.414020      -1.072120      -0.042715       0.040766      -0.009392       0.059788      -0.007506      -0.002557       0.011373      -0.007649       0.047791      -0.016937      -0.005024       0.021961             16.570515      22.391799     -11.975306       0.848819      20.268726      -3.123074       7.051020          -0.007786
          414              C       3.872731       2.893639      20.082073      -0.088182      41.370764 0.47871990E+03  0.11495288E+05                                10.334011                            7.231048       0.048243       1.975082                    0.999555      29.905332      86.058727       0.622752       0.409593      -1.071747       0.023194       0.029077      -0.011422       0.038909       0.015386       0.009353      -0.011229      -0.040114       0.020394      -0.032719       0.007175       0.025543             13.949631      18.678569      -8.370940      -0.882307      17.224949      -1.113595       5.945377           0.001990
          415              C      13.564968      27.317312      19.673666      -0.091044      42.221666 0.47954562E+03  0.11518167E+05                                10.484048                            7.231188       0.044764       1.974070                    0.999512      29.933846      86.105517       0.623637       0.408903      -1.072376       0.005526       0.037820       0.002038       0.038276       0.024459      -0.001232      -0.001782      -0.028104       0.026537      -0.032632       0.008540       0.024091             15.221119      29.859520      -0.654303      -0.072115      10.022810      -0.127700       5.781026           0.002112
          416              C       5.402544      24.103963       9.498871      -0.094048      40.856542 0.48502590E+03  0.11683046E+05                                10.232701                            7.270064       0.060114       1.977023                    0.999530      30.073641      86.633591       0.622260       0.408642      -1.072538      -0.031079       0.016938      -0.014228       0.038148      -0.012569       0.013904       0.000711       0.045651       0.026343      -0.030922       0.000849       0.030073             13.600472      16.508167       8.330455       0.974244      17.452429      -1.841092       6.840822           0.002379
          417              C       6.232761      26.303996       8.663806       0.635858      24.811475 0.23267540E+03  0.47414221E+04                                 8.041006                            5.473587      -0.025826       2.070021                    0.999515      21.486943      60.064481       0.622477       0.482864      -1.011979       0.057398       0.055230      -0.010705       0.080371      -0.038210      -0.003968       0.069308      -0.057191       0.097523      -0.074893      -0.023240       0.098133             11.422193      15.439388       7.079872      -0.461897      12.640545      -2.540720       6.186647           0.027165
          418              C       5.144723      25.357988       8.940450      -0.041582      43.573085 0.43953852E+03  0.10300197E+05                                10.842770                            6.966163      -0.048867       1.984135                    0.999163      27.634129      77.783915       0.631300       0.414020      -1.072120      -0.042715      -0.040766       0.009392       0.059788       0.007506       0.002557       0.011373      -0.007649       0.047791      -0.016937      -0.005024       0.021961             16.570518      22.391802      11.975309      -0.848821      20.268732      -3.123076       7.051021          -0.007786
          419              C       3.872731      25.626361       8.437927      -0.088182      41.370761 0.47871988E+03  0.11495287E+05                                10.334010                            7.231048       0.048243       1.975082                    0.999555      29.905331      86.058720       0.622752       0.409593      -1.071747       0.023194      -0.029077       0.011422       0.038909      -0.015386      -0.009353      -0.011229      -0.040114       0.020394      -0.032719       0.007175       0.025543             13.949630      18.678565       8.370938       0.882306      17.224948      -1.113596       5.945376           0.001991
          420              C      13.564968       1.202688       8.846334      -0.091044      42.221669 0.47954566E+03  0.11518168E+05                                10.484049                            7.231188       0.044764       1.974070                    0.999512      29.933846      86.105516       0.623637       0.408903      -1.072376       0.005526      -0.037820      -0.002038       0.038276      -0.024459       0.001232      -0.001782      -0.028104       0.026537      -0.032632       0.008540       0.024091             15.221119      29.859522       0.654307       0.072115      10.022810      -0.127700       5.781026           0.002112
          421              C       8.868009       0.000000      11.395166       0.594220      29.797604 0.28012559E+03  0.59510020E+04                                 8.998288                            5.951502       0.011499       2.061371                    0.999594      22.499058      63.223824       0.608047       0.474167      -1.021448      -0.009117       0.000000      -0.084980       0.085467       0.000000       0.012600       0.000000       0.091748      -0.204691      -0.069294      -0.011759       0.081052             14.063071       5.382181       0.000000      -0.001105       8.788621       0.000002      28.018412           0.026398
          422              C       8.848045       0.000000      12.859953      -0.024487      44.467911 0.43221923E+03  0.10083291E+05                                10.989994                            6.893641      -0.069542       1.979845                    0.999006      27.434069      76.973941       0.636771       0.412311      -1.073544      -0.002337       0.000000       0.056068       0.056116       0.000000       0.003236      -0.000000       0.031420      -0.014867      -0.013232      -0.005400       0.018632             18.529661       6.215473       0.000000       0.027569      10.408947      -0.000000      38.964562          -0.006533
          423              C      19.651991       0.000000      11.395166       0.594220      29.797610 0.28012567E+03  0.59510040E+04                                 8.998289                            5.951504       0.011499       2.061371                    0.999594      22.499058      63.223824       0.608047       0.474167      -1.021448       0.009117      -0.000000      -0.084980       0.085467      -0.000000      -0.012600      -0.000000       0.091747      -0.204691      -0.069294      -0.011759       0.081052             14.063073       5.382182       0.000000       0.001105       8.788622      -0.000001      28.018415           0.026398
          424              C      19.671955       0.000000      12.859953      -0.024487      44.467904 0.43221924E+03  0.10083291E+05                                10.989992                            6.893641      -0.069542       1.979845                    0.999006      27.434070      76.973945       0.636771       0.412311      -1.073544       0.002337      -0.000000       0.056068       0.056116      -0.000000      -0.003236       0.000000       0.031420      -0.014867      -0.013232      -0.005400       0.018632             18.529655       6.215472       0.000000      -0.027568      10.408946       0.000002      38.964548          -0.006533
          425              C      19.651991       0.000000      17.124834       0.594220      29.797607 0.28012561E+03  0.59510026E+04                                 8.998289                            5.951503       0.011499       2.061371                    0.999594      22.499058      63.223824       0.608047       0.474167      -1.021448       0.009117       0.000000       0.084980       0.085467      -0.000000       0.012600      -0.000000       0.091748      -0.204691      -0.069294      -0.011759       0.081052             14.063072       5.382182      -0.000000      -0.001105       8.788621      -0.000002      28.018414           0.026398
          426              C      19.671955       0.000000      15.660047      -0.024487      44.467911 0.43221924E+03  0.10083291E+05                                10.989993                            6.893641      -0.069542       1.979845                    0.999006      27.434070      76.973944       0.636771       0.412311      -1.073544       0.002337       0.000000      -0.056068       0.056116      -0.000000       0.003236       0.000000       0.031420      -0.014867      -0.013232      -0.005400       0.018632             18.529659       6.215473       0.000000       0.027569      10.408946       0.000001      38.964560          -0.006533
          427              C       8.868009       0.000000      17.124834       0.594220      29.797607 0.28012563E+03  0.59510030E+04                                 8.998289                            5.951503       0.011499       2.061371                    0.999594      22.499058      63.223826       0.608047       0.474167      -1.021448      -0.009117      -0.000000       0.084980       0.085467      -0.000000      -0.012600       0.000000       0.091747      -0.204691      -0.069294      -0.011759       0.081052             14.063073       5.382182      -0.000000       0.001105       8.788621       0.000003      28.018414           0.026398
          428              C       8.848045       0.000000      15.660047      -0.024487      44.467910 0.43221926E+03  0.10083292E+05                                10.989993                            6.893642      -0.069542       1.979845                    0.999006      27.434070      76.973945       0.636771       0.412311      -1.073544      -0.002337      -0.000000      -0.056068       0.056116       0.000000      -0.003236      -0.000000       0.031420      -0.014867      -0.013232      -0.005400       0.018632             18.529659       6.215472       0.000000      -0.027569      10.408947      -0.000000      38.964557          -0.006533
          429              C      11.395166       8.868009       0.000000       0.594220      29.797608 0.28012562E+03  0.59510027E+04                                 8.998289                            5.951503       0.011499       2.061371                    0.999594      22.499057      63.223821       0.608047       0.474167      -1.021448      -0.084980      -0.009117       0.000000       0.085467       0.012600       0.000000      -0.000000      -0.148219      -0.035276      -0.069294      -0.011759       0.081052             14.063074      28.018418      -0.001105       0.000002       5.382182       0.000000       8.788622           0.026398
          430              C      12.859953       8.848045       0.000000      -0.024487      44.467910 0.43221923E+03  0.10083291E+05                                10.989994                            6.893642      -0.069542       1.979845                    0.999006      27.434069      76.973948       0.636771       0.412311      -1.073544       0.056068      -0.002337       0.000000       0.056116       0.003236      -0.000000      -0.000000      -0.023143      -0.039696      -0.013232      -0.005400       0.018632             18.529663      38.964570       0.027569      -0.000002       6.215474      -0.000000      10.408946          -0.006533
          431              C      11.395166      19.651991       0.000000       0.594220      29.797606 0.28012559E+03  0.59510020E+04                                 8.998289                            5.951503       0.011499       2.061371                    0.999594      22.499057      63.223821       0.608047       0.474167      -1.021448      -0.084980       0.009117      -0.000000       0.085467      -0.012600      -0.000000       0.000000      -0.148219      -0.035276      -0.069294      -0.011759       0.081052             14.063073      28.018417       0.001105      -0.000001       5.382182       0.000000       8.788621           0.026398
          432              C      12.859953      19.671955       0.000000      -0.024487      44.467913 0.43221925E+03  0.10083292E+05                                10.989995                            6.893642      -0.069542       1.979845                    0.999006      27.434070      76.973951       0.636771       0.412311      -1.073544       0.056068       0.002337      -0.000000       0.056116      -0.003236       0.000000       0.000000      -0.023143      -0.039696      -0.013232      -0.005400       0.018632             18.529664      38.964573      -0.027569       0.000001       6.215474       0.000000      10.408946          -0.006533
          433              C      17.124834      19.651991       0.000000       0.594220      29.797606 0.28012557E+03  0.59510015E+04                                 8.998289                            5.951502       0.011500       2.061371                    0.999594      22.499057      63.223821       0.608047       0.474167      -1.021448       0.084980       0.009117       0.000000       0.085467       0.012600      -0.000000       0.000000      -0.148219      -0.035276      -0.069294      -0.011759       0.081052             14.063074      28.018419      -0.001105      -0.000003       5.382182      -0.000000       8.788621           0.026398
          434              C      15.660047      19.671955       0.000000      -0.024487      44.467918 0.43221926E+03  0.10083292E+05                                10.989996                            6.893642      -0.069542       1.979845                    0.999006      27.434070      76.973953       0.636771       0.412311      -1.073544      -0.056068       0.002337       0.000000       0.056116       0.003236       0.000000       0.000000      -0.023143      -0.039696      -0.013232      -0.005400       0.018632             18.529668      38.964584       0.027569      -0.000001       6.215475       0.000000      10.408946          -0.006533
          435              C      17.124834       8.868009       0.000000       0.594220      29.797604 0.28012558E+03  0.59510019E+04                                 8.998288                            5.951503       0.011499       2.061371                    0.999594      22.499057      63.223822       0.608047       0.474167      -1.021448       0.084980      -0.009117      -0.000000       0.085467      -0.012600       0.000000      -0.000000      -0.148219      -0.035276      -0.069294      -0.011759       0.081052             14.063072      28.018414       0.001105       0.000003       5.382181       0.000000       8.788621           0.026398
          436              C      15.660047       8.848045       0.000000      -0.024487      44.467912 0.43221925E+03  0.10083292E+05                                10.989994                            6.893642      -0.069541       1.979845                    0.999006      27.434070      76.973947       0.636771       0.412311      -1.073544      -0.056068      -0.002337      -0.000000       0.056116      -0.003236      -0.000000      -0.000000      -0.023143      -0.039696      -0.013232      -0.005400       0.018632             18.529662      38.964566      -0.027569      -0.000000       6.215473       0.000000      10.408946          -0.006533
          437              C       0.000000      11.395166       8.868009       0.594220      29.797604 0.28012557E+03  0.59510015E+04                                 8.998289                            5.951502       0.011500       2.061371                    0.999594      22.499057      63.223823       0.608047       0.474167      -1.021448       0.000000      -0.084980      -0.009117       0.085467       0.000000       0.000000       0.012600       0.056472       0.239967      -0.069294      -0.011759       0.081052             14.063074       8.788621       0.000003       0.000000      28.018418      -0.001105       5.382182           0.026398
          438              C       0.000000      12.859953       8.848045      -0.024487      44.467917 0.43221925E+03  0.10083292E+05                                10.989995                            6.893642      -0.069542       1.979845                    0.999006      27.434070      76.973947       0.636771       0.412311      -1.073544       0.000000       0.056068      -0.002337       0.056116      -0.000000      -0.000000       0.003236      -0.008276       0.054563      -0.013232      -0.005400       0.018632             18.529665      10.408947       0.000000       0.000000      38.964575       0.027569       6.215474          -0.006533
          439              C       0.000000      11.395166      19.651991       0.594220      29.797603 0.28012558E+03  0.59510017E+04                                 8.998288                            5.951502       0.011499       2.061371                    0.999594      22.499057      63.223820       0.608047       0.474167      -1.021448      -0.000000      -0.084980       0.009117       0.085467      -0.000000       0.000000      -0.012600       0.056472       0.239967      -0.069294      -0.011759       0.081052             14.063071       8.788620      -0.000002      -0.000000      28.018412       0.001105       5.382181           0.026398
          440              C       0.000000      12.859953      19.671955      -0.024487      44.467910 0.43221923E+03  0.10083291E+05                                10.989993                            6.893642      -0.069541       1.979845                    0.999006      27.434069      76.973943       0.636771       0.412311      -1.073544      -0.000000       0.056068       0.002337       0.056116       0.000000      -0.000000      -0.003236      -0.008276       0.054563      -0.013232      -0.005400       0.018632             18.529661      10.408948       0.000001      -0.000000      38.964563      -0.027569       6.215473          -0.006533
          441              C       0.000000      17.124834      19.651991       0.594220      29.797601 0.28012554E+03  0.59510008E+04                                 8.998287                            5.951502       0.011500       2.061371                    0.999594      22.499056      63.223817       0.608047       0.474167      -1.021448       0.000000       0.084980       0.009117       0.085467      -0.000000       0.000000       0.012600       0.056472       0.239967      -0.069294      -0.011759       0.081052             14.063071       8.788620      -0.000001      -0.000000      28.018413      -0.001105       5.382181           0.026398
          442              C       0.000000      15.660047      19.671955      -0.024487      44.467913 0.43221923E+03  0.10083291E+05                                10.989994                            6.893641      -0.069541       1.979845                    0.999006      27.434069      76.973942       0.636771       0.412311      -1.073544       0.000000      -0.056068       0.002337       0.056116       0.000000       0.000000       0.003236      -0.008276       0.054563      -0.013232      -0.005400       0.018632             18.529663      10.408947       0.000002       0.000000      38.964569       0.027569       6.215473          -0.006533
          443              C       0.000000      17.124834       8.868009       0.594220      29.797601 0.28012557E+03  0.59510014E+04                                 8.998287                            5.951502       0.011499       2.061371                    0.999594      22.499057      63.223819       0.608047       0.474167      -1.021448      -0.000000       0.084980      -0.009117       0.085467       0.000000      -0.000000      -0.012600       0.056472       0.239967      -0.069294      -0.011759       0.081052             14.063069       8.788620       0.000002       0.000000      28.018407       0.001105       5.382181           0.026398
          444              C       0.000000      15.660047       8.848045      -0.024487      44.467906 0.43221921E+03  0.10083290E+05                                10.989993                            6.893641      -0.069541       1.979845                    0.999006      27.434068      76.973938       0.636771       0.412311      -1.073544      -0.000000      -0.056068      -0.002337       0.056116      -0.000000      -0.000000      -0.003236      -0.008276       0.054563      -0.013232      -0.005400       0.018632             18.529659      10.408947      -0.000000       0.000000      38.964557      -0.027569       6.215472          -0.006533
          445              C       0.000000       8.868009      17.124834       0.594220      29.797600 0.28012556E+03  0.59510011E+04                                 8.998287                            5.951502       0.011500       2.061371                    0.999594      22.499056      63.223818       0.608047       0.474167      -1.021448       0.000000      -0.009117       0.084980       0.085467      -0.000000      -0.000000      -0.012600      -0.091748      -0.204691      -0.069294      -0.011759       0.081052             14.063070       8.788620       0.000000      -0.000002       5.382181       0.001105      28.018409           0.026398
          446              C       0.000000       8.848045      15.660047      -0.024487      44.467909 0.43221923E+03  0.10083291E+05                                10.989993                            6.893642      -0.069541       1.979845                    0.999006      27.434069      76.973943       0.636771       0.412311      -1.073544       0.000000      -0.002337      -0.056068       0.056116      -0.000000       0.000000      -0.003236      -0.031420      -0.014867      -0.013232      -0.005400       0.018632             18.529660      10.408948       0.000000       0.000001       6.215472      -0.027569      38.964558          -0.006533
          447              C       0.000000      19.651991      17.124834       0.594220      29.797600 0.28012554E+03  0.59510008E+04                                 8.998287                            5.951502       0.011499       2.061371                    0.999594      22.499056      63.223817       0.608047       0.474167      -1.021448      -0.000000       0.009117       0.084980       0.085467       0.000000       0.000000       0.012600      -0.091748      -0.204691      -0.069294      -0.011759       0.081052             14.063071       8.788620       0.000000       0.000002       5.382181      -0.001105      28.018411           0.026398
          448              C       0.000000      19.671955      15.660047      -0.024487      44.467910 0.43221921E+03  0.10083290E+05                                10.989994                            6.893641      -0.069541       1.979845                    0.999006      27.434068      76.973938       0.636771       0.412311      -1.073544      -0.000000       0.002337      -0.056068       0.056116       0.000000      -0.000000       0.003236      -0.031420      -0.014867      -0.013232      -0.005400       0.018632             18.529662      10.408947       0.000000      -0.000001       6.215473       0.027569      38.964565          -0.006533
          449              C       0.000000      19.651991      11.395166       0.594220      29.797600 0.28012555E+03  0.59510010E+04                                 8.998287                            5.951502       0.011499       2.061371                    0.999594      22.499056      63.223819       0.608047       0.474167      -1.021448       0.000000       0.009117      -0.084980       0.085467      -0.000000       0.000000      -0.012600      -0.091748      -0.204691      -0.069294      -0.011759       0.081052             14.063070       8.788620      -0.000000       0.000003       5.382181       0.001105      28.018409           0.026398
          450              C       0.000000      19.671955      12.859953      -0.024487      44.467906 0.43221920E+03  0.10083290E+05                                10.989992                            6.893641      -0.069541       1.979845                    0.999006      27.434068      76.973936       0.636771       0.412311      -1.073544       0.000000       0.002337       0.056068       0.056116       0.000000      -0.000000      -0.003236      -0.031420      -0.014867      -0.013232      -0.005400       0.018632             18.529658      10.408947       0.000000      -0.000000       6.215472      -0.027569      38.964555          -0.006533
          451              C       0.000000       8.868009      11.395166       0.594220      29.797604 0.28012557E+03  0.59510015E+04                                 8.998288                            5.951502       0.011500       2.061371                    0.999594      22.499057      63.223821       0.608047       0.474167      -1.021448      -0.000000      -0.009117      -0.084980       0.085467      -0.000000      -0.000000       0.012600      -0.091748      -0.204691      -0.069294      -0.011759       0.081052             14.063073       8.788621      -0.000000      -0.000002       5.382182      -0.001105      28.018417           0.026398
          452              C       0.000000       8.848045      12.859953      -0.024487      44.467915 0.43221923E+03  0.10083291E+05                                10.989995                            6.893642      -0.069541       1.979845                    0.999006      27.434069      76.973945       0.636771       0.412311      -1.073544      -0.000000      -0.002337       0.056068       0.056116      -0.000000       0.000000       0.003236      -0.031420      -0.014867      -0.013232      -0.005400       0.018632             18.529665      10.408948       0.000000       0.000000       6.215474       0.027569      38.964574          -0.006533
          453              C       8.868009      11.395166       0.000000       0.594220      29.797607 0.28012562E+03  0.59510028E+04                                 8.998289                            5.951503       0.011499       2.061371                    0.999594      22.499057      63.223819       0.608047       0.474167      -1.021448      -0.009117      -0.084980      -0.000000       0.085467       0.012600      -0.000000      -0.000000       0.148219      -0.035276      -0.069294      -0.011759       0.081052             14.063073       5.382182      -0.001105      -0.000000      28.018415      -0.000002       8.788621           0.026398
          454              C       8.848045      12.859953       0.000000      -0.024487      44.467909 0.43221923E+03  0.10083291E+05                                10.989994                            6.893642      -0.069542       1.979845                    0.999006      27.434069      76.973948       0.636771       0.412311      -1.073544      -0.002337       0.056068      -0.000000       0.056116       0.003236      -0.000000       0.000000       0.023143      -0.039696      -0.013232      -0.005400       0.018632             18.529661       6.215473       0.027569       0.000000      38.964563       0.000001      10.408946          -0.006533
          455              C      19.651991      11.395166       0.000000       0.594220      29.797605 0.28012560E+03  0.59510023E+04                                 8.998288                            5.951502       0.011499       2.061371                    0.999594      22.499058      63.223824       0.608047       0.474167      -1.021448       0.009117      -0.084980       0.000000       0.085467      -0.012600      -0.000000       0.000000       0.148219      -0.035276      -0.069294      -0.011759       0.081052             14.063072       5.382181       0.001105      -0.000000      28.018414       0.000002       8.788621           0.026398
          456              C      19.671955      12.859953       0.000000      -0.024487      44.467916 0.43221929E+03  0.10083293E+05                                10.989995                            6.893642      -0.069541       1.979845                    0.999006      27.434071      76.973954       0.636771       0.412311      -1.073544       0.002337       0.056068       0.000000       0.056116      -0.003236      -0.000000      -0.000000       0.023143      -0.039696      -0.013232      -0.005400       0.018632             18.529664       6.215474      -0.027569      -0.000000      38.964570      -0.000001      10.408949          -0.006533
          457              C      19.651991      17.124834       0.000000       0.594220      29.797605 0.28012557E+03  0.59510015E+04                                 8.998289                            5.951502       0.011500       2.061371                    0.999594      22.499057      63.223822       0.608047       0.474167      -1.021448       0.009117       0.084980      -0.000000       0.085467       0.012600       0.000000       0.000000       0.148219      -0.035276      -0.069294      -0.011759       0.081052             14.063074       5.382182      -0.001105       0.000000      28.018419       0.000003       8.788621           0.026398
          458              C      19.671955      15.660047       0.000000      -0.024487      44.467921 0.43221929E+03  0.10083293E+05                                10.989996                            6.893642      -0.069542       1.979845                    0.999006      27.434071      76.973954       0.636771       0.412311      -1.073544       0.002337      -0.056068      -0.000000       0.056116       0.003236      -0.000000      -0.000000       0.023143      -0.039696      -0.013232      -0.005400       0.018632             18.529668       6.215475       0.027569      -0.000000      38.964581       0.000000      10.408948          -0.006533
          459              C       8.868009      17.124834       0.000000       0.594220      29.797604 0.28012558E+03  0.59510017E+04                                 8.998289                            5.951503       0.011499       2.061371                    0.999594      22.499056      63.223820       0.608047       0.474167      -1.021448      -0.009117       0.084980       0.000000       0.085467      -0.012600       0.000000      -0.000000       0.148219      -0.035276      -0.069294      -0.011759       0.081052             14.063073       5.382182       0.001105       0.000000      28.018416      -0.000002       8.788621           0.026398
          460              C       8.848045      15.660047       0.000000      -0.024487      44.467911 0.43221925E+03  0.10083291E+05                                10.989994                            6.893642      -0.069541       1.979845                    0.999006      27.434070      76.973948       0.636771       0.412311      -1.073544      -0.002337      -0.056068       0.000000       0.056116      -0.003236       0.000000       0.000000       0.023143      -0.039696      -0.013232      -0.005400       0.018632             18.529661       6.215473      -0.027569       0.000000      38.964564       0.000001      10.408946          -0.006533
          461              C      11.395166       0.000000      19.651991       0.594220      29.797607 0.28012563E+03  0.59510029E+04                                 8.998289                            5.951503       0.011499       2.061371                    0.999594      22.499058      63.223825       0.608047       0.474167      -1.021448      -0.084980       0.000000       0.009117       0.085467       0.000000      -0.012600       0.000000      -0.056472       0.239967      -0.069294      -0.011759       0.081052             14.063073      28.018416       0.000003       0.001105       8.788621      -0.000000       5.382182           0.026398
          462              C      12.859953       0.000000      19.671955      -0.024487      44.467912 0.43221926E+03  0.10083292E+05                                10.989994                            6.893642      -0.069542       1.979845                    0.999006      27.434070      76.973949       0.636771       0.412311      -1.073544       0.056068       0.000000       0.002337       0.056116      -0.000000      -0.003236      -0.000000       0.008276       0.054563      -0.013232      -0.005400       0.018632             18.529662      38.964564       0.000001      -0.027569      10.408948       0.000000       6.215473          -0.006533
          463              C      11.395166       0.000000       8.868009       0.594220      29.797604 0.28012559E+03  0.59510021E+04                                 8.998288                            5.951502       0.011500       2.061371                    0.999594      22.499058      63.223823       0.608047       0.474167      -1.021448      -0.084980      -0.000000      -0.009117       0.085467      -0.000000       0.012600      -0.000000      -0.056472       0.239967      -0.069294      -0.011759       0.081052             14.063071      28.018411      -0.000002      -0.001105       8.788620      -0.000000       5.382181           0.026398
          464              C      12.859953       0.000000       8.848045      -0.024487      44.467910 0.43221923E+03  0.10083291E+05                                10.989993                            6.893641      -0.069541       1.979845                    0.999006      27.434069      76.973941       0.636771       0.412311      -1.073544       0.056068      -0.000000      -0.002337       0.056116       0.000000       0.003236       0.000000       0.008276       0.054563      -0.013232      -0.005400       0.018632             18.529659      38.964558       0.000001       0.027569      10.408948       0.000000       6.215472          -0.006533
          465              C      17.124834       0.000000       8.868009       0.594220      29.797611 0.28012569E+03  0.59510044E+04                                 8.998289                            5.951503       0.011499       2.061371                    0.999594      22.499059      63.223825       0.608047       0.474167      -1.021448       0.084980       0.000000      -0.009117       0.085467      -0.000000      -0.012600       0.000000      -0.056472       0.239966      -0.069294      -0.011759       0.081052             14.063072      28.018413      -0.000002       0.001105       8.788621       0.000000       5.382182           0.026398
          466              C      15.660047       0.000000       8.848045      -0.024487      44.467904 0.43221924E+03  0.10083291E+05                                10.989992                            6.893641      -0.069542       1.979845                    0.999006      27.434070      76.973942       0.636771       0.412311      -1.073544      -0.056068       0.000000      -0.002337       0.056116       0.000000      -0.003236       0.000000       0.008276       0.054563      -0.013232      -0.005400       0.018632             18.529654      38.964544       0.000001      -0.027569      10.408947       0.000000       6.215471          -0.006533
          467              C      17.124834       0.000000      19.651991       0.594220      29.797607 0.28012561E+03  0.59510025E+04                                 8.998289                            5.951503       0.011499       2.061371                    0.999594      22.499058      63.223825       0.608047       0.474167      -1.021448       0.084980      -0.000000       0.009117       0.085467       0.000000       0.012600       0.000000      -0.056472       0.239967      -0.069294      -0.011759       0.081052             14.063073      28.018417       0.000003      -0.001105       8.788621       0.000000       5.382182           0.026398
          468              C      15.660047       0.000000      19.671955      -0.024487      44.467916 0.43221928E+03  0.10083292E+05                                10.989995                            6.893642      -0.069542       1.979845                    0.999006      27.434071      76.973951       0.636771       0.412311      -1.073544      -0.056068      -0.000000       0.002337       0.056116      -0.000000       0.003236      -0.000000       0.008276       0.054563      -0.013232      -0.005400       0.018632             18.529664      38.964569       0.000000       0.027569      10.408948       0.000000       6.215473          -0.006533
          469              O       9.165472      26.097511       7.373561      -0.602049      41.871610 0.55721368E+03  0.13545845E+05                                 9.683257                            7.290467       0.231625       2.110524                    0.998454      28.156879      74.975298       0.704371       0.357701      -1.137468       0.001226       0.019920      -0.080602       0.083036       0.051878       0.001326      -0.009746       0.041355      -0.046499      -0.050337      -0.013503       0.063840             12.980817       7.862291       0.494240       2.150522       9.451868       6.552624      21.628292           0.034707
          470              O       7.860397      27.238596       5.984922      -0.603210      40.443828 0.55721022E+03  0.13539997E+05                                 9.458429                            7.291124       0.286202       2.125100                    0.998679      28.244568      75.088722       0.704540       0.357768      -1.137898       0.072106      -0.037024      -0.006593       0.081323       0.036630      -0.016428      -0.022405      -0.016313      -0.133955      -0.051604      -0.015165       0.066769             12.203345       8.568823      -5.396749      -2.374604      17.878878       5.122609      10.162334           0.034118
          471              O       8.871146      27.348398      10.764304      -0.613255      44.020043 0.59949920E+03  0.14801772E+05                                10.009790                            7.534958       0.316744       2.125365                    0.998645      28.769593      76.509431       0.698516       0.355144      -1.142666      -0.033686       0.058215       0.049641       0.083594       0.016557       0.014957       0.025671       0.051582      -0.112802      -0.052445      -0.002406       0.054850             14.034595       7.072083       0.835977       0.706206      10.364052       6.766380      24.667650           0.030200
          472              O      19.354528       2.422489       7.373561      -0.602049      41.871545 0.55721278E+03  0.13545816E+05                                 9.683244                            7.290459       0.231628       2.110525                    0.998454      28.156865      74.975224       0.704372       0.357701      -1.137469      -0.001226      -0.019920      -0.080602       0.083036       0.051878      -0.001327       0.009747       0.041355      -0.046498      -0.050337      -0.013503       0.063840             12.980797       7.862281       0.494240      -2.150519       9.451853      -6.552610      21.628257           0.034707
          473              O      20.659603       1.281404       5.984922      -0.603210      40.443779 0.55720949E+03  0.13539975E+05                                 9.458420                            7.291117       0.286205       2.125101                    0.998679      28.244557      75.088665       0.704540       0.357768      -1.137898      -0.072106       0.037024      -0.006593       0.081323       0.036630       0.016428       0.022405      -0.016313      -0.133956      -0.051604      -0.015165       0.066768             12.203331       8.568815      -5.396742       2.374601      17.878856      -5.122601      10.162321           0.034118
          474              O      19.648854       1.171602      10.764304      -0.613255      44.019964 0.59949809E+03  0.14801737E+05                                10.009774                            7.534949       0.316747       2.125365                    0.998645      28.769579      76.509353       0.698517       0.355144      -1.142666       0.033686      -0.058215       0.049641       0.083594       0.016557      -0.014957      -0.025672       0.051582      -0.112802      -0.052445      -0.002405       0.054850             14.034569       7.072072       0.835975      -0.706204      10.364036      -6.766367      24.667598           0.030199
          475              O      19.354528      26.097511      21.146439      -0.602049      41.871584 0.55721334E+03  0.13545834E+05                                 9.683252                            7.290464       0.231626       2.110524                    0.998454      28.156874      74.975271       0.704371       0.357701      -1.137469      -0.001226       0.019920       0.080602       0.083036      -0.051878       0.001327       0.009746       0.041355      -0.046498      -0.050337      -0.013503       0.063840             12.980808       7.862287      -0.494240       2.150521       9.451861      -6.552617      21.628277           0.034707
          476              O      20.659603      27.238596      22.535078      -0.603210      40.443820 0.55721009E+03  0.13539993E+05                                 9.458428                            7.291123       0.286203       2.125100                    0.998679      28.244566      75.088712       0.704540       0.357768      -1.137898      -0.072106      -0.037024       0.006593       0.081323      -0.036630      -0.016428       0.022405      -0.016313      -0.133955      -0.051604      -0.015165       0.066769             12.203343       8.568822       5.396748      -2.374604      17.878875      -5.122607      10.162331           0.034118
          477              O      19.648854      27.348398      17.755696      -0.613255      44.020007 0.59949871E+03  0.14801756E+05                                10.009782                            7.534954       0.316745       2.125365                    0.998645      28.769588      76.509398       0.698517       0.355144      -1.142666       0.033686       0.058215      -0.049641       0.083594      -0.016557       0.014957      -0.025671       0.051582      -0.112802      -0.052445      -0.002406       0.054850             14.034582       7.072078      -0.835976       0.706206      10.364045      -6.766373      24.667623           0.030199
          478              O       9.165472       2.422489      21.146439      -0.602049      41.871568 0.55721310E+03  0.13545827E+05                                 9.683248                            7.290462       0.231627       2.110525                    0.998454      28.156870      74.975250       0.704372       0.357701      -1.137469       0.001226      -0.019920       0.080602       0.083036      -0.051878      -0.001327      -0.009746       0.041355      -0.046498      -0.050337      -0.013503       0.063840             12.980804       7.862285      -0.494240      -2.150520       9.451858       6.552615      21.628269           0.034707
          479              O       7.860397       1.281404      22.535078      -0.603210      40.443789 0.55720966E+03  0.13539980E+05                                 9.458421                            7.291119       0.286204       2.125100                    0.998679      28.244560      75.088678       0.704540       0.357768      -1.137898       0.072106       0.037024       0.006593       0.081323      -0.036630       0.016428      -0.022405      -0.016313      -0.133955      -0.051604      -0.015165       0.066768             12.203333       8.568817       5.396743       2.374602      17.878859       5.122602      10.162323           0.034117
          480              O       8.871146       1.171602      17.755696      -0.613255      44.019994 0.59949852E+03  0.14801750E+05                                10.009780                            7.534952       0.316746       2.125365                    0.998645      28.769585      76.509384       0.698517       0.355144      -1.142666      -0.033686      -0.058215      -0.049641       0.083594      -0.016557      -0.014957       0.025672       0.051582      -0.112802      -0.052445      -0.002405       0.054850             14.034578       7.072076      -0.835976      -0.706205      10.364042       6.766372      24.667616           0.030199
          481              O       7.373561       9.165472      26.097511      -0.602049      41.871577 0.55721323E+03  0.13545831E+05                                 9.683250                            7.290462       0.231626       2.110524                    0.998454      28.156874      74.975263       0.704372       0.357701      -1.137469      -0.080602       0.001226       0.019920       0.083036       0.001327      -0.009746       0.051878      -0.043927      -0.038783      -0.050337      -0.013503       0.063840             12.980806      21.628273       2.150520       6.552616       7.862286       0.494240       9.451859           0.034707
          482              O       5.984922       7.860397      27.238596      -0.603210      40.443810 0.55720995E+03  0.13539989E+05                                 9.458426                            7.291121       0.286203       2.125100                    0.998679      28.244564      75.088701       0.704540       0.357768      -1.137898      -0.006593       0.072106      -0.037024       0.081323      -0.016428      -0.022405       0.036630      -0.058821       0.091447      -0.051604      -0.015165       0.066769             12.203340      10.162330      -2.374604       5.122607       8.568821      -5.396746      17.878870           0.034117
          483              O      10.764304       8.871146      27.348398      -0.613255      44.019996 0.59949853E+03  0.14801751E+05                                10.009780                            7.534952       0.316745       2.125365                    0.998645      28.769587      76.509388       0.698517       0.355144      -1.142666       0.049641      -0.033686       0.058215       0.083594       0.014957       0.025671       0.016557      -0.082192      -0.020972      -0.052445      -0.002406       0.054850             14.034579      24.667618       0.706205       6.766372       7.072076       0.835976      10.364042           0.030199
          484              O       7.373561      19.354528       2.422489      -0.602049      41.871599 0.55721355E+03  0.13545841E+05                                 9.683254                            7.290465       0.231625       2.110524                    0.998454      28.156879      74.975289       0.704371       0.357701      -1.137469      -0.080602      -0.001226      -0.019920       0.083036      -0.001326       0.009746       0.051878      -0.043927      -0.038783      -0.050337      -0.013503       0.063840             12.980812      21.628283      -2.150521      -6.552620       7.862289       0.494240       9.451864           0.034707
          485              O       5.984922      20.659603       1.281404      -0.603210      40.443823 0.55721014E+03  0.13539995E+05                                 9.458428                            7.291123       0.286203       2.125100                    0.998679      28.244568      75.088717       0.704540       0.357768      -1.137898      -0.006593      -0.072106       0.037024       0.081323       0.016428       0.022405       0.036630      -0.058821       0.091447      -0.051604      -0.015165       0.066769             12.203343      10.162332       2.374604      -5.122607       8.568822      -5.396748      17.878876           0.034117
          486              O      10.764304      19.648854       1.171602      -0.613255      44.020024 0.59949892E+03  0.14801763E+05                                10.009785                            7.534955       0.316745       2.125365                    0.998645      28.769591      76.509413       0.698517       0.355144      -1.142666       0.049641       0.033686      -0.058215       0.083594      -0.014957      -0.025671       0.016557      -0.082192      -0.020972      -0.052445      -0.002406       0.054850             14.034588      24.667637      -0.706206      -6.766376       7.072080       0.835977      10.364047           0.030199
          487              O      21.146439      19.354528      26.097511      -0.602049      41.871602 0.55721358E+03  0.13545841E+05                                 9.683255                            7.290466       0.231625       2.110524                    0.998454      28.156879      74.975291       0.704371       0.357701      -1.137468       0.080602      -0.001226       0.019920       0.083036       0.001326       0.009746      -0.051878      -0.043927      -0.038783      -0.050337      -0.013503       0.063840             12.980814      21.628287       2.150522      -6.552622       7.862290      -0.494241       9.451866           0.034707
          488              O      22.535078      20.659603      27.238596      -0.603210      40.443829 0.55721023E+03  0.13539998E+05                                 9.458429                            7.291123       0.286202       2.125100                    0.998679      28.244570      75.088725       0.704540       0.357768      -1.137898       0.006593      -0.072106      -0.037024       0.081323      -0.016428       0.022405      -0.036630      -0.058821       0.091447      -0.051604      -0.015165       0.066769             12.203345      10.162333      -2.374605      -5.122609       8.568823       5.396749      17.878880           0.034117
          489              O      17.755696      19.648854      27.348398      -0.613255      44.020025 0.59949895E+03  0.14801764E+05                                10.009785                            7.534955       0.316744       2.125364                    0.998645      28.769593      76.509418       0.698517       0.355144      -1.142666      -0.049641       0.033686       0.058215       0.083594       0.014957      -0.025671      -0.016557      -0.082192      -0.020973      -0.052445      -0.002406       0.054850             14.034588      24.667636       0.706206      -6.766378       7.072080      -0.835977      10.364049           0.030199
          490              O      21.146439       9.165472       2.422489      -0.602049      41.871596 0.55721350E+03  0.13545839E+05                                 9.683255                            7.290466       0.231626       2.110524                    0.998454      28.156875      74.975282       0.704371       0.357701      -1.137468       0.080602       0.001226      -0.019920       0.083036      -0.001326      -0.009746      -0.051878      -0.043927      -0.038783      -0.050337      -0.013503       0.063840             12.980813      21.628285      -2.150521       6.552621       7.862289      -0.494240       9.451865           0.034707
          491              O      22.535078       7.860397       1.281404      -0.603210      40.443815 0.55721002E+03  0.13539991E+05                                 9.458427                            7.291122       0.286203       2.125100                    0.998679      28.244564      75.088705       0.704540       0.357768      -1.137898       0.006593       0.072106       0.037024       0.081323       0.016428      -0.022405      -0.036630      -0.058821       0.091447      -0.051604      -0.015165       0.066769             12.203342      10.162331       2.374604       5.122607       8.568821       5.396747      17.878874           0.034117
          492              O      17.755696       8.871146       1.171602      -0.613255      44.020019 0.59949886E+03  0.14801761E+05                                10.009785                            7.534955       0.316745       2.125365                    0.998645      28.769589      76.509408       0.698517       0.355144      -1.142666      -0.049641      -0.033686      -0.058215       0.083594      -0.014957       0.025671      -0.016557      -0.082192      -0.020972      -0.052445      -0.002406       0.054850             14.034586      24.667633      -0.706206       6.766376       7.072080      -0.835977      10.364047           0.030199
          493              O      26.097511       7.373561       9.165472      -0.602049      41.871611 0.55721372E+03  0.13545846E+05                                 9.683257                            7.290467       0.231625       2.110524                    0.998454      28.156881      74.975302       0.704371       0.357701      -1.137468       0.019920      -0.080602       0.001226       0.083036      -0.009746       0.051878       0.001326       0.002572       0.085282      -0.050337      -0.013503       0.063840             12.980816       9.451867       6.552623       0.494240      21.628290       2.150522       7.862291           0.034707
          494              O      27.238596       5.984922       7.860397      -0.603210      40.443831 0.55721026E+03  0.13539999E+05                                 9.458430                            7.291124       0.286202       2.125100                    0.998679      28.244569      75.088726       0.704540       0.357768      -1.137898      -0.037024      -0.006593       0.072106       0.081323      -0.022405       0.036630      -0.016428       0.075134       0.042508      -0.051604      -0.015165       0.066769             12.203345      17.878879       5.122609      -5.396749      10.162334      -2.374604       8.568824           0.034118
          495              O      27.348398      10.764304       8.871146      -0.613255      44.020040 0.59949915E+03  0.14801770E+05                                10.009788                            7.534957       0.316744       2.125364                    0.998645      28.769595      76.509431       0.698517       0.355144      -1.142666       0.058215       0.049641      -0.033686       0.083594       0.025671       0.016557       0.014957       0.030610       0.133774      -0.052445      -0.002406       0.054850             14.034593      10.364051       6.766379       0.835977      24.667645       0.706206       7.072082           0.030199
          496              O       2.422489       7.373561      19.354528      -0.602049      41.871596 0.55721351E+03  0.13545839E+05                                 9.683254                            7.290465       0.231625       2.110524                    0.998454      28.156878      74.975285       0.704371       0.357701      -1.137469      -0.019920      -0.080602      -0.001226       0.083036       0.009746       0.051878      -0.001326       0.002572       0.085281      -0.050337      -0.013503       0.063840             12.980812       9.451864      -6.552620       0.494240      21.628283      -2.150521       7.862289           0.034707
          497              O       1.281404       5.984922      20.659603      -0.603210      40.443818 0.55721008E+03  0.13539993E+05                                 9.458427                            7.291122       0.286203       2.125100                    0.998679      28.244566      75.088710       0.704540       0.357768      -1.137898       0.037024      -0.006593      -0.072106       0.081323       0.022405       0.036630       0.016428       0.075134       0.042508      -0.051604      -0.015165       0.066769             12.203342      17.878873      -5.122607      -5.396747      10.162331       2.374604       8.568821           0.034117
          498              O       1.171602      10.764304      19.648854      -0.613255      44.020022 0.59949891E+03  0.14801763E+05                                10.009785                            7.534955       0.316745       2.125365                    0.998645      28.769591      76.509412       0.698517       0.355144      -1.142666      -0.058215       0.049641       0.033686       0.083594      -0.025671       0.016557      -0.014957       0.030610       0.133774      -0.052445      -0.002406       0.054850             14.034587      10.364047      -6.766376       0.835976      24.667634      -0.706206       7.072079           0.030199
          499              O      26.097511      21.146439      19.354528      -0.602049      41.871608 0.55721368E+03  0.13545845E+05                                 9.683256                            7.290466       0.231625       2.110524                    0.998454      28.156881      74.975299       0.704371       0.357701      -1.137468       0.019920       0.080602      -0.001226       0.083036       0.009746      -0.051878       0.001326       0.002572       0.085282      -0.050337      -0.013503       0.063840             12.980815       9.451866      -6.552622      -0.494240      21.628290       2.150522       7.862291           0.034707
          500              O      27.238596      22.535078      20.659603      -0.603210      40.443836 0.55721033E+03  0.13540001E+05                                 9.458431                            7.291125       0.286202       2.125100                    0.998679      28.244570      75.088731       0.704540       0.357768      -1.137898      -0.037024       0.006593      -0.072106       0.081323       0.022405      -0.036630      -0.016428       0.075134       0.042508      -0.051604      -0.015165       0.066769             12.203347      17.878881      -5.122611       5.396749      10.162337      -2.374605       8.568824           0.034118
          501              O      27.348398      17.755696      19.648854      -0.613255      44.020031 0.59949904E+03  0.14801767E+05                                10.009787                            7.534956       0.316744       2.125364                    0.998645      28.769592      76.509421       0.698517       0.355144      -1.142666       0.058215      -0.049641       0.033686       0.083594      -0.025671      -0.016557       0.014957       0.030610       0.133774      -0.052445      -0.002406       0.054850             14.034590      10.364049      -6.766377      -0.835977      24.667641       0.706206       7.072081           0.030199
          502              O       2.422489      21.146439       9.165472      -0.602049      41.871605 0.55721362E+03  0.13545843E+05                                 9.683256                            7.290466       0.231625       2.110524                    0.998454      28.156878      74.975293       0.704371       0.357701      -1.137468      -0.019920       0.080602       0.001226       0.083036      -0.009746      -0.051878      -0.001326       0.002572       0.085282      -0.050337      -0.013503       0.063840             12.980816       9.451867       6.552624      -0.494241      21.628289      -2.150521       7.862291           0.034707
          503              O       1.281404      22.535078       7.860397      -0.603210      40.443818 0.55721008E+03  0.13539993E+05                                 9.458427                            7.291122       0.286202       2.125100                    0.998679      28.244567      75.088713       0.704540       0.357768      -1.137898       0.037024       0.006593       0.072106       0.081323      -0.022405      -0.036630       0.016428       0.075134       0.042508      -0.051604      -0.015165       0.066769             12.203342      17.878873       5.122607       5.396747      10.162330       2.374604       8.568822           0.034117
          504              O       1.171602      17.755696       8.871146      -0.613255      44.020034 0.59949909E+03  0.14801768E+05                                10.009788                            7.534957       0.316745       2.125365                    0.998645      28.769592      76.509423       0.698517       0.355144      -1.142666      -0.058215      -0.049641      -0.033686       0.083594       0.025671      -0.016557      -0.014957       0.030610       0.133774      -0.052445      -0.002406       0.054850             14.034592      10.364050       6.766378      -0.835977      24.667643      -0.706206       7.072081           0.030199
          505              O      26.097511       9.165472      21.146439      -0.602049      41.871601 0.55721358E+03  0.13545842E+05                                 9.683255                            7.290466       0.231626       2.110524                    0.998454      28.156878      74.975290       0.704371       0.357701      -1.137468       0.019920       0.001226       0.080602       0.083036       0.051878       0.009746      -0.001326      -0.041355      -0.046499      -0.050337      -0.013503       0.063840             12.980814       9.451866       0.494240      -6.552622       7.862290      -2.150521      21.628286           0.034707
          506              O      27.238596       7.860397      22.535078      -0.603210      40.443820 0.55721011E+03  0.13539994E+05                                 9.458428                            7.291123       0.286203       2.125100                    0.998679      28.244566      75.088713       0.704540       0.357768      -1.137898      -0.037024       0.072106       0.006593       0.081323       0.036630       0.022405       0.016428       0.016313      -0.133955      -0.051604      -0.015165       0.066769             12.203343      17.878874      -5.396747      -5.122608       8.568822       2.374604      10.162332           0.034117
          507              O      27.348398       8.871146      17.755696      -0.613255      44.020027 0.59949899E+03  0.14801765E+05                                10.009786                            7.534956       0.316745       2.125365                    0.998645      28.769591      76.509416       0.698517       0.355144      -1.142666       0.058215      -0.033686      -0.049641       0.083594       0.016557      -0.025671      -0.014957      -0.051582      -0.112802      -0.052445      -0.002406       0.054850             14.034589      10.364048       0.835977      -6.766377       7.072081      -0.706206      24.667639           0.030199
          508              O       2.422489      19.354528      21.146439      -0.602049      41.871615 0.55721378E+03  0.13545848E+05                                 9.683257                            7.290467       0.231625       2.110524                    0.998454      28.156882      74.975306       0.704371       0.357701      -1.137468      -0.019920      -0.001226       0.080602       0.083036       0.051878      -0.009746       0.001326      -0.041355      -0.046499      -0.050337      -0.013503       0.063840             12.980818       9.451868       0.494241       6.552624       7.862292       2.150522      21.628293           0.034707
          509              O       1.281404      20.659603      22.535078      -0.603210      40.443838 0.55721037E+03  0.13540002E+05                                 9.458431                            7.291125       0.286202       2.125100                    0.998679      28.244570      75.088733       0.704540       0.357768      -1.137898       0.037024      -0.072106       0.006593       0.081323       0.036630      -0.022405      -0.016428       0.016313      -0.133955      -0.051604      -0.015165       0.066769             12.203348      17.878882      -5.396750       5.122611       8.568825      -2.374605      10.162337           0.034118
          510              O       1.171602      19.648854      17.755696      -0.613255      44.020045 0.59949923E+03  0.14801773E+05                                10.009789                            7.534958       0.316744       2.125364                    0.998645      28.769595      76.509435       0.698517       0.355144      -1.142666      -0.058215       0.033686      -0.049641       0.083594       0.016557       0.025671       0.014957      -0.051582      -0.112802      -0.052445      -0.002406       0.054850             14.034595      10.364051       0.835977       6.766379       7.072083       0.706206      24.667650           0.030199
          511              O      26.097511      19.354528       7.373561      -0.602049      41.871604 0.55721362E+03  0.13545843E+05                                 9.683255                            7.290466       0.231625       2.110524                    0.998454      28.156880      74.975295       0.704371       0.357701      -1.137468       0.019920      -0.001226      -0.080602       0.083036      -0.051878      -0.009746      -0.001326      -0.041355      -0.046499      -0.050337      -0.013503       0.063840             12.980814       9.451866      -0.494240       6.552622       7.862290      -2.150521      21.628286           0.034707
          512              O      27.238596      20.659603       5.984922      -0.603210      40.443818 0.55721008E+03  0.13539993E+05                                 9.458427                            7.291122       0.286202       2.125100                    0.998679      28.244567      75.088713       0.704540       0.357768      -1.137898      -0.037024      -0.072106      -0.006593       0.081323      -0.036630      -0.022405       0.016428       0.016313      -0.133955      -0.051604      -0.015165       0.066769             12.203342      17.878873       5.396747       5.122607       8.568821       2.374604      10.162331           0.034117
          513              O      27.348398      19.648854      10.764304      -0.613255      44.020024 0.59949895E+03  0.14801764E+05                                10.009785                            7.534955       0.316745       2.125365                    0.998645      28.769592      76.509416       0.698517       0.355144      -1.142666       0.058215       0.033686       0.049641       0.083594      -0.016557       0.025671      -0.014957      -0.051582      -0.112802      -0.052445      -0.002406       0.054850             14.034587      10.364048      -0.835977       6.766376       7.072080      -0.706206      24.667634           0.030199
          514              O       2.422489       9.165472       7.373561      -0.602049      41.871602 0.55721358E+03  0.13545842E+05                                 9.683255                            7.290466       0.231625       2.110524                    0.998454      28.156879      74.975291       0.704371       0.357701      -1.137468      -0.019920       0.001226      -0.080602       0.083036      -0.051878       0.009746       0.001326      -0.041355      -0.046499      -0.050337      -0.013503       0.063840             12.980814       9.451865      -0.494241      -6.552621       7.862290       2.150522      21.628287           0.034707
          515              O       1.281404       7.860397       5.984922      -0.603210      40.443830 0.55721024E+03  0.13539998E+05                                 9.458429                            7.291124       0.286202       2.125100                    0.998679      28.244569      75.088724       0.704540       0.357768      -1.137898       0.037024       0.072106      -0.006593       0.081323      -0.036630       0.022405      -0.016428       0.016313      -0.133955      -0.051604      -0.015165       0.066769             12.203345      17.878878       5.396748      -5.122609       8.568823      -2.374604      10.162334           0.034118
          516              O       1.171602       8.871146      10.764304      -0.613255      44.020030 0.59949902E+03  0.14801766E+05                                10.009786                            7.534956       0.316744       2.125364                    0.998645      28.769593      76.509421       0.698517       0.355144      -1.142666      -0.058215      -0.033686       0.049641       0.083594      -0.016557      -0.025671       0.014957      -0.051582      -0.112802      -0.052445      -0.002406       0.054850             14.034590      10.364049      -0.835977      -6.766378       7.072081       0.706206      24.667640           0.030199
          517              O       9.165472       7.373561       2.422489      -0.602049      41.871566 0.55721308E+03  0.13545826E+05                                 9.683248                            7.290461       0.231626       2.110525                    0.998454      28.156871      74.975250       0.704372       0.357701      -1.137469       0.001226      -0.080602      -0.019920       0.083036       0.001327      -0.051878       0.009746       0.043926      -0.038783      -0.050337      -0.013503       0.063840             12.980803       7.862284       2.150520      -0.494240      21.628267      -6.552614       9.451857           0.034707
          518              O       7.860397       5.984922       1.281404      -0.603210      40.443812 0.55720997E+03  0.13539989E+05                                 9.458426                            7.291121       0.286203       2.125100                    0.998679      28.244565      75.088703       0.704540       0.357768      -1.137898       0.072106      -0.006593       0.037024       0.081323      -0.016428      -0.036630       0.022405       0.058821       0.091447      -0.051604      -0.015165       0.066769             12.203340       8.568821      -2.374604       5.396746      10.162330      -5.122607      17.878871           0.034118
          519              O       8.871146      10.764304       1.171602      -0.613255      44.019981 0.59949833E+03  0.14801744E+05                                10.009777                            7.534950       0.316746       2.125365                    0.998645      28.769583      76.509371       0.698517       0.355144      -1.142666      -0.033686       0.049641      -0.058215       0.083594       0.014957      -0.016557      -0.025672       0.082192      -0.020972      -0.052445      -0.002405       0.054850             14.034574       7.072075       0.706205      -0.835976      24.667609      -6.766370      10.364039           0.030199
          520              O      19.354528       7.373561      26.097511      -0.602049      41.871589 0.55721340E+03  0.13545836E+05                                 9.683253                            7.290465       0.231626       2.110524                    0.998454      28.156874      74.975274       0.704371       0.357701      -1.137468      -0.001226      -0.080602       0.019920       0.083036      -0.001326      -0.051878      -0.009746       0.043927      -0.038783      -0.050337      -0.013503       0.063840             12.980811       7.862288      -2.150521      -0.494240      21.628281       6.552620       9.451863           0.034707
          521              O      20.659603       5.984922      27.238596      -0.603210      40.443817 0.55721005E+03  0.13539992E+05                                 9.458427                            7.291123       0.286203       2.125100                    0.998679      28.244564      75.088707       0.704540       0.357768      -1.137898      -0.072106      -0.006593      -0.037024       0.081323       0.016428      -0.036630      -0.022405       0.058821       0.091447      -0.051604      -0.015165       0.066769             12.203343       8.568822       2.374604       5.396747      10.162332       5.122608      17.878874           0.034117
          522              O      19.648854      10.764304      27.348398      -0.613255      44.020017 0.59949882E+03  0.14801760E+05                                10.009785                            7.534955       0.316745       2.125365                    0.998645      28.769588      76.509404       0.698517       0.355144      -1.142666       0.033686       0.049641       0.058215       0.083594      -0.014957      -0.016557       0.025672       0.082192      -0.020972      -0.052445      -0.002406       0.054850             14.034587       7.072079      -0.706206      -0.835977      24.667633       6.766376      10.364047           0.030199
          523              O      19.354528      21.146439       2.422489      -0.602049      41.871610 0.55721370E+03  0.13545845E+05                                 9.683256                            7.290466       0.231624       2.110524                    0.998454      28.156882      74.975302       0.704371       0.357701      -1.137468      -0.001226       0.080602      -0.019920       0.083036       0.001326       0.051878      -0.009746       0.043927      -0.038783      -0.050337      -0.013503       0.063840             12.980815       7.862291       2.150522       0.494240      21.628289       6.552622       9.451866           0.034707
          524              O      20.659603      22.535078       1.281404      -0.603210      40.443832 0.55721028E+03  0.13539999E+05                                 9.458430                            7.291124       0.286202       2.125100                    0.998679      28.244570      75.088729       0.704540       0.357768      -1.137898      -0.072106       0.006593       0.037024       0.081323      -0.016428       0.036630      -0.022405       0.058821       0.091447      -0.051604      -0.015165       0.066769             12.203346       8.568824      -2.374605      -5.396749      10.162335       5.122609      17.878880           0.034117
          525              O      19.648854      17.755696       1.171602      -0.613255      44.020040 0.59949914E+03  0.14801770E+05                                10.009788                            7.534957       0.316744       2.125364                    0.998645      28.769595      76.509431       0.698517       0.355144      -1.142666       0.033686      -0.049641      -0.058215       0.083594       0.014957       0.016557       0.025671       0.082192      -0.020973      -0.052445      -0.002406       0.054850             14.034593       7.072082       0.706206       0.835977      24.667646       6.766380      10.364051           0.030199
          526              O       9.165472      21.146439      26.097511      -0.602049      41.871582 0.55721332E+03  0.13545833E+05                                 9.683250                            7.290463       0.231626       2.110524                    0.998454      28.156876      74.975271       0.704372       0.357701      -1.137469       0.001226       0.080602       0.019920       0.083036      -0.001326       0.051878       0.009746       0.043927      -0.038783      -0.050337      -0.013503       0.063840             12.980806       7.862286      -2.150520       0.494240      21.628273      -6.552616       9.451860           0.034707
          527              O       7.860397      22.535078      27.238596      -0.603210      40.443823 0.55721013E+03  0.13539995E+05                                 9.458428                            7.291123       0.286203       2.125100                    0.998679      28.244567      75.088716       0.704540       0.357768      -1.137898       0.072106       0.006593      -0.037024       0.081323       0.016428       0.036630       0.022405       0.058821       0.091447      -0.051604      -0.015165       0.066769             12.203344       8.568823       2.374604      -5.396748      10.162332      -5.122608      17.878876           0.034117
          528              O       8.871146      17.755696      27.348398      -0.613255      44.020000 0.59949861E+03  0.14801753E+05                                10.009780                            7.534952       0.316745       2.125365                    0.998645      28.769588      76.509392       0.698517       0.355144      -1.142666      -0.033686      -0.049641       0.058215       0.083594      -0.014957       0.016557      -0.025671       0.082192      -0.020972      -0.052445      -0.002406       0.054850             14.034579       7.072077      -0.706206       0.835976      24.667618      -6.766372      10.364043           0.030199
          529              O       7.373561      26.097511      19.354528      -0.602049      41.871577 0.55721322E+03  0.13545830E+05                                 9.683250                            7.290463       0.231627       2.110525                    0.998454      28.156871      74.975258       0.704372       0.357701      -1.137469      -0.080602       0.019920      -0.001226       0.083036      -0.009746      -0.001327      -0.051878      -0.002572       0.085281      -0.050337      -0.013503       0.063840             12.980807      21.628275       6.552618      -2.150520       9.451861      -0.494240       7.862286           0.034707
          530              O       5.984922      27.238596      20.659603      -0.603210      40.443790 0.55720966E+03  0.13539980E+05                                 9.458422                            7.291119       0.286204       2.125100                    0.998679      28.244559      75.088677       0.704540       0.357768      -1.137898      -0.006593      -0.037024      -0.072106       0.081323      -0.022405       0.016428      -0.036630      -0.075134       0.042509      -0.051604      -0.015165       0.066768             12.203334      10.162324       5.122602       2.374602      17.878861       5.396743       8.568817           0.034117
          531              O      10.764304      27.348398      19.648854      -0.613255      44.020004 0.59949864E+03  0.14801754E+05                                10.009782                            7.534953       0.316746       2.125365                    0.998645      28.769585      76.509390       0.698517       0.355144      -1.142666       0.049641       0.058215       0.033686       0.083594       0.025672      -0.014957      -0.016557      -0.030610       0.133774      -0.052445      -0.002405       0.054850             14.034583      24.667627       6.766374      -0.706205      10.364044      -0.835976       7.072078           0.030199
          532              O       7.373561       2.422489       9.165472      -0.602049      41.871596 0.55721350E+03  0.13545839E+05                                 9.683254                            7.290465       0.231625       2.110524                    0.998454      28.156877      74.975285       0.704371       0.357701      -1.137468      -0.080602      -0.019920       0.001226       0.083036       0.009746       0.001326      -0.051878      -0.002572       0.085281      -0.050337      -0.013503       0.063840             12.980812      21.628283      -6.552621       2.150521       9.451864      -0.494240       7.862289           0.034707
          533              O       5.984922       1.281404       7.860397      -0.603210      40.443829 0.55721022E+03  0.13539997E+05                                 9.458429                            7.291124       0.286202       2.125100                    0.998679      28.244568      75.088723       0.704540       0.357768      -1.137898      -0.006593       0.037024       0.072106       0.081323       0.022405      -0.016428      -0.036630      -0.075134       0.042508      -0.051604      -0.015165       0.066769             12.203346      10.162334      -5.122609      -2.374605      17.878880       5.396749       8.568824           0.034118
          534              O      10.764304       1.171602       8.871146      -0.613255      44.020018 0.59949886E+03  0.14801761E+05                                10.009784                            7.534955       0.316745       2.125365                    0.998645      28.769590      76.509408       0.698517       0.355144      -1.142666       0.049641      -0.058215      -0.033686       0.083594      -0.025671       0.014957      -0.016557      -0.030610       0.133774      -0.052445      -0.002406       0.054850             14.034585      24.667630      -6.766375       0.706206      10.364046      -0.835976       7.072079           0.030199
          535              O      21.146439      26.097511       9.165472      -0.602049      41.871546 0.55721280E+03  0.13545817E+05                                 9.683244                            7.290459       0.231627       2.110525                    0.998454      28.156866      74.975226       0.704372       0.357701      -1.137469       0.080602       0.019920       0.001226       0.083036       0.009747      -0.001327       0.051878      -0.002572       0.085281      -0.050337      -0.013503       0.063840             12.980797      21.628257      -6.552610      -2.150518       9.451853       0.494240       7.862281           0.034707
          536              O      22.535078      27.238596       7.860397      -0.603210      40.443780 0.55720951E+03  0.13539975E+05                                 9.458420                            7.291118       0.286205       2.125101                    0.998679      28.244557      75.088665       0.704540       0.357768      -1.137898       0.006593      -0.037024       0.072106       0.081323       0.022405       0.016428       0.036630      -0.075134       0.042509      -0.051604      -0.015165       0.066768             12.203331      10.162322      -5.122601       2.374601      17.878856      -5.396742       8.568815           0.034117
          537              O      17.755696      27.348398       8.871146      -0.613255      44.019968 0.59949815E+03  0.14801738E+05                                10.009775                            7.534949       0.316747       2.125365                    0.998645      28.769580      76.509357       0.698517       0.355144      -1.142666      -0.049641       0.058215      -0.033686       0.083594      -0.025672      -0.014957       0.016557      -0.030610       0.133773      -0.052445      -0.002405       0.054850             14.034570      24.667601      -6.766367      -0.706204      10.364036       0.835975       7.072073           0.030199
          538              O      21.146439       2.422489      19.354528      -0.602049      41.871594 0.55721347E+03  0.13545838E+05                                 9.683254                            7.290465       0.231626       2.110524                    0.998454      28.156876      74.975281       0.704371       0.357701      -1.137468       0.080602      -0.019920      -0.001226       0.083036      -0.009746       0.001326       0.051878      -0.002572       0.085281      -0.050337      -0.013503       0.063840             12.980812      21.628284       6.552621       2.150521       9.451864       0.494240       7.862289           0.034707
          539              O      22.535078       1.281404      20.659603      -0.603210      40.443822 0.55721013E+03  0.13539995E+05                                 9.458428                            7.291123       0.286203       2.125100                    0.998679      28.244566      75.088713       0.704540       0.357768      -1.137898       0.006593       0.037024      -0.072106       0.081323      -0.022405      -0.016428       0.036630      -0.075134       0.042508      -0.051604      -0.015165       0.066769             12.203343      10.162333       5.122608      -2.374604      17.878875      -5.396747       8.568822           0.034117
          540              O      17.755696       1.171602      19.648854      -0.613255      44.020024 0.59949892E+03  0.14801763E+05                                10.009786                            7.534956       0.316745       2.125365                    0.998645      28.769590      76.509412       0.698517       0.355144      -1.142666      -0.049641      -0.058215       0.033686       0.083594       0.025671       0.014957       0.016557      -0.030610       0.133774      -0.052445      -0.002406       0.054850             14.034589      24.667639       6.766377       0.706206      10.364048       0.835977       7.072080           0.030199
          541              O      19.354528       2.422489      21.146439      -0.602049      41.871603 0.55721359E+03  0.13545842E+05                                 9.683256                            7.290466       0.231625       2.110524                    0.998454      28.156877      74.975291       0.704371       0.357701      -1.137468      -0.001226      -0.019920       0.080602       0.083036       0.051878       0.001326      -0.009746       0.041355      -0.046498      -0.050337      -0.013503       0.063840             12.980815       7.862291       0.494241       2.150522       9.451867       6.552623      21.628289           0.034707
          542              O      20.659603       1.281404      22.535078      -0.603210      40.443848 0.55721053E+03  0.13540007E+05                                 9.458433                            7.291126       0.286202       2.125099                    0.998679      28.244576      75.088756       0.704539       0.357768      -1.137898      -0.072106       0.037024       0.006593       0.081323       0.036630      -0.016428      -0.022405      -0.016313      -0.133955      -0.051604      -0.015165       0.066769             12.203350       8.568828      -5.396752      -2.374606      17.878886       5.122611      10.162336           0.034118
          543              O      19.648854       1.171602      17.755696      -0.613255      44.019996 0.59949849E+03  0.14801750E+05                                10.009781                            7.534952       0.316746       2.125365                    0.998645      28.769582      76.509377       0.698517       0.355144      -1.142666       0.033686      -0.058215      -0.049641       0.083594       0.016557       0.014957       0.025671       0.051582      -0.112801      -0.052445      -0.002406       0.054850             14.034581       7.072077       0.835976       0.706205      10.364042       6.766372      24.667624           0.030199
          544              O       9.165472      26.097511      21.146439      -0.602049      41.871579 0.55721325E+03  0.13545831E+05                                 9.683251                            7.290463       0.231626       2.110525                    0.998454      28.156871      74.975262       0.704371       0.357701      -1.137468       0.001226       0.019920       0.080602       0.083036       0.051878      -0.001327       0.009746       0.041355      -0.046498      -0.050337      -0.013503       0.063840             12.980808       7.862287       0.494241      -2.150521       9.451861      -6.552618      21.628276           0.034707
          545              O       7.860397      27.238596      22.535078      -0.603210      40.443814 0.55721004E+03  0.13539992E+05                                 9.458426                            7.291122       0.286203       2.125100                    0.998679      28.244569      75.088719       0.704540       0.357768      -1.137898       0.072106      -0.037024       0.006593       0.081323       0.036630       0.016428       0.022405      -0.016313      -0.133956      -0.051604      -0.015165       0.066768             12.203339       8.568822      -5.396747       2.374603      17.878869      -5.122604      10.162327           0.034117
          546              O       8.871146      27.348398      17.755696      -0.613254      44.019983 0.59949831E+03  0.14801744E+05                                10.009779                            7.534951       0.316747       2.125365                    0.998645      28.769578      76.509362       0.698517       0.355144      -1.142666      -0.033686       0.058215      -0.049641       0.083594       0.016557      -0.014957      -0.025672       0.051582      -0.112801      -0.052445      -0.002406       0.054850             14.034577       7.072075       0.835976      -0.706204      10.364040      -6.766369      24.667617           0.030199
          547              O       9.165472       2.422489       7.373561      -0.602049      41.871599 0.55721353E+03  0.13545840E+05                                 9.683254                            7.290465       0.231625       2.110524                    0.998454      28.156877      74.975287       0.704371       0.357701      -1.137468       0.001226      -0.019920      -0.080602       0.083036      -0.051878       0.001326       0.009746       0.041355      -0.046499      -0.050337      -0.013503       0.063840             12.980813       7.862289      -0.494241       2.150522       9.451865      -6.552621      21.628285           0.034707
          548              O       7.860397       1.281404       5.984922      -0.603210      40.443853 0.55721060E+03  0.13540010E+05                                 9.458434                            7.291127       0.286201       2.125099                    0.998679      28.244577      75.088762       0.704539       0.357768      -1.137898       0.072106       0.037024      -0.006593       0.081323      -0.036630      -0.016428       0.022405      -0.016313      -0.133955      -0.051604      -0.015165       0.066769             12.203351       8.568828       5.396752      -2.374606      17.878888      -5.122612      10.162338           0.034118
          549              O       8.871146       1.171602      10.764304      -0.613254      44.019998 0.59949854E+03  0.14801751E+05                                10.009781                            7.534953       0.316745       2.125365                    0.998645      28.769583      76.509382       0.698517       0.355144      -1.142666      -0.033686      -0.058215       0.049641       0.083594      -0.016557       0.014957      -0.025671       0.051582      -0.112801      -0.052445      -0.002406       0.054850             14.034581       7.072077      -0.835976       0.706205      10.364043      -6.766372      24.667624           0.030199
          550              O      19.354528      26.097511       7.373561      -0.602049      41.871553 0.55721290E+03  0.13545820E+05                                 9.683246                            7.290460       0.231627       2.110525                    0.998454      28.156867      74.975235       0.704372       0.357701      -1.137469      -0.001226       0.019920      -0.080602       0.083036      -0.051878      -0.001327      -0.009747       0.041355      -0.046498      -0.050337      -0.013503       0.063840             12.980799       7.862282      -0.494240      -2.150519       9.451854       6.552612      21.628261           0.034707
          551              O      20.659603      27.238596       5.984922      -0.603210      40.443804 0.55720989E+03  0.13539987E+05                                 9.458424                            7.291121       0.286204       2.125100                    0.998679      28.244567      75.088707       0.704540       0.357768      -1.137898      -0.072106      -0.037024      -0.006593       0.081323      -0.036630       0.016428      -0.022405      -0.016313      -0.133956      -0.051604      -0.015165       0.066768             12.203336       8.568820       5.396745       2.374602      17.878865       5.122602      10.162324           0.034117
          552              O      19.648854      27.348398      10.764304      -0.613255      44.019942 0.59949775E+03  0.14801726E+05                                10.009770                            7.534946       0.316747       2.125366                    0.998645      28.769573      76.509325       0.698518       0.355144      -1.142666       0.033686       0.058215       0.049641       0.083594      -0.016557      -0.014957       0.025672       0.051582      -0.112802      -0.052445      -0.002405       0.054850             14.034563       7.072070      -0.835975      -0.706203      10.364032       6.766363      24.667589           0.030199
          553              O      21.146439      19.354528       2.422489      -0.602049      41.871619 0.55721381E+03  0.13545849E+05                                 9.683258                            7.290468       0.231624       2.110524                    0.998454      28.156883      74.975312       0.704371       0.357701      -1.137468       0.080602      -0.001226      -0.019920       0.083036       0.001326      -0.009746       0.051878      -0.043927      -0.038783      -0.050337      -0.013503       0.063840             12.980819      21.628295       2.150523       6.552625       7.862292       0.494241       9.451869           0.034707
          554              O      22.535078      20.659603       1.281404      -0.603210      40.443857 0.55721068E+03  0.13540012E+05                                 9.458434                            7.291127       0.286201       2.125099                    0.998679      28.244580      75.088770       0.704539       0.357768      -1.137898       0.006593      -0.072106       0.037024       0.081323      -0.016428      -0.022405       0.036630      -0.058821       0.091447      -0.051604      -0.015165       0.066769             12.203352      10.162338      -2.374606       5.122611       8.568829      -5.396753      17.878890           0.034117
          555              O      17.755696      19.648854       1.171602      -0.613255      44.020013 0.59949873E+03  0.14801757E+05                                10.009784                            7.534954       0.316745       2.125365                    0.998645      28.769587      76.509397       0.698517       0.355144      -1.142666      -0.049641       0.033686      -0.058215       0.083594       0.014957       0.025671       0.016557      -0.082192      -0.020973      -0.052444      -0.002406       0.054850             14.034586      24.667635       0.706205       6.766374       7.072079       0.835976      10.364045           0.030199
[truncated: 47,813 more chars]
