# Supplementary material for: A collection of forcefield precursors for metal–organic frameworks
Source: RSC Adv. 2019 Nov 13;9(63):36492–507. doi: 10.1039/c9ra07327b (PMC9075174; doi:10.1039/c9ra07327b)
Supplement: RA-009-C9RA07327B-s4467 [file RA-009-C9RA07327B-s4467.xyz]

  416
jmolscript: load "" {1 1 1} spacegroup "x,y,z" unitcell [{     28.390300     0.000000     0.000000 }, {     14.195150    24.586721     0.000000 }, {     14.195150     8.195574    23.180583 }]
Cr    44.259910    23.619971    10.389537     1.523415
Cr    47.739425    29.495870    18.805943     1.523419
Cr    37.431475    27.562370    21.540325     1.523415
Cr    40.910990    17.668674    18.805943     1.523420
Cr    44.259910    17.668674    18.805943     1.523415
Cr    40.910990    23.619971    10.389537     1.523420
Cr    37.431475    29.495870    18.805943     1.523415
Cr    47.739425    27.562370    21.540325     1.523419
Cr    49.413885    26.595620    18.805943     1.523418
Cr    42.585450    18.635424    21.540325     1.523415
Cr    35.757015    26.595620    18.805943     1.523419
Cr    42.585450    26.520221    10.389537     1.523415
Cr    14.195150     6.262074    12.791046     1.523415
Cr     7.366715     6.186675     4.374640     1.523417
Cr    14.195150    14.146871     1.640258     1.523415
Cr    21.023585     6.186675     4.374640     1.523420
Cr    19.349125     3.286425     4.374640     1.523415
Cr    15.869610     9.162324    12.791046     1.523420
Cr    12.520690    15.113621     4.374640     1.523416
Cr     9.041175     5.219925     1.640258     1.523418
Cr     9.041175     3.286425     4.374640     1.523418
Cr    19.349125     5.219925     1.640258     1.523416
Cr    15.869610    15.113621     4.374640     1.523420
Cr    12.520690     9.162324    12.791046     1.523416
H     16.397953    20.830362     7.498687     0.105526
H     46.667407    24.399534    13.406027     0.103543
H     34.294063     8.436688    20.653204     0.105524
H     45.726553    28.944144    15.467244     0.103541
H     22.486537    22.284257     1.069784     0.105526
H     39.444347    24.230706    22.133052     0.103541
H     40.382647    14.013284    17.139491     0.105524
H     38.503493    20.772501    18.535426     0.103540
H     18.549654    15.255569    20.653204     0.105526
H     44.788537    19.687735    15.467244     0.103541
H     38.230946    24.557217     7.498687     0.105524
H     40.382363    21.145236    13.406027     0.103540
H     20.334836     7.194403    17.139491     0.105526
H     41.323217    30.028910    18.535426     0.103543
H     36.445764    18.557401     1.069784     0.105524
H     43.847683    27.485004    22.133052     0.103541
H     24.453417    27.965756    17.139491     0.105524
H     47.929640    22.958753    18.535426     0.103541
H     26.238599     8.331784     1.069784     0.105526
H     44.464320    22.044454    22.133052     0.103542
H     32.327183    25.481186    20.653204     0.105524
H     37.241260    25.128285    15.467244     0.103540
H     30.542001     3.785863     7.498687     0.105526
H     40.706580    28.215393    13.406027     0.103541
H     30.542001    28.996432    15.681896     0.105526
H     12.316280     4.566902     9.774556     0.103543
H     32.327183     7.301109     2.527379     0.105524
H      8.850960     7.654010     7.713339     0.103541
H     26.238599    24.450511    22.110799     0.105525
H     16.074020    10.737841     1.047531     0.103541
H     24.453417     4.816539     6.041092     0.105524
H     19.539340     9.823542     4.645157     0.103541
H     34.294063    24.345607     2.527379     0.105526
H     17.336253     3.838151     7.713339     0.103541
H     16.397953    11.951933    15.681896     0.105524
H     18.277107     8.382761     9.774556     0.103540
H     40.382647    18.769011     6.041092     0.105525
H     10.113193    12.009794     4.645157     0.103542
H     22.486537    10.498038    22.110799     0.105524
H     11.054047     8.551589     1.047531     0.103541
H     20.334836    25.587892     6.041092     0.105524
H     12.932917     2.753385     4.645157     0.103541
H     36.445764    14.224894    22.110799     0.105526
H     15.457383     5.297291     1.047531     0.103543
H     18.549654    17.526726     2.527379     0.105524
H     16.398237    13.094560     7.713339     0.103540
H     38.230946     8.225078    15.681896     0.105526
H     11.992063    11.637059     9.774556     0.103541
H     40.382647    11.951933    15.681896     0.105526
H     10.113193     8.382761     9.774556     0.103543
H     22.486537    24.345607     2.527379     0.105524
H     11.054047     3.838151     7.713339     0.103541
H     34.294063    10.498038    22.110799     0.105526
H     17.336253     8.551589     1.047531     0.103541
H     16.397953    18.769011     6.041092     0.105524
H     18.277107    12.009794     4.645157     0.103540
H     38.230946    17.526726     2.527379     0.105525
H     11.992063    13.094560     7.713339     0.103541
H     18.549654     8.225078    15.681896     0.105524
H     16.398237    11.637059     9.774556     0.103540
H     36.445764    25.587892     6.041092     0.105525
H     15.457383     2.753385     4.645157     0.103543
H     20.334836    14.224894    22.110799     0.105524
H     12.932917     5.297291     1.047531     0.103541
H     32.327183     4.816539     6.041092     0.105524
H      8.850960     9.823542     4.645157     0.103541
H     30.542001    24.450511    22.110799     0.105525
H     12.316280    10.737841     1.047531     0.103543
H     24.453417     7.301109     2.527379     0.105524
H     19.539340     7.654010     7.713339     0.103540
H     26.238599    28.996432    15.681896     0.105526
H     16.074020     4.566902     9.774556     0.103541
H     26.238599     3.785863     7.498687     0.105526
H     44.464320    28.215393    13.406027     0.103543
H     24.453417    25.481186    20.653204     0.105525
H     47.929640    25.128285    15.467244     0.103541
H     30.542001     8.331784     1.069784     0.105526
H     40.706580    22.044454    22.133052     0.103541
H     32.327183    27.965756    17.139491     0.105524
H     37.241260    22.958753    18.535426     0.103540
H     22.486537     8.436688    20.653204     0.105526
H     39.444347    28.944144    15.467244     0.103541
H     40.382647    20.830362     7.498687     0.105524
H     38.503493    24.399534    13.406027     0.103540
H     16.397953    14.013284    17.139491     0.105526
H     46.667407    20.772501    18.535426     0.103543
H     34.294063    22.284257     1.069784     0.105524
H     45.726553    24.230706    22.133052     0.103541
H     36.445764     7.194403    17.139491     0.105524
H     43.847683    30.028910    18.535426     0.103541
H     20.334836    18.557401     1.069784     0.105526
H     41.323217    27.485004    22.133052     0.103542
H     38.230946    15.255569    20.653204     0.105524
H     40.382363    19.687735    15.467244     0.103540
H     18.549654    24.557217     7.498687     0.105526
H     44.788537    21.145236    13.406027     0.103541
C     15.405145    20.362067     7.185981    -0.092204
C     46.449086    25.419883    13.868479    -0.093377
C     34.279016     8.323097    21.788821    -0.092204
C     45.938061    27.919861    15.010355    -0.093377
C     22.501584    23.317063     0.584151    -0.092205
C     39.232839    23.458519    21.319646    -0.093377
C     41.375455    13.562363    16.802214    -0.092205
C     38.721814    21.548622    19.343269    -0.093376
C     18.458805    15.325395    21.788821    -0.092205
C     43.795728    20.016705    15.010355    -0.093378
C     38.321795    25.651162     7.185981    -0.092205
C     41.375172    20.824133    13.868479    -0.093376
C     19.447923     6.560065    16.802214    -0.092204
C     41.886197    29.451778    19.343269    -0.093377
C     37.332677    18.027967     0.584151    -0.092204
C     43.284703    28.054269    21.319646    -0.093377
C     24.347521    29.051014    16.802214    -0.092204
C     47.148339    22.759764    19.343269    -0.093377
C     25.336639     7.828412     0.584151    -0.092204
C     45.238807    22.247377    21.319646    -0.093377
C     32.433079    25.524951    21.788821    -0.092205
C     38.022561    25.823597    15.010355    -0.093376
C     31.443961     3.160213     7.185981    -0.092205
C     39.932093    27.516147    13.868479    -0.093378
C     31.443961    29.622082    15.994602    -0.092204
C     11.541793     5.266148     9.312104    -0.093377
C     32.433079     7.257344     1.391762    -0.092204
C      9.632261     6.958698     8.170228    -0.093377
C     25.336639    24.953883    22.596432    -0.092205
C     16.848507    10.534918     1.860937    -0.093377
C     24.347521     3.731281     6.378369    -0.092205
C     18.758039    10.022531     3.837314    -0.093376
C     34.279016    24.459198     1.391762    -0.092205
C     17.547761     4.862434     8.170228    -0.093377
C     15.405145    12.420228    15.994602    -0.092205
C     18.058786     7.362412     9.312104    -0.093376
C     41.375455    19.219932     6.378369    -0.092204
C     10.331514    11.233673     3.837314    -0.093377
C     22.501584     9.465232    22.596432    -0.092204
C     10.842539     9.323776     1.860937    -0.093377
C     19.447923    26.222230     6.378369    -0.092204
C     13.495897     3.330517     3.837314    -0.093377
C     37.332677    14.754328    22.596432    -0.092204
C     14.894403     4.728026     1.860937    -0.093377
C     18.458805    17.456900     1.391762    -0.092205
C     15.405428    12.765590     8.170228    -0.093376
C     38.321795     7.131133    15.994602    -0.092205
C     12.984872    11.958162     9.312104    -0.093378
C     41.375455    12.420228    15.994602    -0.092204
C     10.331514     7.362412     9.312104    -0.093377
C     22.501584    24.459198     1.391762    -0.092204
C     10.842539     4.862434     8.170228    -0.093377
C     34.279016     9.465232    22.596432    -0.092205
C     17.547761     9.323776     1.860937    -0.093378
C     15.405145    19.219932     6.378369    -0.092205
C     18.058786    11.233673     3.837314    -0.093377
C     38.321795    17.456900     1.391762    -0.092205
C     12.984872    12.765590     8.170228    -0.093378
C     18.458805     7.131133    15.994602    -0.092205
C     15.405428    11.958162     9.312104    -0.093377
C     37.332677    26.222230     6.378369    -0.092204
C     14.894403     3.330517     3.837314    -0.093377
C     19.447923    14.754328    22.596432    -0.092205
C     13.495897     4.728026     1.860937    -0.093377
C     32.433079     3.731281     6.378369    -0.092205
C      9.632261    10.022531     3.837314    -0.093377
C     31.443961    24.953883    22.596432    -0.092204
C     11.541793    10.534918     1.860937    -0.093377
C     24.347521     7.257344     1.391762    -0.092205
C     18.758039     6.958698     8.170228    -0.093377
C     25.336639    29.622082    15.994602    -0.092205
C     16.848507     5.266148     9.312104    -0.093378
C     25.336639     3.160213     7.185981    -0.092204
C     45.238807    27.516147    13.868479    -0.093377
C     24.347521    25.524951    21.788821    -0.092205
C     47.148339    25.823597    15.010355    -0.093377
C     31.443961     7.828412     0.584151    -0.092205
C     39.932093    22.247377    21.319646    -0.093378
C     32.433079    29.051014    16.802214    -0.092205
C     38.022561    22.759764    19.343269    -0.093377
C     22.501584     8.323097    21.788821    -0.092205
C     39.232839    27.919861    15.010355    -0.093378
C     41.375455    20.362067     7.185981    -0.092205
C     38.721814    25.419883    13.868479    -0.093377
C     15.405145    13.562363    16.802214    -0.092204
C     46.449086    21.548622    19.343269    -0.093377
C     34.279016    23.317063     0.584151    -0.092205
C     45.938061    23.458519    21.319646    -0.093377
C     37.332677     6.560065    16.802214    -0.092205
C     43.284703    29.451778    19.343269    -0.093377
C     19.447923    18.027967     0.584151    -0.092204
C     41.886197    28.054269    21.319646    -0.093377
C     38.321795    15.325395    21.788821    -0.092205
C     41.375172    20.016705    15.010355    -0.093377
C     18.458805    25.651162     7.185981    -0.092205
C     43.795728    20.824133    13.868479    -0.093378
C     42.585450    22.016261     8.615064     0.640694
C     42.585450    20.931823     7.611808    -0.035390
C     48.262374    30.434755    21.520621     0.640694
C     48.455428    31.630653    22.366249    -0.035390
C     36.908526    30.434755    21.520621     0.640694
C     36.715472    31.630653    22.366249    -0.035390
C     42.585450    15.461114    17.885442     0.640694
C     42.585450    14.153756    17.197443    -0.035390
C     44.811533    16.746344    21.520621     0.640694
C     45.750685    15.981205    22.366249    -0.035390
C     40.359367    25.871951     8.615064     0.640694
C     39.420215    26.414170     7.611808    -0.035390
C     34.682442    29.149525    17.885442     0.640694
C     33.550237    29.803204    17.197443    -0.035390
C     50.488458    26.579065    21.520621     0.640694
C     51.620663    26.148306    22.366249    -0.035390
C     50.488458    29.149525    17.885442     0.640694
C     51.620663    29.803204    17.197443    -0.035390
C     40.359367    16.746344    21.520621     0.640694
C     39.420215    15.981205    22.366249    -0.035390
C     34.682442    26.579065    21.520621     0.640694
C     33.550237    26.148306    22.366249    -0.035390
C     44.811533    25.871951     8.615064     0.640694
C     45.750685    26.414170     7.611808    -0.035390
C     16.421233     6.910344    14.565519     0.640694
C     17.360385     6.368125    15.568775    -0.035390
C      6.292142     6.203230     1.659962     0.640694
C      5.159937     6.633989     0.814334    -0.035390
C     11.969067    16.035951     1.659962     0.640694
C     11.029915    16.801090     0.814334    -0.035390
C     22.098158     3.632770     5.295141     0.640694
C     23.230363     2.979091     5.983140    -0.035390
C     19.872074     2.347540     1.659962     0.640694
C     20.065128     1.151642     0.814334    -0.035390
C     14.195150    10.766034    14.565519     0.640694
C     14.195150    11.850472    15.568775    -0.035390
C     14.195150    17.321181     5.295141     0.640694
C     14.195150    18.628539     5.983140    -0.035390
C      8.518226     2.347540     1.659962     0.640694
C      8.325172     1.151642     0.814334    -0.035390
C      6.292142     3.632770     5.295141     0.640694
C      5.159937     2.979091     5.983140    -0.035390
C     22.098158     6.203230     1.659962     0.640694
C     23.230363     6.633989     0.814334    -0.035390
C     16.421233    16.035951     1.659962     0.640694
C     17.360385    16.801090     0.814334    -0.035390
C     11.969067     6.910344    14.565519     0.640694
C     11.029915     6.368125    15.568775    -0.035390
C     44.695417    25.804911    12.127849     0.617923
C     45.484100    26.260257    13.290587    -0.042163
C     47.581575    27.471235    16.840925     0.617921
C     46.895098    27.074897    15.594737    -0.042162
C     37.589325    25.034855    20.286487     0.617923
C     38.275802    23.727825    20.328212    -0.042163
C     40.475483    20.035883    20.286487     0.617923
C     39.686800    21.283905    20.328212    -0.042163
C     42.585450    18.817693    16.840925     0.617923
C     42.585450    19.610369    15.594737    -0.042163
C     42.585450    22.150341    12.127849     0.617923
C     42.585450    21.239649    13.290587    -0.042163
C     39.699292    28.689425    20.286487     0.617923
C     41.174452    28.748434    20.328212    -0.042163
C     45.471608    28.689425    20.286487     0.617921
C     43.996448    28.748434    20.328212    -0.042162
C     47.581575    25.034855    20.286487     0.617921
C     46.895098    23.727825    20.328212    -0.042162
C     44.695417    20.035883    20.286487     0.617923
C     45.484100    21.283905    20.328212    -0.042163
C     37.589325    27.471235    16.840925     0.617923
C     38.275802    27.074897    15.594737    -0.042163
C     40.475483    25.804911    12.127849     0.617923
C     39.686800    26.260257    13.290587    -0.042163
C     12.085183     6.977384    11.052734     0.617923
C     11.296500     6.522038     9.889996    -0.042163
C      9.199025     5.311060     6.339658     0.617921
C      9.885502     5.707398     7.585846    -0.042162
C     16.305117    12.746412     2.894096     0.617923
C     17.093800    11.498390     2.852371    -0.042163
C     19.191275     7.747440     2.894096     0.617923
C     18.504798     9.054470     2.852371    -0.042163
C     19.191275     5.311060     6.339658     0.617922
C     18.504798     5.707398     7.585846    -0.042163
C     16.305117     6.977384    11.052734     0.617923
C     17.093800     6.522038     9.889996    -0.042163
C     12.085183    12.746412     2.894096     0.617923
C     11.296500    11.498390     2.852371    -0.042163
C      9.199025     7.747440     2.894096     0.617921
C      9.885502     9.054470     2.852371    -0.042162
C     11.308992     4.092870     2.894096     0.617921
C     12.784152     4.033861     2.852371    -0.042162
C     17.081308     4.092870     2.894096     0.617923
C     15.606148     4.033861     2.852371    -0.042163
C     14.195150    13.964602     6.339658     0.617923
C     14.195150    13.171926     7.585846    -0.042163
C     14.195150    10.631954    11.052734     0.617922
C     14.195150    11.542646     9.889996    -0.042163
O     44.931057    24.646057    11.665860    -0.598027
O     43.702892    22.435219     9.046918    -0.613720
O     47.289723    28.597635    17.348812    -0.598029
O     48.151652    30.597027    20.266784    -0.613720
O     37.881177    25.889162    21.179171    -0.598028
O     37.019248    29.306716    22.091559    -0.613720
O     40.239843    19.214031    19.347905    -0.598030
O     41.468008    16.007923    18.136488    -0.613719
O     43.706867    18.507245    17.348812    -0.598028
O     45.007426    16.761096    20.266784    -0.613720
O     41.464033    22.525698    11.665860    -0.598029
O     40.163474    24.694739     9.046918    -0.613719
O     39.105367    29.304421    19.347905    -0.598027
O     35.714713    29.843854    18.136488    -0.613720
O     46.065533    28.009521    21.179171    -0.598029
O     49.456187    27.047196    22.091559    -0.613720
O     48.411140    25.241712    19.347905    -0.598029
O     50.573629    27.908387    18.136488    -0.613720
O     43.809640    19.861481    21.179171    -0.598027
O     41.280916    17.406251    22.091559    -0.613720
O     36.759760    26.655284    17.348812    -0.598029
O     34.597271    26.402041    20.266784    -0.613719
O     41.361260    26.588408    11.665860    -0.598028
O     43.889984    26.630205     9.046918    -0.613720
O     12.970960     6.193887    11.514723    -0.598027
O     15.499684     6.152090    14.133665    -0.613720
O      8.369460     6.127011     5.831771    -0.598029
O      6.206971     6.380254     2.913799    -0.613720
O     15.419340    12.920814     2.001412    -0.598027
O     12.890616    15.376044     1.089024    -0.613720
O     20.020840     7.540583     3.832678    -0.598030
O     22.183329     4.873908     5.044095    -0.613719
O     18.899423     4.184660     5.831771    -0.598028
O     19.761352     2.185268     2.913799    -0.613720
O     16.540757     8.136238    11.514723    -0.598030
O     15.312592    10.347076    14.133665    -0.613719
O     11.849543    13.568264     3.832678    -0.598027
O     13.077708    16.774372     5.044095    -0.613720
O      9.490877     6.893133     2.001412    -0.598029
O      8.628948     3.475579     1.089024    -0.613720
O     10.715067     3.477874     3.832678    -0.598029
O      7.324413     2.938441     5.044095    -0.613720
O     17.675233     4.772774     2.001412    -0.598027
O     21.065887     5.735099     1.089024    -0.613720
O     15.316567    14.275050     5.831771    -0.598030
O     16.617126    16.021199     2.913799    -0.613719
O     13.073733    10.256597    11.514723    -0.598028
O     11.773174     8.087556    14.133665    -0.613720
O     11.849543     8.136238    11.514723    -0.598027
O     13.077708    10.347076    14.133665    -0.613720
O      9.490877     4.184660     5.831771    -0.598029
O      8.628948     2.185268     2.913799    -0.613720
O     18.899423     6.893133     2.001412    -0.598028
O     19.761352     3.475579     1.089024    -0.613720
O     16.540757    13.568264     3.832678    -0.598029
O     15.312592    16.774372     5.044095    -0.613719
O     13.073733    14.275050     5.831771    -0.598027
O     11.773174    16.021199     2.913799    -0.613720
O     15.316567    10.256597    11.514723    -0.598030
O     16.617126     8.087556    14.133665    -0.613719
O     17.675233     3.477874     3.832678    -0.598027
O     21.065887     2.938441     5.044095    -0.613720
O     10.715067     4.772774     2.001412    -0.598029
O      7.324413     5.735099     1.089024    -0.613720
O      8.369460     7.540583     3.832678    -0.598028
O      6.206971     4.873908     5.044095    -0.613720
O     12.970960    12.920814     2.001412    -0.598027
O     15.499684    15.376044     1.089024    -0.613720
O     20.020840     6.127011     5.831771    -0.598030
O     22.183329     6.380254     2.913799    -0.613719
O     15.419340     6.193887    11.514723    -0.598028
O     12.890616     6.152090    14.133665    -0.613720
O     43.809640    26.588408    11.665860    -0.598027
O     41.280916    26.630205     9.046918    -0.613720
O     48.411140    26.655284    17.348812    -0.598029
O     50.573629    26.402041    20.266784    -0.613720
O     41.361260    19.861481    21.179171    -0.598027
O     43.889984    17.406251    22.091559    -0.613720
O     36.759760    25.241712    19.347905    -0.598030
O     34.597271    27.908387    18.136488    -0.613719
O     37.881177    28.597635    17.348812    -0.598028
O     37.019248    30.597027    20.266784    -0.613720
O     40.239843    24.646057    11.665860    -0.598030
O     41.468008    22.435219     9.046918    -0.613719
O     44.931057    19.214031    19.347905    -0.598027
O     43.702892    16.007923    18.136488    -0.613720
O     47.289723    25.889162    21.179171    -0.598029
O     48.151652    29.306716    22.091559    -0.613720
O     46.065533    29.304421    19.347905    -0.598029
O     49.456187    29.843854    18.136488    -0.613720
O     39.105367    28.009521    21.179171    -0.598027
O     35.714713    27.047196    22.091559    -0.613720
O     41.464033    18.507245    17.348812    -0.598030
O     40.163474    16.761096    20.266784    -0.613719
O     43.706867    22.525698    11.665860    -0.598028
O     45.007426    24.694739     9.046918    -0.613720
O     42.585450    24.586721    10.360330    -0.983860
O     48.321426    27.898389    19.727140    -0.983860
O     36.849474    27.898389    19.727140    -0.983860
O     42.585450    17.963386    19.727140    -0.983860
O     14.195150     8.195574    12.820253    -0.983860
O      8.459174     4.883906     3.453443    -0.983860
O     14.195150    14.818909     3.453443    -0.983861
O     19.931126     4.883906     3.453443    -0.983860

The following XYZ coordinates are in angstroms. Other properties are in atomic units.
The sperically averaged electron density of each atom fit to a function of the form exp(a - br)
eigen_1, eigen_2 and eigen_3 are the three eigenvalues of traceless quadrupole moment tensor
  atom number  atomic symbol              X              Y              Z     net charge C6 coefficient C8 coefficient C10 coefficient fluctuating dipole atomic polarizability isotropic forcefield polarizability              a              b squared Pearson coefficient          <r^3>          <r^4>         wp_QDO          m_QDO          q_QDO       dipole_x       dipole_y       dipole_z         dipole            Qxy            Qxz            Qyz     Q(x^2-y^2)  Q(3z^2 - R^2)        eigen_1        eigen_2        eigen_3 static polarizability      alpha(xx)      alpha(xy)      alpha(xz)      alpha(yy)      alpha(yz)      alpha(zz) atomic spin moment
            1             Cr      44.259910      23.619971      10.389537       1.523415      85.694855 0.11463799E+04  0.32159426E+05                                15.780753                           11.002293       0.369607       2.066796                    0.994895      39.736441     100.676461       0.551388       0.395976      -1.150889       0.019011      -0.010976       0.004539       0.022416      -0.064736       0.004418      -0.002553       0.074742      -0.020602      -0.071315      -0.007172       0.078487             23.653844      15.743421       8.715554      -1.036020      25.807180       0.597978      29.410933           2.732147
            2             Cr      47.739425      29.495870      18.805943       1.523419      85.695679 0.11463812E+04  0.32159501E+05                                15.780904                           11.002324       0.369629       2.066805                    0.994895      39.736436     100.676828       0.551385       0.395978      -1.150887      -0.010044       0.016156      -0.011863       0.022419      -0.013942       0.040335      -0.048887      -0.056306      -0.087973      -0.071308      -0.007184       0.078492             23.654190      27.646220       4.943484      -3.703350      17.484254       7.749094      25.832097           2.732142
            3             Cr      37.431475      27.562370      21.540325       1.523415      85.695035 0.11463820E+04  0.32159503E+05                                15.780776                           11.002304       0.369610       2.066796                    0.994895      39.736477     100.676607       0.551388       0.395976      -1.150889       0.010043      -0.005798       0.019182       0.022415      -0.033388       0.026582      -0.015350       0.038546       0.196568      -0.071313      -0.007171       0.078484             23.653888      27.645736       1.843614      -5.895055      29.774855       3.403616      13.541074           2.732149
            4             Cr      40.910990      17.668674      18.805943       1.523420      85.696378 0.11463903E+04  0.32159830E+05                                15.781003                           11.002382       0.369626       2.066804                    0.994895      39.736508     100.677228       0.551382       0.395979      -1.150885      -0.019012       0.000620      -0.011862       0.022417       0.017408       0.062499      -0.010492       0.052283      -0.087973      -0.071307      -0.007173       0.078479             23.654342      15.743648      -1.928547      -8.562606      29.387146      -0.667398      25.832232           2.732145
            5             Cr      44.259910      17.668674      18.805943       1.523415      85.695041 0.11463823E+04  0.32159512E+05                                15.780772                           11.002302       0.369612       2.066797                    0.994895      39.736495     100.676635       0.551388       0.395976      -1.150889       0.019009       0.000621      -0.011860       0.022414      -0.017413      -0.062502      -0.010493       0.052279      -0.087969      -0.071311      -0.007171       0.078482             23.653879      15.743440       1.928426       8.562455      29.386420      -0.667457      25.831776           2.732151
            6             Cr      40.910990      23.619971      10.389537       1.523420      85.696106 0.11463867E+04  0.32159705E+05                                15.780974                           11.002368       0.369622       2.066803                    0.994895      39.736433     100.676982       0.551382       0.395979      -1.150885      -0.019014      -0.010978       0.004539       0.022420       0.064731      -0.004421      -0.002552       0.074745      -0.020608      -0.071311      -0.007175       0.078485             23.654289      15.743620      -8.715729       1.035955      25.807680       0.598107      29.411566           2.732141
            7             Cr      37.431475      29.495870      18.805943       1.523415      85.694960 0.11463812E+04  0.32159471E+05                                15.780763                           11.002297       0.369613       2.066797                    0.994895      39.736471     100.676553       0.551388       0.395976      -1.150889       0.010042       0.016152      -0.011861       0.022415       0.013931      -0.040340      -0.048884      -0.056301      -0.087973      -0.071313      -0.007170       0.078484             23.653863      27.645715      -4.943370       3.703191      17.484115       7.749027      25.831761           2.732148
            8             Cr      47.739425      27.562370      21.540325       1.523419      85.695760 0.11463822E+04  0.32159539E+05                                15.780916                           11.002331       0.369627       2.066804                    0.994895      39.736450     100.676894       0.551384       0.395978      -1.150886      -0.010044      -0.005798       0.019186       0.022419       0.033381      -0.026590      -0.015351       0.038545       0.196581      -0.071309      -0.007183       0.078492             23.654212      27.646237      -1.843727       5.895212      29.775206       3.403605      13.541191           2.732142
            9             Cr      49.413885      26.595620      18.805943       1.523418      85.695802 0.11463826E+04  0.32159553E+05                                15.780921                           11.002332       0.369626       2.066804                    0.994895      39.736459     100.676922       0.551384       0.395978      -1.150886       0.008970      -0.016776      -0.011862       0.022419      -0.031352      -0.022169       0.059375       0.004005      -0.087975      -0.071310      -0.007183       0.078492             23.654220      24.305960       6.872020       4.859238      20.824577      -7.081752      25.832122           2.732142
           10             Cr      42.585450      18.635424      21.540325       1.523415      85.695129 0.11463836E+04  0.32159560E+05                                15.780787                           11.002312       0.369606       2.066795                    0.994895      39.736506     100.676707       0.551387       0.395976      -1.150889      -0.000000       0.011596       0.019181       0.022414      -0.000003      -0.000003       0.030695      -0.077104       0.196564      -0.071313      -0.007170       0.078483             23.653902      30.839204      -0.000121       0.000090      26.581421      -6.807078      13.541080           2.732150
           11             Cr      35.757015      26.595620      18.805943       1.523419      85.696361 0.11463898E+04  0.32159815E+05                                15.781001                           11.002380       0.369624       2.066804                    0.994895      39.736498     100.677194       0.551382       0.395979      -1.150885      -0.008969      -0.016775      -0.011862       0.022418       0.031345       0.022164       0.059373       0.004010      -0.087978      -0.071309      -0.007173       0.078482             23.654339      24.306105      -6.872083      -4.859282      20.824688      -7.081736      25.832223           2.732144
           12             Cr      42.585450      26.520221      10.389537       1.523415      85.694827 0.11463795E+04  0.32159410E+05                                15.780747                           11.002289       0.369608       2.066796                    0.994895      39.736438     100.676435       0.551388       0.395976      -1.150889      -0.000000       0.021952       0.004539       0.022416      -0.000004      -0.000002       0.005102      -0.149497      -0.020602      -0.071315      -0.007172       0.078487             23.653833      30.839115       0.000044      -0.000143      10.711466      -1.196208      29.410919           2.732145
           13             Cr      14.195150       6.262074      12.791046       1.523415      85.694848 0.11463797E+04  0.32159417E+05                                15.780751                           11.002291       0.369608       2.066796                    0.994895      39.736439     100.676447       0.551388       0.395976      -1.150889       0.000000      -0.021952      -0.004539       0.022416      -0.000004      -0.000002       0.005102      -0.149497      -0.020603      -0.071315      -0.007173       0.078487             23.653841      30.839128       0.000043      -0.000136      10.711468      -1.196209      29.410929           2.732146
           14             Cr       7.366715       6.186675       4.374640       1.523417      85.695958 0.11463848E+04  0.32159633E+05                                15.780944                           11.002346       0.369625       2.066803                    0.994895      39.736489     100.677061       0.551384       0.395978      -1.150886      -0.008969       0.016775       0.011862       0.022418      -0.031351      -0.022169       0.059374       0.004005      -0.087972      -0.071308      -0.007183       0.078490             23.654256      24.305995       6.872027       4.859253      20.824605      -7.081764      25.832170           2.732146
           15             Cr      14.195150      14.146871       1.640258       1.523415      85.694677 0.11463773E+04  0.32159337E+05                                15.780738                           11.002285       0.369605       2.066796                    0.994895      39.736382     100.676294       0.551388       0.395977      -1.150889       0.000000      -0.011597      -0.019185       0.022418      -0.000003      -0.000003       0.030698      -0.077105       0.196584      -0.071316      -0.007174       0.078490             23.653816      30.839089      -0.000114       0.000087      26.581321      -6.807049      13.541039           2.732147
           16             Cr      21.023585       6.186675       4.374640       1.523420      85.696113 0.11463864E+04  0.32159693E+05                                15.780974                           11.002366       0.369621       2.066803                    0.994895      39.736430     100.676968       0.551382       0.395979      -1.150885       0.008970       0.016777       0.011863       0.022420       0.031346       0.022165       0.059375       0.004010      -0.087979      -0.071311      -0.007175       0.078485             23.654293      24.306056      -6.872060      -4.859276      20.824645      -7.081719      25.832177           2.732142
           17             Cr      19.349125       3.286425       4.374640       1.523415      85.694767 0.11463785E+04  0.32159375E+05                                15.780740                           11.002285       0.369611       2.066797                    0.994895      39.736421     100.676377       0.551388       0.395976      -1.150889      -0.010043      -0.016154       0.011862       0.022416       0.013933      -0.040340      -0.048885      -0.056303      -0.087972      -0.071314      -0.007173       0.078487             23.653826      27.645668      -4.943358       3.703183      17.484088       7.749014      25.831722           2.732148
           18             Cr      15.869610       9.162324      12.791046       1.523420      85.696080 0.11463862E+04  0.32159687E+05                                15.780973                           11.002366       0.369622       2.066804                    0.994895      39.736420     100.676949       0.551382       0.395979      -1.150885       0.019015       0.010978      -0.004539       0.022420       0.064732      -0.004420      -0.002552       0.074746      -0.020610      -0.071311      -0.007175       0.078486             23.654289      15.743619      -8.715730       1.035958      25.807682       0.598108      29.411566           2.732141
           19             Cr      12.520690      15.113621       4.374640       1.523416      85.694651 0.11463767E+04  0.32159313E+05                                15.780735                           11.002282       0.369609       2.066797                    0.994895      39.736373     100.676265       0.551388       0.395977      -1.150889      -0.019012      -0.000620       0.011862       0.022418      -0.017414      -0.062507      -0.010492       0.052288      -0.087973      -0.071315      -0.007174       0.078489             23.653815      15.743402       1.928422       8.562427      29.386336      -0.667457      25.831707           2.732148
           20             Cr       9.041175       5.219925       1.640258       1.523418      85.695900 0.11463843E+04  0.32159614E+05                                15.780934                           11.002341       0.369626       2.066803                    0.994895      39.736485     100.677025       0.551384       0.395978      -1.150886       0.010044       0.005798      -0.019185       0.022418       0.033381      -0.026589      -0.015351       0.038545       0.196576      -0.071308      -0.007182       0.078490             23.654239      27.646268      -1.843732       5.895221      29.775242       3.403609      13.541208           2.732146
           21             Cr       9.041175       3.286425       4.374640       1.523418      85.695861 0.11463837E+04  0.32159593E+05                                15.780929                           11.002338       0.369629       2.066804                    0.994895      39.736476     100.676992       0.551384       0.395978      -1.150886       0.010043      -0.016155       0.011862       0.022418      -0.013941       0.040335      -0.048885      -0.056304      -0.087972      -0.071307      -0.007183       0.078490             23.654230      27.646260       4.943491      -3.703354      17.484285       7.749113      25.832147           2.732146
           22             Cr      19.349125       5.219925       1.640258       1.523416      85.694788 0.11463788E+04  0.32159385E+05                                15.780744                           11.002286       0.369609       2.066796                    0.994895      39.736424     100.676392       0.551388       0.395976      -1.150889      -0.010043       0.005798      -0.019183       0.022416      -0.033389       0.026583      -0.015351       0.038546       0.196575      -0.071314      -0.007173       0.078487             23.653833      27.645672       1.843615      -5.895039      29.774778       3.403605      13.541047           2.732147
           23             Cr      15.869610      15.113621       4.374640       1.523420      85.695954 0.11463841E+04  0.32159615E+05                                15.780961                           11.002359       0.369624       2.066805                    0.994895      39.736380     100.676829       0.551382       0.395980      -1.150885       0.019016      -0.000620       0.011864       0.022421       0.017410       0.062503      -0.010491       0.052292      -0.087978      -0.071310      -0.007177       0.078487             23.654269      15.743605      -1.928534      -8.562577      29.387047      -0.667403      25.832154           2.732143
           24             Cr      12.520690       9.162324      12.791046       1.523416      85.694779 0.11463787E+04  0.32159385E+05                                15.780747                           11.002290       0.369606       2.066796                    0.994895      39.736413     100.676385       0.551388       0.395976      -1.150889      -0.019011       0.010977      -0.004539       0.022417      -0.064737       0.004418      -0.002553       0.074742      -0.020604      -0.071315      -0.007173       0.078488             23.653836      15.743416       8.715552      -1.036015      25.807171       0.597983      29.410921           2.732146
           25              H      16.397953      20.830362       7.498687       0.105526       2.178368 0.18792970E+02  0.22187035E+03                                 2.506491                            2.326923      -1.263684       2.214038                    0.996767       4.099951      11.447924       0.480178       1.080438      -0.761366       0.050896       0.024422       0.013835       0.058123       0.005326       0.000696       0.010722       0.029323      -0.054954      -0.024487      -0.000433       0.024920              2.614381       2.870094       0.633436       0.294629       2.695162       0.534083       2.277885          -0.000183
           26              H      46.667407      24.399534      13.406027       0.103543       2.176679 0.19104987E+02  0.22672024E+03                                 2.515142                            2.355459      -1.238642       2.224045                    0.997001       4.127843      11.594902       0.473944       1.089020      -0.759071       0.010955      -0.052021      -0.022294       0.057648      -0.015495       0.008353       0.009265      -0.023911      -0.025953      -0.024156      -0.000458       0.024613              2.575758       2.099992      -0.024259       0.148852       3.056252       0.675085       2.571030          -0.000120
           27              H      34.294063       8.436688      20.653204       0.105524       2.178569 0.18795119E+02  0.22190274E+03                                 2.506684                            2.327087      -1.263708       2.214026                    0.996767       4.100087      11.448597       0.480150       1.080467      -0.761358       0.002803       0.006581      -0.057679       0.058121      -0.000569      -0.003469      -0.009487      -0.027842       0.061403      -0.024487      -0.000430       0.024918              2.614592       1.913562       0.057011      -0.112984       2.348626       0.318483       3.581587          -0.000184
           28              H      45.726553      28.944144      15.467244       0.103541       2.176873 0.19107139E+02  0.22675284E+03                                 2.515326                            2.355619      -1.238667       2.224032                    0.997001       4.128004      11.595649       0.473918       1.089045      -0.759065      -0.011832       0.051514       0.023010       0.057647      -0.016179       0.007871       0.008861      -0.025047      -0.020693      -0.024156      -0.000457       0.024613              2.575950       2.096434      -0.081294       0.108546       2.991875       0.696696       2.639541          -0.000120
           29              H      22.486537      22.284257       1.069784       0.105526       2.178399 0.18793323E+02  0.22187585E+03                                 2.506529                            2.326956      -1.263692       2.214035                    0.996767       4.099980      11.448087       0.480171       1.080448      -0.761363      -0.002804      -0.052188       0.025431       0.058122       0.003461      -0.000622      -0.012654      -0.036799       0.034540      -0.024488      -0.000432       0.024921              2.614423       1.913464       0.087509      -0.091403       3.644502      -0.139760       2.285304          -0.000184
           30              H      39.444347      24.230706      22.133052       0.103541       2.176866 0.19107056E+02  0.22675167E+03                                 2.515326                            2.355619      -1.238657       2.224037                    0.997001       4.127985      11.595601       0.473917       1.089049      -0.759064       0.011832       0.038865       0.040898       0.057647      -0.002028       0.017878       0.014079      -0.010290       0.023585      -0.024157      -0.000456       0.024613              2.575951       2.096434      -0.075241       0.112825       3.116596       0.652606       2.514825          -0.000119
           31              H      40.382647      14.013284      17.139491       0.105524       2.178454 0.18793934E+02  0.22188548E+03                                 2.506590                            2.327007      -1.263706       2.214028                    0.996767       4.100094      11.448571       0.480160       1.080461      -0.761359      -0.050894       0.021185       0.018412       0.058121      -0.002432      -0.004785       0.012367       0.033970      -0.040996      -0.024486      -0.000431       0.024917              2.614490       2.870217      -0.488955      -0.499030       2.660057       0.546573       2.313196          -0.000185
           32              H      38.503493      20.772501      18.535426       0.103540       2.176831 0.19106780E+02  0.22674897E+03                                 2.515348                            2.355637      -1.238672       2.224030                    0.997001       4.128082      11.596118       0.473901       1.089082      -0.759053      -0.010954      -0.038357      -0.041615       0.057646      -0.002715       0.017392       0.015038      -0.007563       0.023068      -0.024154      -0.000455       0.024610              2.575975       2.100151      -0.132277       0.072497       3.049544       0.677640       2.578232          -0.000120
           33              H      18.549654      15.255569      20.653204       0.105526       2.178392 0.18793249E+02  0.22187473E+03                                 2.506522                            2.326950      -1.263691       2.214036                    0.996767       4.099975      11.448062       0.480172       1.080447      -0.761363       0.004297      -0.005719      -0.057680       0.058122      -0.011772      -0.006481       0.007749       0.014903       0.061413      -0.024488      -0.000432       0.024921              2.614415       2.190352      -0.216870       0.332272       2.071582      -0.061390       3.581313          -0.000186
           34              H      44.788537      19.687735      15.467244       0.103541       2.176853 0.19106909E+02  0.22674942E+03                                 2.515311                            2.355606      -1.238657       2.224037                    0.997001       4.127978      11.595555       0.473919       1.089045      -0.759064       0.050529      -0.015511       0.023010       0.057647      -0.002757       0.003739      -0.011247       0.040548      -0.020690      -0.024157      -0.000456       0.024613              2.575936       2.838400      -0.347089       0.549082       2.249881      -0.442349       2.639526          -0.000120
           35              H      38.230946      24.557217       7.498687       0.105524       2.178442 0.18793799E+02  0.22188339E+03                                 2.506574                            2.326994      -1.263707       2.214027                    0.996767       4.100088      11.448524       0.480163       1.080456      -0.761360      -0.004298      -0.056286       0.013836       0.058121       0.010035       0.008937      -0.005966      -0.023878      -0.054948      -0.024486      -0.000431       0.024917              2.614473       2.190394      -0.240984       0.315234       3.375065      -0.522227       2.277960          -0.000184
           36              H      40.382363      21.145236      13.406027       0.103540       2.176823 0.19106694E+02  0.22674764E+03                                 2.515339                            2.355630      -1.238672       2.224030                    0.997001       4.128077      11.596088       0.473903       1.089080      -0.759054      -0.050528       0.016524      -0.022292       0.057646      -0.002606       0.003841      -0.011867       0.038787      -0.025961      -0.024155      -0.000455       0.024610              2.575965       2.838429      -0.401990       0.510274       2.318226      -0.466514       2.571241          -0.000119
           37              H      20.334836       7.194403      17.139491       0.105526       2.178373 0.18793033E+02  0.22187132E+03                                 2.506497                            2.326928      -1.263684       2.214038                    0.996767       4.099954      11.447943       0.480177       1.080439      -0.761365       0.043794       0.033485       0.018414       0.058123       0.015927       0.013105      -0.002036      -0.012775      -0.040996      -0.024487      -0.000433       0.024920              2.614387       3.135908       0.335463       0.722815       2.394142       0.158879       2.313111          -0.000185
           38              H      41.323217      30.028910      18.535426       0.103543       2.176696 0.19105173E+02  0.22672310E+03                                 2.515161                            2.355476      -1.238643       2.224045                    0.997001       4.127852      11.594961       0.473940       1.089024      -0.759070      -0.027743       0.028667      -0.041615       0.057648      -0.001924       0.004330      -0.022583       0.008482       0.023062      -0.024156      -0.000458       0.024613              2.575778       2.926504      -0.344924       0.550544       2.222791      -0.401560       2.578040          -0.000121
           39              H      36.445764      18.557401       1.069784       0.105524       2.178566 0.18795091E+02  0.22190229E+03                                 2.506680                            2.327084      -1.263709       2.214026                    0.996767       4.100087      11.448588       0.480151       1.080465      -0.761359      -0.043794       0.028521       0.025431       0.058121      -0.017663      -0.010647       0.006863       0.012405       0.034544      -0.024487      -0.000430       0.024918              2.614587       3.136170      -0.793393      -0.075341       2.422154       0.149051       2.285439          -0.000183
           40              H      43.847683      27.485004      22.133052       0.103541       2.176871 0.19107108E+02  0.22675237E+03                                 2.515323                            2.355616      -1.238668       2.224032                    0.997001       4.128003      11.595641       0.473919       1.089044      -0.759065       0.027742      -0.029679       0.040898       0.057647      -0.003441       0.003254      -0.022522       0.008656       0.023587      -0.024156      -0.000457       0.024613              2.575947       2.926709      -0.404121       0.508757       2.286310      -0.424011       2.514821          -0.000120
           41              H      24.453417      27.965756      17.139491       0.105524       2.178572 0.18795155E+02  0.22190329E+03                                 2.506687                            2.327091      -1.263708       2.214026                    0.996767       4.100089      11.448609       0.480149       1.080468      -0.761358       0.007100      -0.054668       0.018413       0.058121      -0.013495      -0.008318      -0.010328      -0.021197      -0.040995      -0.024487      -0.000430       0.024918              2.614596       2.289237       0.153485      -0.223847       3.241265      -0.705504       2.313285          -0.000184
           42              H      47.929640      22.958753      18.535426       0.103541       2.176877 0.19107173E+02  0.22675338E+03                                 2.515330                            2.355622      -1.238667       2.224032                    0.997001       4.128006      11.595662       0.473917       1.089046      -0.759064       0.038697       0.009692      -0.041614       0.057647       0.004633      -0.021722       0.007543      -0.000914       0.023065      -0.024156      -0.000457       0.024613              2.575954       2.697617       0.477227      -0.623096       2.452031      -0.276030       2.578215          -0.000119
           43              H      26.238599       8.331784       1.069784       0.105526       2.178374 0.18793032E+02  0.22187128E+03                                 2.506496                            2.326928      -1.263684       2.214038                    0.996767       4.099954      11.447941       0.480177       1.080439      -0.761365       0.046598       0.023666       0.025432       0.058123       0.014203       0.011270       0.005789       0.024394       0.034539      -0.024487      -0.000433       0.024920              2.614387       3.287477       0.705791       0.166740       2.270409      -0.009274       2.285276          -0.000185
           44              H      44.464320      22.044454      22.133052       0.103542       2.176699 0.19105207E+02  0.22672362E+03                                 2.515165                            2.355478      -1.238643       2.224044                    0.997001       4.127855      11.594974       0.473940       1.089025      -0.759070      -0.039574      -0.009187       0.040899       0.057648       0.005469      -0.021133       0.008440       0.001632       0.023587      -0.024156      -0.000458       0.024613              2.575782       2.796205       0.479315      -0.621524       2.416478      -0.228574       2.514663          -0.000120
           45              H      32.327183      25.481186      20.653204       0.105524       2.178460 0.18794006E+02  0.22188656E+03                                 2.506597                            2.327013      -1.263707       2.214028                    0.996767       4.100096      11.448588       0.480159       1.080462      -0.761358      -0.007100      -0.000863      -0.057679       0.058121       0.012340       0.009949       0.001740       0.012936       0.061402      -0.024486      -0.000431       0.024917              2.614497       2.289156       0.159872      -0.219309       1.972895      -0.257072       3.581442          -0.000184
           46              H      37.241260      25.128285      15.467244       0.103540       2.176830 0.19106770E+02  0.22674880E+03                                 2.515346                            2.355636      -1.238673       2.224030                    0.997001       4.128082      11.596114       0.473901       1.089081      -0.759053      -0.038695      -0.036004       0.023010       0.057646       0.018933      -0.011607       0.002386      -0.015505      -0.020685      -0.024154      -0.000455       0.024610              2.575973       2.697638       0.428387      -0.657643       2.390712      -0.254348       2.639570          -0.000121
           47              H      30.542001       3.785863       7.498687       0.105526       2.178377 0.18793090E+02  0.22187229E+03                                 2.506505                            2.326935      -1.263691       2.214035                    0.996767       4.099968      11.448012       0.480175       1.080443      -0.761364      -0.046598       0.031866       0.013835       0.058122      -0.015360      -0.009635      -0.004758      -0.005437      -0.054954      -0.024488      -0.000432       0.024921              2.614396       3.287489      -0.392465      -0.609852       2.277800      -0.011887       2.277900          -0.000185
           48              H      40.706580      28.215393      13.406027       0.103541       2.176843 0.19106793E+02  0.22674764E+03                                 2.515299                            2.355596      -1.238657       2.224037                    0.997001       4.127973      11.595521       0.473921       1.089043      -0.759065       0.039574       0.035497      -0.022294       0.057647       0.018100      -0.012201       0.002604      -0.014882      -0.025959      -0.024157      -0.000456       0.024613              2.575923       2.796363       0.426242      -0.659131       2.360211      -0.208650       2.571196          -0.000121
           49              H      30.542001      28.996432      15.681896       0.105526       2.178368 0.18792978E+02  0.22187046E+03                                 2.506491                            2.326923      -1.263684       2.214038                    0.996767       4.099952      11.447926       0.480178       1.080438      -0.761366      -0.046598      -0.031866      -0.013835       0.058123       0.015360       0.009634      -0.004758      -0.005437      -0.054954      -0.024487      -0.000433       0.024920              2.614381       3.287467       0.392466       0.609844       2.277790      -0.011886       2.277885          -0.000186
           50              H      12.316280       4.566902       9.774556       0.103543       2.176682 0.19105021E+02  0.22672076E+03                                 2.515145                            2.355462      -1.238643       2.224044                    0.997001       4.127846      11.594916       0.473943       1.089020      -0.759071       0.039574      -0.035498       0.022294       0.057648      -0.018101       0.012200       0.002602      -0.014882      -0.025953      -0.024156      -0.000458       0.024613              2.575761       2.796182      -0.426203       0.659068       2.360069      -0.208634       2.571033          -0.000122
           51              H      32.327183       7.301109       2.527379       0.105524       2.178574 0.18795182E+02  0.22190369E+03                                 2.506689                            2.327092      -1.263709       2.214026                    0.996767       4.100091      11.448616       0.480149       1.080468      -0.761358      -0.007100       0.000863       0.057679       0.058121      -0.012340      -0.009950       0.001739       0.012935       0.061403      -0.024487      -0.000430       0.024918              2.614598       2.289238      -0.159883       0.219324       1.972958      -0.257089       3.581596          -0.000184
           52              H       8.850960       7.654010       7.713339       0.103541       2.176879 0.19107198E+02  0.22675375E+03                                 2.515332                            2.355624      -1.238667       2.224032                    0.997001       4.128007      11.595669       0.473917       1.089046      -0.759064      -0.038697       0.036003      -0.023010       0.057647      -0.018936       0.011609       0.002386      -0.015500      -0.020693      -0.024156      -0.000457       0.024613              2.575957       2.697620      -0.428386       0.657634       2.390702      -0.254346       2.639549          -0.000120
           53              H      26.238599      24.450511      22.110799       0.105525       2.178389 0.18793208E+02  0.22187410E+03                                 2.506517                            2.326946      -1.263692       2.214035                    0.996767       4.099974      11.448050       0.480173       1.080446      -0.761364       0.046598      -0.023666      -0.025431       0.058122      -0.014204      -0.011270       0.005788       0.024394       0.034540      -0.024488      -0.000432       0.024921              2.614411       3.287510      -0.705802      -0.166737       2.270429      -0.009277       2.285293          -0.000185
           54              H      16.074020      10.737841       1.047531       0.103541       2.176842 0.19106790E+02  0.22674759E+03                                 2.515298                            2.355595      -1.238657       2.224037                    0.997001       4.127974      11.595521       0.473922       1.089042      -0.759065      -0.039574       0.009186      -0.040898       0.057647      -0.005470       0.021132       0.008443       0.001633       0.023586      -0.024157      -0.000456       0.024613              2.575922       2.796361      -0.479355       0.621575       2.416608      -0.228590       2.514798          -0.000120
           55              H      24.453417       4.816539       6.041092       0.105524       2.178442 0.18793806E+02  0.22188350E+03                                 2.506575                            2.326995      -1.263707       2.214028                    0.996767       4.100088      11.448527       0.480163       1.080457      -0.761360       0.007100       0.054668      -0.018412       0.058121       0.013494       0.008318      -0.010328      -0.021198      -0.040996      -0.024486      -0.000431       0.024917              2.614474       2.289136      -0.153473       0.223828       3.241103      -0.705452       2.313182          -0.000185
           56              H      19.539340       9.823542       4.645157       0.103541       2.176815 0.19106607E+02  0.22674629E+03                                 2.515329                            2.355621      -1.238672       2.224030                    0.997001       4.128074      11.596063       0.473904       1.089077      -0.759054       0.038695      -0.009692       0.041615       0.057646      -0.004632       0.021720       0.007543      -0.000920       0.023068      -0.024154      -0.000455       0.024610              2.575955       2.697619      -0.477231       0.623095       2.452035      -0.276032       2.578212          -0.000119
           57              H      34.294063      24.345607       2.527379       0.105526       2.178373 0.18793038E+02  0.22187147E+03                                 2.506498                            2.326930      -1.263692       2.214035                    0.996767       4.099967      11.447996       0.480176       1.080440      -0.761365       0.002804      -0.006581       0.057680       0.058122       0.000567       0.003470      -0.009488      -0.027841       0.061414      -0.024488      -0.000433       0.024921              2.614389       1.913444      -0.057005       0.112969       2.348451       0.318444       3.581271          -0.000185
           58              H      17.336253       3.838151       7.713339       0.103541       2.176842 0.19106790E+02  0.22674757E+03                                 2.515298                            2.355595      -1.238657       2.224037                    0.997001       4.127973      11.595517       0.473922       1.089042      -0.759065      -0.011832      -0.051515      -0.023010       0.057647       0.016179      -0.007871       0.008861      -0.025049      -0.020691      -0.024157      -0.000456       0.024613              2.575922       2.096413       0.081291      -0.108543       2.991841       0.696687       2.639511          -0.000121
           59              H      16.397953      11.951933      15.681896       0.105524       2.178455 0.18793942E+02  0.22188560E+03                                 2.506591                            2.327008      -1.263707       2.214028                    0.996767       4.100094      11.448573       0.480160       1.080461      -0.761359       0.050894      -0.024421      -0.013836       0.058121      -0.005322      -0.000698       0.010723       0.029319      -0.054948      -0.024486      -0.000431       0.024917              2.614491       2.870218      -0.633476      -0.294648       2.695281       0.534121       2.277975          -0.000185
           60              H      18.277107       8.382761       9.774556       0.103540       2.176821 0.19106673E+02  0.22674730E+03                                 2.515335                            2.355627      -1.238673       2.224030                    0.997001       4.128078      11.596084       0.473903       1.089079      -0.759054       0.010954       0.052020       0.022292       0.057646       0.015492      -0.008357       0.009260      -0.023906      -0.025961      -0.024154      -0.000455       0.024610              2.575962       2.100141       0.024259      -0.148876       3.056508       0.675166       2.571238          -0.000120
           61              H      40.382647      18.769011       6.041092       0.105525       2.178365 0.18792932E+02  0.22186974E+03                                 2.506485                            2.326918      -1.263685       2.214037                    0.996767       4.099951      11.447911       0.480179       1.080436      -0.761366      -0.050896      -0.021185      -0.018414       0.058123       0.002432       0.004789       0.012367       0.033975      -0.040997      -0.024488      -0.000433       0.024920              2.614375       2.870088       0.488923       0.498998       2.659935       0.546534       2.313101          -0.000185
           62              H      10.113193      12.009794       4.645157       0.103542       2.176687 0.19105070E+02  0.22672150E+03                                 2.515150                            2.355466      -1.238643       2.224044                    0.997001       4.127848      11.594928       0.473943       1.089021      -0.759071      -0.010955       0.038360       0.041615       0.057648       0.002711      -0.017393       0.015041      -0.007572       0.023062      -0.024156      -0.000458       0.024613              2.575767       2.099998       0.132254      -0.072489       3.049273       0.677560       2.578028          -0.000120
           63              H      22.486537      10.498038      22.110799       0.105524       2.178574 0.18795169E+02  0.22190351E+03                                 2.506690                            2.327092      -1.263708       2.214026                    0.996767       4.100089      11.448614       0.480149       1.080469      -0.761358      -0.002803       0.052187      -0.025431       0.058121      -0.003460       0.000620      -0.012652      -0.036795       0.034543      -0.024487      -0.000430       0.024918              2.614599       1.913566      -0.087519       0.091412       3.644783      -0.139773       2.285447          -0.000185
           64              H      11.054047       8.551589       1.047531       0.103541       2.176877 0.19107181E+02  0.22675351E+03                                 2.515331                            2.355623      -1.238667       2.224033                    0.997001       4.128006      11.595664       0.473917       1.089046      -0.759064       0.011832      -0.038865      -0.040898       0.057647       0.002028      -0.017878       0.014079      -0.010288       0.023586      -0.024156      -0.000457       0.024613              2.575955       2.096437       0.075240      -0.112827       3.116598       0.652605       2.514830          -0.000119
           65              H      20.334836      25.587892       6.041092       0.105524       2.178571 0.18795143E+02  0.22190309E+03                                 2.506685                            2.327089      -1.263709       2.214025                    0.996767       4.100089      11.448603       0.480150       1.080467      -0.761358       0.043794      -0.033483      -0.018413       0.058121      -0.015926      -0.013104      -0.002039      -0.012775      -0.040995      -0.024487      -0.000430       0.024918              2.614593       3.136176      -0.335497      -0.722906       2.394320       0.158895       2.313283          -0.000184
           66              H      12.932917       2.753385       4.645157       0.103541       2.176872 0.19107118E+02  0.22675251E+03                                 2.515323                            2.355617      -1.238668       2.224032                    0.997001       4.128004      11.595644       0.473919       1.089044      -0.759065      -0.027742      -0.028666       0.041614       0.057647       0.001921      -0.004329      -0.022584       0.008482       0.023065      -0.024156      -0.000457       0.024613              2.575948       2.926710       0.344954      -0.550595       2.222925      -0.401601       2.578209          -0.000120
           67              H      36.445764      14.224894      22.110799       0.105526       2.178358 0.18792868E+02  0.22186878E+03                                 2.506479                            2.326913      -1.263683       2.214039                    0.996767       4.099947      11.447893       0.480180       1.080435      -0.761366      -0.043794      -0.028522      -0.025432       0.058123       0.017664       0.010649       0.006866       0.012403       0.034539      -0.024488      -0.000433       0.024920              2.614368       3.135884       0.793290       0.075338       2.421960       0.149036       2.285261          -0.000185
           68              H      15.457383       5.297291       1.047531       0.103543       2.176676 0.19104953E+02  0.22671972E+03                                 2.515139                            2.355456      -1.238642       2.224045                    0.997001       4.127842      11.594893       0.473944       1.089019      -0.759071       0.027743       0.029679      -0.040899       0.057648       0.003441      -0.003257      -0.022522       0.008657       0.023588      -0.024156      -0.000458       0.024613              2.575754       2.926474       0.404077      -0.508704       2.286152      -0.423962       2.514636          -0.000120
           69              H      18.549654      17.526726       2.527379       0.105524       2.178453 0.18793927E+02  0.22188534E+03                                 2.506588                            2.327005      -1.263707       2.214028                    0.996767       4.100094      11.448565       0.480161       1.080459      -0.761359       0.004298       0.005717       0.057679       0.058121       0.011771       0.006482       0.007746       0.014905       0.061402      -0.024486      -0.000431       0.024917              2.614488       2.190406       0.216880      -0.332284       2.071630      -0.061391       3.581427          -0.000183
           70              H      16.398237      13.094560       7.713339       0.103540       2.176824 0.19106710E+02  0.22674788E+03                                 2.515340                            2.355631      -1.238672       2.224030                    0.997001       4.128078      11.596093       0.473902       1.089080      -0.759054       0.050528       0.015509      -0.023010       0.057646       0.002753      -0.003737      -0.011245       0.040546      -0.020685      -0.024155      -0.000455       0.024610              2.575967       2.838431       0.347095      -0.549091       2.249907      -0.442360       2.639563          -0.000119
           71              H      38.230946       8.225078      15.681896       0.105526       2.178388 0.18793200E+02  0.22187396E+03                                 2.506516                            2.326945      -1.263691       2.214035                    0.996767       4.099974      11.448049       0.480173       1.080445      -0.761364      -0.004297       0.056288      -0.013835       0.058122      -0.010034      -0.008938      -0.005965      -0.023886      -0.054954      -0.024488      -0.000432       0.024921              2.614409       2.190347       0.240977      -0.315223       3.374970      -0.522208       2.277910          -0.000186
           72              H      11.992063      11.637059       9.774556       0.103541       2.176851 0.19106888E+02  0.22674909E+03                                 2.515309                            2.355604      -1.238657       2.224037                    0.997001       4.127977      11.595547       0.473920       1.089045      -0.759065      -0.050529      -0.016524       0.022294       0.057647       0.002606      -0.003845      -0.011868       0.038792      -0.025959      -0.024157      -0.000456       0.024613              2.575933       2.838396       0.401983      -0.510265       2.318197      -0.466502       2.571206          -0.000120
           73              H      40.382647      11.951933      15.681896       0.105526       2.178369 0.18792978E+02  0.22187047E+03                                 2.506491                            2.326924      -1.263684       2.214038                    0.996767       4.099952      11.447929       0.480178       1.080438      -0.761366      -0.050896      -0.024422      -0.013835       0.058123       0.005326       0.000696       0.010722       0.029323      -0.054954      -0.024488      -0.000433       0.024920              2.614382       2.870096       0.633437       0.294629       2.695164       0.534084       2.277886          -0.000186
           74              H      10.113193       8.382761       9.774556       0.103543       2.176688 0.19105082E+02  0.22672170E+03                                 2.515152                            2.355467      -1.238642       2.224045                    0.997001       4.127848      11.594933       0.473942       1.089022      -0.759071      -0.010955       0.052021       0.022294       0.057648      -0.015495       0.008353       0.009265      -0.023911      -0.025953      -0.024156      -0.000458       0.024613              2.575768       2.099999      -0.024259       0.148853       3.056265       0.675089       2.571040          -0.000121
           75              H      22.486537      24.345607       2.527379       0.105524       2.178571 0.18795141E+02  0.22190306E+03                                 2.506685                            2.327089      -1.263709       2.214026                    0.996767       4.100089      11.448604       0.480150       1.080467      -0.761358      -0.002803      -0.006581       0.057679       0.058121      -0.000569      -0.003469      -0.009487      -0.027842       0.061403      -0.024487      -0.000430       0.024918              2.614593       1.913563       0.057011      -0.112984       2.348628       0.318484       3.581589          -0.000184
           76              H      11.054047       3.838151       7.713339       0.103541       2.176872 0.19107121E+02  0.22675256E+03                                 2.515323                            2.355617      -1.238668       2.224032                    0.997001       4.128004      11.595644       0.473919       1.089044      -0.759065       0.011832      -0.051514      -0.023010       0.057647      -0.016179       0.007871       0.008861      -0.025048      -0.020693      -0.024156      -0.000457       0.024613              2.575947       2.096432      -0.081294       0.108546       2.991872       0.696695       2.639538          -0.000121
           77              H      34.294063      10.498038      22.110799       0.105526       2.178377 0.18793087E+02  0.22187226E+03                                 2.506505                            2.326935      -1.263691       2.214035                    0.996767       4.099969      11.448016       0.480175       1.080443      -0.761364       0.002804       0.052188      -0.025431       0.058122       0.003461      -0.000622      -0.012655      -0.036799       0.034540      -0.024488      -0.000432       0.024921              2.614397       1.913448       0.087507      -0.091402       3.644459      -0.139759       2.285282          -0.000185
           78              H      17.336253       8.551589       1.047531       0.103541       2.176839 0.19106752E+02  0.22674700E+03                                 2.515295                            2.355592      -1.238657       2.224037                    0.997001       4.127971      11.595508       0.473922       1.089042      -0.759065      -0.011831      -0.038865      -0.040898       0.057647      -0.002028       0.017878       0.014080      -0.010290       0.023586      -0.024157      -0.000456       0.024613              2.575919       2.096411      -0.075239       0.112823       3.116551       0.652593       2.514794          -0.000119
           79              H      16.397953      18.769011       6.041092       0.105524       2.178454 0.18793938E+02  0.22188553E+03                                 2.506590                            2.327007      -1.263707       2.214027                    0.996767       4.100094      11.448570       0.480160       1.080460      -0.761359       0.050894      -0.021185      -0.018412       0.058121      -0.002432      -0.004785       0.012367       0.033970      -0.040996      -0.024486      -0.000431       0.024917              2.614490       2.870217      -0.488955      -0.499030       2.660057       0.546573       2.313196          -0.000183
           80              H      18.277107      12.009794       4.645157       0.103540       2.176823 0.19106697E+02  0.22674767E+03                                 2.515339                            2.355630      -1.238672       2.224030                    0.997001       4.128078      11.596090       0.473903       1.089080      -0.759054       0.010954       0.038357       0.041615       0.057646      -0.002715       0.017392       0.015038      -0.007563       0.023068      -0.024154      -0.000455       0.024610              2.575966       2.100144      -0.132275       0.072497       3.049531       0.677637       2.578223          -0.000119
           81              H      38.230946      17.526726       2.527379       0.105525       2.178382 0.18793140E+02  0.22187302E+03                                 2.506509                            2.326939      -1.263692       2.214034                    0.996767       4.099972      11.448027       0.480175       1.080443      -0.761364      -0.004297       0.005719       0.057680       0.058122      -0.011772      -0.006481       0.007749       0.014903       0.061413      -0.024488      -0.000432       0.024921              2.614401       2.190341      -0.216868       0.332268       2.071572      -0.061389       3.581290          -0.000185
           82              H      11.992063      13.094560       7.713339       0.103541       2.176850 0.19106881E+02  0.22674897E+03                                 2.515308                            2.355603      -1.238657       2.224037                    0.997001       4.127977      11.595545       0.473920       1.089044      -0.759065      -0.050529       0.015511      -0.023010       0.057647      -0.002757       0.003739      -0.011247       0.040548      -0.020691      -0.024157      -0.000456       0.024613              2.575932       2.838396      -0.347088       0.549080       2.249878      -0.442348       2.639522          -0.000120
           83              H      18.549654       8.225078      15.681896       0.105524       2.178451 0.18793901E+02  0.22188497E+03                                 2.506586                            2.327004      -1.263706       2.214028                    0.996767       4.100092      11.448559       0.480161       1.080460      -0.761359       0.004298       0.056286      -0.013836       0.058121       0.010035       0.008937      -0.005966      -0.023878      -0.054948      -0.024486      -0.000431       0.024917              2.614486       2.190404      -0.240986       0.315237       3.375083      -0.522231       2.277970          -0.000185
           84              H      16.398237      11.637059       9.774556       0.103540       2.176824 0.19106705E+02  0.22674779E+03                                 2.515339                            2.355630      -1.238672       2.224030                    0.997001       4.128079      11.596093       0.473903       1.089080      -0.759054       0.050528      -0.016524       0.022292       0.057646      -0.002606       0.003841      -0.011867       0.038787      -0.025961      -0.024155      -0.000455       0.024610              2.575966       2.838429      -0.401990       0.510274       2.318226      -0.466514       2.571241          -0.000119
           85              H      36.445764      25.587892       6.041092       0.105525       2.178355 0.18792840E+02  0.22186833E+03                                 2.506475                            2.326910      -1.263684       2.214038                    0.996767       4.099946      11.447880       0.480181       1.080434      -0.761367      -0.043794      -0.033485      -0.018414       0.058123       0.015928       0.013104      -0.002036      -0.012775      -0.040997      -0.024488      -0.000433       0.024920              2.614363       3.135877       0.335459       0.722805       2.394122       0.158877       2.313091          -0.000185
           86              H      15.457383       2.753385       4.645157       0.103543       2.176677 0.19104965E+02  0.22671990E+03                                 2.515140                            2.355457      -1.238643       2.224044                    0.997001       4.127843      11.594897       0.473944       1.089019      -0.759071       0.027743      -0.028667       0.041615       0.057648      -0.001924       0.004330      -0.022584       0.008481       0.023062      -0.024156      -0.000458       0.024613              2.575755       2.926475      -0.344919       0.550536       2.222773      -0.401555       2.578017          -0.000121
           87              H      20.334836      14.224894      22.110799       0.105524       2.178579 0.18795229E+02  0.22190442E+03                                 2.506696                            2.327097      -1.263709       2.214026                    0.996767       4.100092      11.448632       0.480148       1.080470      -0.761358       0.043794      -0.028521      -0.025431       0.058121      -0.017663      -0.010647       0.006863       0.012405       0.034543      -0.024487      -0.000430       0.024917              2.614605       3.136193      -0.793401      -0.075341       2.422169       0.149052       2.285453          -0.000185
           88              H      12.932917       5.297291       1.047531       0.103541       2.176873 0.19107137E+02  0.22675283E+03                                 2.515326                            2.355619      -1.238667       2.224032                    0.997001       4.128004      11.595650       0.473918       1.089045      -0.759064      -0.027742       0.029679      -0.040898       0.057647      -0.003441       0.003254      -0.022522       0.008656       0.023587      -0.024156      -0.000457       0.024613              2.575950       2.926713      -0.404122       0.508758       2.286314      -0.424012       2.514825          -0.000120
           89              H      32.327183       4.816539       6.041092       0.105524       2.178573 0.18795168E+02  0.22190348E+03                                 2.506688                            2.327091      -1.263709       2.214026                    0.996767       4.100090      11.448612       0.480149       1.080468      -0.761358      -0.007100       0.054668      -0.018413       0.058121      -0.013495      -0.008318      -0.010328      -0.021197      -0.040995      -0.024487      -0.000430       0.024918              2.614597       2.289237       0.153485      -0.223847       3.241267      -0.705504       2.313286          -0.000184
           90              H       8.850960       9.823542       4.645157       0.103541       2.176880 0.19107206E+02  0.22675386E+03                                 2.515332                            2.355624      -1.238668       2.224032                    0.997001       4.128008      11.595671       0.473917       1.089046      -0.759064      -0.038697      -0.009692       0.041614       0.057647       0.004633      -0.021722       0.007543      -0.000914       0.023065      -0.024156      -0.000457       0.024613              2.575957       2.697620       0.477228      -0.623097       2.452033      -0.276030       2.578218          -0.000119
           91              H      30.542001      24.450511      22.110799       0.105525       2.178368 0.18792966E+02  0.22187028E+03                                 2.506490                            2.326922      -1.263684       2.214038                    0.996767       4.099952      11.447923       0.480178       1.080437      -0.761366      -0.046598      -0.023666      -0.025432       0.058123       0.014203       0.011270       0.005789       0.024394       0.034539      -0.024487      -0.000433       0.024920              2.614379       3.287466       0.705788       0.166739       2.270403      -0.009274       2.285270          -0.000185
           92              H      12.316280      10.737841       1.047531       0.103543       2.176683 0.19105027E+02  0.22672085E+03                                 2.515146                            2.355463      -1.238642       2.224045                    0.997001       4.127846      11.594918       0.473943       1.089020      -0.759071       0.039574       0.009187      -0.040899       0.057648       0.005469      -0.021133       0.008440       0.001632       0.023588      -0.024156      -0.000458       0.024613              2.575762       2.796183       0.479309      -0.621517       2.416460      -0.228571       2.514644          -0.000120
           93              H      24.453417       7.301109       2.527379       0.105524       2.178441 0.18793797E+02  0.22188336E+03                                 2.506574                            2.326994      -1.263706       2.214028                    0.996767       4.100087      11.448523       0.480163       1.080457      -0.761360       0.007100       0.000863       0.057679       0.058121       0.012340       0.009949       0.001740       0.012935       0.061403      -0.024486      -0.000431       0.024917              2.614473       2.289136       0.159870      -0.219305       1.972879      -0.257068       3.581403          -0.000184
           94              H      19.539340       7.654010       7.713339       0.103540       2.176815 0.19106602E+02  0.22674621E+03                                 2.515328                            2.355621      -1.238672       2.224030                    0.997001       4.128075      11.596063       0.473905       1.089077      -0.759054       0.038695       0.036004      -0.023010       0.057646       0.018933      -0.011607       0.002386      -0.015504      -0.020685      -0.024154      -0.000456       0.024610              2.575955       2.697618       0.428383      -0.657636       2.390695      -0.254345       2.639550          -0.000120
           95              H      26.238599      28.996432      15.681896       0.105526       2.178386 0.18793179E+02  0.22187365E+03                                 2.506514                            2.326944      -1.263691       2.214035                    0.996767       4.099972      11.448041       0.480173       1.080445      -0.761364       0.046598      -0.031866      -0.013835       0.058122      -0.015360      -0.009635      -0.004758      -0.005437      -0.054954      -0.024488      -0.000432       0.024921              2.614407       3.287504      -0.392467      -0.609856       2.277809      -0.011887       2.277909          -0.000186
           96              H      16.074020       4.566902       9.774556       0.103541       2.176849 0.19106862E+02  0.22674869E+03                                 2.515306                            2.355601      -1.238658       2.224037                    0.997001       4.127977      11.595542       0.473920       1.089044      -0.759065      -0.039574      -0.035497       0.022294       0.057647       0.018100      -0.012201       0.002604      -0.014882      -0.025959      -0.024157      -0.000456       0.024613              2.575930       2.796370       0.426244      -0.659134       2.360217      -0.208651       2.571203          -0.000121
           97              H      26.238599       3.785863       7.498687       0.105526       2.178360 0.18792891E+02  0.22186913E+03                                 2.506481                            2.326915      -1.263684       2.214038                    0.996767       4.099948      11.447898       0.480180       1.080435      -0.761366       0.046598       0.031866       0.013835       0.058123       0.015360       0.009634      -0.004758      -0.005437      -0.054954      -0.024488      -0.000433       0.024920              2.614370       3.287452       0.392464       0.609840       2.277782      -0.011885       2.277876          -0.000185
           98              H      44.464320      28.215393      13.406027       0.103543       2.176684 0.19105043E+02  0.22672111E+03                                 2.515148                            2.355464      -1.238642       2.224045                    0.997001       4.127846      11.594922       0.473943       1.089021      -0.759071      -0.039574       0.035498      -0.022294       0.057648      -0.018101       0.012200       0.002602      -0.014882      -0.025953      -0.024156      -0.000458       0.024613              2.575764       2.796185      -0.426203       0.659069       2.360071      -0.208634       2.571036          -0.000121
           99              H      24.453417      25.481186      20.653204       0.105525       2.178574 0.18795182E+02  0.22190370E+03                                 2.506690                            2.327093      -1.263708       2.214026                    0.996767       4.100090      11.448617       0.480149       1.080468      -0.761358       0.007100      -0.000863      -0.057679       0.058121      -0.012340      -0.009950       0.001739       0.012935       0.061403      -0.024487      -0.000430       0.024918              2.614598       2.289239      -0.159883       0.219324       1.972959      -0.257089       3.581597          -0.000183
          100              H      47.929640      25.128285      15.467244       0.103541       2.176869 0.19107087E+02  0.22675205E+03                                 2.515321                            2.355614      -1.238667       2.224032                    0.997001       4.128002      11.595635       0.473919       1.089043      -0.759065       0.038697      -0.036003       0.023010       0.057647      -0.018936       0.011609       0.002386      -0.015500      -0.020693      -0.024156      -0.000457       0.024613              2.575945       2.697607      -0.428383       0.657628       2.390692      -0.254344       2.639536          -0.000119
          101              H      30.542001       8.331784       1.069784       0.105526       2.178391 0.18793238E+02  0.22187455E+03                                 2.506520                            2.326949      -1.263691       2.214035                    0.996767       4.099975      11.448059       0.480172       1.080446      -0.761363      -0.046598       0.023666       0.025431       0.058122      -0.014204      -0.011270       0.005788       0.024394       0.034540      -0.024488      -0.000432       0.024921              2.614414       3.287514      -0.705803      -0.166737       2.270431      -0.009277       2.285296          -0.000185
          102              H      40.706580      22.044454      22.133052       0.103541       2.176860 0.19106984E+02  0.22675057E+03                                 2.515319                            2.355612      -1.238657       2.224037                    0.997001       4.127982      11.595581       0.473918       1.089047      -0.759064       0.039574      -0.009186       0.040898       0.057647      -0.005470       0.021132       0.008443       0.001633       0.023586      -0.024157      -0.000456       0.024613              2.575944       2.796386      -0.479362       0.621583       2.416629      -0.228593       2.514818          -0.000119
          103              H      32.327183      27.965756      17.139491       0.105524       2.178458 0.18793983E+02  0.22188622E+03                                 2.506595                            2.327011      -1.263707       2.214028                    0.996767       4.100095      11.448582       0.480159       1.080462      -0.761358      -0.007100      -0.054668       0.018412       0.058121       0.013493       0.008318      -0.010328      -0.021197      -0.040996      -0.024486      -0.000431       0.024917              2.614495       2.289154      -0.153475       0.223831       3.241132      -0.705461       2.313200          -0.000185
          104              H      37.241260      22.958753      18.535426       0.103540       2.176834 0.19106810E+02  0.22674942E+03                                 2.515350                            2.355640      -1.238672       2.224030                    0.997001       4.128084      11.596127       0.473901       1.089082      -0.759053      -0.038695       0.009692      -0.041615       0.057646      -0.004632       0.021720       0.007543      -0.000921       0.023068      -0.024155      -0.000455       0.024610              2.575978       2.697643      -0.477238       0.623103       2.452056      -0.276036       2.578234          -0.000120
          105              H      22.486537       8.436688      20.653204       0.105526       2.178393 0.18793259E+02  0.22187488E+03                                 2.506523                            2.326951      -1.263691       2.214035                    0.996767       4.099975      11.448065       0.480171       1.080448      -0.761363      -0.002804       0.006581      -0.057680       0.058122       0.000567       0.003471      -0.009487      -0.027841       0.061413      -0.024488      -0.000432       0.024921              2.614416       1.913460      -0.057006       0.112971       2.348475       0.318450       3.581314          -0.000185
          106              H      39.444347      28.944144      15.467244       0.103541       2.176855 0.19106940E+02  0.22674988E+03                                 2.515313                            2.355608      -1.238658       2.224037                    0.997001       4.127980      11.595564       0.473919       1.089046      -0.759064       0.011832       0.051514       0.023010       0.057647       0.016179      -0.007871       0.008861      -0.025049      -0.020690      -0.024157      -0.000456       0.024613              2.575938       2.096424       0.081291      -0.108545       2.991861       0.696694       2.639529          -0.000121
          107              H      40.382647      20.830362       7.498687       0.105524       2.178441 0.18793799E+02  0.22188340E+03                                 2.506575                            2.326995      -1.263707       2.214028                    0.996767       4.100087      11.448525       0.480163       1.080457      -0.761360      -0.050894       0.024421       0.013836       0.058121      -0.005322      -0.000698       0.010723       0.029320      -0.054948      -0.024486      -0.000431       0.024917              2.614474       2.870199      -0.633470      -0.294645       2.695262       0.534115       2.277961          -0.000183
          108              H      38.503493      24.399534      13.406027       0.103540       2.176819 0.19106652E+02  0.22674698E+03                                 2.515334                            2.355626      -1.238672       2.224030                    0.997001       4.128076      11.596076       0.473904       1.089079      -0.759054      -0.010954      -0.052020      -0.022292       0.057646       0.015492      -0.008357       0.009260      -0.023906      -0.025961      -0.024155      -0.000455       0.024610              2.575960       2.100140       0.024259      -0.148876       3.056505       0.675166       2.571236          -0.000120
          109              H      16.397953      14.013284      17.139491       0.105526       2.178372 0.18793018E+02  0.22187111E+03                                 2.506496                            2.326928      -1.263684       2.214039                    0.996767       4.099953      11.447941       0.480177       1.080440      -0.761365       0.050896       0.021185       0.018414       0.058123       0.002432       0.004789       0.012367       0.033975      -0.040996      -0.024487      -0.000433       0.024920              2.614387       2.870101       0.488926       0.499001       2.659949       0.546538       2.313111          -0.000186
          110              H      46.667407      20.772501      18.535426       0.103543       2.176693 0.19105137E+02  0.22672254E+03                                 2.515157                            2.355472      -1.238642       2.224045                    0.997001       4.127851      11.594951       0.473941       1.089023      -0.759070       0.010955      -0.038360      -0.041615       0.057648       0.002711      -0.017393       0.015041      -0.007573       0.023062      -0.024156      -0.000458       0.024613              2.575774       2.100004       0.132254      -0.072489       3.049283       0.677563       2.578035          -0.000121
          111              H      34.294063      22.284257       1.069784       0.105524       2.178565 0.18795075E+02  0.22190204E+03                                 2.506678                            2.327082      -1.263709       2.214025                    0.996767       4.100087      11.448585       0.480151       1.080465      -0.761359       0.002803      -0.052187       0.025431       0.058121      -0.003460       0.000620      -0.012652      -0.036795       0.034543      -0.024487      -0.000430       0.024918              2.614586       1.913558      -0.087519       0.091412       3.644761      -0.139772       2.285437          -0.000184
          112              H      45.726553      24.230706      22.133052       0.103541       2.176876 0.19107168E+02  0.22675330E+03                                 2.515329                            2.355622      -1.238668       2.224032                    0.997001       4.128006      11.595661       0.473918       1.089045      -0.759064      -0.011832       0.038865       0.040898       0.057647       0.002028      -0.017878       0.014079      -0.010288       0.023587      -0.024156      -0.000457       0.024613              2.575953       2.096436       0.075240      -0.112826       3.116596       0.652604       2.514828          -0.000119
          113              H      36.445764       7.194403      17.139491       0.105524       2.178567 0.18795107E+02  0.22190254E+03                                 2.506682                            2.327086      -1.263708       2.214026                    0.996767       4.100087      11.448594       0.480150       1.080467      -0.761358      -0.043794       0.033483       0.018413       0.058121      -0.015926      -0.013104      -0.002039      -0.012775      -0.040995      -0.024487      -0.000430       0.024918              2.614590       3.136172      -0.335497      -0.722905       2.394317       0.158894       2.313280          -0.000184
          114              H      43.847683      30.028910      18.535426       0.103541       2.176870 0.19107101E+02  0.22675228E+03                                 2.515323                            2.355616      -1.238667       2.224033                    0.997001       4.128002      11.595639       0.473919       1.089044      -0.759065       0.027742       0.028666      -0.041614       0.057647       0.001921      -0.004329      -0.022584       0.008482       0.023065      -0.024156      -0.000457       0.024613              2.575947       2.926709       0.344954      -0.550594       2.222924      -0.401601       2.578208          -0.000121
          115              H      20.334836      18.557401       1.069784       0.105526       2.178384 0.18793145E+02  0.22187302E+03                                 2.506509                            2.326938      -1.263684       2.214038                    0.996767       4.099959      11.447977       0.480175       1.080442      -0.761365       0.043794       0.028522       0.025432       0.058122       0.017664       0.010648       0.006866       0.012403       0.034539      -0.024488      -0.000433       0.024920              2.614400       3.135926       0.793305       0.075338       2.421988       0.149039       2.285287          -0.000183
          116              H      41.323217      27.485004      22.133052       0.103542       2.176700 0.19105216E+02  0.22672376E+03                                 2.515166                            2.355479      -1.238643       2.224044                    0.997001       4.127854      11.594973       0.473940       1.089025      -0.759070      -0.027743      -0.029679       0.040899       0.057648       0.003441      -0.003257      -0.022521       0.008657       0.023587      -0.024156      -0.000457       0.024613              2.575783       2.926509       0.404085      -0.508713       2.286176      -0.423969       2.514663          -0.000120
          117              H      38.230946      15.255569      20.653204       0.105524       2.178454 0.18793938E+02  0.22188553E+03                                 2.506590                            2.327007      -1.263706       2.214028                    0.996767       4.100094      11.448569       0.480160       1.080460      -0.761359      -0.004298      -0.005717      -0.057679       0.058121       0.011771       0.006482       0.007746       0.014905       0.061402      -0.024486      -0.000431       0.024917              2.614490       2.190407       0.216880      -0.332284       2.071632      -0.061391       3.581430          -0.000185
          118              H      40.382363      19.687735      15.467244       0.103540       2.176832 0.19106794E+02  0.22674916E+03                                 2.515348                            2.355638      -1.238672       2.224030                    0.997001       4.128083      11.596121       0.473901       1.089082      -0.759053      -0.050528      -0.015509       0.023010       0.057646       0.002753      -0.003737      -0.011245       0.040546      -0.020685      -0.024154      -0.000455       0.024610              2.575976       2.838441       0.347097      -0.549094       2.249914      -0.442362       2.639572          -0.000120
          119              H      18.549654      24.557217       7.498687       0.105526       2.178382 0.18793138E+02  0.22187303E+03                                 2.506510                            2.326940      -1.263691       2.214035                    0.996767       4.099970      11.448027       0.480174       1.080444      -0.761364       0.004297      -0.056288       0.013835       0.058122      -0.010034      -0.008938      -0.005965      -0.023886      -0.054954      -0.024488      -0.000432       0.024921              2.614402       2.190342       0.240976      -0.315221       3.374961      -0.522206       2.277905          -0.000184
          120              H      44.788537      21.145236      13.406027       0.103541       2.176848 0.19106856E+02  0.22674860E+03                                 2.515306                            2.355601      -1.238657       2.224038                    0.997001       4.127975      11.595537       0.473920       1.089044      -0.759065       0.050529       0.016524      -0.022294       0.057647       0.002606      -0.003845      -0.011868       0.038792      -0.025959      -0.024157      -0.000456       0.024613              2.575930       2.838393       0.401982      -0.510264       2.318194      -0.466501       2.571203          -0.000118
          121              C      15.405145      20.362067       7.185981      -0.092204      42.732783 0.49153658E+03  0.11875741E+05                                10.559077                            7.319267       0.038564       1.969442                    0.999490      30.145813      86.885332       0.620284       0.408706      -1.072827      -0.036125      -0.006077      -0.005198       0.036999       0.022019       0.011533      -0.010469       0.022031      -0.001258      -0.031659       0.005971       0.025688             15.196456      10.181067      -0.289522      -0.780761      21.312601      11.312794      14.095700           0.002567
          122              C      46.449086      25.419883      13.868479      -0.093377      41.118811 0.49422724E+03  0.11962276E+05                                10.279752                            7.343460       0.032468       1.966720                    0.999496      30.244110      87.371649       0.618462       0.409172      -1.072053      -0.019212       0.033057       0.007744       0.039011       0.000907      -0.016516       0.015374      -0.035611      -0.036610      -0.031050       0.000843       0.030208             13.630705      12.061423       1.038305       8.504122      10.036982       4.267305      18.793711           0.001632
          123              C      34.279016       8.323097      21.788821      -0.092204      42.733457 0.49154253E+03  0.11875944E+05                                10.559235                            7.319339       0.038564       1.969443                    0.999490      30.146036      86.886749       0.620276       0.408709      -1.072823       0.000735      -0.014355       0.034094       0.037000       0.003049      -0.001878      -0.005194       0.036947       0.074933      -0.031659       0.005967       0.025692             15.196738       5.835600       0.572714      -0.171080      23.757054       8.912510      15.997560           0.002565
          124              C      45.938061      27.919861      15.010355      -0.093377      41.119109 0.49423036E+03  0.11962389E+05                                10.279835                            7.343505       0.032464       1.966719                    0.999496      30.244275      87.372713       0.618456       0.409175      -1.072050       0.012762      -0.036781      -0.002478       0.039011      -0.001630      -0.018308       0.015013      -0.036628      -0.021904      -0.031050       0.000843       0.030207             13.630810      11.851584       0.869085       8.384489       9.911717       4.237524      19.129128           0.001631
          125              C      22.501584      23.317063       0.584151      -0.092205      42.733443 0.49154316E+03  0.11875954E+05                                10.559229                            7.319343       0.038564       1.969442                    0.999490      30.145998      86.886404       0.620277       0.408709      -1.072824      -0.000737       0.027359      -0.024899       0.037000       0.000753      -0.003503      -0.021620      -0.009515      -0.064447      -0.031659       0.005966       0.025693             15.196752       5.835609      -0.029628      -0.596995      22.461518       9.370644      17.293129           0.002567
          126              C      39.232839      23.458519      21.319646      -0.093377      41.119179 0.49423065E+03  0.11962401E+05                                10.279860                            7.343513       0.032461       1.966718                    0.999496      30.244291      87.372860       0.618455       0.409175      -1.072049      -0.012762      -0.014596      -0.033851       0.039011       0.017799      -0.004569       0.020874      -0.020053       0.027835      -0.031047       0.000842       0.030205             13.630846      11.851629      -8.194693       1.975464      20.768461       0.399098       8.272450           0.001632
          127              C      41.375455      13.562363      16.802214      -0.092205      42.733001 0.49153905E+03  0.11875824E+05                                10.559125                            7.319293       0.038564       1.969442                    0.999490      30.145908      86.885893       0.620281       0.408706      -1.072826       0.036125      -0.006927      -0.003997       0.037000      -0.018217      -0.016917      -0.011407       0.019375      -0.009213      -0.031662       0.005972       0.025690             15.196535      10.181130       0.832500       0.012628      22.008225      11.066954      13.400250           0.002564
          128              C      38.721814      21.548622      19.343269      -0.093376      41.119402 0.49423270E+03  0.11962466E+05                                10.279910                            7.343532       0.032472       1.966722                    0.999496      30.244256      87.372881       0.618453       0.409176      -1.072049       0.019214       0.018322       0.028583       0.039011       0.015260      -0.006366       0.023303      -0.013172       0.030713      -0.031047       0.000844       0.030203             13.630953      12.061598      -8.364007       1.855808      20.503321       0.567129       8.327938           0.001631
          129              C      18.458805      15.325395      21.788821      -0.092205      42.733428 0.49154288E+03  0.11875946E+05                                10.559226                            7.319342       0.038565       1.969443                    0.999490      30.145992      86.886376       0.620277       0.408709      -1.072824      -0.012800       0.006540       0.034094       0.037000       0.014472      -0.003559       0.004223      -0.023759       0.074937      -0.031659       0.005966       0.025693             15.196750      18.780822      -8.046651       7.804022      10.812009      -4.308126      15.997419           0.002565
          130              C      43.795728      20.016705      15.010355      -0.093378      41.119191 0.49423070E+03  0.11962403E+05                                10.279862                            7.343515       0.032460       1.966717                    0.999496      30.244292      87.372860       0.618455       0.409175      -1.072049      -0.038234       0.007338      -0.002478       0.039011      -0.015049       0.022153       0.008346       0.021131      -0.021900      -0.031047       0.000842       0.030205             13.630850       9.644072       0.405458      -0.522458      12.119303      -9.379972      19.129176           0.001631
          131              C      38.321795      25.651162       7.185981      -0.092205      42.732977 0.49153906E+03  0.11875824E+05                                10.559118                            7.319293       0.038563       1.969442                    0.999490      30.145909      86.885873       0.620282       0.408706      -1.072826       0.012800       0.034324      -0.005198       0.037000      -0.001472      -0.014834      -0.004757      -0.049157      -0.001254      -0.031662       0.005972       0.025691             15.196518      18.780424      -4.675399      10.187545      12.713379      -4.980329      14.095752           0.002566
          132              C      41.375172      20.824133      13.868479      -0.093376      41.119401 0.49423302E+03  0.11962475E+05                                10.279910                            7.343535       0.032472       1.966722                    0.999496      30.244257      87.372879       0.618453       0.409176      -1.072049       0.038234       0.000112       0.007746       0.039011      -0.015879       0.021564       0.006613       0.016222      -0.036615      -0.031047       0.000843       0.030203             13.630949       9.644095       0.357421      -0.556416      12.454720      -9.498630      18.794032           0.001632
          133              C      19.447923       6.560065      16.802214      -0.092204      42.732807 0.49153677E+03  0.11875747E+05                                10.559082                            7.319269       0.038565       1.969443                    0.999490      30.145813      86.885344       0.620284       0.408706      -1.072827      -0.024061      -0.027822      -0.003996       0.036999       0.017498      -0.001421       0.020352       0.021857      -0.009215      -0.031659       0.005971       0.025688             15.196469      18.330299      -5.537574       9.577866      13.858908      -5.544461      13.400199           0.002565
          134              C      41.886197      29.451778      19.343269      -0.093377      41.118813 0.49422697E+03  0.11962269E+05                                10.279753                            7.343458       0.032468       1.966720                    0.999496      30.244111      87.371675       0.618462       0.409172      -1.072053       0.006260      -0.025799       0.028585       0.039011      -0.013340       0.023363      -0.006145      -0.019858       0.030695      -0.031050       0.000843       0.030208             13.630709      25.635866       0.526656      -0.436812       6.928477      -1.890680       8.327784           0.001631
          135              C      37.332677      18.027967       0.584151      -0.092204      42.733449 0.49154243E+03  0.11875940E+05                                10.559231                            7.319337       0.038564       1.969443                    0.999490      30.146032      86.886709       0.620277       0.408709      -1.072823       0.024061      -0.013043      -0.024899       0.037000      -0.004496      -0.016973       0.013842       0.003450      -0.064446      -0.031659       0.005967       0.025692             15.196730      18.330727      -7.184456       8.413599       9.966449      -4.168255      17.293013           0.002567
          136              C      43.284703      28.054269      21.319646      -0.093377      41.119107 0.49423000E+03  0.11962378E+05                                10.279834                            7.343501       0.032464       1.966719                    0.999496      30.244272      87.372691       0.618457       0.409174      -1.072050      -0.006260       0.018350      -0.033852       0.039011      -0.017584       0.020360      -0.006483      -0.020814       0.027830      -0.031050       0.000843       0.030207             13.630814      25.636024       0.236227      -0.642095       6.984001      -1.910335       8.272417           0.001632
          137              C      24.347521      29.051014      16.802214      -0.092204      42.733439 0.49154250E+03  0.11875943E+05                                10.559230                            7.319337       0.038565       1.969443                    0.999490      30.146030      86.886713       0.620277       0.408709      -1.072823      -0.012064       0.034749      -0.003997       0.037000       0.000715       0.018333      -0.008947      -0.041242      -0.009219      -0.031659       0.005967       0.025692             15.196729      19.772656       4.705094      -9.590720      12.417108      -5.522635      13.400423           0.002566
          138              C      47.148339      22.759764      19.343269      -0.093377      41.119117 0.49422982E+03  0.11962373E+05                                10.279837                            7.343500       0.032464       1.966719                    0.999496      30.244272      87.372705       0.618457       0.409174      -1.072050      -0.025472       0.007478       0.028585       0.039011      -0.001931      -0.017004      -0.017163       0.033025       0.030699      -0.031050       0.000843       0.030207             13.630820      11.149342       7.837269      -1.419046      21.415233       1.323597       8.327883           0.001632
          139              C      25.336639       7.828412       0.584151      -0.092204      42.732793 0.49153677E+03  0.11875747E+05                                10.559078                            7.319269       0.038565       1.969442                    0.999490      30.145815      86.885344       0.620284       0.408706      -1.072827      -0.023325      -0.014316      -0.024898       0.036999       0.003739       0.020474       0.007776       0.006059      -0.064447      -0.031659       0.005971       0.025688             15.196458      18.279001       7.213858      -7.816503      10.017551      -5.202193      17.292822           0.002566
          140              C      45.238807      22.247377      21.319646      -0.093377      41.118798 0.49422720E+03  0.11962275E+05                                10.279750                            7.343459       0.032468       1.966720                    0.999496      30.244110      87.371668       0.618462       0.409172      -1.072053       0.019022      -0.003754      -0.033851       0.039011      -0.000222      -0.015796      -0.014395       0.040857       0.027833      -0.031050       0.000843       0.030208             13.630702      11.442297       7.958376      -1.333291      21.177488       1.511249       8.272321           0.001632
          141              C      32.433079      25.524951      21.788821      -0.092205      42.732974 0.49153866E+03  0.11875813E+05                                10.559119                            7.319289       0.038564       1.969442                    0.999490      30.145906      86.885884       0.620282       0.408706      -1.072826       0.012064       0.007815       0.034094       0.037000      -0.017528       0.005435       0.000969      -0.013193       0.074930      -0.031662       0.005972       0.025690             15.196523      19.772402       7.473732      -7.632791       9.819850      -4.604326      15.997315           0.002566
          142              C      38.022561      25.823597      15.010355      -0.093376      41.119375 0.49423253E+03  0.11962461E+05                                10.279904                            7.343530       0.032472       1.966722                    0.999496      30.244254      87.372861       0.618454       0.409176      -1.072049       0.025474       0.029442      -0.002476       0.039011       0.016668      -0.003850      -0.023365       0.015482      -0.021895      -0.031047       0.000844       0.030203             13.630938      11.149435      -1.274560      -7.862152      10.614047       5.142485      19.129332           0.001630
          143              C      31.443961       3.160213       7.185981      -0.092205      42.733451 0.49154363E+03  0.11875968E+05                                10.559231                            7.319349       0.038564       1.969442                    0.999490      30.145996      86.886383       0.620276       0.408709      -1.072824       0.023325      -0.028247      -0.005199       0.037000      -0.020552       0.003295       0.015223       0.027122      -0.001263      -0.031659       0.005966       0.025693             15.196755      18.279368       4.965005      -9.407035      13.214896      -6.332706      14.096000           0.002566
          144              C      39.932093      27.516147      13.868479      -0.093378      41.119179 0.49423107E+03  0.11962413E+05                                10.279860                            7.343518       0.032460       1.966717                    0.999496      30.244290      87.372838       0.618455       0.409175      -1.072049      -0.019022      -0.033167       0.007744       0.039011       0.014961      -0.005060      -0.021989       0.019373      -0.036612      -0.031047       0.000842       0.030205             13.630843      11.442437      -1.395716      -7.947744      10.656241       5.231135      18.793851           0.001631
          145              C      31.443961      29.622082      15.994602      -0.092204      42.732808 0.49153690E+03  0.11875751E+05                                10.559082                            7.319271       0.038564       1.969442                    0.999490      30.145816      86.885352       0.620284       0.408706      -1.072827       0.023325       0.028247       0.005198       0.036999       0.020549      -0.003300       0.015223       0.027122      -0.001258      -0.031659       0.005971       0.025688             15.196469      18.279001      -4.964865       9.406796      13.214697      -6.332563      14.095709           0.002565
          146              C      11.541793       5.266148       9.312104      -0.093377      41.118800 0.49422748E+03  0.11962283E+05                                10.279751                            7.343462       0.032467       1.966720                    0.999496      30.244111      87.371659       0.618462       0.409172      -1.072053      -0.019022       0.033167      -0.007744       0.039011      -0.014967       0.005057      -0.021990       0.019376      -0.036610      -0.031050       0.000843       0.030208             13.630702      11.442292       1.395757       7.947653      10.656113       5.231126      18.793701           0.001631
          147              C      32.433079       7.257344       1.391762      -0.092204      42.733423 0.49154205E+03  0.11875929E+05                                10.559227                            7.319333       0.038565       1.969443                    0.999490      30.146026      86.886688       0.620277       0.408708      -1.072823       0.012064      -0.007814      -0.034094       0.037000       0.017523      -0.005437       0.000971      -0.013192       0.074932      -0.031659       0.005967       0.025692             15.196727      19.772660      -7.473857       7.632912       9.819973      -4.604408      15.997547           0.002566
          148              C       9.632261       6.958698       8.170228      -0.093377      41.119087 0.49422953E+03  0.11962364E+05                                10.279830                            7.343497       0.032464       1.966719                    0.999496      30.244268      87.372682       0.618457       0.409174      -1.072050       0.025472      -0.029443       0.002478       0.039011      -0.016676       0.003847      -0.023362       0.015491      -0.021904      -0.031050       0.000843       0.030207             13.630809      11.149334       1.274530       7.862055      10.613961       5.142416      19.129133           0.001632
          149              C      25.336639      24.953883      22.596432      -0.092205      42.733445 0.49154350E+03  0.11875964E+05                                10.559231                            7.319348       0.038565       1.969443                    0.999490      30.145996      86.886401       0.620276       0.408709      -1.072824      -0.023325       0.014317       0.024899       0.037000      -0.003744      -0.020475       0.007777       0.006061      -0.064447      -0.031659       0.005966       0.025693             15.196751      18.279378      -7.214040       7.816721      10.017744      -5.202334      17.293133           0.002566
          150              C      16.848507      10.534918       1.860937      -0.093377      41.119192 0.49423128E+03  0.11962420E+05                                10.279864                            7.343521       0.032460       1.966717                    0.999496      30.244294      87.372870       0.618454       0.409176      -1.072049       0.019022       0.003754       0.033851       0.039011       0.000216       0.015793      -0.014394       0.040855       0.027836      -0.031047       0.000842       0.030205             13.630845      11.442443      -7.958448       1.333356      21.177646       1.511251       8.272447           0.001631
          151              C      24.347521       3.731281       6.378369      -0.092205      42.732997 0.49153931E+03  0.11875832E+05                                10.559124                            7.319296       0.038563       1.969442                    0.999490      30.145908      86.885882       0.620281       0.408707      -1.072826      -0.012064      -0.034749       0.003997       0.037000      -0.000719      -0.018337      -0.008947      -0.041241      -0.009214      -0.031662       0.005972       0.025691             15.196529      19.772412      -4.705025       9.590572      12.416929      -5.522533      13.400245           0.002565
          152              C      18.758039      10.022531       3.837314      -0.093376      41.119408 0.49423303E+03  0.11962475E+05                                10.279911                            7.343536       0.032472       1.966722                    0.999496      30.244258      87.372879       0.618453       0.409176      -1.072048      -0.025474      -0.007479      -0.028583       0.039011       0.001926       0.016998      -0.017165       0.033018       0.030713      -0.031047       0.000844       0.030203             13.630950      11.149440      -7.837371       1.419044      21.415474       1.323620       8.327936           0.001632
          153              C      34.279016      24.459198       1.391762      -0.092205      42.733458 0.49154361E+03  0.11875967E+05                                10.559233                            7.319350       0.038564       1.969442                    0.999490      30.145999      86.886400       0.620276       0.408709      -1.072824       0.000737       0.014355      -0.034093       0.037000      -0.003052       0.001877      -0.005194       0.036946       0.074937      -0.031659       0.005966       0.025693             15.196757       5.835614      -0.572730       0.171063      23.757246       8.912550      15.997412           0.002566
          154              C      17.547761       4.862434       8.170228      -0.093377      41.119200 0.49423133E+03  0.11962421E+05                                10.279864                            7.343520       0.032460       1.966717                    0.999496      30.244293      87.372852       0.618454       0.409175      -1.072049       0.012762       0.036781       0.002478       0.039011       0.001625       0.018304       0.015012      -0.036632      -0.021901      -0.031047       0.000842       0.030205             13.630848      11.851639      -0.869078      -8.384525       9.911736       4.237515      19.129171           0.001631
          155              C      15.405145      12.420228      15.994602      -0.092205      42.732986 0.49153885E+03  0.11875819E+05                                10.559123                            7.319292       0.038564       1.969442                    0.999490      30.145907      86.885894       0.620282       0.408707      -1.072826      -0.036125       0.006077       0.005198       0.037000      -0.022022      -0.011537      -0.010469       0.022028      -0.001255      -0.031662       0.005972       0.025690             15.196530      10.181132       0.289408       0.780682      21.312697      11.312850      14.095761           0.002565
          156              C      18.058786       7.362412       9.312104      -0.093376      41.119387 0.49423287E+03  0.11962471E+05                                10.279907                            7.343534       0.032471       1.966722                    0.999496      30.244255      87.372868       0.618453       0.409176      -1.072049      -0.019214      -0.033056      -0.007746       0.039011      -0.000915       0.016510       0.015368      -0.035615      -0.036615      -0.031047       0.000844       0.030203             13.630942      12.061590      -1.038326      -8.504254      10.037215       4.267444      18.794019           0.001630
          157              C      41.375455      19.219932       6.378369      -0.092204      42.732791 0.49153680E+03  0.11875748E+05                                10.559078                            7.319270       0.038563       1.969442                    0.999490      30.145813      86.885328       0.620284       0.408706      -1.072827       0.036125       0.006926       0.003997       0.036999       0.018213       0.016915      -0.011407       0.019379      -0.009215      -0.031659       0.005971       0.025688             15.196456      10.181065      -0.832612      -0.012708      22.008112      11.066894      13.400192           0.002567
          158              C      10.331514      11.233673       3.837314      -0.093377      41.118808 0.49422697E+03  0.11962268E+05                                10.279752                            7.343458       0.032467       1.966720                    0.999496      30.244106      87.371642       0.618462       0.409172      -1.072053       0.019212      -0.018320      -0.028585       0.039011      -0.015269       0.006360       0.023306      -0.013176       0.030695      -0.031050       0.000843       0.030208             13.630709      12.061424       8.363868      -1.855783      20.502920       0.567043       8.327782           0.001632
          159              C      22.501584       9.465232      22.596432      -0.092204      42.733426 0.49154203E+03  0.11875929E+05                                10.559228                            7.319333       0.038566       1.969443                    0.999490      30.146022      86.886678       0.620277       0.408708      -1.072823      -0.000735      -0.027359       0.024899       0.037000      -0.000754       0.003501      -0.021620      -0.009513      -0.064446      -0.031659       0.005967       0.025692             15.196729       5.835595       0.029607       0.596984      22.461583       9.370516      17.293009           0.002566
          160              C      10.842539       9.323776       1.860937      -0.093377      41.119080 0.49422987E+03  0.11962374E+05                                10.279830                            7.343500       0.032465       1.966719                    0.999496      30.244268      87.372684       0.618457       0.409174      -1.072050      -0.012762       0.014596       0.033852       0.039011      -0.017805       0.004566       0.020874      -0.020050       0.027830      -0.031050       0.000843       0.030207             13.630802      11.851574       8.194660      -1.975445      20.768414       0.399104       8.272419           0.001632
          161              C      19.447923      26.222230       6.378369      -0.092204      42.733432 0.49154230E+03  0.11875936E+05                                10.559228                            7.319335       0.038565       1.969443                    0.999490      30.146024      86.886677       0.620277       0.408708      -1.072823      -0.024061       0.027822       0.003997       0.037000      -0.017501       0.001419       0.020350       0.021859      -0.009218      -0.031659       0.005967       0.025692             15.196727      18.330717       5.537598      -9.578100      13.859042      -5.544495      13.400423           0.002566
          162              C      13.495897       3.330517       3.837314      -0.093377      41.119101 0.49422982E+03  0.11962373E+05                                10.279833                            7.343500       0.032463       1.966719                    0.999496      30.244272      87.372693       0.618457       0.409174      -1.072050       0.006260       0.025799      -0.028585       0.039011       0.013335      -0.023365      -0.006145      -0.019857       0.030699      -0.031050       0.000843       0.030207             13.630811      25.636014      -0.526625       0.436743       6.928539      -1.890726       8.327879           0.001632
          163              C      37.332677      14.754328      22.596432      -0.092204      42.732827 0.49153699E+03  0.11875754E+05                                10.559086                            7.319273       0.038565       1.969442                    0.999490      30.145817      86.885355       0.620283       0.408706      -1.072827       0.024061       0.013042       0.024898       0.036999       0.004493       0.016971       0.013843       0.003446      -0.064447      -0.031659       0.005971       0.025688             15.196476      18.330310       7.184243      -8.413510       9.966259      -4.168208      17.292858           0.002565
          164              C      14.894403       4.728026       1.860937      -0.093377      41.118827 0.49422753E+03  0.11962285E+05                                10.279756                            7.343464       0.032468       1.966720                    0.999496      30.244113      87.371672       0.618461       0.409172      -1.072053      -0.006259      -0.018351       0.033851       0.039011       0.017581      -0.020365      -0.006482      -0.020812       0.027833      -0.031050       0.000843       0.030208             13.630714      25.635881      -0.236285       0.642151       6.983940      -1.910284       8.272320           0.001631
          165              C      18.458805      17.456900       1.391762      -0.092205      42.732983 0.49153863E+03  0.11875812E+05                                10.559121                            7.319290       0.038563       1.969442                    0.999490      30.145906      86.885876       0.620282       0.408706      -1.072826      -0.012800      -0.006540      -0.034094       0.037000      -0.014477       0.003557       0.004222      -0.023762       0.074930      -0.031662       0.005972       0.025690             15.196528      18.780445       8.046453      -7.803867      10.811826      -4.308031      15.997314           0.002567
          166              C      15.405428      12.765590       8.170228      -0.093376      41.119382 0.49423279E+03  0.11962469E+05                                10.279907                            7.343534       0.032472       1.966722                    0.999496      30.244256      87.372878       0.618453       0.409176      -1.072049      -0.038234      -0.007341       0.002476       0.039011       0.015038      -0.022159       0.008348       0.021129      -0.021895      -0.031047       0.000844       0.030203             13.630941       9.644097      -0.405452       0.522450      12.119389      -9.380066      19.129336           0.001632
          167              C      38.321795       7.131133      15.994602      -0.092205      42.733442 0.49154342E+03  0.11875962E+05                                10.559231                            7.319348       0.038565       1.969442                    0.999490      30.145999      86.886419       0.620276       0.408709      -1.072824       0.012800      -0.034324       0.005199       0.037000       0.001468       0.014831      -0.004758      -0.049159      -0.001263      -0.031659       0.005966       0.025693             15.196752      18.780818       4.675484     -10.187791      12.713444      -4.980383      14.095993           0.002565
          168              C      12.984872      11.958162       9.312104      -0.093378      41.119197 0.49423091E+03  0.11962409E+05                                10.279863                            7.343516       0.032460       1.966717                    0.999496      30.244292      87.372858       0.618455       0.409175      -1.072049       0.038234      -0.000110      -0.007744       0.039011       0.015869      -0.021573       0.006612       0.016228      -0.036611      -0.031047       0.000842       0.030205             13.630851       9.644068      -0.357424       0.556422      12.454619      -9.498525      18.793866           0.001631
          169              C      41.375455      12.420228      15.994602      -0.092204      42.732810 0.49153685E+03  0.11875750E+05                                10.559083                            7.319271       0.038564       1.969442                    0.999490      30.145820      86.885375       0.620284       0.408706      -1.072827       0.036125       0.006077       0.005198       0.036999       0.022019       0.011533      -0.010469       0.022031      -0.001258      -0.031659       0.005971       0.025688             15.196469      10.181074      -0.289521      -0.780761      21.312623      11.312805      14.095710           0.002565
          170              C      10.331514       7.362412       9.312104      -0.093377      41.118817 0.49422718E+03  0.11962274E+05                                10.279754                            7.343460       0.032467       1.966720                    0.999496      30.244111      87.371664       0.618462       0.409172      -1.072053       0.019212      -0.033057      -0.007744       0.039011       0.000907      -0.016516       0.015374      -0.035611      -0.036610      -0.031050       0.000843       0.030208             13.630712      12.061427       1.038306       8.504128      10.036987       4.267309      18.793722           0.001631
          171              C      22.501584      24.459198       1.391762      -0.092204      42.733445 0.49154224E+03  0.11875935E+05                                10.559231                            7.319335       0.038564       1.969443                    0.999490      30.146029      86.886701       0.620277       0.408708      -1.072823      -0.000735       0.014355      -0.034094       0.037000       0.003049      -0.001878      -0.005194       0.036947       0.074932      -0.031659       0.005967       0.025692             15.196736       5.835597       0.572713      -0.171079      23.757060       8.912509      15.997551           0.002567
          172              C      10.842539       4.862434       8.170228      -0.093377      41.119105 0.49423030E+03  0.11962387E+05                                10.279834                            7.343504       0.032463       1.966719                    0.999496      30.244273      87.372696       0.618456       0.409174      -1.072050      -0.012762       0.036781       0.002478       0.039011      -0.001630      -0.018308       0.015013      -0.036628      -0.021904      -0.031050       0.000843       0.030207             13.630810      11.851584       0.869085       8.384490       9.911716       4.237524      19.129129           0.001632
          173              C      34.279016       9.465232      22.596432      -0.092205      42.733486 0.49154391E+03  0.11875977E+05                                10.559239                            7.319353       0.038564       1.969442                    0.999490      30.146007      86.886452       0.620276       0.408709      -1.072823       0.000737      -0.027359       0.024899       0.037000       0.000753      -0.003503      -0.021621      -0.009515      -0.064447      -0.031660       0.005966       0.025693             15.196769       5.835617      -0.029628      -0.596996      22.461531       9.370669      17.293159           0.002566
          174              C      17.547761       9.323776       1.860937      -0.093378      41.119209 0.49423144E+03  0.11962425E+05                                10.279867                            7.343522       0.032460       1.966717                    0.999496      30.244300      87.372891       0.618454       0.409176      -1.072049       0.012762       0.014596       0.033851       0.039011       0.017799      -0.004569       0.020874      -0.020053       0.027836      -0.031047       0.000842       0.030205             13.630851      11.851639      -8.194700       1.975465      20.768464       0.399088       8.272450           0.001631
          175              C      15.405145      19.219932       6.378369      -0.092205      42.732990 0.49153903E+03  0.11875823E+05                                10.559121                            7.319292       0.038563       1.969442                    0.999490      30.145909      86.885888       0.620282       0.408706      -1.072826      -0.036125       0.006927       0.003997       0.037000      -0.018217      -0.016917      -0.011407       0.019375      -0.009213      -0.031662       0.005972       0.025690             15.196526      10.181127       0.832500       0.012628      22.008208      11.066945      13.400244           0.002567
          176              C      18.058786      11.233673       3.837314      -0.093377      41.119397 0.49423290E+03  0.11962472E+05                                10.279909                            7.343535       0.032471       1.966721                    0.999496      30.244259      87.372893       0.618453       0.409176      -1.072048      -0.019214      -0.018322      -0.028583       0.039011       0.015260      -0.006366       0.023303      -0.013172       0.030713      -0.031047       0.000844       0.030203             13.630945      12.061592      -8.363998       1.855806      20.503308       0.567129       8.327937           0.001632
          177              C      38.321795      17.456900       1.391762      -0.092205      42.733441 0.49154327E+03  0.11875957E+05                                10.559229                            7.319346       0.038563       1.969442                    0.999490      30.145999      86.886402       0.620276       0.408709      -1.072824       0.012800      -0.006540      -0.034093       0.037000       0.014472      -0.003559       0.004223      -0.023759       0.074937      -0.031659       0.005966       0.025693             15.196749      18.780822      -8.046648       7.804020      10.812009      -4.308124      15.997415           0.002567
          178              C      12.984872      12.765590       8.170228      -0.093378      41.119189 0.49423076E+03  0.11962405E+05                                10.279863                            7.343516       0.032460       1.966717                    0.999496      30.244292      87.372863       0.618455       0.409175      -1.072049       0.038234      -0.007338       0.002478       0.039011      -0.015049       0.022153       0.008346       0.021131      -0.021901      -0.031047       0.000842       0.030205             13.630849       9.644071       0.405460      -0.522461      12.119303      -9.379970      19.129173           0.001632
          179              C      18.458805       7.131133      15.994602      -0.092205      42.732992 0.49153902E+03  0.11875824E+05                                10.559123                            7.319293       0.038564       1.969442                    0.999490      30.145910      86.885900       0.620281       0.408707      -1.072826      -0.012800      -0.034324       0.005198       0.037000      -0.001472      -0.014834      -0.004757      -0.049157      -0.001255      -0.031662       0.005972       0.025690             15.196531      18.780440      -4.675405      10.187555      12.713391      -4.980335      14.095761           0.002565
          180              C      15.405428      11.958162       9.312104      -0.093377      41.119399 0.49423305E+03  0.11962476E+05                                10.279910                            7.343536       0.032472       1.966722                    0.999496      30.244258      87.372884       0.618453       0.409176      -1.072048      -0.038234      -0.000112      -0.007746       0.039011      -0.015879       0.021564       0.006614       0.016222      -0.036615      -0.031047       0.000844       0.030203             13.630947       9.644096       0.357419      -0.556414      12.454718      -9.498627      18.794028           0.001631
          181              C      37.332677      26.222230       6.378369      -0.092204      42.732819 0.49153719E+03  0.11875759E+05                                10.559083                            7.319274       0.038563       1.969442                    0.999490      30.145818      86.885344       0.620284       0.408706      -1.072827       0.024061       0.027822       0.003997       0.036999       0.017498      -0.001421       0.020352       0.021857      -0.009215      -0.031659       0.005971       0.025688             15.196467      18.330292      -5.537580       9.577862      13.858909      -5.544465      13.400201           0.002566
          182              C      14.894403       3.330517       3.837314      -0.093377      41.118835 0.49422747E+03  0.11962283E+05                                10.279757                            7.343463       0.032466       1.966719                    0.999496      30.244117      87.371684       0.618462       0.409172      -1.072053      -0.006259       0.025799      -0.028585       0.039011      -0.013340       0.023364      -0.006145      -0.019858       0.030695      -0.031050       0.000843       0.030208             13.630715      25.635884       0.526662      -0.436822       6.928479      -1.890675       8.327783           0.001632
          183              C      19.447923      14.754328      22.596432      -0.092205      42.733446 0.49154217E+03  0.11875933E+05                                10.559231                            7.319334       0.038565       1.969443                    0.999490      30.146029      86.886710       0.620277       0.408708      -1.072823      -0.024061       0.013043       0.024899       0.037000      -0.004496      -0.016973       0.013842       0.003450      -0.064446      -0.031659       0.005967       0.025692             15.196735      18.330736      -7.184463       8.413600       9.966453      -4.168256      17.293014           0.002565
          184              C      13.495897       4.728026       1.860937      -0.093377      41.119100 0.49422998E+03  0.11962378E+05                                10.279833                            7.343501       0.032464       1.966719                    0.999496      30.244273      87.372702       0.618457       0.409174      -1.072050       0.006260      -0.018351       0.033852       0.039011      -0.017584       0.020360      -0.006483      -0.020814       0.027830      -0.031050       0.000843       0.030207             13.630809      25.636010       0.236220      -0.642086       6.984001      -1.910335       8.272417           0.001631
          185              C      32.433079       3.731281       6.378369      -0.092205      42.733437 0.49154249E+03  0.11875942E+05                                10.559229                            7.319337       0.038564       1.969443                    0.999490      30.146031      86.886710       0.620277       0.408708      -1.072823       0.012064      -0.034749       0.003997       0.037000       0.000715       0.018333      -0.008947      -0.041242      -0.009218      -0.031659       0.005967       0.025692             15.196727      19.772649       4.705094      -9.590718      12.417109      -5.522636      13.400423           0.002566
          186              C       9.632261      10.022531       3.837314      -0.093377      41.119100 0.49422964E+03  0.11962367E+05                                10.279832                            7.343498       0.032464       1.966719                    0.999496      30.244269      87.372685       0.618457       0.409174      -1.072050       0.025472      -0.007478      -0.028585       0.039011      -0.001931      -0.017004      -0.017163       0.033025       0.030699      -0.031050       0.000843       0.030207             13.630812      11.149337       7.837263      -1.419047      21.415218       1.323595       8.327881           0.001632
          187              C      31.443961      24.953883      22.596432      -0.092204      42.732816 0.49153703E+03  0.11875755E+05                                10.559084                            7.319272       0.038564       1.969442                    0.999490      30.145818      86.885362       0.620284       0.408706      -1.072827       0.023325       0.014316       0.024898       0.036999       0.003739       0.020474       0.007776       0.006059      -0.064447      -0.031659       0.005971       0.025688             15.196469      18.279007       7.213859      -7.816515      10.017555      -5.202200      17.292844           0.002566
          188              C      11.541793      10.534918       1.860937      -0.093377      41.118805 0.49422748E+03  0.11962283E+05                                10.279753                            7.343463       0.032468       1.966720                    0.999496      30.244109      87.371658       0.618462       0.409172      -1.072053      -0.019022       0.003754       0.033851       0.039011      -0.000222      -0.015796      -0.014395       0.040857       0.027833      -0.031050       0.000843       0.030208             13.630704      11.442294       7.958375      -1.333284      21.177500       1.511256       8.272320           0.001632
          189              C      24.347521       7.257344       1.391762      -0.092205      42.732993 0.49153906E+03  0.11875824E+05                                10.559123                            7.319294       0.038564       1.969442                    0.999490      30.145908      86.885876       0.620281       0.408707      -1.072826      -0.012064      -0.007815      -0.034094       0.037000      -0.017528       0.005435       0.000969      -0.013193       0.074930      -0.031662       0.005972       0.025690             15.196531      19.772427       7.473744      -7.632800       9.819861      -4.604331      15.997306           0.002565
          190              C      18.758039       6.958698       8.170228      -0.093377      41.119396 0.49423296E+03  0.11962473E+05                                10.279909                            7.343536       0.032471       1.966721                    0.999496      30.244258      87.372875       0.618453       0.409176      -1.072048      -0.025474      -0.029442       0.002476       0.039011       0.016668      -0.003850      -0.023365       0.015482      -0.021895      -0.031047       0.000844       0.030203             13.630946      11.149437      -1.274567      -7.862154      10.614054       5.142496      19.129347           0.001631
          191              C      25.336639      29.622082      15.994602      -0.092205      42.733459 0.49154368E+03  0.11875970E+05                                10.559233                            7.319349       0.038565       1.969442                    0.999490      30.146001      86.886419       0.620276       0.408709      -1.072824      -0.023325       0.028247       0.005199       0.037000      -0.020552       0.003295       0.015223       0.027122      -0.001263      -0.031659       0.005966       0.025693             15.196757      18.279376       4.965001      -9.407037      13.214896      -6.332702      14.095999           0.002565
          192              C      16.848507       5.266148       9.312104      -0.093378      41.119182 0.49423115E+03  0.11962416E+05                                10.279860                            7.343518       0.032459       1.966717                    0.999496      30.244296      87.372868       0.618455       0.409175      -1.072049       0.019022       0.033167      -0.007744       0.039011       0.014961      -0.005060      -0.021989       0.019373      -0.036612      -0.031047       0.000842       0.030205             13.630841      11.442440      -1.395711      -7.947744      10.656238       5.231127      18.793846           0.001631
          193              C      25.336639       3.160213       7.185981      -0.092204      42.732820 0.49153723E+03  0.11875761E+05                                10.559084                            7.319274       0.038563       1.969442                    0.999490      30.145822      86.885374       0.620283       0.408706      -1.072827      -0.023325      -0.028247      -0.005198       0.036999       0.020549      -0.003300       0.015223       0.027122      -0.001258      -0.031659       0.005971       0.025688             15.196469      18.278999      -4.964865       9.406795      13.214695      -6.332562      14.095711           0.002565
          194              C      45.238807      27.516147      13.868479      -0.093377      41.118807 0.49422758E+03  0.11962286E+05                                10.279752                            7.343463       0.032467       1.966720                    0.999496      30.244115      87.371683       0.618462       0.409172      -1.072053       0.019022      -0.033167       0.007744       0.039011      -0.014967       0.005057      -0.021990       0.019376      -0.036610      -0.031050       0.000843       0.030208             13.630702      11.442292       1.395756       7.947652      10.656114       5.231127      18.793701           0.001632
          195              C      24.347521      25.524951      21.788821      -0.092205      42.733441 0.49154235E+03  0.11875939E+05                                10.559231                            7.319336       0.038565       1.969443                    0.999490      30.146034      86.886735       0.620277       0.408709      -1.072823      -0.012064       0.007814       0.034094       0.037000       0.017523      -0.005437       0.000971      -0.013192       0.074932      -0.031659       0.005967       0.025692             15.196731      19.772667      -7.473858       7.632914       9.819975      -4.604409      15.997552           0.002566
          196              C      47.148339      25.823597      15.010355      -0.093377      41.119103 0.49422992E+03  0.11962376E+05                                10.279833                            7.343501       0.032464       1.966719                    0.999496      30.244275      87.372703       0.618457       0.409174      -1.072050      -0.025472       0.029443      -0.002478       0.039011      -0.016676       0.003847      -0.023362       0.015491      -0.021904      -0.031050       0.000843       0.030207             13.630810      11.149333       1.274532       7.862052      10.613963       5.142418      19.129132           0.001632
          197              C      31.443961       7.828412       0.584151      -0.092205      42.733452 0.49154349E+03  0.11875964E+05                                10.559231                            7.319347       0.038564       1.969442                    0.999490      30.145998      86.886400       0.620276       0.408709      -1.072824       0.023325      -0.014317      -0.024899       0.037000      -0.003744      -0.020475       0.007777       0.006061      -0.064447      -0.031660       0.005966       0.025693             15.196755      18.279383      -7.214044       7.816723      10.017747      -5.202336      17.293134           0.002566
          198              C      39.932093      22.247377      21.319646      -0.093378      41.119195 0.49423095E+03  0.11962410E+05                                10.279864                            7.343516       0.032460       1.966717                    0.999496      30.244293      87.372868       0.618455       0.409175      -1.072049      -0.019022      -0.003754      -0.033851       0.039011       0.000216       0.015793      -0.014394       0.040855       0.027836      -0.031047       0.000842       0.030205             13.630853      11.442449      -7.958457       1.333360      21.177659       1.511252       8.272450           0.001632
          199              C      32.433079      29.051014      16.802214      -0.092205      42.733001 0.49153915E+03  0.11875827E+05                                10.559124                            7.319293       0.038564       1.969442                    0.999490      30.145912      86.885907       0.620282       0.408706      -1.072826       0.012064       0.034749      -0.003997       0.037000      -0.000719      -0.018337      -0.008947      -0.041241      -0.009214      -0.031662       0.005972       0.025690             15.196532      19.772409      -4.705027       9.590571      12.416942      -5.522539      13.400245           0.002565
          200              C      38.022561      22.759764      19.343269      -0.093377      41.119406 0.49423269E+03  0.11962466E+05                                10.279911                            7.343533       0.032472       1.966722                    0.999496      30.244257      87.372888       0.618453       0.409176      -1.072048       0.025474       0.007479       0.028583       0.039011       0.001926       0.016998      -0.017165       0.033018       0.030713      -0.031047       0.000844       0.030203             13.630954      11.149448      -7.837377       1.419051      21.415475       1.323616       8.327941           0.001631
          201              C      22.501584       8.323097      21.788821      -0.092205      42.733448 0.49154323E+03  0.11875956E+05                                10.559231                            7.319345       0.038565       1.969443                    0.999490      30.145997      86.886404       0.620276       0.408709      -1.072824      -0.000737      -0.014355       0.034094       0.037000      -0.003052       0.001877      -0.005194       0.036946       0.074937      -0.031659       0.005966       0.025693             15.196757       5.835610      -0.572730       0.171064      23.757236       8.912547      15.997424           0.002566
          202              C      39.232839      27.919861      15.010355      -0.093378      41.119192 0.49423111E+03  0.11962414E+05                                10.279861                            7.343517       0.032460       1.966717                    0.999496      30.244294      87.372859       0.618455       0.409175      -1.072049      -0.012762      -0.036781      -0.002478       0.039011       0.001625       0.018304       0.015012      -0.036632      -0.021901      -0.031047       0.000842       0.030205             13.630845      11.851630      -0.869077      -8.384517       9.911742       4.237521      19.129162           0.001630
          203              C      41.375455      20.362067       7.185981      -0.092205      42.732987 0.49153908E+03  0.11875824E+05                                10.559120                            7.319293       0.038563       1.969442                    0.999490      30.145910      86.885878       0.620282       0.408706      -1.072826       0.036125      -0.006077      -0.005198       0.037000      -0.022022      -0.011537      -0.010469       0.022029      -0.001254      -0.031662       0.005972       0.025690             15.196522      10.181125       0.289413       0.780685      21.312684      11.312843      14.095757           0.002567
          204              C      38.721814      25.419883      13.868479      -0.093377      41.119397 0.49423295E+03  0.11962473E+05                                10.279909                            7.343535       0.032471       1.966721                    0.999496      30.244257      87.372869       0.618453       0.409176      -1.072049       0.019214       0.033056       0.007746       0.039011      -0.000915       0.016510       0.015368      -0.035615      -0.036615      -0.031047       0.000844       0.030203             13.630946      12.061597      -1.038326      -8.504262      10.037213       4.267442      18.794028           0.001631
          205              C      15.405145      13.562363      16.802214      -0.092204      42.732809 0.49153682E+03  0.11875749E+05                                10.559082                            7.319270       0.038565       1.969442                    0.999490      30.145816      86.885356       0.620284       0.408706      -1.072827      -0.036125      -0.006926      -0.003996       0.036999       0.018213       0.016915      -0.011407       0.019379      -0.009215      -0.031659       0.005971       0.025688             15.196469      10.181071      -0.832612      -0.012707      22.008136      11.066908      13.400202           0.002565
          206              C      46.449086      21.548622      19.343269      -0.093377      41.118818 0.49422699E+03  0.11962269E+05                                10.279754                            7.343458       0.032468       1.966720                    0.999496      30.244109      87.371665       0.618462       0.409172      -1.072053      -0.019212       0.018320       0.028585       0.039011      -0.015269       0.006360       0.023306      -0.013176       0.030695      -0.031050       0.000843       0.030208             13.630713      12.061426       8.363870      -1.855783      20.502929       0.567047       8.327785           0.001631
          207              C      34.279016      23.317063       0.584151      -0.092205      42.733462 0.49154269E+03  0.11875949E+05                                10.559234                            7.319340       0.038563       1.969442                    0.999490      30.146039      86.886745       0.620276       0.408709      -1.072823       0.000735       0.027359      -0.024899       0.037000      -0.000754       0.003501      -0.021620      -0.009513      -0.064446      -0.031659       0.005967       0.025692             15.196734       5.835600       0.029608       0.596985      22.461590       9.370520      17.293013           0.002566
          208              C      45.938061      23.458519      21.319646      -0.093377      41.119103 0.49423010E+03  0.11962381E+05                                10.279835                            7.343502       0.032463       1.966719                    0.999496      30.244274      87.372710       0.618456       0.409174      -1.072050       0.012762      -0.014596      -0.033852       0.039011      -0.017805       0.004566       0.020874      -0.020050       0.027830      -0.031050       0.000843       0.030207             13.630812      11.851587       8.194671      -1.975448      20.768429       0.399099       8.272421           0.001633
          209              C      37.332677       6.560065      16.802214      -0.092205      42.733471 0.49154277E+03  0.11875951E+05                                10.559237                            7.319341       0.038565       1.969443                    0.999490      30.146035      86.886739       0.620276       0.408709      -1.072823       0.024061      -0.027822      -0.003997       0.037000      -0.017501       0.001419       0.020350       0.021859      -0.009219      -0.031659       0.005967       0.025692             15.196743      18.330735       5.537608      -9.578110      13.859058      -5.544503      13.400436           0.002565
          210              C      43.284703      29.451778      19.343269      -0.093377      41.119118 0.49422997E+03  0.11962377E+05                                10.279837                            7.343502       0.032464       1.966719                    0.999496      30.244274      87.372709       0.618456       0.409175      -1.072050      -0.006260      -0.025799       0.028585       0.039011       0.013335      -0.023365      -0.006145      -0.019857       0.030699      -0.031050       0.000843       0.030207             13.630819      25.636035      -0.526628       0.436748       6.928541      -1.890727       8.327881           0.001631
          211              C      19.447923      18.027967       0.584151      -0.092204      42.732802 0.49153650E+03  0.11875740E+05                                10.559080                            7.319266       0.038564       1.969442                    0.999490      30.145817      86.885362       0.620284       0.408706      -1.072827      -0.024061      -0.013042      -0.024898       0.036999       0.004493       0.016971       0.013843       0.003446      -0.064447      -0.031659       0.005971       0.025688             15.196463      18.330304       7.184244      -8.413487       9.966254      -4.168195      17.292832           0.002567
          212              C      41.886197      28.054269      21.319646      -0.093377      41.118808 0.49422710E+03  0.11962272E+05                                10.279751                            7.343458       0.032467       1.966720                    0.999496      30.244114      87.371680       0.618462       0.409172      -1.072053       0.006260       0.018351      -0.033851       0.039011       0.017581      -0.020365      -0.006483      -0.020812       0.027833      -0.031050       0.000843       0.030208             13.630705      25.635854      -0.236275       0.642137       6.983939      -1.910288       8.272321           0.001632
          213              C      38.321795      15.325395      21.788821      -0.092205      42.732996 0.49153883E+03  0.11875818E+05                                10.559124                            7.319292       0.038564       1.969442                    0.999490      30.145912      86.885915       0.620281       0.408707      -1.072826       0.012800       0.006540       0.034094       0.037000      -0.014477       0.003557       0.004222      -0.023762       0.074930      -0.031662       0.005972       0.025690             15.196532      18.780442       8.046451      -7.803871      10.811827      -4.308033      15.997327           0.002565
          214              C      41.375172      20.016705      15.010355      -0.093377      41.119389 0.49423276E+03  0.11962468E+05                                10.279908                            7.343533       0.032472       1.966722                    0.999496      30.244259      87.372893       0.618453       0.409176      -1.072049       0.038234       0.007341      -0.002476       0.039011       0.015038      -0.022159       0.008348       0.021129      -0.021895      -0.031047       0.000843       0.030203             13.630944       9.644100      -0.405450       0.522447      12.119392      -9.380069      19.129342           0.001631
          215              C      18.458805      25.651162       7.185981      -0.092205      42.733433 0.49154338E+03  0.11875960E+05                                10.559227                            7.319346       0.038564       1.969442                    0.999490      30.145997      86.886386       0.620276       0.408709      -1.072824      -0.012800       0.034324      -0.005199       0.037000       0.001468       0.014831      -0.004758      -0.049159      -0.001263      -0.031660       0.005966       0.025693             15.196746      18.780814       4.675481     -10.187790      12.713434      -4.980379      14.095991           0.002567
          216              C      43.795728      20.824133      13.868479      -0.093378      41.119213 0.49423110E+03  0.11962414E+05                                10.279867                            7.343518       0.032460       1.966717                    0.999496      30.244296      87.372876       0.618454       0.409175      -1.072049      -0.038234       0.000110       0.007744       0.039011       0.015869      -0.021573       0.006612       0.016228      -0.036612      -0.031047       0.000842       0.030205             13.630858       9.644070      -0.357426       0.556423      12.454626      -9.498532      18.793878           0.001632
          217              C      42.585450      22.016261       8.615064       0.640694      25.661896 0.23780101E+03  0.48681110E+04                                 8.226716                            5.525413      -0.022169       2.068723                    0.999509      21.551382      60.211641       0.621459       0.481445      -1.013604      -0.000000       0.063174       0.047412       0.078986      -0.000002      -0.000002      -0.088040      -0.053024       0.000867      -0.075672      -0.026657       0.102329             12.518495       8.106666      -0.000005      -0.000008      15.756157       9.780324      13.692661           0.023567
          218              C      42.585450      20.931823       7.611808      -0.035390      45.476613 0.44728567E+03  0.10521092E+05                                11.167096                            7.023391      -0.063206       1.978676                    0.999080      27.694806      77.942591       0.629637       0.413561      -1.073084      -0.000000      -0.040992      -0.038591       0.056299      -0.000002      -0.000002      -0.008573      -0.025338       0.005450      -0.013577      -0.003122       0.016699             18.737502      10.574157      -0.000040      -0.000035      25.856295      16.238603      19.782054          -0.004704
          219              C      48.262374      30.434755      21.520621       0.640694      25.662120 0.23780263E+03  0.48681605E+04                                 8.226805                            5.525458      -0.022178       2.068720                    0.999509      21.551519      60.212449       0.621451       0.481450      -1.013600      -0.002239      -0.064466      -0.045585       0.078987      -0.034000      -0.024042      -0.018233       0.144416      -0.118631      -0.075672      -0.026651       0.102323             12.518686       5.159570       1.867654       1.320631      18.895413       7.628748      13.501076           0.023566
          220              C      48.455428      31.630653      22.366249      -0.035390      45.477218 0.44728963E+03  0.10521223E+05                                11.167245                            7.023452      -0.063209       1.978675                    0.999080      27.694939      77.943471       0.629629       0.413565      -1.073080       0.007843       0.045520       0.032187       0.056299      -0.006162      -0.004357       0.006570       0.017492      -0.026783      -0.013573      -0.003124       0.016697             18.737852       6.496981       2.081642       1.471943      29.619610      13.467049      20.096965          -0.004705
          221              C      36.908526      30.434755      21.520621       0.640694      25.662190 0.23780301E+03  0.48681652E+04                                 8.226806                            5.525452      -0.022180       2.068720                    0.999509      21.551465      60.212075       0.621453       0.481448      -1.013602       0.002237      -0.064467      -0.045585       0.078987       0.033996       0.024039      -0.018233       0.144419      -0.118635      -0.075670      -0.026652       0.102323             12.518705       5.159574      -1.867661      -1.320636      18.895444       7.628768      13.501095           0.023566
          222              C      36.715472      31.630653      22.366249      -0.035390      45.477145 0.44728928E+03  0.10521202E+05                                11.167193                            7.023420      -0.063213       1.978673                    0.999080      27.694911      77.943071       0.629635       0.413561      -1.073084      -0.007845       0.045519       0.032187       0.056299       0.006160       0.004356       0.006570       0.017491      -0.026783      -0.013574      -0.003122       0.016695             18.737781       6.496966      -2.081642      -1.471943      29.619507      13.467044      20.096869          -0.004705
          223              C      42.585450      15.461114      17.885442       0.640694      25.661884 0.23780081E+03  0.48681061E+04                                 8.226713                            5.525410      -0.022170       2.068723                    0.999509      21.551376      60.211622       0.621459       0.481445      -1.013604      -0.000000       0.065759       0.043757       0.078986      -0.000002      -0.000001      -0.060280       0.025493       0.236420      -0.075672      -0.026657       0.102329             12.518494       8.106661      -0.000009      -0.000001      20.069261       8.255414       9.379560           0.023565
          224              C      42.585450      14.153756      17.197443      -0.035390      45.476642 0.44728574E+03  0.10521094E+05                                11.167102                            7.023392      -0.063204       1.978676                    0.999080      27.694801      77.942579       0.629637       0.413561      -1.073084      -0.000000      -0.050048      -0.025783       0.056299      -0.000002      -0.000001      -0.003543      -0.011110       0.048132      -0.013577      -0.003122       0.016699             18.737522      10.574161      -0.000046      -0.000026      30.663612      14.538995      14.974793          -0.004706
          225              C      44.811533      16.746344      21.520621       0.640694      25.662167 0.23780290E+03  0.48681622E+04                                 8.226802                            5.525451      -0.022179       2.068720                    0.999509      21.551461      60.212059       0.621453       0.481448      -1.013602      -0.054711       0.034171      -0.045585       0.078987       0.079534      -0.003770       0.029935      -0.013326      -0.118635      -0.075670      -0.026653       0.102323             12.518694      13.844027      -6.881630       5.946379      10.210974      -4.958079      13.501082           0.023566
          226              C      45.750685      15.981205      22.366249      -0.035390      45.477118 0.44728927E+03  0.10521201E+05                                11.167188                            7.023419      -0.063213       1.978673                    0.999080      27.694909      77.943054       0.629636       0.413561      -1.073084       0.035498      -0.029554       0.032187       0.056299       0.010654       0.007868       0.000487       0.001924      -0.026783      -0.013574      -0.003122       0.016695             18.737770      22.036112     -11.053170      10.926821      14.080348      -8.008252      20.096851          -0.004706
          227              C      40.359367      25.871951       8.615064       0.640694      25.661894 0.23780102E+03  0.48681114E+04                                 8.226716                            5.525414      -0.022170       2.068723                    0.999509      21.551382      60.211643       0.621459       0.481446      -1.013604       0.054710      -0.031587       0.047412       0.078986      -0.022961      -0.076246       0.044019       0.026509       0.000867      -0.075672      -0.026656       0.102328             12.518495      13.843786      -3.312328       8.470006      10.019041      -4.890166      13.692659           0.023566
          228              C      39.420215      26.414170       7.611808      -0.035390      45.476592 0.44728550E+03  0.10521087E+05                                11.167094                            7.023390      -0.063206       1.978676                    0.999080      27.694807      77.942602       0.629637       0.413561      -1.073084      -0.035500       0.020496      -0.038591       0.056299      -0.010972      -0.007425       0.004285       0.012665       0.005450      -0.013577      -0.003122       0.016699             18.737500      22.035731      -6.617383      14.063026      14.394721      -8.119328      19.782049          -0.004705
          229              C      34.682442      29.149525      17.885442       0.640694      25.661896 0.23780096E+03  0.48681097E+04                                 8.226715                            5.525412      -0.022169       2.068723                    0.999509      21.551381      60.211638       0.621459       0.481445      -1.013604       0.056948      -0.032880       0.043757       0.078986       0.011038      -0.052204       0.030139      -0.012750       0.236419      -0.075672      -0.026656       0.102328             12.518497      17.078605      -5.179961       7.149400      11.097321      -4.127709       9.379563           0.023566
          230              C      33.550237      29.803204      17.197443      -0.035390      45.476626 0.44728542E+03  0.10521085E+05                                11.167100                            7.023390      -0.063205       1.978676                    0.999080      27.694807      77.942608       0.629637       0.413561      -1.073084      -0.043343       0.025024      -0.025783       0.056299      -0.004812      -0.003069       0.001770       0.005551       0.048132      -0.013577      -0.003122       0.016699             18.737517      25.641198      -8.699005      12.591122      15.596561      -7.269518      14.974791          -0.004705
          231              C      50.488458      26.579065      21.520621       0.640694      25.662104 0.23780247E+03  0.48681566E+04                                 8.226802                            5.525456      -0.022176       2.068721                    0.999509      21.551517      60.212443       0.621451       0.481450      -1.013600      -0.056949       0.030294      -0.045585       0.078987       0.045534      -0.027811      -0.011705      -0.131098      -0.118631      -0.075672      -0.026651       0.102323             12.518678      17.078877      -5.013963       7.266996       6.976090      -2.670670      13.501068           0.023566
          232              C      51.620663      26.148306      22.366249      -0.035390      45.477209 0.44728954E+03  0.10521221E+05                                11.167242                            7.023450      -0.063210       1.978675                    0.999080      27.694940      77.943464       0.629630       0.413565      -1.073080       0.043342      -0.015968       0.032187       0.056299       0.004493       0.003511      -0.007058      -0.019419      -0.026783      -0.013573      -0.003124       0.016697             18.737843      25.641693      -8.971565      12.398768      10.474878      -5.458780      20.096958          -0.004705
          233              C      50.488458      29.149525      17.885442       0.640694      25.662131 0.23780271E+03  0.48681626E+04                                 8.226807                            5.525458      -0.022177       2.068721                    0.999509      21.551519      60.212447       0.621451       0.481450      -1.013600      -0.056949      -0.032879       0.043757       0.078987      -0.011043       0.052200       0.030138      -0.012751       0.236411      -0.075672      -0.026651       0.102323             12.518690      17.078895       5.180078      -7.149551      11.097458      -4.127796       9.379718           0.023566
          234              C      51.620663      29.803204      17.197443      -0.035390      45.477198 0.44728938E+03  0.10521216E+05                                11.167241                            7.023449      -0.063209       1.978675                    0.999080      27.694941      77.943474       0.629630       0.413565      -1.073080       0.043342       0.025024      -0.025784       0.056299       0.004808       0.003066       0.001770       0.005552       0.048128      -0.013573      -0.003124       0.016697             18.737841      25.641686       8.699148     -12.591393      15.596783      -7.269646      14.975053          -0.004705
          235              C      40.359367      16.746344      21.520621       0.640694      25.661858 0.23780073E+03  0.48681040E+04                                 8.226708                            5.525410      -0.022169       2.068723                    0.999509      21.551376      60.211626       0.621459       0.481445      -1.013604       0.054710       0.034171      -0.045585       0.078986      -0.079539       0.003767       0.029935      -0.013325      -0.118637      -0.075672      -0.026657       0.102329             12.518481      13.843769       6.881478      -5.946219      10.210805      -4.957962      13.500870           0.023566
          236              C      39.420215      15.981205      22.366249      -0.035390      45.476619 0.44728568E+03  0.10521093E+05                                11.167100                            7.023392      -0.063205       1.978676                    0.999080      27.694803      77.942592       0.629637       0.413561      -1.073084      -0.035500      -0.029552       0.032187       0.056299      -0.010658      -0.007870       0.000486       0.001921      -0.026784      -0.013577      -0.003122       0.016699             18.737515      22.035752      11.052966     -10.926613      14.080151      -8.008113      20.096643          -0.004706
          237              C      34.682442      26.579065      21.520621       0.640694      25.661864 0.23780069E+03  0.48681031E+04                                 8.226708                            5.525409      -0.022168       2.068724                    0.999509      21.551378      60.211627       0.621459       0.481445      -1.013604       0.056948       0.030294      -0.045585       0.078986      -0.045539       0.027808      -0.011705      -0.131102      -0.118637      -0.075672      -0.026657       0.102328             12.518481      17.078580       5.013856      -7.266833       6.975989      -2.670596      13.500873           0.023566
          238              C      33.550237      26.148306      22.366249      -0.035390      45.476642 0.44728565E+03  0.10521092E+05                                11.167102                            7.023391      -0.063205       1.978676                    0.999080      27.694808      77.942606       0.629637       0.413561      -1.073084      -0.043343      -0.015968       0.032187       0.056299      -0.004497      -0.003514      -0.007059      -0.019421      -0.026784      -0.013577      -0.003122       0.016699             18.737518      25.641200       8.971356     -12.398540      10.474699      -5.458666      20.096656          -0.004705
          239              C      44.811533      25.871951       8.615064       0.640694      25.662199 0.23780316E+03  0.48681688E+04                                 8.226809                            5.525455      -0.022179       2.068720                    0.999509      21.551466      60.212075       0.621453       0.481448      -1.013602      -0.054711      -0.031588       0.047411       0.078987       0.022956       0.076242       0.044018       0.026508       0.000868      -0.075670      -0.026652       0.102323             12.518708      13.844044       3.312428      -8.470202      10.019174      -4.890270      13.692906           0.023566
          240              C      45.750685      26.414170       7.611808      -0.035390      45.477095 0.44728911E+03  0.10521197E+05                                11.167184                            7.023418      -0.063214       1.978673                    0.999080      27.694913      77.943072       0.629636       0.413561      -1.073084       0.035498       0.020495      -0.038593       0.056299       0.010969       0.007422       0.004285       0.012666       0.005443      -0.013574      -0.003122       0.016695             18.737758      22.036094       6.617513     -14.063289      14.394844      -8.119441      19.782337          -0.004705
          241              C      16.421233       6.910344      14.565519       0.640694      25.661891 0.23780099E+03  0.48681106E+04                                 8.226715                            5.525413      -0.022169       2.068723                    0.999509      21.551381      60.211640       0.621459       0.481446      -1.013604      -0.054710       0.031587      -0.047412       0.078986      -0.022961      -0.076246       0.044019       0.026509       0.000867      -0.075672      -0.026656       0.102328             12.518497      13.843789      -3.312329       8.470008      10.019041      -4.890166      13.692659           0.023566
          242              C      17.360385       6.368125      15.568775      -0.035390      45.476615 0.44728564E+03  0.10521092E+05                                11.167100                            7.023392      -0.063205       1.978676                    0.999080      27.694810      77.942624       0.629637       0.413562      -1.073084       0.035500      -0.020495       0.038591       0.056299      -0.010972      -0.007425       0.004285       0.012665       0.005450      -0.013577      -0.003122       0.016699             18.737514      22.035749      -6.617387      14.063037      14.394733      -8.119334      19.782060          -0.004706
          243              C       6.292142       6.203230       1.659962       0.640694      25.662095 0.23780240E+03  0.48681546E+04                                 8.226799                            5.525454      -0.022175       2.068721                    0.999509      21.551515      60.212431       0.621451       0.481450      -1.013600       0.056949      -0.030294       0.045585       0.078987       0.045534      -0.027811      -0.011705      -0.131098      -0.118631      -0.075672      -0.026651       0.102323             12.518674      17.078868      -5.013961       7.266995       6.976088      -2.670670      13.501067           0.023566
          244              C       5.159937       6.633989       0.814334      -0.035390      45.477210 0.44728950E+03  0.10521219E+05                                11.167242                            7.023449      -0.063209       1.978675                    0.999080      27.694938      77.943452       0.629630       0.413565      -1.073080      -0.043342       0.015968      -0.032187       0.056299       0.004493       0.003511      -0.007058      -0.019419      -0.026783      -0.013573      -0.003124       0.016697             18.737846      25.641692      -8.971567      12.398770      10.474879      -5.458781      20.096966          -0.004705
          245              C      11.969067      16.035951       1.659962       0.640694      25.662191 0.23780316E+03  0.48681688E+04                                 8.226807                            5.525454      -0.022181       2.068719                    0.999509      21.551467      60.212076       0.621453       0.481448      -1.013602       0.054711      -0.034171       0.045585       0.078987       0.079534      -0.003770       0.029935      -0.013326      -0.118635      -0.075670      -0.026653       0.102323             12.518701      13.844033      -6.881632       5.946382      10.210978      -4.958082      13.501092           0.023566
          246              C      11.029915      16.801090       0.814334      -0.035390      45.477116 0.44728937E+03  0.10521205E+05                                11.167188                            7.023421      -0.063214       1.978673                    0.999080      27.694913      77.943078       0.629635       0.413561      -1.073084      -0.035498       0.029554      -0.032187       0.056299       0.010654       0.007868       0.000487       0.001924      -0.026783      -0.013574      -0.003122       0.016695             18.737765      22.036103     -11.053162      10.926820      14.080341      -8.008250      20.096850          -0.004705
          247              C      22.098158       3.632770       5.295141       0.640694      25.661909 0.23780106E+03  0.48681124E+04                                 8.226720                            5.525414      -0.022171       2.068723                    0.999509      21.551381      60.211645       0.621458       0.481446      -1.013604      -0.056948       0.032880      -0.043757       0.078986       0.011038      -0.052204       0.030139      -0.012750       0.236420      -0.075672      -0.026657       0.102329             12.518504      17.078616      -5.179964       7.149405      11.097327      -4.127711       9.379570           0.023566
          248              C      23.230363       2.979091       5.983140      -0.035390      45.476604 0.44728528E+03  0.10521081E+05                                11.167095                            7.023388      -0.063205       1.978676                    0.999080      27.694804      77.942590       0.629637       0.413561      -1.073084       0.043343      -0.025024       0.025784       0.056299      -0.004812      -0.003069       0.001770       0.005551       0.048132      -0.013577      -0.003122       0.016699             18.737506      25.641185      -8.699003      12.591117      15.596547      -7.269515      14.974787          -0.004705
          249              C      19.872074       2.347540       1.659962       0.640694      25.662207 0.23780312E+03  0.48681681E+04                                 8.226812                            5.525455      -0.022181       2.068719                    0.999509      21.551466      60.212081       0.621453       0.481448      -1.013601      -0.002237       0.064467       0.045585       0.078987       0.033996       0.024039      -0.018233       0.144419      -0.118635      -0.075670      -0.026653       0.102323             12.518715       5.159577      -1.867662      -1.320637      18.895459       7.628777      13.501108           0.023566
          250              C      20.065128       1.151642       0.814334      -0.035390      45.477158 0.44728939E+03  0.10521205E+05                                11.167196                            7.023421      -0.063214       1.978673                    0.999080      27.694916      77.943100       0.629635       0.413562      -1.073083       0.007845      -0.045519      -0.032187       0.056299       0.006160       0.004356       0.006570       0.017492      -0.026783      -0.013574      -0.003122       0.016695             18.737790       6.496970      -2.081642      -1.471943      29.619521      13.467062      20.096878          -0.004706
          251              C      14.195150      10.766034      14.565519       0.640694      25.661894 0.23780099E+03  0.48681104E+04                                 8.226715                            5.525413      -0.022169       2.068723                    0.999509      21.551381      60.211638       0.621459       0.481445      -1.013604       0.000000      -0.063174      -0.047412       0.078986      -0.000002      -0.000002      -0.088040      -0.053024       0.000867      -0.075672      -0.026656       0.102329             12.518496       8.106666      -0.000003      -0.000006      15.756160       9.780326      13.692662           0.023566
          252              C      14.195150      11.850472      15.568775      -0.035390      45.476636 0.44728584E+03  0.10521098E+05                                11.167103                            7.023394      -0.063205       1.978676                    0.999080      27.694810      77.942624       0.629637       0.413562      -1.073084       0.000000       0.040991       0.038591       0.056299      -0.000002      -0.000002      -0.008573      -0.025337       0.005450      -0.013577      -0.003122       0.016699             18.737517      10.574166      -0.000038      -0.000033      25.856319      16.238617      19.782067          -0.004706
          253              C      14.195150      17.321181       5.295141       0.640694      25.661905 0.23780105E+03  0.48681120E+04                                 8.226718                            5.525414      -0.022171       2.068723                    0.999509      21.551381      60.211639       0.621459       0.481445      -1.013604       0.000000      -0.065758      -0.043757       0.078986      -0.000002      -0.000001      -0.060280       0.025493       0.236420      -0.075672      -0.026657       0.102329             12.518499       8.106665      -0.000006       0.000000      20.069267       8.255416       9.379564           0.023566
          254              C      14.195150      18.628539       5.983140      -0.035390      45.476631 0.44728580E+03  0.10521096E+05                                11.167100                            7.023392      -0.063206       1.978676                    0.999080      27.694804      77.942588       0.629637       0.413561      -1.073084       0.000000       0.050048       0.025784       0.056299      -0.000002      -0.000001      -0.003543      -0.011110       0.048132      -0.013577      -0.003122       0.016699             18.737509      10.574156      -0.000042      -0.000024      30.663586      14.538982      14.974785          -0.004705
          255              C       8.518226       2.347540       1.659962       0.640694      25.662112 0.23780255E+03  0.48681584E+04                                 8.226803                            5.525456      -0.022177       2.068721                    0.999509      21.551517      60.212437       0.621451       0.481450      -1.013600       0.002239       0.064466       0.045585       0.078987      -0.034000      -0.024042      -0.018233       0.144416      -0.118631      -0.075672      -0.026651       0.102323             12.518683       5.159569       1.867653       1.320630      18.895407       7.628746      13.501074           0.023566
          256              C       8.325172       1.151642       0.814334      -0.035390      45.477220 0.44728958E+03  0.10521222E+05                                11.167244                            7.023450      -0.063209       1.978675                    0.999080      27.694937      77.943449       0.629630       0.413565      -1.073080      -0.007843      -0.045520      -0.032187       0.056299      -0.006162      -0.004357       0.006570       0.017492      -0.026783      -0.013573      -0.003124       0.016697             18.737853       6.496980       2.081641       1.471943      29.619609      13.467049      20.096970          -0.004705
          257              C       6.292142       3.632770       5.295141       0.640694      25.662117 0.23780261E+03  0.48681599E+04                                 8.226804                            5.525457      -0.022176       2.068721                    0.999509      21.551516      60.212436       0.621451       0.481450      -1.013600       0.056949       0.032879      -0.043757       0.078987      -0.011043       0.052200       0.030138      -0.012751       0.236412      -0.075672      -0.026651       0.102323             12.518683      17.078883       5.180073      -7.149546      11.097452      -4.127793       9.379713           0.023566
          258              C       5.159937       2.979091       5.983140      -0.035390      45.477175 0.44728920E+03  0.10521210E+05                                11.167235                            7.023446      -0.063209       1.978675                    0.999080      27.694935      77.943438       0.629630       0.413565      -1.073080      -0.043342      -0.025024       0.025784       0.056299       0.004808       0.003066       0.001770       0.005552       0.048128      -0.013573      -0.003124       0.016697             18.737828      25.641666       8.699140     -12.591383      15.596774      -7.269640      14.975044          -0.004705
          259              C      22.098158       6.203230       1.659962       0.640694      25.661890 0.23780087E+03  0.48681076E+04                                 8.226715                            5.525412      -0.022170       2.068723                    0.999509      21.551381      60.211640       0.621459       0.481445      -1.013604      -0.056948      -0.030295       0.045585       0.078986      -0.045539       0.027808      -0.011705      -0.131102      -0.118637      -0.075672      -0.026657       0.102329             12.518497      17.078603       5.013864      -7.266845       6.975998      -2.670601      13.500889           0.023566
          260              C      23.230363       6.633989       0.814334      -0.035390      45.476639 0.44728555E+03  0.10521089E+05                                11.167103                            7.023391      -0.063205       1.978676                    0.999080      27.694806      77.942602       0.629637       0.413561      -1.073084       0.043343       0.015968      -0.032187       0.056299      -0.004497      -0.003514      -0.007059      -0.019421      -0.026784      -0.013577      -0.003122       0.016699             18.737526      25.641214       8.971363     -12.398556      10.474705      -5.458676      20.096660          -0.004705
          261              C      16.421233      16.035951       1.659962       0.640694      25.661887 0.23780102E+03  0.48681112E+04                                 8.226714                            5.525413      -0.022171       2.068723                    0.999509      21.551383      60.211642       0.621459       0.481445      -1.013604      -0.054710      -0.034171       0.045585       0.078986      -0.079539       0.003767       0.029935      -0.013325      -0.118637      -0.075672      -0.026657       0.102329             12.518492      13.843782       6.881485      -5.946225      10.210813      -4.957967      13.500881           0.023566
          262              C      17.360385      16.801090       0.814334      -0.035390      45.476621 0.44728576E+03  0.10521095E+05                                11.167099                            7.023392      -0.063205       1.978676                    0.999080      27.694807      77.942599       0.629637       0.413561      -1.073084       0.035500       0.029552      -0.032187       0.056299      -0.010658      -0.007870       0.000486       0.001921      -0.026784      -0.013577      -0.003122       0.016699             18.737513      22.035750      11.052964     -10.926611      14.080148      -8.008111      20.096641          -0.004705
          263              C      11.969067       6.910344      14.565519       0.640694      25.662198 0.23780316E+03  0.48681688E+04                                 8.226809                            5.525455      -0.022179       2.068720                    0.999509      21.551466      60.212076       0.621453       0.481448      -1.013602       0.054711       0.031588      -0.047411       0.078987       0.022956       0.076242       0.044018       0.026508       0.000868      -0.075670      -0.026652       0.102323             12.518706      13.844043       3.312427      -8.470200      10.019173      -4.890270      13.692903           0.023565
          264              C      11.029915       6.368125      15.568775      -0.035390      45.477108 0.44728924E+03  0.10521201E+05                                11.167188                            7.023420      -0.063214       1.978673                    0.999080      27.694916      77.943099       0.629635       0.413562      -1.073083      -0.035498      -0.020495       0.038593       0.056299       0.010969       0.007422       0.004285       0.012666       0.005443      -0.013574      -0.003122       0.016695             18.737764      22.036101       6.617513     -14.063292      14.394850      -8.119443      19.782340          -0.004706
          265              C      44.695417      25.804911      12.127849       0.617923      25.276940 0.24265333E+03  0.49922488E+04                                 8.119303                            5.579808       0.001150       2.074204                    0.999527      21.746383      60.894221       0.618746       0.481153      -1.013827      -0.051824      -0.029920      -0.058111       0.083413       0.020721      -0.065947      -0.038074       0.023926      -0.044782      -0.071361      -0.016463       0.087824             11.500852      10.307782       1.348491       7.112310       8.750677       4.106293      15.444099           0.028137
          266              C      45.484100      26.260257      13.290587      -0.042163      43.903397 0.45254411E+03  0.10678339E+05                                10.880891                            7.064292      -0.048741       1.980929                    0.999120      27.850043      78.560812       0.627705       0.413531      -1.072862       0.030382       0.017541       0.051193       0.062060       0.006421      -0.004669      -0.002696       0.007414       0.011578      -0.009343      -0.000780       0.010124             16.546793      14.508258       2.612106      11.565321      11.492052       6.677237      23.640069          -0.011030
          267              C      47.581575      27.471235      16.840925       0.617921      25.277271 0.24265623E+03  0.49923367E+04                                 8.119429                            5.579878       0.001113       2.074191                    0.999527      21.746665      60.895713       0.618735       0.481160      -1.013821       0.030174       0.017421       0.075787       0.083413       0.023615      -0.063897      -0.036891       0.027268      -0.064842      -0.071358      -0.016461       0.087820             11.501066       9.341667       0.790645       6.717988       8.428707       3.878632      16.732825           0.028137
          268              C      46.895098      27.074897      15.594737      -0.042162      43.903805 0.45254678E+03  0.10678432E+05                                10.880996                            7.064338      -0.048738       1.980931                    0.999120      27.850136      78.561503       0.627699       0.413533      -1.072859      -0.031671      -0.018285      -0.050140       0.062060       0.007262      -0.004075      -0.002353       0.008386       0.005752      -0.009344      -0.000780       0.010125             16.546975      13.295489       1.911833      11.070278      11.087899       6.391431      25.257536          -0.011030
          269              C      37.589325      25.034855      20.286487       0.617923      25.276834 0.24265207E+03  0.49922182E+04                                 8.119273                            5.579787       0.001138       2.074200                    0.999527      21.746405      60.894331       0.618748       0.481152      -1.013828      -0.030173       0.077261      -0.008839       0.083413       0.052368      -0.043570      -0.022791       0.067157       0.054819      -0.071357      -0.016468       0.087825             11.500820       9.341473      -6.597149       1.493878      18.247581       0.406981       6.913404           0.028137
          270              C      38.275802      23.727825      20.328212      -0.042163      43.903596 0.45254493E+03  0.10678372E+05                                10.880947                            7.064313      -0.048741       1.980929                    0.999120      27.850096      78.561211       0.627702       0.413532      -1.072860       0.031672      -0.053367      -0.000527       0.062060       0.001417      -0.008208      -0.004053       0.003576      -0.008658      -0.009348      -0.000776       0.010124             16.546890      13.295438     -11.074363       1.887604      27.700212       0.518025       8.645021          -0.011030
          271              C      40.475483      20.035883      20.286487       0.617923      25.276803 0.24265190E+03  0.49922141E+04                                 8.119268                            5.579786       0.001137       2.074200                    0.999527      21.746403      60.894331       0.618748       0.481152      -1.013827       0.051824      -0.064761      -0.008839       0.083413       0.055264      -0.041523      -0.026338       0.057126       0.054819      -0.071357      -0.016469       0.087825             11.500808      10.307747      -7.155020       1.099398      17.281273       1.090243       6.913403           0.028137
          272              C      39.686800      21.283905      20.328212      -0.042163      43.903581 0.45254502E+03  0.10678374E+05                                10.880945                            7.064313      -0.048741       1.980929                    0.999120      27.850090      78.561188       0.627702       0.413532      -1.072860      -0.030381       0.054112      -0.000527       0.062060       0.002257      -0.007614      -0.005082       0.000666      -0.008658      -0.009348      -0.000776       0.010124             16.546887      14.508337     -11.774629       1.392423      26.487306       1.375701       8.645018          -0.011031
          273              C      42.585450      18.817693      16.840925       0.617923      25.276821 0.24265200E+03  0.49922165E+04                                 8.119272                            5.579787       0.001136       2.074199                    0.999527      21.746402      60.894328       0.618748       0.481152      -1.013827       0.000000      -0.034840       0.075789       0.083413      -0.000003      -0.000002       0.073782      -0.054551      -0.064841      -0.071357      -0.016468       0.087825             11.500815       7.972102      -0.000002      -0.000001       9.797927      -7.757054      16.732416           0.028136
          274              C      42.585450      19.610369      15.594737      -0.042163      43.903538 0.45254426E+03  0.10678352E+05                                10.880937                            7.064307      -0.048741       1.980929                    0.999120      27.850088      78.561179       0.627702       0.413532      -1.072860      -0.000000       0.036572      -0.050139       0.062060      -0.000004      -0.000002       0.004703      -0.016776       0.005760      -0.009348      -0.000776       0.010124             16.546872       9.984075       0.000009      -0.000015      14.399197     -12.782756      25.257343          -0.011031
          275              C      42.585450      22.150341      12.127849       0.617923      25.276833 0.24265214E+03  0.49922201E+04                                 8.119274                            5.579788       0.001137       2.074199                    0.999527      21.746408      60.894343       0.618748       0.481152      -1.013828       0.000000       0.059841      -0.058111       0.083413      -0.000003      -0.000002       0.076147      -0.047863      -0.044778      -0.071357      -0.016468       0.087825             11.500818       7.972105      -0.000001      -0.000002      11.086302      -8.212564      15.444047           0.028137
          276              C      42.585450      21.239649      13.290587      -0.042163      43.903588 0.45254476E+03  0.10678367E+05                                10.880946                            7.064312      -0.048742       1.980929                    0.999120      27.850096      78.561217       0.627702       0.413532      -1.072860      -0.000000      -0.035081       0.051193       0.062060      -0.000003      -0.000003       0.005389      -0.014836       0.011580      -0.009348      -0.000776       0.010124             16.546891       9.984074      -0.000010       0.000012      16.016435     -13.354550      23.640163          -0.011030
          277              C      39.699292      28.689425      20.286487       0.617923      25.276931 0.24265317E+03  0.49922446E+04                                 8.119300                            5.579806       0.001148       2.074204                    0.999527      21.746383      60.894222       0.618746       0.481153      -1.013827      -0.081996      -0.012500      -0.008839       0.083413      -0.002897      -0.002049       0.049124      -0.124291       0.054820      -0.071361      -0.016463       0.087824             11.500850      21.734411       0.557884       0.394477       5.854719      -1.497230       6.913421           0.028137
          278              C      41.174452      28.748434      20.328212      -0.042163      43.903413 0.45254408E+03  0.10678339E+05                                10.880894                            7.064292      -0.048739       1.980930                    0.999120      27.850039      78.560797       0.627705       0.413531      -1.072862       0.062054      -0.000745      -0.000527       0.062060      -0.000842      -0.000595       0.009130      -0.004251      -0.008662      -0.009343      -0.000780       0.010123             16.546801      33.689574       0.700270       0.495158       7.305900      -1.893674       8.644930          -0.011030
          279              C      45.471608      28.689425      20.286487       0.617921      25.277246 0.24265602E+03  0.49923314E+04                                 8.119424                            5.579875       0.001112       2.074191                    0.999527      21.746665      60.895716       0.618735       0.481160      -1.013821       0.081996      -0.012498      -0.008838       0.083413       0.002894       0.002046       0.049121      -0.124286       0.054818      -0.071358      -0.016461       0.087820             11.501059      21.734866      -0.557903      -0.394491       5.854799      -1.497248       6.913513           0.028137
          280              C      43.996448      28.748434      20.328212      -0.042162      43.903841 0.45254715E+03  0.10678442E+05                                10.881003                            7.064341      -0.048738       1.980931                    0.999120      27.850136      78.561505       0.627699       0.413534      -1.072859      -0.062053      -0.000744      -0.000526       0.062060       0.000840       0.000594       0.009132      -0.004252      -0.008662      -0.009344      -0.000780       0.010125             16.546994      33.689964      -0.700295      -0.495177       7.305978      -1.893721       8.645041          -0.011030
          281              C      47.581575      25.034855      20.286487       0.617921      25.277268 0.24265616E+03  0.49923349E+04                                 8.119428                            5.579877       0.001114       2.074191                    0.999527      21.746663      60.895707       0.618735       0.481160      -1.013821       0.030174       0.077260      -0.008838       0.083413      -0.052371       0.043563      -0.022789       0.067155       0.054818      -0.071358      -0.016461       0.087820             11.501068       9.341667       6.597330      -1.493902      18.248024       0.406981       6.913514           0.028137
          282              C      46.895098      23.727825      20.328212      -0.042162      43.903832 0.45254700E+03  0.10678438E+05                                10.881002                            7.064340      -0.048738       1.980931                    0.999120      27.850137      78.561513       0.627699       0.413534      -1.072859      -0.031671      -0.053368      -0.000526       0.062060      -0.001421       0.008205      -0.004051       0.003581      -0.008662      -0.009344      -0.000780       0.010125             16.546990      13.295499      11.074448      -1.887601      27.700426       0.518027       8.645043          -0.011030
          283              C      44.695417      20.035883      20.286487       0.617923      25.276920 0.24265312E+03  0.49922435E+04                                 8.119299                            5.579806       0.001150       2.074204                    0.999527      21.746378      60.894208       0.618746       0.481153      -1.013827      -0.051824      -0.064761      -0.008839       0.083413      -0.055268       0.041518      -0.026336       0.057127       0.054819      -0.071361      -0.016463       0.087824             11.500847      10.307780       7.155045      -1.099401      17.281341       1.090242       6.913421           0.028137
          284              C      45.484100      21.283905      20.328212      -0.042163      43.903394 0.45254408E+03  0.10678338E+05                                10.880891                            7.064292      -0.048740       1.980930                    0.999120      27.850036      78.560785       0.627705       0.413531      -1.072862       0.030381       0.054112      -0.000527       0.062060      -0.002262       0.007610      -0.005081       0.000667      -0.008662      -0.009344      -0.000780       0.010124             16.546795      14.508263      11.774592      -1.392392      26.487194       1.375655       8.644929          -0.011031
          285              C      37.589325      27.471235      16.840925       0.617923      25.276838 0.24265215E+03  0.49922202E+04                                 8.119274                            5.579788       0.001137       2.074199                    0.999527      21.746407      60.894337       0.618748       0.481152      -1.013828      -0.030173       0.017420       0.075789       0.083413      -0.023622       0.063896      -0.036893       0.027270      -0.064841      -0.071357      -0.016468       0.087825             11.500818       9.341472      -0.790608      -6.717808       8.428561       3.878528      16.732419           0.028136
          286              C      38.275802      27.074897      15.594737      -0.042163      43.903557 0.45254459E+03  0.10678362E+05                                10.880938                            7.064309      -0.048741       1.980929                    0.999120      27.850091      78.561182       0.627702       0.413532      -1.072860       0.031672      -0.018286      -0.050139       0.062060      -0.007266       0.004072      -0.002354       0.008382       0.005760      -0.009348      -0.000776       0.010124             16.546870      13.295423      -1.911802     -11.070195      11.087852       6.391368      25.257337          -0.011031
          287              C      40.475483      25.804911      12.127849       0.617923      25.276822 0.24265213E+03  0.49922197E+04                                 8.119271                            5.579788       0.001137       2.074199                    0.999527      21.746408      60.894342       0.618748       0.481152      -1.013828       0.051824      -0.029920      -0.058111       0.083413      -0.020726       0.065944      -0.038075       0.023926      -0.044778      -0.071357      -0.016468       0.087825             11.500812      10.307748      -1.348484      -7.112284       8.750652       4.106275      15.444034           0.028137
          288              C      39.686800      26.260257      13.290587      -0.042163      43.903572 0.45254497E+03  0.10678373E+05                                10.880943                            7.064313      -0.048742       1.980929                    0.999120      27.850094      78.561201       0.627702       0.413532      -1.072860      -0.030381       0.017540       0.051193       0.062060      -0.006426       0.004666      -0.002697       0.007412       0.011580      -0.009348      -0.000776       0.010124             16.546880      14.508330      -2.612087     -11.565363      11.492167       6.677275      23.640142          -0.011031
          289              C      12.085183       6.977384      11.052734       0.617923      25.276939 0.24265332E+03  0.49922485E+04                                 8.119304                            5.579809       0.001149       2.074204                    0.999527      21.746382      60.894221       0.618746       0.481153      -1.013827       0.051824       0.029920       0.058111       0.083413       0.020721      -0.065947      -0.038075       0.023926      -0.044782      -0.071361      -0.016463       0.087824             11.500855      10.307785       1.348491       7.112314       8.750676       4.106293      15.444104           0.028137
          290              C      11.296500       6.522038       9.889996      -0.042163      43.903389 0.45254398E+03  0.10678336E+05                                10.880891                            7.064291      -0.048741       1.980929                    0.999120      27.850038      78.560796       0.627705       0.413531      -1.072862      -0.030381      -0.017541      -0.051193       0.062060       0.006421      -0.004669      -0.002696       0.007414       0.011578      -0.009343      -0.000780       0.010124             16.546795      14.508262       2.612105      11.565325      11.492051       6.677236      23.640072          -0.011030
          291              C       9.199025       5.311060       6.339658       0.617921      25.277260 0.24265610E+03  0.49923333E+04                                 8.119426                            5.579876       0.001114       2.074191                    0.999527      21.746661      60.895701       0.618735       0.481160      -1.013821      -0.030174      -0.017421      -0.075787       0.083412       0.023615      -0.063897      -0.036891       0.027268      -0.064842      -0.071359      -0.016461       0.087820             11.501065       9.341664       0.790646       6.717987       8.428707       3.878633      16.732824           0.028137
          292              C       9.885502       5.707398       7.585846      -0.042162      43.903816 0.45254683E+03  0.10678433E+05                                10.880999                            7.064339      -0.048738       1.980931                    0.999120      27.850136      78.561509       0.627699       0.413534      -1.072859       0.031671       0.018285       0.050140       0.062060       0.007262      -0.004075      -0.002353       0.008386       0.005752      -0.009344      -0.000780       0.010125             16.546984      13.295494       1.911835      11.070285      11.087906       6.391438      25.257553          -0.011030
          293              C      16.305117      12.746412       2.894096       0.617923      25.276824 0.24265215E+03  0.49922202E+04                                 8.119272                            5.579789       0.001135       2.074199                    0.999527      21.746407      60.894341       0.618748       0.481152      -1.013827      -0.051824       0.064761       0.008839       0.083413       0.055264      -0.041523      -0.026338       0.057126       0.054819      -0.071357      -0.016468       0.087825             11.500811      10.307750      -7.155021       1.099399      17.281276       1.090242       6.913407           0.028137
          294              C      17.093800      11.498390       2.852371      -0.042163      43.903575 0.45254515E+03  0.10678379E+05                                10.880945                            7.064315      -0.048742       1.980929                    0.999120      27.850095      78.561219       0.627702       0.413532      -1.072860       0.030381      -0.054112       0.000527       0.062060       0.002257      -0.007614      -0.005082       0.000666      -0.008658      -0.009348      -0.000776       0.010124             16.546880      14.508331     -11.774623       1.392421      26.487295       1.375697       8.645013          -0.011031
          295              C      19.191275       7.747440       2.894096       0.617923      25.276850 0.24265220E+03  0.49922216E+04                                 8.119278                            5.579790       0.001136       2.074199                    0.999527      21.746406      60.894341       0.618748       0.481152      -1.013827       0.030173      -0.077261       0.008839       0.083413       0.052368      -0.043570      -0.022791       0.067157       0.054819      -0.071357      -0.016468       0.087825             11.500827       9.341478      -6.597153       1.493878      18.247593       0.406982       6.913408           0.028137
          296              C      18.504798       9.054470       2.852371      -0.042163      43.903581 0.45254483E+03  0.10678369E+05                                10.880945                            7.064312      -0.048742       1.980929                    0.999120      27.850094      78.561211       0.627702       0.413532      -1.072860      -0.031672       0.053367       0.000527       0.062060       0.001417      -0.008208      -0.004053       0.003576      -0.008658      -0.009348      -0.000776       0.010124             16.546885      13.295433     -11.074362       1.887598      27.700209       0.518024       8.645013          -0.011031
          297              C      19.191275       5.311060       6.339658       0.617922      25.276850 0.24265222E+03  0.49922221E+04                                 8.119279                            5.579790       0.001135       2.074199                    0.999527      21.746406      60.894342       0.618748       0.481152      -1.013827       0.030173      -0.017420      -0.075789       0.083413      -0.023623       0.063897      -0.036893       0.027270      -0.064841      -0.071357      -0.016468       0.087825             11.500827       9.341480      -0.790609      -6.717816       8.428567       3.878532      16.732435           0.028137
          298              C      18.504798       5.707398       7.585846      -0.042163      43.903560 0.45254459E+03  0.10678362E+05                                10.880941                            7.064310      -0.048742       1.980929                    0.999120      27.850091      78.561195       0.627702       0.413532      -1.072860      -0.031672       0.018286       0.050139       0.062060      -0.007266       0.004072      -0.002354       0.008382       0.005760      -0.009348      -0.000776       0.010124             16.546877      13.295429      -1.911806     -11.070203      11.087851       6.391372      25.257353          -0.011031
          299              C      16.305117       6.977384      11.052734       0.617923      25.276816 0.24265209E+03  0.49922186E+04                                 8.119270                            5.579788       0.001137       2.074199                    0.999527      21.746406      60.894337       0.618748       0.481152      -1.013827      -0.051824       0.029920       0.058111       0.083413      -0.020727       0.065944      -0.038075       0.023927      -0.044778      -0.071357      -0.016468       0.087825             11.500808      10.307745      -1.348483      -7.112281       8.750651       4.106274      15.444028           0.028136
          300              C      17.093800       6.522038       9.889996      -0.042163      43.903560 0.45254492E+03  0.10678372E+05                                10.880940                            7.064312      -0.048742       1.980929                    0.999120      27.850092      78.561194       0.627702       0.413532      -1.072860       0.030381      -0.017540      -0.051193       0.062060      -0.006426       0.004666      -0.002697       0.007412       0.011580      -0.009348      -0.000776       0.010124             16.546873      14.508323      -2.612085     -11.565356      11.492165       6.677272      23.640130          -0.011031
          301              C      12.085183      12.746412       2.894096       0.617923      25.276946 0.24265338E+03  0.49922500E+04                                 8.119305                            5.579809       0.001148       2.074204                    0.999527      21.746383      60.894223       0.618746       0.481153      -1.013827       0.051824       0.064761       0.008839       0.083413      -0.055268       0.041518      -0.026336       0.057127       0.054819      -0.071361      -0.016463       0.087824             11.500856      10.307789       7.155052      -1.099402      17.281355       1.090242       6.913426           0.028137
          302              C      11.296500      11.498390       2.852371      -0.042163      43.903399 0.45254420E+03  0.10678342E+05                                10.880893                            7.064293      -0.048741       1.980929                    0.999120      27.850041      78.560807       0.627705       0.413531      -1.072862      -0.030382      -0.054112       0.000527       0.062060      -0.002262       0.007610      -0.005081       0.000667      -0.008662      -0.009344      -0.000780       0.010124             16.546796      14.508264      11.774594      -1.392391      26.487197       1.375653       8.644928          -0.011030
          303              C       9.199025       7.747440       2.894096       0.617921      25.277256 0.24265607E+03  0.49923324E+04                                 8.119425                            5.579876       0.001115       2.074192                    0.999527      21.746660      60.895696       0.618735       0.481160      -1.013821      -0.030174      -0.077260       0.008838       0.083412      -0.052371       0.043564      -0.022789       0.067155       0.054818      -0.071358      -0.016462       0.087820             11.501062       9.341661       6.597325      -1.493901      18.248013       0.406982       6.913512           0.028137
          304              C       9.885502       9.054470       2.852371      -0.042162      43.903821 0.45254695E+03  0.10678437E+05                                10.880999                            7.064339      -0.048738       1.980931                    0.999120      27.850135      78.561499       0.627699       0.413534      -1.072859       0.031671       0.053368       0.000526       0.062060      -0.001421       0.008205      -0.004052       0.003581      -0.008662      -0.009345      -0.000780       0.010125             16.546982      13.295492      11.074440      -1.887600      27.700413       0.518028       8.645041          -0.011030
          305              C      11.308992       4.092870       2.894096       0.617921      25.277233 0.24265590E+03  0.49923283E+04                                 8.119421                            5.579874       0.001112       2.074191                    0.999527      21.746661      60.895703       0.618735       0.481160      -1.013821      -0.081996       0.012498       0.008838       0.083412       0.002894       0.002046       0.049121      -0.124286       0.054818      -0.071358      -0.016461       0.087820             11.501053      21.734852      -0.557903      -0.394490       5.854796      -1.497247       6.913511           0.028137
          306              C      12.784152       4.033861       2.852371      -0.042162      43.903836 0.45254716E+03  0.10678443E+05                                10.881002                            7.064341      -0.048738       1.980931                    0.999120      27.850136      78.561506       0.627699       0.413534      -1.072859       0.062053       0.000744       0.000526       0.062060       0.000840       0.000594       0.009132      -0.004252      -0.008662      -0.009344      -0.000780       0.010125             16.546991      33.689956      -0.700296      -0.495177       7.305976      -1.893720       8.645040          -0.011030
          307              C      17.081308       4.092870       2.894096       0.617923      25.276947 0.24265326E+03  0.49922470E+04                                 8.119306                            5.579808       0.001147       2.074203                    0.999527      21.746383      60.894227       0.618746       0.481154      -1.013827       0.081996       0.012500       0.008839       0.083413      -0.002897      -0.002049       0.049124      -0.124291       0.054819      -0.071361      -0.016463       0.087824             11.500861      21.734433       0.557885       0.394477       5.854723      -1.497230       6.913426           0.028137
          308              C      15.606148       4.033861       2.852371      -0.042163      43.903422 0.45254413E+03  0.10678340E+05                                10.880897                            7.064293      -0.048741       1.980929                    0.999120      27.850042      78.560814       0.627705       0.413531      -1.072862      -0.062054       0.000745       0.000527       0.062060      -0.000842      -0.000595       0.009130      -0.004251      -0.008662      -0.009343      -0.000780       0.010123             16.546810      33.689602       0.700270       0.495158       7.305900      -1.893669       8.644927          -0.011030
          309              C      14.195150      13.964602       6.339658       0.617923      25.276843 0.24265223E+03  0.49922222E+04                                 8.119277                            5.579790       0.001134       2.074198                    0.999527      21.746406      60.894341       0.618748       0.481152      -1.013827      -0.000000       0.034840      -0.075789       0.083413      -0.000003      -0.000002       0.073782      -0.054551      -0.064841      -0.071357      -0.016468       0.087825             11.500823       7.972107      -0.000001      -0.000002       9.797934      -7.757060      16.732427           0.028137
          310              C      14.195150      13.171926       7.585846      -0.042163      43.903551 0.45254447E+03  0.10678359E+05                                10.880940                            7.064309      -0.048742       1.980929                    0.999120      27.850095      78.561217       0.627702       0.413532      -1.072860       0.000000      -0.036572       0.050139       0.062060      -0.000004      -0.000002       0.004703      -0.016776       0.005760      -0.009348      -0.000776       0.010124             16.546875       9.984077       0.000010      -0.000016      14.399201     -12.782758      25.257348          -0.011031
          311              C      14.195150      10.631954      11.052734       0.617922      25.276828 0.24265211E+03  0.49922193E+04                                 8.119273                            5.579788       0.001137       2.074199                    0.999527      21.746406      60.894338       0.618748       0.481152      -1.013827      -0.000000      -0.059841       0.058111       0.083413      -0.000003      -0.000002       0.076147      -0.047863      -0.044778      -0.071357      -0.016468       0.087825             11.500816       7.972105      -0.000002      -0.000000      11.086300      -8.212562      15.444044           0.028136
          312              C      14.195150      11.542646       9.889996      -0.042163      43.903572 0.45254465E+03  0.10678364E+05                                10.880943                            7.064311      -0.048742       1.980929                    0.999120      27.850092      78.561201       0.627702       0.413532      -1.072860       0.000000       0.035081      -0.051193       0.062060      -0.000003      -0.000003       0.005389      -0.014836       0.011580      -0.009348      -0.000776       0.010124             16.546884       9.984073      -0.000011       0.000014      16.016427     -13.354542      23.640151          -0.011031
          313              O      44.931057      24.646057      11.665860      -0.598027      40.297774 0.55164959E+03  0.13381808E+05                                 9.431102                            7.256927       0.241974       2.113451                    0.998426      28.156218      74.981434       0.705312       0.357992      -1.136827      -0.019204       0.060161       0.058146       0.085844       0.032099      -0.040365      -0.019452      -0.010219      -0.030152      -0.046845      -0.015231       0.062076             12.293960       8.121318       3.272887       3.864316      13.973256       6.914369      14.787306           0.037566
          314              O      43.702892      22.435219       9.046918      -0.613720      42.307509 0.57139774E+03  0.13957785E+05                                 9.759894                            7.371241       0.310982       2.129247                    0.998682      28.450270      75.577235       0.703160       0.356594      -1.140017      -0.058747      -0.010220      -0.053601       0.080179       0.024442       0.004888      -0.051850      -0.045454       0.004720      -0.054142      -0.013297       0.067439             13.545232      10.054367       5.010409       3.696523      16.005784       8.516729      14.575545           0.031027
          315              O      47.289723      28.597635      17.348812      -0.598029      40.299499 0.55167498E+03  0.13382607E+05                                 9.431449                            7.257153       0.241932       2.113437                    0.998426      28.156593      74.983465       0.705291       0.357998      -1.136820      -0.012741      -0.078606      -0.032062       0.085844       0.016660      -0.051281      -0.006027       0.027742      -0.006855      -0.046843      -0.015233       0.062076             12.294484       7.997336       1.464574       2.585755      11.926983       7.594433      16.959133           0.037566
          316              O      48.151652      30.597027      20.266784      -0.613720      42.308729 0.57141346E+03  0.13958287E+05                                 9.760156                            7.371394       0.311011       2.129258                    0.998682      28.450395      75.578258       0.703144       0.356599      -1.140012       0.037864      -0.001836       0.070651       0.080179      -0.016110      -0.023789       0.002774       0.109045      -0.016316      -0.054144      -0.013294       0.067438             13.545713       7.022824       1.695113       1.352262      13.188648       8.441501      20.425668           0.031027
          317              O      37.881177      25.889162      21.179171      -0.598028      40.298601 0.55166176E+03  0.13382190E+05                                 9.431269                            7.257036       0.241952       2.113444                    0.998426      28.156405      74.982413       0.705301       0.357995      -1.136823       0.012742      -0.056430      -0.063425       0.085845       0.042789      -0.032806      -0.007969       0.022253      -0.023338      -0.046842      -0.015234       0.062076             12.294222       7.997178      -2.925983      -0.518875      21.172895       4.325247       7.712594           0.037565
          318              O      37.019248      29.306716      22.091559      -0.613720      42.307676 0.57139854E+03  0.13957808E+05                                 9.759923                            7.371241       0.310964       2.129241                    0.998682      28.450267      75.577198       0.703161       0.356593      -1.140018      -0.037865       0.065999      -0.025282       0.080180       0.027791       0.007256      -0.012413       0.066092      -0.145187      -0.054142      -0.013292       0.067434             13.545345       7.022663      -1.839913      -1.147370      24.926660       4.291066       8.686713           0.031026
          319              O      40.239843      19.214031      19.347905      -0.598030      40.299760 0.55167804E+03  0.13382708E+05                                 9.431526                            7.257201       0.241929       2.113435                    0.998426      28.156614      74.983752       0.705284       0.358001      -1.136817       0.019209       0.074876       0.037340       0.085847       0.027343      -0.043731      -0.008788       0.019933       0.060369      -0.046842      -0.015240       0.062082             12.294616       8.121742      -4.734650      -1.797721      19.043919       5.122292       9.718186           0.037565
          320              O      41.468008      16.007923      18.136488      -0.613719      42.308989 0.57141754E+03  0.13958397E+05                                 9.760169                            7.371404       0.311005       2.129257                    0.998682      28.450324      75.577852       0.703147       0.356597      -1.140014       0.058746      -0.053943       0.008231       0.080179      -0.012759      -0.021419      -0.033926       0.005240       0.156801      -0.054147      -0.013293       0.067440             13.545725      10.054616      -5.155450      -3.491801      20.088429       7.073950      10.494130           0.031025
          321              O      43.706867      18.507245      17.348812      -0.598028      40.298610 0.55166202E+03  0.13382198E+05                                 9.431271                            7.257038       0.241950       2.113443                    0.998426      28.156411      74.982433       0.705301       0.357995      -1.136823      -0.061705       0.050339      -0.032061       0.085845       0.003680       0.020418       0.047421      -0.042741      -0.006864      -0.046841      -0.015234       0.062076             12.294221       9.676057      -2.433827       5.283969      10.247892      -6.036388      16.958714           0.037564
          322              O      45.007426      16.761096      20.266784      -0.613720      42.307654 0.57139817E+03  0.13957797E+05                                 9.759918                            7.371238       0.310962       2.129240                    0.998682      28.450271      75.577206       0.703161       0.356593      -1.140018      -0.020523      -0.031874       0.070652       0.080180       0.055271       0.014294       0.019209      -0.026629      -0.016322      -0.054142      -0.013292       0.067434             13.545336      10.178890      -3.517304       6.634187      10.032014      -5.391670      20.425104           0.031025
          323              O      41.464033      22.525698      11.665860      -0.598029      40.299644 0.55167623E+03  0.13382651E+05                                 9.431504                            7.257185       0.241935       2.113437                    0.998426      28.156585      74.983609       0.705285       0.358000      -1.136817       0.061707      -0.013447       0.058147       0.085847      -0.020489       0.003332       0.044676      -0.050507      -0.030131      -0.046842      -0.015239       0.062081             12.294582       9.676258      -4.170625       4.056068      12.419362      -6.804244      14.788125           0.037566
          324              O      40.163474      24.694739       9.046918      -0.613719      42.308839 0.57141545E+03  0.13958331E+05                                 9.760140                            7.371386       0.311010       2.129258                    0.998682      28.450297      75.577709       0.703148       0.356597      -1.140014       0.020522       0.055986      -0.053601       0.080179      -0.031905      -0.047348       0.021689      -0.019618       0.004717      -0.054147      -0.013292       0.067439             13.545674      10.179135      -5.082474       5.527708      15.881812      -7.459957      14.576077           0.031027
          325              O      39.105367      29.304421      19.347905      -0.598027      40.297851 0.55165070E+03  0.13381843E+05                                 9.431117                            7.256937       0.241971       2.113450                    0.998426      28.156232      74.981514       0.705311       0.357992      -1.136826       0.055241      -0.054069       0.037339       0.085844      -0.005039       0.014250       0.042254      -0.057357       0.060355      -0.046845      -0.015232       0.062076             12.293984      20.412485      -2.362009       5.334604       6.751697      -1.004237       9.717770           0.037564
          326              O      35.714713      29.843854      18.136488      -0.613720      42.307590 0.57139892E+03  0.13957822E+05                                 9.759910                            7.371251       0.310981       2.129247                    0.998682      28.450286      75.577317       0.703159       0.356594      -1.140017      -0.076089      -0.023905       0.008232       0.080179       0.008646      -0.018674       0.035509       0.019472       0.156802      -0.054142      -0.013297       0.067439             13.545260      22.043889      -1.766882       7.871784       8.098100      -0.512918      10.493790           0.031025
          327              O      46.065533      28.009521      21.179171      -0.598029      40.299498 0.55167480E+03  0.13382602E+05                                 9.431450                            7.257153       0.241931       2.113437                    0.998426      28.156595      74.983483       0.705290       0.357998      -1.136819      -0.055240       0.017181      -0.063423       0.085844      -0.011764       0.009499       0.032391      -0.085246      -0.023341      -0.046843      -0.015233       0.062076             12.294488      20.413444      -4.242374       4.005294       8.757306      -1.713289       7.712713           0.037566
          328              O      49.456187      27.047196      22.091559      -0.613720      42.308752 0.57141395E+03  0.13958302E+05                                 9.760161                            7.371398       0.311010       2.129258                    0.998682      28.450395      75.578270       0.703144       0.356599      -1.140011       0.076089      -0.000208      -0.025281       0.080179       0.014718      -0.014380      -0.000080      -0.081193      -0.145187      -0.054144      -0.013294       0.067438             13.545722      22.044704      -6.832919       4.290026       9.905510      -1.151928       8.686950           0.031027
          329              O      48.411140      25.241712      19.347905      -0.598029      40.299514 0.55167507E+03  0.13382610E+05                                 9.431453                            7.257154       0.241931       2.113437                    0.998426      28.156592      74.983471       0.705290       0.357998      -1.136819      -0.074445      -0.020805       0.037340       0.085844      -0.022314       0.029466      -0.033475       0.037391       0.060365      -0.046843      -0.015233       0.062077             12.294493      12.212938       7.096674      -3.537151      14.952427      -4.117980       9.718114           0.037566
          330              O      50.573629      27.908387      18.136488      -0.613720      42.308759 0.57141399E+03  0.13958302E+05                                 9.760162                            7.371398       0.311011       2.129258                    0.998682      28.450393      75.578258       0.703144       0.356599      -1.140011       0.017342       0.077847       0.008231       0.080179       0.004105       0.040087      -0.001587      -0.024720       0.156804      -0.054144      -0.013294       0.067438             13.545725      13.115216       6.922488      -4.380336      17.027809      -6.560988      10.494151           0.031027
          331              O      43.809640      19.861481      21.179171      -0.598027      40.297877 0.55165084E+03  0.13381848E+05                                 9.431122                            7.256939       0.241969       2.113449                    0.998426      28.156238      74.981549       0.705311       0.357992      -1.136826       0.042499       0.039250      -0.063423       0.085844      -0.031036       0.023303      -0.024425       0.062986      -0.023319      -0.046845      -0.015232       0.062077             12.293992      15.344716       7.168067      -3.486258      13.824792      -2.611933       7.712468           0.037565
          332              O      41.280916      17.406251      22.091559      -0.613720      42.307602 0.57139918E+03  0.13957831E+05                                 9.759913                            7.371254       0.310977       2.129246                    0.998682      28.450288      75.577340       0.703159       0.356594      -1.140017      -0.038224      -0.065791      -0.025282       0.080179      -0.042519       0.007119       0.012491       0.015092      -0.145188      -0.054142      -0.013298       0.067440             13.545261      18.857115       8.672512      -3.142387      13.091989      -3.139123       8.686680           0.031025
          333              O      36.759760      26.655284      17.348812      -0.598029      40.299724 0.55167731E+03  0.13382685E+05                                 9.431519                            7.257195       0.241931       2.113436                    0.998426      28.156602      74.983698       0.705284       0.358001      -1.136817       0.074449       0.028270      -0.032060       0.085847      -0.020356       0.030852      -0.041400       0.014985      -0.006854      -0.046842      -0.015239       0.062081             12.294604      12.213040       0.969290      -7.869946       7.711443      -1.557882      16.959329           0.037565
          334              O      34.597271      26.402041      20.266784      -0.613719      42.308937 0.57141672E+03  0.13958372E+05                                 9.760160                            7.371398       0.311007       2.129257                    0.998682      28.450314      75.577807       0.703147       0.356597      -1.140014      -0.017343       0.033709       0.070651       0.080179      -0.039168       0.009488      -0.021988      -0.082426      -0.016315      -0.054147      -0.013293       0.067440             13.545707      13.115203       1.822304      -7.986679       7.096264      -3.049626      20.425655           0.031026
          335              O      41.361260      26.588408      11.665860      -0.598028      40.298498 0.55166041E+03  0.13382148E+05                                 9.431249                            7.257024       0.241955       2.113445                    0.998426      28.156388      74.982311       0.705303       0.357995      -1.136824      -0.042499      -0.046714       0.058146       0.085845      -0.011628       0.037024      -0.025229       0.060717      -0.030143      -0.046842      -0.015234       0.062075             12.294188      15.344944       0.897538      -7.920368       6.750014      -0.110577      14.787605           0.037565
          336              O      43.889984      26.630205       9.046918      -0.613720      42.307549 0.57139653E+03  0.13957745E+05                                 9.759897                            7.371224       0.310965       2.129241                    0.998682      28.450248      75.577084       0.703162       0.356593      -1.140018       0.038224      -0.045767      -0.053601       0.080180       0.007456       0.042457       0.030158       0.065058       0.004724      -0.054142      -0.013291       0.067434             13.545301      18.857190       0.071887      -9.224078       7.203077      -1.057107      14.575636           0.031026
          337              O      12.970960       6.193887      11.514723      -0.598027      40.297777 0.55164950E+03  0.13381806E+05                                 9.431103                            7.256927       0.241973       2.113451                    0.998426      28.156215      74.981428       0.705312       0.357992      -1.136827      -0.042499       0.046712      -0.058146       0.085844       0.011625      -0.037028      -0.025231       0.060707      -0.030152      -0.046845      -0.015231       0.062076             12.293964      15.344678      -0.897520       7.920182       6.749900      -0.110589      14.787313           0.037564
          338              O      15.499684       6.152090      14.133665      -0.613720      42.307499 0.57139745E+03  0.13957777E+05                                 9.759893                            7.371239       0.310982       2.129248                    0.998682      28.450266      75.577223       0.703160       0.356594      -1.140017       0.038224       0.045766       0.053601       0.080179      -0.007461      -0.042460       0.030158       0.065061       0.004720      -0.054142      -0.013297       0.067439             13.545232      18.857076      -0.071833       9.223965       7.203079      -1.057079      14.575540           0.031025
          339              O       8.369460       6.127011       5.831771      -0.598029      40.299539 0.55167546E+03  0.13382622E+05                                 9.431459                            7.257159       0.241929       2.113436                    0.998426      28.156597      74.983510       0.705290       0.357998      -1.136819       0.074445      -0.028269       0.032062       0.085844       0.020343      -0.030860      -0.041398       0.014984      -0.006854      -0.046843      -0.015233       0.062077             12.294501      12.212945      -0.969300       7.869865       7.711396      -1.557886      16.959162           0.037566
          340              O       6.206971       6.380254       2.913799      -0.613720      42.308784 0.57141422E+03  0.13958311E+05                                 9.760168                            7.371402       0.311008       2.129257                    0.998682      28.450399      75.578305       0.703143       0.356599      -1.140011      -0.017342      -0.033709      -0.070651       0.080179       0.039163      -0.009492      -0.021989      -0.082427      -0.016317      -0.054144      -0.013295       0.067438             13.545735      13.115224      -1.822328       7.986701       7.096278      -3.049663      20.425705           0.031026
          341              O      15.419340      12.920814       2.001412      -0.598027      40.298442 0.55165938E+03  0.13382116E+05                                 9.431239                            7.257016       0.241958       2.113446                    0.998426      28.156369      74.982235       0.705303       0.357995      -1.136824       0.042499      -0.039250       0.063425       0.085845       0.031030      -0.023304      -0.024427       0.062986      -0.023336      -0.046842      -0.015233       0.062075             12.294172      15.344928      -7.168204       3.486327      13.825014      -2.611972       7.712574           0.037564
          342              O      12.890616      15.376044       1.089024      -0.613720      42.307500 0.57139604E+03  0.13957729E+05                                 9.759890                            7.371221       0.310968       2.129243                    0.998682      28.450231      75.577025       0.703162       0.356593      -1.140018      -0.038224       0.065791       0.025282       0.080179       0.042514      -0.007122       0.012491       0.015088      -0.145187      -0.054143      -0.013291       0.067434             13.545288      18.857169      -8.672568       3.142462      13.092015      -3.139162       8.686679           0.031025
          343              O      20.020840       7.540583       3.832678      -0.598030      40.299649 0.55167617E+03  0.13382649E+05                                 9.431505                            7.257184       0.241934       2.113437                    0.998426      28.156582      74.983597       0.705285       0.358000      -1.136817      -0.074449       0.020803      -0.037340       0.085847       0.022303      -0.029475      -0.033478       0.037394       0.060369      -0.046842      -0.015239       0.062081             12.294583      12.213020      -7.096744       3.537166      14.952567      -4.118010       9.718164           0.037565
          344              O      22.183329       4.873908       5.044095      -0.613719      42.308854 0.57141563E+03  0.13958337E+05                                 9.760143                            7.371388       0.311010       2.129258                    0.998682      28.450293      75.577695       0.703148       0.356597      -1.140014       0.017343      -0.077847      -0.008231       0.080179      -0.004111      -0.040091      -0.001586      -0.024722       0.156800      -0.054147      -0.013292       0.067439             13.545681      13.115175      -6.922462       4.380298      17.027768      -6.560940      10.494099           0.031025
          345              O      18.899423       4.184660       5.831771      -0.598028      40.298514 0.55166057E+03  0.13382153E+05                                 9.431251                            7.257025       0.241955       2.113445                    0.998426      28.156388      74.982311       0.705303       0.357995      -1.136824      -0.012742       0.078608       0.032061       0.085845      -0.016667       0.051277      -0.006028       0.027743      -0.006865      -0.046842      -0.015233       0.062075             12.294193       7.997159      -1.464520      -2.585670      11.926749       7.594225      16.958670           0.037564
          346              O      19.761352       2.185268       2.913799      -0.613720      42.307560 0.57139663E+03  0.13957748E+05                                 9.759900                            7.371225       0.310965       2.129241                    0.998682      28.450251      75.577098       0.703162       0.356593      -1.140018       0.037865       0.001837      -0.070652       0.080180       0.016105       0.023782       0.002773       0.109047      -0.016320      -0.054142      -0.013291       0.067434             13.545309       7.022646      -1.695047      -1.352226      13.188213       8.441190      20.425067           0.031025
          347              O      16.540757       8.136238      11.514723      -0.598030      40.299634 0.55167621E+03  0.13382651E+05                                 9.431503                            7.257185       0.241935       2.113437                    0.998426      28.156582      74.983602       0.705285       0.358000      -1.136817      -0.019208      -0.060163      -0.058147       0.085847      -0.032115       0.040356      -0.019453      -0.010234      -0.030131      -0.046842      -0.015239       0.062081             12.294579       8.121717      -3.273109      -3.864610      13.973901       6.914776      14.788118           0.037565
          348              O      15.312592      10.347076      14.133665      -0.613719      42.308853 0.57141556E+03  0.13958335E+05                                 9.760144                            7.371388       0.311011       2.129259                    0.998682      28.450293      75.577704       0.703148       0.356597      -1.140014      -0.058746       0.010221       0.053601       0.080179      -0.024448      -0.004891      -0.051849      -0.045453       0.004717      -0.054147      -0.013292       0.067439             13.545683      10.054592      -5.010570      -3.696658      16.006369       8.517124      14.576088           0.031025
          349              O      11.849543      13.568264       3.832678      -0.598027      40.297743 0.55164910E+03  0.13381793E+05                                 9.431098                            7.256924       0.241976       2.113452                    0.998426      28.156203      74.981383       0.705312       0.357992      -1.136827       0.019204      -0.074874      -0.037339       0.085844      -0.027356       0.043718      -0.008785       0.019950       0.060355      -0.046845      -0.015230       0.062076             12.293955       8.121317       4.734275       1.797603      19.042797       5.122009       9.717750           0.037564
          350              O      13.077708      16.774372       5.044095      -0.613720      42.307482 0.57139736E+03  0.13957773E+05                                 9.759890                            7.371239       0.310985       2.129249                    0.998682      28.450259      75.577194       0.703160       0.356594      -1.140017       0.058746       0.053942      -0.008232       0.080179       0.012756       0.021415      -0.033927       0.005241       0.156800      -0.054142      -0.013296       0.067439             13.545226      10.054365       5.155253       3.491683      20.087550       7.073597      10.493763           0.031025
          351              O       9.490877       6.893133       2.001412      -0.598029      40.299539 0.55167545E+03  0.13382622E+05                                 9.431458                            7.257159       0.241929       2.113436                    0.998426      28.156599      74.983513       0.705290       0.357998      -1.136819       0.012741       0.056430       0.063423       0.085844      -0.042795       0.032801      -0.007970       0.022247      -0.023342      -0.046843      -0.015233       0.062077             12.294499       7.997344       2.926072       0.518896      21.173437       4.325334       7.712717           0.037566
          352              O       8.628948       3.475579       1.089024      -0.613720      42.308797 0.57141464E+03  0.13958323E+05                                 9.760169                            7.371404       0.311009       2.129257                    0.998682      28.450403      75.578310       0.703143       0.356599      -1.140011      -0.037864      -0.065999       0.025281       0.080179      -0.027799      -0.007259      -0.012413       0.066089      -0.145187      -0.054144      -0.013294       0.067438             13.545736       7.022834       1.839965       1.147416      24.927414       4.291246       8.686961           0.031026
          353              O      10.715067       3.477874       3.832678      -0.598029      40.299535 0.55167561E+03  0.13382627E+05                                 9.431457                            7.257159       0.241929       2.113436                    0.998426      28.156602      74.983520       0.705290       0.357998      -1.136819       0.055240       0.054069      -0.037340       0.085844       0.005034      -0.014258       0.042256      -0.057344       0.060366      -0.046843      -0.015233       0.062077             12.294496      20.413455       2.362101      -5.334850       6.751913      -1.004274       9.718119           0.037565
          354              O       7.324413       2.938441       5.044095      -0.613720      42.308793 0.57141453E+03  0.13958320E+05                                 9.760169                            7.371403       0.311008       2.129257                    0.998682      28.450404      75.578316       0.703143       0.356599      -1.140011      -0.076089       0.023904      -0.008231       0.080179      -0.008651       0.018669       0.035510       0.019470       0.156804      -0.054144      -0.013294       0.067438             13.545733      22.044721       1.767041      -7.872157       8.098320      -0.512989      10.494158           0.031026
          355              O      17.675233       4.772774       2.001412      -0.598027      40.297777 0.55164934E+03  0.13381801E+05                                 9.431102                            7.256925       0.241974       2.113451                    0.998426      28.156219      74.981437       0.705312       0.357992      -1.136827      -0.055241      -0.017180       0.063423       0.085844       0.011756      -0.009502       0.032393      -0.085248      -0.023317      -0.046845      -0.015231       0.062076             12.293964      20.412449       4.242171      -4.005123       8.756989      -1.713218       7.712456           0.037565
          356              O      21.065887       5.735099       1.089024      -0.613720      42.307493 0.57139754E+03  0.13957779E+05                                 9.759891                            7.371239       0.310982       2.129247                    0.998682      28.450266      75.577214       0.703160       0.356594      -1.140017       0.076089       0.000207       0.025282       0.080179      -0.014724       0.014377      -0.000080      -0.081190      -0.145188      -0.054142      -0.013297       0.067439             13.545231      22.043841       6.832611      -4.289742       9.905194      -1.151823       8.686658           0.031025
          357              O      15.316567      14.275050       5.831771      -0.598030      40.299631 0.55167594E+03  0.13382643E+05                                 9.431502                            7.257183       0.241937       2.113438                    0.998426      28.156576      74.983578       0.705285       0.358000      -1.136817      -0.061707      -0.050339       0.032060       0.085847      -0.003688      -0.020428       0.047419      -0.042748      -0.006856      -0.046842      -0.015238       0.062081             12.294581       9.676258       2.433889      -5.284129      10.248190      -6.036618      16.959294           0.037565
          358              O      16.617126      16.021199       2.913799      -0.613719      42.308824 0.57141517E+03  0.13958323E+05                                 9.760139                            7.371385       0.311013       2.129259                    0.998682      28.450290      75.577689       0.703148       0.356597      -1.140014      -0.020521       0.031874      -0.070651       0.080179      -0.055275      -0.014298       0.019211      -0.026628      -0.016312      -0.054147      -0.013291       0.067439             13.545674      10.179136       3.517417      -6.634372      10.032283      -5.391838      20.425604           0.031026
          359              O      13.073733      10.256597      11.514723      -0.598028      40.298493 0.55166034E+03  0.13382146E+05                                 9.431249                            7.257024       0.241955       2.113445                    0.998426      28.156381      74.982293       0.705303       0.357995      -1.136824       0.061705       0.013448      -0.058146       0.085845       0.020477      -0.003337       0.044678      -0.050499      -0.030143      -0.046842      -0.015233       0.062075             12.294188       9.676036       4.170483      -4.055946      12.418922      -6.803952      14.787608           0.037564
          360              O      11.773174       8.087556      14.133665      -0.613720      42.307543 0.57139657E+03  0.13957746E+05                                 9.759898                            7.371225       0.310967       2.129242                    0.998682      28.450242      75.577071       0.703162       0.356593      -1.140018       0.020523      -0.055986       0.053601       0.080180       0.031899       0.047346       0.021689      -0.019614       0.004724      -0.054143      -0.013291       0.067434             13.545303      10.178863       5.082323      -5.527522      15.881407      -7.459733      14.575639           0.031025
          361              O      11.849543       8.136238      11.514723      -0.598027      40.297759 0.55164938E+03  0.13381802E+05                                 9.431100                            7.256926       0.241974       2.113452                    0.998426      28.156210      74.981409       0.705312       0.357992      -1.136827       0.019204      -0.060161      -0.058146       0.085844       0.032099      -0.040365      -0.019452      -0.010219      -0.030152      -0.046845      -0.015231       0.062076             12.293959       8.121319       3.272887       3.864318      13.973252       6.914368      14.787307           0.037564
          362              O      13.077708      10.347076      14.133665      -0.613720      42.307492 0.57139743E+03  0.13957776E+05                                 9.759892                            7.371240       0.310983       2.129248                    0.998682      28.450261      75.577206       0.703160       0.356594      -1.140017       0.058747       0.010220       0.053601       0.080179       0.024442       0.004888      -0.051850      -0.045453       0.004720      -0.054142      -0.013297       0.067439             13.545232      10.054367       5.010411       3.696525      16.005785       8.516730      14.575544           0.031025
          363              O       9.490877       4.184660       5.831771      -0.598029      40.299546 0.55167564E+03  0.13382627E+05                                 9.431459                            7.257159       0.241929       2.113436                    0.998426      28.156602      74.983518       0.705290       0.357998      -1.136819       0.012741       0.078606       0.032062       0.085844       0.016660      -0.051281      -0.006026       0.027743      -0.006854      -0.046843      -0.015233       0.062077             12.294500       7.997344       1.464576       2.585761      11.926998       7.594446      16.959159           0.037565
          364              O       8.628948       2.185268       2.913799      -0.613720      42.308786 0.57141425E+03  0.13958312E+05                                 9.760167                            7.371401       0.311008       2.129257                    0.998682      28.450405      75.578317       0.703143       0.356599      -1.140011      -0.037864       0.001836      -0.070651       0.080179      -0.016110      -0.023789       0.002774       0.109045      -0.016317      -0.054144      -0.013294       0.067438             13.545734       7.022831       1.695115       1.352265      13.188671       8.441519      20.425700           0.031026
          365              O      18.899423       6.893133       2.001412      -0.598028      40.298507 0.55166036E+03  0.13382146E+05                                 9.431251                            7.257024       0.241955       2.113445                    0.998426      28.156386      74.982306       0.705303       0.357995      -1.136824      -0.012742       0.056430       0.063425       0.085845       0.042789      -0.032806      -0.007969       0.022253      -0.023337      -0.046842      -0.015234       0.062076             12.294192       7.997159      -2.925968      -0.518873      21.172838       4.325239       7.712581           0.037565
          366              O      19.761352       3.475579       1.089024      -0.613720      42.307575 0.57139710E+03  0.13957762E+05                                 9.759902                            7.371228       0.310966       2.129242                    0.998682      28.450251      75.577096       0.703162       0.356593      -1.140018       0.037865      -0.065999       0.025282       0.080180       0.027790       0.007257      -0.012414       0.066092      -0.145186      -0.054143      -0.013291       0.067434             13.545311       7.022649      -1.839906      -1.147365      24.926593       4.291048       8.686691           0.031026
          367              O      16.540757      13.568264       3.832678      -0.598029      40.299614 0.55167588E+03  0.13382641E+05                                 9.431499                            7.257183       0.241937       2.113438                    0.998426      28.156575      74.983572       0.705285       0.358000      -1.136817      -0.019208      -0.074876      -0.037340       0.085847       0.027344      -0.043730      -0.008787       0.019932       0.060369      -0.046842      -0.015238       0.062081             12.294573       8.121715      -4.734625      -1.797714      19.043846       5.122274       9.718158           0.037565
          368              O      15.312592      16.774372       5.044095      -0.613719      42.308843 0.57141548E+03  0.13958332E+05                                 9.760142                            7.371387       0.311013       2.129259                    0.998682      28.450290      75.577691       0.703148       0.356597      -1.140014      -0.058746       0.053943      -0.008231       0.080179      -0.012760      -0.021419      -0.033926       0.005241       0.156799      -0.054147      -0.013291       0.067439             13.545677      10.054589      -5.155431      -3.491789      20.088348       7.073917      10.494096           0.031026
          369              O      13.073733      14.275050       5.831771      -0.598027      40.298474 0.55165996E+03  0.13382134E+05                                 9.431245                            7.257021       0.241958       2.113446                    0.998426      28.156373      74.982260       0.705303       0.357995      -1.136824       0.061705      -0.050338       0.032061       0.085845       0.003679       0.020419       0.047421      -0.042739      -0.006866      -0.046842      -0.015233       0.062075             12.294184       9.676032      -2.433819       5.283952      10.247861      -6.036365      16.958658           0.037564
          370              O      11.773174      16.021199       2.913799      -0.613720      42.307528 0.57139631E+03  0.13957738E+05                                 9.759895                            7.371223       0.310968       2.129242                    0.998682      28.450240      75.577062       0.703162       0.356593      -1.140018       0.020523       0.031874      -0.070651       0.080179       0.055271       0.014293       0.019209      -0.026629      -0.016319      -0.054143      -0.013291       0.067433             13.545298      10.178858      -3.517288       6.634163      10.031986      -5.391651      20.425051           0.031025
          371              O      15.316567      10.256597      11.514723      -0.598030      40.299645 0.55167624E+03  0.13382652E+05                                 9.431505                            7.257186       0.241935       2.113437                    0.998426      28.156582      74.983604       0.705285       0.358000      -1.136817      -0.061707       0.013447      -0.058147       0.085847      -0.020489       0.003332       0.044676      -0.050507      -0.030131      -0.046842      -0.015239       0.062081             12.294583       9.676260      -4.170626       4.056069      12.419363      -6.804244      14.788128           0.037565
          372              O      16.617126       8.087556      14.133665      -0.613719      42.308840 0.57141543E+03  0.13958331E+05                                 9.760142                            7.371387       0.311011       2.129259                    0.998682      28.450292      75.577700       0.703148       0.356597      -1.140014      -0.020522      -0.055986       0.053601       0.080179      -0.031905      -0.047348       0.021689      -0.019618       0.004717      -0.054147      -0.013292       0.067439             13.545679      10.179140      -5.082478       5.527712      15.881817      -7.459959      14.576081           0.031025
          373              O      17.675233       3.477874       3.832678      -0.598027      40.297779 0.55164958E+03  0.13381808E+05                                 9.431103                            7.256927       0.241973       2.113451                    0.998426      28.156217      74.981429       0.705312       0.357992      -1.136827      -0.055241       0.054069      -0.037339       0.085844      -0.005040       0.014251       0.042254      -0.057358       0.060355      -0.046845      -0.015231       0.062076             12.293963      20.412445      -2.362005       5.334596       6.751689      -1.004236       9.717757           0.037565
          374              O      21.065887       2.938441       5.044095      -0.613720      42.307504 0.57139768E+03  0.13957783E+05                                 9.759893                            7.371240       0.310982       2.129247                    0.998682      28.450270      75.577229       0.703160       0.356594      -1.140017       0.076089       0.023905      -0.008232       0.080179       0.008647      -0.018674       0.035509       0.019473       0.156801      -0.054142      -0.013297       0.067439             13.545232      22.043841      -1.766871       7.871763       8.098084      -0.512913      10.493769           0.031025
          375              O      10.715067       4.772774       2.001412      -0.598029      40.299526 0.55167525E+03  0.13382616E+05                                 9.431456                            7.257157       0.241929       2.113436                    0.998426      28.156601      74.983517       0.705290       0.357998      -1.136819       0.055240      -0.017181       0.063423       0.085844      -0.011764       0.009498       0.032391      -0.085246      -0.023342      -0.046843      -0.015233       0.062077             12.294495      20.413456      -4.242377       4.005297       8.757311      -1.713291       7.712718           0.037565
          376              O       7.324413       5.735099       1.089024      -0.613720      42.308783 0.57141439E+03  0.13958316E+05                                 9.760168                            7.371403       0.311008       2.129257                    0.998682      28.450398      75.578298       0.703143       0.356599      -1.140011      -0.076089       0.000208       0.025281       0.080179       0.014718      -0.014380      -0.000080      -0.081194      -0.145187      -0.054144      -0.013295       0.067438             13.545733      22.044721      -6.832926       4.290034       9.905518      -1.151931       8.686960           0.031026
          377              O       8.369460       7.540583       3.832678      -0.598028      40.299543 0.55167553E+03  0.13382624E+05                                 9.431459                            7.257159       0.241929       2.113436                    0.998426      28.156596      74.983506       0.705290       0.357998      -1.136819       0.074445       0.020805      -0.037340       0.085844      -0.022314       0.029466      -0.033476       0.037391       0.060366      -0.046843      -0.015233       0.062077             12.294500      12.212943       7.096677      -3.537152      14.952437      -4.117982       9.718121           0.037566
          378              O       6.206971       4.873908       5.044095      -0.613720      42.308803 0.57141463E+03  0.13958323E+05                                 9.760171                            7.371405       0.311008       2.129257                    0.998682      28.450399      75.578303       0.703143       0.356599      -1.140011      -0.017342      -0.077847      -0.008231       0.080179       0.004105       0.040087      -0.001587      -0.024720       0.156805      -0.054144      -0.013294       0.067438             13.545738      13.115228       6.922494      -4.380341      17.027825      -6.560995      10.494161           0.031026
          379              O      12.970960      12.920814       2.001412      -0.598027      40.297718 0.55164843E+03  0.13381773E+05                                 9.431092                            7.256918       0.241977       2.113453                    0.998426      28.156197      74.981351       0.705312       0.357992      -1.136827      -0.042499      -0.039250       0.063422       0.085844      -0.031036       0.023302      -0.024425       0.062986      -0.023316      -0.046845      -0.015230       0.062076             12.293948      15.344662       7.168036      -3.486247      13.824735      -2.611925       7.712447           0.037564
          380              O      15.499684      15.376044       1.089024      -0.613720      42.307440 0.57139682E+03  0.13957757E+05                                 9.759883                            7.371235       0.310985       2.129249                    0.998682      28.450251      75.577159       0.703160       0.356594      -1.140017       0.038224       0.065791       0.025282       0.080179      -0.042518       0.007119       0.012491       0.015092      -0.145188      -0.054142      -0.013296       0.067439             13.545214      18.857048       8.672477      -3.142370      13.091944      -3.139107       8.686649           0.031025
          381              O      20.020840       6.127011       5.831771      -0.598030      40.299639 0.55167601E+03  0.13382645E+05                                 9.431503                            7.257183       0.241934       2.113437                    0.998426      28.156581      74.983593       0.705285       0.358000      -1.136817      -0.074449      -0.028270       0.032060       0.085847      -0.020355       0.030852      -0.041400       0.014986      -0.006855      -0.046842      -0.015239       0.062081             12.294582      12.213019       0.969291      -7.869929       7.711431      -1.557882      16.959295           0.037565
          382              O      22.183329       6.380254       2.913799      -0.613719      42.308833 0.57141518E+03  0.13958323E+05                                 9.760140                            7.371385       0.311010       2.129258                    0.998682      28.450293      75.577695       0.703148       0.356597      -1.140014       0.017343      -0.033709      -0.070651       0.080179      -0.039168       0.009488      -0.021988      -0.082426      -0.016313      -0.054147      -0.013292       0.067439             13.545677      13.115170       1.822298      -7.986657       7.096251      -3.049618      20.425612           0.031025
          383              O      15.419340       6.193887      11.514723      -0.598028      40.298500 0.55166045E+03  0.13382149E+05                                 9.431250                            7.257025       0.241955       2.113445                    0.998426      28.156385      74.982309       0.705303       0.357995      -1.136824       0.042499       0.046714      -0.058146       0.085845      -0.011628       0.037024      -0.025229       0.060717      -0.030143      -0.046842      -0.015233       0.062075             12.294188      15.344945       0.897538      -7.920367       6.750015      -0.110577      14.787606           0.037564
          384              O      12.890616       6.152090      14.133665      -0.613720      42.307555 0.57139659E+03  0.13957747E+05                                 9.759899                            7.371225       0.310966       2.129242                    0.998682      28.450246      75.577084       0.703162       0.356593      -1.140018      -0.038224       0.045767       0.053601       0.080180       0.007456       0.042457       0.030158       0.065059       0.004724      -0.054142      -0.013291       0.067434             13.545304      18.857196       0.071888      -9.224080       7.203078      -1.057108      14.575638           0.031025
          385              O      43.809640      26.588408      11.665860      -0.598027      40.297772 0.55164948E+03  0.13381805E+05                                 9.431101                            7.256926       0.241974       2.113451                    0.998426      28.156217      74.981428       0.705312       0.357992      -1.136827       0.042499      -0.046712       0.058146       0.085844       0.011625      -0.037028      -0.025231       0.060707      -0.030152      -0.046845      -0.015231       0.062076             12.293959      15.344671      -0.897520       7.920176       6.749899      -0.110588      14.787306           0.037565
          386              O      41.280916      26.630205       9.046918      -0.613720      42.307486 0.57139731E+03  0.13957772E+05                                 9.759889                            7.371238       0.310982       2.129247                    0.998682      28.450266      75.577216       0.703160       0.356594      -1.140017      -0.038224      -0.045766      -0.053601       0.080179      -0.007461      -0.042460       0.030158       0.065061       0.004719      -0.054142      -0.013297       0.067439             13.545224      18.857063      -0.071831       9.223957       7.203077      -1.057078      14.575532           0.031026
          387              O      48.411140      26.655284      17.348812      -0.598029      40.299497 0.55167485E+03  0.13382603E+05                                 9.431449                            7.257152       0.241931       2.113437                    0.998426      28.156592      74.983465       0.705291       0.357998      -1.136820      -0.074445       0.028269      -0.032062       0.085844       0.020343      -0.030860      -0.041397       0.014984      -0.006855      -0.046843      -0.015233       0.062077             12.294485      12.212931      -0.969300       7.869852       7.711388      -1.557887      16.959135           0.037566
          388              O      50.573629      26.402041      20.266784      -0.613720      42.308739 0.57141361E+03  0.13958291E+05                                 9.760159                            7.371396       0.311011       2.129258                    0.998682      28.450393      75.578261       0.703144       0.356599      -1.140011       0.017342       0.033709       0.070651       0.080179       0.039163      -0.009492      -0.021989      -0.082427      -0.016316      -0.054144      -0.013294       0.067438             13.545717      13.115207      -1.822324       7.986687       7.096270      -3.049658      20.425676           0.031027
          389              O      41.361260      19.861481      21.179171      -0.598027      40.298596 0.55166166E+03  0.13382188E+05                                 9.431268                            7.257036       0.241950       2.113443                    0.998426      28.156407      74.982422       0.705302       0.357995      -1.136823      -0.042499       0.039249      -0.063425       0.085845       0.031030      -0.023305      -0.024427       0.062985      -0.023339      -0.046842      -0.015234       0.062076             12.294219      15.344986      -7.168241       3.486338      13.825076      -2.611981       7.712595           0.037564
          390              O      43.889984      17.406251      22.091559      -0.613720      42.307667 0.57139840E+03  0.13957804E+05                                 9.759921                            7.371241       0.310960       2.129240                    0.998682      28.450269      75.577208       0.703161       0.356593      -1.140018       0.038224      -0.065791      -0.025282       0.080180       0.042514      -0.007122       0.012491       0.015089      -0.145187      -0.054142      -0.013292       0.067434             13.545341      18.857245      -8.672610       3.142483      13.092066      -3.139181       8.686712           0.031025
          391              O      36.759760      25.241712      19.347905      -0.598030      40.299745 0.55167759E+03  0.13382694E+05                                 9.431523                            7.257197       0.241931       2.113435                    0.998426      28.156604      74.983709       0.705284       0.358001      -1.136817       0.074449      -0.020803       0.037340       0.085847       0.022303      -0.029476      -0.033478       0.037393       0.060369      -0.046842      -0.015239       0.062081             12.294613      12.213048      -7.096767       3.537174      14.952610      -4.118020       9.718182           0.037565
          392              O      34.597271      27.908387      18.136488      -0.613719      42.308950 0.57141697E+03  0.13958379E+05                                 9.760162                            7.371400       0.311007       2.129257                    0.998682      28.450311      75.577793       0.703147       0.356597      -1.140014      -0.017343       0.077847       0.008231       0.080179      -0.004111      -0.040091      -0.001586      -0.024720       0.156801      -0.054147      -0.013292       0.067439             13.545714      13.115212      -6.922485       4.380315      17.027806      -6.560958      10.494123           0.031026
          393              O      37.881177      28.597635      17.348812      -0.598028      40.298588 0.55166170E+03  0.13382188E+05                                 9.431266                            7.257035       0.241952       2.113444                    0.998426      28.156404      74.982398       0.705302       0.357995      -1.136823       0.012742      -0.078608      -0.032061       0.085845      -0.016667       0.051277      -0.006028       0.027744      -0.006865      -0.046842      -0.015234       0.062076             12.294213       7.997173      -1.464524      -2.585678      11.926767       7.594239      16.958701           0.037564
          394              O      37.019248      30.597027      20.266784      -0.613720      42.307636 0.57139777E+03  0.13957784E+05                                 9.759915                            7.371235       0.310964       2.129241                    0.998682      28.450264      75.577177       0.703161       0.356593      -1.140018      -0.037865      -0.001837       0.070652       0.080180       0.016105       0.023783       0.002774       0.109047      -0.016321      -0.054142      -0.013292       0.067434             13.545332       7.022656      -1.695052      -1.352228      13.188242       8.441209      20.425099           0.031025
          395              O      40.239843      24.646057      11.665860      -0.598030      40.299633 0.55167618E+03  0.13382650E+05                                 9.431502                            7.257185       0.241934       2.113437                    0.998426      28.156585      74.983606       0.705285       0.358000      -1.136817       0.019208       0.060163       0.058147       0.085847      -0.032115       0.040356      -0.019453      -0.010234      -0.030131      -0.046842      -0.015239       0.062081             12.294578       8.121717      -3.273109      -3.864611      13.973899       6.914775      14.788117           0.037566
          396              O      41.468008      22.435219       9.046918      -0.613719      42.308847 0.57141551E+03  0.13958333E+05                                 9.760142                            7.371387       0.311010       2.129258                    0.998682      28.450297      75.577709       0.703148       0.356597      -1.140014       0.058746      -0.010221      -0.053601       0.080179      -0.024447      -0.004891      -0.051850      -0.045453       0.004717      -0.054147      -0.013292       0.067439             13.545677      10.054591      -5.010569      -3.696659      16.006359       8.517117      14.576082           0.031027
          397              O      44.931057      19.214031      19.347905      -0.598027      40.297873 0.55165107E+03  0.13381854E+05                                 9.431121                            7.256940       0.241969       2.113450                    0.998426      28.156240      74.981548       0.705311       0.357992      -1.136826      -0.019205       0.074874       0.037339       0.085844      -0.027356       0.043719      -0.008786       0.019950       0.060355      -0.046845      -0.015232       0.062077             12.293990       8.121339       4.734293       1.797608      19.042856       5.122024       9.717774           0.037565
          398              O      43.702892      16.007923      18.136488      -0.613720      42.307617 0.57139931E+03  0.13957835E+05                                 9.759915                            7.371255       0.310979       2.129246                    0.998682      28.450291      75.577345       0.703159       0.356594      -1.140017      -0.058747      -0.053942       0.008232       0.080179       0.012755       0.021415      -0.033927       0.005240       0.156802      -0.054142      -0.013298       0.067440             13.545268      10.054388       5.155266       3.491693      20.087622       7.073627      10.493795           0.031025
          399              O      47.289723      25.889162      21.179171      -0.598029      40.299504 0.55167491E+03  0.13382605E+05                                 9.431451                            7.257154       0.241931       2.113437                    0.998426      28.156591      74.983470       0.705290       0.357998      -1.136819      -0.012741      -0.056430      -0.063423       0.085844      -0.042795       0.032801      -0.007969       0.022247      -0.023342      -0.046843      -0.015233       0.062077             12.294490       7.997339       2.926070       0.518895      21.173420       4.325330       7.712712           0.037566
          400              O      48.151652      29.306716      22.091559      -0.613720      42.308769 0.57141425E+03  0.13958310E+05                                 9.760164                            7.371400       0.311011       2.129258                    0.998682      28.450399      75.578283       0.703144       0.356599      -1.140011       0.037864       0.065999      -0.025281       0.080179      -0.027799      -0.007259      -0.012413       0.066088      -0.145187      -0.054144      -0.013294       0.067438             13.545726       7.022831       1.839965       1.147415      24.927396       4.291240       8.686953           0.031027
          401              O      46.065533      29.304421      19.347905      -0.598029      40.299490 0.55167494E+03  0.13382605E+05                                 9.431448                            7.257153       0.241931       2.113437                    0.998426      28.156593      74.983466       0.705291       0.357998      -1.136820      -0.055240      -0.054069       0.037340       0.085844       0.005034      -0.014258       0.042256      -0.057344       0.060365      -0.046843      -0.015233       0.062076             12.294484      20.413435       2.362100      -5.334845       6.751907      -1.004274       9.718110           0.037566
          402              O      49.456187      29.843854      18.136488      -0.613720      42.308739 0.57141372E+03  0.13958294E+05                                 9.760158                            7.371396       0.311011       2.129258                    0.998682      28.450394      75.578256       0.703144       0.356599      -1.140012       0.076089      -0.023904       0.008231       0.080179      -0.008652       0.018669       0.035510       0.019470       0.156804      -0.054144      -0.013294       0.067438             13.545718      22.044697       1.767039      -7.872146       8.098311      -0.512989      10.494146           0.031027
          403              O      39.105367      28.009521      21.179171      -0.598027      40.297857 0.55165054E+03  0.13381839E+05                                 9.431119                            7.256936       0.241971       2.113450                    0.998426      28.156234      74.981528       0.705311       0.357992      -1.136826       0.055241       0.017180      -0.063423       0.085844       0.011756      -0.009501       0.032393      -0.085248      -0.023318      -0.046845      -0.015232       0.062076             12.293987      20.412492       4.242177      -4.005128       8.757003      -1.713220       7.712466           0.037565
          404              O      35.714713      27.047196      22.091559      -0.613720      42.307604 0.57139917E+03  0.13957830E+05                                 9.759913                            7.371254       0.310979       2.129246                    0.998682      28.450285      75.577329       0.703159       0.356594      -1.140017      -0.076089      -0.000207      -0.025282       0.080179      -0.014724       0.014377      -0.000080      -0.081191      -0.145188      -0.054142      -0.013298       0.067440             13.545265      22.043898       6.832629      -4.289760       9.905215      -1.151828       8.686681           0.031026
          405              O      41.464033      18.507245      17.348812      -0.598030      40.299768 0.55167802E+03  0.13382707E+05                                 9.431528                            7.257201       0.241929       2.113435                    0.998426      28.156613      74.983751       0.705284       0.358001      -1.136817       0.061707       0.050339      -0.032060       0.085847      -0.003689      -0.020427       0.047419      -0.042750      -0.006854      -0.046842      -0.015240       0.062081             12.294617       9.676281       2.433894      -5.284144      10.248220      -6.036640      16.959350           0.037565
          406              O      40.163474      16.761096      20.266784      -0.613719      42.308966 0.57141725E+03  0.13958388E+05                                 9.760165                            7.371402       0.311005       2.129257                    0.998682      28.450324      75.577850       0.703147       0.356597      -1.140014       0.020522      -0.031874       0.070651       0.080179      -0.055275      -0.014299       0.019211      -0.026628      -0.016315      -0.054147      -0.013293       0.067439             13.545715      10.179167       3.517432      -6.634397      10.032313      -5.391857      20.425664           0.031025
          407              O      43.706867      22.525698      11.665860      -0.598028      40.298513 0.55166060E+03  0.13382154E+05                                 9.431252                            7.257025       0.241955       2.113445                    0.998426      28.156389      74.982319       0.705303       0.357995      -1.136824      -0.061705      -0.013448       0.058146       0.085845       0.020477      -0.003337       0.044678      -0.050499      -0.030143      -0.046842      -0.015234       0.062075             12.294194       9.676039       4.170485      -4.055949      12.418928      -6.803957      14.787616           0.037566
          408              O      45.007426      24.694739       9.046918      -0.613720      42.307558 0.57139678E+03  0.13957753E+05                                 9.759900                            7.371226       0.310965       2.129241                    0.998682      28.450249      75.577094       0.703162       0.356593      -1.140018      -0.020523       0.055986      -0.053601       0.080180       0.031899       0.047346       0.021689      -0.019614       0.004724      -0.054143      -0.013291       0.067434             13.545306      10.178865       5.082324      -5.527524      15.881410      -7.459736      14.575644           0.031027
          409              O      42.585450      24.586721      10.360330      -0.983860      56.629826 0.13019395E+04  0.38759087E+05                                11.521093                           10.898534       0.125303       1.965839                    0.998810      36.685607     104.783483       0.601377       0.342119      -1.161232       0.000000       0.000000      -0.001853       0.001853      -0.000004      -0.000004      -0.000002      -0.000005       0.215140      -0.035859      -0.035854       0.071713             13.910354      15.234554       0.000022      -0.000035      15.234531      -0.000022      11.261976           0.012441
          410              O      48.321426      27.898389      19.727140      -0.983860      56.629692 0.13019348E+04  0.38758951E+05                                11.521166                           10.898592       0.125276       1.965829                    0.998810      36.685772     104.784293       0.601368       0.342123      -1.161227       0.001515       0.000874       0.000618       0.001855       0.041396       0.029271       0.016900       0.047800      -0.071700      -0.035850      -0.035850       0.071700             13.910489      12.586290      -1.529054      -1.081205      14.351890      -0.624233      14.793287           0.012439
          411              O      36.849474      27.898389      19.727140      -0.983860      56.629821 0.13019393E+04  0.38759079E+05                                11.521092                           10.898533       0.125302       1.965838                    0.998810      36.685604     104.783478       0.601377       0.342119      -1.161232      -0.001513       0.000874       0.000618       0.001853      -0.041407      -0.029279       0.016901       0.047802      -0.071703      -0.035862      -0.035852       0.071714             13.910356      12.586138       1.529040       1.081196      14.351781      -0.624191      14.793148           0.012440
          412              O      42.585450      17.963386      19.727140      -0.983860      56.629803 0.13019389E+04  0.38759064E+05                                11.521090                           10.898531       0.125302       1.965838                    0.998810      36.685599     104.783461       0.601377       0.342119      -1.161232       0.000000      -0.001747       0.000618       0.001853      -0.000005      -0.000003      -0.033807      -0.095620      -0.071703      -0.035862      -0.035852       0.071714             13.910353      15.234553      -0.000026       0.000033      11.703359       1.248439      14.793147           0.012439
          413              O      14.195150       8.195574      12.820253      -0.983860      56.629827 0.13019395E+04  0.38759086E+05                                11.521092                           10.898533       0.125303       1.965839                    0.998810      36.685608     104.783482       0.601377       0.342119      -1.161232      -0.000000      -0.000000       0.001853       0.001853      -0.000004      -0.000004      -0.000002      -0.000005       0.215140      -0.035859      -0.035854       0.071713             13.910354      15.234554       0.000022      -0.000033      15.234531      -0.000021      11.261976           0.012439
          414              O       8.459174       4.883906       3.453443      -0.983860      56.629671 0.13019343E+04  0.38758932E+05                                11.521163                           10.898590       0.125275       1.965829                    0.998810      36.685766     104.784276       0.601368       0.342123      -1.161227      -0.001515      -0.000874      -0.000618       0.001855       0.041396       0.029271       0.016900       0.047800      -0.071700      -0.035850      -0.035850       0.071700             13.910486      12.586285      -1.529055      -1.081204      14.351887      -0.624232      14.793285           0.012437
          415              O      14.195150      14.818909       3.453443      -0.983861      56.629836 0.13019397E+04  0.38759093E+05                                11.521093                           10.898534       0.125304       1.965839                    0.998810      36.685610     104.783482       0.601377       0.342119      -1.161232      -0.000000       0.001747      -0.000618       0.001853      -0.000005      -0.000003      -0.033807      -0.095619      -0.071703      -0.035862      -0.035852       0.071713             13.910354      15.234555      -0.000023       0.000032      11.703360       1.248436      14.793148           0.012439
          416              O      19.931126       4.883906       3.453443      -0.983860      56.629824 0.13019392E+04  0.38759076E+05                                11.521093                           10.898533       0.125303       1.965839                    0.998810      36.685601     104.783460       0.601377       0.342119      -1.161232       0.001513      -0.000874      -0.000618       0.001853      -0.041407      -0.029279       0.016901       0.047802      -0.071703      -0.035862      -0.035852       0.071714             13.910356      12.586139       1.529042       1.081194      14.351781      -0.624190      14.793149           0.012439

******************************************************
Auxiliary information for the entire system
The total spin magnetic moment of the unit cell is   70.013423
The total net atomic charge of the unit cell is   0.000003
Accuracy of reproducing the electrostatic potential in the unit cell:
  The inner radius (bohr) =    5.0000
  The outer radius (bohr) =   12.0000
  Valid grid points have density less than (e/(bohr^3)) =    0.0001
  The number of valid grid points were=      3099406
  The rms potential error without charges in kcal/mol is=      4.46926
  The rms potential error with partial charges in kcal/mol is=      1.33192
  The RRMSE value at monopole order=      0.29802
  The rms potential error with partial charges and cloud penetration in kcal/mol is=      1.32385
  The RRMSE value at monopole order with cloud penetration is=      0.29621
  The rms potential error with partial charges and atomic dipoles in kcal/mol is=      0.38456
  The RRMSE value at dipole order=      0.08605
  The rms potential error with partial charges, atomic dipoles and cloud penetration in kcal/mol is=      0.36675
  The RRMSE value at dipole order with cloud penetration=      0.08206

******************************************************
The electron densities and ab initio electrostatic potential were computed in VASP using the PBE functional and
projector augmented wave method. See the main text of the journal article for a description of computational details.
The atomic charges, dipoles, and quadrupoles were computed with the DDEC6 method as described in
(a) T. A. Manz and N. Gabaldon Limas, RSC Adv. 6 (2016) 47771-47801 DOI: 10.1039/c6ra04656h
(b) N. Gabaldon Limas and T. A. Manz, RSC Adv. 8 (2018) 2678-2707 DOI: 10.1039/c7ra11829e.
For each atom in the material, the electron cloud parameters were fit to the spherically averaged atom-in-material
electron density using radial positions for which this density was between 10^-4 and 10^-2 electrons per cubic bohr.
The polarizabilities, dispersion coefficients, and quantum Drude oscillator (QDO) parameters were fit using the MCLF method.
The magnetic structure of the system was optimized in VASP from the default ferromagnetic initial guess using spin polarization.
The atomic spin moments (ASMs) were computed on this optimized magnetic structure using the DDEC6 partition as inputs
to the method of T. A. Manz and D. S. Sholl, J. Chem. Theory Comput. 7 (2011) 4146-4164 DOI: 10.1021/ct200539n.
The RMSE and RRMSE were computed using a uniform grid with Ewald summation.
