# Supplementary material for: A collection of forcefield precursors for metal–organic frameworks
Source: RSC Adv. 2019 Nov 13;9(63):36492–507. doi: 10.1039/c9ra07327b (PMC9075174; doi:10.1039/c9ra07327b)
Supplement: RA-009-C9RA07327B-s4468 [file RA-009-C9RA07327B-s4468.xyz]

  116
jmolscript: load "" {1 1 1} spacegroup "x,y,z" unitcell [{      8.153000     0.000000     0.000000 }, {      0.000000    13.680200     0.000000 }, {      0.000000    -6.840100    11.847401 }]
Mn     1.687019     4.313777     0.448780     0.905390
Mn     1.687019     5.071866     7.887170     0.905394
Mn     1.687019    11.134657     3.511451     0.905356
Mn     5.763519     2.526323    11.398621     0.905654
Mn     5.763519     1.768234     3.960231     0.905659
Mn     5.763519    -4.294557     8.335950     0.905658
Cr     4.807009     6.840100     3.949213     0.625232
Cr     0.730509     0.000000     7.898188     0.626434
H      4.969254    -2.322214    10.047781     0.310186
H      4.939087    -3.555484    10.830894     0.331215
H      7.086588    -2.013725    10.259849     0.084870
H      5.903587     5.112291     0.514177     0.097307
H      6.655294     3.816776     0.980965     0.108490
H      7.828511     5.658131     1.578074     0.312934
H      7.896996     6.128730     0.203775     0.309249
H      4.969254     3.022640     8.834607     0.310190
H      4.939087     4.317471     9.511094     0.331220
H      7.086588     3.052053     8.461414     0.084872
H      5.903587     4.729245     7.162939     0.097310
H      6.655294     5.781253     8.051494     0.108496
H      7.828511     5.377687     6.158279     0.312939
H      7.896996     3.952210     6.437878     0.309252
H      4.969254    -0.700426     4.812414     0.310189
H      4.939087    -0.761987     3.352814     0.331218
H      7.086588    -1.038327     4.973539     0.084869
H      5.903587    10.678764     4.170285     0.097306
H      6.655294    10.922272     2.814942     0.108492
H      7.828511     9.484483     4.111048     0.312931
H      7.896996    10.439361     5.205748     0.309245
H      0.892753     9.162314     1.799620     0.310475
H      0.862587    10.395584     1.016507     0.331631
H      3.010088     8.853825     1.587552     0.084705
H      1.827087     1.727809    11.333224     0.097366
H      2.578794     3.023324    10.866436     0.108738
H      3.752011     1.181969    10.269327     0.313196
H      3.820496     0.711370    11.643626     0.308978
H      0.892753     3.817460     3.012794     0.310476
H      0.862587     2.522629     2.336307     0.331632
H      3.010088     3.788047     3.385987     0.084702
H      1.827087     2.110855     4.684462     0.097364
H      2.578794     1.058847     3.795907     0.108737
H      3.752011     1.462413     5.689122     0.313195
H      3.820496     2.887890     5.409523     0.308977
H      0.892753     7.540526     7.034987     0.310471
H      0.862587     7.602087     8.494587     0.331631
H      3.010088     7.878427     6.873862     0.084699
H      1.827087    -3.838664     7.677116     0.097355
H      2.578794    -4.082172     9.032459     0.108734
H      3.752011    -2.644383     7.736353     0.313186
H      3.820496    -3.599261     6.641653     0.308964
C      3.579982     6.228595     2.400283    -0.082354
C      6.739270    -2.756560    10.795352     0.023558
C      6.702581     4.577395     0.381486    -0.047432
C      5.879128     7.860643     2.485585    -0.129948
C      7.702954    -3.931689    10.567882     0.596009
C      3.579982     5.804509     5.253138    -0.082214
C      6.739270     3.887229     8.836976     0.023563
C      6.702581     4.881779     7.692517    -0.047434
C      5.879128     5.062358     3.797092    -0.129932
C      7.702954     4.277799     9.968403     0.596006
C      3.579982     8.487196     4.193980    -0.082265
C      6.739270    -1.130669     4.062474     0.023562
C      6.702581    11.061126     3.773397    -0.047433
C      5.879128     7.597299     5.564724    -0.129890
C      7.702954    -0.346109     3.158517     0.596004
C      7.656482     0.611505     9.447118    -0.083723
C      2.662770     9.596660     1.052049     0.023322
C      2.626081     2.262705    11.465915    -0.047535
C      1.802628    -1.020543     9.361816    -0.130356
C      3.626454    10.771789     1.279519     0.595740
C      7.656482     1.035591     6.594263    -0.083582
C      2.662770     2.952871     3.010425     0.023325
C      2.626081     1.958321     4.154884    -0.047536
C      1.802628     1.777742     8.050309    -0.130342
C      3.626454     2.562301     1.878998     0.595736
C      7.656482    -1.647096     7.653421    -0.083629
C      2.662770     7.970769     7.784927     0.023324
C      2.626081    -4.221026     8.074004    -0.047534
C      1.802628    -0.757199     6.282677    -0.130306
C      3.626454     7.186209     8.688884     0.595738
N      5.419299    -3.078045    10.238524    -0.650656
N      2.882901     5.893430     1.533054    -0.357547
N      6.268026     8.419479     1.538977    -0.339746
N      7.893735     5.391367     0.720322    -0.632773
N      5.419299     3.565744     9.393804    -0.650651
N      2.882901     5.221048     5.977014    -0.357622
N      6.268026     3.963154     3.786429    -0.339743
N      7.893735     4.768234     6.818179    -0.632776
N      5.419299    -0.487699     4.062474    -0.650648
N      2.882901     9.405822     4.337334    -0.357598
N      6.268026     8.137667     6.521994    -0.339738
N      7.893735    10.360699     4.308900    -0.632761
N      1.342799     9.918145     1.608877    -0.648316
N      6.959401     0.946670    10.314347    -0.358022
N      2.191526    -1.579379    10.308424    -0.339386
N      3.817235     1.448733    11.127079    -0.632881
N      1.342799     3.274356     2.453597    -0.648324
N      6.959401     1.619052     5.870387    -0.358087
N      2.191526     2.876946     8.060972    -0.339394
N      3.817235     2.071866     5.029222    -0.632881
N      1.342799     7.327799     7.784927    -0.648323
N      6.959401    -2.565722     7.510067    -0.358070
N      2.191526    -1.297567     5.325407    -0.339393
N      3.817235    -3.520599     7.538501    -0.632881
O      0.541359    -4.054811    11.281095    -0.509155
O      7.421676    -4.772338     9.633122    -0.539814
O      0.541359     4.957020     9.718423    -0.509143
O      7.421676     3.888597    11.163806    -0.539798
O      0.541359    -0.902209     2.695284    -0.509138
O      7.421676     0.883741     2.897874    -0.539794
O      4.617859    10.894911     0.566306    -0.507230
O      3.345176    11.612438     2.214279    -0.539482
O      4.617859     1.883080     2.128978    -0.507230
O      3.345176     2.951503     0.683595    -0.539483
O      4.617859     7.742309     9.152117    -0.507236
O      3.345176     5.956359     8.949527    -0.539494

The following XYZ coordinates are in angstroms. Other properties are in atomic units.
The sperically averaged electron density of each atom fit to a function of the form exp(a - br)
eigen_1, eigen_2 and eigen_3 are the three eigenvalues of traceless quadrupole moment tensor
  atom number  atomic symbol              X              Y              Z     net charge C6 coefficient C8 coefficient C10 coefficient fluctuating dipole atomic polarizability isotropic forcefield polarizability              a              b squared Pearson coefficient          <r^3>          <r^4>         wp_QDO          m_QDO          q_QDO       dipole_x       dipole_y       dipole_z         dipole            Qxy            Qxz            Qyz     Q(x^2-y^2)  Q(3z^2 - R^2)        eigen_1        eigen_2        eigen_3 static polarizability      alpha(xx)      alpha(xy)      alpha(xz)      alpha(yy)      alpha(yz)      alpha(zz) atomic spin moment
            1             Mn       1.687019       4.313777       0.448780       0.905390     133.476351 0.32211182E+04  0.11724897E+06                                21.546588                           18.843507       0.511303       1.924534                    0.999391      56.081764     163.017913       0.407057       0.413379      -1.136084       0.047053      -0.049664      -0.052850       0.086450      -0.009946      -0.002504       0.033718      -0.037013      -0.028520      -0.031225      -0.014738       0.045963             24.042612      26.083983       0.027331       8.760225      18.703864      -2.671890      27.339988           4.578085
            2             Mn       1.687019       5.071866       7.887170       0.905394     133.475069 0.32210735E+04  0.11724707E+06                                21.546556                           18.843460       0.511287       1.924529                    0.999391      56.081867     163.018613       0.407055       0.413382      -1.136080       0.047058      -0.020934       0.069424       0.086443       0.002802       0.009869      -0.002673       0.016761       0.132801      -0.031222      -0.014740       0.045962             24.042593      26.083992       7.572904      -4.403766      27.494855      -2.403553      18.548931           4.578116
            3             Mn       1.687019      11.134657       3.511451       0.905356     133.476017 0.32211088E+04  0.11724881E+06                                21.546771                           18.843657       0.511270       1.924522                    0.999391      56.081971     163.019816       0.407049       0.413386      -1.136076       0.047059       0.070591      -0.016576       0.086443       0.007160      -0.007380      -0.031059      -0.041618      -0.042413      -0.031242      -0.014731       0.045973             24.042832      26.084221      -7.600322      -4.356511      22.867203       5.075524      23.177074           4.577840
            4             Mn       5.763519       2.526323      11.398621       0.905654     133.462052 0.32207611E+04  0.11723216E+06                                21.544508                           18.842127       0.510990       1.924416                    0.999399      56.078453     163.003060       0.407085       0.413364      -1.136100       0.045049       0.048919       0.056224       0.087084       0.009510      -0.000404       0.035949      -0.040004      -0.034870      -0.034836      -0.013794       0.048630             24.039628      26.080212      -0.028493      -8.759328      18.702042      -2.666746      27.336630           4.579038
            5             Mn       5.763519       1.768234       3.960231       0.905659     133.461405 0.32207406E+04  0.11723126E+06                                21.544470                           18.842094       0.510984       1.924415                    0.999399      56.078391     163.002949       0.407085       0.413365      -1.136099       0.045052       0.024232      -0.070472       0.087082      -0.005100      -0.008030      -0.001767       0.019207       0.142775      -0.034837      -0.013797       0.048633             24.039582      26.080200      -7.571524       4.404338      27.487345      -2.405481      18.551200           4.579039
            6             Mn       5.763519      -4.294557       8.335950       0.905658     133.458925 0.32206612E+04  0.11722794E+06                                21.544477                           18.842076       0.510965       1.924410                    0.999399      56.077862     163.002410       0.407077       0.413375      -1.136089       0.045051      -0.073146       0.014252       0.087080      -0.004414       0.008460      -0.034202      -0.043016      -0.044071      -0.034867      -0.013767       0.048634             24.039626      26.080254       7.600090       4.355014      22.868505       5.072184      23.170121           4.579093
            7             Cr       4.807009       6.840100       3.949213       0.625232     125.683778 0.19249148E+04  0.61454731E+05                                20.895970                           15.016364       2.677247       2.542951                    0.998313      59.429555     160.500010       0.436730       0.439288      -1.121683       0.019078      -0.000003      -0.000204       0.019079       0.000014      -0.000002       0.000016       0.000742      -0.000930      -0.000313      -0.000214       0.000526             24.890246      19.925385       0.000033       0.000141      27.372691       0.000262      27.372661           2.428960
            8             Cr       0.730509       0.000000       7.898188       0.626434     125.883366 0.19272455E+04  0.61548722E+05                                20.912525                           15.021232       2.689190       2.544896                    0.998380      59.571596     160.917479       0.436836       0.439041      -1.121823       0.023096       0.000004       0.000205       0.023097       0.000001      -0.000006       0.000001      -0.013232       0.013094      -0.008798       0.004365       0.004434             24.914037      19.944618       0.000010      -0.000168      27.398813       0.000292      27.398679          -2.471104
            9              H       4.969254      -2.322214      10.047781       0.310186       0.554649 0.37027961E+01  0.30673965E+02                                 1.231715                            1.222352      -1.018743       2.512941                    0.999951       2.613168       7.239154       0.488620       1.513193      -0.664534      -0.008213       0.023901      -0.008953       0.026812       0.003756       0.004640      -0.010938      -0.009379      -0.035588      -0.018009       0.002714       0.015295              1.230414       1.266037      -0.162510       0.116662       1.295812      -0.096645       1.129394           0.000544
           10              H       4.939087      -3.555484      10.830894       0.331215       0.510607 0.33280807E+01  0.27145206E+02                                 1.212815                            1.195744      -1.126899       2.470484                    0.999765       2.681175       7.643554       0.466115       1.611069      -0.646947      -0.004430      -0.018069       0.012585       0.022461      -0.002749       0.011179      -0.009071       0.006586      -0.023216      -0.016590       0.000286       0.016304              1.215222       1.240598       0.172857      -0.135360       1.172383      -0.126430       1.232687           0.000534
           11              H       7.086588      -2.013725      10.259849       0.084870       0.963565 0.76859349E+01  0.75897293E+02                                 1.697822                            1.684527      -1.278932       2.259549                    0.991743       4.028494      11.912452       0.448008       1.384493      -0.684180       0.009177       0.037213      -0.021723       0.044056       0.006719       0.003852      -0.003731       0.008506      -0.003004      -0.010314       0.001556       0.008758              1.699416       1.551708       0.231732      -0.133740       1.817510      -0.247393       1.729029           0.000632
           12              H       5.903587       5.112291       0.514177       0.097307       0.938318 0.71203603E+01  0.68362382E+02                                 1.622139                            1.588586      -0.840007       2.468042                    0.997107       3.619150      10.246307       0.479999       1.329080      -0.697462      -0.026102       0.020962       0.006272       0.034060      -0.006416       0.001087       0.003053       0.003427      -0.018029      -0.008165      -0.001547       0.009712              1.631658       1.909902      -0.333595      -0.109400       1.577639       0.104816       1.407434           0.000746
           13              H       6.655294       3.816776       0.980965       0.108490       0.928707 0.71088360E+01  0.68351792E+02                                 1.625553                            1.598920      -0.927774       2.436938                    0.996774       3.597625      10.255276       0.472355       1.348609      -0.693625       0.000752      -0.032608       0.020585       0.038569       0.006845       0.008255      -0.004619      -0.014833      -0.011266      -0.015640       0.003524       0.012116              1.629384       1.401591       0.035991      -0.034299       1.742462      -0.367749       1.744098          -0.000226
           14              H       7.828511       5.658131       1.578074       0.312934       0.592251 0.39907791E+01  0.33809282E+02                                 1.306112                            1.284099      -1.081968       2.486222                    0.999621       2.699997       7.655954       0.466613       1.549426      -0.658176      -0.003451       0.004748       0.027005       0.027635       0.013018       0.002822       0.002665      -0.009379       0.027977      -0.018521       0.005458       0.013064              1.310948       1.144695       0.017963       0.041936       1.177043       0.103252       1.611106           0.000497
           15              H       7.896996       6.128730       0.203775       0.309249       0.542435 0.36251993E+01  0.30280693E+02                                 1.271182                            1.254056      -1.245620       2.399401                    0.998190       2.865339       8.331892       0.450753       1.626797      -0.643819       0.001145       0.017825      -0.015910       0.023920       0.013545       0.004527       0.000787      -0.008593       0.011198      -0.016586       0.003081       0.013504              1.274322       1.103206       0.080389      -0.013891       1.419715      -0.228329       1.300045           0.000690
           16              H       4.969254       3.022640       8.834607       0.310190       0.554647 0.37027721E+01  0.30673697E+02                                 1.231707                            1.222345      -1.018748       2.512941                    0.999951       2.613157       7.239101       0.488624       1.513185      -0.664535      -0.008213      -0.019704      -0.016223       0.026812       0.002140      -0.005573       0.015205      -0.001990      -0.013420      -0.018009       0.002714       0.015296              1.230406       1.266029       0.182286       0.082406       1.254687       0.120382       1.170503           0.000545
           17              H       4.939087       4.317471       9.511094       0.331220       0.510596 0.33279975E+01  0.27144385E+02                                 1.212805                            1.195735      -1.126892       2.470490                    0.999765       2.681142       7.643464       0.466113       1.611083      -0.646945      -0.004430       0.019934       0.009357       0.022462       0.011057      -0.003209       0.008137       0.004966      -0.028073      -0.016591       0.000286       0.016305              1.215212       1.240587      -0.203651      -0.082018       1.327090       0.037102       1.077959           0.000534
           18              H       7.086588       3.052053       8.461414       0.084872       0.963581 0.76860949E+01  0.75899206E+02                                 1.697832                            1.684537      -1.278960       2.259535                    0.991743       4.028532      11.912559       0.448010       1.384480      -0.684182       0.009177      -0.037419      -0.021365       0.044055      -0.000023      -0.007744       0.000672       0.003213      -0.018889      -0.010313       0.001556       0.008757              1.699427       1.551717      -0.231692      -0.133818       1.965412       0.162012       1.581151           0.000632
           19              H       5.903587       4.729245       7.162939       0.097310       0.938335 0.71205389E+01  0.68364597E+02                                 1.622163                            1.588609      -0.840062       2.468015                    0.997107       3.619212      10.246555       0.479993       1.329084      -0.697461      -0.026102      -0.005050      -0.021289       0.034059       0.004150       0.005012       0.001636       0.011546       0.006327      -0.008165      -0.001547       0.009712              1.631683       1.909934       0.072055       0.343609       1.359230       0.021292       1.625884           0.000748
           20              H       6.655294       5.781253       8.051494       0.108496       0.928707 0.71088439E+01  0.68351876E+02                                 1.625551                            1.598919      -0.927784       2.436935                    0.996773       3.597626      10.255274       0.472356       1.348606      -0.693626       0.000753       0.034131       0.017948       0.038570       0.003727      -0.010056       0.007960      -0.009046       0.006096      -0.015640       0.003525       0.012116              1.629382       1.401590      -0.047699      -0.014019       2.062164       0.183167       1.424390          -0.000226
           21              H       7.828511       5.377687       6.158279       0.312939       0.592252 0.39908009E+01  0.33809572E+02                                 1.306123                            1.284110      -1.081986       2.486213                    0.999621       2.700008       7.656041       0.466606       1.549444      -0.658173      -0.003449       0.021012      -0.017614       0.027634      -0.004064      -0.012686      -0.005359      -0.014045       0.013979      -0.018522       0.005457       0.013064              1.310959       1.144705       0.027336      -0.036525       1.413183      -0.239583       1.374988           0.000499
           22              H       7.896996       3.952210       6.437878       0.309252       0.542437 0.36252133E+01  0.30280824E+02                                 1.271180                            1.254055      -1.245621       2.399400                    0.998190       2.865346       8.331900       0.450756       1.626787      -0.643821       0.001145      -0.022691      -0.007482       0.023920      -0.002851      -0.013994      -0.000957      -0.008887       0.010313      -0.016585       0.003080       0.013505              1.274320       1.103206      -0.052225      -0.062673       1.527699       0.165982       1.192056           0.000691
           23              H       4.969254      -0.700426       4.812414       0.310189       0.554644 0.37027459E+01  0.30673440E+02                                 1.231706                            1.222344      -1.018753       2.512941                    0.999951       2.613147       7.239079       0.488623       1.513192      -0.664534      -0.008213      -0.004198       0.025176       0.026812      -0.005896       0.000933      -0.004267       0.016956       0.043420      -0.018009       0.002713       0.015296              1.230405       1.266028      -0.019777      -0.199067       1.087293      -0.023739       1.337894           0.000539
           24              H       4.939087      -0.761987       3.352814       0.331218       0.510604 0.33280547E+01  0.27144934E+02                                 1.212809                            1.195739      -1.126896       2.470487                    0.999765       2.681158       7.643490       0.466116       1.611066      -0.646948      -0.004430      -0.001864      -0.021941       0.022461      -0.008307      -0.007971       0.000934       0.020677       0.019060      -0.016590       0.000286       0.016304              1.215217       1.240592       0.030796       0.217378       1.108114       0.089327       1.296944           0.000528
           25              H       7.086588      -1.038327       4.973539       0.084869       0.963605 0.76863495E+01  0.75902395E+02                                 1.697863                            1.684566      -1.279011       2.259509                    0.991743       4.028605      11.912851       0.448005       1.384482      -0.684181       0.009176       0.000205       0.043088       0.044054      -0.006696       0.003890       0.003056       0.009674       0.000493      -0.010312       0.001554       0.008758              1.699457       1.551743      -0.000043       0.267568       1.536936       0.085387       2.009692           0.000627
           26              H       5.903587      10.678764       4.170285       0.097306       0.938324 0.71204346E+01  0.68363356E+02                                 1.622154                            1.588601      -0.840055       2.468021                    0.997107       3.619182      10.246458       0.479993       1.329090      -0.697460      -0.026103      -0.015912       0.015017       0.034060       0.002266      -0.006100      -0.004687       0.006260      -0.009532      -0.008165      -0.001547       0.009712              1.631674       1.909922       0.261545      -0.234205       1.540773      -0.126111       1.444326           0.000738
           27              H       6.655294      10.922272       2.814942       0.108492       0.928712 0.71088830E+01  0.68352329E+02                                 1.625555                            1.598922      -0.927776       2.436937                    0.996774       3.597635      10.255297       0.472356       1.348604      -0.693626       0.000753      -0.001523      -0.038532       0.038569      -0.010571       0.001800      -0.003341      -0.001046       0.030095      -0.015640       0.003525       0.012115              1.629386       1.401593       0.011708       0.048318       1.425209       0.184582       2.061355          -0.000235
           28              H       7.828511       9.484483       4.111048       0.312931       0.592254 0.39908139E+01  0.33809674E+02                                 1.306122                            1.284109      -1.081977       2.486218                    0.999621       2.700009       7.656017       0.466609       1.549435      -0.658174      -0.003449      -0.025760      -0.009390       0.027635      -0.008954       0.009862       0.002694      -0.018660       0.000130      -0.018522       0.005458       0.013064              1.310958       1.144703      -0.045300      -0.005411       1.592025       0.136331       1.196147           0.000490
           29              H       7.896996      10.439361       5.205748       0.309245       0.542442 0.36252502E+01  0.30281199E+02                                 1.271187                            1.254061      -1.245634       2.399396                    0.998190       2.865356       8.331929       0.450755       1.626786      -0.643821       0.001146       0.004866       0.023393       0.023921      -0.010693       0.009466       0.000170      -0.010250       0.006224      -0.016585       0.003080       0.013505              1.274327       1.103209      -0.028164       0.076565       1.132227       0.062348       1.587545           0.000684
           30              H       0.892753       9.162314       1.799620       0.310475       0.553786 0.36948746E+01  0.30590138E+02                                 1.230232                            1.220897      -1.019012       2.513207                    0.999950       2.609395       7.225146       0.489029       1.512828      -0.664613      -0.008286      -0.023925       0.008788       0.026801      -0.003665      -0.004530      -0.010792      -0.009324      -0.035476      -0.017815       0.002662       0.015153              1.228921       1.264444       0.162307      -0.116446       1.294295      -0.096476       1.128025           0.000812
           31              H       0.862587      10.395584       1.016507       0.331631       0.509736 0.33205712E+01  0.27068819E+02                                 1.211529                            1.194481      -1.127045       2.470806                    0.999772       2.677827       7.632017       0.466308       1.611303      -0.646920      -0.004431       0.018015      -0.012625       0.022441       0.002758      -0.011166      -0.009005       0.006457      -0.023188      -0.016529       0.000283       0.016246              1.213930       1.239250      -0.172639       0.135240       1.171147      -0.126297       1.231393           0.000500
           32              H       3.010088       8.853825       1.587552       0.084705       0.965100 0.77018037E+01  0.76092591E+02                                 1.699442                            1.686092      -1.280751       2.258434                    0.991738       4.032231      11.926205       0.447873       1.384208      -0.684221       0.009282      -0.037132       0.021640       0.043968      -0.006794      -0.003756      -0.003719       0.008696      -0.003063      -0.010344       0.001493       0.008851              1.701039       1.553059      -0.232055       0.133900       1.819364      -0.247746       1.730694          -0.000411
           33              H       1.827087       1.727809      11.333224       0.097366       0.937021 0.71068438E+01  0.68193253E+02                                 1.620120                            1.586681      -0.835575       2.470240                    0.997151       3.614301      10.226221       0.480516       1.328415      -0.697621      -0.026123      -0.020993      -0.006393       0.034117       0.006450      -0.001068       0.003098       0.003402      -0.017703      -0.008143      -0.001551       0.009694              1.629605       1.907337       0.332950       0.109234       1.575665       0.104619       1.405812           0.001016
           34              H       2.578794       3.023324      10.866436       0.108738       0.927603 0.70977322E+01  0.68217013E+02                                 1.624225                            1.597653      -0.926436       2.437786                    0.996795       3.594371      10.243234       0.472559       1.348579      -0.693643       0.000763       0.032573      -0.020695       0.038599      -0.006816      -0.008200      -0.004603      -0.014783      -0.011116      -0.015558       0.003503       0.012055              1.628040       1.400559      -0.035981       0.034288       1.740937      -0.367277       1.742624          -0.000440
           35              H       3.752011       1.181969      10.269327       0.313196       0.591169 0.39813773E+01  0.33710512E+02                                 1.304712                            1.282750      -1.081550       2.486757                    0.999625       2.697335       7.646804       0.466758       1.549822      -0.658119      -0.003397      -0.004731      -0.027052       0.027672      -0.013033      -0.002830       0.002618      -0.009431       0.027866      -0.018528       0.005497       0.013032              1.309539       1.143526      -0.017909      -0.041840       1.175833       0.103035       1.609258           0.000955
           36              H       3.820496       0.711370      11.643626       0.308978       0.543107 0.36308202E+01  0.30337879E+02                                 1.271908                            1.254752      -1.244853       2.399415                    0.998191       2.867204       8.337363       0.450799       1.626083      -0.643922       0.001273      -0.017759       0.015829       0.023823      -0.013557      -0.004515       0.000789      -0.008542       0.011035      -0.016561       0.003035       0.013525              1.275053       1.103780      -0.080440       0.013883       1.420654      -0.228525       1.300725           0.000973
           37              H       0.892753       3.817460       3.012794       0.310476       0.553790 0.36949076E+01  0.30590431E+02                                 1.230229                            1.220894      -1.019002       2.513208                    0.999950       2.609401       7.225128       0.489035       1.512808      -0.664617      -0.008286       0.019573       0.016325       0.026800      -0.002091       0.005439       0.015096      -0.001870      -0.013115      -0.017816       0.002662       0.015153              1.228918       1.264441      -0.181998      -0.082338       1.253139       0.120234       1.169174           0.000818
           38              H       0.862587       2.522629       2.336307       0.331632       0.509725 0.33204829E+01  0.27067937E+02                                 1.211518                            1.194470      -1.127030       2.470815                    0.999773       2.677791       7.631909       0.466306       1.611316      -0.646918      -0.004431      -0.019942      -0.009290       0.022441      -0.011050       0.003194       0.008126       0.004932      -0.027763      -0.016530       0.000283       0.016247              1.213918       1.239238       0.203437       0.081889       1.325693       0.037061       1.076823           0.000504
           39              H       3.010088       3.788047       3.385987       0.084702       0.965124 0.77020469E+01  0.76095515E+02                                 1.699461                            1.686109      -1.280771       2.258422                    0.991738       4.032291      11.926383       0.447875       1.384193      -0.684223       0.009282       0.037306       0.021336       0.043967       0.000144       0.007760       0.000637       0.003363      -0.019065      -0.010343       0.001493       0.008850              1.701058       1.553076       0.231994       0.134020       1.967440       0.162272       1.582659          -0.000409
           40              H       1.827087       2.110855       4.684462       0.097364       0.937045 0.71070806E+01  0.68196136E+02                                 1.620148                            1.586708      -0.835622       2.470215                    0.997150       3.614375      10.226497       0.480511       1.328416      -0.697620      -0.026122       0.004961       0.021376       0.034116      -0.004151      -0.005051       0.001549       0.011448       0.006433      -0.008144      -0.001551       0.009694              1.629634       1.907375      -0.071876      -0.342970       1.357694       0.021238       1.623832           0.001015
           41              H       2.578794       1.058847       3.795907       0.108737       0.927606 0.70977629E+01  0.68217342E+02                                 1.624224                            1.597653      -0.926437       2.437786                    0.996795       3.594373      10.243223       0.472561       1.348574      -0.693644       0.000763      -0.034209      -0.017862       0.038599      -0.003694       0.010004       0.007909      -0.009058       0.006061      -0.015559       0.003503       0.012056              1.628040       1.400559       0.047684       0.014016       2.060271       0.182909       1.423288          -0.000446
           42              H       3.752011       1.462413       5.689122       0.313195       0.591173 0.39814268E+01  0.33711096E+02                                 1.304729                            1.282766      -1.081568       2.486746                    0.999625       2.697356       7.646927       0.466750       1.549843      -0.658115      -0.003396      -0.021062       0.017623       0.027672       0.004065       0.012702      -0.005300      -0.014077       0.013929      -0.018528       0.005496       0.013032              1.309556       1.143541      -0.027281       0.036431       1.411690      -0.239201       1.373438           0.000953
           43              H       3.820496       2.887890       5.409523       0.308977       0.543117 0.36309026E+01  0.30338728E+02                                 1.271919                            1.254763      -1.244871       2.399404                    0.998191       2.867242       8.337485       0.450799       1.626073      -0.643923       0.001272       0.022587       0.007465       0.023823       0.002868       0.013998      -0.000934      -0.008792       0.010284      -0.016560       0.003034       0.013526              1.275064       1.103789       0.052244       0.062723       1.528631       0.166195       1.192772           0.000973
           44              H       0.892753       7.540526       7.034987       0.310471       0.553793 0.36949291E+01  0.30590664E+02                                 1.230236                            1.220900      -1.018998       2.513211                    0.999950       2.609408       7.225162       0.489032       1.512815      -0.664616      -0.008285       0.004353      -0.025113       0.026801       0.005756      -0.000909      -0.004304       0.016822       0.042962      -0.017815       0.002662       0.015153              1.228924       1.264448       0.019692       0.198786       1.086045      -0.023759       1.336281           0.000817
           45              H       0.862587       7.602087       8.494587       0.331631       0.509735 0.33205592E+01  0.27068690E+02                                 1.211526                            1.194478      -1.127038       2.470810                    0.999772       2.677821       7.631990       0.466309       1.611301      -0.646921      -0.004431       0.001926       0.021914       0.022440       0.008291       0.007972       0.000880       0.020529       0.019031      -0.016529       0.000283       0.016246              1.213927       1.239247      -0.030802      -0.217129       1.106952       0.089235       1.295581           0.000504
           46              H       3.010088       7.878427       6.873862       0.084699       0.965144 0.77022554E+01  0.76098109E+02                                 1.699485                            1.686132      -1.280804       2.258403                    0.991737       4.032345      11.926594       0.447872       1.384193      -0.684223       0.009280      -0.000174      -0.042975       0.043966       0.006650      -0.004003       0.003078       0.009803       0.000257      -0.010342       0.001492       0.008851              1.701082       1.553096       0.000066      -0.267928       1.538343       0.085482       2.011806          -0.000412
           47              H       1.827087      -3.838664       7.677116       0.097355       0.937033 0.71069707E+01  0.68194846E+02                                 1.620142                            1.586702      -0.835618       2.470219                    0.997150       3.614347      10.226414       0.480509       1.328426      -0.697619      -0.026123       0.016032      -0.014984       0.034117      -0.002298       0.006120      -0.004645       0.006084      -0.009662      -0.008143      -0.001550       0.009694              1.629627       1.907367      -0.261082       0.233732       1.538899      -0.125861       1.442616           0.001015
           48              H       2.578794      -4.082172       9.032459       0.108734       0.927611 0.70977982E+01  0.68217721E+02                                 1.624225                            1.597653      -0.926412       2.437795                    0.996795       3.594379      10.243221       0.472563       1.348567      -0.693645       0.000763       0.001636       0.038556       0.038598       0.010510      -0.001803      -0.003305      -0.001084       0.029979      -0.015558       0.003503       0.012055              1.628040       1.400559      -0.011704      -0.048304       1.424130       0.184368       2.059432          -0.000439
           49              H       3.752011      -2.644383       7.736353       0.313186       0.591177 0.39814544E+01  0.33711350E+02                                 1.304729                            1.282766      -1.081556       2.486752                    0.999625       2.697365       7.646926       0.466753       1.549832      -0.658117      -0.003397       0.025794       0.009429       0.027672       0.008967      -0.009871       0.002682      -0.018611       0.000326      -0.018528       0.005497       0.013031              1.309557       1.143540       0.045190       0.005411       1.590157       0.136164       1.194973           0.000952
           50              H       3.820496      -3.599261       6.641653       0.308964       0.543124 0.36309594E+01  0.30339296E+02                                 1.271927                            1.254771      -1.244870       2.399405                    0.998191       2.867258       8.337522       0.450799       1.626068      -0.643924       0.001271      -0.004828      -0.023294       0.023823       0.010688      -0.009483       0.000144      -0.010161       0.006181      -0.016559       0.003035       0.013525              1.275072       1.103795       0.028198      -0.076606       1.132815       0.062335       1.588608           0.000968
           51              C       3.579982       6.228595       2.400283      -0.082354      43.433929 0.64212877E+03  0.16523061E+05                                10.660653                            8.624383       0.584410       2.102848                    0.999851      32.348967      95.030249       0.547990       0.434375      -1.060643      -0.036134      -0.022694      -0.051876       0.067170      -0.050839      -0.143558      -0.072246      -0.089570      -0.212883      -0.213428       0.101097       0.112331             11.693366      10.841612       2.680908       5.438221       9.814961       2.938084      14.423523           0.002504
           52              C       6.739270      -2.756560      10.795352       0.023558      24.975339 0.39063565E+03  0.89578131E+04                                 7.592447                            6.678246      -0.194959       1.976372                    0.998116      26.351147      75.266293       0.623867       0.428138      -1.054909      -0.137350      -0.004570       0.008494       0.137689       0.064258       0.042727      -0.008198       0.055974      -0.026951      -0.079806      -0.005803       0.085609              8.156831       8.570166       0.066251       1.062032       7.021614       1.762333       8.878713           0.003255
           53              C       6.702581       4.577395       0.381486      -0.047432      23.209228 0.37861456E+03  0.86818022E+04                                 7.324295                            6.644759      -0.253124       1.937529                    0.997646      27.801320      81.448960       0.610803       0.437313      -1.041207       0.113938       0.057112      -0.017906       0.128702       0.067831       0.028270       0.021451       0.025468      -0.040196      -0.062377      -0.025725       0.088101              7.687635       7.579377       0.779796       0.427097       6.776992       1.348694       8.706537           0.002896
           54              C       5.879128       7.860643       2.485585      -0.129948      46.588320 0.69380749E+03  0.18210316E+05                                11.158097                            8.953568       0.513681       2.062185                    0.999742      33.777687     100.371171       0.538571       0.433296      -1.060800       0.014861       0.049255      -0.062745       0.081141      -0.038025       0.079001       0.133028       0.028404      -0.335934      -0.215510       0.095264       0.120246             12.376536       9.753349       2.789241      -4.255164      11.273244      -4.903020      16.103016           0.011658
           55              C       7.702954      -3.931689      10.567882       0.596009      21.322438 0.25050783E+03  0.51736929E+04                                 7.055482                            5.628986       0.156699       2.123311                    0.999713      21.713513      60.104762       0.625254       0.474319      -1.021661       0.035893      -0.078430      -0.004124       0.086352       0.051500      -0.061416      -0.063820      -0.007126       0.014973      -0.064323      -0.054011       0.118333              7.810709       8.365843      -0.715858       2.593963       6.914510       2.451853       8.151774           0.012589
           56              C       3.579982       5.804509       5.253138      -0.082214      43.427853 0.64200368E+03  0.16519085E+05                                10.659837                            8.623670       0.584018       2.102765                    0.999851      32.345877      95.019897       0.547999       0.434388      -1.060632      -0.036120      -0.033528       0.045510       0.067082      -0.098828       0.115687       0.101483      -0.038737      -0.060169      -0.213211       0.100982       0.112229             11.692481      10.840972       3.369058      -5.040552      10.726080      -3.464398      13.510393           0.002497
           57              C       6.739270       3.887229       8.836976       0.023563      24.975582 0.39064021E+03  0.89579269E+04                                 7.592420                            6.678223      -0.194961       1.976371                    0.998116      26.351246      75.266146       0.623878       0.428131      -1.054916      -0.137351       0.009643      -0.000289       0.137689       0.004874      -0.077013      -0.002183       0.037991      -0.080902      -0.079806      -0.005802       0.085609              8.156800       8.570120       0.886605      -0.588397       6.888195      -1.685307       9.012086           0.003259
           58              C       6.702581       4.881779       7.692517      -0.047434      23.209476 0.37861966E+03  0.86819507E+04                                 7.324343                            6.644799      -0.253162       1.937515                    0.997646      27.801579      81.449935       0.610802       0.437312      -1.041207       0.113939      -0.044064      -0.040506       0.128703      -0.009432      -0.072880      -0.007534       0.049567       0.032100      -0.062377      -0.025726       0.088102              7.687687       7.579451      -0.020021      -0.888880       7.056177      -1.509877       8.427434           0.002898
           59              C       5.879128       5.062358       3.797092      -0.129932      46.586565 0.69376843E+03  0.18209030E+05                                11.157800                            8.953299       0.513796       2.062230                    0.999742      33.776869     100.367954       0.538581       0.433294      -1.060801       0.014858      -0.078954      -0.011303       0.081131       0.087416      -0.006581       0.000068       0.258914       0.355690      -0.215501       0.095239       0.120262             12.376222       9.753145      -5.079655      -0.288090      19.141196       0.360401       8.234325           0.011676
           60              C       7.702954       4.277799       9.968403       0.596006      21.322511 0.25050897E+03  0.51737135E+04                                 7.055449                            5.628965       0.156772       2.123334                    0.999713      21.713524      60.104439       0.625262       0.474313      -1.021666       0.035890       0.035646       0.069987       0.086353      -0.078940      -0.013895       0.030213      -0.065340      -0.159667      -0.064323      -0.054013       0.118337              7.810668       8.365792       2.604347      -0.677026       5.719057      -1.761664       9.347155           0.012592
           61              C       3.579982       8.487196       4.193980      -0.082265      43.429187 0.64203211E+03  0.16519973E+05                                10.659981                            8.623804       0.584567       2.102920                    0.999851      32.346550      95.021828       0.548001       0.434382      -1.060637      -0.036124       0.056219       0.006299       0.067121       0.149649       0.027761      -0.029367       0.086298       0.314828      -0.213286       0.101030       0.112256             11.692641      10.841039      -6.049812      -0.397269      15.814873       0.526334       8.422010           0.002486
           62              C       6.739270      -1.130669       4.062474       0.023562      24.975653 0.39064187E+03  0.89579800E+04                                 7.592448                            6.678249      -0.194993       1.976360                    0.998115      26.351369      75.266714       0.623874       0.428132      -1.054914      -0.137351      -0.005073      -0.008206       0.137689      -0.069133       0.034282       0.010379       0.052194      -0.038306      -0.079803      -0.005807       0.085610              8.156828       8.570149      -0.952867      -0.473621       9.940656      -0.077011       5.959680           0.003249
           63              C       6.702581      11.061126       3.773397      -0.047433      23.209366 0.37861742E+03  0.86818803E+04                                 7.324303                            6.644766      -0.253141       1.937524                    0.997646      27.801424      81.449202       0.610805       0.437311      -1.041208       0.113937      -0.013048       0.058413       0.128701      -0.058399       0.044608      -0.013912       0.012416      -0.079359      -0.062377      -0.025723       0.088101              7.687641       7.579385      -0.759767       0.461770       9.392157       0.161177       6.091382           0.002880
           64              C       5.879128       7.597299       5.564724      -0.129890      46.585373 0.69373577E+03  0.18207963E+05                                11.157605                            8.953084       0.513724       2.062216                    0.999743      33.776218     100.365512       0.538588       0.433294      -1.060801       0.014816       0.029696       0.074005       0.081106      -0.049365      -0.072367      -0.133092       0.028472      -0.335576      -0.215460       0.095203       0.120257             12.376038       9.753044       2.290468       4.543158      10.648895       4.542736      16.726176           0.011662
           65              C       7.702954      -0.346109       3.158517       0.596004      21.322545 0.25050980E+03  0.51737327E+04                                 7.055447                            5.628967       0.156757       2.123328                    0.999713      21.713539      60.104416       0.625263       0.474312      -1.021667       0.035891       0.042788      -0.065862       0.086353       0.027436       0.075310       0.033607       0.045202       0.171955      -0.064322      -0.054012       0.118333              7.810661       8.365782      -1.888487      -1.916921       9.965762      -0.690180       5.100439           0.012581
           66              C       7.656482       0.611505       9.447118      -0.083723      43.578701 0.64471764E+03  0.16606170E+05                                10.680430                            8.639016       0.585443       2.101861                    0.999846      32.423322      95.292208       0.547792       0.434101      -1.060824      -0.037071       0.022054       0.054191       0.069263       0.050546       0.144857      -0.072469      -0.087813      -0.221912      -0.215386       0.102362       0.113024             11.715849      10.862901      -2.687921      -5.450813       9.833627       2.945296      14.451020           0.053090
           67              C       2.662770       9.596660       1.052049       0.023322      24.979742 0.39074025E+03  0.89604825E+04                                 7.591772                            6.677841      -0.194739       1.976359                    0.998124      26.351475      75.259342       0.624090       0.427972      -1.055050      -0.137353       0.004576      -0.008575       0.137696      -0.064327      -0.042740      -0.007970       0.056646      -0.027272      -0.079767      -0.006163       0.085930              8.156016       8.568009      -0.066773      -1.061407       7.021865       1.762437       8.878175           0.002838
           68              C       2.626081       2.262705      11.465915      -0.047535      23.205139 0.37852946E+03  0.86787891E+04                                 7.322335                            6.643354      -0.250025       1.938653                    0.997646      27.789976      81.393161       0.610999       0.437226      -1.041327       0.113959      -0.057104       0.017743       0.128695      -0.067592      -0.028093       0.021583       0.025860      -0.039027      -0.062353      -0.025409       0.087762              7.685496       7.576818      -0.779708      -0.426341       6.774940       1.348774       8.704729           0.003112
           69              C       1.802628      -1.020543       9.361816      -0.130356      46.761911 0.69689971E+03  0.18314864E+05                                11.192671                            8.979001       0.495477       2.055953                    0.999764      33.845144     100.690489       0.537224       0.433827      -1.060299       0.016322      -0.049744       0.063580       0.082360       0.036917      -0.077098       0.135695       0.019746      -0.334630      -0.215546       0.090338       0.125208             12.416575       9.784759      -2.800735       4.271787      11.309212      -4.922497      16.155753           0.052301
           70              C       3.626454      10.771789       1.279519       0.595740      21.326962 0.25057128E+03  0.51750778E+04                                 7.055307                            5.628871       0.159158       2.124040                    0.999715      21.713519      60.095606       0.625429       0.474179      -1.021786       0.035979       0.078448       0.003957       0.086395      -0.051323       0.061277      -0.063820      -0.007342       0.015236      -0.064255      -0.053886       0.118141              7.810664       8.364957       0.715499      -2.594112       6.914650       2.452450       8.152386           0.012600
           71              C       7.656482       1.035591       6.594263      -0.083582      43.572362 0.64458789E+03  0.16602036E+05                                10.679567                            8.638270       0.585034       2.101776                    0.999846      32.420101      95.281301       0.547803       0.434113      -1.060813      -0.037053       0.035855      -0.046130       0.069184       0.100098      -0.116090       0.103175      -0.034451      -0.061634      -0.215178       0.102250       0.112928             11.714911      10.862214      -3.376435       5.052894      10.745079      -3.471811      13.537440           0.053086
           72              C       2.662770       2.952871       3.010425       0.023325      24.979991 0.39074474E+03  0.89605935E+04                                 7.591740                            6.677813      -0.194735       1.976360                    0.998124      26.351589      75.259214       0.624102       0.427963      -1.055058      -0.137353      -0.009715       0.000324       0.137697      -0.004849       0.077080      -0.002373       0.038725      -0.081026      -0.079769      -0.006161       0.085930              8.155982       8.567956      -0.885802       0.588536       6.887760      -1.685013       9.012231           0.002844
           73              C       2.626081       1.958321       4.154884      -0.047536      23.205328 0.37853323E+03  0.86788997E+04                                 7.322374                            6.643385      -0.250065       1.938638                    0.997646      27.790192      81.393990       0.610997       0.437226      -1.041327       0.113959       0.043918       0.040581       0.128695       0.009466       0.072585      -0.007938       0.049489       0.031861      -0.062353      -0.025411       0.087764              7.685539       7.576879       0.020631       0.888424       7.054229      -1.510021       8.425510           0.003109
           74              C       1.802628       1.777742       8.050309      -0.130342      46.760907 0.69687328E+03  0.18313994E+05                                11.192481                            8.978803       0.495626       2.056001                    0.999764      33.844714     100.688702       0.537233       0.433825      -1.060300       0.016324       0.079914       0.011286       0.082341      -0.085210       0.006586       0.000333       0.255296       0.372210      -0.215525       0.090300       0.125225             12.416391       9.784649       5.099870       0.289733      19.206837       0.362877       8.257688           0.052300
           75              C       3.626454       2.562301       1.878998       0.595736      21.326924 0.25057073E+03  0.51750573E+04                                 7.055265                            5.628842       0.159210       2.124057                    0.999715      21.713474      60.095191       0.625435       0.474175      -1.021789       0.035978      -0.035800      -0.069919       0.086399       0.078732       0.013808       0.030204      -0.065570      -0.159457      -0.064259      -0.053885       0.118144              7.810615       8.364898      -2.604294       0.677409       5.719027      -1.762161       9.347921           0.012609
           76              C       7.656482      -1.647096       7.653421      -0.083629      43.574024 0.64462162E+03  0.16603101E+05                                10.679768                            8.638441       0.585590       2.101929                    0.999846      32.420955      95.283974       0.547803       0.434107      -1.060818      -0.037058      -0.057912      -0.007983       0.069216      -0.150626      -0.028660      -0.030820       0.090970       0.314596      -0.215244       0.102287       0.112957             11.715141      10.862344       6.064239       0.397484      15.846440       0.526548       8.436639           0.053085
           77              C       2.662770       7.970769       7.784927       0.023324      24.979952 0.39074423E+03  0.89605862E+04                                 7.591758                            6.677830      -0.194762       1.976352                    0.998124      26.351634      75.259560       0.624098       0.427966      -1.055055      -0.137354       0.005139       0.008251       0.137697       0.069178      -0.034337       0.010342       0.052534      -0.039611      -0.079765      -0.006166       0.085931              8.156000       8.567984       0.952581       0.472859       9.940383      -0.077410       5.959633           0.002842
           78              C       2.626081      -4.221026       8.074004      -0.047534      23.205073 0.37852790E+03  0.86787410E+04                                 7.322305                            6.643327      -0.250041       1.938650                    0.997646      27.789922      81.392846       0.611002       0.437225      -1.041329       0.113957       0.013184      -0.058325       0.128693       0.058126      -0.044489      -0.013642       0.012107      -0.080287      -0.062352      -0.025410       0.087762              7.685464       7.576795       0.759061      -0.462069       9.390307       0.161234       6.089292           0.003109
           79              C       1.802628      -0.757199       6.282677      -0.130306      46.759397 0.69683533E+03  0.18312758E+05                                11.192270                            8.978581       0.495524       2.055981                    0.999765      33.843850     100.685656       0.537237       0.433827      -1.060298       0.016292      -0.030176      -0.074837       0.082320       0.048264       0.070462      -0.136008       0.020252      -0.332927      -0.215489       0.090275       0.125213             12.416181       9.784533      -2.299145      -4.561470      10.680670       4.559787      16.783340           0.052291
           80              C       3.626454       7.186209       8.688884       0.595738      21.326942 0.25057105E+03  0.51750681E+04                                 7.055279                            5.628851       0.159169       2.124042                    0.999715      21.713520      60.095440       0.625433       0.474176      -1.021788       0.035977      -0.042653       0.065963       0.086399      -0.027405      -0.075086       0.033617       0.044968       0.172169      -0.064255      -0.053886       0.118141              7.810633       8.364918       1.888807       1.916689       9.966792      -0.690272       5.100187           0.012613
           81              N       5.419299      -3.078045      10.238524      -0.650656      31.931567 0.56811763E+03  0.14094823E+05                                 8.385031                            7.643404      -0.258596       1.927577                    0.993363      31.033983      87.817792       0.640204       0.385626      -1.099119       0.112141       0.024825       0.063705       0.131340       0.021381       0.066995      -0.067896       0.061446      -0.261361      -0.143639       0.045031       0.098608              8.852074      11.446873       1.039825       1.877420       6.830859       0.916718       8.278489           0.041548
           82              N       2.882901       5.893430       1.533054      -0.357547      39.476123 0.59501649E+03  0.14826738E+05                                 9.539224                            7.949323       0.324564       2.099182                    0.997673      30.068509      83.289228       0.617201       0.398256      -1.098179       0.035265       0.014473       0.039368       0.054799      -0.035368      -0.098035      -0.050583      -0.075856      -0.153610      -0.149494       0.066746       0.082748             10.336559      10.050125       2.925729       4.561801       9.449382       2.410100      11.510169           0.074260
           83              N       6.268026       8.419479       1.538977      -0.339746      38.855029 0.59502033E+03  0.14826740E+05                                 9.445335                            7.961343       0.349609       2.114102                    0.996158      29.815132      82.584988       0.615347       0.399459      -1.097361      -0.022403      -0.020349       0.049597       0.058102      -0.028914       0.062025       0.082707       0.001126      -0.205816      -0.141172       0.060253       0.080919             10.202194       7.818194       1.249762      -2.234321       8.888865      -3.585308      13.899522           0.077027
           84              N       7.893735       5.391367       0.720322      -0.632773      30.153453 0.56278305E+03  0.13950127E+05                                 8.043542                            7.594621      -0.311785       1.909335                    0.993222      31.119670      88.446117       0.642934       0.384328      -1.098426      -0.130285      -0.066211      -0.031109       0.149419       0.114815       0.030470       0.008492      -0.053826       0.090949      -0.135211       0.024188       0.111023              8.272350       9.200906       1.485028       1.246895       7.901862       0.673485       7.714282           0.035161
           85              N       5.419299       3.565744       9.393804      -0.650651      31.931362 0.56811284E+03  0.14094674E+05                                 8.385007                            7.643384      -0.258589       1.927581                    0.993363      31.033811      87.817205       0.640203       0.385628      -1.099118       0.112141       0.042761      -0.053355       0.131343       0.047331      -0.052015       0.077236       0.077609      -0.212860      -0.143645       0.045037       0.098608              8.852048      11.446831       1.105978      -1.839231       7.122654      -1.085200       7.986661           0.041545
           86              N       2.882901       5.221048       5.977014      -0.357622      39.479421 0.59507253E+03  0.14828457E+05                                 9.539656                            7.949618       0.324666       2.099186                    0.997675      30.069864      83.293413       0.617200       0.398248      -1.098187       0.035245       0.026846      -0.032201       0.054770      -0.067219       0.079646       0.074961      -0.033616      -0.026879      -0.149488       0.066749       0.082739             10.337067      10.050667       2.487981      -4.815009       8.908166      -2.097574      12.052369           0.074284
           87              N       6.268026       3.963154       3.786429      -0.339743      38.855108 0.59501927E+03  0.14826715E+05                                 9.445390                            7.961369       0.349536       2.114083                    0.996157      29.814999      82.584759       0.615342       0.399462      -1.097358      -0.022405       0.053129      -0.007181       0.058105       0.068171      -0.005968       0.002955       0.149508       0.239333      -0.141169       0.060252       0.080916             10.202268       7.818250      -2.559936       0.034812      15.751972      -0.376966       7.036582           0.077059
           88              N       7.893735       4.768234       6.818179      -0.632776      30.153476 0.56278399E+03  0.13950174E+05                                 8.043593                            7.594666      -0.311808       1.909326                    0.993222      31.119740      88.446759       0.642926       0.384332      -1.098422      -0.130281       0.006165       0.072895       0.149415      -0.031017      -0.114673      -0.012282      -0.060389       0.071246      -0.135214       0.024185       0.111029              8.272406       9.201008       0.337336      -1.909542       7.177954      -0.255527       8.438257           0.035166
           89              N       5.419299      -0.487699       4.062474      -0.650648      31.931499 0.56811565E+03  0.14094741E+05                                 8.384963                            7.643346      -0.258596       1.927581                    0.993363      31.033897      87.817042       0.640213       0.385622      -1.099124       0.112140      -0.067589      -0.010353       0.131342      -0.068711      -0.014982      -0.009336       0.195213       0.139948      -0.143640       0.045033       0.098608              8.851998      11.446771      -2.145794      -0.038183       8.710405       0.168477       6.398818           0.041531
           90              N       2.882901       9.405822       4.337334      -0.357598      39.477960 0.59504694E+03  0.14827681E+05                                 9.539512                            7.949518       0.324610       2.099186                    0.997674      30.069125      83.291354       0.617195       0.398255      -1.098180       0.035247      -0.041311      -0.007140       0.054772       0.102591       0.018388      -0.024383       0.053999       0.235936      -0.149495       0.066755       0.082739             10.336903      10.050476      -5.413779       0.252887      13.082669      -0.312752       7.877564           0.074252
           91              N       6.268026       8.137667       6.521994      -0.339738      38.855149 0.59501505E+03  0.14826559E+05                                 9.445331                            7.961288       0.349669       2.114122                    0.996158      29.814921      82.583967       0.615352       0.399457      -1.097363      -0.022408      -0.032775      -0.042419       0.058101      -0.039256      -0.056046      -0.085671       0.006242      -0.190417      -0.141166       0.060241       0.080926             10.202228       7.818215       1.310163       2.199604       9.541885       3.962405      13.246586           0.077063
           92              N       7.893735      10.360699       4.308900      -0.632761      30.153101 0.56277399E+03  0.13949838E+05                                 8.043448                            7.594532      -0.311825       1.909328                    0.993222      31.119454      88.445137       0.642942       0.384326      -1.098429      -0.130273       0.060046      -0.041786       0.149408      -0.083799       0.084198       0.003789      -0.075087       0.027108      -0.135208       0.024180       0.111028              8.272253       9.200781      -1.822335       0.662620       8.344341      -0.417945       7.271637           0.035151
           93              N       1.342799       9.918145       1.608877      -0.648316      31.862260 0.56652666E+03  0.14045112E+05                                 8.373737                            7.633553      -0.261136       1.927686                    0.993302      30.982050      87.630986       0.640526       0.385713      -1.099088       0.112016      -0.024713      -0.063587       0.131154      -0.021043      -0.066524      -0.066812       0.061455      -0.259553      -0.142175       0.044069       0.098106              8.839874      11.430031      -1.038920      -1.873935       6.822717       0.915087       8.266872           0.039926
           94              N       6.959401       0.946670      10.314347      -0.358022      39.502449 0.59545131E+03  0.14840146E+05                                 9.541733                            7.951025       0.326136       2.099443                    0.997646      30.086174      83.342880       0.617281       0.398136      -1.098273       0.036499      -0.012139      -0.043910       0.058375       0.034269       0.099279      -0.050152      -0.078075      -0.159025      -0.151015       0.066952       0.084063             10.339488      10.053107      -2.927422      -4.563518       9.452631       2.411615      11.512727          -0.018589
           95              N       2.191526      -1.579379      10.308424      -0.339386      38.866674 0.59520042E+03  0.14832161E+05                                 9.444742                            7.960488       0.353297       2.115009                    0.996165      29.826270      82.615011       0.615627       0.399252      -1.097516      -0.027024       0.021657      -0.051379       0.061960       0.029974      -0.063632       0.084031      -0.004301      -0.202897      -0.142788       0.059045       0.083743             10.201800       7.818944      -1.250156       2.234251       8.888892      -3.586268      13.897563          -0.026861
           96              N       3.817235       1.448733      11.127079      -0.632881      30.144762 0.56256961E+03  0.13943110E+05                                 8.041284                            7.592710      -0.310733       1.909808                    0.993209      31.111452      88.408916       0.643094       0.384281      -1.098492      -0.130241       0.066327       0.030799       0.149367      -0.115077      -0.030284       0.008336      -0.053813       0.091035      -0.135462       0.024356       0.111106              8.269949       9.197947      -1.483725      -1.246511       7.900180       0.672748       7.711721           0.036069
           97              N       1.342799       3.274356       2.453597      -0.648324      31.862339 0.56652848E+03  0.14045174E+05                                 8.373778                            7.633591      -0.261115       1.927690                    0.993303      30.982084      87.631230       0.640521       0.385716      -1.099086       0.112015      -0.042715       0.053195       0.131155      -0.047092       0.051486       0.076302       0.077878      -0.210281      -0.142181       0.044075       0.098107              8.839918      11.430083      -1.103428       1.836728       7.113360      -1.082895       7.976313           0.039945
           98              N       6.959401       1.619052       5.870387      -0.358087      39.505319 0.59549935E+03  0.14841616E+05                                 9.542104                            7.951273       0.326217       2.099445                    0.997647      30.087303      83.346287       0.617281       0.398129      -1.098279       0.036484      -0.031947       0.032450       0.058350       0.068842      -0.079315       0.076401      -0.032598      -0.022584      -0.151006       0.066951       0.084055             10.339928      10.053586      -2.488605       4.817295       8.909529      -2.098019      12.056668          -0.018617
           99              N       2.191526       2.876946       8.060972      -0.339394      38.867644 0.59521579E+03  0.14832649E+05                                 9.444927                            7.960612       0.353263       2.114995                    0.996164      29.826600      82.616377       0.615619       0.399254      -1.097514      -0.027025      -0.055324       0.006929       0.061961      -0.070094       0.005854       0.002838       0.146162       0.248524      -0.142786       0.059042       0.083744             10.202024       7.819100       2.560120      -0.034440      15.751603      -0.375639       7.035370          -0.026873
          100              N       3.817235       2.071866       5.029222      -0.632881      30.144710 0.56256856E+03  0.13943093E+05                                 8.041309                            7.592729      -0.310744       1.909803                    0.993209      31.111495      88.409389       0.643089       0.384283      -1.098489      -0.130241      -0.006491      -0.072840       0.149367       0.031310       0.114803      -0.012226      -0.060552       0.070818      -0.135462       0.024355       0.111108              8.269978       9.198001      -0.337654       1.908213       7.176239      -0.254778       8.435695           0.036068
          101              N       1.342799       7.327799       7.784927      -0.648323      31.862511 0.56653212E+03  0.14045270E+05                                 8.373744                            7.633560      -0.261119       1.927690                    0.993303      30.982215      87.631283       0.640530       0.385710      -1.099091       0.112017       0.067428       0.010392       0.131158       0.068129       0.015039      -0.009486       0.193597       0.136898      -0.142172       0.044071       0.098101              8.839881      11.430047       2.142338       0.037229       8.698329       0.167787       6.391267           0.039947
          102              N       6.959401      -2.565722       7.510067      -0.358070      39.504887 0.59549293E+03  0.14841438E+05                                 9.542111                            7.951289       0.326197       2.099445                    0.997647      30.087084      83.346039       0.617273       0.398134      -1.098274       0.036489       0.044075       0.011448       0.058353      -0.103116      -0.019961      -0.026255       0.054269       0.238004      -0.151016       0.066957       0.084059             10.339937      10.053561       5.416182      -0.253502      13.086854      -0.313821       7.879396          -0.018626
          103              N       2.191526      -1.297567       5.325407      -0.339393      38.866991 0.59519858E+03  0.14832085E+05                                 9.444755                            7.960443       0.353386       2.115036                    0.996165      29.826184      82.614345       0.615633       0.399249      -1.097520      -0.027027       0.033656       0.044449       0.061959       0.040115       0.057773      -0.086875       0.000609      -0.188111      -0.142785       0.059037       0.083748             10.201853       7.818975      -1.309911      -2.199914       9.539613       3.962036      13.246972          -0.026917
          104              N       3.817235      -3.520599       7.538501      -0.632881      30.144707 0.56256807E+03  0.13943062E+05                                 8.041261                            7.592685      -0.310756       1.909801                    0.993209      31.111488      88.408995       0.643096       0.384279      -1.098493      -0.130234      -0.059837       0.042045       0.149362       0.083758      -0.084507       0.003887      -0.074984       0.027500      -0.135447       0.024349       0.111098              8.269926       9.197913       1.821366      -0.661683       8.341436      -0.417965       7.270431           0.036072
          105              O       0.541359      -4.054811      11.281095      -0.509155      30.555117 0.44887448E+03  0.10301247E+05                                 7.642759                            6.498964       0.483817       2.231421                    0.997614      26.102151      66.750243       0.756391       0.352854      -1.145423      -0.021885      -0.028620      -0.005753       0.036485       0.055648       0.027880      -0.034911       0.059678       0.048305      -0.089754       0.033229       0.056525              8.340065      10.567562       0.334822       4.355904       5.532191       0.808432       8.920442           0.044389
          106              O       7.421676      -4.772338       9.633122      -0.539814      33.094073 0.50258402E+03  0.11834442E+05                                 8.074449                            6.865919       0.637470       2.279460                    0.995443      26.620233      68.390071       0.739515       0.351739      -1.149228       0.001511      -0.006706       0.040573       0.041151       0.050517       0.015198       0.026620      -0.005878       0.139240      -0.074274       0.005858       0.068416              8.837188       7.539069       0.821279       2.158797       8.626384       4.040850      10.346112           0.044631
          107              O       0.541359       4.957020       9.718423      -0.509143      30.554670 0.44886660E+03  0.10301014E+05                                 7.642655                            6.498887       0.483882       2.231443                    0.997614      26.102039      66.749633       0.756400       0.352851      -1.145426      -0.021883       0.009333       0.027663       0.036485      -0.003681      -0.062133      -0.005921      -0.011051      -0.163912      -0.089762       0.033235       0.056527              8.339942      10.567403       3.604842      -2.467863       7.373150      -1.871327       7.079274           0.044381
          108              O       7.421676       3.888597      11.163806      -0.539798      33.093544 0.50257432E+03  0.11834143E+05                                 8.074315                            6.865815       0.637525       2.279480                    0.995444      26.620161      68.389429       0.739528       0.351735      -1.149233       0.001514       0.038497      -0.014474       0.041156      -0.012110      -0.051348      -0.042187      -0.032842       0.058394      -0.074284       0.005866       0.068418              8.837033       7.538932       1.458890      -1.790602       6.416587      -2.765025      12.555579           0.044613
          109              O       0.541359      -0.902209       2.695284      -0.509138      30.554334 0.44886095E+03  0.10300851E+05                                 7.642603                            6.498849       0.483902       2.231454                    0.997615      26.101867      66.749076       0.756402       0.352852      -1.145426      -0.021880       0.019292      -0.021910       0.036482      -0.051965       0.034252       0.040835       0.049429       0.017526      -0.089753       0.033228       0.056526              8.339880      10.567322      -3.939610      -1.887946       8.773285       1.062912       5.679034           0.044355
          110              O       7.421676       0.883741       2.897874      -0.539794      33.093104 0.50256669E+03  0.11833914E+05                                 8.074233                            6.865755       0.637553       2.279492                    0.995443      26.620014      68.388827       0.739532       0.351734      -1.149234       0.001514      -0.031782      -0.026105       0.041156      -0.038414       0.036160       0.015559      -0.078959      -0.079945      -0.074282       0.005866       0.068416              8.836934       7.538842      -2.280111      -0.368130      13.415255      -1.275733       5.556706           0.044619
          111              O       4.617859      10.894911       0.566306      -0.507230      30.499047 0.44784430E+03  0.10271667E+05                                 7.634297                            6.492177       0.480760       2.231095                    0.997599      26.072204      66.653626       0.756671       0.352927      -1.145368      -0.022048       0.028568       0.005692       0.036533      -0.055659      -0.028019      -0.034478       0.058756       0.047051      -0.089266       0.032680       0.056586              8.330687      10.554867      -0.334187      -4.350268       5.526140       0.807521       8.911055           0.042491
          112              O       3.345176      11.612438       2.214279      -0.539482      33.071533 0.50213508E+03  0.11821204E+05                                 8.071252                            6.863213       0.635386       2.279184                    0.995389      26.608210      68.350995       0.739604       0.351776      -1.149201       0.001571       0.006985      -0.039950       0.040587      -0.050882      -0.015118       0.026617      -0.006092       0.140693      -0.074886       0.006156       0.068730              8.833890       7.536351      -0.820964      -2.157526       8.622599       4.039611      10.342719           0.046113
          113              O       4.617859       1.883080       2.128978      -0.507230      30.498726 0.44783856E+03  0.10271497E+05                                 7.634220                            6.492119       0.480823       2.231116                    0.997600      26.072137      66.653199       0.756678       0.352925      -1.145370      -0.022049      -0.009354      -0.027592       0.036537       0.003566       0.062212      -0.005669      -0.010777      -0.161561      -0.089267       0.032679       0.056588              8.330596      10.554747      -3.600296       2.464511       7.365409      -1.869441       7.071633           0.042498
          114              O       3.345176       2.951503       0.683595      -0.539483      33.071557 0.50213572E+03  0.11821217E+05                                 8.071231                            6.863200       0.635434       2.279197                    0.995389      26.608311      68.351133       0.739608       0.351774      -1.149203       0.001577      -0.038099       0.013924       0.040594       0.012354       0.051622      -0.042453      -0.033514       0.058422      -0.074888       0.006159       0.068730              8.833864       7.536334      -1.457977       1.789725       6.414253      -2.764618      12.551004           0.046137
          115              O       4.617859       7.742309       9.152117      -0.507236      30.499069 0.44784458E+03  0.10271675E+05                                 7.634299                            6.492178       0.480822       2.231114                    0.997600      26.072213      66.653633       0.756672       0.352927      -1.145368      -0.022051      -0.019210       0.021894       0.036532       0.052095      -0.034194       0.040140       0.048930       0.017580      -0.089261       0.032672       0.056588              8.330691      10.554871       3.934541       1.885722       8.764165       1.061950       5.673037           0.042498
          116              O       3.345176       5.956359       8.949527      -0.539494      33.071881 0.50214193E+03  0.11821400E+05                                 8.071281                            6.863239       0.635451       2.279199                    0.995389      26.608473      68.351667       0.739606       0.351773      -1.149203       0.001575       0.031112       0.026031       0.040596       0.038531      -0.036505       0.015835      -0.079620      -0.079885      -0.074885       0.006156       0.068729              8.833921       7.536381       2.278962       0.367791      13.411139      -1.274979       5.554243           0.046141

******************************************************
Auxiliary information for the entire system
The total spin magnetic moment of the unit cell is   29.228468
The total net atomic charge of the unit cell is   -0.000003
Accuracy of reproducing the electrostatic potential in the unit cell:
  The inner radius (bohr) =    5.0000
  The outer radius (bohr) =   12.0000
  Valid grid points have density less than (e/(bohr^3)) =    0.0001
  The number of valid grid points were=         2630
  The rms potential error without charges in kcal/mol is=     12.41359
  The rms potential error with partial charges in kcal/mol is=      3.13318
  The RRMSE value at monopole order=      0.25240
  The rms potential error with partial charges and cloud penetration in kcal/mol is=      3.13753
  The RRMSE value at monopole order with cloud penetration is=      0.25275
  The rms potential error with partial charges and atomic dipoles in kcal/mol is=      0.67267
  The RRMSE value at dipole order=      0.05419
  The rms potential error with partial charges, atomic dipoles and cloud penetration in kcal/mol is=      0.65965
  The RRMSE value at dipole order with cloud penetration=      0.05314

******************************************************
The electron densities and ab initio electrostatic potential were computed in VASP using the PBE functional and
projector augmented wave method. See the main text of the journal article for a description of computational details.
The atomic charges, dipoles, and quadrupoles were computed with the DDEC6 method as described in
(a) T. A. Manz and N. Gabaldon Limas, RSC Adv. 6 (2016) 47771-47801 DOI: 10.1039/c6ra04656h
(b) N. Gabaldon Limas and T. A. Manz, RSC Adv. 8 (2018) 2678-2707 DOI: 10.1039/c7ra11829e.
For each atom in the material, the electron cloud parameters were fit to the spherically averaged atom-in-material
electron density using radial positions for which this density was between 10^-4 and 10^-2 electrons per cubic bohr.
The polarizabilities, dispersion coefficients, and quantum Drude oscillator (QDO) parameters were fit using the MCLF method.
The magnetic structure of the system was optimized in VASP from the default ferromagnetic initial guess using spin polarization.
The atomic spin moments (ASMs) were computed on this optimized magnetic structure using the DDEC6 partition as inputs
to the method of T. A. Manz and D. S. Sholl, J. Chem. Theory Comput. 7 (2011) 4146-4164 DOI: 10.1021/ct200539n.
The RMSE and RRMSE were computed using a uniform grid with Ewald summation.
