# Supplementary material for: A collection of forcefield precursors for metal–organic frameworks
Source: RSC Adv. 2019 Nov 13;9(63):36492–507. doi: 10.1039/c9ra07327b (PMC9075174; doi:10.1039/c9ra07327b)
Supplement: RA-009-C9RA07327B-s4469 [file RA-009-C9RA07327B-s4469.xyz]

  232
jmolscript: load "" {1 1 1} spacegroup "x,y,z" unitcell [{     14.398200     0.000000     0.000000 }, {      7.199085    13.179472     0.000000 }, {      7.199105     3.283355    23.295818 }]
Gd    23.572003    13.906021    16.071319     2.079549
Gd    13.201272    10.630064    16.275623     2.012590
Gd    16.372908    10.788219    18.872408     2.077159
Gd    20.400369    14.064177    18.668104     2.011570
Gd     5.224387     2.556806     7.224499     2.079548
Gd    15.595118     5.832763     7.020195     2.012589
Gd    12.423482     5.674608     4.423410     2.077161
Gd     8.396021     2.398650     4.627714     2.011570
H     20.050936     3.511647    16.714749     0.117567
H      7.613769     4.673235    17.082823     0.105081
H      9.498495     3.586869    17.846926     0.123873
H     14.637202    13.336340    17.935450     0.097320
H     20.135872    13.253664    12.551787     0.124813
H     18.141722    12.583959    11.596658     0.111849
H     16.359226    11.954649    12.910542     0.114729
H     18.537674    12.665053    16.183605     0.113791
H     14.570978     4.839477    14.718298     0.116922
H     13.531426     6.616937    13.630383     0.121123
H     14.049760     7.080628    11.421940     0.118743
H     16.876130     4.243379    11.498816     0.134315
H     17.293680     3.765879    17.648912     0.115843
H     20.050931     8.003122    18.228978     0.117644
H     22.011967     6.841533    17.860904     0.104459
H      9.498490     7.927899    17.096801     0.123644
H     21.836304    11.357900    17.008277     0.098456
H     12.936778    11.440577    22.391940     0.124198
H     18.141722     8.826926     0.051251     0.111499
H     23.558329    12.739591    22.033185     0.114539
H     11.338576    12.029188    18.760122     0.114746
H     14.570978     6.675292    20.225429     0.116650
H     13.531431     4.897832    21.313344     0.123437
H      6.850662     1.150786     0.225969     0.118255
H      9.677026     3.988035     0.149093     0.133572
H     17.293676     7.748890    17.294815     0.116109
H      8.745454    12.951180     6.581069     0.117566
H     21.182621    11.789592     6.212995     0.105081
H     19.297895    12.875958     5.448892     0.123873
H     14.159188     3.126487     5.360368     0.097320
H      8.660518     3.209163    10.744031     0.124812
H     10.654668     3.878868    11.699160     0.111849
H     12.437164     4.508178    10.385276     0.114729
H     10.258716     3.797774     7.112213     0.113791
H     14.225412    11.623350     8.577520     0.116922
H     15.264964     9.845890     9.665435     0.121123
H     14.746630     9.382199    11.873878     0.118743
H     11.920260    12.219448    11.797002     0.134314
H     11.502710    12.696948     5.646906     0.115843
H      8.745459     8.459705     5.066840     0.117644
H      6.784423     9.621294     5.434914     0.104459
H     19.297900     8.534928     6.199017     0.123644
H      6.960086     5.104927     6.287541     0.098456
H     15.859612     5.022250     0.903878     0.124198
H     10.654668     7.635901    23.244567     0.111499
H      5.238061     3.723236     1.262633     0.114539
H     17.457814     4.433639     4.535696     0.114746
H     14.225412     9.787535     3.070389     0.116651
H     15.264959    11.564995     1.982474     0.123437
H     21.945728    15.312041    23.069849     0.118256
H     19.119364    12.474792    23.146725     0.133572
H     11.502714     8.713937     6.001003     0.116109
H     18.425377     5.757384    17.471864     0.107845
H     13.804994     5.757384    17.471864     0.129685
H     10.371013    10.705443     5.823955     0.107845
H     14.991396    10.705443     5.823955     0.129685
C     12.345007    14.057778    16.882479     0.671789
C     13.563094    14.871761    17.243564    -0.021992
C      6.410082     3.063065    17.019925    -0.082923
C      7.582094     3.760476    17.245894    -0.090404
C      8.708034     3.112473    17.716470    -0.087062
C     15.858167    14.930039    17.993690    -0.018259
C     14.677516    14.244826    17.751413    -0.117170
C     17.060418    14.169663    18.499209     0.675206
C     20.861542    13.356524    15.095690     0.641684
C     19.544107    13.021413    14.476021    -0.021623
C     19.421722    13.000351    13.092250    -0.086405
C     18.225232    12.598658    12.523832    -0.089741
C     17.155446    12.225620    13.308901    -0.083030
C     17.267753    12.248994    14.681025    -0.021842
C     18.461363    12.647719    15.256431    -0.117813
C     16.127416    11.857450    15.577913     0.661398
C     16.585288     3.245490    13.909933     0.593334
C     15.843779     4.369378    13.225036    -0.012982
C     14.825826     5.066920    13.854023    -0.088022
C     14.179345     6.116005    13.190092    -0.060100
C     14.501864     6.406274    11.873878    -0.092433
C     15.495341     5.692593    11.233243    -0.005680
C     16.182136     4.696874    11.920470    -0.099831
C     15.796262     5.938450     9.779584     0.568552
C     14.684727     3.266622    17.818971     0.612398
C     15.430552     4.551726    17.604650    -0.019900
C     16.819979     4.563269    17.583683    -0.077486
C     19.544111    10.636463    18.061248     0.670973
C     20.762200     9.822480    17.700163    -0.021724
C     20.808276     8.451704    17.923802    -0.085014
C     21.980290     7.754292    17.697833    -0.089849
C      8.708028     8.402296    17.227257    -0.086187
C     23.057273     9.764202    16.950037    -0.018238
C     21.876620    10.449414    17.192314    -0.118733
C      9.861321    10.524578    16.444518     0.675022
C     13.662447    11.337716    19.848037     0.642396
C     12.345011    11.672828    20.467706    -0.022289
C     12.222627    11.693890    21.851477    -0.088980
C     25.424336    12.095583    22.419895    -0.088623
C     24.354549    12.468620    21.634826    -0.083834
C     24.466855    12.445246    20.262702    -0.022039
C     11.262266    12.046522    19.687296    -0.117231
C     23.326516    12.836790    19.365814     0.659137
C     16.585285     8.269279    21.033794     0.588690
C     15.843779     7.145390    21.718691    -0.018521
C     14.825827     6.447848    21.089704    -0.084660
C     14.179349     5.398763    21.753635    -0.064957
C     14.501870     5.108494    23.069849    -0.090383
C      8.296240     2.538820     0.414666    -0.003384
C     16.182138     6.817895    23.023257    -0.105809
C      8.597163     2.292964     1.868325     0.567974
C     14.684721     8.248147    17.124756     0.614353
C     15.430550     6.963042    17.339077    -0.022096
C     16.819976     6.951500    17.360044    -0.079498
C     16.451383     2.405049     6.413339     0.671789
C     15.233296     1.591066     6.052254    -0.021992
C     22.386308    13.399762     6.275893    -0.082922
C     21.214296    12.702351     6.049924    -0.090403
C     20.088356    13.350354     5.579348    -0.087062
C     12.938223     1.532788     5.302128    -0.018259
C     14.118874     2.218001     5.544405    -0.117170
C     11.735972     2.293164     4.796609     0.675206
C      7.934848     3.106303     8.200128     0.641684
C      9.252283     3.441414     8.819797    -0.021623
C      9.374668     3.462476    10.203568    -0.086405
C     10.571158     3.864169    10.771986    -0.089741
C     11.640944     4.237207     9.986917    -0.083030
C     11.528637     4.213833     8.614793    -0.021842
C     10.335027     3.815108     8.039387    -0.117813
C     12.668974     4.605377     7.717905     0.661397
C     12.211102    13.217337     9.385885     0.593328
C     12.952611    12.093449    10.070782    -0.012979
C     13.970564    11.395907     9.441795    -0.088023
C     14.617045    10.346822    10.105726    -0.060099
C     14.294526    10.056553    11.421940    -0.092431
C     13.301049    10.770234    12.062575    -0.005681
C     12.614254    11.765953    11.375348    -0.099832
C     13.000128    10.524377    13.516234     0.568554
C     14.111663    13.196205     5.476847     0.612398
C     13.365838    11.911101     5.691168    -0.019900
C     11.976411    11.899558     5.712135    -0.077486
C      9.252279     5.826364     5.234570     0.670973
C      8.034190     6.640347     5.595655    -0.021724
C      7.988114     8.011123     5.372016    -0.085014
C      6.816100     8.708535     5.597985    -0.089848
C     20.088362     8.060531     6.068561    -0.086187
C      5.739117     6.698625     6.345781    -0.018237
C      6.919770     6.013413     6.103504    -0.118733
C     18.935069     5.938249     6.851300     0.675021
C     15.133943     5.125111     3.447781     0.642396
C     16.451379     4.789999     2.828112    -0.022289
C     16.573763     4.768937     1.444341    -0.088980
C      3.372054     4.367244     0.875923    -0.088623
C      4.441841     3.994207     1.660992    -0.083834
C      4.329535     4.017581     3.033116    -0.022039
C     17.534124     4.416305     3.608522    -0.117231
C      5.469874     3.626037     3.930004     0.659137
C     12.211105     8.193548     2.262024     0.588693
C     12.952611     9.317437     1.577127    -0.018522
C     13.970563    10.014979     2.206114    -0.084660
C     14.617041    11.064064     1.542183    -0.064957
C     14.294520    11.354333     0.225969    -0.090383
C     20.500150    13.924007    22.881152    -0.003384
C     12.614252     9.644932     0.272561    -0.105808
C     20.199227    14.169863    21.427493     0.567973
C     14.111669     8.214680     6.171062     0.614353
C     13.365840     9.499785     5.956741    -0.022096
C     11.976414     9.511327     5.935774    -0.079498
C     17.496693     5.757384    17.471864    -0.086921
C     14.735118     5.757384    17.471864    -0.114466
C     11.299697    10.705443     5.823955    -0.086921
C     14.061272    10.705443     5.823955    -0.114467
O     25.650383    14.665825    16.789529    -0.662382
O     12.500509    12.826475    16.703334    -0.658933
O     16.854525    13.075481    19.076945    -0.651861
O     18.197875    14.683262    18.310280    -0.634718
O     20.923455    13.689784    16.327806    -0.747953
O     21.895333    13.281445    14.406833    -0.608512
O     15.004357    11.658987    15.072161    -0.624391
O     16.366427    11.785975    16.797915    -0.676895
O     16.077033     2.746528    14.949858    -0.655191
O     17.657954     2.877046    13.399755    -0.422841
O     16.468659     5.066545     9.147802    -0.541561
O     15.347037     6.954349     9.194393    -0.573811
O     22.547570    15.348040    17.832483    -0.722414
O     13.449362     3.274196    18.027003    -0.579565
O     18.451289    10.028415    18.154198    -0.664590
O     19.699611    11.867765    18.240393    -0.658347
O     24.053626    11.618759    15.866782    -0.649803
O     10.998780    10.010979    16.633447    -0.635108
O     13.724359    11.004456    18.615921    -0.748024
O     14.696237    11.412795    20.536894    -0.611698
O     22.203457    13.035254    19.871566    -0.623315
O     23.565526    12.908266    18.145812    -0.675975
O     16.077028     8.768240    19.993869    -0.646249
O     17.657951     8.637722    21.543972    -0.387410
O      9.269558     3.164869     2.500107    -0.545851
O      8.147941     1.277064     2.453516    -0.574374
O     15.348477     9.346201    17.111244    -0.724547
O     13.449356     8.240572    16.916724    -0.580029
O      3.146007     1.797002     6.506289    -0.662383
O     16.295881     3.636352     6.592484    -0.658933
O     11.941865     3.387346     4.218873    -0.651860
O     10.598515     1.779565     4.985538    -0.634718
O      7.872935     2.773043     6.968012    -0.747953
O      6.901057     3.181382     8.888985    -0.608512
O     13.792033     4.803840     8.223657    -0.624390
O     12.429963     4.676852     6.497903    -0.676894
O     12.719357    13.716299     8.345960    -0.655186
O     11.138436    13.585781     9.896063    -0.422833
O     12.327731    11.396282    14.148016    -0.541562
O     13.449353     9.508478    14.101425    -0.573811
O      6.248820     1.114787     5.463335    -0.722414
O     15.347028    13.188631     5.268815    -0.579565
O     10.345101     6.434412     5.141620    -0.664591
O      9.096779     4.595062     5.055425    -0.658348
O      4.742764     4.844068     7.429036    -0.649803
O     17.797610     6.451848     6.662371    -0.635108
O     15.072031     5.458371     4.679897    -0.748024
O     14.100153     5.050032     2.758924    -0.611698
O      6.592933     3.427573     3.424252    -0.623316
O      5.230864     3.554561     5.150006    -0.675976
O     12.719362     7.694587     3.301949    -0.646250
O     11.138439     7.825105     1.751846    -0.387415
O     19.526832    13.297958    20.795711    -0.545851
O     20.648449    15.185763    20.842302    -0.574374
O     13.447913     7.116626     6.184574    -0.724547
O     15.347034     8.222255     6.379094    -0.580029

The following XYZ coordinates are in angstroms. Other properties are in atomic units.
The sperically averaged electron density of each atom fit to a function of the form exp(a - br)
eigen_1, eigen_2 and eigen_3 are the three eigenvalues of traceless quadrupole moment tensor
  atom number  atomic symbol              X              Y              Z     net charge C6 coefficient C8 coefficient C10 coefficient fluctuating dipole atomic polarizability isotropic forcefield polarizability              a              b squared Pearson coefficient          <r^3>          <r^4>         wp_QDO          m_QDO          q_QDO       dipole_x       dipole_y       dipole_z         dipole            Qxy            Qxz            Qyz     Q(x^2-y^2)  Q(3z^2 - R^2)        eigen_1        eigen_2        eigen_3 static polarizability      alpha(xx)      alpha(xy)      alpha(xz)      alpha(yy)      alpha(yz)      alpha(zz) atomic spin moment
            1             Gd      23.572003      13.906021      16.071319       2.079549     153.179766 0.34052385E+04  0.11944614E+06                                19.226179                           16.002053       1.771632       2.294179                    0.998134      77.694517     187.729962       0.619222       0.281991      -1.315382       0.029662      -0.000222       0.005312       0.030135      -0.051091      -0.087714       0.080778      -0.018384       0.181750      -0.090955      -0.070546       0.161502             23.115193      24.637973      -1.202789       3.733641      24.888177      -5.789068      19.819428          -0.000040
            2             Gd      13.201272      10.630064      16.275623       2.012590     196.915070 0.47404444E+04  0.17999186E+06                                22.831432                           19.133499       1.365143       2.152473                    0.997775      80.837173     200.923619       0.557021       0.289602      -1.311200      -0.020778       0.015571       0.025503       0.036395       0.012926      -0.020373       0.022760      -0.029576       0.044185      -0.041083       0.005857       0.035226             27.332362      29.041574      -4.259771      -1.383139      24.143638       1.243463      28.811873           0.000148
            3             Gd      16.372908      10.788219      18.872408       2.077159     153.412550 0.34117809E+04  0.11973883E+06                                19.247254                           16.018908       1.772633       2.293909                    0.998147      77.763292     187.975304       0.618780       0.282043      -1.315257       0.028621       0.002169      -0.007963       0.029787       0.052065       0.087668       0.079097      -0.020316       0.177965      -0.091889      -0.068347       0.160236             23.141810      24.692985       1.211646      -3.749050      24.909562      -5.775264      19.822883          -0.002142
            4             Gd      20.400369      14.064177      18.668104       2.011570     197.204276 0.47479651E+04  0.18036861E+06                                22.874384                           19.166683       1.362450       2.151117                    0.997764      80.900436     201.203611       0.555693       0.290147      -1.310440      -0.021568      -0.015073      -0.025420       0.036586      -0.013844       0.019949       0.022866      -0.029064       0.044175      -0.041329       0.006341       0.034989             27.388323      29.102275       4.273781       1.383003      24.187803       1.241830      28.874891           0.000250
            5             Gd       5.224387       2.556806       7.224499       2.079548     153.179715 0.34052383E+04  0.11944613E+06                                19.226174                           16.002052       1.771636       2.294180                    0.998134      77.694531     187.729995       0.619222       0.281991      -1.315382      -0.029662       0.000222      -0.005312       0.030135      -0.051090      -0.087714       0.080778      -0.018384       0.181752      -0.090956      -0.070546       0.161502             23.115182      24.637968      -1.202788       3.733637      24.888159      -5.789056      19.819418          -0.000038
            6             Gd      15.595118       5.832763       7.020195       2.012589     196.915112 0.47404461E+04  0.17999194E+06                                22.831438                           19.133504       1.365141       2.152472                    0.997775      80.837177     200.923651       0.557020       0.289602      -1.311200       0.020778      -0.015571      -0.025503       0.036395       0.012926      -0.020372       0.022760      -0.029576       0.044186      -0.041083       0.005857       0.035226             27.332367      29.041576      -4.259774      -1.383136      24.143646       1.243461      28.811879           0.000150
            7             Gd      12.423482       5.674608       4.423410       2.077161     153.412545 0.34117798E+04  0.11973878E+06                                19.247253                           16.018905       1.772632       2.293909                    0.998147      77.763279     187.975256       0.618780       0.282043      -1.315257      -0.028621      -0.002169       0.007963       0.029787       0.052065       0.087667       0.079097      -0.020317       0.177964      -0.091888      -0.068347       0.160235             23.141813      24.692985       1.211648      -3.749053      24.909570      -5.775271      19.822885          -0.002136
            8             Gd       8.396021       2.398650       4.627714       2.011570     197.204320 0.47479658E+04  0.18036865E+06                                22.874394                           19.166690       1.362449       2.151117                    0.997764      80.900448     201.203665       0.555693       0.290147      -1.310440       0.021568       0.015072       0.025420       0.036586      -0.013844       0.019950       0.022865      -0.029065       0.044175      -0.041330       0.006341       0.034988             27.388336      29.102292       4.273786       1.383006      24.187818       1.241832      28.874899           0.000255
            9              H      20.050936       3.511647      16.714749       0.117567       1.123711 0.79151894E+01  0.77128757E+02                                 1.761553                            1.627003      -0.821135       2.494074                    0.999404       3.354809       9.211974       0.501192       1.254141      -0.715932      -0.032283       0.018892      -0.013135       0.039644      -0.006039       0.006099      -0.005083      -0.000209      -0.033780      -0.013761      -0.000371       0.014132              1.835564       2.290878      -0.446130       0.272864       1.797572      -0.139843       1.418242           0.000017
           10              H       7.613769       4.673235      17.082823       0.105081       1.105401 0.73595079E+01  0.69720988E+02                                 1.670129                            1.511196      -0.775102       2.504200                    0.999602       3.254834       8.529558       0.555607       1.163654      -0.736783       0.002576       0.034712      -0.008122       0.035742       0.003050       0.008423      -0.004794       0.000731      -0.053786      -0.021315       0.008736       0.012579              1.769151       1.388124       0.017486       0.021108       2.639348      -0.122679       1.279981          -0.000009
           11              H       9.498495       3.586869      17.846926       0.123873       1.073073 0.75208411E+01  0.71409622E+02                                 1.623193                            1.522487      -0.838887       2.489667                    0.999439       3.127617       8.120730       0.558141       1.155772      -0.740383       0.035724       0.021819       0.004115       0.042062       0.009856       0.005713      -0.003454      -0.001639      -0.037564      -0.016029      -0.000188       0.016217              1.666509       2.053659       0.334766       0.150265       1.659978       0.050580       1.285890           0.000000
           12              H      14.637202      13.336340      17.935450       0.097320       1.090832 0.82404587E+01  0.83493386E+02                                 1.883046                            1.776317      -1.693204       2.056108                    0.991960       4.377467      13.472570       0.421002       1.435889      -0.672365      -0.004698      -0.028141       0.008584       0.029793       0.004722      -0.005240      -0.005861       0.000666       0.000869      -0.005977      -0.004593       0.010570              1.940696       1.779913       0.035993       0.012668       2.524651      -0.209657       1.517523          -0.000017
           13              H      20.135872      13.253664      12.551787       0.124813       1.110346 0.79760544E+01  0.76776888E+02                                 1.658443                            1.567726      -0.864198       2.479370                    0.999245       3.140158       8.182949       0.550656       1.155536      -0.741152       0.031434       0.009309      -0.025692       0.041651       0.008631      -0.007865      -0.002080       0.014594       0.033600      -0.016982       0.000023       0.016959              1.681519       1.913205       0.234876      -0.337206       1.383749      -0.171677       1.747604           0.000012
           14              H      18.141722      12.583959      11.596658       0.111849       1.149035 0.80766948E+01  0.77750031E+02                                 1.678202                            1.561469      -0.749373       2.522570                    0.999785       3.147990       8.121515       0.562050       1.132047      -0.747263      -0.002726      -0.000821      -0.038108       0.038214       0.009513      -0.001256      -0.000629       0.026773       0.038620      -0.022861       0.009427       0.013433              1.729980       1.411646       0.049673       0.125986       1.327863      -0.019767       2.450431           0.000027
           15              H      16.359226      11.954649      12.910542       0.114729       1.059579 0.75110325E+01  0.72497758E+02                                 1.701546                            1.589283      -1.044884       2.384044                    0.997296       3.481105       9.625732       0.503208       1.261055      -0.712385      -0.032303      -0.008912      -0.015865       0.037076       0.004179       0.004487      -0.001626       0.013208       0.015198      -0.010874       0.001640       0.009234              1.751726       2.163940       0.336497       0.395727       1.406345       0.139274       1.684894          -0.000007
           16              H      18.537674      12.665053      16.183605       0.113791       0.954713 0.70320381E+01  0.68499949E+02                                 1.735364                            1.652556      -1.528318       2.151641                    0.992004       4.051504      12.237965       0.431752       1.456339      -0.669798       0.001195      -0.000708       0.035318       0.035345      -0.001849      -0.001429      -0.000020       0.004730       0.013731      -0.005315       0.000295       0.005019              1.771421       1.645025       0.048611       0.102919       1.382434      -0.027858       2.286805          -0.000000
           17              H      14.570978       4.839477      14.718298       0.116922       1.087539 0.77491305E+01  0.75442891E+02                                 1.741712                            1.622897      -1.039313       2.387816                    0.997615       3.476476       9.680018       0.493606       1.274560      -0.709915      -0.014122      -0.010917       0.034603       0.038936      -0.005165      -0.012289      -0.005998       0.005587       0.004692      -0.015666       0.001570       0.014096              1.812610       1.406536      -0.013304      -0.160577       1.533910      -0.252932       2.497383           0.000039
           18              H      13.531426       6.616937      13.630383       0.121123       1.098698 0.77707204E+01  0.74608923E+02                                 1.669364                            1.563484      -0.808179       2.502644                    0.999571       3.185261       8.397719       0.540779       1.179660      -0.734421      -0.026524       0.025634       0.021649       0.042771      -0.013264      -0.008316      -0.003816       0.002886       0.021454      -0.019597       0.006326       0.013271              1.712686       1.686582      -0.382418      -0.286390       1.772672       0.269793       1.678805           0.000040
           19              H      14.049760       7.080628      11.421940       0.118743       1.156990 0.84297034E+01  0.83474658E+02                                 1.794999                            1.678567      -1.015635       2.403470                    0.997810       3.438555       9.528909       0.493478       1.253419      -0.715789      -0.020404       0.027136      -0.018340       0.038589      -0.012396      -0.000129      -0.003457       0.005322       0.002749      -0.013669       0.001071       0.012598              1.854143       1.580123      -0.351845       0.188820       2.190484      -0.334100       1.791822          -0.000017
           20              H      16.876130       4.243379      11.498816       0.134315       1.118556 0.83253639E+01  0.82087016E+02                                 1.745197                            1.662314      -1.174288       2.340097                    0.996438       3.377020       9.301875       0.499092       1.244669      -0.717901       0.031339      -0.020237      -0.020074       0.042363      -0.004454      -0.010424       0.003050       0.006436      -0.015830      -0.011538      -0.002550       0.014088              1.765771       1.848203      -0.356916      -0.274443       1.618456       0.072501       1.830654           0.000021
           21              H      17.293680       3.765879      17.648912       0.115843       1.164160 0.82672090E+01  0.81997038E+02                                 1.837238                            1.686331      -1.230772       2.297257                    0.995495       3.604313      10.209811       0.478750       1.289905      -0.706089       0.020835      -0.032236       0.004752       0.038676      -0.004551       0.001919      -0.008122       0.003642      -0.023236      -0.012350       0.001249       0.011101              1.944134       1.867838      -0.501087       0.000630       2.542126      -0.019203       1.422436           0.000005
           22              H      20.050931       8.003122      18.228978       0.117644       1.128439 0.79574630E+01  0.77665619E+02                                 1.768638                            1.632973      -0.836643       2.487509                    0.999301       3.362054       9.247703       0.499387       1.256651      -0.715376      -0.031877      -0.018719       0.012894       0.039150       0.005901      -0.005981      -0.004995      -0.000380      -0.033625      -0.013646      -0.000258       0.013904              1.843271       2.301607       0.449091      -0.274594       1.805064      -0.140759       1.423143          -0.000011
           23              H      22.011967       6.841533      17.860904       0.104459       1.107285 0.73744153E+01  0.69887636E+02                                 1.670788                            1.511785      -0.771087       2.504955                    0.999604       3.258273       8.536161       0.556096       1.162207      -0.737117       0.002660      -0.034905       0.007845       0.035875      -0.002876      -0.008390      -0.005017       0.000968      -0.054038      -0.021423       0.008916       0.012506              1.769848       1.388690      -0.017629      -0.021115       2.640432      -0.122704       1.280424          -0.000015
           24              H       9.498490       7.927899      17.096801       0.123644       1.073253 0.75217259E+01  0.71413777E+02                                 1.622666                            1.522013      -0.838708       2.489382                    0.999478       3.128108       8.119406       0.558588       1.154916      -0.740586       0.035666      -0.021612      -0.004304       0.041925      -0.009979      -0.005679      -0.003367      -0.001898      -0.038650      -0.016241      -0.000289       0.016530              1.665963       2.052994      -0.334569      -0.150213       1.659357       0.050554       1.285539           0.000006
           25              H      21.836304      11.357900      17.008277       0.098456       1.085435 0.81892404E+01  0.82830676E+02                                 1.875856                            1.770100      -1.681046       2.061832                    0.992056       4.360789      13.401929       0.422061       1.434774      -0.672614      -0.004913       0.028158      -0.008232       0.029745      -0.004498       0.005224      -0.005933       0.001005       0.000812      -0.006158      -0.004309       0.010467              1.933034       1.773460      -0.035642      -0.012563       2.512935      -0.208233       1.512706          -0.000013
           26              H      12.936778      11.440577      22.391940       0.124198       1.112923 0.79995615E+01  0.77050444E+02                                 1.659584                            1.568864      -0.859151       2.480214                    0.999270       3.146931       8.199850       0.551139       1.153814      -0.741518       0.031551      -0.009528       0.025562       0.041710      -0.008209       0.007911      -0.002098       0.014630       0.033797      -0.016698      -0.000251       0.016949              1.682636       1.914345      -0.234975       0.337155       1.384699      -0.171750       1.748864          -0.000009
           27              H      18.141722       8.826926       0.051251       0.111499       1.150517 0.80889676E+01  0.77891200E+02                                 1.678683                            1.561864      -0.746715       2.523068                    0.999793       3.151797       8.130309       0.562453       1.130902      -0.747515      -0.002551       0.000903       0.038110       0.038206      -0.009767       0.001223      -0.000582       0.027038       0.039416      -0.023248       0.009599       0.013649              1.730523       1.412103      -0.049702      -0.126120       1.328230      -0.019766       2.451236           0.000007
           28              H      23.558329      12.739591      22.033185       0.114539       1.058408 0.75007792E+01  0.72367164E+02                                 1.699626                            1.587691      -1.042085       2.385046                    0.997344       3.479198       9.615359       0.503749       1.260250      -0.712567      -0.032144       0.008873       0.015755       0.036881      -0.004254      -0.004509      -0.001580       0.013443       0.015299      -0.011011       0.001674       0.009337              1.749621       2.160977      -0.335771      -0.394826       1.404956       0.138936       1.682932           0.000044
           29              H      11.338576      12.029188      18.760122       0.114746       0.951611 0.70026953E+01  0.68141549E+02                                 1.731679                            1.649184      -1.523502       2.154167                    0.992051       4.042072      12.202220       0.432171       1.456478      -0.669795       0.001019       0.000689      -0.035049       0.035070       0.001841       0.001311       0.000001       0.004535       0.013672      -0.005220       0.000288       0.004932              1.767550       1.641229      -0.048338      -0.102557       1.379817      -0.027751       2.281605          -0.000003
           30              H      14.570978       6.675292      20.225429       0.116650       1.088397 0.77547513E+01  0.75507816E+02                                 1.742249                            1.623193      -1.038802       2.388147                    0.997662       3.477405       9.681799       0.493717       1.274101      -0.710011      -0.014149       0.010992      -0.034541       0.038911       0.005216       0.012533      -0.006001       0.005741       0.005565      -0.015857       0.001406       0.014451              1.813287       1.406742       0.013160       0.160881       1.534103      -0.253227       2.499016           0.000048
           31              H      13.531431       4.897832      21.313344       0.123437       1.091178 0.77088744E+01  0.73895981E+02                                 1.664916                            1.559756      -0.810512       2.503522                    0.999590       3.173779       8.371277       0.539912       1.183460      -0.733547      -0.025962      -0.025365      -0.021249       0.042058       0.013562       0.008201      -0.003933       0.003021       0.021035      -0.019821       0.006573       0.013248              1.707922       1.681839       0.380401       0.284861       1.767619       0.268363       1.674309           0.000354
           32              H       6.850662       1.150786       0.225969       0.118255       1.150391 0.83664880E+01  0.82645560E+02                                 1.783621                            1.668752      -0.988997       2.414118                    0.998027       3.428167       9.470734       0.496773       1.248165      -0.716951      -0.020720      -0.027328       0.018420       0.038929       0.012230      -0.000051      -0.003432       0.004949       0.001825      -0.013284       0.000693       0.012591              1.841870       1.570812       0.348036      -0.186926       2.174477      -0.330615       1.780322           0.000100
           33              H       9.677026       3.988035       0.149093       0.133572       1.119574 0.83340943E+01  0.82171033E+02                                 1.744029                            1.661429      -1.167805       2.342164                    0.996411       3.378289       9.296530       0.500160       1.242043      -0.718486       0.031022       0.019473       0.020245       0.041850       0.004975       0.010309       0.002897       0.006820      -0.016277      -0.011467      -0.002898       0.014365              1.764502       1.846562       0.355887       0.274021       1.617142       0.072190       1.829803           0.001020
           34              H      17.293676       7.748890      17.294815       0.116109       1.164096 0.82673393E+01  0.82008424E+02                                 1.838128                            1.687055      -1.232959       2.296583                    0.995465       3.605017      10.216409       0.478288       1.290993      -0.705856       0.020918       0.032158      -0.005298       0.038727       0.004481      -0.001992      -0.008013       0.003643      -0.023627      -0.012334       0.001267       0.011066              1.945157       1.868889       0.501488      -0.000621       2.543570      -0.019225       1.423010          -0.000029
           35              H       8.745454      12.951180       6.581069       0.117566       1.123711 0.79151959E+01  0.77128832E+02                                 1.761554                            1.627003      -0.821135       2.494074                    0.999404       3.354810       9.211976       0.501192       1.254141      -0.715932       0.032283      -0.018892       0.013135       0.039644      -0.006039       0.006099      -0.005083      -0.000209      -0.033780      -0.013761      -0.000371       0.014132              1.835565       2.290879      -0.446130       0.272864       1.797573      -0.139843       1.418243           0.000019
           36              H      21.182621      11.789592       6.212995       0.105081       1.105400 0.73594986E+01  0.69720867E+02                                 1.670127                            1.511194      -0.775102       2.504200                    0.999602       3.254832       8.529546       0.555608       1.163653      -0.736784      -0.002576      -0.034712       0.008122       0.035742       0.003050       0.008423      -0.004794       0.000731      -0.053786      -0.021315       0.008736       0.012579              1.769149       1.388123       0.017486       0.021108       2.639344      -0.122678       1.279979          -0.000006
           37              H      19.297895      12.875958       5.448892       0.123873       1.073074 0.75208523E+01  0.71409765E+02                                 1.623195                            1.522489      -0.838887       2.489667                    0.999439       3.127619       8.120741       0.558140       1.155773      -0.740383      -0.035724      -0.021819      -0.004115       0.042062       0.009856       0.005713      -0.003454      -0.001639      -0.037564      -0.016029      -0.000188       0.016217              1.666511       2.053662       0.334767       0.150265       1.659981       0.050580       1.285891           0.000006
           38              H      14.159188       3.126487       5.360368       0.097320       1.090832 0.82404549E+01  0.83493338E+02                                 1.883045                            1.776317      -1.693204       2.056108                    0.991960       4.377466      13.472566       0.421002       1.435889      -0.672365       0.004698       0.028141      -0.008584       0.029793       0.004722      -0.005240      -0.005861       0.000666       0.000869      -0.005977      -0.004593       0.010570              1.940695       1.779912       0.035993       0.012668       2.524651      -0.209656       1.517523          -0.000017
           39              H       8.660518       3.209163      10.744031       0.124812       1.110347 0.79760648E+01  0.76777016E+02                                 1.658444                            1.567728      -0.864199       2.479369                    0.999245       3.140159       8.182954       0.550655       1.155537      -0.741151      -0.031434      -0.009309       0.025692       0.041651       0.008631      -0.007865      -0.002080       0.014594       0.033600      -0.016982       0.000023       0.016959              1.681521       1.913208       0.234877      -0.337207       1.383750      -0.171677       1.747605           0.000010
           40              H      10.654668       3.878868      11.699160       0.111849       1.149036 0.80767110E+01  0.77750239E+02                                 1.678205                            1.561472      -0.749372       2.522570                    0.999785       3.147992       8.121527       0.562049       1.132048      -0.747263       0.002726       0.000821       0.038108       0.038214       0.009513      -0.001256      -0.000629       0.026773       0.038620      -0.022861       0.009427       0.013433              1.729983       1.411648       0.049673       0.125986       1.327865      -0.019767       2.450436           0.000026
           41              H      12.437164       4.508178      10.385276       0.114729       1.059579 0.75110337E+01  0.72497772E+02                                 1.701546                            1.589283      -1.044884       2.384044                    0.997296       3.481105       9.625732       0.503208       1.261055      -0.712385       0.032303       0.008912       0.015865       0.037076       0.004179       0.004487      -0.001626       0.013208       0.015198      -0.010874       0.001641       0.009234              1.751726       2.163940       0.336497       0.395727       1.406345       0.139274       1.684894          -0.000006
           42              H      10.258716       3.797774       7.112213       0.113791       0.954713 0.70320389E+01  0.68499955E+02                                 1.735363                            1.652556      -1.528318       2.151641                    0.992004       4.051504      12.237963       0.431752       1.456338      -0.669798      -0.001195       0.000708      -0.035318       0.035345      -0.001849      -0.001429      -0.000020       0.004730       0.013731      -0.005315       0.000295       0.005019              1.771421       1.645024       0.048611       0.102919       1.382434      -0.027858       2.286805           0.000001
           43              H      14.225412      11.623350       8.577520       0.116922       1.087538 0.77491237E+01  0.75442810E+02                                 1.741711                            1.622897      -1.039312       2.387816                    0.997615       3.476475       9.680015       0.493606       1.274561      -0.709914       0.014122       0.010917      -0.034603       0.038936      -0.005165      -0.012289      -0.005998       0.005587       0.004692      -0.015666       0.001570       0.014096              1.812609       1.406536      -0.013304      -0.160577       1.533909      -0.252932       2.497382           0.000039
           44              H      15.264964       9.845890       9.665435       0.121123       1.098698 0.77707251E+01  0.74608977E+02                                 1.669364                            1.563484      -0.808180       2.502644                    0.999571       3.185262       8.397721       0.540779       1.179660      -0.734421       0.026524      -0.025634      -0.021649       0.042771      -0.013264      -0.008316      -0.003816       0.002886       0.021454      -0.019597       0.006326       0.013271              1.712687       1.686582      -0.382418      -0.286390       1.772672       0.269793       1.678806           0.000041
           45              H      14.746630       9.382199      11.873878       0.118743       1.156991 0.84297116E+01  0.83474758E+02                                 1.795000                            1.678568      -1.015637       2.403469                    0.997810       3.438556       9.528912       0.493478       1.253419      -0.715789       0.020405      -0.027136       0.018340       0.038589      -0.012396      -0.000129      -0.003456       0.005322       0.002749      -0.013669       0.001071       0.012598              1.854144       1.580124      -0.351845       0.188820       2.190485      -0.334100       1.791823          -0.000016
           46              H      11.920260      12.219448      11.797002       0.134314       1.118554 0.83253451E+01  0.82086816E+02                                 1.745198                            1.662315      -1.174283       2.340101                    0.996438       3.377016       9.301875       0.499090       1.244674      -0.717900      -0.031340       0.020237       0.020073       0.042363      -0.004455      -0.010424       0.003050       0.006436      -0.015830      -0.011538      -0.002550       0.014088              1.765772       1.848204      -0.356916      -0.274444       1.618457       0.072502       1.830655           0.000022
           47              H      11.502710      12.696948       5.646906       0.115843       1.164160 0.82672129E+01  0.81997100E+02                                 1.837240                            1.686332      -1.230773       2.297257                    0.995495       3.604314      10.209821       0.478750       1.289907      -0.706088      -0.020835       0.032236      -0.004752       0.038676      -0.004551       0.001919      -0.008122       0.003642      -0.023236      -0.012350       0.001249       0.011101              1.944136       1.867840      -0.501088       0.000630       2.542129      -0.019203       1.422438           0.000007
           48              H       8.745459       8.459705       5.066840       0.117644       1.128438 0.79574564E+01  0.77665540E+02                                 1.768637                            1.632972      -0.836642       2.487510                    0.999301       3.362053       9.247700       0.499387       1.256651      -0.715376       0.031877       0.018719      -0.012894       0.039150       0.005901      -0.005981      -0.004995      -0.000380      -0.033625      -0.013646      -0.000258       0.013904              1.843271       2.301606       0.449090      -0.274594       1.805063      -0.140759       1.423143          -0.000008
           49              H       6.784423       9.621294       5.434914       0.104459       1.107287 0.73744253E+01  0.69887748E+02                                 1.670789                            1.511785      -0.771088       2.504955                    0.999604       3.258275       8.536165       0.556096       1.162206      -0.737117      -0.002660       0.034905      -0.007845       0.035875      -0.002876      -0.008390      -0.005017       0.000968      -0.054038      -0.021423       0.008916       0.012506              1.769849       1.388690      -0.017629      -0.021115       2.640433      -0.122704       1.280424          -0.000011
           50              H      19.297900       8.534928       6.199017       0.123644       1.073253 0.75217285E+01  0.71413797E+02                                 1.622665                            1.522012      -0.838709       2.489382                    0.999478       3.128108       8.119402       0.558588       1.154914      -0.740586      -0.035666       0.021612       0.004304       0.041925      -0.009979      -0.005679      -0.003367      -0.001898      -0.038650      -0.016241      -0.000289       0.016530              1.665963       2.052993      -0.334569      -0.150213       1.659357       0.050554       1.285538           0.000011
           51              H       6.960086       5.104927       6.287541       0.098456       1.085436 0.81892434E+01  0.82830709E+02                                 1.875856                            1.770100      -1.681046       2.061832                    0.992056       4.360789      13.401926       0.422061       1.434773      -0.672614       0.004913      -0.028158       0.008232       0.029745      -0.004498       0.005224      -0.005933       0.001005       0.000812      -0.006158      -0.004309       0.010467              1.933034       1.773460      -0.035642      -0.012563       2.512935      -0.208233       1.512706          -0.000012
           52              H      15.859612       5.022250       0.903878       0.124198       1.112924 0.79995646E+01  0.77050480E+02                                 1.659584                            1.568864      -0.859151       2.480214                    0.999270       3.146932       8.199852       0.551139       1.153814      -0.741518      -0.031551       0.009528      -0.025562       0.041710      -0.008209       0.007911      -0.002098       0.014630       0.033797      -0.016698      -0.000251       0.016949              1.682636       1.914345      -0.234975       0.337155       1.384699      -0.171750       1.748864          -0.000010
           53              H      10.654668       7.635901      23.244567       0.111499       1.150516 0.80889562E+01  0.77891057E+02                                 1.678681                            1.561863      -0.746715       2.523068                    0.999793       3.151795       8.130300       0.562453       1.130901      -0.747515       0.002551      -0.000903      -0.038110       0.038206      -0.009767       0.001223      -0.000582       0.027038       0.039416      -0.023248       0.009599       0.013649              1.730521       1.412101      -0.049702      -0.126119       1.328229      -0.019765       2.451232           0.000003
           54              H       5.238061       3.723236       1.262633       0.114539       1.058409 0.75007839E+01  0.72367216E+02                                 1.699626                            1.587691      -1.042086       2.385046                    0.997344       3.479199       9.615361       0.503749       1.260250      -0.712567       0.032144      -0.008873      -0.015755       0.036881      -0.004254      -0.004509      -0.001580       0.013443       0.015299      -0.011011       0.001674       0.009337              1.749622       2.160977      -0.335771      -0.394826       1.404956       0.138936       1.682932           0.000044
           55              H      17.457814       4.433639       4.535696       0.114746       0.951611 0.70026954E+01  0.68141550E+02                                 1.731679                            1.649184      -1.523502       2.154167                    0.992051       4.042072      12.202220       0.432171       1.456478      -0.669795      -0.001019      -0.000689       0.035049       0.035070       0.001841       0.001311       0.000001       0.004535       0.013672      -0.005220       0.000288       0.004932              1.767550       1.641229      -0.048338      -0.102557       1.379817      -0.027751       2.281605          -0.000002
           56              H      14.225412       9.787535       3.070389       0.116651       1.088398 0.77547540E+01  0.75507846E+02                                 1.742249                            1.623193      -1.038803       2.388147                    0.997662       3.477406       9.681801       0.493717       1.274100      -0.710011       0.014149      -0.010992       0.034541       0.038911       0.005216       0.012533      -0.006001       0.005741       0.005565      -0.015857       0.001406       0.014451              1.813287       1.406742       0.013160       0.160881       1.534102      -0.253227       2.499015           0.000051
           57              H      15.264959      11.564995       1.982474       0.123437       1.091178 0.77088821E+01  0.73896072E+02                                 1.664917                            1.559756      -0.810512       2.503522                    0.999590       3.173781       8.371283       0.539912       1.183460      -0.733547       0.025962       0.025365       0.021249       0.042058       0.013562       0.008201      -0.003933       0.003021       0.021035      -0.019821       0.006573       0.013248              1.707923       1.681840       0.380401       0.284861       1.767620       0.268363       1.674309           0.000358
           58              H      21.945728      15.312041      23.069849       0.118256       1.150390 0.83664788E+01  0.82645445E+02                                 1.783619                            1.668751      -0.988996       2.414119                    0.998027       3.428165       9.470727       0.496773       1.248164      -0.716952       0.020719       0.027328      -0.018420       0.038929       0.012230      -0.000051      -0.003432       0.004949       0.001825      -0.013284       0.000693       0.012591              1.841869       1.570811       0.348035      -0.186925       2.174475      -0.330615       1.780321           0.000100
           59              H      19.119364      12.474792      23.146725       0.133572       1.119579 0.83341413E+01  0.82171609E+02                                 1.744034                            1.661433      -1.167816       2.342158                    0.996411       3.378298       9.296560       0.500160       1.242042      -0.718486      -0.031022      -0.019473      -0.020246       0.041850       0.004975       0.010309       0.002897       0.006820      -0.016276      -0.011467      -0.002897       0.014365              1.764507       1.846567       0.355889       0.274022       1.617146       0.072190       1.829808           0.001019
           60              H      11.502714       8.713937       6.001003       0.116109       1.164097 0.82673428E+01  0.82008464E+02                                 1.838128                            1.687055      -1.232959       2.296583                    0.995465       3.605018      10.216411       0.478288       1.290993      -0.705856      -0.020918      -0.032158       0.005298       0.038727       0.004481      -0.001992      -0.008013       0.003643      -0.023627      -0.012334       0.001267       0.011066              1.945157       1.868889       0.501488      -0.000621       2.543571      -0.019225       1.423010          -0.000027
           61              H      18.425377       5.757384      17.471864       0.107845       1.033827 0.71777544E+01  0.67785065E+02                                 1.617936                            1.511801      -0.732965       2.526062                    0.999863       3.227762       8.531202       0.543161       1.194076      -0.729780       0.035840       0.000000      -0.000258       0.035841      -0.000022      -0.000009      -0.002063       0.004796      -0.057185      -0.019223       0.007294       0.011929              1.661635       2.291901       0.000045       0.000018       1.457484       0.021671       1.235519          -0.000004
           62              H      13.804994       5.757384      17.471864       0.129685       1.093584 0.82244900E+01  0.80599804E+02                                 1.697683                            1.635145      -1.142911       2.347518                    0.997041       3.349694       9.107484       0.512680       1.219087      -0.723839      -0.041862      -0.000082       0.000132       0.041862      -0.000066       0.000044       0.002494       0.020963      -0.019475      -0.009385      -0.004343       0.013728              1.716203       2.040862       0.000007      -0.000010       1.647633      -0.021841       1.460115          -0.000009
           63              H      10.371013      10.705443       5.823955       0.107845       1.033827 0.71777583E+01  0.67785111E+02                                 1.617936                            1.511801      -0.732964       2.526063                    0.999863       3.227763       8.531205       0.543161       1.194076      -0.729780      -0.035840      -0.000000       0.000258       0.035841      -0.000022      -0.000009      -0.002063       0.004796      -0.057185      -0.019223       0.007294       0.011929              1.661635       2.291901       0.000045       0.000018       1.457485       0.021671       1.235520          -0.000002
           64              H      14.991396      10.705443       5.823955       0.129685       1.093584 0.82244926E+01  0.80599834E+02                                 1.697683                            1.635145      -1.142911       2.347518                    0.997041       3.349695       9.107486       0.512680       1.219087      -0.723839       0.041862       0.000082      -0.000132       0.041862      -0.000066       0.000045       0.002494       0.020963      -0.019475      -0.009385      -0.004343       0.013728              1.716203       2.040862       0.000007      -0.000009       1.647633      -0.021841       1.460115          -0.000006
           65              C      12.345007      14.057778      16.882479       0.671789      22.875286 0.22893471E+03  0.46582555E+04                                 7.522456                            5.450948      -0.129935       2.034052                    0.999275      21.568430      60.753969       0.618487       0.486703      -1.007392      -0.061466      -0.037573      -0.018210       0.074306      -0.011680      -0.042153      -0.035900      -0.027828       0.320947      -0.086151      -0.037007       0.123158              9.054175      12.825011      -0.346163       1.152748       9.932814       0.665752       4.404699          -0.000016
           66              C      13.563094      14.871761      17.243564      -0.021992      35.875506 0.41756222E+03  0.96318067E+04                                 9.355294                            6.742879       0.192598       2.076905                    0.999299      26.541269      73.402505       0.650308       0.408320      -1.079051       0.040698       0.025549       0.005480       0.048365      -0.016368      -0.014498       0.004066       0.005225       0.023167      -0.022070      -0.002414       0.024484             11.359907      15.927091       1.431019       3.012748      12.681311      -0.517283       5.471320           0.000909
           67              C       6.410082       3.063065      17.019925      -0.082923      31.685146 0.40451132E+03  0.93455464E+04                                 8.717981                            6.736138       0.150272       2.029493                    0.999759      28.477815      81.310526       0.630245       0.420652      -1.060904       0.020413      -0.013970       0.003059       0.024925      -0.024867       0.001767      -0.002919       0.019125       0.034673      -0.032467       0.010657       0.021810              9.798088      12.061442       0.924639       1.777336      12.469077      -0.639276       4.863746           0.002787
           68              C       7.582094       3.760476      17.245894      -0.090404      31.705455 0.39267279E+03  0.89779698E+04                                 8.621617                            6.565974       0.219489       2.049195                    0.999820      28.220563      79.376213       0.650669       0.411717      -1.069816       0.002278      -0.029883      -0.002323       0.030060       0.005450       0.008708      -0.013364      -0.025987      -0.093965      -0.036551       0.004609       0.031942              9.797506      11.827211      -0.034392       1.958461      12.585353      -0.902004       4.979954           0.000422
           69              C       8.708034       3.112473      17.716470      -0.087062      31.229188 0.39906742E+03  0.91713384E+04                                 8.587076                            6.667827       0.101696       2.012450                    0.999699      28.358851      80.263472       0.637920       0.417786      -1.064719      -0.016524      -0.012429      -0.010389       0.023140       0.027244      -0.004893       0.008206       0.017811       0.007720      -0.032530       0.005122       0.027408              9.637858      11.546189      -1.447916       2.043937      12.309261      -1.370814       5.058122           0.001349
           70              C      15.858167      14.930039      17.993690      -0.018259      36.537926 0.42439381E+03  0.98327212E+04                                 9.499691                            6.815223       0.121794       2.053479                    0.999264      26.684363      74.048324       0.644138       0.410414      -1.077284      -0.040623       0.022648      -0.018872       0.050193       0.013207      -0.013603      -0.001976       0.005592       0.060418      -0.024804      -0.002224       0.027028             11.697545      16.688547      -1.908881       3.284906      12.663621      -1.488513       5.740466           0.003572
           71              C      14.677516      14.244826      17.751413      -0.117170      36.429035 0.47130686E+03  0.11425995E+05                                 9.878388                            7.487308      -0.355842       1.854577                    0.999029      30.865245      93.258595       0.566418       0.446045      -1.035116       0.003074       0.025707      -0.006454       0.026682       0.002978      -0.042272       0.006085      -0.030507       0.180352      -0.060678      -0.014547       0.075224             11.726051      17.955530      -0.131484       3.221350      11.271654      -0.917473       5.950969           0.001109
           72              C      17.060418      14.169663      18.499209       0.675206      22.892099 0.23814967E+03  0.48911879E+04                                 7.571802                            5.576485      -0.339485       1.962363                    0.998574      21.728024      61.382596       0.609031       0.489669      -1.006400       0.062388      -0.034536       0.034736       0.079319       0.014796      -0.012957       0.068527      -0.052146       0.267668      -0.082536      -0.040120       0.122655              9.121247      13.684344      -0.548513       1.380448       8.427516      -1.683288       5.251881          -0.000337
           73              C      20.861542      13.356524      15.095690       0.641684      22.734106 0.24344703E+03  0.50231231E+04                                 7.515884                            5.608489      -0.102613       2.033752                    0.999433      22.022611      62.178914       0.612658       0.484528      -1.009951       0.044681       0.017750       0.034877       0.059396      -0.023302      -0.027306      -0.043831      -0.208116      -0.051340      -0.110011      -0.016971       0.126982              8.937147      12.822107       1.891338       2.074394       4.861573       1.216966       9.127762          -0.000027
           74              C      19.544107      13.021413      14.476021      -0.021623      36.566980 0.41797772E+03  0.96444675E+04                                 9.479391                            6.749542       0.156083       2.065581                    0.999317      26.574217      73.522258       0.649463       0.408721      -1.078710      -0.038648      -0.013861      -0.015205       0.043783      -0.003042      -0.009898       0.009902      -0.002887       0.015028      -0.011604      -0.005387       0.016991             11.639169      16.715841       3.542468       2.615305       5.700982       0.178920      12.500685           0.000323
           75              C      19.421722      13.000351      13.092250      -0.086405      30.751232 0.40221247E+03  0.92680211E+04                                 8.517328                            6.707222       0.063896       2.000044                    0.999674      28.475012      80.876418       0.633744       0.419432      -1.062956      -0.012859      -0.013125       0.010744       0.021285      -0.003937      -0.026414      -0.006956       0.004321      -0.005838      -0.028197       0.000953       0.027243              9.419773      11.174249       2.280495       1.906816       5.117845      -0.015485      11.967224           0.000280
           76              C      18.225232      12.598658      12.523832      -0.089741      30.128218 0.38919898E+03  0.88821479E+04                                 8.321468                            6.536805       0.205521       2.045885                    0.999792      28.195964      79.331565       0.651882       0.411709      -1.069417       0.002772      -0.002356       0.027134       0.027377       0.007752      -0.000614       0.000119       0.036967       0.091524      -0.035298       0.004776       0.030522              9.171340      11.068773       2.433456       0.412263       5.137353      -0.348232      11.307893           0.000217
           77              C      17.155446      12.225620      13.308901      -0.083030      31.116633 0.40764114E+03  0.94472001E+04                                 8.643795                            6.795953       0.039625       1.994262                    0.999672      28.628322      82.184767       0.622052       0.424868      -1.057010       0.017739       0.008564       0.009071       0.021686      -0.007542       0.019493       0.003113      -0.004563      -0.063276      -0.031677       0.010108       0.021569              9.527618      10.906037       2.452560      -0.562611       5.168818      -0.535901      12.507999           0.000172
           78              C      17.267753      12.248994      14.681025      -0.021842      35.536326 0.41215493E+03  0.94723170E+04                                 9.270126                            6.681212       0.186150       2.074473                    0.999325      26.456308      72.937230       0.656189       0.406145      -1.080929       0.037589       0.012661      -0.024845       0.046803      -0.006801       0.013985      -0.001335      -0.006136      -0.009021      -0.016968       0.001860       0.015108             11.183241      14.870520       3.439246      -1.757445       5.606870      -0.919840      13.072334           0.000854
           79              C      18.461363      12.647719      15.256431      -0.117813      36.145709 0.46843231E+03  0.11309123E+05                                 9.774920                            7.437679      -0.244500       1.895520                    0.998992      30.341821      90.702644       0.572881       0.442853      -1.039712      -0.003035      -0.004761      -0.022207       0.022913      -0.032010       0.001701      -0.002778      -0.072692      -0.000021      -0.048436      -0.000210       0.048646             11.452522      17.350820       3.953122      -0.001765       6.134229      -0.410328      10.872518           0.000293
           80              C      16.127416      11.857450      15.577913       0.661398      21.703889 0.22616541E+03  0.45915493E+04                                 7.265982                            5.413694      -0.128618       2.032592                    0.999250      21.654319      61.084499       0.620841       0.485951      -1.006986      -0.047556      -0.014163       0.045198       0.067119      -0.047755       0.026039       0.030875      -0.164331      -0.140403      -0.095467      -0.026229       0.121695              8.506144      11.343474       2.046047      -0.847121       4.740192      -0.869167       9.434767          -0.000089
           81              C      16.585288       3.245490      13.909933       0.593334      24.349015 0.25736934E+03  0.53626969E+04                                 7.741219                            5.708082      -0.123468       2.015489                    0.999391      22.393247      62.690600       0.619191       0.474739      -1.019289       0.004367      -0.040535       0.049843       0.064393       0.060846       0.030153       0.078039      -0.013765       0.062329      -0.085740      -0.031689       0.117430              9.248617       7.933492      -2.363493      -0.494665       9.268014      -4.311903      10.544346          -0.000351
           82              C      15.843779       4.369378      13.225036      -0.012982      36.400863 0.42306891E+03  0.97887877E+04                                 9.464821                            6.796842       0.099023       2.042798                    0.999366      26.678568      73.844700       0.646478       0.409482      -1.078511      -0.016855       0.030191      -0.018566       0.039247       0.014216      -0.007008      -0.000580       0.013221       0.019638      -0.019386       0.002946       0.016440             11.761382       8.194859      -4.139323       0.491963      11.751821      -5.187255      15.337464          -0.000908
           83              C      14.825826       5.066920      13.854023      -0.088022      31.049725 0.41969980E+03  0.97929448E+04                                 8.643053                            6.895159       0.040529       1.994323                    0.999635      28.755640      82.696751       0.617946       0.424797      -1.057580       0.001822       0.007572      -0.016757       0.018479       0.020038      -0.007193       0.001314      -0.002428       0.021821      -0.024897       0.006858       0.018039              9.646685       7.347773      -3.409269      -0.198185       9.856280      -2.486232      11.736001           0.015431
           84              C      14.179345       6.116005      13.190092      -0.060100      29.904939 0.38286377E+03  0.86967090E+04                                 8.308567                            6.490989       0.262470       2.075715                    0.999788      27.540646      77.158971       0.653411       0.412676      -1.069416       0.025958      -0.005276      -0.004709       0.026904      -0.010411      -0.009773       0.005586      -0.004561       0.003061      -0.012993      -0.004203       0.017196              9.387143       6.624575      -2.863309      -0.513932       9.249889      -1.878636      12.286966           0.023625
           85              C      14.501864       6.406274      11.873878      -0.092433      31.248697 0.41515519E+03  0.96652538E+04                                 8.678619                            6.858725       0.099517       2.015955                    0.999597      28.685678      82.533760       0.619150       0.424920      -1.056991       0.007276      -0.011797       0.012902       0.018936       0.002283       0.020378       0.002210      -0.011053      -0.038211      -0.027433       0.010085       0.017347              9.739759       6.978031      -2.603485      -1.481669       8.850775      -0.974420      13.390471          -0.000912
           86              C      15.495341       5.692593      11.233243      -0.005680      36.527697 0.41590815E+03  0.95804690E+04                                 9.484175                            6.740555       0.068197       2.037564                    0.999222      26.474669      73.076547       0.649070       0.409661      -1.078579      -0.009711      -0.014948       0.034949       0.039232      -0.000373       0.004106       0.002585      -0.016735      -0.044776      -0.016249       0.000203       0.016046             11.832595       7.696947      -2.858032      -1.137057       8.848701      -2.617033      18.952138           0.016996
           87              C      16.182136       4.696874      11.920470      -0.099831      34.772504 0.42294950E+03  0.99094045E+04                                 9.387309                            6.960702      -0.098171       1.945540                    0.999425      29.213744      84.788781       0.608553       0.429585      -1.052323      -0.015706       0.008047       0.003311       0.017956       0.032388       0.001541       0.041224       0.010208      -0.089916      -0.059392       0.001323       0.058070             11.309956       7.531058      -2.783744       0.290557       9.424935      -4.995483      16.973874           0.027078
           88              C      15.796262       5.938450       9.779584       0.568552      24.563261 0.26298610E+03  0.54966784E+04                                 7.732142                            5.698893      -0.089889       2.017371                    0.999459      22.651623      63.034643       0.632789       0.463105      -1.028002       0.017273       0.010613      -0.037937       0.043014       0.050922       0.030902       0.020433       0.076386      -0.299700      -0.106266      -0.013498       0.119764              9.401672       5.819593      -1.640839      -1.429501       7.495422      -0.846908      14.890000          -0.005232
           89              C      14.684727       3.266622      17.818971       0.612398      24.777072 0.25736512E+03  0.53809753E+04                                 7.938871                            5.735278      -0.124376       2.014109                    0.999406      22.603758      64.100957       0.611229       0.479281      -1.013390      -0.015627      -0.055822       0.014064       0.059650      -0.035041       0.047723       0.014290       0.041264       0.337478      -0.103346      -0.023267       0.126612              9.951940       9.299585       2.482893      -1.291430      15.439909      -1.002615       5.116327          -0.000077
           90              C      15.430552       4.551726      17.604650      -0.019900      38.627478 0.44640577E+03  0.10493239E+05                                 9.956149                            7.038863       0.049187       2.028940                    0.999112      27.075725      76.127198       0.626066       0.416204      -1.071579       0.020638       0.035226      -0.008971       0.041800      -0.012398      -0.002236      -0.002200       0.008751       0.008747      -0.015134       0.003408       0.011726             12.956211      10.963190       2.395313      -0.593399      21.969655      -1.341752       5.935790           0.002327
           91              C      16.819979       4.563269      17.583683      -0.077486      31.653598 0.41942320E+03  0.98268361E+04                                 8.893523                            6.980386      -0.071788       1.962352                    0.999360      28.993888      84.729627       0.600077       0.435650      -1.046443      -0.009431       0.015951      -0.007175       0.019871      -0.019875       0.002964      -0.009798      -0.011461       0.092814      -0.036344       0.002053       0.034291             10.193180      10.691760       0.974006      -0.169091      14.910328      -0.067108       4.977450           0.002460
           92              C      19.544111      10.636463      18.061248       0.670973      22.888246 0.22905296E+03  0.46611975E+04                                 7.524089                            5.451485      -0.135751       2.032030                    0.999222      21.577690      60.780742       0.618614       0.486547      -1.007487      -0.061355       0.036897       0.017226       0.073638       0.012157       0.042431      -0.036611      -0.026830       0.322031      -0.086661      -0.037154       0.123816              9.056781      12.828620       0.344374      -1.151926       9.936282       0.666902       4.405441          -0.000052
           93              C      20.762200       9.822480      17.700163      -0.021724      35.881192 0.41753011E+03  0.96313948E+04                                 9.357971                            6.743873       0.186940       2.075204                    0.999324      26.541649      73.417607       0.650043       0.408472      -1.078893       0.040370      -0.025561      -0.006375       0.048205       0.015779       0.014997       0.004161       0.006681       0.020650      -0.021308      -0.003395       0.024703             11.364128      15.933631      -1.433448      -3.012770      12.686592      -0.516733       5.472162           0.000947
           94              C      20.808276       8.451704      17.923802      -0.085014      31.721498 0.40501303E+03  0.93595107E+04                                 8.718887                            6.735290       0.147913       2.028280                    0.999740      28.511472      81.401976       0.631026       0.420025      -1.061360       0.019967       0.014112      -0.004838       0.024925       0.025116      -0.000799      -0.002820       0.017505       0.032945      -0.032167       0.010565       0.021602              9.799952      12.066322      -0.920926      -1.778398      12.469683      -0.640282       4.863852           0.002597
           95              C      21.980290       7.754292      17.697833      -0.089849      31.714831 0.39276218E+03  0.89809147E+04                                 8.624906                            6.568128       0.215669       2.048125                    0.999816      28.224223      79.401756       0.650325       0.411893      -1.069655       0.001461       0.029190       0.001334       0.029257      -0.005883      -0.008770      -0.013735      -0.027757      -0.093654      -0.036702       0.003740       0.032962              9.801455      11.834127       0.033375      -1.959394      12.588782      -0.901956       4.981457           0.000369
           96              C       8.708028       8.402296      17.227257      -0.086187      31.216676 0.39885973E+03  0.91657577E+04                                 8.587030                            6.667883       0.098327       2.011604                    0.999719      28.348177      80.240747       0.637633       0.418010      -1.064531      -0.017077       0.011956       0.010567       0.023371      -0.027979       0.004999       0.008133       0.016742       0.008468      -0.033132       0.005308       0.027824              9.637870      11.547353       1.447947      -2.044017      12.308138      -1.370545       5.058119           0.001386
           97              C      23.057273       9.764202      16.950037      -0.018238      36.539155 0.42442076E+03  0.98331567E+04                                 9.497833                            6.813966       0.125786       2.054644                    0.999261      26.687595      74.048089       0.644429       0.410237      -1.077438      -0.040521      -0.023025       0.018433       0.050118      -0.013490       0.014305      -0.001543       0.006160       0.059604      -0.025256      -0.002074       0.027330             11.695443      16.686800       1.910957      -3.284715      12.659584      -1.488394       5.739944           0.003381
           98              C      21.876620      10.449414      17.192314      -0.118733      36.512953 0.47264994E+03  0.11466836E+05                                 9.895093                            7.499925      -0.363401       1.852067                    0.999039      30.903582      93.411500       0.565714       0.446278      -1.034970       0.002277      -0.026449       0.006441       0.027317      -0.001823       0.043108       0.006102      -0.029964       0.184711      -0.061246      -0.015779       0.077025             11.747039      17.996216       0.133383      -3.228572      11.284054      -0.917280       5.960848           0.001082
           99              C       9.861321      10.524578      16.444518       0.675022      22.887582 0.23808967E+03  0.48891072E+04                                 7.567926                            5.573749      -0.335474       1.963850                    0.998611      21.720881      61.334949       0.609581       0.489312      -1.006695       0.061621       0.033630      -0.035015       0.078448      -0.014597       0.012419       0.068553      -0.051375       0.267738      -0.081972      -0.040628       0.122599              9.116432      13.675384       0.549009      -1.379334       8.424336      -1.683148       5.249577          -0.000303
          100              C      13.662447      11.337716      19.848037       0.642396      22.715990 0.24318188E+03  0.50166437E+04                                 7.513232                            5.605994      -0.101320       2.034220                    0.999408      22.017911      62.173906       0.612659       0.484624      -1.009829       0.045053      -0.017163      -0.034480       0.059272       0.024432       0.028035      -0.044022      -0.208806      -0.053539      -0.110910      -0.016891       0.127801              8.934524      12.817818      -1.889694      -2.076855       4.860012       1.216734       9.125742          -0.000020
          101              C      12.345011      11.672828      20.467706      -0.022289      36.651129 0.41894126E+03  0.96737974E+04                                 9.498767                            6.760800       0.146084       2.062115                    0.999281      26.606458      73.676556       0.648318       0.409142      -1.078262      -0.038962       0.014027       0.016392       0.044537       0.003034       0.009197       0.009907      -0.001019       0.015068      -0.010923      -0.005568       0.016491             11.665641      16.758379      -3.551506      -2.627393       5.711673       0.180796      12.526871           0.000726
          102              C      12.222627      11.693890      21.851477      -0.088980      30.837302 0.40352434E+03  0.93067950E+04                                 8.534938                            6.719650       0.059492       1.998075                    0.999674      28.529808      81.096956       0.632879       0.419619      -1.062727      -0.011616       0.013072      -0.011037       0.020678       0.004097       0.027038      -0.006917       0.004076      -0.005622      -0.028833       0.001038       0.027795              9.440207      11.199547      -2.285807      -1.915381       5.127641      -0.014876      11.993434           0.000351
          103              C      25.424336      12.095583      22.419895      -0.088623      30.139823 0.38926161E+03  0.88850733E+04                                 8.328136                            6.540787       0.199012       2.043853                    0.999811      28.196972      79.374308       0.651084       0.412145      -1.068998       0.004537       0.001884      -0.027537       0.027971      -0.008377      -0.000008      -0.000513       0.037875       0.090888      -0.035859       0.005559       0.030300              9.179527      11.079061      -2.436035      -0.413918       5.141255      -0.348376      11.318266           0.000191
          104              C      24.354549      12.468620      21.634826      -0.083834      31.147938 0.40814771E+03  0.94619699E+04                                 8.649311                            6.800134       0.040768       1.994300                    0.999678      28.647643      82.256028       0.621861       0.424863      -1.057003       0.017670      -0.008589      -0.008080       0.021243       0.006378      -0.019164       0.003444      -0.004135      -0.063885      -0.031448       0.010988       0.020460              9.533721      10.913239      -2.454512       0.567527       5.172054      -0.538024      12.515869           0.000560
          105              C      24.466855      12.445246      20.262702      -0.022039      35.576395 0.41260688E+03  0.94859484E+04                                 9.278975                            6.686170       0.185505       2.074101                    0.999332      26.472560      73.010755       0.655711       0.406303      -1.080751       0.037676      -0.011609       0.025447       0.046924       0.006749      -0.014091      -0.001957      -0.004864      -0.009822      -0.016681       0.001047       0.015634             11.195423      14.889642      -3.444814       1.767834       5.612597      -0.923885      13.084029           0.000885
          106              C      11.262266      12.046522      19.687296      -0.117231      36.069011 0.46726162E+03  0.11272629E+05                                 9.757775                            7.425661      -0.240580       1.897135                    0.998967      30.299601      90.512526       0.573720       0.442529      -1.040011      -0.003444       0.004760       0.023251       0.023981       0.032215      -0.001142      -0.002828      -0.069917      -0.003052      -0.047030      -0.001206       0.048236             11.431469      17.318864      -3.945441       0.004706       6.124271      -0.410261      10.851271           0.000328
          107              C      23.326516      12.836790      19.365814       0.659137      21.760475 0.22680377E+03  0.46082638E+04                                 7.280532                            5.422647      -0.131555       2.030987                    0.999257      21.693362      61.241673       0.620034       0.486187      -1.006753      -0.047225       0.014287      -0.045137       0.066871       0.047283      -0.025523       0.030689      -0.165902      -0.142227      -0.095162      -0.027277       0.122439              8.524718      11.369408      -2.051718       0.852070       4.749224      -0.872700       9.455522          -0.000077
          108              C      16.585285       8.269279      21.033794       0.588690      24.440091 0.25867589E+03  0.53951405E+04                                 7.758239                            5.722024      -0.122366       2.016083                    0.999435      22.399548      62.677557       0.618706       0.474651      -1.019640       0.004643       0.039520      -0.049614       0.063600      -0.060316      -0.030276       0.077498      -0.013245       0.059413      -0.084807      -0.031788       0.116595              9.270401       7.938437       2.365772       0.486759       9.294678      -4.335948      10.578087          -0.005329
          109              C      15.843779       7.145390      21.718691      -0.018521      36.521994 0.42488167E+03  0.98403024E+04                                 9.476998                            6.805616       0.105795       2.043923                    0.999367      26.755149      74.069553       0.646945       0.408788      -1.079072      -0.017229      -0.029755       0.017984       0.038803      -0.011535       0.005669      -0.003365       0.011213       0.021989      -0.016492       0.001593       0.014899             11.776307       8.193144       4.131160      -0.488382      11.757794      -5.199249      15.377985           0.028852
          110              C      14.825827       6.447848      21.089704      -0.084660      30.966231 0.41842270E+03  0.97564045E+04                                 8.630426                            6.886991       0.038752       1.994346                    0.999595      28.712003      82.561928       0.617955       0.425084      -1.057326       0.003184      -0.006541       0.018298       0.019691      -0.018428       0.009227       0.001310      -0.003660       0.024720      -0.024499       0.006718       0.017781              9.630286       7.332678       3.396583       0.201935       9.833185      -2.480448      11.724996           0.015870
          111              C      14.179349       5.398763      21.753635      -0.064957      30.014817 0.38486885E+03  0.87535507E+04                                 8.326571                            6.506573       0.259032       2.073899                    0.999787      27.610340      77.400522       0.652847       0.412499      -1.069545       0.026977       0.005029       0.005650       0.028017       0.010621       0.010083       0.004162      -0.006197       0.005806      -0.014454      -0.002128       0.016582              9.405993       6.635681       2.866322       0.515470       9.266802      -1.880736      12.315497           0.029513
          112              C      14.501870       5.108494      23.069849      -0.090383      31.212567 0.41463887E+03  0.96510700E+04                                 8.679105                            6.861097       0.089299       2.013693                    0.999594      28.653425      82.455149       0.618091       0.425744      -1.056387       0.005617       0.010867      -0.012349       0.017382      -0.002528      -0.020403       0.001574      -0.012158      -0.037381      -0.027511       0.010454       0.017057              9.738969       6.977600       2.599310       1.486993       8.844064      -0.967844      13.395243           0.012201
          113              C       8.296240       2.538820       0.414666      -0.003384      36.481811 0.41515393E+03  0.95599043E+04                                 9.481562                            6.737804       0.057158       2.034717                    0.999191      26.447350      73.017575       0.648639       0.410071      -1.078180      -0.008639       0.015653      -0.035451       0.039704       0.001618      -0.003203       0.002700      -0.016119      -0.044906      -0.015931       0.000040       0.015891             11.831246       7.691622       2.851344       1.141849       8.840412      -2.616302      18.961703           0.011687
          114              C      16.182138       6.817895      23.023257      -0.105809      34.978181 0.42587045E+03  0.99950350E+04                                 9.420049                            6.982504      -0.093368       1.945161                    0.999394      29.335852      85.216850       0.607887       0.429315      -1.052487      -0.016229      -0.008023      -0.003748       0.018488      -0.029948       0.000277       0.041126       0.014126      -0.087766      -0.059562       0.004893       0.054669             11.352305       7.550198       2.785217      -0.286266       9.450718      -5.017042      17.055999           0.033649
          115              C       8.597163       2.292964       1.868325       0.567974      24.578431 0.26310472E+03  0.55001580E+04                                 7.736596                            5.700587      -0.092386       2.016511                    0.999447      22.664337      63.090012       0.632583       0.463171      -1.027894       0.017304      -0.010731       0.038073       0.043176      -0.050867      -0.030113       0.020095       0.077586      -0.300804      -0.106349      -0.013614       0.119963              9.409204       5.822618       1.640726       1.431018       7.498547      -0.849812      14.906446          -0.005161
          116              C      14.684721       8.248147      17.124756       0.614353      24.714253 0.25661158E+03  0.53612439E+04                                 7.926839                            5.727794      -0.124186       2.014810                    0.999467      22.565707      63.967583       0.611487       0.479435      -1.013318      -0.014656       0.056005      -0.014692       0.059726       0.035236      -0.047568       0.015103       0.040388       0.333728      -0.103000      -0.022424       0.125423              9.935593       9.285484      -2.476653       1.288084      15.412874      -0.999949       5.108422          -0.000048
          117              C      15.430550       6.963042      17.339077      -0.022096      38.664372 0.44696997E+03  0.10508578E+05                                 9.956725                            7.039364       0.053519       2.029995                    0.999145      27.096409      76.163484       0.626644       0.415738      -1.072006       0.020451      -0.035838       0.007868       0.042006       0.012518       0.002145      -0.001664       0.007612       0.008683      -0.014915       0.003216       0.011700             12.956862      10.963762      -2.393659       0.592426      21.971211      -1.342125       5.935613           0.003843
          118              C      16.819976       6.951500      17.360044      -0.079498      31.697295 0.42012921E+03  0.98469143E+04                                 8.897783                            6.983189      -0.065281       1.963521                    0.999362      29.025788      84.821119       0.600389       0.435267      -1.046737      -0.010474      -0.016259       0.004857       0.019941       0.019941      -0.003353      -0.009666      -0.011161       0.093214      -0.036397       0.001952       0.034446             10.198430      10.697113      -0.972846       0.168738      14.919069      -0.067682       4.979107           0.002103
          119              C      16.451383       2.405049       6.413339       0.671789      22.875272 0.22893457E+03  0.46582517E+04                                 7.522451                            5.450945      -0.129935       2.034053                    0.999275      21.568419      60.753918       0.618488       0.486702      -1.007392       0.061466       0.037572       0.018210       0.074306      -0.011680      -0.042153      -0.035900      -0.027828       0.320946      -0.086151      -0.037007       0.123157              9.054169      12.825002      -0.346163       1.152747       9.932808       0.665751       4.404697          -0.000015
          120              C      15.233296       1.591066       6.052254      -0.021992      35.875496 0.41756210E+03  0.96318036E+04                                 9.355294                            6.742880       0.192597       2.076905                    0.999299      26.541262      73.402497       0.650307       0.408320      -1.079050      -0.040698      -0.025549      -0.005480       0.048364      -0.016368      -0.014498       0.004066       0.005225       0.023168      -0.022070      -0.002414       0.024484             11.359908      15.927093       1.431018       3.012748      12.681312      -0.517283       5.471320           0.000912
          121              C      22.386308      13.399762       6.275893      -0.082922      31.685130 0.40451107E+03  0.93455392E+04                                 8.717977                            6.736135       0.150273       2.029494                    0.999759      28.477807      81.310491       0.630245       0.420651      -1.060905      -0.020413       0.013970      -0.003059       0.024925      -0.024867       0.001767      -0.002919       0.019125       0.034672      -0.032466       0.010656       0.021810              9.798084      12.061438       0.924635       1.777336      12.469069      -0.639276       4.863744           0.002795
          122              C      21.214296      12.702351       6.049924      -0.090403      31.705448 0.39267269E+03  0.89779670E+04                                 8.621616                            6.565974       0.219489       2.049195                    0.999820      28.220556      79.376192       0.650669       0.411717      -1.069816      -0.002278       0.029883       0.002323       0.030060       0.005450       0.008708      -0.013364      -0.025987      -0.093964      -0.036551       0.004609       0.031942              9.797505      11.827213      -0.034394       1.958461      12.585349      -0.902004       4.979954           0.000432
          123              C      20.088356      13.350354       5.579348      -0.087062      31.229198 0.39906754E+03  0.91713426E+04                                 8.587080                            6.667830       0.101696       2.012450                    0.999699      28.358854      80.263508       0.637919       0.417786      -1.064719       0.016524       0.012429       0.010389       0.023140       0.027244      -0.004893       0.008206       0.017811       0.007720      -0.032530       0.005122       0.027408              9.637863      11.546196      -1.447915       2.043938      12.309268      -1.370814       5.058125           0.001361
          124              C      12.938223       1.532788       5.302128      -0.018259      36.537944 0.42439401E+03  0.98327278E+04                                 9.499697                            6.815227       0.121794       2.053479                    0.999264      26.684369      74.048365       0.644138       0.410414      -1.077284       0.040623      -0.022648       0.018872       0.050193       0.013207      -0.013603      -0.001976       0.005592       0.060417      -0.024804      -0.002224       0.027028             11.697552      16.688558      -1.908883       3.284908      12.663630      -1.488514       5.740469           0.003579
          125              C      14.118874       2.218001       5.544405      -0.117170      36.429025 0.47130670E+03  0.11425991E+05                                 9.878390                            7.487310      -0.355843       1.854577                    0.999029      30.865237      93.258590       0.566417       0.446046      -1.035116      -0.003074      -0.025707       0.006454       0.026682       0.002978      -0.042272       0.006085      -0.030507       0.180353      -0.060678      -0.014547       0.075225             11.726053      17.955535      -0.131483       3.221351      11.271656      -0.917473       5.950970           0.001115
          126              C      11.735972       2.293164       4.796609       0.675206      22.892104 0.23814972E+03  0.48911893E+04                                 7.571804                            5.576486      -0.339485       1.962363                    0.998574      21.728029      61.382621       0.609031       0.489669      -1.006400      -0.062388       0.034536      -0.034736       0.079319       0.014796      -0.012957       0.068527      -0.052146       0.267668      -0.082536      -0.040120       0.122656              9.121250      13.684349      -0.548514       1.380448       8.427519      -1.683289       5.251882          -0.000335
          127              C       7.934848       3.106303       8.200128       0.641684      22.734104 0.24344702E+03  0.50231226E+04                                 7.515882                            5.608489      -0.102613       2.033752                    0.999433      22.022608      62.178895       0.612658       0.484528      -1.009951      -0.044681      -0.017750      -0.034877       0.059396      -0.023302      -0.027306      -0.043831      -0.208116      -0.051340      -0.110011      -0.016971       0.126982              8.937145      12.822102       1.891337       2.074393       4.861572       1.216966       9.127761          -0.000026
          128              C       9.252283       3.441414       8.819797      -0.021623      36.566981 0.41797778E+03  0.96444688E+04                                 9.479390                            6.749542       0.156082       2.065580                    0.999317      26.574219      73.522257       0.649463       0.408721      -1.078710       0.038648       0.013861       0.015205       0.043783      -0.003042      -0.009898       0.009902      -0.002887       0.015028      -0.011604      -0.005387       0.016991             11.639168      16.715836       3.542466       2.615304       5.700981       0.178919      12.500686           0.000325
          129              C       9.374668       3.462476      10.203568      -0.086405      30.751209 0.40221207E+03  0.92680092E+04                                 8.517323                            6.707217       0.063896       2.000044                    0.999674      28.475000      80.876365       0.633744       0.419431      -1.062956       0.012859       0.013124      -0.010744       0.021285      -0.003937      -0.026414      -0.006956       0.004321      -0.005838      -0.028197       0.000953       0.027243              9.419766      11.174241       2.280494       1.906813       5.117842      -0.015485      11.967216           0.000279
          130              C      10.571158       3.864169      10.771986      -0.089741      30.128223 0.38919905E+03  0.88821498E+04                                 8.321469                            6.536805       0.205523       2.045886                    0.999792      28.195969      79.331583       0.651882       0.411709      -1.069417      -0.002772       0.002356      -0.027134       0.027377       0.007753      -0.000615       0.000119       0.036967       0.091524      -0.035298       0.004776       0.030522              9.171340      11.068772       2.433456       0.412263       5.137353      -0.348232      11.307897           0.000217
          131              C      11.640944       4.237207       9.986917      -0.083030      31.116626 0.40764101E+03  0.94471962E+04                                 8.643793                            6.795951       0.039625       1.994262                    0.999672      28.628318      82.184747       0.622053       0.424868      -1.057010      -0.017739      -0.008564      -0.009071       0.021686      -0.007541       0.019493       0.003113      -0.004563      -0.063277      -0.031677       0.010108       0.021569              9.527616      10.906034       2.452559      -0.562612       5.168817      -0.535902      12.507998           0.000177
          132              C      11.528637       4.213833       8.614793      -0.021842      35.536317 0.41215483E+03  0.94723141E+04                                 9.270124                            6.681212       0.186150       2.074473                    0.999325      26.456304      72.937214       0.656189       0.406145      -1.080929      -0.037589      -0.012661       0.024845       0.046803      -0.006801       0.013985      -0.001335      -0.006136      -0.009021      -0.016968       0.001860       0.015108             11.183239      14.870514       3.439245      -1.757444       5.606869      -0.919840      13.072334           0.000858
          133              C      10.335027       3.815108       8.039387      -0.117813      36.145698 0.46843218E+03  0.11309119E+05                                 9.774917                            7.437677      -0.244499       1.895520                    0.998992      30.341817      90.702617       0.572882       0.442853      -1.039712       0.003035       0.004761       0.022207       0.022913      -0.032009       0.001700      -0.002778      -0.072691      -0.000020      -0.048436      -0.000210       0.048645             11.452517      17.350810       3.953119      -0.001765       6.134227      -0.410328      10.872516           0.000298
          134              C      12.668974       4.605377       7.717905       0.661397      21.703881 0.22616532E+03  0.45915469E+04                                 7.265979                            5.413693      -0.128618       2.032592                    0.999250      21.654311      61.084466       0.620841       0.485951      -1.006987       0.047555       0.014163      -0.045198       0.067119      -0.047755       0.026039       0.030875      -0.164330      -0.140402      -0.095466      -0.026228       0.121695              8.506141      11.343468       2.046045      -0.847120       4.740190      -0.869167       9.434765          -0.000086
          135              C      12.211102      13.217337       9.385885       0.593328      24.348976 0.25736893E+03  0.53626856E+04                                 7.741211                            5.708078      -0.123470       2.015489                    0.999391      22.393211      62.690464       0.619191       0.474739      -1.019289      -0.004365       0.040534      -0.049843       0.064393       0.060844       0.030152       0.078037      -0.013766       0.062328      -0.085738      -0.031689       0.117426              9.248608       7.933484      -2.363490      -0.494666       9.268003      -4.311898      10.544336          -0.000344
          136              C      12.952611      12.093449      10.070782      -0.012979      36.400790 0.42306802E+03  0.97887627E+04                                 9.464813                            6.796838       0.099025       2.042799                    0.999366      26.678533      73.844603       0.646478       0.409482      -1.078511       0.016854      -0.030191       0.018565       0.039246       0.014215      -0.007007      -0.000581       0.013224       0.019639      -0.019386       0.002946       0.016440             11.761369       8.194851      -4.139316       0.491959      11.751805      -5.187245      15.337451          -0.000906
          137              C      13.970564      11.395907       9.441795      -0.088023      31.049762 0.41970050E+03  0.97929653E+04                                 8.643060                            6.895165       0.040529       1.994323                    0.999635      28.755663      82.696839       0.617946       0.424797      -1.057580      -0.001822      -0.007571       0.016757       0.018478       0.020038      -0.007193       0.001314      -0.002429       0.021822      -0.024897       0.006859       0.018038              9.646693       7.347778      -3.409271      -0.198186       9.856285      -2.486233      11.736014           0.015431
          138              C      14.617045      10.346822      10.105726      -0.060099      29.904926 0.38286357E+03  0.86967032E+04                                 8.308564                            6.490987       0.262470       2.075715                    0.999788      27.540639      77.158944       0.653411       0.412676      -1.069416      -0.025958       0.005276       0.004709       0.026904      -0.010411      -0.009773       0.005586      -0.004563       0.003061      -0.012993      -0.004203       0.017196              9.387140       6.624573      -2.863307      -0.513933       9.249884      -1.878635      12.286964           0.023629
          139              C      14.294526      10.056553      11.421940      -0.092431      31.248670 0.41515471E+03  0.96652397E+04                                 8.678613                            6.858720       0.099518       2.015955                    0.999597      28.685662      82.533697       0.619150       0.424920      -1.056991      -0.007276       0.011797      -0.012902       0.018936       0.002283       0.020379       0.002210      -0.011053      -0.038212      -0.027433       0.010085       0.017347              9.739753       6.978027      -2.603483      -1.481669       8.850768      -0.974419      13.390463          -0.000908
          140              C      13.301049      10.770234      12.062575      -0.005681      36.527759 0.41590891E+03  0.95804915E+04                                 9.484185                            6.740561       0.068196       2.037563                    0.999222      26.474697      73.076652       0.649070       0.409661      -1.078579       0.009710       0.014948      -0.034949       0.039232      -0.000373       0.004106       0.002584      -0.016735      -0.044776      -0.016249       0.000203       0.016046             11.832610       7.696955      -2.858035      -1.137059       8.848709      -2.617035      18.952165           0.016996
          141              C      12.614254      11.765953      11.375348      -0.099832      34.772502 0.42294951E+03  0.99094054E+04                                 9.387311                            6.960704      -0.098170       1.945541                    0.999425      29.213737      84.788784       0.608552       0.429585      -1.052323       0.015706      -0.008047      -0.003311       0.017955       0.032387       0.001541       0.041224       0.010209      -0.089917      -0.059392       0.001323       0.058069             11.309958       7.531060      -2.783745       0.290556       9.424936      -4.995483      16.973879           0.027080
          142              C      13.000128      10.524377      13.516234       0.568554      24.563304 0.26298659E+03  0.54966917E+04                                 7.732152                            5.698899      -0.089888       2.017370                    0.999459      22.651651      63.034759       0.632789       0.463105      -1.028002      -0.017273      -0.010613       0.037937       0.043014       0.050922       0.030902       0.020433       0.076386      -0.299701      -0.106267      -0.013499       0.119765              9.401686       5.819600      -1.640841      -1.429504       7.495431      -0.846909      14.890026          -0.005233
          143              C      14.111663      13.196205       5.476847       0.612398      24.777072 0.25736512E+03  0.53809752E+04                                 7.938871                            5.735278      -0.124375       2.014110                    0.999406      22.603758      64.100956       0.611229       0.479281      -1.013390       0.015627       0.055822      -0.014064       0.059650      -0.035041       0.047723       0.014290       0.041264       0.337478      -0.103346      -0.023267       0.126613              9.951941       9.299585       2.482894      -1.291431      15.439910      -1.002616       5.116326          -0.000075
          144              C      13.365838      11.911101       5.691168      -0.019900      38.627489 0.44640592E+03  0.10493243E+05                                 9.956150                            7.038864       0.049188       2.028940                    0.999112      27.075730      76.127210       0.626066       0.416204      -1.071579      -0.020638      -0.035226       0.008971       0.041800      -0.012398      -0.002236      -0.002200       0.008751       0.008746      -0.015133       0.003408       0.011726             12.956213      10.963191       2.395314      -0.593398      21.969658      -1.341757       5.935791           0.002329
          145              C      11.976411      11.899558       5.712135      -0.077486      31.653609 0.41942339E+03  0.98268419E+04                                 8.893525                            6.980387      -0.071788       1.962352                    0.999360      28.993895      84.729662       0.600077       0.435650      -1.046443       0.009430      -0.015951       0.007175       0.019871      -0.019875       0.002963      -0.009798      -0.011461       0.092813      -0.036344       0.002053       0.034291             10.193183      10.691763       0.974005      -0.169092      14.910334      -0.067112       4.977452           0.002464
          146              C       9.252279       5.826364       5.234570       0.670973      22.888252 0.22905301E+03  0.46611991E+04                                 7.524092                            5.451487      -0.135752       2.032029                    0.999222      21.577698      60.780784       0.618613       0.486547      -1.007487       0.061355      -0.036897      -0.017226       0.073638       0.012157       0.042432      -0.036611      -0.026830       0.322031      -0.086662      -0.037154       0.123816              9.056785      12.828625       0.344374      -1.151927       9.936287       0.666902       4.405442          -0.000049
          147              C       8.034190       6.640347       5.595655      -0.021724      35.881194 0.41753014E+03  0.96313953E+04                                 9.357970                            6.743873       0.186941       2.075204                    0.999324      26.541650      73.417603       0.650044       0.408472      -1.078893      -0.040370       0.025561       0.006375       0.048205       0.015779       0.014997       0.004160       0.006681       0.020649      -0.021308      -0.003395       0.024703             11.364127      15.933630      -1.433448      -3.012770      12.686591      -0.516733       5.472162           0.000950
          148              C       7.988114       8.011123       5.372016      -0.085014      31.721484 0.40501280E+03  0.93595045E+04                                 8.718887                            6.735291       0.147910       2.028279                    0.999740      28.511458      81.401945       0.631025       0.420025      -1.061360      -0.019967      -0.014112       0.004838       0.024925       0.025117      -0.000799      -0.002820       0.017505       0.032948      -0.032168       0.010566       0.021601              9.799953      12.066321      -0.920929      -1.778398      12.469685      -0.640281       4.863852           0.002607
          149              C       6.816100       8.708535       5.597985      -0.089848      31.714814 0.39276194E+03  0.89809074E+04                                 8.624901                            6.568125       0.215669       2.048125                    0.999816      28.224216      79.401716       0.650325       0.411893      -1.069655      -0.001461      -0.029190      -0.001334       0.029257      -0.005883      -0.008770      -0.013735      -0.027757      -0.093654      -0.036701       0.003740       0.032961              9.801449      11.834120       0.033373      -1.959392      12.588774      -0.901955       4.981454           0.000380
          150              C      20.088362       8.060531       6.068561      -0.086187      31.216643 0.39885925E+03  0.91657431E+04                                 8.587021                            6.667877       0.098328       2.011604                    0.999719      28.348162      80.240661       0.637634       0.418010      -1.064531       0.017076      -0.011957      -0.010568       0.023372      -0.027979       0.004999       0.008133       0.016742       0.008469      -0.033132       0.005308       0.027824              9.637859      11.547341       1.447943      -2.044015      12.308122      -1.370543       5.058114           0.001394
          151              C       5.739117       6.698625       6.345781      -0.018237      36.539093 0.42441999E+03  0.98331342E+04                                 9.497824                            6.813961       0.125782       2.054643                    0.999261      26.687565      74.047983       0.644429       0.410237      -1.077438       0.040520       0.023025      -0.018433       0.050118      -0.013490       0.014305      -0.001543       0.006160       0.059608      -0.025256      -0.002074       0.027331             11.695430      16.686781       1.910952      -3.284710      12.659569      -1.488392       5.739938           0.003387
          152              C       6.919770       6.013413       6.103504      -0.118733      36.512936 0.47264967E+03  0.11466827E+05                                 9.895089                            7.499922      -0.363401       1.852067                    0.999039      30.903571      93.411447       0.565714       0.446278      -1.034970      -0.002277       0.026450      -0.006441       0.027318      -0.001823       0.043108       0.006102      -0.029964       0.184711      -0.061246      -0.015779       0.077025             11.747034      17.996208       0.133384      -3.228570      11.284048      -0.917280       5.960846           0.001087
          153              C      18.935069       5.938249       6.851300       0.675021      22.887565 0.23808951E+03  0.48891027E+04                                 7.567920                            5.573746      -0.335476       1.963850                    0.998611      21.720869      61.334893       0.609582       0.489311      -1.006695      -0.061621      -0.033630       0.035015       0.078448      -0.014597       0.012419       0.068552      -0.051375       0.267737      -0.081971      -0.040628       0.122599              9.116425      13.675372       0.549006      -1.379332       8.424329      -1.683146       5.249573          -0.000301
          154              C      15.133943       5.125111       3.447781       0.642396      22.715988 0.24318185E+03  0.50166431E+04                                 7.513232                            5.605993      -0.101320       2.034220                    0.999408      22.017911      62.173907       0.612659       0.484624      -1.009829      -0.045053       0.017162       0.034480       0.059272       0.024432       0.028035      -0.044022      -0.208806      -0.053539      -0.110910      -0.016891       0.127801              8.934524      12.817818      -1.889695      -2.076855       4.860012       1.216734       9.125741          -0.000018
          155              C      16.451379       4.789999       2.828112      -0.022289      36.651132 0.41894128E+03  0.96737982E+04                                 9.498768                            6.760801       0.146085       2.062115                    0.999281      26.606458      73.676563       0.648318       0.409142      -1.078261       0.038962      -0.014027      -0.016392       0.044536       0.003035       0.009197       0.009907      -0.001019       0.015068      -0.010923      -0.005568       0.016491             11.665643      16.758384      -3.551508      -2.627393       5.711674       0.180796      12.526871           0.000729
          156              C      16.573763       4.768937       1.444341      -0.088980      30.837299 0.40352430E+03  0.93067942E+04                                 8.534939                            6.719651       0.059492       1.998075                    0.999674      28.529805      81.096954       0.632879       0.419619      -1.062727       0.011616      -0.013072       0.011037       0.020678       0.004096       0.027038      -0.006917       0.004076      -0.005622      -0.028833       0.001038       0.027795              9.440208      11.199548      -2.285808      -1.915381       5.127642      -0.014876      11.993434           0.000353
          157              C       3.372054       4.367244       0.875923      -0.088623      30.139811 0.38926143E+03  0.88850680E+04                                 8.328134                            6.540786       0.199013       2.043854                    0.999811      28.196963      79.374272       0.651084       0.412145      -1.068998      -0.004537      -0.001884       0.027537       0.027971      -0.008377      -0.000008      -0.000513       0.037875       0.090888      -0.035859       0.005559       0.030300              9.179525      11.079059      -2.436035      -0.413918       5.141254      -0.348376      11.318261           0.000190
          158              C       4.441841       3.994207       1.660992      -0.083834      31.147939 0.40814772E+03  0.94619701E+04                                 8.649311                            6.800134       0.040769       1.994300                    0.999678      28.647643      82.256031       0.621861       0.424863      -1.057003      -0.017670       0.008589       0.008080       0.021243       0.006378      -0.019164       0.003444      -0.004135      -0.063885      -0.031448       0.010988       0.020460              9.533721      10.913240      -2.454513       0.567526       5.172055      -0.538023      12.515868           0.000562
          159              C       4.329535       4.017581       3.033116      -0.022039      35.576397 0.41260690E+03  0.94859489E+04                                 9.278975                            6.686170       0.185505       2.074101                    0.999332      26.472561      73.010756       0.655711       0.406303      -1.080751      -0.037676       0.011609      -0.025447       0.046924       0.006749      -0.014091      -0.001957      -0.004864      -0.009822      -0.016681       0.001047       0.015634             11.195423      14.889644      -3.444814       1.767834       5.612598      -0.923885      13.084027           0.000888
          160              C      17.534124       4.416305       3.608522      -0.117231      36.069018 0.46726169E+03  0.11272631E+05                                 9.757777                            7.425662      -0.240580       1.897135                    0.998967      30.299603      90.512540       0.573719       0.442529      -1.040011       0.003443      -0.004760      -0.023251       0.023981       0.032215      -0.001142      -0.002828      -0.069917      -0.003052      -0.047030      -0.001206       0.048236             11.431472      17.318870      -3.945442       0.004706       6.124272      -0.410261      10.851272           0.000331
          161              C       5.469874       3.626037       3.930004       0.659137      21.760475 0.22680377E+03  0.46082639E+04                                 7.280533                            5.422647      -0.131555       2.030987                    0.999257      21.693364      61.241684       0.620034       0.486187      -1.006753       0.047225      -0.014287       0.045137       0.066871       0.047283      -0.025523       0.030689      -0.165903      -0.142228      -0.095162      -0.027277       0.122439              8.524719      11.369411      -2.051719       0.852070       4.749224      -0.872700       9.455522          -0.000075
          162              C      12.211105       8.193548       2.262024       0.588693      24.440214 0.25867731E+03  0.53951782E+04                                 7.758263                            5.722039      -0.122362       2.016082                    0.999435      22.399631      62.677858       0.618706       0.474651      -1.019640      -0.004644      -0.039521       0.049613       0.063600      -0.060318      -0.030278       0.077501      -0.013244       0.059414      -0.084811      -0.031789       0.116600              9.270433       7.938459       2.365782       0.486756       9.294713      -4.335969      10.578126          -0.005325
          163              C      12.952611       9.317437       1.577127      -0.018522      36.522078 0.42488262E+03  0.98403296E+04                                 9.477008                            6.805620       0.105795       2.043922                    0.999367      26.755190      74.069678       0.646946       0.408788      -1.079072       0.017230       0.029755      -0.017985       0.038804      -0.011536       0.005669      -0.003364       0.011210       0.021988      -0.016491       0.001592       0.014899             11.776323       8.193152       4.131166      -0.488385      11.757811      -5.199260      15.378006           0.028856
          164              C      13.970563      10.014979       2.206114      -0.084660      30.966254 0.41842303E+03  0.97564145E+04                                 8.630432                            6.886994       0.038750       1.994345                    0.999595      28.712017      82.561989       0.617954       0.425084      -1.057326      -0.003184       0.006541      -0.018298       0.019691      -0.018429       0.009227       0.001310      -0.003660       0.024719      -0.024499       0.006718       0.017781              9.630293       7.332684       3.396588       0.201935       9.833194      -2.480450      11.725000           0.015876
          165              C      14.617041      11.064064       1.542183      -0.064957      30.014828 0.38486901E+03  0.87535550E+04                                 8.326572                            6.506573       0.259033       2.073899                    0.999787      27.610350      77.400547       0.652847       0.412499      -1.069545      -0.026977      -0.005029      -0.005650       0.028018       0.010622       0.010083       0.004162      -0.006196       0.005806      -0.014454      -0.002129       0.016583              9.405994       6.635682       2.866324       0.515470       9.266804      -1.880736      12.315494           0.029517
          166              C      14.294520      11.354333       0.225969      -0.090383      31.212581 0.41463914E+03  0.96510776E+04                                 8.679107                            6.861099       0.089301       2.013693                    0.999594      28.653434      82.455173       0.618091       0.425744      -1.056388      -0.005617      -0.010867       0.012349       0.017382      -0.002527      -0.020402       0.001573      -0.012158      -0.037380      -0.027510       0.010454       0.017056              9.738970       6.977601       2.599311       1.486993       8.844066      -0.967844      13.395244           0.012201
          167              C      20.500150      13.924007      22.881152      -0.003384      36.481786 0.41515355E+03  0.95598937E+04                                 9.481560                            6.737803       0.057158       2.034718                    0.999191      26.447335      73.017537       0.648638       0.410071      -1.078180       0.008639      -0.015653       0.035451       0.039704       0.001618      -0.003203       0.002700      -0.016120      -0.044906      -0.015932       0.000040       0.015892             11.831244       7.691621       2.851345       1.141846       8.840413      -2.616305      18.961699           0.011686
          168              C      12.614252       9.644932       0.272561      -0.105808      34.978240 0.42587119E+03  0.99950569E+04                                 9.420058                            6.982508      -0.093369       1.945160                    0.999394      29.335891      85.216991       0.607887       0.429315      -1.052487       0.016230       0.008023       0.003748       0.018488      -0.029948       0.000278       0.041127       0.014125      -0.087762      -0.059562       0.004893       0.054669             11.352318       7.550205       2.785221      -0.286266       9.450729      -5.017050      17.056021           0.033650
          169              C      20.199227      14.169863      21.427493       0.567973      24.578388 0.26310420E+03  0.55001445E+04                                 7.736588                            5.700581      -0.092386       2.016511                    0.999447      22.664309      63.089910       0.632584       0.463171      -1.027894      -0.017304       0.010731      -0.038073       0.043175      -0.050866      -0.030113       0.020095       0.077586      -0.300803      -0.106348      -0.013613       0.119962              9.409192       5.822612       1.640724       1.431015       7.498539      -0.849813      14.906426          -0.005163
          170              C      14.111669       8.214680       6.171062       0.614353      24.714259 0.25661166E+03  0.53612459E+04                                 7.926841                            5.727795      -0.124187       2.014810                    0.999467      22.565712      63.967603       0.611487       0.479435      -1.013318       0.014656      -0.056005       0.014692       0.059726       0.035236      -0.047568       0.015103       0.040388       0.333727      -0.102999      -0.022423       0.125423              9.935595       9.285485      -2.476654       1.288084      15.412878      -0.999948       5.108423          -0.000047
          171              C      13.365840       9.499785       5.956741      -0.022096      38.664378 0.44697002E+03  0.10508579E+05                                 9.956727                            7.039365       0.053518       2.029995                    0.999145      27.096412      76.163500       0.626644       0.415738      -1.072006      -0.020451       0.035838      -0.007868       0.042006       0.012518       0.002145      -0.001664       0.007612       0.008683      -0.014915       0.003216       0.011700             12.956865      10.963764      -2.393659       0.592426      21.971216      -1.342122       5.935614           0.003844
          172              C      11.976414       9.511327       5.935774      -0.079498      31.697292 0.42012913E+03  0.98469118E+04                                 8.897781                            6.983188      -0.065279       1.963521                    0.999362      29.025788      84.821110       0.600389       0.435267      -1.046737       0.010474       0.016259      -0.004857       0.019941       0.019941      -0.003353      -0.009666      -0.011161       0.093213      -0.036397       0.001952       0.034445             10.198428      10.697111      -0.972846       0.168737      14.919067      -0.067680       4.979106           0.002106
          173              C      17.496693       5.757384      17.471864      -0.086921      30.715567 0.38351001E+03  0.87206879E+04                                 8.449420                            6.472909       0.348105       2.096300                    0.999743      27.889443      78.342834       0.657474       0.409688      -1.070669      -0.026883       0.000540      -0.001462       0.026928      -0.000826      -0.000130       0.003982       0.017656      -0.055948      -0.019444       0.001250       0.018194              9.748705      10.101725       0.000661      -0.000005      14.611776      -0.129073       4.532613           0.000874
          174              C      14.735118       5.757384      17.471864      -0.114466      35.700992 0.44718101E+03  0.10621666E+05                                 9.590239                            7.170788      -0.016079       1.970658                    0.999468      29.560102      86.319842       0.598019       0.431203      -1.051573       0.017625       0.000304      -0.000894       0.017651      -0.000163       0.000120       0.011451       0.062791       0.105649      -0.050533       0.013787       0.036746             11.986526       8.674167       0.000490      -0.000331      21.174680      -0.890715       6.110731           0.001387
          175              C      11.299697      10.705443       5.823955      -0.086921      30.715575 0.38351012E+03  0.87206910E+04                                 8.449423                            6.472911       0.348104       2.096300                    0.999743      27.889447      78.342856       0.657474       0.409688      -1.070668       0.026883      -0.000540       0.001462       0.026928      -0.000826      -0.000130       0.003982       0.017657      -0.055948      -0.019445       0.001250       0.018194              9.748708      10.101727       0.000659      -0.000007      14.611782      -0.129073       4.532614           0.000878
          176              C      14.061272      10.705443       5.823955      -0.114467      35.701006 0.44718120E+03  0.10621672E+05                                 9.590242                            7.170790      -0.016079       1.970658                    0.999468      29.560110      86.319873       0.598019       0.431203      -1.051573      -0.017625      -0.000304       0.000894       0.017651      -0.000163       0.000120       0.011451       0.062791       0.105649      -0.050533       0.013787       0.036746             11.986530       8.674169       0.000490      -0.000328      21.174689      -0.890716       6.110733           0.001390
          177              O      25.650383      14.665825      16.789529      -0.662382      46.111076 0.62789574E+03  0.15678258E+05                                10.247357                            7.770324       0.328591       2.135732                    0.996092      29.068812      77.659616       0.680258       0.360597      -1.138687       0.072374       0.022425       0.046793       0.089053      -0.047273      -0.037693      -0.016580       0.023951       0.104315      -0.078150       0.019075       0.059075             12.699208      21.497335      -4.886447       1.808138      10.211718      -0.655510       6.388572           0.001362
          178              O      12.500509      12.826475      16.703334      -0.658933      47.396371 0.73231892E+03  0.19063365E+05                                10.493970                            8.527101      -0.040622       2.005036                    0.995407      30.148293      83.100200       0.631936       0.372335      -1.126006      -0.021881       0.074814       0.013529       0.079114      -0.002182      -0.027851      -0.020515      -0.072494       0.248753      -0.082808      -0.008882       0.091691             11.969940       9.730869      -2.044622      -0.576540      18.710706       2.193828       7.468244           0.002513
          179              O      16.854525      13.075481      19.076945      -0.651861      38.558662 0.61649483E+03  0.15372954E+05                                 9.066723                            7.745219       0.129221       2.058891                    0.997370      29.553794      79.741877       0.673145       0.364896      -1.131646       0.020974       0.096542       0.019136       0.100630       0.012546      -0.015633       0.019009      -0.064470       0.232970      -0.075794      -0.007010       0.082804              9.881352       8.551584       1.458973       0.239287      13.524999      -2.449656       7.567472           0.005769
          180              O      18.197875      14.683262      18.310280      -0.634718      43.114209 0.58987618E+03  0.14514826E+05                                 9.817594                            7.533915       0.253620       2.118971                    0.995550      28.674555      76.289487       0.689832       0.360838      -1.137390      -0.072143       0.019609      -0.001160       0.074769       0.040695      -0.033242       0.037479       0.006809       0.082181      -0.078278       0.027114       0.051164             12.038599      21.922620       2.435929       0.899839       7.741772      -0.052023       6.451405           0.013700
          181              O      20.923455      13.689784      16.327806      -0.747953      49.721132 0.81342402E+03  0.21739823E+05                                10.817973                            8.945854      -0.116642       1.959324                    0.996088      31.932016      89.207535       0.621168       0.368942      -1.128493      -0.054966      -0.008918      -0.082254       0.099330      -0.003751       0.005453      -0.009043      -0.181176       0.019859      -0.094252       0.005869       0.088383             12.275795      10.345308       2.007006       2.404948       8.943737       2.928202      17.538342           0.000478
          182              O      21.895333      13.281445      14.406833      -0.608512      29.660065 0.46148710E+03  0.10670798E+05                                 7.470458                            6.546349       0.686640       2.260794                    0.998914      27.640763      71.092609       0.760674       0.348233      -1.148506      -0.049673      -0.020945      -0.053755       0.076129      -0.033014      -0.066485      -0.034007      -0.054889      -0.127263      -0.107441       0.043143       0.064298              8.070381      11.819255       0.610733      -1.446111       5.260868      -0.151638       7.131021           0.001064
          183              O      15.004357      11.658987      15.072161      -0.624391      39.896650 0.59695690E+03  0.14750952E+05                                 9.313670                            7.622968       0.234901       2.112119                    0.996159      28.739901      76.930647       0.679036       0.365037      -1.132721       0.046726       0.032616      -0.039884       0.069555      -0.030415       0.052002       0.027953      -0.047641      -0.154755      -0.094326       0.029823       0.064504             10.626770      16.766466       2.832160       2.630153       6.437077       0.646742       8.676766           0.006221
          184              O      16.366427      11.785975      16.797915      -0.676895      48.227993 0.78214276E+03  0.20717058E+05                                10.645160                            8.847852      -0.216351       1.943441                    0.995362      30.673508      85.539878       0.616089       0.375337      -1.122723       0.016071       0.040489      -0.087802       0.098014      -0.027954       0.023503       0.033143      -0.140423      -0.041308      -0.082201      -0.008259       0.090460             11.938696       9.285475       0.702126       0.386960       8.683253      -1.698815      17.847359           0.003391
          185              O      16.077033       2.746528      14.949858      -0.655191      47.542035 0.68768372E+03  0.17577301E+05                                10.500016                            8.193526       0.138496       2.067305                    0.995633      29.586758      80.140039       0.654574       0.366087      -1.133668      -0.016768       0.092911      -0.042424       0.103505       0.051763      -0.019799       0.014381       0.026183       0.104549      -0.075831       0.031002       0.044829             12.667162       7.456467       0.811202      -1.793273      13.145442      -7.344220      17.399578          -0.000782
          186              O      17.657954       2.877046      13.399755      -0.422841      24.008755 0.35333346E+03  0.76314354E+04                                 6.410254                            5.680710       0.814155       2.320172                    0.999751      25.445584      62.957370       0.828005       0.342493      -1.154942      -0.022342       0.019603      -0.010522       0.031530       0.015936      -0.022222       0.022402       0.035231       0.020217      -0.044313       0.011144       0.033169              6.727578       8.697352      -2.148456      -1.550743       5.519115       0.107742       5.966265          -0.001260
          187              O      16.468659       5.066545       9.147802      -0.541561      34.373371 0.51617797E+03  0.12265792E+05                                 8.383406                            7.017924       0.380442       2.169096                    0.997807      27.425157      71.345915       0.720379       0.357807      -1.141536       0.018841      -0.023860       0.070265       0.076560       0.024522      -0.014630       0.046329      -0.003107      -0.180835      -0.084317       0.023258       0.061059              9.571678       8.583247      -2.480307      -2.960774       7.737355       2.820777      12.394432           0.122259
          188              O      15.347037       6.954349       9.194393      -0.573811      32.407894 0.50434986E+03  0.11912939E+05                                 7.990571                            6.903486       0.607016       2.240250                    0.997753      27.580509      71.485262       0.731784       0.354353      -1.144551      -0.010988       0.019778       0.069571       0.073158       0.005972       0.041387      -0.040737       0.008826      -0.182572      -0.090274       0.035486       0.054789              8.816592       5.786627      -1.732949       0.899506      10.518600      -2.074430      10.144548           0.067588
          189              O      22.547570      15.348040      17.832483      -0.722414      49.736375 0.77592312E+03  0.20504359E+05                                10.904950                            8.751626      -0.055193       1.979164                    0.995786      31.511332      87.676295       0.626165       0.370161      -1.127010       0.024136       0.077664       0.054806       0.098071      -0.056215       0.063214      -0.005247      -0.021572       0.138744      -0.096494       0.004420       0.092074             13.167242       9.952670      -2.841567      -0.767003      21.602936      -0.513439       7.946119           0.002179
          190              O      13.449362       3.274196      18.027003      -0.579565      31.746639 0.47992690E+03  0.11198701E+05                                 7.862084                            6.700061       0.590418       2.235523                    0.998214      27.466106      70.806577       0.748341       0.350763      -1.147218       0.005654       0.057859      -0.017928       0.060837      -0.000227       0.006274       0.017951       0.137505       0.172665      -0.099587       0.038182       0.061405              8.753529      11.948768       2.381085      -1.571069       8.424366      -0.650210       5.887452           0.004367
          191              O      18.451289      10.028415      18.154198      -0.664590      46.220106 0.62953321E+03  0.15729489E+05                                10.261978                            7.779495       0.329774       2.135407                    0.996195      29.109840      77.796509       0.679978       0.360508      -1.138749       0.072070      -0.021629      -0.049438       0.090034       0.047155       0.037164      -0.016099       0.024417       0.105658      -0.077812       0.018850       0.058962             12.719882      21.538250       4.892331      -1.808674      10.226409      -0.654303       6.394986           0.001667
          192              O      19.699611      11.867765      18.240393      -0.658347      47.398659 0.73219420E+03  0.19059149E+05                                10.493912                            8.525807      -0.045778       2.003471                    0.995310      30.146754      83.091591       0.632052       0.372285      -1.126052      -0.022473      -0.074546      -0.013981       0.079105       0.003193       0.028386      -0.020283      -0.073689       0.247962      -0.083596      -0.007875       0.091471             11.971048       9.731219       2.045191       0.578332      18.712486       2.196693       7.469438           0.002591
          193              O      24.053626      11.618759      15.866782      -0.649803      38.458541 0.61446422E+03  0.15309331E+05                                 9.051570                            7.732777       0.169125       2.072329                    0.997356      29.510329      79.584802       0.673660       0.364927      -1.131648       0.020990      -0.096699      -0.019012       0.100761      -0.011444       0.015365       0.018447      -0.065000       0.233522      -0.075597      -0.007165       0.082762              9.864351       8.533328      -1.453669      -0.238067      13.503350      -2.447371       7.556373           0.004715
          194              O      10.998780      10.010979      16.633447      -0.635108      43.126985 0.59013175E+03  0.14522503E+05                                 9.818728                            7.535185       0.247673       2.117018                    0.995548      28.683740      76.314404       0.689832       0.360803      -1.137432      -0.072024      -0.019877       0.001080       0.074724      -0.040419       0.033114       0.037533       0.005867       0.081619      -0.077942       0.026867       0.051075             12.039367      21.924019      -2.434029      -0.899325       7.742379      -0.051976       6.451703           0.013921
          195              O      13.724359      11.004456      18.615921      -0.748024      49.791881 0.81474643E+03  0.21785716E+05                                10.831965                            8.956051      -0.120826       1.958063                    0.995981      31.949073      89.299642       0.620461       0.369183      -1.128221      -0.054642       0.009458       0.082080       0.099057       0.003238      -0.004894      -0.009020      -0.181374       0.020611      -0.094402       0.006073       0.088329             12.292868      10.359758      -2.008857      -2.411249       8.954804       2.933901      17.564042           0.000555
          196              O      14.696237      11.412795      20.536894      -0.611698      29.774698 0.46370538E+03  0.10735360E+05                                 7.490057                            6.562250       0.682262       2.258237                    0.998922      27.697528      71.291506       0.759691       0.348253      -1.148446      -0.050074       0.022155       0.052932       0.076158       0.033191       0.065426      -0.033446      -0.054470      -0.127490      -0.106286       0.041987       0.064299              8.092620      11.855170      -0.612119       1.446278       5.273009      -0.151813       7.149680           0.001409
          197              O      22.203457      13.035254      19.871566      -0.623315      39.854025 0.59604782E+03  0.14722995E+05                                 9.307752                            7.617330       0.237436       2.113253                    0.996213      28.718751      76.861689       0.679259       0.365053      -1.132699       0.047279      -0.032414       0.039215       0.069454       0.029493      -0.051701       0.028336      -0.045343      -0.155009      -0.093798       0.030667       0.063131             10.620361      16.758413      -2.830650      -2.629110       6.432918       0.646267       8.669752           0.005782
          198              O      23.565526      12.908266      18.145812      -0.675975      48.229403 0.78198301E+03  0.20713033E+05                                10.648026                            8.848755      -0.222809       1.941596                    0.995269      30.671421      85.551539       0.615831       0.375490      -1.122540       0.015767      -0.040377       0.088883       0.098889       0.027955      -0.023232       0.033176      -0.140420      -0.038703      -0.082221      -0.007939       0.090160             11.943078       9.285307      -0.701509      -0.386624       8.685769      -1.703322      17.858159           0.003031
          199              O      16.077028       8.768240      19.993869      -0.646249      47.077014 0.67984335E+03  0.17326913E+05                                10.437314                            8.150326       0.129141       2.067560                    0.995511      29.417358      79.562837       0.655875       0.366414      -1.133431      -0.020603      -0.093494       0.039512       0.103570      -0.052491       0.022029       0.014504       0.026181       0.108371      -0.077679       0.030151       0.047527             12.587471       7.407769      -0.801451       1.763820      13.073992      -7.296731      17.280652           0.063282
          200              O      17.657951       8.637722      21.543972      -0.387410      23.107164 0.33696761E+03  0.71910357E+04                                 6.252569                            5.550623       0.836524       2.337350                    0.999747      24.921129      61.258636       0.837098       0.342868      -1.154810      -0.026772      -0.021720       0.007448       0.035270      -0.011233       0.022711       0.000653       0.016606       0.025156      -0.023887      -0.006390       0.030277              6.556092       8.469854       2.080034       1.502135       5.384613       0.109989       5.813810           0.313082
          201              O       9.269558       3.164869       2.500107      -0.545851      34.541567 0.51921074E+03  0.12356394E+05                                 8.410041                            7.037845       0.371958       2.165024                    0.997736      27.500990      71.605487       0.719434       0.357740      -1.141548       0.017800       0.022875      -0.069319       0.075135      -0.024169       0.014605       0.047615       0.000219      -0.177486      -0.084618       0.024431       0.060187              9.605016       8.611411       2.488420       2.973949       7.758368       2.830756      12.445269           0.116824
          202              O       8.147941       1.277064       2.453516      -0.574374      32.448554 0.50509713E+03  0.11935471E+05                                 7.998517                            6.909461       0.610297       2.240957                    0.997753      27.594846      71.546128       0.731302       0.354442      -1.144435      -0.010365      -0.018782      -0.068908       0.072170      -0.005741      -0.041816      -0.040925       0.008643      -0.181390      -0.090302       0.035098       0.055204              8.825811       5.792124       1.735499      -0.900902      10.530052      -2.077362      10.155256           0.067393
          203              O      15.348477       9.346201      17.111244      -0.724547      49.801904 0.77718583E+03  0.20545708E+05                                10.913188                            8.757858      -0.151545       1.954622                    0.996357      31.536321      87.757722       0.626048       0.370086      -1.127088       0.024861      -0.076587      -0.056535       0.098386       0.056602      -0.063009      -0.004656      -0.021964       0.139755      -0.097085       0.005245       0.091840             13.178330       9.960739       2.844003       0.766472      21.625113      -0.511028       7.949140           0.003090
          204              O      13.449356       8.240572      16.916724      -0.580029      31.753448 0.48008487E+03  0.11203140E+05                                 7.862697                            6.700809       0.591285       2.235436                    0.998194      27.471163      70.818506       0.748370       0.350726      -1.147266       0.006072      -0.057500       0.017539       0.060421       0.000803      -0.006318       0.017948       0.139256       0.171256      -0.100235       0.039183       0.061052              8.753980      11.948708      -2.380360       1.570074       8.425942      -0.649514       5.887290           0.006065
          205              O       3.146007       1.797002       6.506289      -0.662383      46.111028 0.62789504E+03  0.15678236E+05                                10.247349                            7.770319       0.328596       2.135734                    0.996092      29.068801      77.659565       0.680259       0.360597      -1.138687      -0.072375      -0.022425      -0.046793       0.089054      -0.047273      -0.037693      -0.016580       0.023950       0.104314      -0.078150       0.019075       0.059075             12.699197      21.497315      -4.886443       1.808135      10.211710      -0.655508       6.388567           0.001364
          206              O      16.295881       3.636352       6.592484      -0.658933      47.396317 0.73231791E+03  0.19063334E+05                                10.493967                            8.527100      -0.040622       2.005036                    0.995407      30.148266      83.100138       0.631935       0.372335      -1.126005       0.021881      -0.074814      -0.013529       0.079114      -0.002182      -0.027851      -0.020515      -0.072489       0.248750      -0.082806      -0.008884       0.091690             11.969937       9.730867      -2.044620      -0.576540      18.710701       2.193827       7.468243           0.002517
          207              O      11.941865       3.387346       4.218873      -0.651860      38.558691 0.61649536E+03  0.15372972E+05                                 9.066729                            7.745224       0.129221       2.058891                    0.997370      29.553800      79.741912       0.673145       0.364896      -1.131645      -0.020974      -0.096542      -0.019136       0.100630       0.012546      -0.015634       0.019009      -0.064470       0.232971      -0.075794      -0.007010       0.082804              9.881359       8.551589       1.458974       0.239287      13.525011      -2.449658       7.567476           0.005782
          208              O      10.598515       1.779565       4.985538      -0.634718      43.114228 0.58987649E+03  0.14514836E+05                                 9.817596                            7.533916       0.253620       2.118971                    0.995550      28.674565      76.289513       0.689832       0.360838      -1.137390       0.072143      -0.019609       0.001160       0.074769       0.040695      -0.033242       0.037480       0.006810       0.082180      -0.078279       0.027114       0.051165             12.038602      21.922625       2.435930       0.899839       7.741774      -0.052023       6.451406           0.013708
          209              O       7.872935       2.773043       6.968012      -0.747953      49.721121 0.81342379E+03  0.21739815E+05                                10.817971                            8.945853      -0.116641       1.959324                    0.996088      31.932013      89.207519       0.621168       0.368942      -1.128493       0.054966       0.008918       0.082254       0.099330      -0.003751       0.005453      -0.009043      -0.181177       0.019859      -0.094252       0.005869       0.088383             12.275793      10.345306       2.007006       2.404948       8.943735       2.928202      17.538338           0.000481
          210              O       6.901057       3.181382       8.888985      -0.608512      29.660037 0.46148656E+03  0.10670782E+05                                 7.470452                            6.546344       0.686642       2.260795                    0.998914      27.640758      71.092577       0.760675       0.348233      -1.148506       0.049673       0.020945       0.053755       0.076129      -0.033015      -0.066484      -0.034007      -0.054889      -0.127263      -0.107441       0.043143       0.064298              8.070374      11.819243       0.610731      -1.446111       5.260864      -0.151638       7.131016           0.001065
          211              O      13.792033       4.803840       8.223657      -0.624390      39.896587 0.59695579E+03  0.14750918E+05                                 9.313664                            7.622964       0.234900       2.112119                    0.996159      28.739868      76.930554       0.679035       0.365037      -1.132720      -0.046726      -0.032616       0.039884       0.069555      -0.030415       0.052001       0.027953      -0.047641      -0.154749      -0.094325       0.029822       0.064503             10.626761      16.766451       2.832157       2.630151       6.437073       0.646741       8.676760           0.006228
          212              O      12.429963       4.676852       6.497903      -0.676894      48.227954 0.78214198E+03  0.20717033E+05                                10.645158                            8.847850      -0.216352       1.943441                    0.995362      30.673489      85.539832       0.616088       0.375337      -1.122722      -0.016072      -0.040489       0.087802       0.098014      -0.027954       0.023503       0.033143      -0.140420      -0.041310      -0.082200      -0.008259       0.090459             11.938694       9.285472       0.702126       0.386960       8.683253      -1.698815      17.847357           0.003398
          213              O      12.719357      13.716299       8.345960      -0.655186      47.541764 0.68767926E+03  0.17577157E+05                                10.499977                            8.193499       0.138503       2.067308                    0.995633      29.586667      80.139707       0.654575       0.366087      -1.133668       0.016769      -0.092911       0.042424       0.103506       0.051761      -0.019802       0.014380       0.026187       0.104547      -0.075830       0.030998       0.044832             12.667111       7.456441       0.811200      -1.793267      13.145385      -7.344183      17.399506          -0.000776
          214              O      11.138436      13.585781       9.896063      -0.422833      24.008531 0.35332931E+03  0.76313267E+04                                 6.410240                            5.680698       0.814147       2.320173                    0.999751      25.445323      62.956735       0.828001       0.342496      -1.154939       0.022344      -0.019604       0.010521       0.031532       0.015935      -0.022222       0.022383       0.035212       0.020230      -0.044293       0.011130       0.033163              6.727562       8.697332      -2.148450      -1.550738       5.519104       0.107742       5.966252          -0.001278
          215              O      12.327731      11.396282      14.148016      -0.541562      34.373436 0.51617916E+03  0.12265825E+05                                 8.383406                            7.017923       0.380447       2.169098                    0.997807      27.425218      71.346046       0.720380       0.357806      -1.141537      -0.018842       0.023859      -0.070264       0.076559       0.024521      -0.014629       0.046334      -0.003099      -0.180834      -0.084321       0.023262       0.061059              9.571678       8.583248      -2.480307      -2.960775       7.737355       2.820778      12.394432           0.122252
          216              O      13.449353       9.508478      14.101425      -0.573811      32.407945 0.50435084E+03  0.11912967E+05                                 7.990575                            6.903489       0.607019       2.240251                    0.997753      27.580549      71.485364       0.731784       0.354353      -1.144551       0.010987      -0.019778      -0.069570       0.073156       0.005975       0.041390      -0.040739       0.008825      -0.182572      -0.090277       0.035488       0.054789              8.816596       5.786629      -1.732949       0.899506      10.518605      -2.074432      10.144553           0.067582
          217              O       6.248820       1.114787       5.463335      -0.722414      49.736376 0.77592314E+03  0.20504360E+05                                10.904951                            8.751626      -0.055192       1.979164                    0.995786      31.511332      87.676295       0.626165       0.370161      -1.127010      -0.024136      -0.077664      -0.054806       0.098071      -0.056216       0.063214      -0.005247      -0.021572       0.138745      -0.096495       0.004420       0.092074             13.167242       9.952670      -2.841566      -0.767003      21.602939      -0.513439       7.946118           0.002182
          218              O      15.347028      13.188631       5.268815      -0.579565      31.746642 0.47992696E+03  0.11198703E+05                                 7.862084                            6.700061       0.590419       2.235523                    0.998214      27.466109      70.806583       0.748342       0.350763      -1.147218      -0.005654      -0.057859       0.017929       0.060837      -0.000227       0.006275       0.017951       0.137505       0.172666      -0.099587       0.038182       0.061405              8.753529      11.948769       2.381085      -1.571069       8.424366      -0.650210       5.887452           0.004375
          219              O      10.345101       6.434412       5.141620      -0.664591      46.220195 0.62953455E+03  0.15729531E+05                                10.261994                            7.779505       0.329769       2.135405                    0.996195      29.109861      77.796607       0.679977       0.360509      -1.138749      -0.072070       0.021629       0.049439       0.090034       0.047155       0.037164      -0.016099       0.024417       0.105657      -0.077812       0.018850       0.058962             12.719904      21.538288       4.892342      -1.808679      10.226427      -0.654305       6.394995           0.001672
          220              O       9.096779       4.595062       5.055425      -0.658348      47.398732 0.73219550E+03  0.19059191E+05                                10.493921                            8.525813      -0.045779       2.003471                    0.995310      30.146782      83.091683       0.632052       0.372285      -1.126053       0.022473       0.074546       0.013981       0.079105       0.003193       0.028386      -0.020283      -0.073691       0.247964      -0.083598      -0.007874       0.091472             11.971059       9.731229       2.045196       0.578333      18.712505       2.196695       7.469444           0.002597
          221              O       4.742764       4.844068       7.429036      -0.649803      38.458495 0.61446338E+03  0.15309305E+05                                 9.051568                            7.732775       0.169123       2.072329                    0.997356      29.510300      79.584729       0.673660       0.364927      -1.131648      -0.020990       0.096699       0.019012       0.100761      -0.011444       0.015365       0.018447      -0.064994       0.233515      -0.075593      -0.007167       0.082760              9.864347       8.533326      -1.453669      -0.238066      13.503343      -2.447369       7.556371           0.004726
          222              O      17.797610       6.451848       6.662371      -0.635108      43.126946 0.59013115E+03  0.14522485E+05                                 9.818725                            7.535183       0.247675       2.117018                    0.995548      28.683721      76.314354       0.689832       0.360803      -1.137432       0.072025       0.019877      -0.001080       0.074725      -0.040419       0.033114       0.037531       0.005865       0.081619      -0.077940       0.026867       0.051074             12.039362      21.924008      -2.434029      -0.899324       7.742377      -0.051976       6.451701           0.013929
          223              O      15.072031       5.458371       4.679897      -0.748024      49.791893 0.81474668E+03  0.21785725E+05                                10.831967                            8.956053      -0.120827       1.958062                    0.995981      31.949077      89.299659       0.620461       0.369183      -1.128221       0.054642      -0.009458      -0.082080       0.099057       0.003238      -0.004894      -0.009020      -0.181374       0.020610      -0.094402       0.006073       0.088329             12.292870      10.359760      -2.008858      -2.411249       8.954806       2.933902      17.564045           0.000558
          224              O      14.100153       5.050032       2.758924      -0.611698      29.774710 0.46370564E+03  0.10735367E+05                                 7.490060                            6.562253       0.682263       2.258237                    0.998922      27.697528      71.291517       0.759691       0.348253      -1.148446       0.050074      -0.022155      -0.052932       0.076158       0.033191       0.065426      -0.033446      -0.054470      -0.127490      -0.106286       0.041988       0.064299              8.092623      11.855176      -0.612120       1.446278       5.273011      -0.151813       7.149683           0.001414
          225              O       6.592933       3.427573       3.424252      -0.623316      39.854064 0.59604852E+03  0.14723016E+05                                 9.307755                            7.617332       0.237435       2.113253                    0.996213      28.718774      76.861749       0.679259       0.365053      -1.132699      -0.047279       0.032414      -0.039215       0.069454       0.029492      -0.051702       0.028336      -0.045343      -0.155014      -0.093799       0.030667       0.063132             10.620365      16.758420      -2.830651      -2.629111       6.432920       0.646268       8.669754           0.005787
          226              O       5.230864       3.554561       5.150006      -0.675976      48.229426 0.78198351E+03  0.20713048E+05                                10.648027                            8.848756      -0.222808       1.941596                    0.995269      30.671433      85.551567       0.615831       0.375490      -1.122540      -0.015767       0.040377      -0.088883       0.098889       0.027956      -0.023231       0.033176      -0.140421      -0.038702      -0.082222      -0.007939       0.090161             11.943078       9.285308      -0.701510      -0.386624       8.685769      -1.703321      17.858158           0.003035
          227              O      12.719362       7.694587       3.301949      -0.646250      47.077194 0.67984616E+03  0.17327002E+05                                10.437334                            8.150338       0.129137       2.067558                    0.995511      29.417428      79.563055       0.655876       0.366414      -1.133431       0.020601       0.093493      -0.039512       0.103569      -0.052494       0.022025       0.014504       0.026175       0.108376      -0.077680       0.030156       0.047524             12.587499       7.407780      -0.801451       1.763822      13.074023      -7.296754      17.280694           0.063283
          228              O      11.138439       7.825105       1.751846      -0.387415      23.107368 0.33697137E+03  0.71911315E+04                                 6.252571                            5.550625       0.836547       2.337354                    0.999747      24.921428      61.259313       0.837105       0.342864      -1.154813       0.026770       0.021719      -0.007449       0.035268      -0.011235       0.022710       0.000678       0.016631       0.025140      -0.023903      -0.006373       0.030275              6.556094       8.469856       2.080035       1.502135       5.384614       0.109989       5.813811           0.313085
          229              O      19.526832      13.297958      20.795711      -0.545851      34.541512 0.51920971E+03  0.12356366E+05                                 8.410042                            7.037846       0.371953       2.165023                    0.997736      27.500931      71.605362       0.719433       0.357740      -1.141548      -0.017800      -0.022876       0.069321       0.075136      -0.024169       0.014606       0.047611       0.000211      -0.177488      -0.084615       0.024428       0.060187              9.605018       8.611411       2.488420       2.973948       7.758369       2.830755      12.445274           0.116819
          230              O      20.648449      15.185763      20.842302      -0.574374      32.448523 0.50509653E+03  0.11935454E+05                                 7.998518                            6.909462       0.610294       2.240956                    0.997753      27.594811      71.546051       0.731301       0.354442      -1.144435       0.010366       0.018782       0.068909       0.072171      -0.005739      -0.041813      -0.040924       0.008645      -0.181390      -0.090300       0.035096       0.055204              8.825812       5.792125       1.735499      -0.900902      10.530053      -2.077363      10.155258           0.067388
          231              O      13.447913       7.116626       6.184574      -0.724547      49.801921 0.77718612E+03  0.20545718E+05                                10.913191                            8.757860      -0.151545       1.954621                    0.996357      31.536326      87.757745       0.626048       0.370086      -1.127088      -0.024861       0.076587       0.056535       0.098387       0.056602      -0.063009      -0.004656      -0.021964       0.139755      -0.097085       0.005245       0.091840             13.178335       9.960742       2.844003       0.766473      21.625119      -0.511028       7.949143           0.003092
          232              O      15.347034       8.222255       6.379094      -0.580029      31.753453 0.48008495E+03  0.11203143E+05                                 7.862699                            6.700811       0.591285       2.235436                    0.998194      27.471160      70.818507       0.748370       0.350726      -1.147266      -0.006072       0.057500      -0.017538       0.060421       0.000803      -0.006318       0.017949       0.139255       0.171255      -0.100234       0.039183       0.061051              8.753982      11.948711      -2.380361       1.570075       8.425945      -0.649514       5.887291           0.006071

******************************************************
Auxiliary information for the entire system
The total spin magnetic moment of the unit cell is   2.132542
The total net atomic charge of the unit cell is   0.000003
Accuracy of reproducing the electrostatic potential in the unit cell:
  The inner radius (bohr) =    5.0000
  The outer radius (bohr) =   12.0000
  Valid grid points have density less than (e/(bohr^3)) =    0.0001
  The number of valid grid points were=       261838
  The rms potential error without charges in kcal/mol is=      3.62824
  The rms potential error with partial charges in kcal/mol is=      0.58489
  The RRMSE value at monopole order=      0.16121
  The rms potential error with partial charges and cloud penetration in kcal/mol is=      0.57853
  The RRMSE value at monopole order with cloud penetration is=      0.15945
  The rms potential error with partial charges and atomic dipoles in kcal/mol is=      0.57433
  The RRMSE value at dipole order=      0.15829
  The rms potential error with partial charges, atomic dipoles and cloud penetration in kcal/mol is=      0.55541
  The RRMSE value at dipole order with cloud penetration=      0.15308

******************************************************
The electron densities and ab initio electrostatic potential were computed in VASP using the PBE functional and
projector augmented wave method. See the main text of the journal article for a description of computational details.
The atomic charges, dipoles, and quadrupoles were computed with the DDEC6 method as described in
(a) T. A. Manz and N. Gabaldon Limas, RSC Adv. 6 (2016) 47771-47801 DOI: 10.1039/c6ra04656h
(b) N. Gabaldon Limas and T. A. Manz, RSC Adv. 8 (2018) 2678-2707 DOI: 10.1039/c7ra11829e.
For each atom in the material, the electron cloud parameters were fit to the spherically averaged atom-in-material
electron density using radial positions for which this density was between 10^-4 and 10^-2 electrons per cubic bohr.
The polarizabilities, dispersion coefficients, and quantum Drude oscillator (QDO) parameters were fit using the MCLF method.
The magnetic structure of the system was optimized in VASP from the default ferromagnetic initial guess using spin polarization.
The atomic spin moments (ASMs) were computed on this optimized magnetic structure using the DDEC6 partition as inputs
to the method of T. A. Manz and D. S. Sholl, J. Chem. Theory Comput. 7 (2011) 4146-4164 DOI: 10.1021/ct200539n.
The RMSE and RRMSE were computed using a uniform grid with Ewald summation.
