# Supplementary material for: A collection of forcefield precursors for metal–organic frameworks
Source: RSC Adv. 2019 Nov 13;9(63):36492–507. doi: 10.1039/c9ra07327b (PMC9075174; doi:10.1039/c9ra07327b)
Supplement: RA-009-C9RA07327B-s4470 [file RA-009-C9RA07327B-s4470.xyz]

  108
jmolscript: load "" {1 1 1} spacegroup "x,y,z" unitcell [{     10.883000     0.000000     0.000000 }, {     -2.219908    10.697902     0.000000 }, {     -0.024304    -0.610864    14.052508 }]
Zn     2.098289     3.139998    12.517693     0.840473
Zn     2.099721     3.130473     9.581843     0.841768
Zn     6.540499     6.947040     1.534815     0.840473
Zn     6.539067     6.956565     4.470665     0.841768
H      6.387689     3.248541    13.077264     0.113654
H      8.710687     3.167726    13.066022     0.115602
H      6.377033     3.099530     9.048410     0.111183
H      1.169135     7.281462     9.045599     0.107772
H      1.211140     7.397186    13.028080     0.111581
H      0.585981     9.630540    12.987328     0.121549
H      0.513697     9.530709     8.983768     0.118205
H      8.696518     3.025011     9.039978     0.113156
H      0.202036     3.099536     7.325572     0.094969
H      0.153303     3.148644     5.039229     0.124004
H      4.061486     3.656244     5.051877     0.129192
H      4.016984     3.515960     7.343841     0.093133
H      0.091374     3.338634     2.981942     0.129082
H      4.120905     3.648600     3.012858     0.130676
H      0.171084     3.434752     0.697004     0.103770
H      4.067491     3.725583     0.725109     0.102937
H      2.251099     6.838497     0.975244     0.113655
H     -0.071899     6.919312     0.986486     0.115603
H      2.261755     6.987508     5.004098     0.111184
H      7.469653     2.805576     5.006909     0.107772
H      7.427648     2.689852     1.024428     0.111581
H      8.052807     0.456498     1.065180     0.121548
H      8.125091     0.556329     5.068740     0.118206
H     -0.057730     7.062027     5.012530     0.113157
H      8.436752     6.987502     6.726936     0.094970
H      8.485485     6.938394     9.013279     0.124004
H      4.577302     6.430794     9.000631     0.129193
H      4.621804     6.571078     6.708667     0.093134
H      8.547414     6.748404    11.070566     0.129082
H      4.517883     6.438438    11.039650     0.130676
H      8.467704     6.652286    13.355504     0.103770
H      4.571297     6.361455    13.327399     0.102937
C      4.643235     3.257800    11.067755     0.596207
C      6.144497     3.187011    11.071971    -0.029548
C      6.849999     3.202729    12.260813    -0.106521
C      8.236922     3.153824    12.253787    -0.113028
C      6.849263     3.115511     9.862050    -0.116629
C      1.738705     5.695852    11.067755     0.597535
C      1.302618     7.132488    11.045271    -0.029061
C      1.065767     7.759011     9.847998    -0.122959
C      1.093208     7.829997    12.201793    -0.113539
C      2.400465     0.578369    10.935662     0.599929
C      0.514642     9.805128    10.989061    -0.013053
C      0.710637     9.166073    12.179309    -0.103643
C      0.669903     9.107648     9.807245    -0.121196
C     -0.444292     3.031249    11.062134     0.598477
C      8.921845     3.082599    11.062134    -0.019429
C      8.228347     3.067675     9.855024    -0.118197
C      1.013565     3.188222     6.860434     0.104630
C      0.977477     3.234180     5.483289    -0.177420
C      2.109795     3.400372     4.760990     0.120897
C      3.240850     3.518500     5.488910    -0.172557
C      3.207851     3.438065     6.871676     0.099908
C      2.106003     3.468425     3.293908     0.107529
C      0.920951     3.417480     2.546314    -0.175772
C      3.295720     3.599620     2.564583    -0.177746
C      0.977266     3.484405     1.179005     0.102027
C      3.254141     3.656092     1.191653     0.121330
C      3.995553     6.829238     2.984753     0.596207
C      2.494291     6.900027     2.980537    -0.029547
C      1.788789     6.884309     1.791695    -0.106521
C      0.401866     6.933214     1.798721    -0.113028
C      1.789525     6.971527     4.190458    -0.116629
C      6.900083     4.391186     2.984753     0.597535
C      7.336170     2.954550     3.007237    -0.029061
C      7.573021     2.328027     4.204510    -0.122959
C      7.545580     2.257041     1.850715    -0.113539
C      6.238323     9.508669     3.116846     0.599929
C      8.124146     0.281910     3.063447    -0.013053
C      7.928151     0.920965     1.873199    -0.103643
C      7.968885     0.979390     4.245263    -0.121195
C      9.083080     7.055789     2.990374     0.598478
C     -0.283057     7.004439     2.990374    -0.019429
C      0.410441     7.019363     4.197484    -0.118197
C      7.625223     6.898816     7.192074     0.104630
C      7.661311     6.852858     8.569219    -0.177420
C      6.528993     6.686666     9.291518     0.120897
C      5.397938     6.568538     8.563598    -0.172557
C      5.430937     6.648973     7.180832     0.099908
C      6.532785     6.618613    10.758600     0.107529
C      7.717837     6.669558    11.506194    -0.175772
C      5.343068     6.487418    11.487925    -0.177747
C      7.661522     6.602633    12.873503     0.102027
C      5.384647     6.430946    12.860855     0.121330
N      2.113549     3.258973     7.546197    -0.175805
N      2.129025     3.618168     0.489027    -0.192110
N      6.525239     6.828065     6.506311    -0.175805
N      6.509763     6.468870    13.563481    -0.192110
O      4.080065     3.291733    12.182119    -0.548265
O      4.079451     3.258346     9.947770    -0.560610
O      1.888270     5.158028    12.193361    -0.564845
O      1.936297     5.140597     9.985712    -0.571815
O      2.284549     1.157772    12.052836    -0.567953
O      2.268697     1.124324     9.819893    -0.554460
O      0.119803     3.014198    12.168067    -0.544831
O      0.120493     3.031855     9.940744    -0.560190
O      4.558723     6.795305     1.870389    -0.548265
O      4.559337     6.828692     4.104738    -0.560610
O      6.750518     4.929010     1.859147    -0.564845
O      6.702491     4.946441     4.066796    -0.571815
O      6.354239     8.929266     1.999672    -0.567952
O      6.370091     8.962714     4.232615    -0.554459
O      8.518985     7.072840     1.884441    -0.544831
O      8.518295     7.055183     4.111764    -0.560190

The following XYZ coordinates are in angstroms. Other properties are in atomic units.
The sperically averaged electron density of each atom fit to a function of the form exp(a - br)
eigen_1, eigen_2 and eigen_3 are the three eigenvalues of traceless quadrupole moment tensor
  atom number  atomic symbol              X              Y              Z     net charge C6 coefficient C8 coefficient C10 coefficient fluctuating dipole atomic polarizability isotropic forcefield polarizability              a              b squared Pearson coefficient          <r^3>          <r^4>         wp_QDO          m_QDO          q_QDO       dipole_x       dipole_y       dipole_z         dipole            Qxy            Qxz            Qyz     Q(x^2-y^2)  Q(3z^2 - R^2)        eigen_1        eigen_2        eigen_3 static polarizability      alpha(xx)      alpha(xy)      alpha(xz)      alpha(yy)      alpha(yz)      alpha(zz) atomic spin moment
            1             Zn       2.098289       3.139998      12.517693       0.840473     100.578199 0.19529948E+04  0.62838642E+05                                17.895752                           14.683465       0.317566       1.956177                    0.995999      47.116200     129.492478       0.459826       0.413988      -1.133707      -0.001365       0.000298       0.016378       0.016438      -0.000805       0.001416       0.006831       0.020752      -0.338775      -0.113230       0.046353       0.066877             21.466170      22.049917      -0.940666      -0.110284      20.875732       0.345271      21.472862          -0.000006
            2             Zn       2.099721       3.130473       9.581843       0.841768     104.001244 0.19889845E+04  0.64270810E+05                                18.182024                           14.713903       0.298641       1.951784                    0.995915      47.108148     129.624574       0.464374       0.408184      -1.138046      -0.001351      -0.003040      -0.010987       0.011479       0.000282       0.001866       0.009254       0.031162      -0.313438      -0.105103       0.037257       0.067846             22.106121      21.927980      -0.956927      -0.117201      21.677697      -0.850106      22.712688          -0.000007
            3             Zn       6.540499       6.947040       1.534815       0.840473     100.578204 0.19529950E+04  0.62838651E+05                                17.895751                           14.683465       0.317567       1.956177                    0.995999      47.116202     129.492480       0.459826       0.413988      -1.133708       0.001365      -0.000298      -0.016378       0.016438      -0.000805       0.001416       0.006831       0.020752      -0.338776      -0.113230       0.046353       0.066877             21.466169      22.049914      -0.940666      -0.110284      20.875731       0.345271      21.472863          -0.000006
            4             Zn       6.539067       6.956565       4.470665       0.841768     104.001254 0.19889848E+04  0.64270823E+05                                18.182025                           14.713905       0.298641       1.951784                    0.995915      47.108152     129.624588       0.464374       0.408184      -1.138046       0.001350       0.003040       0.010987       0.011479       0.000282       0.001866       0.009254       0.031163      -0.313438      -0.105103       0.037257       0.067846             22.106122      21.927979      -0.956926      -0.117201      21.677697      -0.850106      22.712691          -0.000007
            5              H       6.387689       3.248541      13.077264       0.113654       1.068444 0.77889630E+01  0.76615968E+02                                 1.771356                            1.664352      -1.244625       2.286437                    0.994479       3.737585      10.773628       0.466900       1.333651      -0.695613      -0.018009       0.001242       0.034387       0.038837       0.000551      -0.005886      -0.000014       0.010510       0.030206      -0.010323      -0.002498       0.012821              1.825878       1.845912      -0.032516      -0.365510       1.410489      -0.013941       2.221232           0.000000
            6              H       8.710687       3.167726      13.066022       0.115602       1.038319 0.74822631E+01  0.72443041E+02                                 1.706672                            1.608086      -1.019910       2.392417                    0.997799       3.534642       9.918946       0.488119       1.296036      -0.704675       0.017482       0.001080       0.034069       0.038308       0.000308       0.004607       0.002833       0.007839       0.041044      -0.011091      -0.004090       0.015181              1.752285       1.833294      -0.017188       0.367668       1.339826      -0.046720       2.083735          -0.000000
            7              H       6.377033       3.099530       9.048410       0.111183       1.134311 0.83299947E+01  0.81903109E+02                                 1.738875                            1.643426      -1.008583       2.393777                    0.998328       3.422313       9.323542       0.512347       1.215868      -0.724239      -0.016356      -0.004142      -0.035054       0.038903       0.000851       0.000731       0.002314       0.012459       0.053895      -0.015423      -0.002733       0.018155              1.777997       1.856294      -0.001637       0.416486       1.378918       0.013371       2.098779          -0.000001
            8              H       1.169135       7.281462       9.045599       0.107772       1.093684 0.78879085E+01  0.75968254E+02                                 1.644013                            1.557215      -1.041510       2.371166                    0.998134       3.338743       8.797127       0.551657       1.152833      -0.739140       0.004089      -0.018251      -0.035677       0.040283      -0.002645       0.001403       0.001461      -0.011859       0.053897      -0.015560      -0.002552       0.018112              1.675589       1.381074      -0.118043      -0.079461       1.711633       0.357894       1.934059          -0.000001
            9              H       1.211140       7.397186      13.028080       0.111581       1.007208 0.70484804E+01  0.67229310E+02                                 1.667089                            1.554532      -1.096063       2.355699                    0.996216       3.548056       9.881149       0.499468       1.285686      -0.706115       0.004328      -0.016203       0.035610       0.039361      -0.002324       0.000296      -0.001971      -0.011066       0.041396      -0.012901      -0.001163       0.014064              1.718219       1.352619      -0.116012       0.096565       1.709965      -0.431247       2.092074          -0.000001
           10              H       0.585981       9.630540      12.987328       0.121549       1.119269 0.82393599E+01  0.80240669E+02                                 1.680427                            1.602742      -1.025134       2.394492                    0.998123       3.279481       8.695571       0.537948       1.169136      -0.736384      -0.004384       0.018572       0.035031       0.039891      -0.003133      -0.000851       0.002845      -0.009503       0.053116      -0.014544      -0.003576       0.018120              1.693023       1.332459      -0.106355      -0.088140       1.836997       0.340542       1.909612           0.000002
           11              H       0.513697       9.530709       8.983768       0.118205       1.167373 0.85880672E+01  0.84234931E+02                                 1.704857                            1.617692      -1.043704       2.380620                    0.997888       3.305742       8.704046       0.546490       1.142687      -0.743008      -0.005771       0.017582      -0.036057       0.040529      -0.004067       0.001390       0.000053      -0.010630       0.055313      -0.015963      -0.002534       0.018497              1.721741       1.368424      -0.108450       0.128240       1.795026      -0.323652       2.001774           0.000002
           12              H       8.696518       3.025011       9.039978       0.113156       1.117705 0.80571501E+01  0.78243637E+02                                 1.690289                            1.591159      -1.030147       2.382668                    0.998126       3.367890       8.997793       0.535256       1.178357      -0.732920       0.016204      -0.003711      -0.034371       0.038180      -0.001003      -0.000934       0.002621       0.012794       0.054341      -0.015723      -0.002642       0.018365              1.728892       1.824527      -0.045231      -0.405102       1.321541       0.051641       2.040608          -0.000001
           13              H       0.202036       3.099536       7.325572       0.094969       1.171630 0.81060735E+01  0.78954402E+02                                 1.761502                            1.606153      -0.946725       2.422134                    0.998569       3.390083       9.114466       0.526921       1.193423      -0.729519      -0.041122      -0.004414       0.022316       0.046995       0.003262       0.001727      -0.001321       0.032104      -0.003830      -0.015894      -0.001262       0.017156              1.840437       2.198190       0.102083      -0.553255       1.338150      -0.068501       1.984972           0.000001
           14              H       0.153303       3.148644       5.039229       0.124004       1.016946 0.72549481E+01  0.69393301E+02                                 1.655553                            1.563019      -0.999108       2.410485                    0.998005       3.401279       9.350078       0.507105       1.262773      -0.712430      -0.029359      -0.002792      -0.016668       0.033876       0.000702       0.000654      -0.000208       0.023563       0.014270      -0.014184       0.004671       0.009513              1.687589       1.984656       0.110974       0.362402       1.292651       0.019684       1.785459           0.000002
           15              H       4.061486       3.656244       5.051877       0.129192       1.000595 0.71528863E+01  0.68899840E+02                                 1.706440                            1.605130      -1.058908       2.386608                    0.996843       3.534607      10.093464       0.470759       1.350736      -0.693169       0.030924       0.006874      -0.017157       0.036026       0.003090      -0.001034      -0.000985       0.022500       0.012589      -0.013804       0.003996       0.009808              1.748137       2.038139       0.123536      -0.373610       1.338995      -0.084524       1.867278          -0.000003
           16              H       4.016984       3.515960       7.343841       0.093133       1.188347 0.83216898E+01  0.82141168E+02                                 1.822526                            1.660897      -0.976114       2.405997                    0.998201       3.526491       9.757464       0.499174       1.243097      -0.717258       0.040218       0.001722       0.022328       0.046032       0.001454      -0.001507      -0.001228       0.032391      -0.001920      -0.016029      -0.000693       0.016722              1.909807       2.253079       0.116514       0.594751       1.405520       0.041495       2.070824          -0.000001
           17              H       0.091374       3.338634       2.981942       0.129082       0.963146 0.69726236E+01  0.66702877E+02                                 1.662525                            1.584967      -0.999157       2.417103                    0.997627       3.479580       9.886030       0.473895       1.351062      -0.693474      -0.032350      -0.001717       0.014922       0.035667       0.000091      -0.001437      -0.001357       0.023451       0.012075      -0.013841       0.003779       0.010063              1.687637       2.025839       0.118006      -0.288989       1.326150      -0.060228       1.710923           0.000002
           18              H       4.120905       3.648600       3.012858       0.130676       0.959691 0.69457480E+01  0.66760968E+02                                 1.692522                            1.607720      -1.113918       2.366050                    0.995476       3.595023      10.430557       0.456635       1.395510      -0.683976       0.032494       0.005541       0.016145       0.036705       0.002696       0.002762      -0.001158       0.018431       0.010481      -0.011510       0.002444       0.009066              1.728676       2.104268       0.039738       0.302035       1.332370       0.006998       1.749391          -0.000002
           19              H       0.171084       3.434752       0.697004       0.103770       1.082976 0.75961660E+01  0.73582731E+02                                 1.741146                            1.608749      -0.925796       2.438415                    0.998637       3.459459       9.607054       0.494893       1.277655      -0.709516      -0.042764      -0.002526      -0.021397       0.047885       0.001186       0.000369       0.001106       0.027983      -0.004647      -0.013368      -0.001459       0.014827              1.810288       2.187514       0.075867       0.513316       1.351816       0.028501       1.891532           0.000001
           20              H       4.067491       3.725583       0.725109       0.102937       1.095353 0.77230922E+01  0.75601615E+02                                 1.796391                            1.653710      -1.019630       2.397818                    0.997435       3.585087      10.218186       0.471203       1.327879      -0.698259       0.043250       0.004344      -0.021592       0.048535       0.000637      -0.002945      -0.000322       0.024561      -0.004682      -0.011523      -0.002128       0.013651              1.878092       2.302262       0.070120      -0.519394       1.389369      -0.033549       1.942646          -0.000001
           21              H       2.251099       6.838497       0.975244       0.113655       1.068444 0.77889655E+01  0.76615994E+02                                 1.771355                            1.664352      -1.244626       2.286436                    0.994479       3.737585      10.773626       0.466901       1.333650      -0.695614       0.018009      -0.001242      -0.034387       0.038837       0.000551      -0.005886      -0.000014       0.010510       0.030206      -0.010323      -0.002498       0.012821              1.825877       1.845912      -0.032516      -0.365510       1.410489      -0.013941       2.221231           0.000000
           22              H      -0.071899       6.919312       0.986486       0.115603       1.038318 0.74822522E+01  0.72442908E+02                                 1.706670                            1.608085      -1.019909       2.392418                    0.997799       3.534639       9.918935       0.488119       1.296036      -0.704675      -0.017482      -0.001080      -0.034069       0.038308       0.000308       0.004607       0.002833       0.007839       0.041044      -0.011091      -0.004090       0.015181              1.752283       1.833292      -0.017188       0.367668       1.339825      -0.046720       2.083733          -0.000000
           23              H       2.261755       6.987508       5.004098       0.111184       1.134309 0.83299771E+01  0.81902889E+02                                 1.738873                            1.643423      -1.008582       2.393778                    0.998328       3.422309       9.323527       0.512347       1.215868      -0.724239       0.016356       0.004142       0.035054       0.038903       0.000851       0.000731       0.002314       0.012459       0.053895      -0.015423      -0.002733       0.018155              1.777995       1.856291      -0.001637       0.416485       1.378917       0.013371       2.098776          -0.000001
           24              H       7.469653       2.805576       5.006909       0.107772       1.093683 0.78878967E+01  0.75968107E+02                                 1.644012                            1.557213      -1.041508       2.371167                    0.998134       3.338741       8.797118       0.551658       1.152832      -0.739140      -0.004089       0.018251       0.035677       0.040283      -0.002645       0.001403       0.001461      -0.011859       0.053897      -0.015560      -0.002552       0.018112              1.675587       1.381073      -0.118042      -0.079461       1.711632       0.357893       1.934057          -0.000001
           25              H       7.427648       2.689852       1.024428       0.111581       1.007207 0.70484665E+01  0.67229147E+02                                 1.667088                            1.554530      -1.096061       2.355700                    0.996217       3.548053       9.881140       0.499468       1.285687      -0.706115      -0.004328       0.016203      -0.035610       0.039361      -0.002324       0.000296      -0.001971      -0.011066       0.041396      -0.012901      -0.001163       0.014064              1.718218       1.352619      -0.116012       0.096565       1.709963      -0.431246       2.092073          -0.000001
           26              H       8.052807       0.456498       1.065180       0.121548       1.119270 0.82393701E+01  0.80240796E+02                                 1.680429                            1.602744      -1.025135       2.394491                    0.998123       3.279483       8.695579       0.537947       1.169137      -0.736384       0.004384      -0.018572      -0.035032       0.039892      -0.003133      -0.000851       0.002845      -0.009503       0.053117      -0.014544      -0.003576       0.018120              1.693024       1.332460      -0.106355      -0.088141       1.836998       0.340543       1.909614           0.000002
           27              H       8.125091       0.556329       5.068740       0.118206       1.167370 0.85880414E+01  0.84234603E+02                                 1.704853                            1.617688      -1.043701       2.380622                    0.997888       3.305738       8.704028       0.546491       1.142686      -0.743008       0.005770      -0.017582       0.036057       0.040529      -0.004067       0.001390       0.000053      -0.010629       0.055313      -0.015963      -0.002534       0.018497              1.721737       1.368421      -0.108449       0.128239       1.795022      -0.323651       2.001769           0.000002
           28              H      -0.057730       7.062027       5.012530       0.113157       1.117703 0.80571378E+01  0.78243482E+02                                 1.690288                            1.591157      -1.030146       2.382669                    0.998126       3.367887       8.997781       0.535257       1.178356      -0.732921      -0.016204       0.003711       0.034371       0.038180      -0.001003      -0.000934       0.002621       0.012794       0.054341      -0.015723      -0.002642       0.018365              1.728890       1.824525      -0.045231      -0.405102       1.321540       0.051641       2.040606          -0.000001
           29              H       8.436752       6.987502       6.726936       0.094970       1.171630 0.81060750E+01  0.78954416E+02                                 1.761501                            1.606152      -0.946725       2.422135                    0.998569       3.390083       9.114464       0.526922       1.193422      -0.729519       0.041122       0.004414      -0.022316       0.046995       0.003262       0.001727      -0.001321       0.032104      -0.003830      -0.015894      -0.001262       0.017156              1.840436       2.198189       0.102083      -0.553254       1.338149      -0.068501       1.984971           0.000001
           30              H       8.485485       6.938394       9.013279       0.124004       1.016946 0.72549441E+01  0.69393248E+02                                 1.655552                            1.563018      -0.999107       2.410486                    0.998005       3.401278       9.350072       0.507105       1.262772      -0.712430       0.029359       0.002792       0.016668       0.033876       0.000702       0.000654      -0.000208       0.023563       0.014270      -0.014184       0.004671       0.009513              1.687588       1.984655       0.110974       0.362401       1.292651       0.019684       1.785458           0.000002
           31              H       4.577302       6.430794       9.000631       0.129193       1.000595 0.71528830E+01  0.68899798E+02                                 1.706439                            1.605129      -1.058908       2.386609                    0.996843       3.534606      10.093459       0.470760       1.350735      -0.693169      -0.030924      -0.006874       0.017157       0.036026       0.003090      -0.001034      -0.000985       0.022500       0.012589      -0.013804       0.003996       0.009808              1.748136       2.038138       0.123535      -0.373610       1.338994      -0.084524       1.867277          -0.000003
           32              H       4.621804       6.571078       6.708667       0.093134       1.188347 0.83216873E+01  0.82141138E+02                                 1.822526                            1.660897      -0.976114       2.405997                    0.998201       3.526490       9.757461       0.499174       1.243097      -0.717258      -0.040218      -0.001722      -0.022327       0.046032       0.001454      -0.001507      -0.001228       0.032391      -0.001920      -0.016029      -0.000693       0.016722              1.909807       2.253078       0.116514       0.594751       1.405519       0.041495       2.070823          -0.000001
           33              H       8.547414       6.748404      11.070566       0.129082       0.963146 0.69726231E+01  0.66702868E+02                                 1.662525                            1.584966      -0.999157       2.417103                    0.997627       3.479580       9.886029       0.473895       1.351062      -0.693474       0.032350       0.001717      -0.014922       0.035667       0.000091      -0.001437      -0.001357       0.023451       0.012075      -0.013841       0.003779       0.010063              1.687637       2.025838       0.118006      -0.288989       1.326149      -0.060228       1.710922           0.000002
           34              H       4.517883       6.438438      11.039650       0.130676       0.959691 0.69457432E+01  0.66760911E+02                                 1.692521                            1.607719      -1.113917       2.366051                    0.995476       3.595022      10.430553       0.456635       1.395510      -0.683976      -0.032494      -0.005541      -0.016145       0.036705       0.002696       0.002762      -0.001158       0.018431       0.010481      -0.011510       0.002444       0.009066              1.728675       2.104267       0.039738       0.302035       1.332369       0.006998       1.749390          -0.000003
           35              H       8.467704       6.652286      13.355504       0.103770       1.082976 0.75961630E+01  0.73582695E+02                                 1.741146                            1.608749      -0.925796       2.438415                    0.998637       3.459458       9.607051       0.494893       1.277655      -0.709516       0.042763       0.002526       0.021397       0.047885       0.001186       0.000369       0.001106       0.027983      -0.004647      -0.013368      -0.001459       0.014827              1.810287       2.187514       0.075867       0.513316       1.351816       0.028501       1.891532           0.000001
           36              H       4.571297       6.361455      13.327399       0.102937       1.095353 0.77230878E+01  0.75601558E+02                                 1.796390                            1.653709      -1.019629       2.397818                    0.997435       3.585086      10.218181       0.471203       1.327879      -0.698259      -0.043250      -0.004344       0.021592       0.048535       0.000637      -0.002945      -0.000322       0.024561      -0.004682      -0.011523      -0.002128       0.013651              1.878091       2.302261       0.070120      -0.519394       1.389369      -0.033549       1.942645          -0.000001
           37              C       4.643235       3.257800      11.067755       0.596207      22.943854 0.25156204E+03  0.52343483E+04                                 7.535489                            5.672339      -0.117641       2.018066                    0.999385      22.630478      64.206593       0.613731       0.479635      -1.012312      -0.065230      -0.008806      -0.001546       0.065840       0.000521       0.000431      -0.002965      -0.177593      -0.091969      -0.073474      -0.030717       0.104191              8.996935      14.028679       0.245602       0.216545       4.428836       0.060182       8.533288           0.000008
           38              C       6.144497       3.187011      11.071971      -0.029548      36.815238 0.45223241E+03  0.10676639E+05                                 9.644776                            7.080381      -0.071262       1.978885                    0.999222      27.629260      78.137636       0.624095       0.415703      -1.070706       0.047464      -0.015560      -0.002308       0.050002       0.008251      -0.001423       0.000261      -0.013351       0.006033      -0.011761       0.002134       0.009627             11.900292      20.275911      -0.181766       0.355508       5.140465       0.153475      10.284501           0.000006
           39              C       6.849999       3.202729      12.260813      -0.106521      33.887987 0.45166858E+03  0.10793192E+05                                 9.314216                            7.247443      -0.222903       1.902944                    0.998697      30.039060      89.006296       0.587753       0.436095      -1.044908       0.019544      -0.008191      -0.018675       0.028246       0.005321      -0.017037       0.002338      -0.039403       0.017485      -0.031289       0.013794       0.017495             10.799524      16.694422      -0.484659       0.972677       5.161788      -0.036023      10.542361          -0.000002
           40              C       8.236922       3.153824      12.253787      -0.113028      33.658787 0.43922846E+03  0.10388100E+05                                 9.153041                            7.059346      -0.017120       1.965720                    0.999697      29.622617      86.371925       0.608682       0.425471      -1.054892      -0.019382      -0.006164      -0.014667       0.025075       0.003810       0.018247       0.003454      -0.030723       0.032147      -0.029190       0.008082       0.021109             10.638298      16.863587      -0.675482      -1.025354       4.939676       0.001279      10.111631          -0.000002
           41              C       6.849263       3.115511       9.862050      -0.116629      33.082414 0.44262560E+03  0.10481216E+05                                 9.017983                            7.076014      -0.015585       1.961054                    0.999689      29.830122      86.829248       0.609760       0.424201      -1.056426       0.013786      -0.011777       0.020224       0.027162       0.004687       0.016832       0.002811      -0.022848       0.074944      -0.029617      -0.001124       0.030741             10.295247      16.227669      -0.465388      -0.604437       4.943147       0.197032       9.714925          -0.000008
           42              C       1.738705       5.695852      11.067755       0.597535      22.505622 0.24571783E+03  0.50815085E+04                                 7.438057                            5.605893      -0.066134       2.037337                    0.999527      22.439914      63.418938       0.617541       0.479606      -1.012582       0.012082      -0.062940       0.001821       0.064115       0.045484       0.006221       0.001158       0.146617      -0.100806      -0.069481      -0.033882       0.103363              8.848860       5.389204      -2.654051      -0.115825      13.085291       0.041223       8.072084           0.000005
           43              C       1.302618       7.132488      11.045271      -0.029061      36.753278 0.43355134E+03  0.10111340E+05                                 9.562525                            6.889617       0.062561       2.022014                    0.999256      27.193719      76.022302       0.639671       0.410564      -1.075833      -0.012070       0.045025       0.000368       0.046616       0.009449      -0.001268       0.001736      -0.001921       0.001642      -0.010184       0.000938       0.009246             11.831462       6.664913      -4.621047       0.097268      19.237211      -0.032967       9.592262           0.000001
           44              C       1.065767       7.759011       9.847998      -0.122959      34.031536 0.43839783E+03  0.10319812E+05                                 9.092347                            6.973267       0.074349       1.984510                    0.999447      29.567353      84.828304       0.625558       0.415945      -1.065377       0.000694       0.019941       0.016940       0.026174       0.004336      -0.004915       0.023261      -0.006366       0.084796      -0.025978      -0.013226       0.039204             10.541856       6.049768      -3.332233       0.451685      16.226869      -0.755946       9.348932          -0.000006
           45              C       1.093208       7.829997      12.201793      -0.113539      34.221356 0.43045257E+03  0.10103123E+05                                 9.186580                            6.944472       0.177627       2.027504                    0.999545      29.205015      84.115762       0.621143       0.420131      -1.060970      -0.002887       0.020149      -0.019503       0.028190       0.009413       0.006230      -0.018557       0.018003       0.053400      -0.029915       0.004038       0.025877             10.801743       5.936701      -3.318565      -0.127529      16.828979       0.100894       9.639549          -0.000005
           46              C       2.400465       0.578369      10.935662       0.599929      24.078291 0.25160962E+03  0.52127180E+04                                 7.761722                            5.636069       0.000778       2.061641                    0.999507      22.170248      61.873748       0.624471       0.473431      -1.020068      -0.013975       0.061197      -0.002101       0.062807       0.033597      -0.001377       0.002767       0.181350      -0.114812      -0.077787      -0.038053       0.115839              9.719699       4.671949      -2.181254       0.092882      16.600163      -0.219037       7.886984           0.000008
           47              C       0.514642       9.805128      10.989061      -0.013053      37.766002 0.42246283E+03  0.97793992E+04                                 9.769751                            6.794601      -0.014583       2.001944                    0.999302      26.896217      74.667536       0.645672       0.409799      -1.077405       0.016513      -0.039794       0.003557       0.043231       0.000686      -0.003002       0.005068       0.020875      -0.012399      -0.011953      -0.001078       0.013031             12.747244       5.675650      -3.532255       0.195788      23.108366      -0.307518       9.457714           0.000002
           48              C       0.710637       9.166073      12.179309      -0.103643      32.842120 0.41096745E+03  0.95301502E+04                                 8.917473                            6.767648       0.043976       1.986893                    0.999635      28.914942      82.649836       0.631996       0.417926      -1.062877       0.010303      -0.015181      -0.017585       0.025413       0.007826      -0.008168       0.016633       0.014798       0.046618      -0.026662       0.002971       0.023691             10.488439       5.433682      -2.982344       0.293835      17.203551      -1.264833       8.828085          -0.000002
           49              C       0.669903       9.107648       9.807245      -0.121196      33.822259 0.43290149E+03  0.10167145E+05                                 9.087167                            6.948774       0.014257       1.968454                    0.999605      29.555357      84.937064       0.623502       0.418272      -1.062970       0.014158      -0.012229       0.016845       0.025174       0.002893       0.006753      -0.015621       0.002745       0.077748      -0.022115      -0.009843       0.031958             10.575578       5.580555      -2.929281       0.105291      17.050363       0.815788       9.095817          -0.000004
           50              C      -0.444292       3.031249      11.062134       0.598477      23.620582 0.24727935E+03  0.51033238E+04                                 7.624396                            5.576282      -0.018111       2.054178                    0.999515      22.181029      61.883933       0.629373       0.471556      -1.020579       0.066371      -0.009859      -0.000179       0.067099       0.003453      -0.001100       0.003507      -0.196436      -0.117542      -0.078723      -0.039224       0.117947              9.303054      15.148894      -0.387551      -0.175420       4.270352      -0.022029       8.489915           0.000009
           51              C       8.921845       3.082599      11.062134      -0.019429      37.447461 0.43576536E+03  0.10164057E+05                                 9.688013                            6.896749       0.018421       2.008784                    0.999341      27.145012      75.601422       0.641541       0.409324      -1.077904      -0.049038      -0.007314      -0.002568       0.049647       0.003243       0.002655      -0.001581      -0.013863      -0.012152      -0.007897      -0.001851       0.009749             12.237530      21.548813      -0.739375      -0.285205       4.977437       0.166727      10.186340           0.000001
           52              C       8.228347       3.067675       9.855024      -0.118197      33.200912 0.43354114E+03  0.10198116E+05                                 8.995976                            6.974487       0.035407       1.977227                    0.999677      29.583826      85.418466       0.618858       0.420751      -1.060132      -0.014329      -0.009747       0.018517       0.025361      -0.000218      -0.015388       0.004273      -0.021139       0.067264      -0.026654      -0.001199       0.027854             10.316875      16.504477      -0.587928       0.649355       4.805874       0.179519       9.640275          -0.000007
           53              C       1.013565       3.188222       6.860434       0.104630      26.391677 0.29862567E+03  0.63865810E+04                                 7.711064                            5.757660       0.382680       2.150558                    0.999847      24.882772      68.056855       0.687969       0.416290      -1.065098       0.049987       0.001619       0.007597       0.050587       0.000041      -0.012659      -0.000292      -0.027350      -0.098061      -0.036753       0.006733       0.030020              9.037168       8.779034       0.537309       0.091702       4.098107      -0.494498      14.234362          -0.000001
           54              C       0.977477       3.234180       5.483289      -0.177420      33.796391 0.42320446E+03  0.98759401E+04                                 9.078759                            6.864311       0.193318       2.041400                    0.999683      29.047103      83.008231       0.628641       0.417518      -1.064238       0.007372      -0.002419       0.003177       0.008384      -0.004723       0.021030       0.005991      -0.005465      -0.046803      -0.030114       0.011839       0.018274             10.651609       9.659884       0.911133      -0.861767       4.879807      -0.933631      17.415137           0.000001
           55              C       2.109795       3.400372       4.760990       0.120897      32.708574 0.36717242E+03  0.82604317E+04                                 9.034435                            6.474452      -0.121218       1.986474                    0.999446      25.542554      71.413738       0.635925       0.428122      -1.058745       0.000405      -0.000046      -0.001655       0.001705      -0.001442      -0.000751       0.001501      -0.022722      -0.026626      -0.009170      -0.006816       0.015986             11.255379       9.098937       0.693157       0.053492       4.803192      -1.082837      19.864009          -0.000002
           56              C       3.240850       3.518500       5.488910      -0.172557      34.335415 0.42920221E+03  0.10073132E+05                                 9.256000                            6.960156       0.169640       2.038809                    0.999400      29.147482      84.129463       0.616590       0.423260      -1.058301      -0.007853       0.001442       0.005016       0.009429      -0.000329      -0.021456      -0.002009      -0.019957      -0.047797      -0.031596       0.013403       0.018193             10.982224       9.883310       0.734306       1.046827       4.963424      -0.837317      18.099936          -0.000005
           57              C       3.207851       3.438065       6.871676       0.099908      26.855158 0.30497918E+03  0.65659456E+04                                 7.837229                            5.836999       0.415970       2.161708                    0.999804      25.084563      69.148469       0.679108       0.418929      -1.061949      -0.047488      -0.012157       0.005931       0.049377      -0.006394       0.011848       0.001121      -0.027709      -0.093605      -0.035163       0.004267       0.030896              9.250297       8.909164       0.803778       0.117153       4.277274      -0.683374      14.564452          -0.000005
           58              C       2.106003       3.468425       3.293908       0.107529      34.297678 0.40591170E+03  0.93486500E+04                                 9.317357                            6.803642      -0.131450       1.976608                    0.999197      26.136550      73.544931       0.621879       0.427644      -1.060763      -0.001624       0.004592      -0.003513       0.006006       0.001069      -0.000405      -0.002167      -0.003236      -0.002254      -0.001996      -0.001464       0.003459             11.522814       9.678872       0.519896       0.062607       5.023200      -0.914115      19.866370           0.000002
           59              C       0.920951       3.417480       2.546314      -0.175772      32.854167 0.45752182E+03  0.10914779E+05                                 8.996713                            7.209334       0.030282       1.987845                    0.998808      29.798984      86.822354       0.602689       0.426000      -1.056199       0.001254       0.008150      -0.000719       0.008277      -0.001591      -0.012517       0.000390      -0.008151      -0.050950      -0.022753       0.009374       0.013379             10.106027      10.084279       0.641144       1.123187       5.019319      -0.356391      15.214483           0.000001
           60              C       3.295720       3.599620       2.564583      -0.177746      33.455380 0.46624720E+03  0.11195574E+05                                 9.180479                            7.326539      -0.064185       1.960495                    0.997965      29.993325      88.186594       0.590831       0.431730      -1.050797       0.001408       0.012417      -0.004327       0.013224       0.005167       0.014968       0.001675      -0.021839      -0.054966      -0.027177       0.005184       0.021992             10.410998      10.558892       0.572955      -1.108908       5.134527      -0.456521      15.539576          -0.000001
           61              C       0.977266       3.484405       1.179005       0.102027      26.086961 0.32789257E+03  0.71990686E+04                                 7.737912                            6.109765       0.255943       2.106305                    0.999753      25.609932      71.643046       0.653450       0.426922      -1.055357       0.051195       0.004790      -0.009569       0.052302      -0.006495       0.005566       0.006390      -0.025263      -0.102111      -0.035639       0.004042       0.031597              8.696303       9.182547       0.558478      -0.099164       4.322304      -0.199388      12.584058           0.000004
           62              C       3.254141       3.656092       1.191653       0.121330      25.749962 0.31875729E+03  0.69674435E+04                                 7.740762                            6.067158       0.178906       2.091444                    0.999306      25.376316      71.439872       0.647070       0.433054      -1.048853      -0.047831       0.003836      -0.005745       0.048327       0.002335      -0.006393       0.005625      -0.045461      -0.112599      -0.039149      -0.002824       0.041973              8.776813       9.369024       0.387668       0.186294       4.293997      -0.022816      12.667418          -0.000004
           63              C       3.995553       6.829238       2.984753       0.596207      22.943860 0.25156213E+03  0.52343505E+04                                 7.535491                            5.672340      -0.117642       2.018065                    0.999385      22.630482      64.206607       0.613731       0.479635      -1.012312       0.065230       0.008806       0.001546       0.065840       0.000521       0.000431      -0.002965      -0.177593      -0.091969      -0.073474      -0.030717       0.104191              8.996936      14.028681       0.245602       0.216545       4.428836       0.060182       8.533290           0.000008
           64              C       2.494291       6.900027       2.980537      -0.029547      36.815220 0.45223219E+03  0.10676632E+05                                 9.644771                            7.080378      -0.071262       1.978886                    0.999222      27.629253      78.137596       0.624095       0.415703      -1.070706      -0.047464       0.015559       0.002308       0.050002       0.008251      -0.001423       0.000261      -0.013351       0.006033      -0.011761       0.002134       0.009627             11.900285      20.275897      -0.181766       0.355508       5.140462       0.153475      10.284496           0.000006
           65              C       1.788789       6.884309       1.791695      -0.106521      33.887983 0.45166852E+03  0.10793191E+05                                 9.314215                            7.247442      -0.222904       1.902943                    0.998697      30.039058      89.006284       0.587753       0.436095      -1.044908      -0.019544       0.008191       0.018675       0.028246       0.005321      -0.017037       0.002338      -0.039403       0.017485      -0.031289       0.013794       0.017495             10.799522      16.694419      -0.484658       0.972677       5.161788      -0.036023      10.542360          -0.000002
           66              C       0.401866       6.933214       1.798721      -0.113028      33.658796 0.43922864E+03  0.10388105E+05                                 9.153042                            7.059347      -0.017120       1.965720                    0.999697      29.622622      86.371935       0.608682       0.425471      -1.054892       0.019382       0.006164       0.014667       0.025075       0.003810       0.018246       0.003454      -0.030723       0.032148      -0.029190       0.008082       0.021109             10.638299      16.863588      -0.675482      -1.025355       4.939677       0.001279      10.111631          -0.000002
           67              C       1.789525       6.971527       4.190458      -0.116629      33.082416 0.44262569E+03  0.10481218E+05                                 9.017981                            7.076013      -0.015585       1.961054                    0.999689      29.830123      86.829234       0.609760       0.424201      -1.056427      -0.013786       0.011777      -0.020224       0.027162       0.004686       0.016832       0.002811      -0.022848       0.074943      -0.029618      -0.001124       0.030741             10.295244      16.227664      -0.465388      -0.604438       4.943147       0.197032       9.714922          -0.000008
           68              C       6.900083       4.391186       2.984753       0.597535      22.505623 0.24571784E+03  0.50815088E+04                                 7.438057                            5.605893      -0.066133       2.037338                    0.999527      22.439914      63.418935       0.617541       0.479606      -1.012582      -0.012082       0.062940      -0.001821       0.064115       0.045484       0.006220       0.001158       0.146617      -0.100805      -0.069481      -0.033882       0.103363              8.848859       5.389204      -2.654051      -0.115825      13.085290       0.041224       8.072084           0.000005
           69              C       7.336170       2.954550       3.007237      -0.029061      36.753275 0.43355131E+03  0.10111339E+05                                 9.562524                            6.889617       0.062561       2.022014                    0.999256      27.193718      76.022296       0.639671       0.410564      -1.075833       0.012070      -0.045025      -0.000368       0.046616       0.009449      -0.001268       0.001736      -0.001921       0.001642      -0.010184       0.000938       0.009246             11.831460       6.664912      -4.621046       0.097268      19.237209      -0.032965       9.592261           0.000000
           70              C       7.573021       2.328027       4.204510      -0.122959      34.031536 0.43839787E+03  0.10319813E+05                                 9.092347                            6.973267       0.074348       1.984510                    0.999447      29.567352      84.828300       0.625558       0.415945      -1.065377      -0.000693      -0.019941      -0.016940       0.026174       0.004336      -0.004915       0.023261      -0.006366       0.084796      -0.025978      -0.013226       0.039204             10.541856       6.049768      -3.332232       0.451685      16.226867      -0.755946       9.348932          -0.000006
           71              C       7.545580       2.257041       1.850715      -0.113539      34.221352 0.43045253E+03  0.10103122E+05                                 9.186580                            6.944472       0.177627       2.027504                    0.999545      29.205010      84.115747       0.621143       0.420131      -1.060970       0.002887      -0.020149       0.019503       0.028190       0.009413       0.006230      -0.018556       0.018003       0.053400      -0.029915       0.004038       0.025877             10.801743       5.936701      -3.318565      -0.127529      16.828980       0.100896       9.639548          -0.000005
           72              C       6.238323       9.508669       3.116846       0.599929      24.078298 0.25160971E+03  0.52127201E+04                                 7.761723                            5.636069       0.000778       2.061641                    0.999507      22.170252      61.873759       0.624471       0.473431      -1.020068       0.013975      -0.061197       0.002101       0.062807       0.033597      -0.001377       0.002767       0.181350      -0.114811      -0.077787      -0.038053       0.115839              9.719700       4.671950      -2.181254       0.092882      16.600165      -0.219038       7.886985           0.000008
           73              C       8.124146       0.281910       3.063447      -0.013053      37.766013 0.42246299E+03  0.97794034E+04                                 9.769752                            6.794601      -0.014582       2.001944                    0.999302      26.896223      74.667551       0.645672       0.409799      -1.077405      -0.016513       0.039794      -0.003557       0.043231       0.000686      -0.003002       0.005069       0.020875      -0.012399      -0.011953      -0.001078       0.013031             12.747244       5.675650      -3.532255       0.195789      23.108369      -0.307519       9.457714           0.000003
           74              C       7.928151       0.920965       1.873199      -0.103643      32.842107 0.41096726E+03  0.95301446E+04                                 8.917471                            6.767646       0.043975       1.986893                    0.999635      28.914936      82.649817       0.631996       0.417926      -1.062877      -0.010303       0.015181       0.017584       0.025413       0.007826      -0.008168       0.016633       0.014798       0.046619      -0.026662       0.002970       0.023691             10.488436       5.433681      -2.982343       0.293835      17.203545      -1.264831       8.828083          -0.000002
           75              C       7.968885       0.979390       4.245263      -0.121195      33.822251 0.43290142E+03  0.10167142E+05                                 9.087164                            6.948773       0.014257       1.968454                    0.999605      29.555352      84.937031       0.623502       0.418272      -1.062970      -0.014158       0.012229      -0.016845       0.025174       0.002893       0.006753      -0.015621       0.002745       0.077748      -0.022115      -0.009843       0.031958             10.575575       5.580554      -2.929280       0.105290      17.050357       0.815790       9.095814          -0.000004
           76              C       9.083080       7.055789       2.990374       0.598478      23.620581 0.24727935E+03  0.51033237E+04                                 7.624395                            5.576282      -0.018111       2.054178                    0.999515      22.181028      61.883925       0.629373       0.471555      -1.020579      -0.066371       0.009858       0.000179       0.067099       0.003453      -0.001100       0.003507      -0.196436      -0.117542      -0.078723      -0.039224       0.117947              9.303052      15.148890      -0.387551      -0.175420       4.270352      -0.022029       8.489915           0.000009
           77              C      -0.283057       7.004439       2.990374      -0.019429      37.447453 0.43576530E+03  0.10164055E+05                                 9.688010                            6.896747       0.018421       2.008784                    0.999341      27.145011      75.601405       0.641541       0.409324      -1.077904       0.049038       0.007313       0.002568       0.049647       0.003244       0.002655      -0.001581      -0.013863      -0.012152      -0.007897      -0.001851       0.009749             12.237525      21.548803      -0.739375      -0.285206       4.977436       0.166727      10.186336           0.000001
           78              C       0.410441       7.019363       4.197484      -0.118197      33.200896 0.43354094E+03  0.10198109E+05                                 8.995971                            6.974484       0.035407       1.977227                    0.999677      29.583818      85.418418       0.618858       0.420751      -1.060132       0.014329       0.009746      -0.018517       0.025361      -0.000218      -0.015388       0.004273      -0.021139       0.067264      -0.026655      -0.001199       0.027853             10.316869      16.504465      -0.587928       0.649354       4.805872       0.179519       9.640270          -0.000007
           79              C       7.625223       6.898816       7.192074       0.104630      26.391676 0.29862567E+03  0.63865807E+04                                 7.711063                            5.757659       0.382681       2.150558                    0.999847      24.882772      68.056851       0.687969       0.416290      -1.065098      -0.049987      -0.001619      -0.007597       0.050587       0.000041      -0.012659      -0.000292      -0.027350      -0.098062      -0.036753       0.006733       0.030020              9.037167       8.779033       0.537309       0.091703       4.098107      -0.494498      14.234361          -0.000001
           80              C       7.661311       6.852858       8.569219      -0.177420      33.796377 0.42320426E+03  0.98759342E+04                                 9.078757                            6.864309       0.193318       2.041400                    0.999683      29.047094      83.008198       0.628641       0.417518      -1.064238      -0.007372       0.002419      -0.003177       0.008384      -0.004723       0.021030       0.005991      -0.005465      -0.046803      -0.030114       0.011839       0.018274             10.651606       9.659881       0.911133      -0.861767       4.879806      -0.933630      17.415132           0.000001
           81              C       6.528993       6.686666       9.291518       0.120897      32.708572 0.36717240E+03  0.82604312E+04                                 9.034435                            6.474452      -0.121219       1.986474                    0.999446      25.542552      71.413737       0.635925       0.428122      -1.058745      -0.000405       0.000046       0.001655       0.001705      -0.001442      -0.000751       0.001501      -0.022722      -0.026627      -0.009170      -0.006816       0.015986             11.255380       9.098937       0.693157       0.053492       4.803192      -1.082837      19.864010          -0.000002
           82              C       5.397938       6.568538       8.563598      -0.172557      34.335401 0.42920202E+03  0.10073127E+05                                 9.255999                            6.960155       0.169641       2.038809                    0.999400      29.147473      84.129433       0.616590       0.423260      -1.058301       0.007853      -0.001442      -0.005016       0.009429      -0.000329      -0.021456      -0.002009      -0.019957      -0.047797      -0.031596       0.013403       0.018193             10.982222       9.883308       0.734306       1.046828       4.963424      -0.837317      18.099933          -0.000005
           83              C       5.430937       6.648973       7.180832       0.099908      26.855149 0.30497908E+03  0.65659427E+04                                 7.837227                            5.836998       0.415971       2.161709                    0.999804      25.084558      69.148448       0.679108       0.418929      -1.061949       0.047489       0.012157      -0.005931       0.049377      -0.006394       0.011848       0.001121      -0.027709      -0.093605      -0.035163       0.004267       0.030896              9.250294       8.909162       0.803778       0.117153       4.277273      -0.683373      14.564448          -0.000005
           84              C       6.532785       6.618613      10.758600       0.107529      34.297672 0.40591163E+03  0.93486480E+04                                 9.317357                            6.803642      -0.131450       1.976608                    0.999197      26.136547      73.544929       0.621879       0.427644      -1.060762       0.001624      -0.004592       0.003513       0.006006       0.001069      -0.000404      -0.002167      -0.003236      -0.002254      -0.001996      -0.001464       0.003459             11.522814       9.678872       0.519896       0.062607       5.023200      -0.914115      19.866370           0.000002
           85              C       7.717837       6.669558      11.506194      -0.175772      32.854159 0.45752170E+03  0.10914776E+05                                 8.996711                            7.209333       0.030282       1.987845                    0.998808      29.798979      86.822337       0.602689       0.426000      -1.056199      -0.001254      -0.008150       0.000719       0.008278      -0.001591      -0.012517       0.000390      -0.008151      -0.050950      -0.022753       0.009374       0.013379             10.106025      10.084278       0.641144       1.123186       5.019319      -0.356391      15.214479           0.000001
           86              C       5.343068       6.487418      11.487925      -0.177747      33.455398 0.46624753E+03  0.11195584E+05                                 9.180485                            7.326543      -0.064187       1.960494                    0.997965      29.993334      88.186644       0.590831       0.431731      -1.050797      -0.001408      -0.012417       0.004327       0.013225       0.005167       0.014968       0.001675      -0.021839      -0.054966      -0.027177       0.005184       0.021992             10.411004      10.558897       0.572955      -1.108909       5.134530      -0.456521      15.539585          -0.000001
           87              C       7.661522       6.602633      12.873503       0.102027      26.086959 0.32789256E+03  0.71990683E+04                                 7.737911                            6.109765       0.255943       2.106305                    0.999753      25.609931      71.643041       0.653450       0.426922      -1.055357      -0.051195      -0.004790       0.009569       0.052302      -0.006495       0.005566       0.006390      -0.025263      -0.102111      -0.035639       0.004041       0.031597              8.696302       9.182546       0.558478      -0.099164       4.322303      -0.199388      12.584056           0.000004
           88              C       5.384647       6.430946      12.860855       0.121330      25.749966 0.31875735E+03  0.69674454E+04                                 7.740764                            6.067159       0.178905       2.091444                    0.999306      25.376318      71.439888       0.647069       0.433054      -1.048853       0.047831      -0.003836       0.005745       0.048327       0.002335      -0.006393       0.005625      -0.045461      -0.112599      -0.039149      -0.002824       0.041973              8.776815       9.369026       0.387668       0.186295       4.293998      -0.022816      12.667422          -0.000005
           89              N       2.113549       3.258973       7.546197      -0.175805      33.837549 0.42481311E+03  0.97427686E+04                                 8.743253                            6.658074       0.102128       2.096181                    0.997556      25.755322      68.726867       0.682482       0.391319      -1.101617       0.000932       0.002261      -0.135815       0.135837       0.001823      -0.000051       0.005743       0.020544      -0.234305      -0.078409       0.028925       0.049485             10.381072      10.571797       0.821596       0.054050       4.894126      -0.791391      15.677294          -0.000003
           90              N       2.129025       3.618168       0.489027      -0.192110      34.411956 0.46515379E+03  0.10906502E+05                                 8.833589                            6.974286       0.108185       2.094891                    0.996986      26.269761      70.748454       0.666167       0.392134      -1.101666      -0.003100      -0.008807       0.135616       0.135937       0.005848      -0.001798       0.004131       0.047770      -0.220838      -0.073842       0.012432       0.061409             10.143526      11.170188       0.543346       0.073686       5.026072      -0.009741      14.234317          -0.000002
           91              N       6.525239       6.828065       6.506311      -0.175805      33.837552 0.42481317E+03  0.97427702E+04                                 8.743253                            6.658074       0.102128       2.096180                    0.997556      25.755324      68.726872       0.682482       0.391319      -1.101617      -0.000932      -0.002261       0.135815       0.135837       0.001823      -0.000051       0.005743       0.020544      -0.234305      -0.078409       0.028925       0.049485             10.381072      10.571797       0.821596       0.054051       4.894126      -0.791391      15.677295          -0.000003
           92              N       6.509763       6.468870      13.563481      -0.192110      34.411953 0.46515375E+03  0.10906501E+05                                 8.833588                            6.974286       0.108186       2.094891                    0.996986      26.269760      70.748448       0.666167       0.392134      -1.101666       0.003100       0.008807      -0.135616       0.135937       0.005848      -0.001798       0.004131       0.047770      -0.220838      -0.073842       0.012432       0.061409             10.143524      11.170186       0.543346       0.073686       5.026072      -0.009741      14.234315          -0.000002
           93              O       4.080065       3.291733      12.182119      -0.548265      37.829602 0.57481613E+03  0.14077892E+05                                 9.029874                            7.483848       0.129196       2.096654                    0.996008      27.722856      74.009235       0.684455       0.365386      -1.131837      -0.003007      -0.008552      -0.016550       0.018870      -0.005491      -0.057617       0.001157      -0.074081       0.009496      -0.079146       0.033856       0.045290             10.330159      13.864284       0.640692      -4.533316       6.074916      -0.019294      11.051277          -0.000006
           94              O       4.079451       3.258346       9.947770      -0.560610      38.599407 0.57816045E+03  0.14180100E+05                                 9.149242                            7.495960       0.174574       2.106967                    0.996020      27.930885      74.613742       0.685232       0.364450      -1.132583      -0.003423      -0.010777       0.025275       0.027689      -0.003190       0.065856      -0.000822      -0.071569      -0.001665      -0.086200       0.035630       0.050570             10.530037      13.960867       0.624268       4.932392       6.119507       0.031279      11.509739          -0.000006
           95              O       1.888270       5.158028      12.193361      -0.564845      36.497035 0.57754765E+03  0.14114074E+05                                 8.687534                            7.422147       0.463469       2.200883                    0.997502      27.644155      72.914515       0.700711       0.357686      -1.141708       0.001318      -0.004255      -0.024147       0.024554       0.019480       0.017599      -0.057250       0.058387       0.000995      -0.079947       0.034927       0.045020              9.684624       6.513174      -1.289864       0.890842      12.092427      -3.646077      10.448271          -0.000004
           96              O       1.936297       5.140597       9.985712      -0.571815      37.310074 0.57455553E+03  0.14065556E+05                                 8.887325                            7.446792       0.237047       2.116136                    0.998038      28.128663      75.000742       0.691263       0.361941      -1.134872      -0.003643      -0.003108       0.032258       0.032612       0.015364      -0.013667       0.056992       0.067606      -0.052818      -0.081811       0.035781       0.046029             10.016715       6.806084      -1.618550      -1.338704      12.867185       4.216349      10.376874          -0.000006
           97              O       2.284549       1.157772      12.052836      -0.567953      35.653191 0.53889918E+03  0.12958479E+05                                 8.593285                            7.149561       0.315887       2.141837                    0.998450      27.819793      73.062634       0.716106       0.355699      -1.141979      -0.002676      -0.003584      -0.023418       0.023842       0.014404      -0.010791       0.064414       0.082426      -0.029961      -0.091193       0.042540       0.048653              9.877945       5.687226      -1.329895      -0.778497      14.607004       4.473053       9.339604          -0.000007
           98              O       2.268697       1.124324       9.819893      -0.554460      33.844714 0.50672386E+03  0.12009181E+05                                 8.295978                            6.930839       0.348358       2.157153                    0.998684      27.489449      71.877849       0.726997       0.355493      -1.141146      -0.002306       0.002481       0.030834       0.031020       0.011289       0.008971      -0.061842       0.065970      -0.047302      -0.084106       0.040865       0.043242              9.458574       5.451199      -1.224818       0.806079      13.684528      -4.051139       9.239996          -0.000006
           99              O       0.119803       3.014198      12.168067      -0.544831      35.944707 0.52792469E+03  0.12645346E+05                                 8.677662                            7.120466       0.207832       2.121823                    0.997295      27.348999      71.981837       0.710021       0.360144      -1.137008       0.004945      -0.006205      -0.022449       0.023810       0.000944       0.061422       0.001938      -0.083295      -0.016619      -0.085854       0.040341       0.045513              9.936593      13.710626      -0.195279       4.429649       5.562776      -0.168307      10.536376          -0.000001
          100              O       0.120493       3.031855       9.940744      -0.560190      37.275275 0.54570552E+03  0.13180822E+05                                 8.904378                            7.240766       0.214487       2.117989                    0.996975      27.731882      73.310731       0.703850       0.360282      -1.136824       0.004357      -0.006940       0.029370       0.030492       0.005172      -0.068031      -0.000129      -0.073241      -0.006299      -0.089021       0.037033       0.051987             10.288712      14.111070      -0.120838      -4.895990       5.692437       0.083714      11.062629          -0.000005
          101              O       4.558723       6.795305       1.870389      -0.548265      37.829596 0.57481603E+03  0.14077889E+05                                 9.029873                            7.483848       0.129196       2.096654                    0.996008      27.722854      74.009229       0.684455       0.365386      -1.131837       0.003007       0.008552       0.016550       0.018870      -0.005491      -0.057617       0.001157      -0.074082       0.009496      -0.079146       0.033856       0.045290             10.330158      13.864280       0.640692      -4.533315       6.074915      -0.019294      11.051277          -0.000006
          102              O       4.559337       6.828692       4.104738      -0.560610      38.599409 0.57816050E+03  0.14180102E+05                                 9.149242                            7.495960       0.174573       2.106967                    0.996020      27.930887      74.613750       0.685232       0.364450      -1.132583       0.003423       0.010776      -0.025275       0.027689      -0.003190       0.065856      -0.000822      -0.071569      -0.001665      -0.086200       0.035630       0.050570             10.530038      13.960866       0.624268       4.932392       6.119507       0.031279      11.509740          -0.000006
          103              O       6.750518       4.929010       1.859147      -0.564845      36.497022 0.57754740E+03  0.14114066E+05                                 8.687532                            7.422145       0.463469       2.200883                    0.997502      27.644150      72.914494       0.700711       0.357686      -1.141708      -0.001318       0.004255       0.024146       0.024554       0.019480       0.017600      -0.057250       0.058386       0.000995      -0.079947       0.034927       0.045020              9.684621       6.513172      -1.289864       0.890842      12.092423      -3.646076      10.448268          -0.000004
          104              O       6.702491       4.946441       4.066796      -0.571815      37.310077 0.57455559E+03  0.14065558E+05                                 8.887325                            7.446792       0.237047       2.116136                    0.998038      28.128665      75.000748       0.691263       0.361941      -1.134872       0.003643       0.003108      -0.032258       0.032611       0.015364      -0.013667       0.056992       0.067606      -0.052818      -0.081811       0.035781       0.046029             10.016715       6.806085      -1.618550      -1.338705      12.867185       4.216349      10.376875          -0.000006
          105              O       6.354239       8.929266       1.999672      -0.567952      35.653187 0.53889912E+03  0.12958477E+05                                 8.593284                            7.149561       0.315887       2.141837                    0.998450      27.819792      73.062630       0.716106       0.355699      -1.141979       0.002676       0.003585       0.023418       0.023842       0.014404      -0.010791       0.064414       0.082426      -0.029961      -0.091193       0.042540       0.048653              9.877944       5.687225      -1.329895      -0.778497      14.607002       4.473053       9.339603          -0.000007
          106              O       6.370091       8.962714       4.232615      -0.554459      33.844705 0.50672370E+03  0.12009176E+05                                 8.295976                            6.930837       0.348358       2.157153                    0.998684      27.489450      71.877845       0.726997       0.355493      -1.141146       0.002306      -0.002481      -0.030834       0.031020       0.011289       0.008971      -0.061842       0.065970      -0.047302      -0.084106       0.040865       0.043241              9.458571       5.451198      -1.224817       0.806078      13.684522      -4.051138       9.239994          -0.000007
          107              O       8.518985       7.072840       1.884441      -0.544831      35.944700 0.52792459E+03  0.12645343E+05                                 8.677660                            7.120465       0.207832       2.121823                    0.997295      27.348999      71.981832       0.710021       0.360144      -1.137008      -0.004945       0.006205       0.022449       0.023810       0.000944       0.061422       0.001938      -0.083295      -0.016619      -0.085854       0.040341       0.045513              9.936590      13.710622      -0.195279       4.429647       5.562775      -0.168307      10.536374          -0.000001
          108              O       8.518295       7.055183       4.111764      -0.560190      37.275269 0.54570544E+03  0.13180819E+05                                 8.904376                            7.240765       0.214487       2.117989                    0.996975      27.731883      73.310729       0.703850       0.360281      -1.136824      -0.004357       0.006940      -0.029370       0.030492       0.005172      -0.068031      -0.000129      -0.073241      -0.006299      -0.089021       0.037033       0.051987             10.288709      14.111065      -0.120838      -4.895989       5.692436       0.083714      11.062627          -0.000005

******************************************************
Auxiliary information for the entire system
The total spin magnetic moment of the unit cell is   -0.000134
The total net atomic charge of the unit cell is   -0.000003
Accuracy of reproducing the electrostatic potential in the unit cell:
  The inner radius (bohr) =    5.0000
  The outer radius (bohr) =   12.0000
  Valid grid points have density less than (e/(bohr^3)) =    0.0001
  The number of valid grid points were=        46512
  The rms potential error without charges in kcal/mol is=      3.30820
  The rms potential error with partial charges in kcal/mol is=      0.47237
  The RRMSE value at monopole order=      0.14279
  The rms potential error with partial charges and cloud penetration in kcal/mol is=      0.45631
  The RRMSE value at monopole order with cloud penetration is=      0.13793
  The rms potential error with partial charges and atomic dipoles in kcal/mol is=      0.50856
  The RRMSE value at dipole order=      0.15373
  The rms potential error with partial charges, atomic dipoles and cloud penetration in kcal/mol is=      0.48601
  The RRMSE value at dipole order with cloud penetration=      0.14691

******************************************************
The electron densities and ab initio electrostatic potential were computed in VASP using the PBE functional and
projector augmented wave method. See the main text of the journal article for a description of computational details.
The atomic charges, dipoles, and quadrupoles were computed with the DDEC6 method as described in
(a) T. A. Manz and N. Gabaldon Limas, RSC Adv. 6 (2016) 47771-47801 DOI: 10.1039/c6ra04656h
(b) N. Gabaldon Limas and T. A. Manz, RSC Adv. 8 (2018) 2678-2707 DOI: 10.1039/c7ra11829e.
For each atom in the material, the electron cloud parameters were fit to the spherically averaged atom-in-material
electron density using radial positions for which this density was between 10^-4 and 10^-2 electrons per cubic bohr.
The polarizabilities, dispersion coefficients, and quantum Drude oscillator (QDO) parameters were fit using the MCLF method.
The magnetic structure of the system was optimized in VASP from the default ferromagnetic initial guess using spin polarization.
The atomic spin moments (ASMs) were computed on this optimized magnetic structure using the DDEC6 partition as inputs
to the method of T. A. Manz and D. S. Sholl, J. Chem. Theory Comput. 7 (2011) 4146-4164 DOI: 10.1021/ct200539n.
The RMSE and RRMSE were computed using a uniform grid with Ewald summation.
