# Supplementary material for: A collection of forcefield precursors for metal–organic frameworks
Source: RSC Adv. 2019 Nov 13;9(63):36492–507. doi: 10.1039/c9ra07327b (PMC9075174; doi:10.1039/c9ra07327b)
Supplement: RA-009-C9RA07327B-s4471 [file RA-009-C9RA07327B-s4471.xyz]

   66
jmolscript: load "" {1 1 1} spacegroup "x,y,z" unitcell [{      7.753000     0.000000     0.000000 }, {      1.828612    10.296890     0.000000 }, {      0.914305     5.148464     9.948040 }]
Zn     1.968806     6.179267     0.000000     0.854122
Zn     7.612806     4.117623     0.000000     0.854121
H      6.639235     3.699681     4.245823     0.124048
H      9.319654    13.200625     6.171764     0.106659
H      5.851797    11.411027     7.184474     0.123289
H      2.942376     6.597226     4.245823     0.124375
H      2.090569     7.393179     6.171764     0.106587
H      5.558425     9.182780     7.184474     0.123195
H      3.856682    11.745673     5.702217     0.124048
H      1.176263     2.244729     3.776276     0.106659
H      4.644120     4.034327     2.763566     0.123289
H      7.553541     8.848128     5.702217     0.124375
H      8.405348     8.052175     3.776276     0.106587
H      4.937492     6.262574     2.763566     0.123196
H      1.931486     9.300151     0.000000     0.094974
H      1.660413     0.736228     0.000000     0.126644
H      6.490433     8.336362     0.000000     0.129200
H      4.933669     6.603396     0.000000     0.111343
H      7.650126     0.996739     0.000000     0.094974
H      7.921199     9.560662     0.000000     0.126645
H      3.091179     1.960528     0.000000     0.129200
H      4.647943     3.693494     0.000000     0.111344
C      4.710576     2.980958     4.506462     0.085367
C      6.092118     3.203372     4.826789    -0.135485
C      8.426558    12.995716     5.958876    -0.110680
C      6.364355    11.931019     6.593561    -0.172249
C      7.705362    12.174026     6.858179    -0.031222
C      8.304716    11.532532     8.049954     0.602699
C      4.871035     7.315949     4.506462     0.086862
C      3.489493     7.093537     4.826789    -0.137259
C      2.983665     7.598087     5.958876    -0.108599
C      5.045868     8.662786     6.593561    -0.172594
C      3.704860     8.419780     6.858179    -0.033253
C      3.105507     9.061279     8.049954     0.604819
C      5.785341    12.464396     5.441578     0.085362
C      4.403799    12.241982     5.121251    -0.135486
C      2.069359     2.449638     3.989164    -0.110680
C      4.131562     3.514335     3.354479    -0.172252
C      2.790555     3.271328     3.089861    -0.031221
C      2.191201     3.912822     1.898086     0.602698
C      5.624882     8.129405     5.441578     0.086857
C      7.006424     8.351817     5.121251    -0.137259
C      7.512252     7.847267     3.989164    -0.108599
C      5.450049     6.782568     3.354479    -0.172597
C      6.791057     7.025574     3.089861    -0.033252
C      7.390410     6.384075     1.898086     0.604819
C      2.851319     9.105540     0.000000     0.095930
C      3.780158    10.140377     0.000000    -0.174822
C      5.140003     9.852064     0.000000     0.126072
C      5.570599     8.530973     0.000000    -0.171404
C      4.641943     7.497166     0.000000     0.105033
C      6.730293     1.191350     0.000000     0.095930
C      5.801454     0.156513     0.000000    -0.174822
C      4.441609     0.444826     0.000000     0.126072
C      4.011013     1.765917     0.000000    -0.171404
C      4.939669     2.799724     0.000000     0.105033
N      3.281916     7.784449     0.000000    -0.215745
N      6.299696     2.512441     0.000000    -0.215745
O      9.369140    12.029873     8.493637    -0.575398
O      7.766043    10.516230     8.549346    -0.557431
O      2.041082     8.563940     8.493637    -0.577253
O      3.644179    10.077583     8.549346    -0.557817
O      1.126777     3.415481     1.454403    -0.575398
O      2.729874     4.929124     1.398694    -0.557431
O      8.454835     6.881414     1.454403    -0.577253
O      6.851738     5.367771     1.398694    -0.557817

The following XYZ coordinates are in angstroms. Other properties are in atomic units.
The sperically averaged electron density of each atom fit to a function of the form exp(a - br)
eigen_1, eigen_2 and eigen_3 are the three eigenvalues of traceless quadrupole moment tensor
  atom number  atomic symbol              X              Y              Z     net charge C6 coefficient C8 coefficient C10 coefficient fluctuating dipole atomic polarizability isotropic forcefield polarizability              a              b squared Pearson coefficient          <r^3>          <r^4>         wp_QDO          m_QDO          q_QDO       dipole_x       dipole_y       dipole_z         dipole            Qxy            Qxz            Qyz     Q(x^2-y^2)  Q(3z^2 - R^2)        eigen_1        eigen_2        eigen_3 static polarizability      alpha(xx)      alpha(xy)      alpha(xz)      alpha(yy)      alpha(yz)      alpha(zz) atomic spin moment
            1             Zn       1.968806       6.179267       0.000000       0.854122      98.609462 0.18922265E+04  0.60527368E+05                                18.071676                           14.806247       0.296419       1.946878                    0.996477      47.197252     130.199138       0.440737       0.434458      -1.117830       0.020118       0.002559      -0.000167       0.020281      -0.081692      -0.000097       0.000530       0.049777       0.152232      -0.110772       0.050728       0.060044             21.428780      20.187566      -0.951081      -0.002079      21.791644       0.001426      22.307129          -0.000010
            2             Zn       7.612806       4.117623       0.000000       0.854121      98.609490 0.18922272E+04  0.60527395E+05                                18.071681                           14.806251       0.296419       1.946878                    0.996477      47.197263     130.199183       0.440737       0.434458      -1.117830      -0.020118      -0.002559       0.000167       0.020281      -0.081692      -0.000097       0.000530       0.049777       0.152232      -0.110772       0.050728       0.060044             21.428786      20.187572      -0.951081      -0.002079      21.791651       0.001426      22.307135          -0.000010
            3              H       6.639235       3.699681       4.245823       0.124048       0.984698 0.70996778E+01  0.68156269E+02                                 1.681567                            1.595026      -0.966504       2.430388                    0.997455       3.483024       9.880250       0.474800       1.343779      -0.695118       0.023836       0.019160      -0.024118       0.038948       0.009059       0.001906      -0.008736       0.019149       0.009225      -0.018361       0.006363       0.011998              1.702561       1.727233       0.231593      -0.282174       1.621621      -0.369964       1.758830          -0.000001
            4              H       9.319654      13.200625       6.171764       0.106659       1.170731 0.88347945E+01  0.88519164E+02                                 1.797153                            1.708072      -1.196646       2.305029                    0.995259       3.600253      10.035927       0.493649       1.238360      -0.717951       0.035470       0.011700       0.007126       0.038024       0.008982       0.001821      -0.006546       0.009407      -0.015299      -0.013058       0.000159       0.012899              1.815669       2.394144       0.137221       0.198508       1.443190      -0.032140       1.609672          -0.000003
            5              H       5.851797      11.411027       7.184474       0.123289       0.959043 0.70250400E+01  0.68276064E+02                                 1.732966                            1.646405      -1.501763       2.172544                    0.991846       3.931427      11.783380       0.435542       1.446958      -0.672244      -0.021251      -0.020197       0.020549       0.035802       0.002644      -0.001714      -0.006558       0.011293       0.001298      -0.010107       0.002163       0.007943              1.767686       1.674365       0.247742      -0.181406       1.767314      -0.313886       1.861379           0.000001
            6              H       2.942376       6.597226       4.245823       0.124375       0.982765 0.70849377E+01  0.67998550E+02                                 1.681606                            1.595156      -0.980036       2.425893                    0.997348       3.481365       9.883439       0.473850       1.346796      -0.694534      -0.023824      -0.019169      -0.023913       0.038818       0.008685      -0.001638       0.008797       0.018847       0.009248      -0.018032       0.006269       0.011763              1.702576       1.727291       0.231410       0.281951       1.621635       0.369794       1.758803          -0.000001
            7              H       2.090569       7.393179       6.171764       0.106587       1.171549 0.88401823E+01  0.88573261E+02                                 1.796655                            1.707513      -1.193550       2.305815                    0.995350       3.600887      10.032747       0.494273       1.236796      -0.718286      -0.035436      -0.011571       0.007485       0.038021       0.009185      -0.001768       0.006521       0.009459      -0.015621      -0.013132      -0.000020       0.013152              1.815193       2.393816       0.137265      -0.198587       1.442703       0.032053       1.609061          -0.000003
            8              H       5.558425       9.182780       7.184474       0.123195       0.957826 0.70139312E+01  0.68136785E+02                                 1.731190                            1.644892      -1.500735       2.173406                    0.991884       3.927825      11.767427       0.435854       1.446587      -0.672330       0.021364       0.020392       0.020834       0.036143       0.002662       0.001404       0.006395       0.011542       0.001201      -0.010083       0.002372       0.007712              1.765811       1.672724       0.247236       0.180963       1.765460       0.313154       1.859249           0.000001
            9              H       3.856682      11.745673       5.702217       0.124048       0.984698 0.70996772E+01  0.68156261E+02                                 1.681567                            1.595025      -0.966504       2.430388                    0.997455       3.483024       9.880249       0.474800       1.343779      -0.695118      -0.023836      -0.019160       0.024118       0.038948       0.009059       0.001906      -0.008736       0.019149       0.009225      -0.018361       0.006363       0.011998              1.702561       1.727232       0.231593      -0.282174       1.621621      -0.369963       1.758830          -0.000001
           10              H       1.176263       2.244729       3.776276       0.106659       1.170731 0.88347954E+01  0.88519179E+02                                 1.797153                            1.708072      -1.196647       2.305029                    0.995259       3.600253      10.035929       0.493649       1.238361      -0.717951      -0.035470      -0.011700      -0.007126       0.038024       0.008982       0.001821      -0.006546       0.009407      -0.015299      -0.013058       0.000159       0.012899              1.815669       2.394145       0.137221       0.198508       1.443190      -0.032140       1.609673          -0.000003
           11              H       4.644120       4.034327       2.763566       0.123289       0.959041 0.70250273E+01  0.68275912E+02                                 1.732964                            1.646404      -1.501762       2.172544                    0.991846       3.931424      11.783370       0.435542       1.446959      -0.672244       0.021251       0.020197      -0.020549       0.035802       0.002644      -0.001714      -0.006558       0.011293       0.001298      -0.010107       0.002163       0.007943              1.767684       1.674363       0.247742      -0.181406       1.767312      -0.313885       1.861378           0.000001
           12              H       7.553541       8.848128       5.702217       0.124375       0.982765 0.70849384E+01  0.67998556E+02                                 1.681606                            1.595156      -0.980035       2.425893                    0.997348       3.481365       9.883438       0.473850       1.346795      -0.694534       0.023824       0.019169       0.023913       0.038818       0.008685      -0.001638       0.008797       0.018847       0.009248      -0.018032       0.006269       0.011763              1.702576       1.727291       0.231410       0.281951       1.621635       0.369794       1.758803          -0.000001
           13              H       8.405348       8.052175       3.776276       0.106587       1.171549 0.88401832E+01  0.88573275E+02                                 1.796655                            1.707513      -1.193551       2.305815                    0.995350       3.600887      10.032749       0.494273       1.236796      -0.718286       0.035436       0.011571      -0.007485       0.038021       0.009185      -0.001768       0.006521       0.009459      -0.015621      -0.013132      -0.000020       0.013152              1.815194       2.393816       0.137265      -0.198587       1.442703       0.032053       1.609062          -0.000003
           14              H       4.937492       6.262574       2.763566       0.123196       0.957824 0.70139199E+01  0.68136651E+02                                 1.731189                            1.644891      -1.500734       2.173406                    0.991884       3.927822      11.767417       0.435854       1.446588      -0.672330      -0.021364      -0.020392      -0.020834       0.036143       0.002662       0.001404       0.006395       0.011542       0.001201      -0.010083       0.002372       0.007712              1.765810       1.672722       0.247236       0.180962       1.765459       0.313153       1.859248           0.000001
           15              H       1.931486       9.300151       0.000000       0.094974       1.110886 0.73531542E+01  0.71556610E+02                                 1.844116                            1.629621      -1.262546       2.271945                    0.993581       3.845230      11.157024       0.464728       1.354349      -0.690411      -0.043414       0.008921       0.000106       0.044321      -0.000073      -0.000036      -0.000270       0.003182      -0.029968      -0.009995       0.003407       0.006587              1.967465       2.917214      -0.356063       0.000008       1.675615      -0.000004       1.309565          -0.000000
           16              H       1.660413       0.736228       0.000000       0.126644       0.964387 0.67032941E+01  0.63991300E+02                                 1.704412                            1.580421      -1.313119       2.265567                    0.993227       3.708686      10.795355       0.459182       1.397296      -0.682363      -0.009586       0.035950       0.000114       0.037206      -0.003649      -0.000040      -0.000105      -0.005008      -0.030776      -0.010259       0.000704       0.009555              1.760529       1.825478      -0.178801       0.000008       2.198690      -0.000007       1.257417           0.000002
           17              H       6.490433       8.336362       0.000000       0.129200       0.872145 0.62688020E+01  0.59271470E+02                                 1.637470                            1.563941      -1.348947       2.251735                    0.993095       3.779757      11.208190       0.442749       1.463145      -0.669748       0.034882      -0.008694      -0.000145       0.035950      -0.001289       0.000084       0.000083       0.003034      -0.035622      -0.011875       0.003947       0.007928              1.667485       2.099570      -0.066378       0.000009       1.586247      -0.000001       1.316639           0.000004
           18              H       4.933669       6.603396       0.000000       0.111343       0.940605 0.65126758E+01  0.61825632E+02                                 1.688440                            1.567801      -1.230179       2.302219                    0.994696       3.719995      10.855810       0.455872       1.415318      -0.679072       0.018128      -0.046419      -0.000003       0.049833       0.000760      -0.000114       0.000023      -0.012221      -0.046720      -0.015574       0.001630       0.013945              1.764478       1.524816      -0.234632      -0.000005       2.308972       0.000001       1.459648          -0.000001
           19              H       7.650126       0.996739       0.000000       0.094974       1.110885 0.73531496E+01  0.71556557E+02                                 1.844116                            1.629620      -1.262545       2.271945                    0.993581       3.845229      11.157021       0.464728       1.354350      -0.690411       0.043414      -0.008921      -0.000106       0.044321      -0.000073      -0.000036      -0.000270       0.003182      -0.029968      -0.009995       0.003407       0.006587              1.967464       2.917213      -0.356063       0.000008       1.675615      -0.000004       1.309564          -0.000000
           20              H       7.921199       9.560662       0.000000       0.126645       0.964387 0.67032928E+01  0.63991281E+02                                 1.704412                            1.580420      -1.313119       2.265568                    0.993227       3.708685      10.795350       0.459182       1.397295      -0.682363       0.009586      -0.035950      -0.000114       0.037206      -0.003649      -0.000040      -0.000105      -0.005008      -0.030776      -0.010259       0.000704       0.009555              1.760528       1.825477      -0.178801       0.000008       2.198689      -0.000007       1.257417           0.000002
           21              H       3.091179       1.960528       0.000000       0.129200       0.872145 0.62688029E+01  0.59271479E+02                                 1.637470                            1.563941      -1.348947       2.251735                    0.993095       3.779757      11.208189       0.442749       1.463145      -0.669748      -0.034882       0.008694       0.000145       0.035950      -0.001289       0.000084       0.000083       0.003034      -0.035622      -0.011875       0.003947       0.007928              1.667485       2.099570      -0.066378       0.000009       1.586247      -0.000001       1.316639           0.000005
           22              H       4.647943       3.693494       0.000000       0.111344       0.940604 0.65126670E+01  0.61825527E+02                                 1.688439                            1.567800      -1.230177       2.302219                    0.994696       3.719992      10.855799       0.455872       1.415317      -0.679072      -0.018128       0.046419       0.000003       0.049833       0.000760      -0.000114       0.000023      -0.012221      -0.046720      -0.015574       0.001630       0.013945              1.764477       1.524814      -0.234631      -0.000005       2.308970       0.000001       1.459647          -0.000001
           23              C       4.710576       2.980958       4.506462       0.085367      33.933435 0.41548531E+03  0.96284691E+04                                 9.209958                            6.872503      -0.053889       1.997698                    0.999236      26.462302      74.778146       0.620011       0.426290      -1.061229       0.001429       0.009466      -0.007667       0.012265       0.001291       0.015399      -0.007856       0.031668      -0.004573      -0.020639      -0.004961       0.025600             10.714650      12.100799      -0.280625       4.264155       7.168322      -4.089296      12.874829           0.000011
           24              C       6.092118       3.203372       4.826789      -0.135485      33.205676 0.43841035E+03  0.10336696E+05                                 8.962213                            6.993897       0.180323       2.032607                    0.999695      29.341669      84.689661       0.620892       0.418397      -1.062112      -0.009441      -0.002843       0.002764       0.010240       0.009131      -0.013938      -0.004245      -0.008276       0.008596      -0.017242      -0.001175       0.018417              9.917314      11.533869       0.117376       2.865886       6.822368      -3.482428      11.395705           0.000005
           25              C       8.426558      12.995716       5.958876      -0.110680      32.734362 0.42579420E+03  0.99862610E+04                                 8.897551                            6.907625       0.020069       1.974633                    0.999684      29.508636      85.505835       0.621461       0.420232      -1.058822      -0.029859      -0.012545       0.006416       0.033016       0.008911      -0.005050       0.010730       0.020210      -0.077798      -0.030593       0.004136       0.026457              9.872692       9.749002       0.485295       1.683070       7.422913      -4.391094      12.446162           0.000004
           26              C       6.364355      11.931019       6.593561      -0.172249      37.864346 0.50109377E+03  0.12281635E+05                                 9.989413                            7.619611      -0.195395       1.900507                    0.998756      31.205965      93.454738       0.575163       0.434488      -1.046517       0.000876       0.001401      -0.015557       0.015644       0.005711      -0.025660       0.013082      -0.029552      -0.072167      -0.043979       0.013996       0.029983             11.547172      12.918219      -0.296053       4.727779       7.831743      -3.797078      13.891556           0.000007
           27              C       7.705362      12.174026       6.858179      -0.031222      38.595309 0.45552191E+03  0.10759556E+05                                 9.867272                            7.072513       0.030359       2.009346                    0.999363      27.540833      77.570568       0.629726       0.411784      -1.074665       0.000448       0.024304      -0.047651       0.053493       0.009759       0.007049       0.008292      -0.004799      -0.043591      -0.017901      -0.002774       0.020675             11.966071      11.946601      -0.369497       4.039319       8.554307      -5.425379      15.397304           0.000004
           28              C       8.304716      11.532532       8.049954       0.602699      22.702506 0.24639737E+03  0.51053143E+04                                 7.502771                            5.629222      -0.114376       2.022637                    0.999431      22.490723      63.877731       0.612954       0.482272      -1.009945       0.030892      -0.036239       0.046114       0.066288      -0.034268      -0.064473       0.056882       0.015595      -0.003692      -0.070879      -0.034280       0.105158              8.863187       8.339384      -0.007647       3.384265       7.791596      -3.072423      10.458580           0.000004
           29              C       4.871035       7.315949       4.506462       0.086862      33.861194 0.41438023E+03  0.95969211E+04                                 9.200710                            6.865880      -0.059535       1.996409                    0.999256      26.422005      74.652691       0.619938       0.426604      -1.060984      -0.001127      -0.010227      -0.008140       0.013119       0.003653      -0.014074       0.008389       0.032477      -0.008835      -0.021855      -0.002993       0.024848             10.704113      12.089912      -0.280349      -4.259991       7.161011       4.084232      12.861415           0.000011
           30              C       3.489493       7.093537       4.826789      -0.137259      33.290062 0.43983706E+03  0.10378716E+05                                 8.976064                            7.004189       0.180240       2.031917                    0.999691      29.388072      84.856663       0.620582       0.418268      -1.062198       0.009328       0.003694       0.002920       0.010449       0.009755       0.015089       0.004756      -0.009555       0.008595      -0.018724      -0.001198       0.019921              9.933302      11.552041       0.116268      -2.872451       6.832696       3.488916      11.415169           0.000005
           31              C       2.983665       7.598087       5.958876      -0.108599      32.656968 0.42451756E+03  0.99486266E+04                                 8.883415                            6.896975       0.022699       1.975938                    0.999682      29.464835      85.339716       0.621993       0.420197      -1.058867       0.030767       0.012994       0.006688       0.034061       0.010266       0.007247      -0.009518       0.019323      -0.080685      -0.031418       0.003707       0.027711              9.856787       9.734230       0.484959      -1.680001       7.411091       4.382834      12.425040           0.000004
           32              C       5.045868       8.662786       6.593561      -0.172594      37.916596 0.50195315E+03  0.12308348E+05                                 9.999210                            7.626773      -0.195243       1.900237                    0.998728      31.234804      93.571970       0.574804       0.434560      -1.046442      -0.000954      -0.000816      -0.015610       0.015660       0.003214       0.026621      -0.012325      -0.030047      -0.071138      -0.044008       0.013894       0.030115             11.559200      12.933505      -0.297974      -4.736670       7.838145       3.799695      13.905949           0.000007
           33              C       3.704860       8.419780       6.858179      -0.033253      38.696934 0.45688636E+03  0.10800672E+05                                 9.885723                            7.084080       0.030024       2.008670                    0.999369      27.586942      77.751593       0.629033       0.411898      -1.074509      -0.000226      -0.024358      -0.046103       0.052142       0.009022      -0.006903      -0.009330      -0.004739      -0.046198      -0.019127      -0.001626       0.020752             11.990272      11.969890      -0.372481      -4.051680       8.569793       5.437508      15.431133           0.000004
           34              C       3.105507       9.061279       8.049954       0.604819      22.670394 0.24596451E+03  0.50942400E+04                                 7.496871                            5.624828      -0.111865       2.023671                    0.999365      22.471190      63.814566       0.613087       0.482367      -1.009869      -0.031738       0.035504       0.046559       0.066600      -0.033204       0.064531      -0.056800       0.016427      -0.004222      -0.071366      -0.033181       0.104546              8.856244       8.333516      -0.007419      -3.381223       7.785356       3.069494      10.449859           0.000003
           35              C       5.785341      12.464396       5.441578       0.085362      33.933504 0.41548628E+03  0.96284974E+04                                 9.209971                            6.872511      -0.053890       1.997697                    0.999236      26.462336      74.778269       0.620010       0.426290      -1.061229      -0.001429      -0.009466       0.007667       0.012265       0.001291       0.015399      -0.007856       0.031668      -0.004573      -0.020639      -0.004962       0.025600             10.714666      12.100816      -0.280627       4.264164       7.168332      -4.089303      12.874849           0.000011
           36              C       4.403799      12.241982       5.121251      -0.135486      33.205674 0.43841031E+03  0.10336695E+05                                 8.962214                            6.993897       0.180322       2.032606                    0.999695      29.341669      84.689668       0.620892       0.418397      -1.062112       0.009442       0.002843      -0.002764       0.010240       0.009131      -0.013938      -0.004244      -0.008276       0.008596      -0.017242      -0.001175       0.018417              9.917314      11.533869       0.117376       2.865887       6.822368      -3.482428      11.395705           0.000005
           37              C       2.069359       2.449638       3.989164      -0.110680      32.734364 0.42579424E+03  0.99862621E+04                                 8.897552                            6.907625       0.020069       1.974633                    0.999684      29.508637      85.505838       0.621461       0.420232      -1.058822       0.029859       0.012545      -0.006416       0.033016       0.008911      -0.005050       0.010730       0.020209      -0.077798      -0.030593       0.004136       0.026457              9.872693       9.749003       0.485295       1.683071       7.422913      -4.391094      12.446162           0.000004
           38              C       4.131562       3.514335       3.354479      -0.172252      37.864411 0.50109485E+03  0.12281668E+05                                 9.989426                            7.619621      -0.195397       1.900506                    0.998756      31.205997      93.454870       0.575163       0.434488      -1.046517      -0.000876      -0.001401       0.015557       0.015644       0.005711      -0.025660       0.013082      -0.029552      -0.072167      -0.043979       0.013996       0.029983             11.547188      12.918236      -0.296055       4.727788       7.831752      -3.797083      13.891575           0.000007
           39              C       2.790555       3.271328       3.089861      -0.031221      38.595281 0.45552155E+03  0.10759545E+05                                 9.867266                            7.072509       0.030360       2.009346                    0.999363      27.540822      77.570524       0.629726       0.411784      -1.074665      -0.000448      -0.024304       0.047651       0.053493       0.009759       0.007049       0.008292      -0.004799      -0.043591      -0.017901      -0.002774       0.020675             11.966064      11.946594      -0.369496       4.039315       8.554302      -5.425376      15.397295           0.000004
           40              C       2.191201       3.912822       1.898086       0.602698      22.702508 0.24639740E+03  0.51053150E+04                                 7.502772                            5.629223      -0.114377       2.022637                    0.999431      22.490725      63.877742       0.612954       0.482272      -1.009945      -0.030892       0.036239      -0.046114       0.066288      -0.034268      -0.064473       0.056882       0.015595      -0.003692      -0.070879      -0.034280       0.105158              8.863188       8.339385      -0.007648       3.384266       7.791597      -3.072424      10.458582           0.000004
           41              C       5.624882       8.129405       5.441578       0.086857      33.861263 0.41438121E+03  0.95969499E+04                                 9.200723                            6.865889      -0.059536       1.996408                    0.999256      26.422039      74.652816       0.619938       0.426604      -1.060984       0.001127       0.010226       0.008140       0.013119       0.003653      -0.014074       0.008389       0.032476      -0.008835      -0.021854      -0.002993       0.024848             10.704129      12.089929      -0.280350      -4.259999       7.161021       4.084239      12.861436           0.000011
           42              C       7.006424       8.351817       5.121251      -0.137259      33.290052 0.43983691E+03  0.10378712E+05                                 8.976063                            7.004189       0.180239       2.031916                    0.999691      29.388068      84.856656       0.620582       0.418269      -1.062198      -0.009328      -0.003694      -0.002920       0.010449       0.009755       0.015089       0.004756      -0.009555       0.008595      -0.018724      -0.001198       0.019921              9.933300      11.552039       0.116268      -2.872451       6.832695       3.488915      11.415167           0.000005
           43              C       7.512252       7.847267       3.989164      -0.108599      32.656970 0.42451760E+03  0.99486278E+04                                 8.883415                            6.896975       0.022699       1.975938                    0.999682      29.464836      85.339717       0.621993       0.420197      -1.058867      -0.030767      -0.012994      -0.006688       0.034061       0.010266       0.007247      -0.009518       0.019323      -0.080685      -0.031418       0.003707       0.027711              9.856787       9.734231       0.484959      -1.680001       7.411091       4.382833      12.425040           0.000004
           44              C       5.450049       6.782568       3.354479      -0.172597      37.916679 0.50195451E+03  0.12308390E+05                                 9.999226                            7.626785      -0.195245       1.900236                    0.998728      31.234846      93.572143       0.574803       0.434560      -1.046442       0.000954       0.000816       0.015610       0.015660       0.003214       0.026621      -0.012325      -0.030048      -0.071139      -0.044009       0.013894       0.030115             11.559220      12.933527      -0.297977      -4.736682       7.838157       3.799702      13.905974           0.000007
           45              C       6.791057       7.025574       3.089861      -0.033252      38.696897 0.45688587E+03  0.10800658E+05                                 9.885717                            7.084076       0.030024       2.008670                    0.999369      27.586927      77.751539       0.629033       0.411898      -1.074509       0.000226       0.024358       0.046103       0.052142       0.009022      -0.006903      -0.009330      -0.004740      -0.046199      -0.019127      -0.001626       0.020752             11.990264      11.969882      -0.372480      -4.051676       8.569788       5.437504      15.431123           0.000004
           46              C       7.390410       6.384075       1.898086       0.604819      22.670398 0.24596455E+03  0.50942411E+04                                 7.496872                            5.624829      -0.111866       2.023670                    0.999365      22.471192      63.814575       0.613086       0.482367      -1.009869       0.031738      -0.035504      -0.046559       0.066600      -0.033204       0.064531      -0.056800       0.016427      -0.004222      -0.071366      -0.033181       0.104546              8.856245       8.333517      -0.007420      -3.381223       7.785357       3.069494      10.449861           0.000003
           47              C       2.851319       9.105540       0.000000       0.095930      29.772901 0.35788296E+03  0.80291070E+04                                 8.484087                            6.393588       0.094952       2.047150                    0.999089      26.263105      74.200630       0.637383       0.428331      -1.054781       0.027021      -0.049363      -0.000023       0.056275      -0.007573       0.000778       0.000304       0.012115       0.093896      -0.025354      -0.005961       0.031314              9.687799      12.667598       0.500128       0.000004      12.093970      -0.000185       4.301828          -0.000006
           48              C       3.780158      10.140377       0.000000      -0.174822      35.702926 0.46037483E+03  0.10991492E+05                                 9.496381                            7.221151       0.087495       2.008673                    0.999020      29.640788      86.179322       0.603988       0.424749      -1.057786       0.013765      -0.006013      -0.000242       0.015023      -0.007975      -0.000371      -0.000538      -0.034802       0.079515      -0.032397       0.005879       0.026519             10.805383      15.402914       1.884581       0.000081      12.341025      -0.000141       4.672211           0.000002
           49              C       5.140003       9.852064       0.000000       0.126072      32.565462 0.37002742E+03  0.83183369E+04                                 8.924553                            6.448188       0.065065       2.048441                    0.998893      25.233580      69.904645       0.646593       0.421379      -1.065825      -0.020276       0.009985       0.000101       0.022601      -0.003027       0.000360       0.000323      -0.025529       0.058783      -0.022919       0.003317       0.019603             10.662673      14.092742       3.139538       0.000061      13.516995      -0.000091       4.378283           0.000006
           50              C       5.570599       8.530973       0.000000      -0.171404      34.751613 0.48278588E+03  0.11709423E+05                                 9.480221                            7.500619      -0.178491       1.926580                    0.997311      30.145958      89.460642       0.577902       0.436989      -1.046257       0.003416      -0.002892      -0.000008       0.004475      -0.001450      -0.000286      -0.000225       0.025126       0.083516      -0.026567      -0.001275       0.027842             10.682707      11.199231       2.022674       0.000093      15.679646      -0.000138       5.169244           0.000008
           51              C       4.641943       7.497166       0.000000       0.105033      28.476445 0.37509069E+03  0.85501858E+04                                 8.388820                            6.680215      -0.068664       2.003516                    0.997140      26.511594      76.538507       0.602270       0.446145      -1.039738      -0.042206       0.022027       0.000080       0.047608      -0.013473       0.000843       0.000520       0.007227       0.102700      -0.031079      -0.003171       0.034250              9.379859      11.436439       1.059973      -0.000004      11.681113       0.000002       5.022023           0.000009
           52              C       6.730293       1.191350       0.000000       0.095930      29.772899 0.35788293E+03  0.80291063E+04                                 8.484087                            6.393588       0.094952       2.047150                    0.999089      26.263103      74.200624       0.637383       0.428331      -1.054781      -0.027021       0.049363       0.000023       0.056275      -0.007573       0.000778       0.000304       0.012115       0.093897      -0.025354      -0.005961       0.031314              9.687798      12.667597       0.500128       0.000004      12.093969      -0.000185       4.301828          -0.000006
           53              C       5.801454       0.156513       0.000000      -0.174822      35.702930 0.46037490E+03  0.10991494E+05                                 9.496382                            7.221151       0.087495       2.008673                    0.999020      29.640790      86.179327       0.603988       0.424749      -1.057786      -0.013765       0.006013       0.000242       0.015023      -0.007974      -0.000371      -0.000538      -0.034801       0.079515      -0.032397       0.005879       0.026519             10.805383      15.402915       1.884581       0.000081      12.341024      -0.000141       4.672211           0.000002
           54              C       4.441609       0.444826       0.000000       0.126072      32.565461 0.37002742E+03  0.83183366E+04                                 8.924553                            6.448188       0.065065       2.048441                    0.998893      25.233580      69.904642       0.646593       0.421379      -1.065825       0.020276      -0.009985      -0.000101       0.022601      -0.003027       0.000360       0.000323      -0.025529       0.058783      -0.022919       0.003317       0.019603             10.662673      14.092741       3.139538       0.000061      13.516994      -0.000091       4.378283           0.000006
           55              C       4.011013       1.765917       0.000000      -0.171404      34.751614 0.48278589E+03  0.11709423E+05                                 9.480221                            7.500619      -0.178492       1.926580                    0.997311      30.145959      89.460644       0.577902       0.436989      -1.046257      -0.003415       0.002892       0.000008       0.004475      -0.001450      -0.000286      -0.000225       0.025126       0.083516      -0.026567      -0.001275       0.027842             10.682707      11.199231       2.022674       0.000093      15.679645      -0.000138       5.169244           0.000008
           56              C       4.939669       2.799724       0.000000       0.105033      28.476451 0.37509081E+03  0.85501892E+04                                 8.388822                            6.680217      -0.068664       2.003516                    0.997140      26.511597      76.538523       0.602269       0.446145      -1.039738       0.042206      -0.022027      -0.000080       0.047608      -0.013473       0.000843       0.000520       0.007227       0.102700      -0.031079      -0.003171       0.034250              9.379861      11.436443       1.059974      -0.000004      11.681115       0.000002       5.022025           0.000009
           57              N       3.281916       7.784449       0.000000      -0.215745      37.303555 0.51230517E+03  0.12260556E+05                                 9.240048                            7.254345       0.273124       2.135918                    0.997936      26.843494      72.169000       0.664394       0.385211      -1.110643       0.095682       0.115580       0.000165       0.150046      -0.072006      -0.000253      -0.000361       0.018477       0.017474      -0.075511       0.005827       0.069683             10.511388      13.028561       0.313313      -0.000215      13.328168      -0.000250       5.177434           0.000001
           58              N       6.299696       2.512441       0.000000      -0.215745      37.303546 0.51230502E+03  0.12260552E+05                                 9.240047                            7.254344       0.273124       2.135919                    0.997936      26.843490      72.168988       0.664394       0.385211      -1.110642      -0.095682      -0.115580      -0.000165       0.150046      -0.072006      -0.000253      -0.000362       0.018477       0.017475      -0.075511       0.005827       0.069683             10.511386      13.028559       0.313314      -0.000215      13.328166      -0.000250       5.177434           0.000001
           59              O       9.369140      12.029873       8.493637      -0.575398      38.746567 0.59922014E+03  0.14805606E+05                                 9.106681                            7.597515       0.277566       2.133441                    0.996674      28.145557      75.082966       0.686244       0.361233      -1.136863      -0.013852      -0.030466      -0.006651       0.034122      -0.008381       0.011474       0.067694       0.075613       0.005768      -0.090555       0.037135       0.053420             10.221879      13.176903       0.507060       4.959720       7.158068       0.003148      10.330666           0.000000
           60              O       7.766043      10.516230       8.549346      -0.557431      38.677382 0.60037885E+03  0.14830105E+05                                 9.098182                            7.607105       0.219691       2.127370                    0.995211      27.679555      73.646151       0.686029       0.361447      -1.137561       0.021669       0.016211       0.000941       0.027078      -0.007446      -0.061504      -0.013031      -0.075041      -0.019174      -0.084979       0.036981       0.047998             10.271139       7.487786       0.274434       0.598069      12.657116      -4.641562      10.668515          -0.000000
           61              O       2.041082       8.563940       8.493637      -0.577253      38.836764 0.60089428E+03  0.14858255E+05                                 9.122958                            7.609742       0.273449       2.131781                    0.996679      28.178105      75.213649       0.685430       0.361387      -1.136671       0.012688       0.029648      -0.006753       0.032949      -0.009203      -0.010889      -0.068460       0.075162       0.004595      -0.091221       0.037665       0.053556             10.241676      13.203437       0.505642      -4.972268       7.170148      -0.001295      10.351443           0.000000
           62              O       3.644179      10.077583       8.549346      -0.557817      38.654807 0.59991538E+03  0.14814987E+05                                 9.092914                            7.602568       0.220970       2.127961                    0.995199      27.671960      73.603690       0.686488       0.361295      -1.137743      -0.021482      -0.015908       0.001293       0.026762      -0.007058       0.061120       0.012314      -0.073800      -0.018904      -0.084075       0.036830       0.047244             10.265380       7.483463       0.275368      -0.597127      12.649592       4.639313      10.663086          -0.000000
           63              O       1.126777       3.415481       1.454403      -0.575398      38.746573 0.59922026E+03  0.14805609E+05                                 9.106681                            7.597515       0.277566       2.133442                    0.996674      28.145560      75.082977       0.686244       0.361233      -1.136863       0.013852       0.030466       0.006651       0.034122      -0.008381       0.011474       0.067694       0.075613       0.005768      -0.090555       0.037135       0.053420             10.221880      13.176905       0.507060       4.959720       7.158069       0.003148      10.330666          -0.000000
           64              O       2.729874       4.929124       1.398694      -0.557431      38.677383 0.60037887E+03  0.14830106E+05                                 9.098183                            7.607106       0.219691       2.127370                    0.995211      27.679555      73.646154       0.686029       0.361447      -1.137561      -0.021669      -0.016211      -0.000941       0.027078      -0.007446      -0.061504      -0.013031      -0.075041      -0.019174      -0.084979       0.036981       0.047998             10.271140       7.487786       0.274434       0.598069      12.657117      -4.641563      10.668516          -0.000000
           65              O       8.454835       6.881414       1.454403      -0.577253      38.836774 0.60089449E+03  0.14858261E+05                                 9.122960                            7.609743       0.273450       2.131781                    0.996679      28.178110      75.213666       0.685430       0.361387      -1.136671      -0.012688      -0.029648       0.006753       0.032949      -0.009203      -0.010889      -0.068460       0.075162       0.004595      -0.091221       0.037665       0.053557             10.241678      13.203440       0.505642      -4.972269       7.170149      -0.001295      10.351445           0.000000
           66              O       6.851738       5.367771       1.398694      -0.557817      38.654800 0.59991526E+03  0.14814983E+05                                 9.092913                            7.602567       0.220971       2.127961                    0.995199      27.671958      73.603681       0.686488       0.361295      -1.137743       0.021482       0.015908      -0.001293       0.026762      -0.007058       0.061120       0.012314      -0.073800      -0.018904      -0.084074       0.036830       0.047244             10.265379       7.483462       0.275368      -0.597126      12.649590       4.639312      10.663085          -0.000001

******************************************************
Auxiliary information for the entire system
The total spin magnetic moment of the unit cell is   0.000161
The total net atomic charge of the unit cell is   0.000000
Accuracy of reproducing the electrostatic potential in the unit cell:
  The inner radius (bohr) =    5.0000
  The outer radius (bohr) =   12.0000
  Valid grid points have density less than (e/(bohr^3)) =    0.0001
  The number of valid grid points were=         2508
  The rms potential error without charges in kcal/mol is=      1.96490
  The rms potential error with partial charges in kcal/mol is=      0.21827
  The RRMSE value at monopole order=      0.11108
  The rms potential error with partial charges and cloud penetration in kcal/mol is=      0.20936
  The RRMSE value at monopole order with cloud penetration is=      0.10655
  The rms potential error with partial charges and atomic dipoles in kcal/mol is=      0.27996
  The RRMSE value at dipole order=      0.14248
  The rms potential error with partial charges, atomic dipoles and cloud penetration in kcal/mol is=      0.24759
  The RRMSE value at dipole order with cloud penetration=      0.12601

******************************************************
The electron densities and ab initio electrostatic potential were computed in VASP using the PBE functional and
projector augmented wave method. See the main text of the journal article for a description of computational details.
The atomic charges, dipoles, and quadrupoles were computed with the DDEC6 method as described in
(a) T. A. Manz and N. Gabaldon Limas, RSC Adv. 6 (2016) 47771-47801 DOI: 10.1039/c6ra04656h
(b) N. Gabaldon Limas and T. A. Manz, RSC Adv. 8 (2018) 2678-2707 DOI: 10.1039/c7ra11829e.
For each atom in the material, the electron cloud parameters were fit to the spherically averaged atom-in-material
electron density using radial positions for which this density was between 10^-4 and 10^-2 electrons per cubic bohr.
The polarizabilities, dispersion coefficients, and quantum Drude oscillator (QDO) parameters were fit using the MCLF method.
The magnetic structure of the system was optimized in VASP from the default ferromagnetic initial guess using spin polarization.
The atomic spin moments (ASMs) were computed on this optimized magnetic structure using the DDEC6 partition as inputs
to the method of T. A. Manz and D. S. Sholl, J. Chem. Theory Comput. 7 (2011) 4146-4164 DOI: 10.1021/ct200539n.
The RMSE and RRMSE were computed using a uniform grid with Ewald summation.
