# Supplementary material for: A collection of forcefield precursors for metal–organic frameworks
Source: RSC Adv. 2019 Nov 13;9(63):36492–507. doi: 10.1039/c9ra07327b (PMC9075174; doi:10.1039/c9ra07327b)
Supplement: RA-009-C9RA07327B-s4472 [file RA-009-C9RA07327B-s4472.xyz]

   62
jmolscript: load "" {1 1 1} spacegroup "x,y,z" unitcell [{      8.421200     0.000000     0.000000 }, {      4.210577    11.377360     0.000000 }, {      4.210577     3.613009    10.788443 }]
Al     5.723868     9.872536     1.047558     1.810027
Al    14.289893    13.797049     9.114077     1.801406
Al     5.723865     5.117833     9.740885     1.808589
Al     5.868729     1.193320     1.674366     1.800074
Al     9.934468     8.010644     3.634626     1.810029
Al     5.868716     5.528535     4.794384     1.801404
Al     9.934465     6.979725     7.153817     1.808588
Al     5.868706     9.461834     5.994059     1.800072
Al    10.004351    12.390348     6.496800     1.836363
Al    10.004374     2.600021     4.291643     1.836363
P     11.010698     9.636593     1.233119     1.849996
P     11.144575    13.734305     9.055819     1.887464
P     11.010694     5.353776     9.555324     1.851128
P      2.723411     1.256064     1.732624     1.888888
P      6.800098     8.111674     3.351969     1.849994
P     11.144598     5.453368     4.753388     1.887465
P      6.800094     6.878695     7.436474     1.851150
P     11.144588     9.537001     6.035055     1.888895
P      6.928087    12.298728     6.624104     2.004352
P      6.928110     2.691641     4.164339     2.004352
O      4.057313     9.631566     1.170546    -0.834947
O     12.597232    13.673068     8.906939    -0.914071
O     10.569428     8.476005     2.014202    -0.821076
O     14.777480    13.108193    10.627695    -0.893127
O     10.671303    13.098210    10.315909    -0.894616
O     10.597213    10.940788     1.804907    -0.928676
O      6.438829     3.771866     8.990010    -0.929746
O     15.054542    12.811101     7.923033    -0.923407
O     10.593832    13.052516     7.910086    -0.910185
O     12.478509     5.358803     9.617897    -0.834141
O      4.176068     1.317301     1.881504    -0.914224
O     10.569422     6.514364     8.774241    -0.821777
O      6.356318     1.882176     0.160748    -0.892759
O      2.250140     1.892159     0.472534    -0.894166
O     10.597217     4.049581     8.983536    -0.929292
O      6.438824    11.218503     1.798433    -0.930244
O      6.633371     2.179268     2.865410    -0.923561
O      2.172661     1.937853     2.878357    -0.911440
O      8.267913     8.050744     3.367073    -0.834946
O      4.176055     5.292747     4.742600    -0.914071
O      6.358828     8.483769     2.003414    -0.821075
O      6.356303     6.745051     3.660519    -0.893126
O     10.671326     6.446234     3.750063    -0.894617
O      6.386613     9.068027     4.407079    -0.928676
O     10.649429     5.840289     6.115968    -0.929747
O      6.633365     4.086043     4.237700    -0.923407
O     10.593855     4.150431     4.470731    -0.910185
O      8.267909     6.939625     7.421370    -0.834132
O     12.597245     9.697622     6.045843    -0.914225
O      6.358822     6.506600     8.785029    -0.821786
O      6.356295     8.245318     7.127924    -0.892764
O     10.671317     8.544135     7.038380    -0.894167
O      6.386617     5.922342     6.381364    -0.929303
O     10.649424     9.150080     4.672475    -0.930250
O      6.633348    10.904326     6.550743    -0.923561
O     10.593838    10.839938     6.317712    -0.911440
O      8.311690    12.422958     6.451489    -0.953083
O      6.391656    13.050318     5.579783    -0.951820
O      8.311713     2.567411     4.336954    -0.953083
O      6.391679     1.940051     5.208660    -0.951820
F      0.728434     0.000000     0.000000    -0.531929
F      9.149611     7.495184     5.394221    -0.531930

The following XYZ coordinates are in angstroms. Other properties are in atomic units.
The sperically averaged electron density of each atom fit to a function of the form exp(a - br)
eigen_1, eigen_2 and eigen_3 are the three eigenvalues of traceless quadrupole moment tensor
  atom number  atomic symbol              X              Y              Z     net charge C6 coefficient C8 coefficient C10 coefficient fluctuating dipole atomic polarizability isotropic forcefield polarizability              a              b squared Pearson coefficient          <r^3>          <r^4>         wp_QDO          m_QDO          q_QDO       dipole_x       dipole_y       dipole_z         dipole            Qxy            Qxz            Qyz     Q(x^2-y^2)  Q(3z^2 - R^2)        eigen_1        eigen_2        eigen_3 static polarizability      alpha(xx)      alpha(xy)      alpha(xz)      alpha(yy)      alpha(yz)      alpha(zz) atomic spin moment
            1             Al       5.723868       9.872536       1.047558       1.810027      38.419867 0.51758009E+03  0.12983732E+05                                11.710618                            9.038993      -0.573946       1.791763                    0.999835      26.532787      84.459831       0.412468       0.591962      -0.954107      -0.015113      -0.023573       0.000892       0.028016      -0.017768       0.008883       0.048200      -0.042948      -0.007389      -0.050512      -0.010381       0.060892             13.686917      14.468229       0.213846       0.349744      12.041402      -2.657926      14.551118          -0.002980
            2             Al      14.289893      13.797049       9.114077       1.801406      39.687310 0.53423349E+03  0.13479189E+05                                11.861326                            9.149225      -0.512660       1.806333                    0.999585      26.601359      84.332734       0.413147       0.587582      -0.957924       0.010908      -0.017030      -0.021346       0.029405       0.000450       0.008265      -0.041176      -0.006813      -0.076357      -0.051658       0.009704       0.041954             13.771077      14.612446       0.117303       0.439387      11.569074       2.015662      15.131712          -0.000169
            3             Al       5.723865       5.117833       9.740885       1.808589      38.485000 0.51867157E+03  0.13016976E+05                                11.718131                            9.044637      -0.570857       1.792311                    0.999827      26.559552      84.543074       0.412636       0.591454      -0.954385      -0.014451       0.024034      -0.001276       0.028073       0.017662      -0.008862       0.047897      -0.043148      -0.007915      -0.050238      -0.010411       0.060649             13.695698      14.476234      -0.214058      -0.349789      12.048688      -2.660068      14.562171          -0.002972
            4             Al       5.868729       1.193320       1.674366       1.800074      39.623696 0.53317775E+03  0.13439112E+05                                11.825978                            9.123413      -0.495723       1.811428                    0.999535      26.558401      84.015758       0.415082       0.585429      -0.959289       0.010744       0.016674       0.021696       0.029397      -0.000393      -0.007418      -0.041148      -0.006629      -0.075566      -0.051335       0.009584       0.041751             13.728866      14.565670      -0.116427      -0.436803      11.536686       2.008101      15.084242          -0.000167
            5             Al       9.934468       8.010644       3.634626       1.810029      38.419756 0.51757823E+03  0.12983674E+05                                11.710600                            9.038980      -0.573945       1.791765                    0.999835      26.532736      84.459636       0.412468       0.591962      -0.954107      -0.015111      -0.006640      -0.022636       0.028014       0.002782      -0.019670       0.046057      -0.049346      -0.026582      -0.050512      -0.010380       0.060893             13.686896      14.468204       0.399534       0.091714      12.697285      -2.877584      13.895199          -0.002982
            6             Al       5.868716       5.528535       4.794384       1.801404      39.687307 0.53423380E+03  0.13479200E+05                                11.861333                            9.149235      -0.512665       1.806332                    0.999586      26.601356      84.332763       0.413146       0.587583      -0.957924       0.010908      -0.025649      -0.009368       0.029404       0.007980      -0.002197      -0.020349       0.055377       0.110211      -0.051658       0.009704       0.041954             13.771082      14.612451       0.453888      -0.028299      15.986369       0.536341      10.714428          -0.000171
            7             Al       9.934465       6.979725       7.153817       1.808588      38.484985 0.51867178E+03  0.13016978E+05                                11.718115                            9.044629      -0.570861       1.792310                    0.999827      26.559529      84.542894       0.412637       0.591453      -0.954386      -0.014447       0.006422       0.023195       0.028071      -0.002796       0.019565       0.045924      -0.049038      -0.025576      -0.050239      -0.010410       0.060649             13.695674      14.476206      -0.399640      -0.091905      12.706671      -2.880421      13.904145          -0.002970
            8             Al       5.868706       9.461834       5.994059       1.800072      39.623682 0.53317752E+03  0.13439105E+05                                11.825981                            9.123415      -0.495728       1.811426                    0.999535      26.558393      84.015758       0.415081       0.585429      -0.959288       0.010744       0.025867       0.008922       0.029396      -0.007159       0.001983      -0.020474       0.055105       0.109636      -0.051335       0.009584       0.041751             13.728871      14.565668      -0.451165       0.028310      15.935870       0.534832      10.685074          -0.000167
            9             Al      10.004351      12.390348       6.496800       1.836363      39.575776 0.45496657E+03  0.10999484E+05                                11.632537                            8.362639      -0.449631       1.842145                    0.998789      24.914721      76.679459       0.439516       0.576419      -0.964974       0.006096      -0.000951       0.000795       0.006221       0.003403      -0.004893      -0.003370      -0.006804       0.010496      -0.007731      -0.000911       0.008642             13.998588      14.377713       0.000226      -0.000509      14.418280       1.817886      13.199771          -0.000138
           10             Al      10.004374       2.600021       4.291643       1.836363      39.575822 0.45496715E+03  0.10999504E+05                                11.632555                            8.362651      -0.449630       1.842145                    0.998789      24.914745      76.679611       0.439515       0.576420      -0.964974       0.006096       0.000452      -0.001154       0.006221      -0.003560       0.004780      -0.003246      -0.006434       0.011605      -0.007730      -0.000911       0.008641             13.998611      14.377737      -0.000412       0.000375      14.417486       1.818163      13.200611          -0.000138
           11              P      11.010698       9.636593       1.233119       1.849996      53.567115 0.71108050E+03  0.18713255E+05                                11.549419                            8.490343       0.447194       1.997319                    0.998936      38.222403     112.438489       0.612227       0.380157      -1.099909       0.017785      -0.022084      -0.007092       0.029229       0.010765      -0.005524       0.063137      -0.034414      -0.036919      -0.062403      -0.009068       0.071472             13.461020      13.364641       0.674381      -0.934174      11.840350      -2.480249      15.178069          -0.002856
           12              P      11.144575      13.734305       9.055819       1.887464      52.812983 0.68472717E+03  0.17844052E+05                                11.408658                            8.316411       0.377175       1.979729                    0.998686      37.549701     109.792352       0.620504       0.378779      -1.101299       0.002882      -0.023395      -0.032921       0.040490      -0.010229      -0.009186      -0.035036      -0.027840      -0.093429      -0.050240       0.004031       0.046209             13.364946      14.136247      -0.435004      -0.724727      10.581444       2.357931      15.377145          -0.001240
           13              P      11.010694       5.353776       9.555324       1.851128      53.488602 0.70979825E+03  0.18668641E+05                                11.533655                            8.479171       0.450831       1.998744                    0.998922      38.172729     112.211739       0.613091       0.379842      -1.100281       0.017233       0.022703       0.007604       0.029499      -0.012333       0.006438       0.063910      -0.034361      -0.035978      -0.063727      -0.008574       0.072301             13.442367      13.345538      -0.672845       0.932875      11.826216      -2.475312      15.155347          -0.002867
           14              P       2.723411       1.256064       1.732624       1.888888      52.847393 0.68526332E+03  0.17864673E+05                                11.420956                            8.325383       0.373026       1.978144                    0.998676      37.576728     109.955218       0.619422       0.379299      -1.100727       0.001828       0.024457       0.033869       0.041816       0.010348       0.008997      -0.033985      -0.026184      -0.093811      -0.049599       0.004730       0.044868             13.379226      14.148541       0.435703       0.725852      10.592937       2.361746      15.396200          -0.001241
           15              P       6.800098       8.111674       3.351969       1.849994      53.567243 0.71108290E+03  0.18713335E+05                                11.549442                            8.490362       0.447181       1.997315                    0.998936      38.222451     112.438703       0.612226       0.380157      -1.099908       0.017785      -0.013739      -0.018688       0.029229      -0.001820       0.011963       0.061142      -0.040367      -0.054780      -0.062403      -0.009068       0.071471             13.461045      13.364669      -0.671671       0.936136      13.347765      -2.985087      13.670702          -0.002870
           16              P      11.144598       5.453368       4.753388       1.887465      52.812853 0.68472524E+03  0.17843988E+05                                11.408638                            8.316399       0.377188       1.979734                    0.998686      37.549624     109.792047       0.620505       0.378779      -1.101299       0.002882      -0.038646      -0.011730       0.040490      -0.011959      -0.006782      -0.009712       0.047780       0.133436      -0.050240       0.004031       0.046210             13.364923      14.136216      -0.825359      -0.182335      16.313559       0.438251       9.644993          -0.001241
           17              P       6.800094       6.878695       7.436474       1.851150      53.487879 0.70978563E+03  0.18668235E+05                                11.533592                            8.479123       0.450845       1.998750                    0.998922      38.172334     112.210521       0.613090       0.379845      -1.100278       0.017238       0.014424       0.019118       0.029508       0.002190      -0.013733       0.061620      -0.041224      -0.056528      -0.063726      -0.008582       0.072308             13.442297      13.345454       0.670917      -0.934262      13.328802      -2.978541      13.652636          -0.002856
           18              P      11.144588       9.537001       6.035055       1.888895      52.847055 0.68525788E+03  0.17864496E+05                                11.420914                            8.325354       0.373046       1.978150                    0.998676      37.576549     109.954581       0.619422       0.379300      -1.100726       0.001829       0.039883       0.012426       0.041814       0.011817       0.006950      -0.009067       0.048231       0.129469      -0.049605       0.004726       0.044879             13.379177      14.148486       0.826644       0.182643      16.334108       0.439021       9.654936          -0.001239
           19              P       6.928087      12.298728       6.624104       2.004352      46.827006 0.52809135E+03  0.12945831E+05                                10.575148                            7.329193       0.392279       2.009189                    0.997829      34.888396     100.172674       0.655014       0.381447      -1.095207       0.021047      -0.008361       0.010359       0.024904      -0.000344       0.000080      -0.021527      -0.020157       0.047181      -0.017956      -0.013579       0.031535             12.586797      11.915662       0.085723      -0.120185      13.315128       1.173932      12.529603          -0.000168
           20              P       6.928110       2.691641       4.164339       2.004352      46.827000 0.52809130E+03  0.12945830E+05                                10.575148                            7.329193       0.392279       2.009189                    0.997829      34.888396     100.172678       0.655014       0.381447      -1.095207       0.021047       0.007168      -0.011218       0.024904      -0.000034      -0.000351      -0.021254      -0.019343       0.049625      -0.017956      -0.013579       0.031535             12.586796      11.915663      -0.086746       0.119449      13.315826       1.173699      12.528900          -0.000168
           21              O       4.057313       9.631566       1.170546      -0.834947      47.691692 0.64142914E+03  0.16035313E+05                                10.281056                            7.657334       0.049655       2.057536                    0.997324      28.948221      76.344873       0.714726       0.342798      -1.157970      -0.022392      -0.010784      -0.024696       0.035037      -0.005874       0.001170      -0.011544      -0.192071       0.121332      -0.116441       0.037011       0.079430             12.128232      23.055676       1.467228      -1.191450       6.498875      -0.880409       6.830147           0.141422
           22              O      12.597232      13.673068       8.906939      -0.914071      49.245785 0.65349959E+03  0.16362760E+05                                10.366414                            7.628435       0.296701       2.124051                    0.998464      29.526736      77.149319       0.732551       0.333931      -1.169187      -0.020372      -0.037326      -0.058179       0.072063      -0.003045      -0.001276      -0.019828      -0.142133       0.087762      -0.085784       0.018869       0.066915             12.326560      24.206702       0.094855       0.141352       6.010853       0.399483       6.762125           0.013165
           23              O      10.569428       8.476005       2.014202      -0.821076      41.865864 0.53847257E+03  0.12848060E+05                                 9.427838                            6.942714       0.344634       2.162920                    0.997347      28.108214      71.738616       0.764726       0.335681      -1.167438       0.012106      -0.114842      -0.056774       0.128680      -0.015260       0.031096       0.033481       0.020099      -0.116508      -0.068262       0.026500       0.041762             11.470917       7.870837       3.170343      -4.053263      11.540689      -7.091715      15.001226           0.076307
           24              O      14.777480      13.108193      10.627695      -0.893127      43.268535 0.60982321E+03  0.15037166E+05                                 9.570473                            7.404777       0.225458       2.106327                    0.997268      29.362470      76.629782       0.736704       0.337172      -1.164057       0.029286      -0.122866      -0.008391       0.126587       0.019143      -0.032551       0.021158       0.007868      -0.166950      -0.073520       0.024191       0.049329             11.300138       7.813073      -0.297890       4.570363       6.053830      -1.114589      20.033509           0.025646
           25              O      10.671303      13.098210      10.315909      -0.894616      40.824173 0.60871941E+03  0.15005173E+05                                 9.192859                            7.396567       0.224883       2.099880                    0.998043      29.559485      77.165628       0.737238       0.337035      -1.164019      -0.005057      -0.123911      -0.012275       0.124620      -0.005615       0.034806      -0.014780      -0.012075      -0.152437      -0.066520       0.022505       0.044015             10.638172       7.743329       0.096647      -4.540564       6.304208      -1.112921      17.866979           0.032994
           26              O      10.597213      10.940788       1.804907      -0.928676      44.146022 0.75535716E+03  0.19662180E+05                                 9.644881                            8.313431       0.095524       2.048824                    0.997288      30.693622      82.475878       0.685784       0.343115      -1.158236       0.035719      -0.022614       0.089909       0.099353       0.034543      -0.006282       0.004292       0.105837       0.060504      -0.073651       0.019850       0.053801             10.237195       8.093705      -3.888484      -1.073099      15.145584       1.791465       7.472295           0.012600
           27              O       6.438829       3.771866       8.990010      -0.929746      45.755839 0.78306614E+03  0.20582212E+05                                 9.914196                            8.474841       0.062360       2.029852                    0.997991      31.079701      84.110807       0.677511       0.343950      -1.156725      -0.005983      -0.006061      -0.090569       0.090969       0.044459      -0.003340      -0.027285       0.094766       0.051960      -0.079721       0.018984       0.060736             10.695096       8.742058      -4.353208      -1.743376      15.179716       1.892346       8.163513           0.053347
           28              O      15.054542      12.811101       7.923033      -0.923407      48.528066 0.59816019E+03  0.14631624E+05                                10.267537                            7.265868       0.393426       2.169969                    0.997570      28.785783      74.045357       0.756558       0.330970      -1.173223       0.065382      -0.044594       0.050431       0.093844       0.020964       0.032906      -0.054487       0.005741      -0.115453      -0.086119       0.036152       0.049967             12.735024       8.324936      -2.735176      -4.792255      10.295817       7.585118      19.584320           0.002932
           29              O      10.593832      13.052516       7.910086      -0.910185      51.593888 0.61994102E+03  0.15303457E+05                                10.690955                            7.406643       0.340925       2.153912                    0.998167      28.740420      74.312059       0.747727       0.331836      -1.172238       0.007939       0.001778       0.029032       0.030150      -0.022643      -0.046005      -0.056847       0.007997      -0.152881      -0.102094       0.048377       0.053717             13.412927       8.886176       3.136811       5.474754      10.932461       8.239427      20.420142           0.005150
           30              O      12.478509       5.358803       9.617897      -0.834141      47.662295 0.64096045E+03  0.16020744E+05                                10.277588                            7.655272       0.045901       2.056398                    0.997364      28.937108      76.309949       0.714716       0.342863      -1.157909      -0.021801       0.010747       0.024250       0.034335       0.005271      -0.000387      -0.011702      -0.189371       0.118821      -0.114636       0.036087       0.078549             12.123688      23.046118      -1.466308       1.191052       6.496922      -0.879987       6.828025           0.141402
           31              O       4.176068       1.317301       1.881504      -0.914224      49.207288 0.65297082E+03  0.16345445E+05                                10.358786                            7.624206       0.305096       2.126580                    0.998423      29.522710      77.117369       0.732953       0.333831      -1.169330      -0.019374       0.037337       0.058496       0.072050       0.003318       0.001992      -0.020025      -0.142645       0.087439      -0.086027       0.018732       0.067295             12.316230      24.183745      -0.094498      -0.140819       6.007140       0.399183       6.757804           0.013168
           32              O      10.569422       6.514364       8.774241      -0.821777      41.863568 0.53845238E+03  0.12847066E+05                                 9.426047                            6.941572       0.344740       2.162864                    0.997320      28.113399      71.743276       0.764979       0.335583      -1.167558       0.012390       0.115214       0.056144       0.128763       0.015222      -0.031418       0.034174       0.020276      -0.117975      -0.069209       0.027065       0.042144             11.468657       7.868552      -3.169250       4.051721      11.538955      -7.090493      14.998465           0.076421
           33              O       6.356318       1.882176       0.160748      -0.892759      43.291132 0.61013022E+03  0.15047765E+05                                 9.577955                            7.410473       0.219799       2.104764                    0.997265      29.360792      76.652007       0.735794       0.337521      -1.163669       0.028748       0.122099       0.009528       0.125799      -0.018851       0.032393       0.021220       0.007868      -0.165563      -0.073065       0.024251       0.048814             11.309097       7.818482       0.297805      -4.573291       6.058397      -1.114759      20.050413           0.025633
           34              O       2.250140       1.892159       0.472534      -0.894166      40.813827 0.60850245E+03  0.14998826E+05                                 9.192191                            7.396021       0.222753       2.099418                    0.998069      29.550175      77.144433       0.737133       0.337105      -1.163932      -0.005169       0.123917       0.011644       0.124571       0.005596      -0.034247      -0.014700      -0.010904      -0.154235      -0.066530       0.022649       0.043881             10.637310       7.741747      -0.096417       4.539342       6.303748      -1.112559      17.866434           0.032991
           35              O      10.597217       4.049581       8.983536      -0.929292      44.155104 0.75556745E+03  0.19668502E+05                                 9.644575                            8.312746       0.095164       2.048476                    0.997305      30.700026      82.487728       0.686058       0.342963      -1.158395       0.035965       0.023037      -0.089950       0.099575      -0.034470       0.006058       0.004854       0.106208       0.062154      -0.074099       0.020544       0.053555             10.237145       8.093609       3.889183       1.073207      15.146093       1.791559       7.471734           0.012585
           36              O       6.438824      11.218503       1.798433      -0.930244      45.756315 0.78312192E+03  0.20583597E+05                                 9.912970                            8.473904       0.061381       2.029513                    0.997977      31.082639      84.112607       0.677712       0.343850      -1.156835      -0.005541       0.005523       0.090648       0.090986      -0.044576       0.003101      -0.027291       0.096403       0.052912      -0.080552       0.019499       0.061053             10.693642       8.739861       4.351768       1.742819      15.178836       1.891958       8.162229           0.053293
           37              O       6.633371       2.179268       2.865410      -0.923561      48.552150 0.59844696E+03  0.14640791E+05                                10.272372                            7.269259       0.392747       2.169662                    0.997496      28.789684      74.067422       0.756104       0.331120      -1.173058       0.064835       0.044295      -0.051381       0.093839      -0.020871      -0.032707      -0.054208       0.005242      -0.117688      -0.086074       0.036082       0.049992             12.740991       8.328081       2.735893       4.793670      10.300615       7.589058      19.594278           0.002933
           38              O       2.172661       1.937853       2.878357      -0.911440      51.615037 0.62026143E+03  0.15313144E+05                                10.692450                            7.407518       0.344391       2.154936                    0.998193      28.750122      74.338289       0.747850       0.331743      -1.172335       0.008033      -0.001534      -0.028351       0.029507       0.022767       0.046386      -0.057510       0.008728      -0.156180      -0.103426       0.049165       0.054261             13.414783       8.886127      -3.136677      -5.474665      10.934106       8.241074      20.424117           0.005152
           39              O       8.267913       8.050744       3.367073      -0.834946      47.691706 0.64142942E+03  0.16035326E+05                                10.281071                            7.657345       0.049660       2.057536                    0.997324      28.948210      76.344928       0.714724       0.342798      -1.157969      -0.022394      -0.026843      -0.002382       0.035039      -0.000756      -0.005942       0.001429      -0.153314       0.237624      -0.116445       0.037007       0.079438             12.128248      23.055702      -0.663864       1.769648       6.266525      -0.802596       7.062518           0.141451
           40              O       4.176055       5.292747       4.742600      -0.914071      49.245655 0.65349804E+03  0.16362710E+05                                10.366395                            7.628425       0.296721       2.124058                    0.998464      29.526704      77.149197       0.732552       0.333931      -1.169188      -0.020371      -0.067021      -0.016919       0.072063      -0.002177      -0.002482      -0.007643      -0.105748       0.196917      -0.085784       0.018869       0.066915             12.326533      24.206642       0.164145       0.045066       6.926939       0.092686       5.846019           0.013165
           41              O       6.358828       8.483769       2.003414      -0.821075      41.865920 0.53847340E+03  0.12848088E+05                                 9.427853                            6.942724       0.344634       2.162919                    0.997347      28.108221      71.738700       0.764724       0.335681      -1.167437       0.012105      -0.090304      -0.090868       0.128679       0.024642      -0.024347       0.041243       0.043286      -0.046979      -0.068264       0.026496       0.041768             11.470934       7.870854      -2.836687       4.293410      10.381294      -6.703441      16.160655           0.076316
           42              O       6.356303       6.745051       3.660519      -0.893126      43.267865 0.60981298E+03  0.15036840E+05                                 9.570342                            7.404690       0.225455       2.106326                    0.997268      29.362347      76.629086       0.736712       0.337170      -1.164060       0.029285      -0.046974      -0.113841       0.126586      -0.024787       0.028490       0.040842       0.066646       0.009377      -0.073520       0.024189       0.049331             11.299972       7.812965       4.239116      -1.733812      17.952185      -5.099315       8.134766           0.025649
           43              O      10.671326       6.446234       3.750063      -0.894617      40.824157 0.60871877E+03  0.15005154E+05                                 9.192859                            7.396565       0.224881       2.099879                    0.998043      29.559468      77.165581       0.737238       0.337035      -1.164019      -0.005057      -0.050990      -0.113600       0.124621       0.031221      -0.016378       0.012970       0.070786       0.096149      -0.066519       0.022505       0.044015             10.638176       7.743330      -4.274848       1.533553      16.030685      -4.370283       8.140512           0.032995
           44              O       6.386613       9.068027       4.407079      -0.928676      44.146045 0.75535789E+03  0.19662204E+05                                 9.644885                            8.313436       0.095525       2.048824                    0.997288      30.693631      82.475916       0.685784       0.343115      -1.158236       0.035719       0.078074      -0.049995       0.099352       0.005012       0.034751      -0.021618       0.028469      -0.171603      -0.073652       0.019850       0.053802             10.237198       8.093712      -2.252383      -3.346439       9.325004       3.740747      13.292879           0.012598
           45              O      10.649429       5.840289       6.115968      -0.929747      45.755787 0.78306560E+03  0.20582196E+05                                 9.914196                            8.474844       0.062343       2.029848                    0.997990      31.079678      84.110765       0.677510       0.343951      -1.156725      -0.005983      -0.087806       0.023014       0.090968       0.010951       0.043218      -0.043873       0.045232      -0.096636      -0.079720       0.018985       0.060736             10.695094       8.742052      -3.035543      -3.574238      10.010729       3.623419      13.332499           0.053347
           46              O       6.633365       4.086043       4.237700      -0.923407      48.528008 0.59815930E+03  0.14631598E+05                                10.267530                            7.265864       0.393426       2.169970                    0.997570      28.785776      74.045347       0.756558       0.330970      -1.173222       0.065382       0.033660      -0.058301       0.093844       0.037860       0.009429      -0.026979       0.087879       0.130960      -0.086119       0.036153       0.049966             12.735012       8.324933      -5.412781      -1.071763      23.215704       3.258286       6.664400           0.002933
           47              O      10.593855       4.150431       4.470731      -0.910185      51.593860 0.61994072E+03  0.15303447E+05                                10.690951                            7.406640       0.340926       2.153913                    0.998167      28.740417      74.312044       0.747728       0.331836      -1.172238       0.007939       0.028094      -0.007534       0.030150      -0.050815      -0.006862      -0.023567       0.107369       0.145235      -0.102093       0.048377       0.053716             13.412920       8.886169       6.187492       1.235871      24.425516       3.720646       6.927074           0.005152
           48              O       8.267909       6.939625       7.421370      -0.834132      47.661964 0.64095526E+03  0.16020586E+05                                10.277563                            7.655256       0.045838       2.056382                    0.997364      28.936940      76.309500       0.714714       0.342865      -1.157907      -0.021802       0.026408       0.002488       0.034335       0.001308       0.005121       0.001281      -0.150595       0.235122      -0.114631       0.036080       0.078551             12.123656      23.046046       0.663772      -1.768647       6.264653      -0.802205       7.060269           0.141398
           49              O      12.597245       9.697622       6.045843      -0.914225      49.207249 0.65297051E+03  0.16345434E+05                                10.358780                            7.624204       0.305100       2.126581                    0.998423      29.522704      77.117334       0.732954       0.333831      -1.169330      -0.019374       0.067325       0.016828       0.072049       0.002942       0.002514      -0.007675      -0.105767       0.198075      -0.086027       0.018733       0.067294             12.316221      24.183724      -0.163533      -0.044889       6.922507       0.092629       5.842432           0.013167
           50              O       6.358822       6.506600       8.785029      -0.821786      41.864142 0.53846047E+03  0.12847310E+05                                 9.426135                            6.941626       0.344720       2.162855                    0.997320      28.113575      71.743906       0.764976       0.335583      -1.167558       0.012375       0.089814       0.091427       0.128758      -0.024972       0.024417       0.041996       0.043609      -0.047921      -0.069219       0.027073       0.042146             11.468776       7.868625       2.835602      -4.291924      10.379471      -6.702235      16.158231           0.076415
           51              O       6.356295       8.245318       7.127924      -0.892764      43.291096 0.61012953E+03  0.15047740E+05                                 9.577942                            7.410461       0.219815       2.104770                    0.997265      29.360791      76.651930       0.735796       0.337520      -1.163669       0.028746       0.047813       0.112752       0.125799       0.024730      -0.028162       0.040683       0.065984       0.008789      -0.073065       0.024251       0.048813             11.309084       7.818463      -4.241980       1.734687      17.968008      -5.103253       8.140782           0.025634
           52              O      10.671317       8.544135       7.038380      -0.894167      40.813922 0.60850392E+03  0.14998873E+05                                 9.192212                            7.396035       0.222747       2.099416                    0.998069      29.550189      77.144533       0.737132       0.337105      -1.163931      -0.005169       0.050393       0.113806       0.124571      -0.030698       0.016182       0.013128       0.072191       0.095050      -0.066530       0.022649       0.043881             10.637334       7.741764       4.273772      -1.532950      16.030399      -4.369975       8.139840           0.032990
           53              O       6.386617       5.922342       6.381364      -0.929303      44.155386 0.75557372E+03  0.19668701E+05                                 9.644601                            8.312768       0.095178       2.048479                    0.997305      30.700165      82.488110       0.686059       0.342962      -1.158396       0.035955      -0.077987       0.050404       0.099575      -0.005214      -0.034615      -0.021478       0.027583      -0.173672      -0.074100       0.020549       0.053550             10.237174       8.093627       2.252714       3.347069       9.324642       3.741163      13.293254           0.012586
           54              O      10.649424       9.150080       4.672475      -0.930250      45.756417 0.78312451E+03  0.20583682E+05                                 9.912986                            8.473918       0.061370       2.029509                    0.997977      31.082683      84.112756       0.677711       0.343850      -1.156835      -0.005546       0.087708      -0.023550       0.090983      -0.011221      -0.043253      -0.044268       0.045705      -0.099160      -0.080553       0.019504       0.061049             10.693659       8.739873       3.034562       3.573063      10.009262       3.623238      13.331842           0.053288
           55              O       6.633348      10.904326       6.550743      -0.923561      48.552059 0.59844549E+03  0.14640747E+05                                10.272358                            7.269249       0.392748       2.169663                    0.997496      28.789661      74.067340       0.756104       0.331120      -1.173058       0.064836      -0.034655       0.058319       0.093839      -0.037642      -0.009404      -0.026345       0.088442       0.131910      -0.086074       0.036082       0.049992             12.740974       8.328071       5.414347       1.071990      23.227512       3.259869       6.667339           0.002934
           56              O      10.593838      10.839938       6.317712      -0.911440      51.615004 0.62026107E+03  0.15313133E+05                                10.692445                            7.407516       0.344387       2.154935                    0.998193      28.750115      74.338256       0.747850       0.331743      -1.172335       0.008032      -0.027370       0.007549       0.029506       0.051215       0.006858      -0.023711       0.109654       0.146598      -0.103426       0.049165       0.054261             13.414776       8.886121      -6.187363      -1.235773      24.430245       3.721261       6.927962           0.005154
           57              O       8.311690      12.422958       6.451489      -0.953083      50.867388 0.63533881E+03  0.15788105E+05                                10.549328                            7.493982       0.288338       2.125001                    0.998442      29.222286      75.935926       0.743584       0.331475      -1.171958      -0.026028       0.017158      -0.023644       0.039126      -0.006396       0.008713      -0.006612      -0.162527       0.171531      -0.110530       0.047942       0.062588             12.829867      25.217716       0.493765      -0.686390       6.687474       0.153827       6.584411           0.006712
           58              O       6.391656      13.050318       5.579783      -0.951820      49.936749 0.67744562E+03  0.17121658E+05                                10.410224                            7.790269       0.298338       2.125472                    0.998786      29.547211      77.653775       0.721395       0.335940      -1.167025       0.026577       0.009980      -0.014030       0.031667       0.030765      -0.042479       0.065048       0.041728      -0.128493      -0.108013       0.047429       0.060584             12.096085       9.572277      -3.620719       5.030966      11.251626      -6.288802      15.464353           0.003922
           59              O       8.311713       2.567411       4.336954      -0.953083      50.867397 0.63533890E+03  0.15788108E+05                                10.549330                            7.493983       0.288337       2.125001                    0.998442      29.222288      75.935936       0.743584       0.331475      -1.171958      -0.026028      -0.016971       0.023779       0.039127       0.006232      -0.008831      -0.006634      -0.162594       0.171331      -0.110530       0.047942       0.062588             12.829869      25.217722      -0.494063       0.686176       6.687446       0.153837       6.584440           0.006712
           60              O       6.391679       1.940051       5.208660      -0.951820      49.936733 0.67744542E+03  0.17121652E+05                                10.410222                            7.790269       0.298339       2.125473                    0.998786      29.547206      77.653757       0.721395       0.335940      -1.167025       0.026577      -0.010135       0.013919       0.031667      -0.030510       0.042662       0.064992       0.041560      -0.128997      -0.108013       0.047429       0.060584             12.096082       9.572276       3.620751      -5.030940      11.252104      -6.288960      15.463865           0.003922
           61              F       0.728434       0.000000       0.000000      -0.531929      26.685749 0.47734583E+03  0.10889989E+05                                 6.845206                            6.578580       0.495922       2.302734                    0.994513      23.019722      54.750009       0.789677       0.339987      -1.180991      -0.053604      -0.000140      -0.000174       0.053605      -0.000008      -0.000193      -0.001128      -0.008296       0.058579      -0.013912      -0.005666       0.019578              7.164375       7.038334       0.000427      -0.000135       7.056925      -2.059317       7.397865           0.156347
           62              F       9.149611       7.495184       5.394221      -0.531930      26.685752 0.47734607E+03  0.10889997E+05                                 6.845210                            6.578585       0.495933       2.302737                    0.994513      23.019719      54.750024       0.789676       0.339987      -1.180991      -0.053603      -0.000208      -0.000079       0.053604      -0.000186       0.000056      -0.008473      -0.030223      -0.007198      -0.013913      -0.005665       0.019579              7.164379       7.038338       0.000006       0.000449       6.123270      -1.746637       8.331529           0.156352

******************************************************
Auxiliary information for the entire system
The total spin magnetic moment of the unit cell is   1.758682
The total net atomic charge of the unit cell is   0.000001
Accuracy of reproducing the electrostatic potential in the unit cell:
  The inner radius (bohr) =    5.0000
  The outer radius (bohr) =   12.0000
  Valid grid points have density less than (e/(bohr^3)) =    0.0001
  The number of valid grid points were=        24752
  The rms potential error without charges in kcal/mol is=      2.15582
  The rms potential error with partial charges in kcal/mol is=      0.94137
  The RRMSE value at monopole order=      0.43666
  The rms potential error with partial charges and cloud penetration in kcal/mol is=      0.96101
  The RRMSE value at monopole order with cloud penetration is=      0.44577
  The rms potential error with partial charges and atomic dipoles in kcal/mol is=      0.16562
  The RRMSE value at dipole order=      0.07682
  The rms potential error with partial charges, atomic dipoles and cloud penetration in kcal/mol is=      0.14343
  The RRMSE value at dipole order with cloud penetration=      0.06653

******************************************************
The electron densities and ab initio electrostatic potential were computed in VASP using the PBE functional and
projector augmented wave method. See the main text of the journal article for a description of computational details.
The atomic charges, dipoles, and quadrupoles were computed with the DDEC6 method as described in
(a) T. A. Manz and N. Gabaldon Limas, RSC Adv. 6 (2016) 47771-47801 DOI: 10.1039/c6ra04656h
(b) N. Gabaldon Limas and T. A. Manz, RSC Adv. 8 (2018) 2678-2707 DOI: 10.1039/c7ra11829e.
For each atom in the material, the electron cloud parameters were fit to the spherically averaged atom-in-material
electron density using radial positions for which this density was between 10^-4 and 10^-2 electrons per cubic bohr.
The polarizabilities, dispersion coefficients, and quantum Drude oscillator (QDO) parameters were fit using the MCLF method.
The magnetic structure of the system was optimized in VASP from the default ferromagnetic initial guess using spin polarization.
The atomic spin moments (ASMs) were computed on this optimized magnetic structure using the DDEC6 partition as inputs
to the method of T. A. Manz and D. S. Sholl, J. Chem. Theory Comput. 7 (2011) 4146-4164 DOI: 10.1021/ct200539n.
The RMSE and RRMSE were computed using a uniform grid with Ewald summation.
