# Supplementary material for: A collection of forcefield precursors for metal–organic frameworks
Source: RSC Adv. 2019 Nov 13;9(63):36492–507. doi: 10.1039/c9ra07327b (PMC9075174; doi:10.1039/c9ra07327b)
Supplement: RA-009-C9RA07327B-s4473 [file RA-009-C9RA07327B-s4473.xyz]

  178
jmolscript: load "" {1 1 1} spacegroup "x,y,z" unitcell [{     13.377000     0.000000     0.000000 }, {     -6.688500    11.584822     0.000000 }, {      0.000000     0.000000    14.462000 }]
Sm     6.688500     3.861685     4.807603     2.070895
Sm     0.000000     7.723137     2.423397     2.070896
Sm     0.000000     7.723137     9.654397     2.070895
Sm     6.688500     3.861685    12.038603     2.070896
Cu     6.688500     0.000000     7.231000     0.775259
Cu     3.344250     5.792411     7.231000     0.775268
Cu    -3.344250     5.792411     7.231000     0.775268
Cu     6.688500     0.000000     0.000000     0.775261
Cu    -3.344250     5.792411     0.000000     0.775259
Cu     3.344250     5.792411     0.000000     0.775264
H     11.150398     2.948337    13.738900     0.139912
H     10.326375     2.095694     0.305148     0.124306
H      9.001383     3.095464     1.855475     0.150579
H     10.133077     3.633000     2.798397     0.146670
H     -2.021265     4.052371     1.138159     0.256995
H      3.666636     0.454125    13.738900     0.139912
H      3.340237     1.594072     0.305148     0.124303
H      4.868559     2.241663     1.855475     0.150573
H      4.768232     0.992819     2.798397     0.146669
H     -2.168412    11.309103     1.138159     0.256994
H      5.248466     8.182360    13.738900     0.139916
H      6.398888     7.895056     0.305148     0.124307
H      6.195558     6.247695     1.855475     0.150574
H      5.164191     6.959003     2.798397     0.146670
H      4.189676     7.808170     1.138159     0.256996
H      4.461898     8.636485     7.954100     0.139914
H      3.637875     9.489128     6.925852     0.124307
H      2.312883     8.489358     5.375525     0.150579
H      3.444577     7.951822     4.432603     0.146670
H      4.667235     7.532451     6.092841     0.256994
H     -3.021864    11.130697     7.954100     0.139912
H     -3.348263     9.990750     6.925852     0.124302
H     -1.819941     9.343159     5.375525     0.150573
H     -1.920268    10.592003     4.432603     0.146669
H      4.520088     0.275719     6.092841     0.256994
H     -1.440034     3.402462     7.954100     0.139915
H     -0.289612     3.689766     6.925852     0.124307
H     -0.492942     5.337127     5.375525     0.150574
H     -1.524309     4.625819     4.432603     0.146669
H     10.878176     3.776652     6.092841     0.256996
H     -4.461898     8.636485     0.723100     0.139913
H     -3.637875     9.489128    14.156852     0.124306
H     -2.312883     8.489358    12.606525     0.150579
H     -3.444577     7.951822    11.663603     0.146670
H      8.709765     7.532451    13.323841     0.256995
H      3.021864    11.130697     0.723100     0.139912
H      3.348263     9.990750    14.156852     0.124303
H      1.819941     9.343159    12.606525     0.150573
H      1.920268    10.592003    11.663603     0.146669
H      8.856912     0.275719    13.323841     0.256994
H      1.440034     3.402462     0.723100     0.139916
H      0.289612     3.689766    14.156852     0.124307
H      0.492942     5.337127    12.606525     0.150574
H      1.524309     4.625819    11.663603     0.146670
H      2.498824     3.776652    13.323841     0.256996
H      2.226602     2.948337     6.507900     0.139914
H      3.050625     2.095694     7.536148     0.124306
H      4.375617     3.095464     9.086475     0.150579
H      3.243923     3.633000    10.029397     0.146670
H      2.021265     4.052371     8.369159     0.256994
H      9.710364     0.454125     6.507900     0.139913
H     10.036763     1.594072     7.536148     0.124302
H      8.508441     2.241663     9.086475     0.150573
H      8.608768     0.992819    10.029397     0.146669
H      2.168412    11.309103     8.369159     0.256995
H      8.128534     8.182360     6.507900     0.139916
H      6.978112     7.895056     7.536148     0.124307
H      7.181442     6.247695     9.086475     0.150574
H      8.212809     6.959003    10.029397     0.146670
H     -4.189676     7.808170     8.369159     0.256996
C      8.537201     2.129290     6.238907     0.645743
C      9.319087     1.134154     7.084934    -0.224528
C      8.786014     5.071835     2.312474     0.686722
C      9.593984     3.846161     2.021788    -0.245974
C      4.263919     3.126743     6.238907     0.645745
C      3.011163     2.947179     7.084934    -0.224526
C      6.687831     1.439993     2.312474     0.686743
C      5.222381     1.353107     2.021788    -0.245973
C      7.264380     6.328788     6.238907     0.645744
C      7.735250     7.503489     7.084934    -0.224524
C      4.591655     5.072994     2.312474     0.686725
C      5.249135     6.385554     2.021788    -0.245978
C      1.848701     9.455532     0.992093     0.645743
C      2.630587    10.450668     0.146066    -0.224528
C      2.097514     6.512987     4.918526     0.686722
C      2.905484     7.738661     5.209212    -0.245974
C     -2.424581     8.458079     0.992093     0.645745
C     -3.677337     8.637643     0.146066    -0.224526
C     -0.000669    10.144829     4.918526     0.686742
C     -1.466119    10.231715     5.209212    -0.245973
C      0.575880     5.256034     0.992093     0.645744
C      1.046750     4.081333     0.146066    -0.224525
C     -2.096845     6.511828     4.918526     0.686725
C     -1.439365     5.199268     5.209212    -0.245977
C     -1.848701     9.455532     8.223093     0.645743
C     -2.630587    10.450668     7.377066    -0.224528
C     -2.097514     6.512987    12.149526     0.686722
C     -2.905484     7.738661    12.440212    -0.245975
C      2.424581     8.458079     8.223093     0.645745
C      3.677337     8.637643     7.377066    -0.224526
C      0.000669    10.144829    12.149526     0.686743
C      1.466119    10.231715    12.440212    -0.245973
C     -0.575880     5.256034     8.223093     0.645744
C     -1.046750     4.081333     7.377066    -0.224524
C      2.096845     6.511828    12.149526     0.686725
C      1.439365     5.199268    12.440212    -0.245978
C      4.839799     2.129290    13.469907     0.645743
C      4.057913     1.134154    14.315934    -0.224528
C      4.590986     5.071835     9.543474     0.686722
C      3.783016     3.846161     9.252788    -0.245974
C      9.113081     3.126743    13.469907     0.645745
C     10.365837     2.947179    14.315934    -0.224526
C      6.689169     1.439993     9.543474     0.686743
C      8.154619     1.353107     9.252788    -0.245973
C      6.112620     6.328788    13.469907     0.645744
C      5.641750     7.503489    14.315934    -0.224525
C      8.785345     5.072994     9.543474     0.686725
C      8.127865     6.385554     9.252788    -0.245977
N      8.449582     0.485404     8.079919    -0.281510
N      2.884081     4.024567     8.079919    -0.281512
N      8.731837     7.074851     8.079919    -0.281510
N      1.761082    11.099418    13.613081    -0.281510
N     -3.804419     7.560255    13.613081    -0.281509
N      2.043337     4.509971    13.613081    -0.281508
N     -1.761082    11.099418     6.382081    -0.281510
N      3.804419     7.560255     6.382081    -0.281512
N     -2.043337     4.509971     6.382081    -0.281510
N      4.927418     0.485404     0.848919    -0.281510
N     10.492919     4.024567     0.848919    -0.281509
N      4.645163     7.074851     0.848919    -0.281508
O      7.292472     2.176788     6.387865    -0.667329
O      6.350731     6.481708     5.394326    -0.621177
O      7.502490     0.853801     1.557557    -0.521663
O      8.015498     5.048665     3.303121    -0.666648
O      4.927418     4.180962     6.387865    -0.667351
O      9.126458     2.844074     5.394326    -0.621183
O      3.676668     4.660574     1.557557    -0.521658
O      7.053023     2.118864     3.303121    -0.666709
O      7.845611     5.227072     6.387865    -0.667352
O      4.588311     2.259040     5.394326    -0.621170
O      8.886341     6.070447     1.557557    -0.521660
O      4.996978     4.417293     3.303121    -0.666654
O      0.603972     9.408034     0.843135    -0.667330
O     -0.337769     5.103114     1.836674    -0.621177
O      0.813990    10.731021     5.673443    -0.521662
O      1.326998     6.536157     3.927879    -0.666649
O     -1.761082     7.403860     0.843135    -0.667350
O      2.437958     8.740748     1.836674    -0.621184
O     -3.011832     6.924248     5.673443    -0.521659
O      0.364523     9.465958     3.927879    -0.666708
O      1.157111     6.357750     0.843135    -0.667351
O     -2.100189     9.325782     1.836674    -0.621170
O      2.197841     5.514375     5.673443    -0.521662
O     -1.691522     7.167529     3.927879    -0.666655
O     -0.603972     9.408034     8.074135    -0.667329
O      0.337769     5.103114     9.067674    -0.621177
O     -0.813990    10.731021    12.904443    -0.521663
O     -1.326998     6.536157    11.158879    -0.666648
O      1.761082     7.403860     8.074135    -0.667351
O     -2.437958     8.740748     9.067674    -0.621183
O      3.011832     6.924248    12.904443    -0.521658
O     -0.364523     9.465958    11.158879    -0.666709
O     -1.157110     6.357750     8.074135    -0.667352
O      2.100189     9.325782     9.067674    -0.621171
O     -2.197841     5.514375    12.904443    -0.521660
O      1.691522     7.167529    11.158879    -0.666654
O      6.084528     2.176788    13.618865    -0.667330
O      7.026269     6.481708    12.625326    -0.621177
O      5.874510     0.853801     8.788557    -0.521662
O      5.361502     5.048665    10.534121    -0.666649
O      8.449582     4.180962    13.618865    -0.667350
O      4.250542     2.844074    12.625326    -0.621184
O      9.700332     4.660574     8.788557    -0.521659
O      6.323977     2.118864    10.534121    -0.666708
O      5.531389     5.227072    13.618865    -0.667351
O      8.788689     2.259040    12.625326    -0.621170
O      4.490659     6.070447     8.788557    -0.521662
O      8.380022     4.417293    10.534121    -0.666655

The following XYZ coordinates are in angstroms. Other properties are in atomic units.
The sperically averaged electron density of each atom fit to a function of the form exp(a - br)
eigen_1, eigen_2 and eigen_3 are the three eigenvalues of traceless quadrupole moment tensor
  atom number  atomic symbol              X              Y              Z     net charge C6 coefficient C8 coefficient C10 coefficient fluctuating dipole atomic polarizability isotropic forcefield polarizability              a              b squared Pearson coefficient          <r^3>          <r^4>         wp_QDO          m_QDO          q_QDO       dipole_x       dipole_y       dipole_z         dipole            Qxy            Qxz            Qyz     Q(x^2-y^2)  Q(3z^2 - R^2)        eigen_1        eigen_2        eigen_3 static polarizability      alpha(xx)      alpha(xy)      alpha(xz)      alpha(yy)      alpha(yz)      alpha(zz) atomic spin moment
            1             Sm       6.688500       3.861685       4.807603       2.070895     167.672582 0.42323434E+04  0.15499341E+06                                19.367952                           17.074756       2.552737       2.490880                    0.999425      80.340738     191.172457       0.647462       0.258321      -1.359788       0.000004      -0.000015      -0.004576       0.004576      -0.000010      -0.000008       0.000153      -0.000061      -0.043547      -0.014517       0.007226       0.007291             21.855790      18.781000       0.000347      -0.000100      18.780531       0.000171      28.005839           0.003257
            2             Sm       0.000000       7.723137       2.423397       2.070896     167.672425 0.42323386E+04  0.15499318E+06                                19.367934                           17.074740       2.552737       2.490880                    0.999425      80.340712     191.172339       0.647463       0.258321      -1.359789       0.000004       0.000015       0.004577       0.004577       0.000011       0.000006       0.000152      -0.000054      -0.043547      -0.014517       0.007229       0.007288             21.855769      18.780981      -0.000351       0.000106      18.780517       0.000164      28.005810           0.003258
            3             Sm       0.000000       7.723137       9.654397       2.070895     167.672657 0.42323456E+04  0.15499351E+06                                19.367961                           17.074763       2.552737       2.490880                    0.999425      80.340748     191.172510       0.647462       0.258321      -1.359788      -0.000004       0.000015       0.004576       0.004576      -0.000010      -0.000008       0.000153      -0.000061      -0.043547      -0.014517       0.007226       0.007291             21.855801      18.781008       0.000347      -0.000100      18.780540       0.000173      28.005853           0.003257
            4             Sm       6.688500       3.861685      12.038603       2.070896     167.672473 0.42323401E+04  0.15499325E+06                                19.367940                           17.074745       2.552737       2.490880                    0.999425      80.340719     191.172375       0.647463       0.258321      -1.359789      -0.000004      -0.000015      -0.004577       0.004577       0.000011       0.000006       0.000152      -0.000054      -0.043547      -0.014517       0.007229       0.007288             21.855776      18.780987      -0.000351       0.000106      18.780523       0.000164      28.005818           0.003257
            5             Cu       6.688500       0.000000       7.231000       0.775259      56.612479 0.11178622E+04  0.30905146E+05                                12.482022                           11.339230       1.426582       2.386480                    0.995185      41.031882     100.444382       0.513634       0.431330      -1.135927      -0.000000       0.000000       0.000000       0.000000      -0.013283      -0.077555       0.031150      -0.019745       0.074106      -0.080659      -0.012936       0.093595             13.965279      10.834814       3.854275       1.101478      16.512650       4.258915      14.548373           0.744985
            6             Cu       3.344250       5.792411       7.231000       0.775268      56.612166 0.11178529E+04  0.30904828E+05                                12.481987                           11.339190       1.426570       2.386478                    0.995185      41.031712     100.443884       0.513634       0.431331      -1.135926      -0.000000       0.000000       0.000000       0.000000      -0.001915       0.065758       0.051592       0.032881       0.074099      -0.080667      -0.012928       0.093596             13.965265      11.755339      -4.385723       3.137614      15.592025      -3.083342      14.548431           0.744972
            7             Cu      -3.344250       5.792411       7.231000       0.775268      56.611876 0.11178461E+04  0.30904587E+05                                12.481933                           11.339148       1.426570       2.386480                    0.995185      41.031648     100.443593       0.513636       0.431330      -1.135927       0.000000      -0.000000       0.000000       0.000000       0.015198       0.011803      -0.082741      -0.013117       0.074091      -0.080668      -0.012922       0.093590             13.965185      18.430918       0.531491      -4.238980       8.916322      -1.175539      14.548314           0.744985
            8             Cu       6.688500       0.000000       0.000000       0.775261      56.612446 0.11178617E+04  0.30905131E+05                                12.482017                           11.339227       1.426585       2.386481                    0.995185      41.031877     100.444356       0.513634       0.431330      -1.135927       0.000000      -0.000000       0.000000       0.000000       0.013281       0.077555       0.031151      -0.019745       0.074108      -0.080660      -0.012935       0.093595             13.965270      10.834796      -3.854251      -1.101476      16.512636       4.258916      14.548378           0.744990
            9             Cu      -3.344250       5.792411       0.000000       0.775259      56.612582 0.11178633E+04  0.30905187E+05                                12.482038                           11.339234       1.426578       2.386479                    0.995185      41.031920     100.444506       0.513634       0.431330      -1.135927       0.000000       0.000000       0.000000       0.000000       0.001912      -0.065759       0.051590       0.032877       0.074098      -0.080665      -0.012931       0.093597             13.965323      11.755372       4.385742      -3.137620      15.592117      -3.083358      14.548481           0.744991
           10             Cu       3.344250       5.792411       0.000000       0.775264      56.612130 0.11178519E+04  0.30904790E+05                                12.481975                           11.339180       1.426563       2.386477                    0.995185      41.031733     100.443905       0.513635       0.431331      -1.135926      -0.000000       0.000000      -0.000000       0.000000      -0.015197      -0.011803      -0.082740      -0.013120       0.074086      -0.080667      -0.012923       0.093589             13.965239      18.431017      -0.531501       4.238993       8.916343      -1.175546      14.548358           0.744974
           11              H      11.150398       2.948337      13.738900       0.139912       1.147445 0.87970726E+01  0.87390118E+02                                 1.747184                            1.683124      -0.984041       2.422272                    0.997594       3.305086       8.952120       0.510571       1.207606      -0.727909       0.023079       0.003936      -0.021300       0.031652       0.002418      -0.006751       0.008347       0.005964       0.020622      -0.012765      -0.000192       0.012956              1.764038       2.120872       0.127905      -0.382098       1.484144      -0.024584       1.687097          -0.000043
           12              H      10.326375       2.095694       0.305148       0.124306       1.026613 0.76701888E+01  0.73894716E+02                                 1.638266                            1.583423      -0.706544       2.541236                    0.999692       3.293229       8.888380       0.518656       1.225799      -0.722583      -0.003346      -0.022207       0.019647       0.029839       0.002849       0.004283      -0.000797      -0.014200       0.021478      -0.012210       0.004071       0.008139              1.658342       1.373298       0.150996      -0.041819       2.123736      -0.250105       1.477991           0.001949
           13              H       9.001383       3.095464       1.855475       0.150579       0.948404 0.72287186E+01  0.70469375E+02                                 1.708888                            1.658480      -1.343839       2.258960                    0.993050       3.716258      11.006743       0.440328       1.426889      -0.677372      -0.017454      -0.022823      -0.009091       0.030136       0.003487       0.002132       0.002795       0.011261      -0.001419      -0.007115      -0.000733       0.007849              1.736804       1.795971       0.505130       0.032414       1.911283       0.131992       1.503159           0.000130
           14              H      10.133077       3.633000       2.798397       0.146670       0.978690 0.72887007E+01  0.69828840E+02                                 1.640016                            1.585872      -0.722453       2.553807                    0.999590       3.242511       8.934091       0.494088       1.293949      -0.707778       0.018145      -0.007412       0.024127       0.031085      -0.003545       0.002212      -0.000155       0.009363       0.013975      -0.008226       0.001895       0.006332              1.665626       1.606112       0.016461       0.355009       1.326652      -0.068987       2.064114           0.000579
           15              H      -2.021265       4.052371       1.138159       0.256995       0.690982 0.46266221E+01  0.40395508E+02                                 1.394751                            1.336186      -1.003725       2.468555                    0.999004       3.007041       8.465438       0.484770       1.447109      -0.674093       0.029435      -0.005321       0.012400       0.032381      -0.003779      -0.006006       0.006746       0.005845       0.020700      -0.009414      -0.003875       0.013289              1.440282       1.880237       0.218801       0.137309       1.187249       0.070917       1.253359           0.000820
           16              H       3.666636       0.454125      13.738900       0.139912       1.147441 0.87970337E+01  0.87389618E+02                                 1.747179                            1.683119      -0.984035       2.422275                    0.997594       3.305081       8.952095       0.510573       1.207605      -0.727910      -0.008131      -0.021956      -0.021300       0.031652       0.001373       0.010604       0.001673      -0.007169       0.020622      -0.012764      -0.000192       0.012956              1.764032       1.532553       0.211759       0.169759       2.072453       0.343197       1.687092          -0.000043
           17              H       3.340237       1.594072       0.305148       0.124303       1.026612 0.76701663E+01  0.73894276E+02                                 1.638248                            1.583407      -0.706532       2.541239                    0.999692       3.293223       8.888284       0.518667       1.225777      -0.722588      -0.017559       0.014001       0.019647       0.029838      -0.007573      -0.002832      -0.003310       0.002167       0.021478      -0.012210       0.004070       0.008139              1.658323       1.805337      -0.400440      -0.195684       1.691655       0.161266       1.477975           0.001949
           18              H       4.868559       2.241663       1.855475       0.150573       0.948425 0.72289187E+01  0.70471784E+02                                 1.708910                            1.658499      -1.343842       2.258954                    0.993050       3.716304      11.006900       0.440327       1.426883      -0.677372      -0.011038       0.026527      -0.009092       0.030136       0.003132       0.001355      -0.003245      -0.011669      -0.001421      -0.007115      -0.000734       0.007849              1.736827       1.445016      -0.302503       0.098103       2.262290      -0.094068       1.503176           0.000130
           19              H       4.768232       0.992819       2.798397       0.146669       0.978691 0.72887072E+01  0.69828922E+02                                 1.640018                            1.585873      -0.722444       2.553811                    0.999590       3.242510       8.934091       0.494087       1.293951      -0.707777      -0.015490      -0.012008       0.024127       0.031085       0.005827      -0.001240      -0.001838       0.001458       0.013976      -0.008226       0.001895       0.006331              1.665628       1.382262       0.112780      -0.237249       1.550505      -0.272955       2.064116           0.000579
           20              H      -2.168412      11.309103       1.138159       0.256994       0.690993 0.46267105E+01  0.40396448E+02                                 1.394761                            1.336195      -1.003737       2.468548                    0.999004       3.007071       8.465524       0.484771       1.447100      -0.674095      -0.019325      -0.022831       0.012400       0.032380       0.004420       0.008846       0.001828       0.003624       0.020702      -0.009414      -0.003876       0.013290              1.440292       1.171016       0.190675      -0.007239       1.896494      -0.154373       1.253366           0.000821
           21              H       5.248466       8.182360      13.738900       0.139916       1.147397 0.87965934E+01  0.87384069E+02                                 1.747129                            1.683073      -0.984006       2.422291                    0.997594       3.305004       8.951799       0.510582       1.207599      -0.727911      -0.014949       0.018020      -0.021300       0.031653      -0.003791      -0.003853      -0.010020       0.001204       0.020620      -0.012764      -0.000192       0.012956              1.763981       1.754037      -0.339647       0.212328       1.850862      -0.318599       1.687043          -0.000043
           22              H       6.398888       7.895056       0.305148       0.124307       1.026584 0.76698938E+01  0.73890989E+02                                 1.638219                            1.583380      -0.706518       2.541249                    0.999692       3.293164       8.888083       0.518671       1.225780      -0.722587       0.020905       0.008207       0.019647       0.029839       0.004724      -0.001451       0.004108       0.012033       0.021479      -0.012209       0.004069       0.008140              1.658293       2.066824       0.249440       0.237496       1.430104       0.088833       1.477951           0.001949
           23              H       6.195558       6.247695       1.855475       0.150574       0.948425 0.72289243E+01  0.70471882E+02                                 1.708912                            1.658502      -1.343866       2.258942                    0.993050       3.716312      11.006942       0.440326       1.426887      -0.677372       0.028492      -0.003704      -0.009093       0.030136      -0.006619      -0.003488       0.000450       0.000408      -0.001423      -0.007115      -0.000735       0.007849              1.736829       2.319949      -0.202638      -0.130516       1.387361      -0.037926       1.503179           0.000130
           24              H       5.164191       6.959003       2.798397       0.146670       0.978686 0.72886623E+01  0.69828367E+02                                 1.640011                            1.585867      -0.722454       2.553807                    0.999590       3.242497       8.934040       0.494089       1.293949      -0.707778      -0.002654       0.019420       0.024126       0.031085      -0.002281      -0.000972       0.001994      -0.010823       0.013974      -0.008226       0.001894       0.006332              1.665620       1.410770      -0.129240      -0.117760       1.521986       0.341937       2.064105           0.000579
           25              H       4.189676       7.808170       1.138159       0.256996       0.690986 0.46266412E+01  0.40395667E+02                                 1.394747                            1.336183      -1.003745       2.468545                    0.999004       3.007039       8.465398       0.484775       1.447095      -0.674096      -0.010109       0.028152       0.012400       0.032380      -0.000640      -0.002839      -0.008575      -0.009468       0.020702      -0.009413      -0.003876       0.013289              1.440278       1.549979      -0.409472      -0.130069       1.517500       0.083454       1.253355           0.000820
           26              H       4.461898       8.636485       7.954100       0.139914       1.147410 0.87967206E+01  0.87385635E+02                                 1.747140                            1.683084      -0.984015       2.422284                    0.997594       3.305027       8.951872       0.510581       1.207596      -0.727912       0.023080      -0.003935       0.021300       0.031652      -0.002417       0.006751       0.008347       0.005964       0.020620      -0.012764      -0.000192       0.012956              1.763992       2.120812      -0.127899       0.382083       1.484109      -0.024582       1.687055          -0.000043
           27              H       3.637875       9.489128       6.925852       0.124307       1.026588 0.76699394E+01  0.73891552E+02                                 1.638225                            1.583386      -0.706532       2.541242                    0.999692       3.293174       8.888123       0.518669       1.225781      -0.722587      -0.003346       0.022208      -0.019647       0.029839      -0.002848      -0.004283      -0.000797      -0.014199       0.021478      -0.012209       0.004070       0.008139              1.658299       1.373267      -0.150989       0.041817       2.123675      -0.250095       1.477956           0.001949
           28              H       2.312883       8.489358       5.375525       0.150579       0.948400 0.72286759E+01  0.70468865E+02                                 1.708885                            1.658476      -1.343838       2.258961                    0.993050       3.716245      11.006702       0.440328       1.426892      -0.677371      -0.017454       0.022823       0.009091       0.030136      -0.003487      -0.002132       0.002795       0.011261      -0.001420      -0.007115      -0.000733       0.007849              1.736801       1.795967      -0.505128      -0.032414       1.911279       0.131991       1.503156           0.000130
           29              H       3.444577       7.951822       4.432603       0.146670       0.978684 0.72886357E+01  0.69828039E+02                                 1.640008                            1.585864      -0.722454       2.553807                    0.999590       3.242490       8.934012       0.494089       1.293948      -0.707778       0.018145       0.007412      -0.024127       0.031085       0.003546      -0.002212      -0.000155       0.009363       0.013974      -0.008226       0.001895       0.006332              1.665617       1.606104      -0.016461      -0.355006       1.326646      -0.068986       2.064101           0.000579
           30              H       4.667235       7.532451       6.092841       0.256994       0.690981 0.46266017E+01  0.40395229E+02                                 1.394741                            1.336177      -1.003727       2.468554                    0.999004       3.007024       8.465342       0.484776       1.447096      -0.674096       0.029435       0.005321      -0.012400       0.032381       0.003780       0.006006       0.006746       0.005845       0.020700      -0.009414      -0.003875       0.013289              1.440272       1.880222      -0.218798      -0.137307       1.187241       0.070916       1.253351           0.000820
           31              H      -3.021864      11.130697       7.954100       0.139912       1.147453 0.87971513E+01  0.87391113E+02                                 1.747194                            1.683132      -0.984047       2.422268                    0.997594       3.305100       8.952175       0.510570       1.207608      -0.727909      -0.008130       0.021956       0.021300       0.031652      -0.001374      -0.010604       0.001673      -0.007170       0.020622      -0.012765      -0.000191       0.012956              1.764047       1.532564      -0.211760      -0.169760       2.072472       0.343202       1.687106          -0.000043
           32              H      -3.348263       9.990750       6.925852       0.124302       1.026629 0.76703426E+01  0.73896553E+02                                 1.638281                            1.583437      -0.706545       2.541232                    0.999692       3.293261       8.888482       0.518655       1.225796      -0.722583      -0.017558      -0.014001      -0.019647       0.029838       0.007573       0.002832      -0.003311       0.002165       0.021479      -0.012210       0.004070       0.008140              1.658357       1.805376       0.400453       0.195690       1.691691       0.161271       1.478003           0.001949
           33              H      -1.819941       9.343159       5.375525       0.150573       0.948427 0.72289363E+01  0.70471995E+02                                 1.708911                            1.658501      -1.343844       2.258952                    0.993050       3.716311      11.006922       0.440327       1.426882      -0.677373      -0.011038      -0.026526       0.009092       0.030135      -0.003132      -0.001355      -0.003245      -0.011669      -0.001420      -0.007116      -0.000733       0.007849              1.736829       1.445017       0.302503      -0.098103       2.262292      -0.094068       1.503177           0.000130
           34              H      -1.920268      10.592003       4.432603       0.146669       0.978693 0.72887197E+01  0.69829065E+02                                 1.640019                            1.585874      -0.722444       2.553811                    0.999590       3.242515       8.934104       0.494087       1.293949      -0.707778      -0.015490       0.012008      -0.024127       0.031085      -0.005827       0.001240      -0.001838       0.001458       0.013976      -0.008226       0.001895       0.006331              1.665628       1.382263      -0.112780       0.237249       1.550505      -0.272955       2.064118           0.000579
           35              H       4.520088       0.275719       6.092841       0.256994       0.690985 0.46266468E+01  0.40395790E+02                                 1.394757                            1.336191      -1.003732       2.468551                    0.999004       3.007054       8.465491       0.484768       1.447112      -0.674093      -0.019325       0.022831      -0.012400       0.032380      -0.004420      -0.008846       0.001828       0.003624       0.020701      -0.009414      -0.003876       0.013290              1.440288       1.171013      -0.190673       0.007238       1.896487      -0.154372       1.253363           0.000820
           36              H      -1.440034       3.402462       7.954100       0.139915       1.147417 0.87967879E+01  0.87386518E+02                                 1.747151                            1.683093      -0.984017       2.422286                    0.997594       3.305038       8.951929       0.510578       1.207601      -0.727911      -0.014949      -0.018020       0.021300       0.031652       0.003791       0.003853      -0.010020       0.001205       0.020621      -0.012764      -0.000192       0.012956              1.764004       1.754060       0.339655      -0.212332       1.850887      -0.318606       1.687064          -0.000043
           37              H      -0.289612       3.689766       6.925852       0.124307       1.026589 0.76699406E+01  0.73891533E+02                                 1.638222                            1.583383      -0.706515       2.541251                    0.999692       3.293174       8.888108       0.518671       1.225776      -0.722588       0.020905      -0.008207      -0.019647       0.029839      -0.004725       0.001451       0.004108       0.012033       0.021479      -0.012210       0.004070       0.008140              1.658296       2.066828      -0.249440      -0.237498       1.430105       0.088833       1.477954           0.001949
           38              H      -0.492942       5.337127       5.375525       0.150574       0.948429 0.72289608E+01  0.70472315E+02                                 1.708916                            1.658505      -1.343866       2.258942                    0.993050       3.716320      11.006966       0.440326       1.426884      -0.677372       0.028492       0.003704       0.009093       0.030136       0.006619       0.003488       0.000450       0.000408      -0.001423      -0.007114      -0.000735       0.007849              1.736833       2.319954       0.202640       0.130517       1.387363      -0.037926       1.503182           0.000130
           39              H      -1.524309       4.625819       4.432603       0.146669       0.978691 0.72887143E+01  0.69829020E+02                                 1.640020                            1.585875      -0.722453       2.553807                    0.999590       3.242512       8.934104       0.494086       1.293953      -0.707777      -0.002654      -0.019420      -0.024126       0.031085       0.002281       0.000972       0.001993      -0.010821       0.013976      -0.008226       0.001894       0.006332              1.665629       1.410776       0.129241       0.117761       1.521994       0.341940       2.064118           0.000579
           40              H      10.878176       3.776652       6.092841       0.256996       0.690991 0.46266950E+01  0.40396281E+02                                 1.394758                            1.336192      -1.003747       2.468544                    0.999003       3.007065       8.465504       0.484772       1.447100      -0.674095      -0.010109      -0.028152      -0.012400       0.032380       0.000641       0.002839      -0.008575      -0.009468       0.020702      -0.009413      -0.003876       0.013289              1.440289       1.549992       0.409478       0.130071       1.517513       0.083455       1.253364           0.000820
           41              H      -4.461898       8.636485       0.723100       0.139913       1.147443 0.87970486E+01  0.87389812E+02                                 1.747181                            1.683121      -0.984039       2.422273                    0.997594       3.305082       8.952103       0.510572       1.207605      -0.727910      -0.023079      -0.003936       0.021300       0.031652       0.002418      -0.006751       0.008347       0.005964       0.020622      -0.012765      -0.000192       0.012956              1.764035       2.120868       0.127904      -0.382097       1.484142      -0.024584       1.687094          -0.000043
           42              H      -3.637875       9.489128      14.156852       0.124306       1.026613 0.76701885E+01  0.73894716E+02                                 1.638267                            1.583424      -0.706544       2.541237                    0.999692       3.293229       8.888382       0.518656       1.225799      -0.722583       0.003346       0.022207      -0.019647       0.029839       0.002849       0.004283      -0.000797      -0.014200       0.021478      -0.012210       0.004070       0.008139              1.658342       1.373298       0.150996      -0.041819       2.123737      -0.250105       1.477991           0.001949
           43              H      -2.312883       8.489358      12.606525       0.150579       0.948404 0.72287132E+01  0.70469313E+02                                 1.708888                            1.658479      -1.343839       2.258960                    0.993050       3.716257      11.006741       0.440328       1.426890      -0.677371       0.017454       0.022823       0.009091       0.030136       0.003487       0.002132       0.002795       0.011261      -0.001419      -0.007115      -0.000733       0.007849              1.736804       1.795971       0.505130       0.032414       1.911283       0.131992       1.503159           0.000130
           44              H      -3.444577       7.951822      11.663603       0.146670       0.978690 0.72886958E+01  0.69828789E+02                                 1.640016                            1.585872      -0.722453       2.553807                    0.999590       3.242510       8.934091       0.494087       1.293951      -0.707777      -0.018145       0.007412      -0.024127       0.031085      -0.003545       0.002212      -0.000155       0.009363       0.013975      -0.008226       0.001895       0.006332              1.665626       1.606112       0.016461       0.355009       1.326652      -0.068987       2.064114           0.000579
           45              H       8.709765       7.532451      13.323841       0.256995       0.690982 0.46266208E+01  0.40395496E+02                                 1.394751                            1.336187      -1.003725       2.468555                    0.999004       3.007041       8.465440       0.484770       1.447110      -0.674093      -0.029435       0.005321      -0.012400       0.032381      -0.003779      -0.006006       0.006746       0.005845       0.020700      -0.009414      -0.003875       0.013289              1.440282       1.880238       0.218801       0.137309       1.187250       0.070917       1.253360           0.000820
           46              H       3.021864      11.130697       0.723100       0.139912       1.147440 0.87970231E+01  0.87389471E+02                                 1.747177                            1.683117      -0.984035       2.422275                    0.997594       3.305080       8.952085       0.510574       1.207603      -0.727910       0.008131       0.021956       0.021300       0.031652       0.001373       0.010604       0.001673      -0.007169       0.020622      -0.012764      -0.000192       0.012956              1.764030       1.532551       0.211758       0.169758       2.072450       0.343196       1.687089          -0.000043
           47              H       3.348263       9.990750      14.156852       0.124303       1.026612 0.76701646E+01  0.73894264E+02                                 1.638249                            1.583408      -0.706531       2.541239                    0.999692       3.293223       8.888288       0.518666       1.225779      -0.722587       0.017559      -0.014001      -0.019647       0.029838      -0.007573      -0.002832      -0.003310       0.002167       0.021478      -0.012210       0.004070       0.008139              1.658323       1.805338      -0.400440      -0.195684       1.691656       0.161266       1.477976           0.001949
           48              H       1.819941       9.343159      12.606525       0.150573       0.948426 0.72289236E+01  0.70471839E+02                                 1.708910                            1.658499      -1.343842       2.258954                    0.993050       3.716305      11.006901       0.440328       1.426883      -0.677373       0.011038      -0.026527       0.009092       0.030136       0.003132       0.001355      -0.003245      -0.011669      -0.001421      -0.007115      -0.000734       0.007849              1.736827       1.445016      -0.302503       0.098103       2.262290      -0.094068       1.503176           0.000130
           49              H       1.920268      10.592003      11.663603       0.146669       0.978690 0.72887013E+01  0.69828857E+02                                 1.640018                            1.585873      -0.722444       2.553811                    0.999590       3.242509       8.934090       0.494087       1.293952      -0.707777       0.015490       0.012008      -0.024127       0.031085       0.005827      -0.001240      -0.001838       0.001458       0.013976      -0.008226       0.001895       0.006331              1.665628       1.382262       0.112780      -0.237249       1.550505      -0.272955       2.064116           0.000579
           50              H       8.856912       0.275719      13.323841       0.256994       0.690993 0.46267129E+01  0.40396475E+02                                 1.394761                            1.336195      -1.003737       2.468548                    0.999004       3.007072       8.465527       0.484771       1.447100      -0.674095       0.019325       0.022831      -0.012400       0.032380       0.004420       0.008846       0.001828       0.003624       0.020702      -0.009414      -0.003876       0.013290              1.440292       1.171016       0.190675      -0.007239       1.896494      -0.154373       1.253366           0.000821
           51              H       1.440034       3.402462       0.723100       0.139916       1.147395 0.87965693E+01  0.87383759E+02                                 1.747126                            1.683070      -0.984004       2.422292                    0.997594       3.305000       8.951781       0.510583       1.207598      -0.727912       0.014949      -0.018020       0.021300       0.031653      -0.003791      -0.003853      -0.010020       0.001204       0.020620      -0.012764      -0.000192       0.012956              1.763977       1.754034      -0.339646       0.212327       1.850858      -0.318598       1.687040          -0.000043
           52              H       0.289612       3.689766      14.156852       0.124307       1.026583 0.76698933E+01  0.73890991E+02                                 1.638220                            1.583381      -0.706518       2.541249                    0.999692       3.293164       8.888087       0.518670       1.225781      -0.722587      -0.020905      -0.008207      -0.019647       0.029839       0.004724      -0.001451       0.004108       0.012033       0.021479      -0.012209       0.004069       0.008140              1.658294       2.066825       0.249440       0.237496       1.430104       0.088833       1.477952           0.001949
           53              H       0.492942       5.337127      12.606525       0.150574       0.948425 0.72289238E+01  0.70471874E+02                                 1.708912                            1.658502      -1.343866       2.258942                    0.993050       3.716312      11.006941       0.440326       1.426886      -0.677372      -0.028492       0.003704       0.009093       0.030136      -0.006619      -0.003488       0.000450       0.000408      -0.001423      -0.007115      -0.000735       0.007849              1.736829       2.319948      -0.202638      -0.130516       1.387361      -0.037926       1.503179           0.000130
           54              H       1.524309       4.625819      11.663603       0.146670       0.978686 0.72886623E+01  0.69828367E+02                                 1.640011                            1.585867      -0.722454       2.553807                    0.999590       3.242497       8.934040       0.494089       1.293949      -0.707778       0.002654      -0.019420      -0.024126       0.031085      -0.002281      -0.000972       0.001994      -0.010823       0.013974      -0.008226       0.001894       0.006332              1.665620       1.410770      -0.129240      -0.117760       1.521986       0.341937       2.064105           0.000579
           55              H       2.498824       3.776652      13.323841       0.256996       0.690985 0.46266395E+01  0.40395650E+02                                 1.394747                            1.336183      -1.003745       2.468545                    0.999004       3.007039       8.465399       0.484775       1.447096      -0.674096       0.010109      -0.028152      -0.012400       0.032380      -0.000640      -0.002839      -0.008575      -0.009468       0.020701      -0.009413      -0.003876       0.013289              1.440278       1.549979      -0.409472      -0.130069       1.517500       0.083454       1.253355           0.000820
           56              H       2.226602       2.948337       6.507900       0.139914       1.147408 0.87967017E+01  0.87385386E+02                                 1.747137                            1.683081      -0.984015       2.422284                    0.997594       3.305024       8.951856       0.510582       1.207595      -0.727912      -0.023080       0.003935      -0.021300       0.031652      -0.002417       0.006751       0.008347       0.005963       0.020620      -0.012764      -0.000192       0.012956              1.763989       2.120808      -0.127898       0.382082       1.484107      -0.024582       1.687052          -0.000043
           57              H       3.050625       2.095694       7.536148       0.124306       1.026589 0.76699433E+01  0.73891596E+02                                 1.638226                            1.583386      -0.706533       2.541242                    0.999692       3.293175       8.888125       0.518669       1.225781      -0.722587       0.003346      -0.022208       0.019647       0.029839      -0.002848      -0.004283      -0.000797      -0.014199       0.021478      -0.012209       0.004070       0.008139              1.658300       1.373267      -0.150989       0.041817       2.123676      -0.250095       1.477956           0.001949
           58              H       4.375617       3.095464       9.086475       0.150579       0.948400 0.72286754E+01  0.70468857E+02                                 1.708885                            1.658476      -1.343838       2.258961                    0.993050       3.716245      11.006701       0.440328       1.426892      -0.677371       0.017454      -0.022823      -0.009091       0.030136      -0.003487      -0.002132       0.002795       0.011261      -0.001420      -0.007115      -0.000733       0.007849              1.736801       1.795967      -0.505128      -0.032414       1.911279       0.131991       1.503156           0.000130
           59              H       3.243923       3.633000      10.029397       0.146670       0.978684 0.72886346E+01  0.69828024E+02                                 1.640007                            1.585864      -0.722453       2.553807                    0.999590       3.242490       8.934011       0.494090       1.293948      -0.707778      -0.018145      -0.007412       0.024127       0.031085       0.003546      -0.002212      -0.000155       0.009363       0.013974      -0.008226       0.001895       0.006332              1.665617       1.606104      -0.016461      -0.355006       1.326646      -0.068986       2.064100           0.000579
           60              H       2.021265       4.052371       8.369159       0.256994       0.690981 0.46266020E+01  0.40395235E+02                                 1.394742                            1.336178      -1.003726       2.468554                    0.999004       3.007024       8.465343       0.484775       1.447097      -0.674096      -0.029435      -0.005321       0.012400       0.032381       0.003780       0.006006       0.006746       0.005845       0.020700      -0.009414      -0.003875       0.013289              1.440272       1.880223      -0.218798      -0.137307       1.187242       0.070916       1.253351           0.000820
           61              H       9.710364       0.454125       6.507900       0.139913       1.147451 0.87971324E+01  0.87390877E+02                                 1.747191                            1.683130      -0.984046       2.422269                    0.997594       3.305097       8.952164       0.510570       1.207607      -0.727909       0.008130      -0.021956      -0.021300       0.031652      -0.001374      -0.010604       0.001673      -0.007170       0.020622      -0.012765      -0.000191       0.012956              1.764045       1.532562      -0.211760      -0.169760       2.072469       0.343201       1.687104          -0.000043
           62              H      10.036763       1.594072       7.536148       0.124302       1.026629 0.76703420E+01  0.73896555E+02                                 1.638282                            1.583438      -0.706546       2.541232                    0.999692       3.293261       8.888486       0.518654       1.225797      -0.722583       0.017558       0.014001       0.019647       0.029838       0.007573       0.002832      -0.003310       0.002165       0.021479      -0.012210       0.004070       0.008140              1.658357       1.805377       0.400453       0.195690       1.691692       0.161271       1.478004           0.001949
           63              H       8.508441       2.241663       9.086475       0.150573       0.948427 0.72289317E+01  0.70471940E+02                                 1.708911                            1.658500      -1.343843       2.258953                    0.993050       3.716310      11.006919       0.440327       1.426883      -0.677373       0.011038       0.026526      -0.009092       0.030135      -0.003132      -0.001355      -0.003245      -0.011669      -0.001420      -0.007116      -0.000733       0.007849              1.736828       1.445016       0.302503      -0.098103       2.262291      -0.094068       1.503177           0.000130
           64              H       8.608768       0.992819      10.029397       0.146669       0.978692 0.72887137E+01  0.69829000E+02                                 1.640019                            1.585874      -0.722443       2.553811                    0.999590       3.242514       8.934103       0.494087       1.293950      -0.707777       0.015490      -0.012008       0.024127       0.031085      -0.005827       0.001240      -0.001838       0.001458       0.013976      -0.008226       0.001895       0.006331              1.665628       1.382262      -0.112780       0.237249       1.550505      -0.272955       2.064117           0.000579
           65              H       2.168412      11.309103       8.369159       0.256995       0.690985 0.46266422E+01  0.40395746E+02                                 1.394756                            1.336191      -1.003732       2.468551                    0.999004       3.007053       8.465491       0.484768       1.447113      -0.674092       0.019325      -0.022831       0.012400       0.032380      -0.004420      -0.008846       0.001828       0.003624       0.020701      -0.009414      -0.003876       0.013290              1.440287       1.171013      -0.190673       0.007238       1.896486      -0.154372       1.253363           0.000820
           66              H       8.128534       8.182360       6.507900       0.139916       1.147416 0.87967832E+01  0.87386458E+02                                 1.747150                            1.683092      -0.984017       2.422285                    0.997594       3.305037       8.951925       0.510579       1.207601      -0.727911       0.014949       0.018020      -0.021300       0.031652       0.003791       0.003853      -0.010020       0.001205       0.020621      -0.012764      -0.000192       0.012956              1.764003       1.754059       0.339654      -0.212332       1.850886      -0.318606       1.687064          -0.000043
           67              H       6.978112       7.895056       7.536148       0.124307       1.026590 0.76699495E+01  0.73891650E+02                                 1.638224                            1.583385      -0.706515       2.541250                    0.999692       3.293176       8.888119       0.518671       1.225777      -0.722588      -0.020905       0.008207       0.019647       0.029839      -0.004725       0.001451       0.004108       0.012033       0.021479      -0.012210       0.004070       0.008140              1.658298       2.066831      -0.249441      -0.237498       1.430107       0.088833       1.477956           0.001949
           68              H       7.181442       6.247695       9.086475       0.150574       0.948429 0.72289599E+01  0.70472306E+02                                 1.708916                            1.658505      -1.343866       2.258942                    0.993050       3.716320      11.006967       0.440326       1.426885      -0.677372      -0.028492      -0.003704      -0.009093       0.030136       0.006619       0.003488       0.000450       0.000408      -0.001423      -0.007114      -0.000735       0.007849              1.736833       2.319954       0.202640       0.130517       1.387363      -0.037926       1.503182           0.000130
           69              H       8.212809       6.959003      10.029397       0.146670       0.978691 0.72887090E+01  0.69828960E+02                                 1.640019                            1.585875      -0.722453       2.553807                    0.999590       3.242511       8.934102       0.494086       1.293953      -0.707777       0.002654       0.019420       0.024126       0.031085       0.002281       0.000972       0.001993      -0.010821       0.013976      -0.008226       0.001894       0.006332              1.665629       1.410776       0.129241       0.117761       1.521993       0.341940       2.064117           0.000579
           70              H      -4.189676       7.808170       8.369159       0.256996       0.690991 0.46266944E+01  0.40396275E+02                                 1.394758                            1.336193      -1.003747       2.468544                    0.999003       3.007065       8.465505       0.484771       1.447100      -0.674095       0.010109       0.028152       0.012400       0.032380       0.000641       0.002839      -0.008575      -0.009468       0.020702      -0.009413      -0.003876       0.013289              1.440290       1.549992       0.409478       0.130071       1.517513       0.083455       1.253364           0.000820
           71              C       8.537201       2.129290       6.238907       0.645743      19.797341 0.24327603E+03  0.50372757E+04                                 6.925369                            5.668126      -0.216313       1.997277                    0.999338      22.253399      63.704704       0.597309       0.495235      -1.000746      -0.028181       0.014552      -0.012614       0.034133       0.016811      -0.000248       0.085880      -0.072805       0.098303      -0.069474      -0.043803       0.113277              7.632507       7.436134       0.661312      -0.428262       8.106504      -3.645335       7.354882           0.001124
           72              C       9.319087       1.134154       7.084934      -0.224528      25.788329 0.40201947E+03  0.92914932E+04                                 7.564998                            6.618240       0.052018       2.013385                    0.998546      29.100237      83.627155       0.648632       0.408573      -1.066607      -0.065591      -0.045289       0.073298       0.108286       0.024805      -0.047510      -0.014191       0.009755       0.093057      -0.049074      -0.020330       0.069405              8.079292       7.007705       0.463417      -0.334732       9.133336      -1.784786       8.096836           0.000638
           73              C       8.786014       5.071835       2.312474       0.686722      19.554537 0.22342485E+03  0.45092767E+04                                 6.767661                            5.388973       0.066174       2.107373                    0.999778      20.941462      58.355780       0.622614       0.487430      -1.009085      -0.032275       0.051044       0.023523       0.064811       0.032538       0.077128       0.049053       0.055290      -0.020990      -0.077316      -0.037047       0.114364              7.515057       6.746988      -0.077555      -3.386307       6.737464      -1.419096       9.060720           0.000770
           74              C       9.593984       3.846161       2.021788      -0.245974      25.728991 0.42343702E+03  0.99391675E+04                                 7.639825                            6.856059      -0.204805       1.937782                    0.996628      29.474363      86.061383       0.626835       0.416286      -1.058977       0.070805       0.005234      -0.085526       0.111155       0.018567      -0.033010       0.003438       0.065836       0.118442      -0.059126      -0.003254       0.062380              8.037946       7.790572       0.266060      -1.656658       7.026090       0.385428       9.297174           0.000760
           75              C       4.263919       3.126743       6.238907       0.645745      19.797318 0.24327574E+03  0.50372659E+04                                 6.925349                            5.668113      -0.216190       1.997318                    0.999338      22.253362      63.704479       0.597311       0.495233      -1.000748       0.026699       0.017131      -0.012605       0.034134      -0.039932       0.074500      -0.042723       0.007290       0.098289      -0.069475      -0.043801       0.113276              7.632482       7.366166      -0.620902      -2.942800       8.176433       2.193517       7.354847           0.001124
           76              C       3.011163       2.947179       7.084934      -0.224526      25.788145 0.40201575E+03  0.92913731E+04                                 7.564948                            6.618204       0.052044       2.013396                    0.998546      29.099928      83.625739       0.648636       0.408572      -1.066609      -0.006427       0.079445       0.073299       0.108285      -0.008174       0.011466       0.048243      -0.047841       0.093048      -0.049071      -0.020334       0.069406              8.079236       8.200543      -1.152110      -1.378316       7.940377       1.182279       8.096790           0.000637
           77              C       6.687831       1.439993       2.312474       0.686743      19.554056 0.22341985E+03  0.45091623E+04                                 6.767643                            5.388981       0.066134       2.107370                    0.999778      20.941269      58.355654       0.622600       0.487442      -1.009076       0.060346       0.002429       0.023532       0.064818       0.007673       0.003918      -0.091324      -0.083994      -0.020988      -0.077320      -0.037044       0.114364              7.515013       6.807015       0.042890       0.464168       6.677399       3.642118       9.060626           0.000771
           78              C       5.222381       1.353107       2.021788      -0.245973      25.728826 0.42343347E+03  0.99390689E+04                                 7.639809                            6.856043      -0.204792       1.937786                    0.996629      29.474276      86.061216       0.626834       0.416287      -1.058975      -0.030868      -0.063936      -0.085522       0.111152       0.019224       0.019489       0.026869      -0.065080       0.118450      -0.059130      -0.003255       0.062385              8.037924       6.986780       0.197992       1.162107       7.829872       1.241984       9.297120           0.000761
           79              C       7.264380       6.328788       6.238907       0.645744      19.797325 0.24327609E+03  0.50372732E+04                                 6.925350                            5.668115      -0.215992       1.997380                    0.999340      22.253337      63.704335       0.597311       0.495233      -1.000748       0.001488      -0.031682      -0.012605       0.034130       0.023117      -0.074249      -0.043163       0.065524       0.098299      -0.069483      -0.043794       0.113278              7.632488       8.511567      -0.040352       3.371067       7.031012       1.451825       7.354886           0.001124
           80              C       7.735250       7.503489       7.084934      -0.224524      25.788180 0.40201626E+03  0.92913804E+04                                 7.564920                            6.618180       0.052054       2.013402                    0.998546      29.099965      83.625613       0.648641       0.408568      -1.066612       0.072015      -0.034157       0.073299       0.108285      -0.016630       0.036048      -0.034049       0.038080       0.093050      -0.049071      -0.020336       0.069407              8.079207       9.003128       0.688725       1.713024       7.137728       0.602521       8.096765           0.000638
           81              C       4.591655       5.072994       2.312474       0.686725      19.554379 0.22342375E+03  0.45092484E+04                                 6.767626                            5.388962       0.066152       2.107367                    0.999778      20.941386      58.355504       0.622614       0.487430      -1.009085      -0.028069      -0.053476       0.023524       0.064815      -0.040210      -0.081047       0.042268       0.028704      -0.020992      -0.077319      -0.037044       0.114363              7.515003       6.672655       0.034675       2.922101       6.811708      -2.223031       9.060646           0.000770
           82              C       5.249135       6.385554       2.021788      -0.245978      25.728937 0.42343664E+03  0.99391665E+04                                 7.639852                            6.856087      -0.204815       1.937776                    0.996628      29.474388      86.061777       0.626829       0.416290      -1.058973      -0.039938       0.058704      -0.085527       0.111158      -0.037790       0.013522      -0.030305      -0.000764       0.118437      -0.059124      -0.003251       0.062374              8.037970       7.447682      -0.464073       0.494547       7.369037      -1.627419       9.297189           0.000760
           83              C       1.848701       9.455532       0.992093       0.645743      19.797372 0.24327647E+03  0.50372853E+04                                 6.925368                            5.668126      -0.216315       1.997276                    0.999338      22.253400      63.704644       0.597310       0.495234      -1.000747      -0.028181      -0.014553       0.012614       0.034133      -0.016810       0.000248       0.085880      -0.072805       0.098304      -0.069475      -0.043803       0.113277              7.632505       7.436132      -0.661315       0.428266       8.106505      -3.645334       7.354879           0.001124
           84              C       2.630587      10.450668       0.146066      -0.224528      25.788400 0.40202087E+03  0.92915203E+04                                 7.564969                            6.618220       0.052034       2.013391                    0.998546      29.100243      83.626758       0.648639       0.408569      -1.066611      -0.065590       0.045289      -0.073298       0.108285      -0.024806       0.047510      -0.014191       0.009761       0.093056      -0.049074      -0.020332       0.069405              8.079258       7.007671      -0.463404       0.334735       9.133300      -1.784784       8.096804           0.000638
           85              C       2.097514       6.512987       4.918526       0.686722      19.554520 0.22342468E+03  0.45092723E+04                                 6.767657                            5.388971       0.066177       2.107374                    0.999778      20.941449      58.355737       0.622614       0.487430      -1.009085      -0.032275      -0.051045      -0.023523       0.064812      -0.032537      -0.077128       0.049053       0.055289      -0.020991      -0.077316      -0.037047       0.114363              7.515052       6.746986       0.077554       3.386304       6.737458      -1.419094       9.060713           0.000769
           86              C       2.905484       7.738661       5.209212      -0.245974      25.728802 0.42343333E+03  0.99390657E+04                                 7.639822                            6.856058      -0.204800       1.937784                    0.996628      29.474210      86.061050       0.626831       0.416289      -1.058974       0.070806      -0.005233       0.085526       0.111156      -0.018566       0.033010       0.003438       0.065836       0.118440      -0.059125      -0.003255       0.062380              8.037940       7.790570      -0.266062       1.656656       7.026090       0.385425       9.297160           0.000760
           87              C      -2.424581       8.458079       0.992093       0.645745      19.797307 0.24327553E+03  0.50372618E+04                                 6.925354                            5.668115      -0.216188       1.997319                    0.999338      22.253372      63.704572       0.597310       0.495234      -1.000747       0.026698      -0.017131       0.012605       0.034134       0.039932      -0.074500      -0.042723       0.007290       0.098289      -0.069475      -0.043801       0.113276              7.632489       7.366183       0.620899       2.942810       8.176431       2.193514       7.354853           0.001124
           88              C      -3.677337       8.637643       0.146066      -0.224526      25.788235 0.40201721E+03  0.92914248E+04                                 7.564977                            6.618220       0.052026       2.013390                    0.998546      29.100096      83.626580       0.648633       0.408572      -1.066607      -0.006426      -0.079446      -0.073298       0.108285       0.008177      -0.011466       0.048243      -0.047842       0.093050      -0.049074      -0.020332       0.069406              8.079273       8.200578       1.152117       1.378308       7.940418       1.182273       8.096822           0.000637
           89              C      -0.000669      10.144829       4.918526       0.686742      19.554080 0.22342018E+03  0.45091702E+04                                 6.767646                            5.388984       0.066136       2.107370                    0.999778      20.941284      58.355688       0.622600       0.487442      -1.009076       0.060346      -0.002429      -0.023532       0.064818      -0.007673      -0.003918      -0.091324      -0.083995      -0.020988      -0.077320      -0.037044       0.114364              7.515017       6.807018      -0.042886      -0.464167       6.677403       3.642120       9.060631           0.000770
           90              C      -1.466119      10.231715       5.209212      -0.245973      25.728936 0.42343577E+03  0.99391320E+04                                 7.639809                            6.856043      -0.204798       1.937784                    0.996629      29.474358      86.061370       0.626837       0.416285      -1.058977      -0.030867       0.063936       0.085522       0.111152      -0.019225      -0.019489       0.026869      -0.065081       0.118451      -0.059131      -0.003254       0.062385              8.037924       6.986780      -0.197989      -1.162110       7.829867       1.241981       9.297125           0.000760
           91              C       0.575880       5.256034       0.992093       0.645744      19.797305 0.24327586E+03  0.50372673E+04                                 6.925346                            5.668113      -0.215994       1.997380                    0.999340      22.253327      63.704309       0.597311       0.495233      -1.000748       0.001488       0.031682       0.012605       0.034130      -0.023117       0.074249      -0.043163       0.065525       0.098298      -0.069483      -0.043794       0.113278              7.632483       8.511565       0.040358      -3.371064       7.031003       1.451820       7.354882           0.001124
           92              C       1.046750       4.081333       0.146066      -0.224525      25.788037 0.40201373E+03  0.92913127E+04                                 7.564926                            6.618188       0.052053       2.013401                    0.998546      29.099810      83.625280       0.648636       0.408572      -1.066609       0.072015       0.034157      -0.073299       0.108285       0.016629      -0.036048      -0.034049       0.038077       0.093047      -0.049069      -0.020336       0.069406              8.079213       9.003142      -0.688719      -1.713034       7.137728       0.602527       8.096770           0.000637
           93              C      -2.096845       6.511828       4.918526       0.686725      19.554358 0.22342343E+03  0.45092406E+04                                 6.767622                            5.388959       0.066149       2.107366                    0.999778      20.941375      58.355474       0.622614       0.487430      -1.009085      -0.028069       0.053476      -0.023524       0.064815       0.040209       0.081047       0.042267       0.028704      -0.020993      -0.077319      -0.037043       0.114363              7.514999       6.672648      -0.034677      -2.922098       6.811707      -2.223028       9.060641           0.000771
           94              C      -1.439365       5.199268       5.209212      -0.245977      25.728976 0.42343717E+03  0.99391796E+04                                 7.639846                            6.856079      -0.204811       1.937778                    0.996628      29.474428      86.061828       0.626831       0.416288      -1.058974      -0.039937      -0.058704       0.085527       0.111158       0.037790      -0.013523      -0.030306      -0.000762       0.118437      -0.059124      -0.003252       0.062376              8.037964       7.447674       0.464076      -0.494547       7.369034      -1.627415       9.297184           0.000760
           95              C      -1.848701       9.455532       8.223093       0.645743      19.797341 0.24327604E+03  0.50372759E+04                                 6.925369                            5.668126      -0.216313       1.997277                    0.999338      22.253399      63.704704       0.597309       0.495235      -1.000746       0.028181      -0.014553       0.012614       0.034133       0.016811      -0.000248       0.085880      -0.072805       0.098303      -0.069474      -0.043803       0.113277              7.632507       7.436135       0.661311      -0.428262       8.106504      -3.645335       7.354881           0.001124
           96              C      -2.630587      10.450668       7.377066      -0.224528      25.788317 0.40201921E+03  0.92914857E+04                                 7.564996                            6.618238       0.052018       2.013385                    0.998546      29.100229      83.627123       0.648632       0.408573      -1.066607       0.065591       0.045289      -0.073298       0.108286       0.024805      -0.047510      -0.014191       0.009756       0.093057      -0.049074      -0.020330       0.069405              8.079290       7.007703       0.463416      -0.334733       9.133333      -1.784784       8.096833           0.000637
           97              C      -2.097514       6.512987      12.149526       0.686722      19.554536 0.22342484E+03  0.45092763E+04                                 6.767660                            5.388973       0.066174       2.107373                    0.999778      20.941461      58.355775       0.622614       0.487430      -1.009085       0.032275      -0.051044      -0.023523       0.064811       0.032538       0.077128       0.049053       0.055290      -0.020990      -0.077316      -0.037047       0.114363              7.515057       6.746987      -0.077555      -3.386307       6.737464      -1.419096       9.060720           0.000770
           98              C      -2.905484       7.738661      12.440212      -0.245975      25.728994 0.42343710E+03  0.99391700E+04                                 7.639826                            6.856060      -0.204805       1.937782                    0.996628      29.474365      86.061392       0.626835       0.416286      -1.058977      -0.070805      -0.005234       0.085526       0.111155       0.018567      -0.033010       0.003438       0.065836       0.118442      -0.059126      -0.003254       0.062380              8.037946       7.790573       0.266060      -1.656659       7.026091       0.385428       9.297175           0.000760
           99              C       2.424581       8.458079       8.223093       0.645745      19.797315 0.24327569E+03  0.50372646E+04                                 6.925349                            5.668112      -0.216189       1.997318                    0.999338      22.253360      63.704472       0.597311       0.495233      -1.000748      -0.026699      -0.017131       0.012605       0.034134      -0.039932       0.074500      -0.042723       0.007290       0.098289      -0.069475      -0.043801       0.113276              7.632481       7.366167      -0.620902      -2.942800       8.176431       2.193517       7.354846           0.001124
          100              C       3.677337       8.637643       7.377066      -0.224526      25.788146 0.40201577E+03  0.92913740E+04                                 7.564948                            6.618204       0.052044       2.013396                    0.998546      29.099931      83.625757       0.648635       0.408572      -1.066609       0.006427      -0.079445      -0.073299       0.108285      -0.008174       0.011466       0.048243      -0.047841       0.093048      -0.049071      -0.020334       0.069406              8.079237       8.200545      -1.152110      -1.378315       7.940377       1.182278       8.096790           0.000637
          101              C       0.000669      10.144829      12.149526       0.686743      19.554059 0.22341989E+03  0.45091633E+04                                 6.767644                            5.388982       0.066134       2.107369                    0.999778      20.941271      58.355660       0.622600       0.487442      -1.009076      -0.060347      -0.002429      -0.023532       0.064818       0.007673       0.003918      -0.091324      -0.083994      -0.020988      -0.077320      -0.037044       0.114364              7.515014       6.807015       0.042890       0.464168       6.677399       3.642118       9.060626           0.000771
          102              C       1.466119      10.231715      12.440212      -0.245973      25.728826 0.42343349E+03  0.99390696E+04                                 7.639809                            6.856044      -0.204792       1.937786                    0.996629      29.474277      86.061221       0.626834       0.416287      -1.058975       0.030868       0.063936       0.085522       0.111152       0.019224       0.019489       0.026869      -0.065080       0.118450      -0.059130      -0.003255       0.062385              8.037924       6.986781       0.197992       1.162107       7.829873       1.241984       9.297120           0.000761
          103              C      -0.575880       5.256034       8.223093       0.645744      19.797315 0.24327595E+03  0.50372695E+04                                 6.925347                            5.668114      -0.215992       1.997380                    0.999340      22.253334      63.704323       0.597312       0.495233      -1.000748      -0.001488       0.031682       0.012605       0.034130       0.023117      -0.074249      -0.043163       0.065524       0.098299      -0.069483      -0.043794       0.113278              7.632485       8.511561      -0.040351       3.371066       7.031012       1.451825       7.354883           0.001124
          104              C      -1.046750       4.081333       7.377066      -0.224524      25.788169 0.40201601E+03  0.92913729E+04                                 7.564917                            6.618177       0.052055       2.013402                    0.998546      29.099953      83.625561       0.648642       0.408568      -1.066612      -0.072015       0.034157      -0.073299       0.108285      -0.016630       0.036048      -0.034049       0.038080       0.093050      -0.049071      -0.020336       0.069407              8.079204       9.003124       0.688726       1.713024       7.137726       0.602520       8.096762           0.000638
          105              C       2.096845       6.511828      12.149526       0.686725      19.554379 0.22342375E+03  0.45092485E+04                                 6.767626                            5.388962       0.066152       2.107367                    0.999778      20.941387      58.355511       0.622614       0.487430      -1.009085       0.028069       0.053476      -0.023524       0.064815      -0.040210      -0.081047       0.042268       0.028704      -0.020992      -0.077319      -0.037044       0.114363              7.515003       6.672655       0.034675       2.922101       6.811708      -2.223031       9.060647           0.000770
          106              C       1.439365       5.199268      12.440212      -0.245978      25.728942 0.42343676E+03  0.99391701E+04                                 7.639853                            6.856088      -0.204815       1.937776                    0.996628      29.474393      86.061797       0.626829       0.416290      -1.058973       0.039938      -0.058704       0.085527       0.111158      -0.037790       0.013522      -0.030305      -0.000764       0.118437      -0.059124      -0.003251       0.062375              8.037971       7.447683      -0.464073       0.494547       7.369038      -1.627419       9.297190           0.000760
          107              C       4.839799       2.129290      13.469907       0.645743      19.797368 0.24327642E+03  0.50372842E+04                                 6.925368                            5.668126      -0.216315       1.997276                    0.999338      22.253398      63.704641       0.597309       0.495234      -1.000747       0.028181       0.014553      -0.012614       0.034133      -0.016810       0.000248       0.085881      -0.072805       0.098304      -0.069475      -0.043803       0.113277              7.632505       7.436132      -0.661315       0.428266       8.106505      -3.645334       7.354878           0.001124
          108              C       4.057913       1.134154      14.315934      -0.224528      25.788395 0.40202077E+03  0.92915175E+04                                 7.564968                            6.618219       0.052035       2.013391                    0.998546      29.100241      83.626747       0.648639       0.408569      -1.066611       0.065590      -0.045289       0.073298       0.108285      -0.024806       0.047510      -0.014191       0.009761       0.093056      -0.049074      -0.020332       0.069405              8.079256       7.007669      -0.463403       0.334735       9.133298      -1.784783       8.096802           0.000638
          109              C       4.590986       5.071835       9.543474       0.686722      19.554521 0.22342469E+03  0.45092726E+04                                 6.767656                            5.388971       0.066177       2.107374                    0.999778      20.941450      58.355738       0.622614       0.487430      -1.009085       0.032275       0.051045       0.023523       0.064812      -0.032537      -0.077128       0.049053       0.055289      -0.020991      -0.077316      -0.037047       0.114363              7.515052       6.746985       0.077554       3.386304       6.737457      -1.419094       9.060713           0.000769
          110              C       3.783016       3.846161       9.252788      -0.245974      25.728807 0.42343344E+03  0.99390688E+04                                 7.639823                            6.856059      -0.204800       1.937784                    0.996628      29.474214      86.061064       0.626831       0.416289      -1.058974      -0.070806       0.005233      -0.085526       0.111156      -0.018566       0.033010       0.003438       0.065836       0.118439      -0.059125      -0.003255       0.062380              8.037941       7.790571      -0.266062       1.656657       7.026091       0.385425       9.297161           0.000760
          111              C       9.113081       3.126743      13.469907       0.645745      19.797307 0.24327552E+03  0.50372617E+04                                 6.925355                            5.668115      -0.216187       1.997319                    0.999338      22.253372      63.704574       0.597310       0.495234      -1.000747      -0.026698       0.017131      -0.012605       0.034134       0.039932      -0.074500      -0.042723       0.007290       0.098289      -0.069475      -0.043801       0.113276              7.632490       7.366185       0.620899       2.942811       8.176431       2.193514       7.354853           0.001124
          112              C      10.365837       2.947179      14.315934      -0.224526      25.788239 0.40201729E+03  0.92914273E+04                                 7.564979                            6.618221       0.052025       2.013390                    0.998546      29.100103      83.626612       0.648633       0.408572      -1.066607       0.006426       0.079446       0.073298       0.108285       0.008177      -0.011466       0.048243      -0.047842       0.093050      -0.049074      -0.020332       0.069406              8.079274       8.200580       1.152117       1.378307       7.940418       1.182274       8.096823           0.000637
          113              C       6.689169       1.439993       9.543474       0.686743      19.554081 0.22342019E+03  0.45091707E+04                                 6.767646                            5.388984       0.066136       2.107370                    0.999778      20.941285      58.355691       0.622600       0.487442      -1.009076      -0.060346       0.002429       0.023532       0.064818      -0.007673      -0.003918      -0.091324      -0.083994      -0.020988      -0.077320      -0.037044       0.114364              7.515017       6.807018      -0.042886      -0.464167       6.677403       3.642120       9.060631           0.000770
          114              C       8.154619       1.353107       9.252788      -0.245973      25.728940 0.42343586E+03  0.99391346E+04                                 7.639810                            6.856044      -0.204798       1.937784                    0.996629      29.474360      86.061379       0.626837       0.416285      -1.058977       0.030867      -0.063936      -0.085522       0.111152      -0.019225      -0.019489       0.026869      -0.065081       0.118451      -0.059131      -0.003254       0.062385              8.037925       6.986781      -0.197989      -1.162110       7.829867       1.241981       9.297126           0.000760
          115              C       6.112620       6.328788      13.469907       0.645744      19.797303 0.24327582E+03  0.50372664E+04                                 6.925346                            5.668113      -0.215994       1.997380                    0.999340      22.253326      63.704308       0.597311       0.495233      -1.000748      -0.001488      -0.031682      -0.012605       0.034130      -0.023117       0.074249      -0.043163       0.065525       0.098298      -0.069483      -0.043794       0.113278              7.632483       8.511565       0.040357      -3.371064       7.031004       1.451820       7.354881           0.001124
          116              C       5.641750       7.503489      14.315934      -0.224525      25.788033 0.40201365E+03  0.92913104E+04                                 7.564926                            6.618188       0.052053       2.013401                    0.998546      29.099810      83.625283       0.648636       0.408572      -1.066609      -0.072015      -0.034157       0.073299       0.108285       0.016629      -0.036048      -0.034049       0.038077       0.093047      -0.049070      -0.020336       0.069406              8.079213       9.003140      -0.688720      -1.713033       7.137728       0.602526       8.096770           0.000638
          117              C       8.785345       5.072994       9.543474       0.686725      19.554358 0.22342343E+03  0.45092405E+04                                 6.767621                            5.388958       0.066149       2.107367                    0.999778      20.941374      58.355465       0.622614       0.487430      -1.009085       0.028069      -0.053476       0.023524       0.064815       0.040209       0.081047       0.042267       0.028704      -0.020993      -0.077319      -0.037043       0.114363              7.514998       6.672647      -0.034677      -2.922097       6.811706      -2.223028       9.060640           0.000771
          118              C       8.127865       6.385554       9.252788      -0.245977      25.728976 0.42343718E+03  0.99391798E+04                                 7.639845                            6.856079      -0.204811       1.937778                    0.996628      29.474427      86.061821       0.626831       0.416288      -1.058974       0.039937       0.058704      -0.085527       0.111158       0.037790      -0.013523      -0.030306      -0.000762       0.118437      -0.059124      -0.003252       0.062376              8.037964       7.447674       0.464076      -0.494547       7.369034      -1.627415       9.297184           0.000761
          119              N       8.449582       0.485404       8.079919      -0.281510      31.598836 0.51418242E+03  0.12508049E+05                                 8.596518                            7.468091      -0.527509       1.853787                    0.998549      28.734762      81.908640       0.619014       0.406755      -1.078877       0.079367       0.143166       0.034698       0.167331      -0.020456      -0.081562      -0.001604      -0.057901       0.183786      -0.104193       0.001261       0.102932              9.412648       6.888459       0.246139      -1.671978      10.584959      -0.101348      10.764526           0.057297
          120              N       2.884081       4.024567       8.079919      -0.281512      31.598725 0.51417986E+03  0.12507965E+05                                 8.596493                            7.468071      -0.527488       1.853794                    0.998549      28.734654      81.908150       0.619015       0.406755      -1.078878       0.084304      -0.140320       0.034698       0.167334      -0.014841       0.039391       0.071434       0.064385       0.183780      -0.104189       0.001261       0.102928              9.412623       9.447654      -1.723694       0.748214       8.025697       1.498632      10.764518           0.057297
          121              N       8.731837       7.074851       8.079919      -0.281510      31.599025 0.51418588E+03  0.12508137E+05                                 8.596498                            7.468074      -0.527515       1.853787                    0.998549      28.734842      81.908538       0.619021       0.406751      -1.078881      -0.163672      -0.002849       0.034698       0.167333       0.035299       0.042169      -0.069831      -0.006484       0.183785      -0.104190       0.001259       0.102930              9.412629       9.873960       1.477595       0.923738       7.599413      -1.397277      10.764514           0.057294
          122              N       1.761082      11.099418      13.613081      -0.281510      31.599100 0.51418767E+03  0.12508192E+05                                 8.596507                            7.468082      -0.527515       1.853785                    0.998549      28.734910      81.908771       0.619021       0.406750      -1.078882       0.079367      -0.143166      -0.034698       0.167331       0.020456       0.081562      -0.001604      -0.057900       0.183786      -0.104192       0.001260       0.102932              9.412635       6.888442      -0.246123       1.671966      10.584954      -0.101342      10.764508           0.057295
          123              N      -3.804419       7.560255      13.613081      -0.281509      31.598785 0.51418087E+03  0.12507998E+05                                 8.596502                            7.468075      -0.527485       1.853795                    0.998549      28.734708      81.908377       0.619016       0.406755      -1.078878       0.084304       0.140319      -0.034697       0.167334       0.014842      -0.039391       0.071434       0.064386       0.183782      -0.104191       0.001261       0.102929              9.412636       9.447655       1.723693      -0.748214       8.025718       1.498647      10.764536           0.057298
          124              N       2.043337       4.509971      13.613081      -0.281508      31.598643 0.51417829E+03  0.12507919E+05                                 8.596483                            7.468063      -0.527505       1.853790                    0.998549      28.734611      81.908035       0.619015       0.406756      -1.078877      -0.163672       0.002849      -0.034698       0.167333      -0.035299      -0.042169      -0.069831      -0.006485       0.183784      -0.104189       0.001259       0.102930              9.412611       9.873950      -1.477588      -0.923735       7.599395      -1.397274      10.764489           0.057299
          125              N      -1.761082      11.099418       6.382081      -0.281510      31.598834 0.51418239E+03  0.12508047E+05                                 8.596517                            7.468090      -0.527508       1.853787                    0.998549      28.734761      81.908628       0.619014       0.406755      -1.078877      -0.079366      -0.143166      -0.034698       0.167330      -0.020456      -0.081562      -0.001604      -0.057901       0.183786      -0.104192       0.001261       0.102932              9.412647       6.888458       0.246139      -1.671977      10.584957      -0.101348      10.764525           0.057297
          126              N       3.804419       7.560255       6.382081      -0.281512      31.598722 0.51417978E+03  0.12507963E+05                                 8.596492                            7.468070      -0.527488       1.853794                    0.998549      28.734651      81.908135       0.619015       0.406755      -1.078878      -0.084304       0.140320      -0.034698       0.167334      -0.014841       0.039391       0.071434       0.064385       0.183780      -0.104189       0.001261       0.102928              9.412622       9.447652      -1.723693       0.748214       8.025696       1.498632      10.764517           0.057297
          127              N      -2.043337       4.509971       6.382081      -0.281510      31.599022 0.51418582E+03  0.12508135E+05                                 8.596497                            7.468073      -0.527514       1.853787                    0.998549      28.734839      81.908518       0.619021       0.406751      -1.078882       0.163672       0.002849      -0.034698       0.167333       0.035299       0.042169      -0.069831      -0.006484       0.183785      -0.104190       0.001259       0.102930              9.412627       9.873958       1.477595       0.923737       7.599412      -1.397277      10.764512           0.057294
          128              N       4.927418       0.485404       0.848919      -0.281510      31.599098 0.51418764E+03  0.12508191E+05                                 8.596507                            7.468082      -0.527515       1.853785                    0.998549      28.734908      81.908760       0.619021       0.406750      -1.078882      -0.079367       0.143166       0.034698       0.167331       0.020456       0.081562      -0.001604      -0.057900       0.183786      -0.104192       0.001260       0.102932              9.412634       6.888442      -0.246122       1.671966      10.584952      -0.101342      10.764508           0.057295
          129              N      10.492919       4.024567       0.848919      -0.281509      31.598784 0.51418082E+03  0.12507997E+05                                 8.596502                            7.468075      -0.527485       1.853795                    0.998549      28.734707      81.908373       0.619015       0.406755      -1.078878      -0.084304      -0.140319       0.034697       0.167334       0.014842      -0.039391       0.071434       0.064386       0.183782      -0.104191       0.001261       0.102929              9.412636       9.447654       1.723692      -0.748214       8.025717       1.498648      10.764537           0.057298
          130              N       4.645163       7.074851       0.848919      -0.281508      31.598639 0.51417820E+03  0.12507916E+05                                 8.596482                            7.468062      -0.527504       1.853790                    0.998549      28.734608      81.908018       0.619015       0.406755      -1.078877       0.163672      -0.002849       0.034698       0.167333      -0.035299      -0.042169      -0.069831      -0.006485       0.183784      -0.104189       0.001259       0.102930              9.412610       9.873947      -1.477588      -0.923735       7.599394      -1.397274      10.764488           0.057298
          131              O       7.292472       2.176788       6.387865      -0.667329      38.982737 0.73177632E+03  0.19039617E+05                                 9.189676                            8.497461      -0.074809       1.998016                    0.994867      30.071986      82.782359       0.636202       0.370025      -1.128120       0.018008      -0.020918       0.036626       0.045862      -0.002887      -0.009235       0.074890       0.071691      -0.017306      -0.095582       0.035138       0.060444              9.608826      11.428359       0.006059      -0.195998       9.352933      -2.438527       8.045187          -0.001570
          132              O       6.350731       6.481708       5.394326      -0.621177      35.737618 0.55307322E+03  0.13374437E+05                                 8.568648                            7.254114       0.447985       2.184436                    0.995132      28.304137      74.335806       0.709898       0.356794      -1.142080       0.000462       0.010707       0.007588       0.013131       0.006045       0.003304      -0.036566       0.193863       0.098944      -0.122264       0.041521       0.080744              9.538916      12.820866      -1.218454       4.004562       5.997407       0.204384       9.798474           0.000412
          133              O       7.502490       0.853801       1.557557      -0.521663      32.097467 0.49775261E+03  0.11709864E+05                                 7.928709                            6.855706       0.625600       2.270786                    0.997544      26.515893      68.423250       0.735268       0.354097      -1.145600      -0.009268       0.000578       0.016033       0.018528      -0.024584      -0.027867       0.008303      -0.099690       0.117345      -0.080545       0.025569       0.054977              8.667542       6.637130      -1.549421      -1.867241       9.159839       4.100670      10.205659           0.054425
          134              O       8.015498       5.048665       3.303121      -0.666648      45.227429 0.66178613E+03  0.16738803E+05                                10.055246                            7.999404       0.236844       2.103484                    0.996185      29.273770      78.646991       0.667837       0.362601      -1.137401       0.048448       0.064491      -0.039833       0.089961       0.036901       0.012569       0.030314       0.071252       0.113887      -0.075167       0.014107       0.061060             11.600757      11.942711       1.251737      -6.637588       6.567728      -1.449506      16.291833           0.008981
          135              O       4.927418       4.180962       6.387865      -0.667351      38.983172 0.73178323E+03  0.19039851E+05                                 9.189760                            8.497511      -0.074612       1.998077                    0.994869      30.072125      82.782983       0.636199       0.370026      -1.128119      -0.027119      -0.005142       0.036639       0.045873       0.032484       0.069470      -0.029452      -0.030843      -0.017301      -0.095578       0.035138       0.060441              9.608942       9.866703       0.895711      -2.013974      10.914756       1.388942       8.045367          -0.001571
          136              O       9.126458       2.844074       5.394326      -0.621183      35.738759 0.55309355E+03  0.13375061E+05                                 8.568858                            7.254272       0.447824       2.184379                    0.995130      28.304485      74.337267       0.709886       0.356796      -1.142078       0.009030      -0.005756       0.007585       0.013122       0.080930      -0.033321       0.015426      -0.107420       0.098957      -0.122279       0.041527       0.080752              9.539166       8.758642       3.564002      -1.825369      10.060107      -3.570373       9.798749           0.000412
          137              O       3.676668       4.660574       1.557557      -0.521658      32.097533 0.49775292E+03  0.11709876E+05                                 7.928736                            6.855723       0.625589       2.270784                    0.997544      26.515882      68.423297       0.735265       0.354098      -1.145598       0.005137       0.007734       0.016028       0.018523      -0.030874       0.021120       0.019985       0.092421       0.117331      -0.080542       0.025571       0.054971              8.667582       9.871048      -0.317661       4.484928       5.925991      -0.433257      10.205709           0.054427
          138              O       7.053023       2.118864       3.303121      -0.666709      45.228612 0.66182285E+03  0.16739915E+05                                10.055251                            7.999491       0.237165       2.103560                    0.996187      29.274861      78.649592       0.667852       0.362589      -1.137414       0.031648      -0.074242      -0.039852       0.090009       0.012414       0.019971      -0.026124      -0.099494       0.113803      -0.075144       0.014025       0.061120             11.600685       6.827491       1.701556       2.063483      11.682956       6.472864      16.291607           0.008983
          139              O       7.845611       5.227072       6.387865      -0.667352      38.983097 0.73178223E+03  0.19039820E+05                                 9.189747                            8.497503      -0.074838       1.998011                    0.994861      30.072135      82.783022       0.636199       0.370026      -1.128119       0.009125       0.026050       0.036650       0.045881      -0.029604      -0.060250      -0.045440      -0.040858      -0.017298      -0.095592       0.035145       0.060448              9.608934       9.877099      -0.901627       2.209954      10.904276       1.049657       8.045427          -0.001572
          140              O       4.588311       2.259040       5.394326      -0.621170      35.738585 0.55308991E+03  0.13374954E+05                                 8.568844                            7.254260       0.447717       2.184345                    0.995129      28.304373      74.336980       0.709885       0.356797      -1.142077      -0.009488      -0.004952       0.007589       0.013120      -0.086981       0.030025       0.021152      -0.086455       0.098945      -0.122280       0.041526       0.080754              9.539144       6.648157      -2.345519      -2.179296      12.170578       3.365975       9.798698           0.000412
          141              O       8.886341       6.070447       1.557557      -0.521660      32.097808 0.49775766E+03  0.11710018E+05                                 7.928789                            6.855760       0.625568       2.270775                    0.997544      26.515969      68.423654       0.735262       0.354099      -1.145597       0.004134      -0.008314       0.016027       0.018522       0.055459       0.006750      -0.028282       0.007261       0.117326      -0.080543       0.025575       0.054968              8.667654       7.187421       1.867118      -2.617728       8.609724      -3.667472      10.205816           0.054424
          142              O       4.996978       4.417293       3.303121      -0.666654      45.226840 0.66178466E+03  0.16738742E+05                                10.055114                            7.999361       0.236865       2.103485                    0.996184      29.273826      78.646848       0.667844       0.362598      -1.137405      -0.080084       0.009701      -0.039838       0.089970      -0.049294      -0.032549      -0.004252       0.028284       0.113850      -0.075149       0.014079       0.061070             11.600550       8.995432      -2.953164       4.573997       9.514688      -5.023328      16.291530           0.008982
          143              O       0.603972       9.408034       0.843135      -0.667330      38.982784 0.73177763E+03  0.19039660E+05                                 9.189684                            8.497470      -0.074809       1.998015                    0.994867      30.072012      82.782454       0.636201       0.370025      -1.128120       0.018008       0.020918      -0.036626       0.045862       0.002887       0.009234       0.074890       0.071690      -0.017305      -0.095582       0.035137       0.060444              9.608834      11.428362      -0.006052       0.195995       9.352944      -2.438529       8.045194          -0.001571
          144              O      -0.337769       5.103114       1.836674      -0.621177      35.737718 0.55307522E+03  0.13374500E+05                                 8.568673                            7.254134       0.447989       2.184438                    0.995132      28.304152      74.335930       0.709896       0.356795      -1.142080       0.000462      -0.010706      -0.007588       0.013130      -0.006046      -0.003304      -0.036565       0.193865       0.098946      -0.122266       0.041521       0.080744              9.538945      12.820909       1.218464      -4.004570       5.997425       0.204384       9.798502           0.000412
          145              O       0.813990      10.731021       5.673443      -0.521662      32.097412 0.49775144E+03  0.11709829E+05                                 7.928699                            6.855697       0.625602       2.270787                    0.997544      26.515869      68.423151       0.735269       0.354097      -1.145600      -0.009268      -0.000578      -0.016032       0.018527       0.024583       0.027867       0.008302      -0.099691       0.117344      -0.080545       0.025570       0.054976              8.667531       6.637123       1.549427       1.867240       9.159828       4.100665      10.205641           0.054426
          146              O       1.326998       6.536157       3.927879      -0.666649      45.227387 0.66178551E+03  0.16738784E+05                                10.055242                            7.999401       0.236848       2.103485                    0.996185      29.273757      78.646949       0.667837       0.362601      -1.137401       0.048447      -0.064491       0.039833       0.089961      -0.036901      -0.012569       0.030314       0.071252       0.113886      -0.075167       0.014107       0.061060             11.600751      11.942709      -1.251737       6.637583       6.567725      -1.449505      16.291819           0.008981
          147              O      -1.761082       7.403860       0.843135      -0.667350      38.983157 0.73178276E+03  0.19039836E+05                                 9.189758                            8.497507      -0.074610       1.998078                    0.994869      30.072116      82.782955       0.636199       0.370026      -1.128119      -0.027119       0.005141      -0.036639       0.045873      -0.032484      -0.069470      -0.029452      -0.030843      -0.017300      -0.095579       0.035138       0.060441              9.608941       9.866701      -0.895716       2.013974      10.914759       1.388941       8.045363          -0.001571
          148              O       2.437958       8.740748       1.836674      -0.621184      35.738483 0.55308815E+03  0.13374892E+05                                 8.568795                            7.254221       0.447829       2.184380                    0.995130      28.304443      74.336950       0.709891       0.356795      -1.142079       0.009030       0.005756      -0.007585       0.013122      -0.080929       0.033323       0.015427      -0.107419       0.098955      -0.122278       0.041527       0.080751              9.539092       8.758577      -3.563970       1.825357      10.060028      -3.570340       9.798672           0.000413
          149              O      -3.011832       6.924248       5.673443      -0.521659      32.097601 0.49775422E+03  0.11709916E+05                                 7.928752                            6.855735       0.625582       2.270781                    0.997544      26.515893      68.423370       0.735263       0.354099      -1.145598       0.005138      -0.007734      -0.016029       0.018524       0.030873      -0.021121       0.019983       0.092421       0.117334      -0.080541       0.025570       0.054971              8.667600       9.871063       0.317661      -4.484940       5.926003      -0.433257      10.205735           0.054426
          150              O       0.364523       9.465958       3.927879      -0.666708      45.228576 0.66182233E+03  0.16739898E+05                                10.055244                            7.999487       0.237162       2.103560                    0.996186      29.274856      78.649563       0.667852       0.362589      -1.137414       0.031648       0.074241       0.039852       0.090008      -0.012414      -0.019971      -0.026125      -0.099495       0.113803      -0.075145       0.014025       0.061120             11.600676       6.827486      -1.701551      -2.063479      11.682948       6.472858      16.291595           0.008982
          151              O       1.157111       6.357750       0.843135      -0.667351      38.983065 0.73178133E+03  0.19039790E+05                                 9.189742                            8.497497      -0.074838       1.998012                    0.994861      30.072117      82.782954       0.636199       0.370026      -1.128119       0.009125      -0.026050      -0.036650       0.045882       0.029603       0.060250      -0.045440      -0.040858      -0.017299      -0.095592       0.035145       0.060447              9.608930       9.877104       0.901629      -2.209955      10.904265       1.049652       8.045421          -0.001571
          152              O      -2.100189       9.325782       1.836674      -0.621170      35.738778 0.55309361E+03  0.13375069E+05                                 8.568885                            7.254293       0.447708       2.184342                    0.995129      28.304407      74.337194       0.709882       0.356798      -1.142076      -0.009488       0.004952      -0.007590       0.013120       0.086981      -0.030024       0.021151      -0.086457       0.098945      -0.122280       0.041525       0.080755              9.539192       6.648193       2.345538       2.179316      12.170635       3.365994       9.798749           0.000412
          153              O       2.197841       5.514375       5.673443      -0.521662      32.097812 0.49775787E+03  0.11710025E+05                                 7.928792                            6.855763       0.625569       2.270775                    0.997544      26.515977      68.423694       0.735261       0.354099      -1.145597       0.004134       0.008315      -0.016027       0.018523      -0.055458      -0.006749      -0.028282       0.007262       0.117327      -0.080542       0.025573       0.054969              8.667656       7.187430      -1.867119       2.617730       8.609719      -3.667468      10.205819           0.054427
          154              O      -1.691522       7.167529       3.927879      -0.666655      45.226926 0.66178605E+03  0.16738788E+05                                10.055132                            7.999374       0.236859       2.103483                    0.996184      29.273838      78.646932       0.667843       0.362598      -1.137404      -0.080084      -0.009701       0.039838       0.089970       0.049293       0.032549      -0.004252       0.028285       0.113849      -0.075148       0.014078       0.061070             11.600571       8.995443       2.953169      -4.574006       9.514705      -5.023340      16.291566           0.008982
          155              O      -0.603972       9.408034       8.074135      -0.667329      38.982734 0.73177623E+03  0.19039615E+05                                 9.189676                            8.497461      -0.074809       1.998016                    0.994867      30.071984      82.782354       0.636202       0.370025      -1.128120      -0.018008       0.020918      -0.036626       0.045862      -0.002887      -0.009235       0.074890       0.071691      -0.017306      -0.095582       0.035138       0.060444              9.608826      11.428359       0.006058      -0.195998       9.352934      -2.438527       8.045186          -0.001570
          156              O       0.337769       5.103114       9.067674      -0.621177      35.737613 0.55307317E+03  0.13374435E+05                                 8.568647                            7.254114       0.447986       2.184436                    0.995132      28.304136      74.335801       0.709898       0.356794      -1.142080      -0.000462      -0.010707      -0.007588       0.013131       0.006045       0.003304      -0.036566       0.193863       0.098944      -0.122264       0.041521       0.080744              9.538915      12.820864      -1.218455       4.004561       5.997407       0.204383       9.798473           0.000412
          157              O      -0.813990      10.731021      12.904443      -0.521663      32.097466 0.49775261E+03  0.11709864E+05                                 7.928709                            6.855706       0.625600       2.270786                    0.997544      26.515893      68.423250       0.735268       0.354097      -1.145600       0.009268      -0.000578      -0.016033       0.018528      -0.024584      -0.027867       0.008303      -0.099690       0.117345      -0.080545       0.025569       0.054977              8.667542       6.637130      -1.549421      -1.867241       9.159839       4.100670      10.205658           0.054425
          158              O      -1.326998       6.536157      11.158879      -0.666648      45.227429 0.66178613E+03  0.16738804E+05                                10.055246                            7.999404       0.236844       2.103484                    0.996185      29.273770      78.646992       0.667837       0.362601      -1.137401      -0.048448      -0.064491       0.039833       0.089961       0.036901       0.012569       0.030314       0.071252       0.113887      -0.075167       0.014107       0.061060             11.600757      11.942711       1.251737      -6.637588       6.567728      -1.449506      16.291832           0.008981
          159              O       1.761082       7.403860       8.074135      -0.667351      38.983173 0.73178325E+03  0.19039852E+05                                 9.189761                            8.497511      -0.074612       1.998077                    0.994869      30.072125      82.782986       0.636199       0.370026      -1.128119       0.027119       0.005142      -0.036639       0.045873       0.032484       0.069470      -0.029452      -0.030843      -0.017301      -0.095578       0.035137       0.060441              9.608943       9.866704       0.895712      -2.013974      10.914757       1.388942       8.045367          -0.001572
          160              O      -2.437958       8.740748       9.067674      -0.621183      35.738759 0.55309356E+03  0.13375062E+05                                 8.568859                            7.254272       0.447825       2.184379                    0.995130      28.304484      74.337266       0.709886       0.356796      -1.142078      -0.009030       0.005756      -0.007585       0.013122       0.080930      -0.033321       0.015426      -0.107420       0.098957      -0.122279       0.041527       0.080752              9.539166       8.758643       3.564002      -1.825369      10.060107      -3.570373       9.798749           0.000413
          161              O       3.011832       6.924248      12.904443      -0.521658      32.097541 0.49775307E+03  0.11709881E+05                                 7.928738                            6.855724       0.625589       2.270784                    0.997544      26.515884      68.423307       0.735264       0.354098      -1.145598      -0.005137      -0.007734      -0.016028       0.018523      -0.030874       0.021120       0.019985       0.092421       0.117331      -0.080542       0.025571       0.054971              8.667584       9.871050      -0.317661       4.484929       5.925992      -0.433257      10.205711           0.054427
          162              O      -0.364523       9.465958      11.158879      -0.666709      45.228611 0.66182282E+03  0.16739914E+05                                10.055250                            7.999491       0.237165       2.103560                    0.996187      29.274861      78.649590       0.667852       0.362589      -1.137414      -0.031648       0.074242       0.039852       0.090009       0.012414       0.019971      -0.026124      -0.099494       0.113803      -0.075144       0.014025       0.061119             11.600684       6.827491       1.701556       2.063483      11.682955       6.472864      16.291606           0.008983
          163              O      -1.157110       6.357750       8.074135      -0.667352      38.983087 0.73178193E+03  0.19039811E+05                                 9.189746                            8.497501      -0.074838       1.998011                    0.994861      30.072135      82.783021       0.636199       0.370026      -1.128119      -0.009125      -0.026050      -0.036650       0.045881      -0.029604      -0.060250      -0.045440      -0.040858      -0.017298      -0.095592       0.035145       0.060448              9.608932       9.877093      -0.901626       2.209953      10.904278       1.049657       8.045425          -0.001572
          164              O       2.100189       9.325782       9.067674      -0.621171      35.738595 0.55309011E+03  0.13374961E+05                                 8.568847                            7.254262       0.447717       2.184345                    0.995129      28.304374      74.336990       0.709884       0.356798      -1.142076       0.009488       0.004952      -0.007589       0.013120      -0.086981       0.030025       0.021152      -0.086456       0.098945      -0.122280       0.041526       0.080754              9.539147       6.648160      -2.345520      -2.179297      12.170582       3.365976       9.798700           0.000412
          165              O      -2.197841       5.514375      12.904443      -0.521660      32.097806 0.49775763E+03  0.11710017E+05                                 7.928788                            6.855759       0.625568       2.270775                    0.997544      26.515969      68.423650       0.735262       0.354099      -1.145597      -0.004134       0.008314      -0.016027       0.018522       0.055458       0.006750      -0.028282       0.007261       0.117326      -0.080543       0.025575       0.054968              8.667653       7.187420       1.867118      -2.617728       8.609723      -3.667471      10.205814           0.054424
          166              O       1.691522       7.167529      11.158879      -0.666654      45.226844 0.66178473E+03  0.16738744E+05                                10.055115                            7.999361       0.236865       2.103485                    0.996184      29.273827      78.646853       0.667844       0.362598      -1.137405       0.080084      -0.009701       0.039838       0.089970      -0.049294      -0.032549      -0.004252       0.028284       0.113850      -0.075149       0.014079       0.061070             11.600551       8.995432      -2.953165       4.573997       9.514689      -5.023328      16.291531           0.008982
          167              O       6.084528       2.176788      13.618865      -0.667330      38.982785 0.73177764E+03  0.19039661E+05                                 9.189684                            8.497470      -0.074809       1.998015                    0.994867      30.072012      82.782455       0.636201       0.370025      -1.128120      -0.018008      -0.020918       0.036626       0.045862       0.002887       0.009234       0.074890       0.071690      -0.017306      -0.095582       0.035137       0.060444              9.608834      11.428362      -0.006053       0.195996       9.352945      -2.438529       8.045195          -0.001571
          168              O       7.026269       6.481708      12.625326      -0.621177      35.737728 0.55307542E+03  0.13374506E+05                                 8.568675                            7.254136       0.447989       2.184438                    0.995132      28.304153      74.335940       0.709895       0.356795      -1.142080      -0.000462       0.010706       0.007588       0.013130      -0.006046      -0.003304      -0.036565       0.193865       0.098946      -0.122265       0.041521       0.080744              9.538948      12.820913       1.218464      -4.004571       5.997427       0.204384       9.798504           0.000412
          169              O       5.874510       0.853801       8.788557      -0.521662      32.097415 0.49775149E+03  0.11709830E+05                                 7.928699                            6.855697       0.625602       2.270787                    0.997544      26.515870      68.423155       0.735269       0.354097      -1.145600       0.009268       0.000578       0.016032       0.018527       0.024583       0.027867       0.008302      -0.099691       0.117344      -0.080545       0.025570       0.054976              8.667531       6.637124       1.549427       1.867241       9.159829       4.100665      10.205642           0.054426
          170              O       5.361502       5.048665      10.534121      -0.666649      45.227392 0.66178560E+03  0.16738787E+05                                10.055242                            7.999401       0.236848       2.103485                    0.996185      29.273759      78.646956       0.667837       0.362601      -1.137401      -0.048447       0.064491      -0.039833       0.089961      -0.036901      -0.012569       0.030314       0.071252       0.113886      -0.075167       0.014107       0.061060             11.600752      11.942709      -1.251738       6.637584       6.567725      -1.449505      16.291820           0.008981
          171              O       8.449582       4.180962      13.618865      -0.667350      38.983153 0.73178264E+03  0.19039832E+05                                 9.189757                            8.497507      -0.074610       1.998078                    0.994869      30.072114      82.782946       0.636199       0.370026      -1.128119       0.027119      -0.005141       0.036639       0.045873      -0.032485      -0.069470      -0.029452      -0.030843      -0.017300      -0.095579       0.035138       0.060441              9.608940       9.866700      -0.895717       2.013974      10.914758       1.388941       8.045362          -0.001571
          172              O       4.250542       2.844074      12.625326      -0.621184      35.738487 0.55308823E+03  0.13374895E+05                                 8.568796                            7.254221       0.447829       2.184380                    0.995130      28.304443      74.336953       0.709891       0.356795      -1.142079      -0.009030      -0.005756       0.007585       0.013123      -0.080929       0.033323       0.015427      -0.107419       0.098955      -0.122278       0.041527       0.080751              9.539093       8.758578      -3.563971       1.825357      10.060029      -3.570340       9.798672           0.000412
          173              O       9.700332       4.660574       8.788557      -0.521659      32.097593 0.49775409E+03  0.11709912E+05                                 7.928750                            6.855735       0.625582       2.270781                    0.997544      26.515890      68.423359       0.735263       0.354099      -1.145598      -0.005138       0.007734       0.016029       0.018524       0.030873      -0.021120       0.019983       0.092421       0.117334      -0.080541       0.025570       0.054971              8.667598       9.871060       0.317661      -4.484938       5.926002      -0.433257      10.205733           0.054426
          174              O       6.323977       2.118864      10.534121      -0.666708      45.228583 0.66182245E+03  0.16739902E+05                                10.055245                            7.999488       0.237162       2.103560                    0.996186      29.274859      78.649572       0.667852       0.362589      -1.137414      -0.031648      -0.074241      -0.039852       0.090008      -0.012414      -0.019971      -0.026125      -0.099495       0.113803      -0.075145       0.014025       0.061120             11.600677       6.827487      -1.701551      -2.063479      11.682949       6.472859      16.291596           0.008982
          175              O       5.531389       5.227072      13.618865      -0.667351      38.983068 0.73178139E+03  0.19039792E+05                                 9.189743                            8.497498      -0.074838       1.998012                    0.994861      30.072118      82.782959       0.636199       0.370026      -1.128119      -0.009125       0.026050       0.036650       0.045882       0.029603       0.060250      -0.045440      -0.040858      -0.017299      -0.095592       0.035145       0.060447              9.608930       9.877104       0.901629      -2.209955      10.904266       1.049652       8.045421          -0.001571
          176              O       8.788689       2.259040      12.625326      -0.621170      35.738782 0.55309367E+03  0.13375071E+05                                 8.568885                            7.254293       0.447709       2.184343                    0.995129      28.304408      74.337197       0.709882       0.356798      -1.142076       0.009488      -0.004952       0.007590       0.013120       0.086981      -0.030024       0.021151      -0.086457       0.098945      -0.122280       0.041525       0.080755              9.539193       6.648193       2.345538       2.179316      12.170636       3.365994       9.798750           0.000412
          177              O       4.490659       6.070447       8.788557      -0.521662      32.097816 0.49775796E+03  0.11710028E+05                                 7.928793                            6.855764       0.625569       2.270775                    0.997544      26.515978      68.423700       0.735261       0.354099      -1.145597      -0.004134      -0.008315       0.016027       0.018523      -0.055458      -0.006749      -0.028282       0.007262       0.117328      -0.080542       0.025573       0.054969              8.667657       7.187431      -1.867119       2.617731       8.609720      -3.667468      10.205820           0.054427
          178              O       8.380022       4.417293      10.534121      -0.666655      45.226923 0.66178602E+03  0.16738786E+05                                10.055131                            7.999374       0.236859       2.103483                    0.996184      29.273837      78.646930       0.667843       0.362598      -1.137404       0.080084       0.009701      -0.039838       0.089970       0.049293       0.032549      -0.004252       0.028285       0.113849      -0.075148       0.014078       0.061070             11.600571       8.995443       2.953169      -4.574005       9.514705      -5.023339      16.291565           0.008982

******************************************************
Auxiliary information for the entire system
The total spin magnetic moment of the unit cell is   5.998212
The total net atomic charge of the unit cell is   0.000000
Accuracy of reproducing the electrostatic potential in the unit cell:
  The inner radius (bohr) =    5.0000
  The outer radius (bohr) =   12.0000
  Valid grid points have density less than (e/(bohr^3)) =    0.0001
  The number of valid grid points were=        57210
  The rms potential error without charges in kcal/mol is=      6.51020
  The rms potential error with partial charges in kcal/mol is=      0.67686
  The RRMSE value at monopole order=      0.10397
  The rms potential error with partial charges and cloud penetration in kcal/mol is=      0.67082
  The RRMSE value at monopole order with cloud penetration is=      0.10304
  The rms potential error with partial charges and atomic dipoles in kcal/mol is=      0.60609
  The RRMSE value at dipole order=      0.09310
  The rms potential error with partial charges, atomic dipoles and cloud penetration in kcal/mol is=      0.59730
  The RRMSE value at dipole order with cloud penetration=      0.09175

******************************************************
The electron densities and ab initio electrostatic potential were computed in VASP using the PBE functional and
projector augmented wave method. See the main text of the journal article for a description of computational details.
The atomic charges, dipoles, and quadrupoles were computed with the DDEC6 method as described in
(a) T. A. Manz and N. Gabaldon Limas, RSC Adv. 6 (2016) 47771-47801 DOI: 10.1039/c6ra04656h
(b) N. Gabaldon Limas and T. A. Manz, RSC Adv. 8 (2018) 2678-2707 DOI: 10.1039/c7ra11829e.
For each atom in the material, the electron cloud parameters were fit to the spherically averaged atom-in-material
electron density using radial positions for which this density was between 10^-4 and 10^-2 electrons per cubic bohr.
The polarizabilities, dispersion coefficients, and quantum Drude oscillator (QDO) parameters were fit using the MCLF method.
The magnetic structure of the system was optimized in VASP from the default ferromagnetic initial guess using spin polarization.
The atomic spin moments (ASMs) were computed on this optimized magnetic structure using the DDEC6 partition as inputs
to the method of T. A. Manz and D. S. Sholl, J. Chem. Theory Comput. 7 (2011) 4146-4164 DOI: 10.1021/ct200539n.
The RMSE and RRMSE were computed using a uniform grid with Ewald summation.
