# Supplementary material for: A collection of forcefield precursors for metal–organic frameworks
Source: RSC Adv. 2019 Nov 13;9(63):36492–507. doi: 10.1039/c9ra07327b (PMC9075174; doi:10.1039/c9ra07327b)
Supplement: RA-009-C9RA07327B-s4474 [file RA-009-C9RA07327B-s4474.xyz]

   54
jmolscript: load "" {1 1 1} spacegroup "x,y,z" unitcell [{      7.953000     0.000000     0.000000 }, {     -2.650917    10.777981     0.000000 }, {      2.650992     5.388956     9.334004 }]
In     7.041633     8.580121     3.712320     1.584314
In     1.739619     4.313887     0.047230     1.584885
In     4.390582     3.272929     5.574454     1.584865
In     5.716164    13.969105     5.621684     1.584889
In     8.367112     9.702843     9.286774     1.584858
In     3.065133     8.661926     3.759550     1.584320
H      5.091562     9.816568     4.566195     0.434999
H      2.440544     9.824101     7.883500     0.435184
H     -0.210425    12.693205     6.218313     0.435078
H      6.417019     4.427577     4.767809     0.435185
H      3.766037     4.435134     1.450504     0.435074
H      1.115050     7.304226     3.115691     0.435004
C      7.693774     9.863446     6.366724     0.469852
C      7.652405     8.358300     6.692481     0.497469
C      5.042783    11.359966     6.942632     0.471620
C      5.001429    12.394648     8.083247     0.497196
C      2.391789    11.110462     5.358652     0.469994
C      2.350445    11.580926     3.892280     0.496271
C      1.066251     4.474468     2.967280     0.471596
C      1.024885     2.969324     2.641523     0.497218
C      6.368266     5.970993     2.391372     0.469971
C      6.326924     7.005683     1.250757     0.496286
C      3.717255     5.721477     3.975352     0.469860
C      3.675895     6.191930     5.441724     0.497467
O      5.093946     9.205459     4.019222    -0.943475
O      7.587213    10.190023     5.143970    -0.527518
O      7.313607     7.590372     5.780549    -0.501852
O      2.557731     9.895783     5.565867    -0.501387
O      2.580815    10.725158     3.031684    -0.511825
O      2.442925     9.655961     8.686224    -0.943341
O      4.936202    10.137742     7.271189    -0.528341
O      4.662622    11.988853     9.204261    -0.502056
O      7.859728    10.650235     7.315059    -0.501407
O      7.882769     8.040884     7.863898    -0.512825
O     -0.208031    13.472454     5.962562    -0.943679
O      2.285221    12.006109     6.252849    -0.527537
O      2.011657    12.754649     3.683198    -0.501554
O      5.208745    11.787856     5.787082    -0.502179
O      5.231812    13.567833     7.772425    -0.512752
O      6.419398     3.816463     5.314782    -0.943349
O      0.959677     4.801036     4.190034    -0.528343
O      8.639077     2.201389     3.553455    -0.502067
O      3.883200     4.506799     3.768137    -0.501401
O      3.906256     5.336155     6.302320    -0.512824
O      3.768426     4.267000     0.647780    -0.943668
O      6.261688     4.748771     2.062815    -0.527528
O      5.988129     6.599896     0.129743    -0.501551
O      1.232215     5.261264     2.018945    -0.502165
O      1.255261     2.651917     1.470106    -0.512753
O      1.117441     8.083473     3.371442    -0.943471
O      3.610697     6.617130     3.081155    -0.527546
O      3.337106     7.365651     5.650806    -0.501852
O      6.534215     6.398874     3.546922    -0.501375
O      6.557303     8.178865     1.561579    -0.511834

The following XYZ coordinates are in angstroms. Other properties are in atomic units.
The sperically averaged electron density of each atom fit to a function of the form exp(a - br)
eigen_1, eigen_2 and eigen_3 are the three eigenvalues of traceless quadrupole moment tensor
  atom number  atomic symbol              X              Y              Z     net charge C6 coefficient C8 coefficient C10 coefficient fluctuating dipole atomic polarizability isotropic forcefield polarizability              a              b squared Pearson coefficient          <r^3>          <r^4>         wp_QDO          m_QDO          q_QDO       dipole_x       dipole_y       dipole_z         dipole            Qxy            Qxz            Qyz     Q(x^2-y^2)  Q(3z^2 - R^2)        eigen_1        eigen_2        eigen_3 static polarizability      alpha(xx)      alpha(xy)      alpha(xz)      alpha(yy)      alpha(yz)      alpha(zz) atomic spin moment
            1             In       7.041633       8.580121       3.712320       1.584314     103.783111 0.23008565E+04  0.75013157E+05                                14.864927                           12.949244       1.223509       2.149881                    0.997806      67.656659     170.924217       0.687429       0.273294      -1.293198       0.005273       0.068198      -0.039458       0.078966       0.012926      -0.057322      -0.147495      -0.063649      -0.340753      -0.200325       0.024012       0.176313             16.665755      18.775817      -0.594978       1.125488      14.807362       6.380862      16.414085           0.000030
            2             In       1.739619       4.313887       0.047230       1.584885     103.751724 0.22998944E+04  0.74973856E+05                                14.862258                           12.946492       1.222903       2.149769                    0.997798      67.643326     170.880774       0.687506       0.273292      -1.293202       0.005434      -0.068421      -0.038754       0.078821      -0.056118       0.016957       0.161166      -0.039252      -0.267193      -0.199799       0.023702       0.176096             16.662905      18.774046       1.272884      -0.050582      10.485590      -3.885928      20.729079           0.000029
            3             In       4.390582       3.272929       5.574454       1.584865     103.730566 0.22992542E+04  0.74946835E+05                                14.859408                           12.943986       1.221063       2.149366                    0.997823      67.637736     170.852688       0.687637       0.273263      -1.293253       0.004703       0.000242       0.078834       0.078975       0.042485       0.039787      -0.013725       0.215000       0.496748      -0.199600       0.023540       0.176060             16.659741      18.769024      -0.680524      -1.076071      21.530653      -2.492844       9.679546           0.000029
            4             In       5.716164      13.969105       5.621684       1.584889     103.751030 0.22998731E+04  0.74972969E+05                                14.862182                           12.946422       1.222919       2.149777                    0.997798      67.643104     170.879859       0.687509       0.273292      -1.293203       0.005453       0.067791       0.039886       0.078844       0.013384       0.057087       0.146916      -0.063914      -0.341135      -0.199782       0.023691       0.176091             16.662819      18.774032      -0.592697      -1.127584      14.802775      -6.378451      16.411648           0.000029
            5             In       8.367112       9.702843       9.286774       1.584858     103.732023 0.22992950E+04  0.74948531E+05                                14.859581                           12.944134       1.221067       2.149366                    0.997825      67.637953     170.853908       0.687630       0.273264      -1.293251       0.004691      -0.068390       0.039196       0.078966      -0.055701      -0.016889      -0.160956      -0.040038      -0.268360      -0.199600       0.023531       0.176069             16.659941      18.769291       1.272228       0.051441      10.483508       3.885249      20.727024           0.000029
            6             In       3.065133       8.661926       3.759550       1.584320     103.783243 0.23008535E+04  0.75013015E+05                                14.864933                           12.949224       1.223460       2.149873                    0.997807      67.656459     170.923497       0.687430       0.273294      -1.293199       0.005292       0.000068      -0.078794       0.078972       0.043148      -0.039852       0.013819       0.215707       0.497423      -0.200304       0.023987       0.176317             16.665793      18.775631      -0.677222       1.077975      21.538664       2.494821       9.683084           0.000029
            7              H       5.091562       9.816568       4.566195       0.434999       0.363530 0.21788791E+01  0.16362144E+02                                 1.042724                            1.028111      -1.639004       2.274072                    0.997511       2.550203       7.526334       0.448354       1.819191      -0.613169      -0.000512       0.014950       0.013001       0.019819      -0.000506      -0.000909       0.001000       0.001957       0.002923      -0.001838      -0.000185       0.002023              1.051279       1.009193      -0.012834       0.006982       1.114101       0.166930       1.030544          -0.000012
            8              H       2.440544       9.824101       7.883500       0.435184       0.361117 0.21576468E+01  0.16148041E+02                                 1.034705                            1.020424      -1.611980       2.287351                    0.997842       2.528381       7.426711       0.452225       1.809722      -0.614541      -0.000303       0.003793      -0.019737       0.020101      -0.000516       0.001043      -0.001599       0.001019      -0.000213      -0.001928      -0.000214       0.002142              1.043092       1.001662       0.012291       0.007514       0.900746      -0.046599       1.226867          -0.000012
            9              H      -0.210425      12.693205       6.218313       0.435078       0.362373 0.21695318E+01  0.16272636E+02                                 1.040268                            1.025744      -1.632856       2.277537                    0.997645       2.543533       7.499467       0.449026       1.818624      -0.613285      -0.000429      -0.018768       0.006599       0.019899       0.001071      -0.000018       0.000554      -0.000661      -0.005256      -0.001873      -0.000174       0.002047              1.048774       1.006828       0.000375      -0.014544       1.192923      -0.119154       0.946573          -0.000012
           10              H       6.417019       4.427577       4.767809       0.435185       0.361127 0.21577276E+01  0.16148781E+02                                 1.034720                            1.020438      -1.612105       2.287288                    0.997839       2.528413       7.426813       0.452226       1.809704      -0.614543      -0.000302       0.015197      -0.013152       0.020100      -0.000645       0.000969      -0.000973       0.002104       0.003036      -0.001929      -0.000213       0.002142              1.043106       1.001676      -0.012653      -0.006888       1.104998      -0.164517       1.022644          -0.000012
           11              H       3.766037       4.435134       1.450504       0.435074       0.362372 0.21695265E+01  0.16272622E+02                                 1.040276                            1.025750      -1.632828       2.277551                    0.997645       2.543551       7.499578       0.449018       1.818653      -0.613281      -0.000427       0.003669       0.019553       0.019899      -0.000522      -0.000937       0.001558       0.001076      -0.000036      -0.001873      -0.000176       0.002049              1.048782       1.006833       0.012408      -0.007596       0.904975       0.047096       1.234539          -0.000012
           12              H       1.115050       7.304226       3.115691       0.435004       0.363537 0.21789207E+01  0.16362441E+02                                 1.042711                            1.028099      -1.638980       2.274081                    0.997511       2.550172       7.526099       0.448373       1.819114      -0.613179      -0.000512      -0.018734      -0.006447       0.019819       0.001040      -0.000015      -0.000559      -0.000740      -0.005167      -0.001839      -0.000184       0.002023              1.051266       1.009182       0.000371       0.014606       1.195980       0.119644       0.948637          -0.000012
           13              C       7.693774       9.863446       6.366724       0.469852      21.441239 0.28803290E+03  0.62009984E+04                                 7.162064                            6.098525      -0.033348       2.023790                    0.999491      24.332520      70.276426       0.587554       0.484216      -1.009670      -0.002413       0.143470      -0.036611       0.148088      -0.010264      -0.020144      -0.003850       0.197776      -0.194577      -0.071785      -0.062061       0.133847              7.688335       4.900980       0.451150       0.762323       8.340173       1.365780       9.823850          -0.000043
           14              C       7.652405       8.358300       6.692481       0.497469      23.006670 0.27221810E+03  0.57495170E+04                                 7.364610                            5.842073       0.012629       2.056703                    0.999284      23.124859      65.080098       0.616799       0.470163      -1.022236       0.001022      -0.143760       0.036947       0.148435      -0.021994      -0.058036      -0.000857       0.206544      -0.221443      -0.090301      -0.066601       0.156902              8.194702       4.780462       0.875297       1.796393       8.885173       2.148773      10.918472          -0.000043
           15              C       5.042783      11.359966       6.942632       0.471620      21.418798 0.28765852E+03  0.61909856E+04                                 7.157743                            6.094985      -0.033897       2.023834                    0.999483      24.314748      70.216263       0.587657       0.484283      -1.009625      -0.001698      -0.103254      -0.105951       0.147953      -0.011821       0.019159       0.000856       0.192709      -0.206575      -0.071135      -0.062170       0.133305              7.683671       4.898046       0.434047      -0.771341       8.263850      -1.323436       9.889117          -0.000043
           16              C       5.001429      12.394648       8.083247       0.497196      23.033639 0.27260895E+03  0.57602377E+04                                 7.371882                            5.847456       0.014167       2.056847                    0.999302      23.144594      65.164359       0.616284       0.470354      -1.022061       0.000633       0.104336       0.106510       0.149100      -0.039117       0.048982       0.003569       0.210293      -0.206549      -0.090277      -0.066399       0.156676              8.203064       4.784903       1.119216      -1.658257       8.557013      -1.956923      11.267275          -0.000043
           17              C       2.391789      11.110462       5.358652       0.469994      21.428279 0.28781323E+03  0.61948284E+04                                 7.157516                            6.094872      -0.033890       2.023940                    0.999523      24.321556      70.227007       0.587947       0.484005      -1.009822      -0.002182      -0.040027       0.142377       0.147913       0.022901       0.000892       0.002326       0.199554      -0.189099      -0.071437      -0.062458       0.133894              7.683291       4.897999      -0.885088       0.009482      10.628476      -0.040782       7.523399          -0.000043
           18              C       2.350445      11.580926       3.892280       0.496271      23.045873 0.27278837E+03  0.57649020E+04                                 7.373983                            5.849112       0.012718       2.056254                    0.999290      23.152219      65.187992       0.616247       0.470311      -1.022098       0.000799       0.039581      -0.142555       0.147951       0.061873       0.009688      -0.003148       0.212774      -0.202468      -0.090678      -0.066463       0.157140              8.205369       4.786033      -1.996276      -0.140204      12.288361      -0.194961       7.541713          -0.000043
           19              C       1.066251       4.474468       2.967280       0.471596      21.419259 0.28766594E+03  0.61911795E+04                                 7.157803                            6.095032      -0.033869       2.023838                    0.999483      24.315067      70.217174       0.587660       0.484278      -1.009629      -0.001699       0.143387       0.036471       0.147962      -0.010696       0.019818       0.003427       0.197181      -0.193254      -0.071142      -0.062180       0.133322              7.683738       4.898088       0.451012      -0.761565       8.336747      -1.365497       9.816380          -0.000043
           20              C       1.024885       2.969324       2.641523       0.497218      23.033540 0.27260753E+03  0.57602114E+04                                 7.371930                            5.847492       0.014056       2.056811                    0.999302      23.144561      65.164701       0.616273       0.470362      -1.022054       0.000632      -0.144408      -0.037095       0.149097      -0.022873       0.058360       0.000981       0.205800      -0.220006      -0.090272      -0.066400       0.156672              8.203119       4.784928       0.876524      -1.798392       8.895052      -2.152084      10.929378          -0.000043
           21              C       6.368266       5.970993       2.391372       0.469971      21.428499 0.28781762E+03  0.61949364E+04                                 7.157504                            6.094873      -0.033871       2.023945                    0.999523      24.321662      70.227015       0.587954       0.483998      -1.009828      -0.002174      -0.103305       0.105846       0.147919      -0.012235      -0.019389      -0.001086       0.193627      -0.206905      -0.071431      -0.062470       0.133901              7.683270       4.898018       0.434353       0.771268       8.264321       1.324129       9.887472          -0.000043
           22              C       6.326924       7.005683       1.250757       0.496286      23.045702 0.27278673E+03  0.57648573E+04                                 7.373962                            5.849108       0.012744       2.056261                    0.999291      23.152032      65.187360       0.616245       0.470313      -1.022097       0.000787       0.103669      -0.105533       0.147936      -0.039323      -0.048743      -0.003819       0.211632      -0.205862      -0.090688      -0.066447       0.157135              8.205335       4.786048       1.119579       1.658743       8.559484       1.957844      11.270473          -0.000043
           23              C       3.717255       5.721477       3.975352       0.469860      21.440942 0.28802740E+03  0.62008547E+04                                 7.162007                            6.098471      -0.033316       2.023802                    0.999490      24.332413      70.276133       0.587556       0.484216      -1.009669      -0.002413      -0.040026      -0.142563       0.148095       0.022578      -0.001182      -0.002611       0.199930      -0.188138      -0.071796      -0.062054       0.133850              7.688281       4.900927      -0.885724      -0.009538      10.635687       0.040475       7.528228          -0.000043
           24              C       3.675895       6.191930       5.441724       0.497467      23.006781 0.27221953E+03  0.57495562E+04                                 7.364641                            5.842095       0.012608       2.056695                    0.999284      23.124922      65.080381       0.616796       0.470164      -1.022235       0.001034       0.039887       0.142980       0.148443       0.061255      -0.009972       0.002808       0.212882      -0.202417      -0.090313      -0.066585       0.156898              8.194737       4.780452      -1.993338       0.140172      12.271098       0.193957       7.532662          -0.000043
           25              O       5.093946       9.205459       4.019222      -0.943475      43.937581 0.84926790E+03  0.22949874E+05                                10.027211                            9.123215      -0.384403       1.873358                    0.995739      33.071898      92.983762       0.616720       0.367521      -1.129284      -0.000669      -0.022893      -0.031442       0.038899       0.004360      -0.003483       0.055663       0.004905      -0.030134      -0.060204       0.007903       0.052301             10.712561      14.852727      -0.814500      -0.250711       9.788984       2.361589       7.495971           0.000002
           26              O       7.587213      10.190023       5.143970      -0.527518      33.384906 0.58426732E+03  0.14344068E+05                                 8.279298                            7.591122       0.110108       2.102278                    0.992938      27.389873      72.814300       0.674549       0.369855      -1.130271       0.007655       0.038927       0.052649       0.065923      -0.004882       0.001084       0.001495       0.115537       0.188379      -0.089386       0.026549       0.062837              8.662484       7.118127       0.448521       0.950096       7.403493       0.524171      11.465833           0.000020
           27              O       7.313607       7.590372       5.780549      -0.501852      35.825625 0.51629982E+03  0.12278979E+05                                 8.656917                            7.088703       0.446229       2.212724                    0.997134      26.702207      69.671483       0.705640       0.364975      -1.135005       0.010602      -0.030254       0.066954       0.074233       0.003060       0.005307       0.057282       0.127612       0.091347      -0.103526       0.044900       0.058626              9.859734       6.465605       1.729239       2.289240      10.422267       5.469360      12.691329           0.000017
           28              O       2.557731       9.895783       5.565867      -0.501387      37.704515 0.61372039E+03  0.15280183E+05                                 9.096722                            7.863590      -0.186518       2.014340                    0.991111      27.311335      73.534758       0.651097       0.377835      -1.122296      -0.004017       0.030162       0.047415       0.056339      -0.001863      -0.000473       0.010088      -0.007613      -0.248224      -0.083533       0.037158       0.046375             10.057137       7.486883      -1.715975      -0.273528      15.621288       0.557241       7.063239           0.000012
           29              O       2.580815      10.725158       3.031684      -0.511825      27.700649 0.41895928E+03  0.94552647E+04                                 7.145393                            6.269554       0.667982       2.282058                    0.998729      26.210120      66.580929       0.771385       0.351830      -1.145661      -0.022438       0.081645      -0.006926       0.084955       0.005571      -0.010153       0.052054       0.011913      -0.227990      -0.097928       0.044665       0.053263              7.569795       5.162754      -1.334214      -0.647114      10.538322       2.357484       7.008309           0.000018
           30              O       2.442925       9.655961       8.686224      -0.943341      43.990510 0.85060557E+03  0.22995219E+05                                10.041863                            9.137134      -0.384267       1.873455                    0.995806      33.077890      93.021212       0.615565       0.368064      -1.128860      -0.000493      -0.015637       0.035645       0.038927      -0.005031      -0.001714      -0.022420       0.063648       0.141260      -0.060463       0.008676       0.051788             10.728450      14.886170       0.190878       0.832109       6.032931      -0.185913      11.266249           0.000002
           31              O       4.936202      10.137742       7.271189      -0.528341      33.414975 0.58499982E+03  0.14366885E+05                                 8.284973                            7.596534       0.108209       2.101477                    0.992986      27.403851      72.869248       0.674206       0.369919      -1.130196       0.007387       0.025468      -0.060083       0.065675       0.003225       0.003658      -0.066585       0.003575      -0.148530      -0.089278       0.026718       0.062559              8.668306       7.122865       0.598726      -0.864124      10.001870      -2.021579       8.880183           0.000020
           32              O       4.662622      11.988853       9.204261      -0.502056      35.865876 0.51700054E+03  0.12300610E+05                                 8.665673                            7.095368       0.442472       2.211410                    0.997088      26.712616      69.727457       0.704986       0.365166      -1.134783       0.010404       0.073291      -0.006970       0.074353       0.002862      -0.005078      -0.076281       0.095022      -0.007286      -0.103738       0.045293       0.058445              9.870154       6.471930       1.119131      -2.645605       7.394118      -3.720847      15.744415           0.000017
           33              O       7.859728      10.650235       7.315059      -0.501407      37.711933 0.61388349E+03  0.15285437E+05                                 9.098250                            7.864807      -0.187621       2.013967                    0.991099      27.314500      73.548941       0.651018       0.377852      -1.122270      -0.004421       0.025844      -0.050349       0.056767       0.000689       0.002065       0.050804       0.096947       0.065675      -0.083833       0.037026       0.046807             10.058857       7.488173       0.621291       1.623135       8.721810       3.426587      13.966588           0.000012
           34              O       7.882769       8.040884       7.863898      -0.512825      27.744194 0.41980008E+03  0.94792175E+04                                 7.153827                            6.276614       0.669370       2.282210                    0.998764      26.229447      66.652749       0.770791       0.351916      -1.145563      -0.022767      -0.047245      -0.066619       0.084785      -0.011940       0.000166       0.020782       0.138109       0.149092      -0.097838       0.044901       0.052938              7.579021       5.168363       0.107006       1.481327       5.856463       0.350704      11.712238           0.000018
           35              O      -0.208031      13.472454       5.962562      -0.943679      43.933191 0.84918518E+03  0.22945666E+05                                10.024638                            9.121382      -0.384807       1.873171                    0.995856      33.071075      92.958750       0.616961       0.367409      -1.129440      -0.000671       0.038496      -0.004365       0.038749       0.000888       0.005289      -0.033138      -0.034138      -0.146566      -0.060123       0.007761       0.052362             10.709625      14.850398       0.623601      -0.579532      10.109527      -2.172081       7.168951           0.000002
           36              O       2.285221      12.006109       6.252849      -0.527537      33.418864 0.58508794E+03  0.14370229E+05                                 8.287593                            7.598865       0.103191       2.100030                    0.992991      27.401458      72.876474       0.673839       0.370090      -1.130015       0.007627      -0.065503       0.007210       0.066338       0.001517      -0.004797       0.065329      -0.000111      -0.158125      -0.089731       0.026479       0.063252              8.671110       7.125166      -1.048151      -0.086674      10.914935       1.498017       7.973228           0.000020
           37              O       2.011657      12.754649       3.683198      -0.501554      35.833873 0.51642408E+03  0.12283103E+05                                 8.659404                            7.090492       0.441418       2.211366                    0.997128      26.702458      69.683419       0.705386       0.365071      -1.134890       0.010380      -0.042918      -0.059611       0.074183      -0.005865       0.000123       0.019004      -0.003835      -0.303648      -0.103535       0.045197       0.058337              9.862684       6.467386      -2.848028       0.353365      16.865767      -1.753767       6.254898           0.000017
           38              O       5.208745      11.787856       5.787082      -0.502179      37.699793 0.61360530E+03  0.15275562E+05                                 9.093187                            7.860441      -0.181018       2.015972                    0.991160      27.310971      73.513216       0.651571       0.377603      -1.122544      -0.004487      -0.056414       0.001921       0.056625       0.001120      -0.001787      -0.060507       0.079795       0.013072      -0.083668       0.037211       0.046457             10.053263       7.483532       1.094099      -1.348680       9.681532      -3.981404      12.994724           0.000012
           39              O       5.231812      13.567833       7.772425      -0.512752      27.708593 0.41910628E+03  0.94592962E+04                                 7.146240                            6.270183       0.673663       2.283846                    0.998737      26.216369      66.596652       0.771443       0.351777      -1.145718      -0.022291      -0.034108       0.074041       0.084513       0.005716       0.010000      -0.072383       0.048453      -0.120525      -0.097664       0.044870       0.052794              7.570764       5.163300       1.227871      -0.832116       9.933638      -2.707777       7.615354           0.000018
           40              O       6.419398       3.816463       5.314782      -0.943349      43.991088 0.85061902E+03  0.22995680E+05                                10.041966                            9.137219      -0.384194       1.873475                    0.995802      33.078089      93.022059       0.615560       0.368065      -1.128859      -0.000481      -0.023056       0.031370       0.038934       0.003988       0.003500      -0.055569       0.006188      -0.030991      -0.060448       0.008654       0.051794             10.728567      14.886339      -0.816097       0.250751       9.797035      -2.359077       7.502325           0.000002
           41              O       0.959677       4.801036       4.190034      -0.528343      33.414141 0.58497962E+03  0.14366245E+05                                 8.284775                            7.596352       0.108361       2.101526                    0.992984      27.403622      72.867948       0.674222       0.369914      -1.130201       0.007388       0.039302      -0.052099       0.065678      -0.004775      -0.000964      -0.001912       0.115606       0.187483      -0.089272       0.026731       0.062541              8.668095       7.122678       0.448980      -0.950518       7.409667      -0.525058      11.471942           0.000020
           42              O       8.639077       2.201389       3.553455      -0.502067      35.865474 0.51699379E+03  0.12300397E+05                                 8.665567                            7.095284       0.442540       2.211429                    0.997089      26.712575      69.726981       0.704996       0.365162      -1.134787       0.010397      -0.030623      -0.066947       0.074349       0.002966      -0.005015      -0.057126       0.128192       0.092210      -0.103737       0.045296       0.058441              9.870031       6.471859       1.731584      -2.291961      10.434391      -5.476143      12.703844           0.000017
           43              O       3.883200       4.506799       3.768137      -0.501401      37.711500 0.61387128E+03  0.15285042E+05                                 9.098154                            7.864700      -0.187571       2.013989                    0.991100      27.314264      73.547844       0.651026       0.377849      -1.122274      -0.004430       0.030682      -0.047547       0.056760      -0.002143       0.000438      -0.009807      -0.008032      -0.249263      -0.083832       0.037022       0.046810             10.058772       7.488044      -1.716256       0.273511      15.622874      -0.557730       7.065399           0.000012
           44              O       3.906256       5.336155       6.302320      -0.512824      27.743750 0.41979136E+03  0.94789633E+04                                 7.153717                            6.276519       0.669329       2.282191                    0.998763      26.229369      66.652165       0.770803       0.351913      -1.145567      -0.022768       0.081313       0.007605       0.084782       0.005824       0.010420      -0.051789       0.012424      -0.227996      -0.097836       0.044905       0.052931              7.578903       5.168279      -1.336329       0.647971      10.551858      -2.360233       7.016572           0.000018
           45              O       3.768426       4.267000       0.647780      -0.943668      43.932232 0.84916214E+03  0.22944880E+05                                10.024465                            9.121234      -0.384812       1.873174                    0.995855      33.070716      92.957307       0.616969       0.367407      -1.129442      -0.000684      -0.015471      -0.035511       0.038741      -0.005025       0.001886       0.022558       0.062331       0.142831      -0.060129       0.007763       0.052367             10.709433      14.850055       0.190062      -0.829813       6.022929       0.187269      11.255316           0.000002
           46              O       6.261688       4.748771       2.062815      -0.527528      33.418826 0.58508759E+03  0.14370228E+05                                 8.287623                            7.598894       0.103072       2.099996                    0.992994      27.401337      72.876315       0.673833       0.370093      -1.130012       0.007616       0.026512       0.060327       0.066335       0.003386      -0.003706       0.066927       0.002646      -0.149836      -0.089732       0.026475       0.063257              8.671143       7.125216       0.599172       0.864410      10.005981       2.022815       8.882231           0.000020
           47              O       5.988129       6.599896       0.129743      -0.501551      35.832740 0.51640554E+03  0.12282532E+05                                 8.659159                            7.090314       0.441541       2.211405                    0.997129      26.702176      69.681947       0.705404       0.365066      -1.134896       0.010385       0.073089       0.007365       0.074189       0.002828       0.005141       0.076078       0.095048      -0.007087      -0.103549       0.045207       0.058342              9.862380       6.467248       1.117961       2.643103       7.388557       3.717571      15.731334           0.000017
           48              O       1.232215       5.261264       2.018945      -0.502165      37.700051 0.61361051E+03  0.15275747E+05                                 9.093289                            7.860526      -0.181029       2.015963                    0.991160      27.311004      73.513793       0.651561       0.377608      -1.122539      -0.004494       0.026532       0.049837       0.056638       0.000993      -0.001854      -0.050366       0.097334       0.065772      -0.083656       0.037201       0.046455             10.053381       7.483634       0.620974      -1.621894       8.718545      -3.425403      13.957964           0.000012
           49              O       1.255261       2.651917       1.470106      -0.512753      27.708496 0.41910464E+03  0.94592510E+04                                 7.146219                            6.270168       0.673755       2.283871                    0.998736      26.216354      66.596618       0.771445       0.351777      -1.145718      -0.022292      -0.047063       0.066553       0.084505      -0.011513       0.000045      -0.020591       0.138157       0.148596      -0.097658       0.044870       0.052788              7.570737       5.163273       0.106706      -1.479392       5.849909      -0.350054      11.699029           0.000018
           50              O       1.117441       8.083473       3.371442      -0.943471      43.937694 0.84927015E+03  0.22949961E+05                                10.027274                            9.123269      -0.384502       1.873329                    0.995741      33.071916      92.984012       0.616714       0.367525      -1.129281      -0.000659       0.038679       0.004115       0.038903       0.000834      -0.005510       0.033286      -0.033788      -0.146377      -0.060203       0.007929       0.052274             10.712632      14.852888       0.624348       0.580014      10.114416       2.173708       7.170591           0.000002
           51              O       3.610697       6.617130       3.081155      -0.527546      33.387897 0.58433608E+03  0.14346231E+05                                 8.279918                            7.591674       0.109920       2.102200                    0.992932      27.391088      72.819614       0.674508       0.369865      -1.130259       0.007659      -0.065056      -0.007393       0.065921       0.001495       0.004765      -0.065052       0.000294      -0.157365      -0.089378       0.026551       0.062828              8.663154       7.118671      -1.047173       0.086601      10.905111      -1.496987       7.965679           0.000020
           52              O       3.337106       7.365651       5.650806      -0.501852      35.825821 0.51630357E+03  0.12279096E+05                                 8.656961                            7.088741       0.446179       2.212709                    0.997133      26.702271      69.671834       0.705636       0.364976      -1.135003       0.010596      -0.042857       0.059669       0.074225      -0.006117       0.000004      -0.018763      -0.004100      -0.303793      -0.103522       0.044907       0.058614              9.859784       6.465598      -2.847110      -0.352955      16.860757       1.752227       6.252995           0.000017
           53              O       6.534215       6.398874       3.546922      -0.501375      37.704311 0.61371736E+03  0.15280095E+05                                 9.096708                            7.863588      -0.186529       2.014335                    0.991110      27.311256      73.534608       0.651095       0.377837      -1.122294      -0.004024      -0.056145      -0.002419       0.056341       0.001343       0.001371       0.060431       0.079586       0.013389      -0.083529       0.037157       0.046372             10.057110       7.486911       1.094880       1.349361       9.685265       3.984322      12.999155           0.000012
           54              O       6.557303       8.178865       1.561579      -0.511834      27.700371 0.41895534E+03  0.94551458E+04                                 7.145309                            6.269494       0.667936       2.282043                    0.998728      26.210167      66.580764       0.771395       0.351827      -1.145665      -0.022436      -0.034817      -0.074170       0.084952       0.006006      -0.009902       0.072807       0.047850      -0.120147      -0.097924       0.044659       0.053264              7.569694       5.162726       1.227535       0.831906       9.932287       2.707218       7.614070           0.000018

******************************************************
Auxiliary information for the entire system
The total spin magnetic moment of the unit cell is   -0.000001
The total net atomic charge of the unit cell is   0.000000
Accuracy of reproducing the electrostatic potential in the unit cell:
  The inner radius (bohr) =    5.0000
  The outer radius (bohr) =   12.0000
  Valid grid points have density less than (e/(bohr^3)) =    0.0001
  The number of valid grid points were=         9730
  The rms potential error without charges in kcal/mol is=      4.41905
  The rms potential error with partial charges in kcal/mol is=      0.78110
  The RRMSE value at monopole order=      0.17676
  The rms potential error with partial charges and cloud penetration in kcal/mol is=      0.75490
  The RRMSE value at monopole order with cloud penetration is=      0.17083
  The rms potential error with partial charges and atomic dipoles in kcal/mol is=      0.96641
  The RRMSE value at dipole order=      0.21869
  The rms potential error with partial charges, atomic dipoles and cloud penetration in kcal/mol is=      0.93661
  The RRMSE value at dipole order with cloud penetration=      0.21195

******************************************************
The electron densities and ab initio electrostatic potential were computed in VASP using the PBE functional and
projector augmented wave method. See the main text of the journal article for a description of computational details.
The atomic charges, dipoles, and quadrupoles were computed with the DDEC6 method as described in
(a) T. A. Manz and N. Gabaldon Limas, RSC Adv. 6 (2016) 47771-47801 DOI: 10.1039/c6ra04656h
(b) N. Gabaldon Limas and T. A. Manz, RSC Adv. 8 (2018) 2678-2707 DOI: 10.1039/c7ra11829e.
For each atom in the material, the electron cloud parameters were fit to the spherically averaged atom-in-material
electron density using radial positions for which this density was between 10^-4 and 10^-2 electrons per cubic bohr.
The polarizabilities, dispersion coefficients, and quantum Drude oscillator (QDO) parameters were fit using the MCLF method.
The magnetic structure of the system was optimized in VASP from the default ferromagnetic initial guess using spin polarization.
The atomic spin moments (ASMs) were computed on this optimized magnetic structure using the DDEC6 partition as inputs
to the method of T. A. Manz and D. S. Sholl, J. Chem. Theory Comput. 7 (2011) 4146-4164 DOI: 10.1021/ct200539n.
The RMSE and RRMSE were computed using a uniform grid with Ewald summation.
