# Supplementary material for: A collection of forcefield precursors for metal–organic frameworks
Source: RSC Adv. 2019 Nov 13;9(63):36492–507. doi: 10.1039/c9ra07327b (PMC9075174; doi:10.1039/c9ra07327b)
Supplement: RA-009-C9RA07327B-s4475 [file RA-009-C9RA07327B-s4475.xyz]

  184
jmolscript: load "" {1 1 1} spacegroup "x,y,z" unitcell [{      9.358200     0.000000     0.000000 }, {      0.000000    10.953000     0.000000 }, {      0.000000     0.000000    24.370000 }]
Co     7.087433     2.958734    23.434679     1.040104
Co     6.949867     2.517766    11.249679     1.040128
Co     2.270767     2.958734    13.120321     1.040126
Co     2.408333     2.517766     0.935321     1.040112
Co     2.270767     7.994266     0.935321     1.040116
Co     2.408333     8.435234    13.120321     1.040101
Co     7.087433     7.994266    11.249679     1.040143
Co     6.949867     8.435234    23.434679     1.040129
H      5.759972     0.716326     1.742455     0.090089
H      7.952598    10.733940     1.640101     0.165608
H      7.843107     1.008771     2.602716     0.145388
H      8.427059     1.076680    21.499214     0.100225
H      0.028075     0.990151    19.430201     0.129621
H      8.541229     4.893800    19.023222     0.129743
H      7.640034     4.851084    21.116605     0.094110
H      8.277328     4.760174    13.927455     0.090082
H      6.084702     5.695560    13.825101     0.165604
H      6.194193     4.467729    14.787716     0.145380
H      5.610241     4.399820     9.314214     0.100220
H      4.651025     4.486349     7.245201     0.129621
H      5.496071     0.582700     6.838222     0.129742
H      6.397266     0.625416     8.931605     0.094106
H      3.598228     0.716326    10.442545     0.090086
H      1.405602    10.733940    10.544899     0.165608
H      1.515093     1.008771     9.582284     0.145384
H      0.931141     1.076680    15.055786     0.100223
H     -0.028075     0.990151    17.124799     0.129618
H      0.816971     4.893800    17.531778     0.129731
H      1.718166     4.851084    15.438395     0.094108
H      1.080872     4.760174    22.627545     0.090088
H      3.273498     5.695560    22.729899     0.165606
H      3.164007     4.467729    21.767284     0.145381
H      3.747959     4.399820     2.870786     0.100225
H      4.707175     4.486349     4.939799     0.129618
H      3.862129     0.582700     5.346778     0.129734
H      2.960934     0.625416     3.253395     0.094109
H      3.598228    10.236674    22.627545     0.090086
H      1.405602     0.219060    22.729899     0.165607
H      1.515093     9.944229    21.767284     0.145375
H      0.931141     9.876320     2.870786     0.100224
H     -0.028075     9.962849     4.939799     0.129620
H      0.816971     6.059200     5.346778     0.129741
H      1.718166     6.101916     3.253395     0.094109
H      1.080872     6.192826    10.442545     0.090091
H      3.273498     5.257440    10.544899     0.165614
H      3.164007     6.485271     9.582284     0.145396
H      3.747959     6.553180    15.055786     0.100226
H      4.707175     6.466651    17.124799     0.129623
H      3.862129    10.370300    17.531778     0.129743
H      2.960934    10.327584    15.438395     0.094111
H      5.759972    10.236674    13.927455     0.090083
H      7.952598     0.219060    13.825101     0.165607
H      7.843107     9.944229    14.787716     0.145384
H      8.427059     9.876320     9.314214     0.100222
H      0.028075     9.962849     7.245201     0.129618
H      8.541229     6.059200     6.838222     0.129735
H      7.640034     6.101916     8.931605     0.094106
H      8.277328     6.192826     1.742455     0.090089
H      6.084702     5.257440     1.640101     0.165611
H      6.194193     6.485271     2.602716     0.145383
H      5.610241     6.553180    21.499214     0.100227
H      4.651025     6.466651    19.430201     0.129619
H      5.496071    10.370300    19.023222     0.129739
H      6.397266    10.327584    21.116605     0.094112
C      6.218524     0.393213    24.116796     0.612317
C      6.435634     1.052583     1.117121     0.073348
C      7.820648     0.741518     1.671051    -0.396725
C      8.970771     1.398698     0.963346     0.696263
C      8.455134     1.854343    20.989637     0.122813
C      9.025984     1.787530    19.744087    -0.192166
C      9.055930     2.943071    18.956692     0.105170
C      8.529999     4.098613    19.504530    -0.195641
C      7.989095     4.063563    20.766408     0.111485
C      7.818776     5.083287    11.931796     0.612319
C      7.601666     4.423917    13.302121     0.073353
C      6.216652     4.734982    13.856051    -0.396725
C      5.066529     4.077802    13.148346     0.696259
C      5.582166     3.622157     8.804637     0.122808
C      5.011316     3.688970     7.559087    -0.192168
C      4.981370     2.533429     6.771692     0.105167
C      5.507301     1.377887     7.319530    -0.195643
C      6.048205     1.412937     8.581408     0.111487
C      3.139676     0.393213    12.438204     0.612308
C      2.922566     1.052583    11.067879     0.073345
C      1.537552     0.741518    10.513949    -0.396724
C      0.387429     1.398698    11.221654     0.696258
C      0.903066     1.854343    15.565363     0.122803
C      0.332216     1.787530    16.810913    -0.192168
C      0.302270     2.943071    17.598308     0.105164
C      0.828201     4.098613    17.050471    -0.195642
C      1.369105     4.063563    15.788592     0.111479
C      1.539424     5.083287     0.253204     0.612312
C      1.756534     4.423917    23.252879     0.073348
C      3.141548     4.734982    22.698949    -0.396723
C      4.291671     4.077802    23.406654     0.696264
C      3.776034     3.622157     3.380363     0.122810
C      4.346884     3.688970     4.625913    -0.192166
C      4.376830     2.533429     5.413308     0.105166
C      3.850899     1.377887     4.865471    -0.195639
C      3.309995     1.412937     3.603592     0.111482
C      3.139676    10.559787     0.253204     0.612314
C      2.922566     9.900417    23.252879     0.073351
C      1.537552    10.211482    22.698949    -0.396723
C      0.387429     9.554302    23.406654     0.696257
C      0.903066     9.098657     3.380363     0.122808
C      0.332216     9.165470     4.625913    -0.192167
C      0.302270     8.009929     5.413308     0.105167
C      0.828201     6.854387     4.865471    -0.195643
C      1.369105     6.889437     3.603592     0.111484
C      1.539424     5.869713    12.438204     0.612311
C      1.756534     6.529083    11.067879     0.073355
C      3.141548     6.218018    10.513949    -0.396730
C      4.291671     6.875198    11.221654     0.696269
C      3.776034     7.330843    15.565363     0.122808
C      4.346884     7.264030    16.810913    -0.192162
C      4.376830     8.419571    17.598308     0.105168
C      3.850899     9.575113    17.050471    -0.195640
C      3.309995     9.540063    15.788592     0.111487
C      6.218524    10.559787    11.931796     0.612319
C      6.435634     9.900417    13.302121     0.073349
C      7.820648    10.211482    13.856051    -0.396725
C      8.970771     9.554302    13.148346     0.696261
C      8.455134     9.098657     8.804637     0.122808
C      9.025984     9.165470     7.559087    -0.192166
C      9.055930     8.009929     6.771692     0.105163
C      8.529999     6.854387     7.319530    -0.195641
C      7.989095     6.889437     8.581408     0.111482
C      7.818776     5.869713    24.116796     0.612318
C      7.601666     6.529083     1.117121     0.073351
C      6.216652     6.218018     1.671051    -0.396728
C      5.066529     6.875198     0.963346     0.696257
C      5.582166     7.330843    20.989637     0.122809
C      5.011316     7.264030    19.744087    -0.192163
C      4.981370     8.419571    18.956692     0.105165
C      5.507301     9.575113    19.504530    -0.195637
C      6.048205     9.540063    20.766408     0.111485
N      7.936689     2.967168    21.515298    -0.221822
N      6.100611     2.509332     9.330298    -0.221828
N      1.421511     2.967168    15.039702    -0.221815
N      3.257589     2.509332     2.854702    -0.221821
N      1.421511     7.985832     2.854702    -0.221824
N      3.257589     8.443668    15.039702    -0.221817
N      7.936689     7.985832     9.330298    -0.221823
N      6.100611     8.443668    21.515298    -0.221820
O      6.223203     1.112825    23.090088    -0.547526
O      6.046333    10.110276    24.144821    -0.534216
O      6.316785     2.476692     1.026952    -0.413166
O      8.781735     1.887750    24.166023    -0.547166
O      0.719646     1.415128     1.543352    -0.567838
O      7.814097     4.363675    10.905088    -0.547531
O      7.990967     6.319224    11.959821    -0.534233
O      7.720515     2.999808    13.211952    -0.413170
O      5.255565     3.588750    11.981023    -0.547176
O      3.959454     4.061372    13.728352    -0.567838
O      3.134997     1.112825    13.464912    -0.547519
O      3.311867    10.110276    12.410179    -0.534199
O      3.041415     2.476692    11.158048    -0.413166
O      0.576465     1.887750    12.388977    -0.547181
O      8.638554     1.415128    10.641648    -0.567846
O      1.544103     4.363675     1.279912    -0.547524
O      1.367233     6.319224     0.225179    -0.534204
O      1.637685     2.999808    23.343048    -0.413177
O      4.102635     3.588750     0.203977    -0.547167
O      5.398746     4.061372    22.826648    -0.567838
O      3.134997     9.840175     1.279912    -0.547511
O      3.311867     0.842724     0.225179    -0.534224
O      3.041415     8.476308    23.343048    -0.413163
O      0.576465     9.065250     0.203977    -0.547178
O      8.638554     9.537872    22.826648    -0.567848
O      1.544103     6.589325    13.464912    -0.547504
O      1.367233     4.633776    12.410179    -0.534214
O      1.637685     7.953192    11.158048    -0.413174
O      4.102635     7.364250    12.388977    -0.547166
O      5.398746     6.891628    10.641648    -0.567844
O      6.223203     9.840175    10.905088    -0.547534
O      6.046333     0.842724    11.959821    -0.534219
O      6.316785     8.476308    13.211952    -0.413168
O      8.781735     9.065250    11.981023    -0.547183
O      0.719646     9.537872    13.728352    -0.567826
O      7.814097     6.589325    23.090088    -0.547524
O      7.990967     4.633776    24.144821    -0.534226
O      7.720515     7.953192     1.026952    -0.413165
O      5.255565     7.364250    24.166023    -0.547182
O      3.959454     6.891628     1.543352    -0.567838

The following XYZ coordinates are in angstroms. Other properties are in atomic units.
The sperically averaged electron density of each atom fit to a function of the form exp(a - br)
eigen_1, eigen_2 and eigen_3 are the three eigenvalues of traceless quadrupole moment tensor
  atom number  atomic symbol              X              Y              Z     net charge C6 coefficient C8 coefficient C10 coefficient fluctuating dipole atomic polarizability isotropic forcefield polarizability              a              b squared Pearson coefficient          <r^3>          <r^4>         wp_QDO          m_QDO          q_QDO       dipole_x       dipole_y       dipole_z         dipole            Qxy            Qxz            Qyz     Q(x^2-y^2)  Q(3z^2 - R^2)        eigen_1        eigen_2        eigen_3 static polarizability      alpha(xx)      alpha(xy)      alpha(xz)      alpha(yy)      alpha(yz)      alpha(zz) atomic spin moment
            1             Co       7.087433       2.958734      23.434679       1.040104      92.365791 0.18818710E+04  0.59039715E+05                                16.042061                           13.722400       0.960970       2.194237                    0.994199      44.024632     113.397544       0.520296       0.375233      -1.180636       0.002699       0.025032       0.034463       0.042680       0.019155       0.059787       0.009476      -0.007124      -0.172287      -0.088800       0.019836       0.068964             18.580218      18.976148       0.309625      -1.593441      22.186721      -1.342265      14.577784           3.351862
            2             Co       6.949867       2.517766      11.249679       1.040128      92.366642 0.18818915E+04  0.59040378E+05                                16.041936                           13.722296       0.961008       2.194252                    0.994198      44.024721     113.396902       0.520309       0.375224      -1.180646      -0.002701      -0.025039       0.034462       0.042684       0.019191      -0.059762      -0.009390      -0.007197      -0.172136      -0.088754       0.019838       0.068916             18.580068      18.975982       0.309614       1.593424      22.186552       1.342247      14.577669           3.351994
            3             Co       2.270767       2.958734      13.120321       1.040126      92.356221 0.18816339E+04  0.59031062E+05                                16.041967                           13.722346       0.960735       2.194174                    0.994199      44.021457     113.392252       0.520245       0.375278      -1.180588      -0.002695       0.025052      -0.034432       0.042667      -0.019203       0.059845      -0.009408      -0.007399      -0.172114      -0.088839       0.019891       0.068948             18.580092      18.976037      -0.309606      -1.593422      22.186538       1.342259      14.577701           3.351670
            4             Co       2.408333       2.517766       0.935321       1.040112      92.363558 0.18818157E+04  0.59037689E+05                                16.042027                           13.722378       0.960922       2.194225                    0.994199      44.023912     113.396301       0.520285       0.375243      -1.180625       0.002700      -0.025035      -0.034458       0.042678      -0.019145      -0.059759       0.009500      -0.007184      -0.172254      -0.088776       0.019840       0.068936             18.580173      18.976109      -0.309628       1.593442      22.186643      -1.342264      14.577767           3.351794
            5             Co       2.270767       7.994266       0.935321       1.040116      92.358033 0.18816777E+04  0.59032703E+05                                16.042056                           13.722410       0.960768       2.194180                    0.994199      44.022163     113.393828       0.520250       0.375273      -1.180594      -0.002696      -0.025051      -0.034446       0.042678       0.019215       0.059845       0.009429      -0.007299      -0.172329      -0.088877       0.019876       0.069001             18.580210      18.976174       0.309586      -1.593429      22.186691      -1.342271      14.577765           3.351620
            6             Co       2.408333       8.435234      13.120321       1.040101      92.356762 0.18816491E+04  0.59031720E+05                                16.042128                           13.722483       0.960712       2.194162                    0.994200      44.021894     113.393925       0.520237       0.375282      -1.180583       0.002697       0.025055      -0.034439       0.042674       0.019243      -0.059856      -0.009407      -0.007363      -0.172290      -0.088884       0.019878       0.069007             18.580279      18.976243       0.309610       1.593450      22.186748       1.342278      14.577846           3.351647
            7             Co       7.087433       7.994266      11.249679       1.040143      92.367669 0.18819155E+04  0.59041199E+05                                16.041870                           13.722235       0.961041       2.194264                    0.994198      44.025042     113.397035       0.520320       0.375216      -1.180655       0.002706      -0.025039       0.034464       0.042685      -0.019110       0.059632      -0.009454      -0.007224      -0.171935      -0.088604       0.019826       0.068777             18.579994      18.975913      -0.309616      -1.593415      22.186441       1.342250      14.577628           3.352053
            8             Co       6.949867       8.435234      23.434679       1.040129      92.363718 0.18818183E+04  0.59037741E+05                                16.041973                           13.722329       0.960923       2.194227                    0.994199      44.023910     113.395959       0.520289       0.375240      -1.180629      -0.002703       0.025045       0.034460       0.042685      -0.019163      -0.059706       0.009441      -0.007195      -0.172148      -0.088710       0.019828       0.068882             18.580114      18.976050      -0.309590       1.593414      22.186600      -1.342266      14.577692           3.351845
            9              H       5.759972       0.716326       1.742455       0.090089       1.165563 0.92207521E+01  0.94017263E+02                                 1.853373                            1.790289      -1.025058       2.390524                    0.995397       3.730326      10.725893       0.460844       1.303500      -0.703997      -0.031782      -0.011119       0.030884       0.045690       0.000201      -0.003507      -0.003540      -0.004355      -0.013235      -0.007152       0.001158       0.005994              1.887758       2.247095       0.192882      -0.432701       1.579935      -0.087640       1.836243           0.003315
           10              H       7.952598      10.733940       1.640101       0.165608       0.957056 0.73013279E+01  0.71194856E+02                                 1.709670                            1.660665      -1.273736       2.299808                    0.993231       3.596404      10.575049       0.443471       1.416425      -0.680148      -0.001225      -0.028187      -0.004897       0.028635      -0.001972      -0.001593       0.001391      -0.002884      -0.015599      -0.005666       0.000257       0.005409              1.737386       1.516729      -0.149455       0.038575       2.288354       0.040303       1.407074           0.001613
           11              H       7.843107       1.008771       2.602716       0.145388       1.048282 0.82111317E+01  0.80334985E+02                                 1.659884                            1.640504      -0.788706       2.511003                    0.999507       3.229596       8.737630       0.509356       1.229088      -0.723272      -0.002330       0.011316       0.019438       0.022612       0.000715       0.000033       0.005274       0.005093       0.009846      -0.006964       0.000929       0.006035              1.648394       1.474319      -0.021819       0.025272       1.444993       0.177151       2.025870           0.000162
           12              H       8.427059       1.076680      21.499214       0.100225       1.020134 0.70488064E+01  0.68072791E+02                                 1.764330                            1.616384      -1.239174       2.291595                    0.994833       3.772727      11.009697       0.456292       1.389969      -0.683940       0.001962      -0.038111       0.026150       0.046261      -0.004258      -0.004010      -0.003356      -0.016375       0.002860      -0.011509       0.002035       0.009474              1.847212       1.439409       0.053648      -0.064601       2.175195      -0.561906       1.927032           0.000349
           13              H       0.028075       0.990151      19.430201       0.129621       1.066076 0.78058193E+01  0.75319234E+02                                 1.658045                            1.586189      -0.865889       2.476955                    0.999400       3.225314       8.632125       0.525166       1.208711      -0.727168       0.015608      -0.031044      -0.008617       0.035799      -0.007102      -0.006578      -0.002134      -0.022010       0.000890      -0.016152       0.003199       0.012953              1.661491       1.427431      -0.252010      -0.169388       1.871283       0.189732       1.685759           0.000265
           14              H       8.541229       4.893800      19.023222       0.129743       1.046261 0.75446797E+01  0.71761413E+02                                 1.597688                            1.527727      -0.889844       2.466526                    0.999196       3.149355       8.209992       0.555103       1.160064      -0.738989       0.000713       0.031208      -0.015736       0.034958      -0.004520      -0.005727      -0.002654      -0.027262       0.005634      -0.017241       0.003543       0.013698              1.602457       1.324786      -0.039708      -0.116932       1.778711      -0.317583       1.703874           0.000304
           15              H       7.640034       4.851084      21.116605       0.094110       1.133079 0.78909248E+01  0.77745767E+02                                 1.830238                            1.662656      -1.283797       2.264710                    0.994091       3.785023      10.861708       0.473205       1.313736      -0.699366      -0.015101       0.039889       0.015337       0.045325      -0.005413      -0.008304      -0.005151      -0.019131      -0.007057      -0.016235       0.003347       0.012888              1.924500       1.683561      -0.470730      -0.281342       2.279669       0.460284       1.810270           0.000540
           16              H       8.277328       4.760174      13.927455       0.090082       1.165576 0.92208747E+01  0.94018809E+02                                 1.853386                            1.790300      -1.025067       2.390518                    0.995397       3.730347      10.725964       0.460843       1.303499      -0.703997       0.031781       0.011119       0.030885       0.045690       0.000201       0.003507       0.003540      -0.004356      -0.013235      -0.007152       0.001158       0.005994              1.887771       2.247111       0.192884       0.432706       1.579945       0.087641       1.836256           0.003346
           17              H       6.084702       5.695560      13.825101       0.165604       0.957059 0.73013605E+01  0.71195245E+02                                 1.709675                            1.660669      -1.273736       2.299808                    0.993231       3.596411      10.575071       0.443471       1.416425      -0.680148       0.001226       0.028187      -0.004897       0.028636      -0.001971       0.001593      -0.001391      -0.002884      -0.015599      -0.005666       0.000257       0.005409              1.737390       1.516732      -0.149456      -0.038575       2.288362      -0.040303       1.407076           0.001633
           18              H       6.194193       4.467729      14.787716       0.145380       1.048278 0.82110745E+01  0.80334225E+02                                 1.659876                            1.640496      -0.788704       2.511003                    0.999507       3.229584       8.737565       0.509359       1.229085      -0.723273       0.002331      -0.011317       0.019438       0.022612       0.000714      -0.000033      -0.005274       0.005092       0.009846      -0.006964       0.000929       0.006035              1.648386       1.474311      -0.021819      -0.025272       1.444987      -0.177150       2.025860           0.000213
           19              H       5.610241       4.399820       9.314214       0.100220       1.020138 0.70488331E+01  0.68073105E+02                                 1.764333                            1.616388      -1.239175       2.291594                    0.994833       3.772735      11.009721       0.456292       1.389969      -0.683940      -0.001962       0.038112       0.026149       0.046262      -0.004258       0.004009       0.003356      -0.016375       0.002858      -0.011509       0.002035       0.009475              1.847216       1.439412       0.053648       0.064602       2.175201       0.561908       1.927037           0.000370
           20              H       4.651025       4.486349       7.245201       0.129621       1.066070 0.78057563E+01  0.75318429E+02                                 1.658034                            1.586179      -0.865885       2.476957                    0.999400       3.225301       8.632062       0.525169       1.208706      -0.727169      -0.015607       0.031044      -0.008617       0.035799      -0.007102       0.006578       0.002134      -0.022010       0.000890      -0.016152       0.003199       0.012953              1.661480       1.427423      -0.252007       0.169386       1.871270      -0.189731       1.685748           0.000275
           21              H       5.496071       0.582700       6.838222       0.129742       1.046260 0.75446660E+01  0.71761249E+02                                 1.597687                            1.527726      -0.889844       2.466526                    0.999196       3.149351       8.209979       0.555103       1.160065      -0.738989      -0.000712      -0.031208      -0.015736       0.034958      -0.004519       0.005727       0.002654      -0.027262       0.005633      -0.017241       0.003542       0.013698              1.602456       1.324785      -0.039708       0.116932       1.778711       0.317583       1.703873           0.000304
           22              H       6.397266       0.625416       8.931605       0.094106       1.133066 0.78908128E+01  0.77744381E+02                                 1.830226                            1.662646      -1.283783       2.264719                    0.994091       3.784994      10.861602       0.473205       1.313739      -0.699365       0.015101      -0.039889       0.015337       0.045326      -0.005413       0.008305       0.005151      -0.019132      -0.007056      -0.016235       0.003347       0.012888              1.924487       1.683551      -0.470726       0.281339       2.279654      -0.460280       1.810258           0.000561
           23              H       3.598228       0.716326      10.442545       0.090086       1.165579 0.92209140E+01  0.94019338E+02                                 1.853391                            1.790305      -1.025072       2.390515                    0.995397       3.730357      10.726011       0.460842       1.303500      -0.703997       0.031781      -0.011118      -0.030885       0.045689      -0.000201      -0.003507       0.003540      -0.004354      -0.013235      -0.007152       0.001158       0.005993              1.887776       2.247119      -0.192885      -0.432707       1.579949       0.087641       1.836260           0.003344
           24              H       1.405602      10.733940      10.544899       0.165608       0.957062 0.73013838E+01  0.71195518E+02                                 1.709675                            1.660669      -1.273730       2.299810                    0.993231       3.596415      10.575081       0.443472       1.416421      -0.680149       0.001225      -0.028187       0.004897       0.028635       0.001972      -0.001593      -0.001391      -0.002884      -0.015600      -0.005667       0.000257       0.005410              1.737390       1.516733       0.149456       0.038575       2.288361      -0.040302       1.407077           0.001631
           25              H       1.515093       1.008771       9.582284       0.145384       1.048277 0.82110718E+01  0.80334224E+02                                 1.659877                            1.640498      -0.788708       2.511003                    0.999507       3.229584       8.737578       0.509357       1.229087      -0.723272       0.002330       0.011317      -0.019438       0.022612      -0.000715       0.000033      -0.005274       0.005094       0.009847      -0.006965       0.000929       0.006035              1.648387       1.474313       0.021819       0.025272       1.444988      -0.177150       2.025860           0.000207
           26              H       0.931141       1.076680      15.055786       0.100223       1.020149 0.70489321E+01  0.68074313E+02                                 1.764346                            1.616398      -1.239193       2.291584                    0.994833       3.772762      11.009827       0.456291       1.389968      -0.683940      -0.001962      -0.038110      -0.026149       0.046260       0.004258      -0.004009       0.003355      -0.016373       0.002860      -0.011509       0.002036       0.009473              1.847231       1.439421      -0.053649      -0.064603       2.175218       0.561915       1.927053           0.000370
           27              H      -0.028075       0.990151      17.124799       0.129618       1.066077 0.78058240E+01  0.75319243E+02                                 1.658042                            1.586186      -0.865891       2.476953                    0.999400       3.225314       8.632105       0.525168       1.208706      -0.727169      -0.015608      -0.031044       0.008617       0.035799       0.007102      -0.006578       0.002134      -0.022010       0.000890      -0.016152       0.003199       0.012953              1.661488       1.427429       0.252009      -0.169387       1.871279      -0.189732       1.685756           0.000279
           28              H       0.816971       4.893800      17.531778       0.129731       1.046276 0.75448155E+01  0.71763053E+02                                 1.597708                            1.527745      -0.889858       2.466518                    0.999196       3.149379       8.210084       0.555098       1.160070      -0.738987      -0.000712       0.031209       0.015736       0.034959       0.004519      -0.005727       0.002654      -0.027262       0.005633      -0.017241       0.003543       0.013698              1.602477       1.324800       0.039709      -0.116934       1.778736       0.317589       1.703896           0.000309
           29              H       1.718166       4.851084      15.438395       0.094108       1.133080 0.78909308E+01  0.77745775E+02                                 1.830233                            1.662652      -1.283795       2.264710                    0.994091       3.785017      10.861657       0.473208       1.313729      -0.699367       0.015101       0.039888      -0.015336       0.045324       0.005413      -0.008305       0.005153      -0.019131      -0.007055      -0.016236       0.003348       0.012888              1.924494       1.683557       0.470728      -0.281341       2.279662      -0.460281       1.810265           0.000562
           30              H       1.080872       4.760174      22.627545       0.090088       1.165562 0.92207437E+01  0.94017151E+02                                 1.853372                            1.790288      -1.025052       2.390526                    0.995397       3.730324      10.725884       0.460844       1.303500      -0.703997      -0.031782       0.011118      -0.030884       0.045689      -0.000201       0.003507      -0.003540      -0.004354      -0.013236      -0.007152       0.001159       0.005994              1.887757       2.247094      -0.192882       0.432700       1.579935      -0.087640       1.836241           0.003317
           31              H       3.273498       5.695560      22.729899       0.165606       0.957061 0.73013783E+01  0.71195459E+02                                 1.709676                            1.660670      -1.273733       2.299809                    0.993231       3.596413      10.575078       0.443471       1.416424      -0.680149      -0.001225       0.028187       0.004897       0.028636       0.001972       0.001593       0.001391      -0.002884      -0.015600      -0.005667       0.000257       0.005410              1.737391       1.516733       0.149456      -0.038575       2.288363       0.040304       1.407077           0.001612
           32              H       3.164007       4.467729      21.767284       0.145381       1.048295 0.82112650E+01  0.80336660E+02                                 1.659903                            1.640522      -0.788720       2.510995                    0.999507       3.229620       8.737731       0.509351       1.229095      -0.723270      -0.002331      -0.011316      -0.019438       0.022612      -0.000715      -0.000032       0.005273       0.005094       0.009846      -0.006964       0.000930       0.006034              1.648413       1.474334       0.021820      -0.025272       1.445008       0.177154       2.025895           0.000168
           33              H       3.747959       4.399820       2.870786       0.100225       1.020140 0.70488548E+01  0.68073379E+02                                 1.764336                            1.616390      -1.239183       2.291590                    0.994833       3.772741      11.009750       0.456292       1.389968      -0.683940       0.001962       0.038111      -0.026149       0.046261       0.004258       0.004010      -0.003355      -0.016374       0.002861      -0.011509       0.002036       0.009473              1.847219       1.439414      -0.053648       0.064602       2.175204      -0.561909       1.927040           0.000348
           34              H       4.707175       4.486349       4.939799       0.129618       1.066081 0.78058591E+01  0.75319721E+02                                 1.658051                            1.586194      -0.865892       2.476953                    0.999400       3.225321       8.632152       0.525164       1.208712      -0.727168       0.015608       0.031044       0.008617       0.035799       0.007102       0.006578      -0.002134      -0.022010       0.000890      -0.016152       0.003199       0.012953              1.661497       1.427436       0.252011       0.169389       1.871290       0.189733       1.685765           0.000260
           35              H       3.862129       0.582700       5.346778       0.129734       1.046275 0.75448010E+01  0.71762888E+02                                 1.597707                            1.527744      -0.889855       2.466520                    0.999196       3.149375       8.210075       0.555098       1.160071      -0.738987       0.000712      -0.031209       0.015736       0.034959       0.004520       0.005727      -0.002654      -0.027262       0.005633      -0.017241       0.003543       0.013698              1.602476       1.324799       0.039709       0.116934       1.778735      -0.317589       1.703895           0.000298
           36              H       2.960934       0.625416       3.253395       0.094109       1.133082 0.78909491E+01  0.77746054E+02                                 1.830239                            1.662658      -1.283805       2.264706                    0.994091       3.785028      10.861720       0.473205       1.313735      -0.699366      -0.015101      -0.039889      -0.015336       0.045325       0.005413       0.008304      -0.005152      -0.019130      -0.007057      -0.016235       0.003347       0.012888              1.924502       1.683562       0.470731       0.281342       2.279671       0.460284       1.810272           0.000538
           37              H       3.598228      10.236674      22.627545       0.090086       1.165580 0.92209202E+01  0.94019388E+02                                 1.853389                            1.790303      -1.025063       2.390518                    0.995397       3.730358      10.726002       0.460843       1.303497      -0.703998       0.031781       0.011119      -0.030885       0.045689       0.000201      -0.003507      -0.003540      -0.004355      -0.013236      -0.007152       0.001158       0.005994              1.887774       2.247116       0.192884      -0.432706       1.579947      -0.087641       1.836257           0.003317
           38              H       1.405602       0.219060      22.729899       0.165607       0.957054 0.73013047E+01  0.71194552E+02                                 1.709666                            1.660661      -1.273719       2.299816                    0.993231       3.596397      10.575012       0.443473       1.416423      -0.680149       0.001225       0.028187       0.004898       0.028636      -0.001972      -0.001593       0.001392      -0.002884      -0.015599      -0.005667       0.000257       0.005410              1.737381       1.516725      -0.149454       0.038574       2.288349       0.040304       1.407070           0.001609
           39              H       1.515093       9.944229      21.767284       0.145375       1.048305 0.82113631E+01  0.80337862E+02                                 1.659914                            1.640533      -0.788730       2.510990                    0.999507       3.229636       8.737788       0.509349       1.229096      -0.723270       0.002330      -0.011316      -0.019437       0.022612       0.000714       0.000033       0.005274       0.005094       0.009846      -0.006964       0.000930       0.006034              1.648424       1.474344      -0.021820       0.025273       1.445016       0.177155       2.025911           0.000177
           40              H       0.931141       9.876320       2.870786       0.100224       1.020140 0.70488554E+01  0.68073394E+02                                 1.764337                            1.616391      -1.239186       2.291589                    0.994833       3.772743      11.009761       0.456291       1.389970      -0.683940      -0.001962       0.038112      -0.026149       0.046261      -0.004258      -0.004009      -0.003356      -0.016375       0.002859      -0.011509       0.002035       0.009474              1.847221       1.439414       0.053649      -0.064602       2.175206      -0.561910       1.927041           0.000350
           41              H      -0.028075       9.962849       4.939799       0.129620       1.066068 0.78057382E+01  0.75318212E+02                                 1.658033                            1.586178      -0.865885       2.476958                    0.999400       3.225296       8.632047       0.525169       1.208707      -0.727169      -0.015608       0.031044       0.008617       0.035799      -0.007102      -0.006578      -0.002134      -0.022010       0.000890      -0.016152       0.003199       0.012953              1.661479       1.427422      -0.252007      -0.169386       1.871269       0.189730       1.685746           0.000259
           42              H       0.816971       6.059200       5.346778       0.129741       1.046256 0.75446341E+01  0.71760867E+02                                 1.597684                            1.527723      -0.889844       2.466527                    0.999196       3.149345       8.209958       0.555104       1.160065      -0.738989      -0.000712      -0.031209       0.015736       0.034959      -0.004519      -0.005727      -0.002654      -0.027262       0.005633      -0.017241       0.003542       0.013699              1.602453       1.324783      -0.039708      -0.116931       1.778707      -0.317581       1.703868           0.000294
           43              H       1.718166       6.101916       3.253395       0.094109       1.133074 0.78908767E+01  0.77745178E+02                                 1.830233                            1.662652      -1.283791       2.264714                    0.994091       3.785012      10.861670       0.473205       1.313738      -0.699365       0.015101      -0.039889      -0.015336       0.045325      -0.005413      -0.008305      -0.005152      -0.019132      -0.007055      -0.016236       0.003347       0.012889              1.924495       1.683557      -0.470728      -0.281341       2.279663       0.460281       1.810265           0.000538
           44              H       1.080872       6.192826      10.442545       0.090091       1.165569 0.92208088E+01  0.94017945E+02                                 1.853375                            1.790290      -1.025048       2.390526                    0.995397       3.730335      10.725910       0.460845       1.303494      -0.703998      -0.031781      -0.011119      -0.030884       0.045689       0.000201       0.003507       0.003540      -0.004354      -0.013237      -0.007152       0.001159       0.005994              1.887760       2.247098       0.192882       0.432702       1.579937       0.087640       1.836245           0.003342
           45              H       3.273498       5.257440      10.544899       0.165614       0.957048 0.73012585E+01  0.71193991E+02                                 1.709659                            1.660655      -1.273719       2.299817                    0.993231       3.596385      10.574970       0.443474       1.416421      -0.680149      -0.001226      -0.028187       0.004898       0.028636      -0.001972       0.001593      -0.001391      -0.002884      -0.015599      -0.005667       0.000257       0.005409              1.737373       1.516720      -0.149453      -0.038574       2.288334      -0.040302       1.407066           0.001635
           46              H       3.164007       6.485271       9.582284       0.145396       1.048275 0.82110600E+01  0.80334084E+02                                 1.659872                            1.640493      -0.788697       2.511007                    0.999507       3.229587       8.737586       0.509360       1.229082      -0.723273      -0.002330       0.011316      -0.019437       0.022611       0.000715      -0.000033      -0.005274       0.005094       0.009846      -0.006964       0.000930       0.006034              1.648382       1.474310      -0.021819      -0.025272       1.444984      -0.177148       2.025852           0.000201
           47              H       3.747959       6.553180      15.055786       0.100226       1.020146 0.70489080E+01  0.68074028E+02                                 1.764343                            1.616396      -1.239195       2.291584                    0.994833       3.772755      11.009805       0.456291       1.389968      -0.683940       0.001963      -0.038111      -0.026148       0.046261      -0.004258       0.004009       0.003355      -0.016374       0.002859      -0.011509       0.002035       0.009474              1.847227       1.439419       0.053649       0.064602       2.175214       0.561912       1.927048           0.000367
           48              H       4.707175       6.466651      17.124799       0.129623       1.066064 0.78057016E+01  0.75317771E+02                                 1.658029                            1.586174      -0.865876       2.476962                    0.999400       3.225289       8.632023       0.525170       1.208706      -0.727169       0.015608      -0.031044       0.008617       0.035799      -0.007102       0.006578       0.002134      -0.022010       0.000889      -0.016152       0.003199       0.012953              1.661474       1.427418      -0.252006       0.169385       1.871263      -0.189730       1.685742           0.000279
           49              H       3.862129      10.370300      17.531778       0.129743       1.046255 0.75446204E+01  0.71760715E+02                                 1.597683                            1.527722      -0.889838       2.466530                    0.999196       3.149342       8.209953       0.555104       1.160066      -0.738988       0.000712       0.031209       0.015736       0.034959      -0.004519       0.005727       0.002654      -0.027262       0.005633      -0.017241       0.003542       0.013698              1.602452       1.324782      -0.039708       0.116931       1.778706       0.317581       1.703867           0.000309
           50              H       2.960934      10.327584      15.438395       0.094111       1.133074 0.78908762E+01  0.77745112E+02                                 1.830227                            1.662647      -1.283791       2.264714                    0.994091       3.785003      10.861612       0.473208       1.313730      -0.699367      -0.015101       0.039889      -0.015336       0.045325      -0.005413       0.008305       0.005153      -0.019132      -0.007055      -0.016236       0.003347       0.012889              1.924488       1.683551      -0.470726       0.281339       2.279655      -0.460279       1.810258           0.000561
           51              H       5.759972      10.236674      13.927455       0.090083       1.165578 0.92208945E+01  0.94019068E+02                                 1.853388                            1.790302      -1.025071       2.390515                    0.995397       3.730352      10.725984       0.460842       1.303499      -0.703997      -0.031781       0.011120       0.030885       0.045689      -0.000201      -0.003507       0.003540      -0.004356      -0.013235      -0.007152       0.001158       0.005994              1.887773       2.247114      -0.192884      -0.432707       1.579947       0.087641       1.836258           0.003344
           52              H       7.952598       0.219060      13.825101       0.165607       0.957052 0.73012889E+01  0.71194382E+02                                 1.709667                            1.660662      -1.273736       2.299810                    0.993231       3.596395      10.575016       0.443472       1.416426      -0.680148      -0.001226       0.028188      -0.004897       0.028636       0.001971      -0.001593      -0.001391      -0.002884      -0.015599      -0.005666       0.000257       0.005409              1.737382       1.516725       0.149455       0.038575       2.288348      -0.040302       1.407071           0.001638
           53              H       7.843107       9.944229      14.787716       0.145384       1.048286 0.82111663E+01  0.80335365E+02                                 1.659885                            1.640505      -0.788713       2.510998                    0.999507       3.229602       8.737633       0.509357       1.229084      -0.723273      -0.002331      -0.011316       0.019437       0.022612      -0.000714       0.000033      -0.005274       0.005092       0.009847      -0.006964       0.000929       0.006035              1.648395       1.474319       0.021820       0.025272       1.444994      -0.177151       2.025871           0.000207
           54              H       8.427059       9.876320       9.314214       0.100222       1.020129 0.70487595E+01  0.68072214E+02                                 1.764324                            1.616380      -1.239166       2.291600                    0.994833       3.772712      11.009638       0.456293       1.389970      -0.683940       0.001961       0.038112       0.026150       0.046262       0.004258      -0.004010       0.003356      -0.016375       0.002860      -0.011509       0.002036       0.009474              1.847206       1.439405      -0.053648      -0.064601       2.175187       0.561903       1.927025           0.000367
           55              H       0.028075       9.962849       7.245201       0.129618       1.066071 0.78057576E+01  0.75318418E+02                                 1.658033                            1.586178      -0.865886       2.476957                    0.999400       3.225300       8.632048       0.525170       1.208704      -0.727170       0.015607       0.031045      -0.008617       0.035800       0.007102      -0.006578       0.002134      -0.022011       0.000889      -0.016152       0.003199       0.012953              1.661479       1.427422       0.252007      -0.169386       1.871269      -0.189730       1.685746           0.000274
           56              H       8.541229       6.059200       6.838222       0.129735       1.046262 0.75446797E+01  0.71761384E+02                                 1.597688                            1.527726      -0.889847       2.466525                    0.999196       3.149353       8.209974       0.555104       1.160063      -0.738989       0.000712      -0.031209      -0.015736       0.034959       0.004519      -0.005727       0.002654      -0.027263       0.005633      -0.017241       0.003542       0.013699              1.602457       1.324786       0.039708      -0.116931       1.778712       0.317584       1.703874           0.000303
           57              H       7.640034       6.101916       8.931605       0.094106       1.133069 0.78908415E+01  0.77744735E+02                                 1.830229                            1.662649      -1.283790       2.264715                    0.994091       3.785002      10.861630       0.473205       1.313739      -0.699365      -0.015101      -0.039889       0.015337       0.045326       0.005412      -0.008304       0.005152      -0.019131      -0.007057      -0.016235       0.003347       0.012888              1.924490       1.683553       0.470727      -0.281340       2.279657      -0.460280       1.810261           0.000560
           58              H       8.277328       6.192826       1.742455       0.090089       1.165581 0.92209321E+01  0.94019539E+02                                 1.853389                            1.790303      -1.025066       2.390516                    0.995397       3.730362      10.726015       0.460843       1.303495      -0.703998       0.031780      -0.011119       0.030884       0.045689      -0.000201       0.003507      -0.003540      -0.004355      -0.013236      -0.007152       0.001158       0.005994              1.887774       2.247116      -0.192884       0.432706       1.579948      -0.087641       1.836258           0.003315
           59              H       6.084702       5.257440       1.640101       0.165611       0.957053 0.73012953E+01  0.71194441E+02                                 1.709664                            1.660660      -1.273721       2.299815                    0.993231       3.596396      10.575010       0.443473       1.416422      -0.680149       0.001226      -0.028187      -0.004898       0.028636       0.001972       0.001593       0.001392      -0.002884      -0.015599      -0.005666       0.000257       0.005410              1.737379       1.516724       0.149454      -0.038574       2.288345       0.040303       1.407070           0.001607
           60              H       6.194193       6.485271       2.602716       0.145383       1.048299 0.82113108E+01  0.80337219E+02                                 1.659906                            1.640526      -0.788725       2.510992                    0.999507       3.229629       8.737761       0.509351       1.229093      -0.723271       0.002330       0.011316       0.019437       0.022612      -0.000714      -0.000033       0.005274       0.005093       0.009846      -0.006964       0.000929       0.006035              1.648416       1.474338       0.021820      -0.025273       1.445011       0.177154       2.025900           0.000173
           61              H       5.610241       6.553180      21.499214       0.100227       1.020132 0.70487879E+01  0.68072565E+02                                 1.764327                            1.616382      -1.239173       2.291596                    0.994833       3.772721      11.009675       0.456293       1.389968      -0.683940      -0.001962      -0.038112       0.026149       0.046262       0.004258       0.004009      -0.003356      -0.016374       0.002859      -0.011509       0.002035       0.009474              1.847209       1.439407      -0.053648       0.064601       2.175191      -0.561904       1.927028           0.000352
           62              H       4.651025       6.466651      19.430201       0.129619       1.066074 0.78057957E+01  0.75318947E+02                                 1.658043                            1.586187      -0.865885       2.476957                    0.999400       3.225307       8.632102       0.525166       1.208712      -0.727168      -0.015608      -0.031044      -0.008617       0.035800       0.007102       0.006578      -0.002134      -0.022010       0.000890      -0.016152       0.003199       0.012953              1.661490       1.427430       0.252010       0.169388       1.871282       0.189733       1.685756           0.000264
           63              H       5.496071      10.370300      19.023222       0.129739       1.046264 0.75446995E+01  0.71761655E+02                                 1.597693                            1.527731      -0.889844       2.466526                    0.999196       3.149355       8.209997       0.555102       1.160067      -0.738988      -0.000712       0.031209      -0.015736       0.034959       0.004519       0.005727      -0.002655      -0.027262       0.005633      -0.017241       0.003542       0.013698              1.602462       1.324789       0.039708       0.116932       1.778718      -0.317586       1.703879           0.000301
           64              H       6.397266      10.327584      21.116605       0.094112       1.133071 0.78908524E+01  0.77744874E+02                                 1.830229                            1.662649      -1.283788       2.264716                    0.994091       3.785004      10.861640       0.473206       1.313737      -0.699366       0.015101       0.039889       0.015336       0.045325       0.005413       0.008305      -0.005152      -0.019131      -0.007056      -0.016236       0.003347       0.012888              1.924490       1.683553       0.470727       0.281340       2.279657       0.460280       1.810261           0.000541
           65              C       6.218524       0.393213      24.116796       0.612317      20.649375 0.25269789E+03  0.52916792E+04                                 7.163996                            5.833359      -0.275024       1.973896                    0.999061      22.756701      65.894190       0.579225       0.504972      -0.994123      -0.027520      -0.039876      -0.069323       0.084576      -0.024951      -0.006999      -0.006739       0.171984      -0.159733      -0.067182      -0.049190       0.116372              8.053232       5.119931       1.445809       0.414100      12.007957       0.284467       7.031806           0.008665
           66              C       6.435634       1.052583       1.117121       0.073348      24.704323 0.38143527E+03  0.86946093E+04                                 7.443725                            6.521237      -0.144395       1.976099                    0.999010      26.556830      75.619508       0.642697       0.418091      -1.061223       0.050251       0.083578       0.055317       0.112118      -0.026542       0.015898      -0.020193      -0.009439      -0.158288      -0.058665      -0.000567       0.059232              8.113750       9.560423      -0.006354       0.503409       8.078268       0.623930       6.702561           0.010992
           67              C       7.820648       0.741518       1.671051      -0.396725      30.190625 0.49824947E+03  0.12168867E+05                                 8.474847                            7.402176      -0.222376       1.899179                    0.997583      32.002382      95.013985       0.608134       0.412385      -1.062505      -0.070566       0.031978      -0.029230       0.082804      -0.015742       0.012981       0.009050       0.019066      -0.047141      -0.028136       0.000631       0.027505              9.234882      12.755774       0.363046       0.454633       7.907080      -0.620522       7.041794           0.026487
           68              C       8.970771       1.398698       0.963346       0.696263      19.708773 0.23148063E+03  0.47364020E+04                                 6.962023                            5.568698      -0.154680       2.031505                    0.999575      21.473656      61.215753       0.595865       0.502370      -0.996637       0.033291       0.017503      -0.013760       0.040050      -0.026580      -0.029548       0.055172      -0.105705      -0.069574      -0.064932      -0.035785       0.100717              7.860932      11.475070       1.350344       1.184359       5.498711      -1.517035       6.609014          -0.001189
           69              C       8.455134       1.854343      20.989637       0.122813      27.583296 0.33316067E+03  0.73777664E+04                                 8.182395                            6.255616      -0.044724       2.015141                    0.998960      25.814138      73.621721       0.627939       0.440471      -1.042344       0.001654       0.057028       0.010297       0.057974       0.010567       0.035154      -0.003379       0.033802      -0.093964      -0.048055      -0.001435       0.049490              9.432472       5.967973      -0.852346      -3.182631       9.426410      -0.750752      12.903033          -0.001752
           70              C       9.025984       1.787530      19.744087      -0.192166      33.620659 0.42860471E+03  0.10020044E+05                                 8.995205                            6.861004       0.309237       2.073054                    0.999803      29.279778      83.376557       0.636127       0.411860      -1.069332       0.012991       0.006225       0.010871       0.018047      -0.012432       0.005074       0.010573      -0.020360      -0.034246      -0.020715      -0.002742       0.023458             10.468122       6.327421      -0.414951      -3.955067       8.936841      -1.799055      16.140103           0.001851
           71              C       9.055930       2.943071      18.956692       0.105170      37.716121 0.39935829E+03  0.91276307E+04                                 9.859238                            6.674413      -0.082141       1.987055                    0.999256      25.983531      71.988499       0.640643       0.418307      -1.070459      -0.000383       0.000674       0.010235       0.010265       0.010740       0.001229       0.004439      -0.002369       0.023817      -0.014964       0.003323       0.011641             13.040439       7.750183      -0.866879      -6.594755       9.190006      -0.464819      22.181128          -0.004359
           72              C       8.529999       4.098613      19.504530      -0.195641      33.379626 0.42238771E+03  0.98339365E+04                                 8.941281                            6.806684       0.280605       2.061906                    0.999821      29.238701      82.956334       0.639586       0.411331      -1.070193       0.005473      -0.000150       0.010354       0.011713       0.006550       0.006316      -0.014349      -0.032181      -0.024944      -0.021653      -0.004915       0.026568             10.410076       6.903660      -1.580119      -4.616752       8.719630       0.982873      15.606939           0.001885
           73              C       7.989095       4.063563      20.766408       0.111485      27.560590 0.32655398E+03  0.71853590E+04                                 8.105964                            6.141347       0.043204       2.037175                    0.999402      25.849955      73.155949       0.642701       0.433115      -1.048196       0.017526      -0.046846       0.012032       0.051444       0.008144       0.030458       0.011032       0.021456      -0.117174      -0.051483       0.006066       0.045417              9.383873       6.255577      -1.432349      -3.492305       9.186999       0.094619      12.709042          -0.001084
           74              C       7.818776       5.083287      11.931796       0.612319      20.649335 0.25269705E+03  0.52916591E+04                                 7.163997                            5.833358      -0.275029       1.973896                    0.999061      22.756698      65.894245       0.579223       0.504973      -0.994122       0.027521       0.039876      -0.069322       0.084576      -0.024951       0.006997       0.006738       0.171981      -0.159731      -0.067181      -0.049190       0.116370              8.053232       5.119929       1.445806      -0.414097      12.007956      -0.284469       7.031812           0.008702
           75              C       7.601666       4.423917      13.302121       0.073353      24.704166 0.38143212E+03  0.86945194E+04                                 7.443696                            6.521212      -0.144399       1.976100                    0.999010      26.556710      75.619085       0.642698       0.418091      -1.061223      -0.050252      -0.083580       0.055317       0.112120      -0.026541      -0.015898       0.020192      -0.009449      -0.158281      -0.058662      -0.000568       0.059231              8.113717       9.560370      -0.006351      -0.503394       8.078240      -0.623928       6.702541           0.011038
           76              C       6.216652       4.734982      13.856051      -0.396725      30.190440 0.49824606E+03  0.12168758E+05                                 8.474800                            7.402141      -0.222361       1.899185                    0.997583      32.002242      95.013331       0.608137       0.412384      -1.062506       0.070567      -0.031979      -0.029229       0.082805      -0.015740      -0.012979      -0.009051       0.019059      -0.047143      -0.028136       0.000635       0.027501              9.234826      12.755667       0.363041      -0.454623       7.907049       0.620516       7.041761           0.026554
           77              C       5.066529       4.077802      13.148346       0.696259      19.708811 0.23148132E+03  0.47364180E+04                                 6.962023                            5.568700      -0.154683       2.031502                    0.999575      21.473670      61.215732       0.595867       0.502369      -0.996638      -0.033290      -0.017506      -0.013758       0.040050      -0.026581       0.029547      -0.055174      -0.105706      -0.069576      -0.064932      -0.035788       0.100719              7.860930      11.475063       1.350343      -1.184362       5.498712       1.517034       6.609015          -0.001124
           78              C       5.582166       3.622157       8.804637       0.122808      27.583297 0.33316060E+03  0.73777643E+04                                 8.182396                            6.255615      -0.044733       2.015138                    0.998960      25.814138      73.621718       0.627939       0.440471      -1.042344      -0.001651      -0.057027       0.010294       0.057972       0.010567      -0.035155       0.003380       0.033801      -0.093976      -0.048059      -0.001433       0.049492              9.432473       5.967972      -0.852343       3.182631       9.426410       0.750757      12.903037          -0.001689
           79              C       5.011316       3.688970       7.559087      -0.192168      33.620539 0.42860277E+03  0.10019985E+05                                 8.995180                            6.860987       0.309242       2.073057                    0.999804      29.279700      83.376213       0.636128       0.411860      -1.069332      -0.012989      -0.006225       0.010870       0.018045      -0.012431      -0.005074      -0.010573      -0.020357      -0.034250      -0.020715      -0.002741       0.023456             10.468094       6.327406      -0.414945       3.955058       8.936812       1.799056      16.140064           0.001886
           80              C       4.981370       2.533429       6.771692       0.105167      37.716087 0.39935801E+03  0.91276212E+04                                 9.859228                            6.674409      -0.082138       1.987056                    0.999256      25.983518      71.988411       0.640644       0.418306      -1.070459       0.000384      -0.000674       0.010235       0.010265       0.010740      -0.001229      -0.004439      -0.002369       0.023814      -0.014964       0.003323       0.011640             13.040421       7.750174      -0.866876       6.594745       9.189994       0.464822      22.181095          -0.004361
           81              C       5.507301       1.377887       7.319530      -0.195643      33.379495 0.42238603E+03  0.98338851E+04                                 8.941250                            6.806666       0.280608       2.061908                    0.999821      29.238636      82.956022       0.639588       0.411330      -1.070194      -0.005471       0.000150       0.010353       0.011711       0.006550      -0.006315       0.014349      -0.032181      -0.024948      -0.021652      -0.004916       0.026569             10.410034       6.903633      -1.580111       4.616725       8.719604      -0.982863      15.606865           0.001907
           82              C       6.048205       1.412937       8.581408       0.111487      27.560311 0.32655015E+03  0.71852518E+04                                 8.105909                            6.141311       0.043213       2.037182                    0.999402      25.849762      73.155216       0.642703       0.433115      -1.048197      -0.017523       0.046848       0.012032       0.051445       0.008145      -0.030456      -0.011031       0.021456      -0.117174      -0.051481       0.006066       0.045415              9.383805       6.255533      -1.432337       3.492271       9.186941      -0.094615      12.708941          -0.001021
           83              C       3.139676       0.393213      12.438204       0.612308      20.649563 0.25270122E+03  0.52917589E+04                                 7.163997                            5.833362      -0.274981       1.973907                    0.999061      22.756750      65.894098       0.579231       0.504966      -0.994127       0.027517      -0.039876       0.069324       0.084576       0.024950      -0.006998       0.006739       0.171979      -0.159733      -0.067180      -0.049189       0.116369              8.053229       5.119932      -1.445810       0.414099      12.007942      -0.284464       7.031813           0.008705
           84              C       2.922566       1.052583      11.067879       0.073345      24.704438 0.38143731E+03  0.86946645E+04                                 7.443733                            6.521243      -0.144386       1.976100                    0.999010      26.556906      75.619680       0.642699       0.418089      -1.061224      -0.050252       0.083580      -0.055318       0.112121       0.026543       0.015895       0.020192      -0.009438      -0.158280      -0.058661      -0.000569       0.059230              8.113758       9.560444       0.006351       0.503401       8.078264      -0.623926       6.702566           0.011035
           85              C       1.537552       0.741518      10.513949      -0.396724      30.190650 0.49824949E+03  0.12168867E+05                                 8.474847                            7.402175      -0.222377       1.899178                    0.997583      32.002385      95.013969       0.608135       0.412385      -1.062505       0.070563       0.031979       0.029229       0.082801       0.015742       0.012982      -0.009052       0.019068      -0.047139      -0.028138       0.000632       0.027505              9.234883      12.755784      -0.363050       0.454627       7.907077       0.620522       7.041788           0.026548
           86              C       0.387429       1.398698      11.221654       0.696258      19.708786 0.23148083E+03  0.47364063E+04                                 6.962019                            5.568695      -0.154683       2.031503                    0.999575      21.473677      61.215780       0.595867       0.502369      -0.996638      -0.033289       0.017506       0.013759       0.040049       0.026578      -0.029546      -0.055173      -0.105711      -0.069572      -0.064931      -0.035787       0.100718              7.860927      11.475062      -1.350346       1.184356       5.498709       1.517033       6.609010          -0.001128
           87              C       0.903066       1.854343      15.565363       0.122803      27.583416 0.33316231E+03  0.73778097E+04                                 8.182408                            6.255622      -0.044719       2.015141                    0.998960      25.814208      73.621894       0.627940       0.440470      -1.042345      -0.001654       0.057026      -0.010296       0.057972      -0.010567       0.035154       0.003379       0.033804      -0.093967      -0.048055      -0.001436       0.049491              9.432489       5.967976       0.852342      -3.182632       9.426429       0.750770      12.903062          -0.001684
           88              C       0.332216       1.787530      16.810913      -0.192168      33.620616 0.42860392E+03  0.10020020E+05                                 8.995198                            6.860998       0.309236       2.073054                    0.999804      29.279757      83.376458       0.636127       0.411860      -1.069332      -0.012990       0.006225      -0.010870       0.018046       0.012431       0.005075      -0.010573      -0.020357      -0.034247      -0.020716      -0.002740       0.023456             10.468116       6.327413       0.414943      -3.955060       8.936835       1.799071      16.140099           0.001896
           89              C       0.302270       2.943071      17.598308       0.105164      37.716199 0.39935915E+03  0.91276560E+04                                 9.859254                            6.674423      -0.082141       1.987055                    0.999256      25.983562      71.988624       0.640642       0.418307      -1.070458       0.000384       0.000674      -0.010235       0.010264      -0.010741       0.001230      -0.004439      -0.002367       0.023815      -0.014964       0.003323       0.011641             13.040459       7.750191       0.866882      -6.594759       9.190030       0.464824      22.181155          -0.004351
           90              C       0.828201       4.098613      17.050471      -0.195642      33.379517 0.42238638E+03  0.98338995E+04                                 8.941266                            6.806675       0.280596       2.061904                    0.999821      29.238673      82.956277       0.639586       0.411331      -1.070193      -0.005471      -0.000149      -0.010353       0.011711      -0.006550       0.006315       0.014349      -0.032183      -0.024946      -0.021652      -0.004917       0.026569             10.410052       6.903639       1.580117      -4.616726       8.719635      -0.982862      15.606882           0.001918
           91              C       1.369105       4.063563      15.788592       0.111479      27.560551 0.32655362E+03  0.71853472E+04                                 8.105956                            6.141343       0.043215       2.037180                    0.999402      25.849905      73.155718       0.642702       0.433115      -1.048197      -0.017525      -0.046845      -0.012034       0.051443      -0.008144       0.030456      -0.011030       0.021457      -0.117162      -0.051478       0.006064       0.045414              9.383862       6.255564       1.432345      -3.492293       9.186993      -0.094610      12.709029          -0.001014
           92              C       1.539424       5.083287       0.253204       0.612312      20.649476 0.25269964E+03  0.52917210E+04                                 7.163995                            5.833359      -0.274997       1.973903                    0.999061      22.756725      65.894125       0.579228       0.504968      -0.994125      -0.027518       0.039875       0.069324       0.084576       0.024951       0.007000      -0.006738       0.171981      -0.159735      -0.067181      -0.049190       0.116371              8.053230       5.119932      -1.445812      -0.414100      12.007952       0.284469       7.031806           0.008664
           93              C       1.756534       4.423917      23.252879       0.073348      24.704303 0.38143487E+03  0.86945970E+04                                 7.443716                            6.521230      -0.144390       1.976101                    0.999010      26.556816      75.619423       0.642698       0.418090      -1.061223       0.050252      -0.083580      -0.055317       0.112119       0.026543      -0.015897      -0.020192      -0.009434      -0.158285      -0.058663      -0.000568       0.059232              8.113741       9.560417       0.006354      -0.503412       8.078251       0.623926       6.702555           0.010995
           94              C       3.141548       4.734982      22.698949      -0.396723      30.190567 0.49824795E+03  0.12168822E+05                                 8.474834                            7.402162      -0.222378       1.899178                    0.997583      32.002364      95.013942       0.608135       0.412385      -1.062505      -0.070566      -0.031979       0.029230       0.082805       0.015742      -0.012980       0.009049       0.019065      -0.047141      -0.028135       0.000630       0.027505              9.234869      12.755749      -0.363041      -0.454631       7.907067      -0.620517       7.041791           0.026490
           95              C       4.291671       4.077802      23.406654       0.696264      19.708759 0.23148042E+03  0.47363975E+04                                 6.962024                            5.568699      -0.154685       2.031503                    0.999575      21.473656      61.215789       0.595865       0.502371      -0.996637       0.033291      -0.017504       0.013760       0.040050       0.026580       0.029548       0.055173      -0.105706      -0.069576      -0.064932      -0.035786       0.100718              7.860934      11.475075      -1.350344      -1.184355       5.498711      -1.517036       6.609017          -0.001187
           96              C       3.776034       3.622157       3.380363       0.122810      27.583353 0.33316140E+03  0.73777865E+04                                 8.182404                            6.255620      -0.044723       2.015141                    0.998960      25.814177      73.621853       0.627939       0.440471      -1.042344       0.001652      -0.057027      -0.010296       0.057972      -0.010567      -0.035153      -0.003379       0.033802      -0.093961      -0.048054      -0.001436       0.049489              9.432483       5.967978       0.852348       3.182634       9.426423      -0.750754      12.903047          -0.001755
           97              C       4.346884       3.688970       4.625913      -0.192166      33.620652 0.42860446E+03  0.10020037E+05                                 8.995201                            6.861000       0.309236       2.073054                    0.999804      29.279783      83.376563       0.636127       0.411860      -1.069332       0.012989      -0.006225      -0.010869       0.018044       0.012432      -0.005073       0.010573      -0.020360      -0.034246      -0.020715      -0.002743       0.023458             10.468116       6.327418       0.414952       3.955064       8.936842      -1.799053      16.140089           0.001841
           98              C       4.376830       2.533429       5.413308       0.105166      37.716188 0.39935924E+03  0.91276567E+04                                 9.859244                            6.674418      -0.082140       1.987055                    0.999256      25.983569      71.988595       0.640643       0.418306      -1.070459      -0.000384      -0.000674      -0.010235       0.010264      -0.010740      -0.001229       0.004439      -0.002369       0.023815      -0.014964       0.003323       0.011640             13.040441       7.750184       0.866883       6.594751       9.190021      -0.464820      22.181118          -0.004364
           99              C       3.850899       1.377887       4.865471      -0.195639      33.379469 0.42238548E+03  0.98338717E+04                                 8.941248                            6.806661       0.280605       2.061907                    0.999821      29.238650      82.956132       0.639588       0.411330      -1.070194       0.005471       0.000150      -0.010353       0.011711      -0.006550      -0.006315      -0.014349      -0.032183      -0.024945      -0.021653      -0.004916       0.026569             10.410031       6.903627       1.580112       4.616718       8.719618       0.982853      15.606848           0.001872
          100              C       3.309995       1.412937       3.603592       0.111482      27.560627 0.32655468E+03  0.71853778E+04                                 8.105969                            6.141352       0.043202       2.037174                    0.999402      25.849977      73.156009       0.642701       0.433115      -1.048197       0.017524       0.046845      -0.012032       0.051443      -0.008144      -0.030459       0.011031       0.021457      -0.117173      -0.051483       0.006066       0.045417              9.383878       6.255577       1.432348       3.492303       9.187008       0.094612      12.709047          -0.001089
          101              C       3.139676      10.559787       0.253204       0.612314      20.649436 0.25269897E+03  0.52917050E+04                                 7.163996                            5.833359      -0.275006       1.973902                    0.999061      22.756718      65.894162       0.579227       0.504970      -0.994124       0.027516       0.039876       0.069322       0.084574      -0.024951      -0.006997      -0.006740       0.171982      -0.159737      -0.067182      -0.049190       0.116372              8.053230       5.119931       1.445808       0.414100      12.007945       0.284466       7.031813           0.008663
          102              C       2.922566       9.900417      23.252879       0.073351      24.704394 0.38143632E+03  0.86946366E+04                                 7.443729                            6.521239      -0.144382       1.976101                    0.999010      26.556857      75.619523       0.642698       0.418090      -1.061224      -0.050252      -0.083581      -0.055318       0.112121      -0.026542       0.015895      -0.020190      -0.009448      -0.158281      -0.058661      -0.000569       0.059230              8.113755       9.560433      -0.006345       0.503409       8.078267       0.623931       6.702565           0.010997
          103              C       1.537552      10.211482      22.698949      -0.396723      30.190550 0.49824747E+03  0.12168806E+05                                 8.474823                            7.402153      -0.222373       1.899180                    0.997583      32.002354      95.013852       0.608136       0.412384      -1.062505       0.070563      -0.031978       0.029230       0.082801      -0.015741       0.012981       0.009053       0.019065      -0.047141      -0.028137       0.000634       0.027503              9.234857      12.755731       0.363060       0.454626       7.907049      -0.620510       7.041792           0.026492
          104              C       0.387429       9.554302      23.406654       0.696257      19.708825 0.23148136E+03  0.47364212E+04                                 6.962033                            5.568705      -0.154683       2.031502                    0.999575      21.473720      61.215977       0.595865       0.502370      -0.996637      -0.033289      -0.017506       0.013758       0.040049      -0.026577      -0.029546       0.055172      -0.105709      -0.069577      -0.064932      -0.035785       0.100717              7.860944      11.475089       1.350350       1.184353       5.498720      -1.517039       6.609025          -0.001179
          105              C       0.903066       9.098657       3.380363       0.122808      27.583348 0.33316151E+03  0.73777880E+04                                 8.182397                            6.255617      -0.044722       2.015140                    0.998960      25.814169      73.621769       0.627940       0.440470      -1.042345      -0.001651      -0.057027      -0.010294       0.057972       0.010566       0.035155      -0.003379       0.033800      -0.093974      -0.048058      -0.001433       0.049490              9.432474       5.967971      -0.852342      -3.182627       9.426419      -0.750763      12.903031          -0.001745
          106              C       0.332216       9.165470       4.625913      -0.192167      33.620528 0.42860281E+03  0.10019987E+05                                 8.995181                            6.860989       0.309243       2.073057                    0.999804      29.279697      83.376220       0.636128       0.411860      -1.069332      -0.012989      -0.006224      -0.010869       0.018044      -0.012431       0.005074       0.010573      -0.020357      -0.034248      -0.020715      -0.002741       0.023456             10.468093       6.327405      -0.414942      -3.955053       8.936817      -1.799063      16.140056           0.001852
          107              C       0.302270       8.009929       5.413308       0.105167      37.716131 0.39935831E+03  0.91276318E+04                                 9.859243                            6.674416      -0.082142       1.987055                    0.999256      25.983533      71.988519       0.640642       0.418307      -1.070458       0.000384      -0.000674      -0.010235       0.010264       0.010740       0.001229       0.004439      -0.002368       0.023810      -0.014963       0.003323       0.011640             13.040444       7.750188      -0.866879      -6.594758       9.190011      -0.464820      22.181135          -0.004362
          108              C       0.828201       6.854387       4.865471      -0.195643      33.379565 0.42238730E+03  0.98339249E+04                                 8.941275                            6.806684       0.280600       2.061905                    0.999821      29.238673      82.956251       0.639585       0.411331      -1.070193      -0.005471       0.000149      -0.010353       0.011710       0.006550       0.006315      -0.014349      -0.032181      -0.024947      -0.021652      -0.004917       0.026569             10.410065       6.903655      -1.580122      -4.616741       8.719632       0.982879      15.606908           0.001877
          109              C       1.369105       6.889437       3.603592       0.111484      27.560498 0.32655296E+03  0.71853305E+04                                 8.105951                            6.141340       0.043201       2.037176                    0.999402      25.849878      73.155680       0.642701       0.433116      -1.048196      -0.017523       0.046848      -0.012032       0.051444       0.008144       0.030456       0.011030       0.021453      -0.117169      -0.051480       0.006067       0.045413              9.383856       6.255565      -1.432348      -3.492291       9.186992       0.094618      12.709011          -0.001082
          110              C       1.539424       5.869713      12.438204       0.612311      20.649521 0.25270052E+03  0.52917416E+04                                 7.163994                            5.833359      -0.274978       1.973910                    0.999061      22.756719      65.894021       0.579230       0.504967      -0.994127      -0.027519      -0.039877       0.069322       0.084575      -0.024949       0.006997       0.006739       0.171978      -0.159734      -0.067180      -0.049189       0.116369              8.053226       5.119931       1.445811      -0.414102      12.007940      -0.284467       7.031809           0.008698
          111              C       1.756534       6.529083      11.067879       0.073355      24.704365 0.38143571E+03  0.86946208E+04                                 7.443728                            6.521237      -0.144390       1.976100                    0.999010      26.556853      75.619551       0.642698       0.418090      -1.061223       0.050252       0.083581      -0.055317       0.112121      -0.026543      -0.015896       0.020192      -0.009440      -0.158287      -0.058663      -0.000568       0.059232              8.113754       9.560439      -0.006352      -0.503407       8.078263      -0.623930       6.702560           0.011027
          112              C       3.141548       6.218018      10.513949      -0.396730      30.190942 0.49825547E+03  0.12169052E+05                                 8.474911                            7.402228      -0.222375       1.899176                    0.997583      32.002577      95.014748       0.608131       0.412386      -1.062504      -0.070563       0.031978       0.029231       0.082802      -0.015740      -0.012980      -0.009051       0.019068      -0.047140      -0.028135       0.000632       0.027504              9.234957      12.755917       0.363057      -0.454637       7.907121       0.620533       7.041834           0.026540
          113              C       4.291671       6.875198      11.221654       0.696269      19.708831 0.23148134E+03  0.47364208E+04                                 6.962034                            5.568705      -0.154700       2.031497                    0.999575      21.473719      61.215987       0.595865       0.502370      -0.996637       0.033290       0.017503       0.013759       0.040048      -0.026579       0.029546      -0.055170      -0.105703      -0.069574      -0.064929      -0.035785       0.100714              7.860946      11.475097       1.350348      -1.184360       5.498718       1.517035       6.609024          -0.001140
          114              C       3.776034       7.330843      15.565363       0.122808      27.583394 0.33316223E+03  0.73778076E+04                                 8.182404                            6.255623      -0.044731       2.015137                    0.998960      25.814196      73.621856       0.627940       0.440470      -1.042345       0.001653       0.057026      -0.010294       0.057972       0.010566      -0.035155       0.003378       0.033801      -0.093975      -0.048058      -0.001433       0.049491              9.432482       5.967975      -0.852342       3.182629       9.426423       0.750763      12.903048          -0.001701
          115              C       4.346884       7.264030      16.810913      -0.192162      33.620442 0.42860162E+03  0.10019951E+05                                 8.995163                            6.860977       0.309249       2.073060                    0.999804      29.279649      83.376018       0.636129       0.411860      -1.069332       0.012990       0.006224      -0.010871       0.018045      -0.012431      -0.005075      -0.010572      -0.020357      -0.034249      -0.020715      -0.002740       0.023455             10.468070       6.327390      -0.414940       3.955041       8.936797       1.799061      16.140022           0.001891
          116              C       4.376830       8.419571      17.598308       0.105168      37.716093 0.39935835E+03  0.91276314E+04                                 9.859229                            6.674412      -0.082135       1.987057                    0.999256      25.983532      71.988470       0.640643       0.418306      -1.070459      -0.000384       0.000674      -0.010235       0.010264       0.010740      -0.001230      -0.004438      -0.002369       0.023814      -0.014963       0.003323       0.011641             13.040416       7.750171      -0.866877       6.594734       9.190000       0.464823      22.181076          -0.004352
          117              C       3.850899       9.575113      17.050471      -0.195640      33.379464 0.42238613E+03  0.98338889E+04                                 8.941250                            6.806670       0.280610       2.061909                    0.999821      29.238630      82.956039       0.639587       0.411331      -1.070193       0.005470      -0.000149      -0.010353       0.011711       0.006550      -0.006316       0.014348      -0.032182      -0.024946      -0.021653      -0.004916       0.026568             10.410030       6.903632      -1.580116       4.616716       8.719612      -0.982870      15.606845           0.001919
          118              C       3.309995       9.540063      15.788592       0.111487      27.560402 0.32655176E+03  0.71852943E+04                                 8.105922                            6.141322       0.043213       2.037180                    0.999402      25.849814      73.155344       0.642703       0.433115      -1.048197       0.017525      -0.046846      -0.012033       0.051444       0.008144      -0.030456      -0.011029       0.021453      -0.117163      -0.051478       0.006066       0.045412              9.383818       6.255538      -1.432340       3.492270       9.186958      -0.094611      12.708956          -0.001027
          119              C       6.218524      10.559787      11.931796       0.612319      20.649419 0.25269828E+03  0.52916908E+04                                 7.164011                            5.833368      -0.275035       1.973892                    0.999061      22.756762      65.894448       0.579224       0.504972      -0.994122      -0.027518       0.039875      -0.069324       0.084576       0.024951      -0.006998       0.006737       0.171983      -0.159725      -0.067181      -0.049190       0.116370              8.053249       5.119939      -1.445813       0.414100      12.007986      -0.284473       7.031822           0.008700
          120              C       6.435634       9.900417      13.302121       0.073349      24.704264 0.38143400E+03  0.86945737E+04                                 7.443711                            6.521223      -0.144408       1.976095                    0.999010      26.556813      75.619451       0.642698       0.418090      -1.061223       0.050253      -0.083577       0.055316       0.112118       0.026541       0.015896       0.020193      -0.009443      -0.158283      -0.058663      -0.000567       0.059230              8.113735       9.560396       0.006350       0.503400       8.078255      -0.623929       6.702555           0.011030
          121              C       7.820648      10.211482      13.856051      -0.396725      30.190578 0.49824887E+03  0.12168847E+05                                 8.474835                            7.402168      -0.222374       1.899180                    0.997583      32.002360      95.013857       0.608135       0.412385      -1.062505      -0.070567      -0.031978      -0.029230       0.082805       0.015741       0.012981      -0.009049       0.019059      -0.047139      -0.028134       0.000632       0.027502              9.234866      12.755734      -0.363040       0.454629       7.907070       0.620524       7.041793           0.026550
          122              C       8.970771       9.554302      13.148346       0.696261      19.708889 0.23148237E+03  0.47364457E+04                                 6.962042                            5.568714      -0.154685       2.031501                    0.999575      21.473740      61.216006       0.595866       0.502369      -0.996638       0.033290      -0.017507      -0.013760       0.040050       0.026580      -0.029548      -0.055173      -0.105707      -0.069579      -0.064933      -0.035786       0.100719              7.860954      11.475107      -1.350347       1.184363       5.498725       1.517038       6.609030          -0.001139
          123              C       8.455134       9.098657       8.804637       0.122808      27.583290 0.33316064E+03  0.73777648E+04                                 8.182391                            6.255614      -0.044713       2.015145                    0.998960      25.814131      73.621674       0.627939       0.440471      -1.042344       0.001651      -0.057025       0.010295       0.057971      -0.010567       0.035153       0.003379       0.033800      -0.093961      -0.048054      -0.001434       0.049488              9.432467       5.967971       0.852344      -3.182630       9.426400       0.750752      12.903030          -0.001700
          124              C       9.025984       9.165470       7.559087      -0.192166      33.620554 0.42860308E+03  0.10019993E+05                                 8.995180                            6.860987       0.309244       2.073057                    0.999804      29.279719      83.376262       0.636128       0.411860      -1.069332       0.012987      -0.006224       0.010869       0.018043       0.012432       0.005073      -0.010572      -0.020361      -0.034248      -0.020714      -0.002744       0.023458             10.468092       6.327406       0.414947      -3.955057       8.936812       1.799050      16.140057           0.001883
          125              C       9.055930       8.009929       6.771692       0.105163      37.716268 0.39936002E+03  0.91276794E+04                                 9.859261                            6.674426      -0.082139       1.987055                    0.999256      25.983591      71.988685       0.640643       0.418306      -1.070459      -0.000385      -0.000674       0.010234       0.010264      -0.010740       0.001228      -0.004438      -0.002370       0.023816      -0.014964       0.003324       0.011640             13.040473       7.750204       0.866879      -6.594779       9.190018       0.464820      22.181197          -0.004355
          126              C       8.529999       6.854387       7.319530      -0.195641      33.379470 0.42238540E+03  0.98338674E+04                                 8.941248                            6.806661       0.280607       2.061907                    0.999821      29.238621      82.955987       0.639588       0.411330      -1.070194       0.005470       0.000149       0.010353       0.011710      -0.006550       0.006315       0.014349      -0.032186      -0.024948      -0.021653      -0.004918       0.026570             10.410034       6.903633       1.580109      -4.616728       8.719601      -0.982860      15.606870           0.001908
          127              C       7.989095       6.889437       8.581408       0.111482      27.560491 0.32655266E+03  0.71853221E+04                                 8.105945                            6.141335       0.043211       2.037179                    0.999402      25.849883      73.155686       0.642702       0.433115      -1.048196       0.017523       0.046845       0.012032       0.051442      -0.008145       0.030457      -0.011031       0.021454      -0.117170      -0.051481       0.006066       0.045415              9.383850       6.255563       1.432343      -3.492294       9.186976      -0.094615      12.709012          -0.001028
          128              C       7.818776       5.869713      24.116796       0.612318      20.649391 0.25269802E+03  0.52916837E+04                                 7.164003                            5.833363      -0.275025       1.973896                    0.999061      22.756734      65.894339       0.579224       0.504972      -0.994122       0.027517      -0.039876      -0.069323       0.084575       0.024951       0.006996      -0.006738       0.171983      -0.159734      -0.067181      -0.049190       0.116372              8.053240       5.119935      -1.445811      -0.414102      12.007967       0.284473       7.031819           0.008665
          129              C       7.601666       6.529083       1.117121       0.073351      24.704394 0.38143635E+03  0.86946417E+04                                 7.443740                            6.521246      -0.144401       1.976095                    0.999010      26.556903      75.619793       0.642697       0.418091      -1.061223      -0.050253       0.083581       0.055317       0.112120       0.026542      -0.015895      -0.020191      -0.009447      -0.158278      -0.058660      -0.000570       0.059230              8.113769       9.560444       0.006347      -0.503410       8.078286       0.623935       6.702577           0.010999
          130              C       6.216652       6.218018       1.671051      -0.396728      30.190717 0.49825145E+03  0.12168930E+05                                 8.474863                            7.402188      -0.222375       1.899177                    0.997583      32.002493      95.014423       0.608134       0.412385      -1.062505       0.070564       0.031979      -0.029231       0.082803       0.015741      -0.012980       0.009053       0.019060      -0.047137      -0.028136       0.000635       0.027501              9.234901      12.755798      -0.363053      -0.454633       7.907084      -0.620520       7.041820           0.026489
          131              C       5.066529       6.875198       0.963346       0.696257      19.708858 0.23148186E+03  0.47364345E+04                                 6.962045                            5.568714      -0.154694       2.031498                    0.999575      21.473740      61.216076       0.595864       0.502370      -0.996637      -0.033288       0.017507      -0.013758       0.040049       0.026578       0.029547       0.055173      -0.105709      -0.069581      -0.064932      -0.035786       0.100718              7.860959      11.475117      -1.350351      -1.184360       5.498727      -1.517039       6.609032          -0.001180
          132              C       5.582166       7.330843      20.989637       0.122809      27.583316 0.33316111E+03  0.73777771E+04                                 8.182394                            6.255617      -0.044716       2.015143                    0.998960      25.814141      73.621687       0.627939       0.440471      -1.042345      -0.001652       0.057027       0.010295       0.057972      -0.010566      -0.035154      -0.003379       0.033802      -0.093971      -0.048057      -0.001434       0.049491              9.432469       5.967972       0.852346       3.182629       9.426411      -0.750750      12.903023          -0.001738
          133              C       5.011316       7.264030      19.744087      -0.192163      33.620423 0.42860125E+03  0.10019940E+05                                 8.995157                            6.860972       0.309248       2.073059                    0.999804      29.279651      83.376033       0.636129       0.411859      -1.069332      -0.012990       0.006225       0.010870       0.018046       0.012432      -0.005074       0.010572      -0.020357      -0.034249      -0.020715      -0.002741       0.023456             10.468060       6.327389       0.414950       3.955039       8.936801      -1.799042      16.139990           0.001861
          134              C       4.981370       8.419571      18.956692       0.105165      37.716099 0.39935841E+03  0.91276319E+04                                 9.859228                            6.674411      -0.082133       1.987057                    0.999256      25.983529      71.988430       0.640644       0.418306      -1.070459       0.000383       0.000674       0.010235       0.010264      -0.010740      -0.001229       0.004439      -0.002368       0.023813      -0.014963       0.003323       0.011641             13.040416       7.750171       0.866878       6.594737       9.190001      -0.464820      22.181075          -0.004357
          135              C       5.507301       9.575113      19.504530      -0.195637      33.379366 0.42238408E+03  0.98338283E+04                                 8.941227                            6.806648       0.280615       2.061911                    0.999821      29.238572      82.955795       0.639589       0.411330      -1.070194      -0.005471      -0.000149       0.010354       0.011711      -0.006550      -0.006315      -0.014349      -0.032180      -0.024947      -0.021653      -0.004916       0.026568             10.410004       6.903613       1.580106       4.616707       8.719589       0.982855      15.606811           0.001891
          136              C       6.048205       9.540063      20.766408       0.111485      27.560473 0.32655251E+03  0.71853179E+04                                 8.105945                            6.141336       0.043205       2.037178                    0.999402      25.849862      73.155616       0.642701       0.433116      -1.048196      -0.017523      -0.046848       0.012032       0.051444      -0.008145      -0.030456       0.011030       0.021456      -0.117173      -0.051481       0.006066       0.045415              9.383847       6.255560       1.432342       3.492289       9.186981       0.094611      12.708999          -0.001070
          137              N       7.936689       2.967168      21.515298      -0.221822      35.739066 0.50502677E+03  0.12124858E+05                                 9.116230                            7.326383      -0.080511       2.007076                    0.998205      27.607215      75.999333       0.640100       0.398562      -1.093807       0.076294      -0.004014      -0.136877       0.156755      -0.004016       0.050492      -0.008251      -0.039101      -0.214437      -0.094737       0.036579       0.058159             10.251799       6.987197      -1.404744      -3.095410      11.429500      -0.605072      12.338700           0.039178
          138              N       6.100611       2.509332       9.330298      -0.221828      35.739118 0.50502774E+03  0.12124885E+05                                 9.116235                            7.326388      -0.080544       2.007066                    0.998205      27.607239      75.999374       0.640100       0.398562      -1.093807      -0.076288       0.004009      -0.136882       0.156757      -0.004020      -0.050489       0.008243      -0.039099      -0.214447      -0.094737       0.036578       0.058158             10.251804       6.987198      -1.404744       3.095410      11.429507       0.605070      12.338706           0.039239
          139              N       1.421511       2.967168      15.039702      -0.221815      35.738198 0.50501207E+03  0.12124417E+05                                 9.116107                            7.326294      -0.080587       2.007064                    0.998204      27.606740      75.997758       0.640101       0.398564      -1.093805      -0.076290      -0.004009       0.136877       0.156753       0.004020       0.050483       0.008244      -0.039109      -0.214450      -0.094734       0.036571       0.058163             10.251651       6.987091       1.404725      -3.095337      11.429370       0.605072      12.338492           0.039231
          140              N       3.257589       2.509332       2.854702      -0.221821      35.738972 0.50502507E+03  0.12124810E+05                                 9.116228                            7.326381      -0.080550       2.007066                    0.998205      27.607154      75.999202       0.640099       0.398563      -1.093806       0.076293       0.004014       0.136876       0.156754       0.004017      -0.050490      -0.008251      -0.039106      -0.214433      -0.094735       0.036575       0.058160             10.251795       6.987193       1.404746       3.095404      11.429504      -0.605073      12.338690           0.039177
          141              N       1.421511       7.985832       2.854702      -0.221824      35.738663 0.50502022E+03  0.12124660E+05                                 9.116167                            7.326339      -0.080560       2.007068                    0.998205      27.607000      75.998586       0.640101       0.398563      -1.093807      -0.076290       0.004010       0.136886       0.156761      -0.004020       0.050488      -0.008244      -0.039107      -0.214460      -0.094740       0.036576       0.058164             10.251721       6.987143      -1.404735      -3.095369      11.429438      -0.605072      12.338583           0.039195
          142              N       3.257589       8.443668      15.039702      -0.221817      35.738305 0.50501428E+03  0.12124479E+05                                 9.116104                            7.326294      -0.080567       2.007069                    0.998204      27.606821      75.997917       0.640104       0.398562      -1.093807       0.076291      -0.004009       0.136884       0.156760      -0.004019      -0.050486       0.008242      -0.039109      -0.214460      -0.094739       0.036575       0.058163             10.251644       6.987091      -1.404725       3.095334      11.429363       0.605066      12.338480           0.039220
          143              N       7.936689       7.985832       9.330298      -0.221823      35.739213 0.50502906E+03  0.12124935E+05                                 9.116285                            7.326424      -0.080618       2.007042                    0.998205      27.607261      75.999693       0.640094       0.398565      -1.093804       0.076289       0.004011      -0.136871       0.156748       0.004021       0.050485       0.008249      -0.039111      -0.214415      -0.094727       0.036567       0.058160             10.251866       6.987241       1.404749      -3.095439      11.429556       0.605077      12.338800           0.039222
          144              N       6.100611       8.443668      21.515298      -0.221820      35.738872 0.50502349E+03  0.12124761E+05                                 9.116209                            7.326369      -0.080601       2.007051                    0.998205      27.607101      75.998991       0.640099       0.398563      -1.093806      -0.076289      -0.004010      -0.136880       0.156755       0.004021      -0.050487      -0.008246      -0.039107      -0.214438      -0.094734       0.036573       0.058162             10.251772       6.987178       1.404740       3.095393      11.429484      -0.605073      12.338653           0.039206
          145              O       6.223203       1.112825      23.090088      -0.547526      33.405448 0.56036524E+03  0.13650997E+05                                 8.276038                            7.391741       0.199250       2.107871                    0.996542      28.065315      74.976733       0.687637       0.365640      -1.130471      -0.028156      -0.022466       0.007859       0.036868      -0.013644      -0.014001      -0.051286       0.051066      -0.076433      -0.074203       0.032446       0.041757              8.925748       6.627639       1.587598      -0.494511      11.630937      -2.405999       8.518667           0.063717
          146              O       6.046333      10.110276      24.144821      -0.534216      42.374366 0.60012824E+03  0.14864567E+05                                 9.754859                            7.694614       0.010437       2.061573                    0.994154      27.767561      74.671774       0.668401       0.369965      -1.127745      -0.026504       0.026771       0.007302       0.038373       0.006140      -0.004881      -0.010518       0.010566      -0.185340      -0.063200       0.023418       0.039782             11.505172       8.156797       0.794576      -0.130769      20.431331       1.584387       5.927387           0.071113
          147              O       6.316785       2.476692       1.026952      -0.413166      32.230687 0.58283927E+03  0.14257594E+05                                 8.130214                            7.561369       0.400701       2.180238                    0.998147      27.051583      71.088454       0.680652       0.367861      -1.135186      -0.020733      -0.124020       0.017911       0.127010      -0.014112       0.039239      -0.044645      -0.081475      -0.315474      -0.124106       0.015863       0.108243              8.684289       7.512574      -1.618023      -0.513098      12.478387      -0.512503       6.061907           0.286479
          148              O       8.781735       1.887750      24.166023      -0.547166      38.457283 0.67437396E+03  0.17146805E+05                                 9.103065                            8.141110       0.057813       2.068650                    0.994571      28.229837      76.172905       0.653621       0.368551      -1.132183       0.036748       0.003386       0.006358       0.037447      -0.018740       0.009435       0.001226      -0.074928       0.081253      -0.056504       0.027278       0.029226              9.824502      10.152476      -1.049572       2.199857       8.839903      -3.045480      10.481127           0.080661
          149              O       0.719646       1.415128       1.543352      -0.567838      38.037500 0.54531562E+03  0.13157235E+05                                 9.017420                            7.228303       0.372663       2.169996                    0.996308      27.717273      73.018280       0.706534       0.359299      -1.138622      -0.015898      -0.003495      -0.033616       0.037350      -0.019990       0.018245       0.034452       0.002498      -0.142950      -0.068227       0.022592       0.045635             10.527475      17.420723       1.927620       3.707605       7.036283      -0.149902       7.125418           0.057687
          150              O       7.814097       4.363675      10.905088      -0.547531      33.405493 0.56036569E+03  0.13651008E+05                                 8.276035                            7.391735       0.199280       2.107878                    0.996542      28.065364      74.976814       0.687639       0.365639      -1.130472       0.028161       0.022463       0.007856       0.036870      -0.013643       0.013996       0.051285       0.051057      -0.076420      -0.074197       0.032448       0.041750              8.925744       6.627633       1.587597       0.494511      11.630938       2.405999       8.518663           0.063802
          151              O       7.990967       6.319224      11.959821      -0.534233      42.375197 0.60014212E+03  0.14864993E+05                                 9.754956                            7.694684       0.010514       2.061589                    0.994155      27.767925      74.672886       0.668401       0.369963      -1.127747       0.026496      -0.026774       0.007299       0.038369       0.006136       0.004876       0.010520       0.010579      -0.185320      -0.063194       0.023415       0.039779             11.505290       8.156877       0.794580       0.130771      20.431551      -1.584411       5.927442           0.071147
          152              O       7.720515       2.999808      13.211952      -0.413170      32.230667 0.58283856E+03  0.14257572E+05                                 8.130212                            7.561366       0.400658       2.180226                    0.998147      27.051569      71.088397       0.680652       0.367861      -1.135186       0.020727       0.124023       0.017916       0.127013      -0.014111      -0.039244       0.044639      -0.081490      -0.315404      -0.124086       0.015850       0.108237              8.684288       7.512566      -1.618019       0.513098      12.478392       0.512501       6.061907           0.286570
          153              O       5.255565       3.588750      11.981023      -0.547176      38.457786 0.67438520E+03  0.17147161E+05                                 9.103133                            8.141171       0.057851       2.068655                    0.994572      28.230082      76.173705       0.653619       0.368550      -1.132184      -0.036743      -0.003389       0.006362       0.037444      -0.018744      -0.009429      -0.001229      -0.074929       0.081244      -0.056503       0.027282       0.029222              9.824575      10.152554      -1.049580      -2.199871       8.839976       3.045503      10.481196           0.080730
          154              O       3.959454       4.061372      13.728352      -0.567838      38.036710 0.54530226E+03  0.13156828E+05                                 9.017294                            7.228211       0.372639       2.169996                    0.996307      27.716958      73.017138       0.706540       0.359299      -1.138623       0.015900       0.003496      -0.033611       0.037346      -0.019990      -0.018251      -0.034454       0.002509      -0.142974      -0.068236       0.022600       0.045636             10.527317      17.420435       1.927576      -3.707551       7.036184       0.149900       7.125331           0.057775
          155              O       3.134997       1.112825      13.464912      -0.547519      33.404836 0.56035315E+03  0.13650631E+05                                 8.275958                            7.391677       0.199151       2.107847                    0.996541      28.064974      74.975662       0.687638       0.365641      -1.130470       0.028159      -0.022469      -0.007854       0.036871       0.013640      -0.013997       0.051290       0.051063      -0.076422      -0.074203       0.032451       0.041752              8.925654       6.627580      -1.587576      -0.494507      11.630781       2.405974       8.518602           0.063802
          156              O       3.311867      10.110276      12.410179      -0.534199      42.373391 0.60011314E+03  0.14864107E+05                                 9.754752                            7.694544       0.010329       2.061550                    0.994152      27.767151      74.670571       0.668400       0.369968      -1.127742       0.026503       0.026771      -0.007307       0.038373      -0.006137      -0.004890       0.010516       0.010559      -0.185351      -0.063204       0.023423       0.039781             11.505030       8.156711      -0.794572      -0.130765      20.431048      -1.584367       5.927331           0.071135
          157              O       3.041415       2.476692      11.158048      -0.413166      32.230318 0.58283026E+03  0.14257309E+05                                 8.130123                            7.561287       0.400700       2.180241                    0.998147      27.051464      71.087828       0.680660       0.367858      -1.135189       0.020739      -0.124016      -0.017925       0.127010       0.014119       0.039223       0.044642      -0.081498      -0.315453      -0.124091       0.015841       0.108250              8.684188       7.512486       1.617999      -0.513089      12.478239       0.512498       6.061841           0.286550
          158              O       0.576465       1.887750      12.388977      -0.547181      38.457624 0.67438245E+03  0.17147075E+05                                 9.103118                            8.141158       0.057801       2.068644                    0.994571      28.229998      76.173477       0.653619       0.368551      -1.132183      -0.036752       0.003384      -0.006365       0.037453       0.018731       0.009433      -0.001229      -0.074929       0.081257      -0.056500       0.027281       0.029219              9.824560      10.152541       1.049576       2.199872       8.839950       3.045499      10.481189           0.080729
          159              O       8.638554       1.415128      10.641648      -0.567846      38.037571 0.54531691E+03  0.13157272E+05                                 9.017422                            7.228305       0.372712       2.170008                    0.996309      27.717353      73.018463       0.706536       0.359298      -1.138623       0.015895      -0.003489       0.033605       0.037338       0.019990       0.018252      -0.034451       0.002494      -0.142969      -0.068233       0.022597       0.045637             10.527475      17.420720      -1.927620       3.707605       7.036286       0.149901       7.125418           0.057772
          160              O       1.544103       4.363675       1.279912      -0.547524      33.405372 0.56036408E+03  0.13650961E+05                                 8.276028                            7.391735       0.199237       2.107867                    0.996542      28.065287      74.976639       0.687637       0.365640      -1.130471      -0.028153       0.022467      -0.007859       0.036867       0.013644       0.014003      -0.051286       0.051070      -0.076429      -0.074203       0.032445       0.041758              8.925734       6.627634      -1.587597       0.494511      11.630907      -2.405990       8.518661           0.063712
          161              O       1.367233       6.319224       0.225179      -0.534204      42.373584 0.60011550E+03  0.14864180E+05                                 9.754778                            7.694558       0.010338       2.061551                    0.994152      27.767210      74.670769       0.668400       0.369968      -1.127742      -0.026506      -0.026771      -0.007307       0.038375      -0.006140       0.004889      -0.010517       0.010559      -0.185348      -0.063203       0.023421       0.039783             11.505070       8.156733      -0.794578       0.130766      20.431132       1.584372       5.927345           0.071099
          162              O       1.637685       2.999808      23.343048      -0.413177      32.230845 0.58284316E+03  0.14257719E+05                                 8.130260                            7.561411       0.400682       2.180231                    0.998147      27.051605      71.088684       0.680648       0.367862      -1.135185      -0.020738       0.124019      -0.017915       0.127011       0.014115      -0.039230      -0.044646      -0.081470      -0.315484      -0.124104       0.015861       0.108243              8.684339       7.512624       1.618036       0.513102      12.478454      -0.512507       6.061940           0.286458
          163              O       4.102635       3.588750       0.203977      -0.547167      38.457333 0.67437519E+03  0.17146842E+05                                 9.103067                            8.141112       0.057822       2.068652                    0.994571      28.229866      76.172968       0.653622       0.368551      -1.132184       0.036747      -0.003383      -0.006359       0.037446       0.018738      -0.009436       0.001228      -0.074927       0.081260      -0.056504       0.027280       0.029224              9.824504      10.152480       1.049576      -2.199861       8.839898      -3.045480      10.481133           0.080662
          164              O       5.398746       4.061372      22.826648      -0.567838      38.037694 0.54531895E+03  0.13157338E+05                                 9.017456                            7.228331       0.372662       2.169994                    0.996308      27.717335      73.018549       0.706532       0.359300      -1.138621      -0.015897       0.003493       0.033617       0.037350       0.019989      -0.018245       0.034452       0.002495      -0.142959      -0.068228       0.022592       0.045636             10.527519      17.420805      -1.927630      -3.707620       7.036311      -0.149902       7.125442           0.057690
          165              O       3.134997       9.840175       1.279912      -0.547511      33.404833 0.56035256E+03  0.13650612E+05                                 8.275955                            7.391670       0.199166       2.107852                    0.996541      28.064953      74.975587       0.687639       0.365641      -1.130470       0.028162       0.022465      -0.007858       0.036872      -0.013644      -0.013998      -0.051290       0.051056      -0.076435      -0.074204       0.032452       0.041752              8.925654       6.627572       1.587572      -0.494504      11.630799      -2.405977       8.518591           0.063722
          166              O       3.311867       0.842724       0.225179      -0.534224      42.374644 0.60013379E+03  0.14864743E+05                                 9.754910                            7.694656       0.010428       2.061568                    0.994154      27.767677      74.672246       0.668398       0.369966      -1.127744       0.026499      -0.026773      -0.007302       0.038370       0.006137      -0.004881      -0.010516       0.010583      -0.185363      -0.063207       0.023418       0.039789             11.505231       8.156846       0.794579      -0.130770      20.431428       1.584406       5.927419           0.071083
          167              O       3.041415       8.476308      23.343048      -0.413163      32.230341 0.58283035E+03  0.14257300E+05                                 8.130087                            7.561254       0.400753       2.180257                    0.998147      27.051578      71.087918       0.680666       0.367855      -1.135192       0.020734       0.124020      -0.017926       0.127013      -0.014119       0.039230      -0.044639      -0.081527      -0.315389      -0.124076       0.015823       0.108253              8.684151       7.512450      -1.617991      -0.513083      12.478190      -0.512497       6.061813           0.286508
          168              O       0.576465       9.065250       0.203977      -0.547178      38.457642 0.67438243E+03  0.17147076E+05                                 9.103123                            8.141159       0.057820       2.068648                    0.994571      28.230005      76.173519       0.653619       0.368551      -1.132183      -0.036748      -0.003390      -0.006368       0.037450      -0.018735       0.009434       0.001228      -0.074936       0.081237      -0.056502       0.027280       0.029223              9.824567      10.152548      -1.049579       2.199879       8.839959      -3.045503      10.481194           0.080660
          169              O       8.638554       9.537872      22.826648      -0.567848      38.037811 0.54532105E+03  0.13157399E+05                                 9.017465                            7.228336       0.372707       2.170006                    0.996308      27.717419      73.018756       0.706533       0.359299      -1.138622       0.015897       0.003488       0.033609       0.037342      -0.019990       0.018251       0.034451       0.002495      -0.142967      -0.068232       0.022596       0.045636             10.527530      17.420820       1.927636       3.707622       7.036322      -0.149904       7.125448           0.057703
          170              O       1.544103       6.589325      13.464912      -0.547504      33.404642 0.56034921E+03  0.13650509E+05                                 8.275921                            7.391645       0.199150       2.107848                    0.996541      28.064892      74.975343       0.687640       0.365641      -1.130470      -0.028162      -0.022464      -0.007859       0.036871      -0.013641       0.013997       0.051290       0.051052      -0.076435      -0.074203       0.032454       0.041749              8.925611       6.627548       1.587563       0.494502      11.630720       2.405958       8.518565           0.063777
          171              O       1.367233       4.633776      12.410179      -0.534214      42.373664 0.60011774E+03  0.14864247E+05                                 9.754786                            7.694568       0.010357       2.061556                    0.994152      27.767269      74.670924       0.668400       0.369967      -1.127743      -0.026502       0.026776      -0.007311       0.038377       0.006136       0.004889       0.010519       0.010571      -0.185332      -0.063198       0.023418       0.039780             11.505074       8.156739       0.794577       0.130765      20.431133      -1.584379       5.927351           0.071148
          172              O       1.637685       7.953192      11.158048      -0.413174      32.230749 0.58284020E+03  0.14257611E+05                                 8.130182                            7.561339       0.400722       2.180245                    0.998147      27.051705      71.088580       0.680659       0.367857      -1.135190      -0.020738      -0.124021      -0.017925       0.127015      -0.014121      -0.039229       0.044641      -0.081516      -0.315412      -0.124082       0.015830       0.108253              8.684253       7.512551      -1.618022       0.513093      12.478327       0.512500       6.061882           0.286505
          173              O       4.102635       7.364250      12.388977      -0.547166      38.457252 0.67437406E+03  0.17146805E+05                                 9.103051                            8.141099       0.057827       2.068654                    0.994571      28.229845      76.172878       0.653623       0.368550      -1.132184       0.036750       0.003390      -0.006369       0.037452      -0.018732      -0.009432      -0.001225      -0.074931       0.081232      -0.056498       0.027275       0.029223              9.824484      10.152458      -1.049567      -2.199852       8.839877       3.045473      10.481117           0.080694
          174              O       5.398746       6.891628      10.641648      -0.567844      38.038050 0.54532497E+03  0.13157514E+05                                 9.017487                            7.228350       0.372735       2.170011                    0.996309      27.717566      73.019151       0.706534       0.359298      -1.138623      -0.015896      -0.003497       0.033608       0.037342      -0.019993      -0.018248      -0.034448       0.002503      -0.142930      -0.068221       0.022589       0.045632             10.527559      17.420875       1.927642      -3.707635       7.036336       0.149903       7.125465           0.057755
          175              O       6.223203       9.840175      10.905088      -0.547534      33.405800 0.56037226E+03  0.13651205E+05                                 8.276070                            7.391767       0.199323       2.107887                    0.996543      28.065565      74.977414       0.687639       0.365638      -1.130473      -0.028152       0.022472       0.007854       0.036868       0.013642      -0.014002       0.051281       0.051071      -0.076408      -0.074196       0.032441       0.041755              8.925784       6.627662      -1.587608      -0.494513      11.630991       2.406008       8.518699           0.063787
          176              O       6.046333       0.842724      11.959821      -0.534219      42.374763 0.60013433E+03  0.14864755E+05                                 9.754909                            7.694647       0.010457       2.061576                    0.994154      27.767719      74.672286       0.668400       0.369965      -1.127745      -0.026500      -0.026768       0.007299       0.038367      -0.006141      -0.004884       0.010519       0.010558      -0.185324      -0.063195       0.023417       0.039779             11.505234       8.156834      -0.794583      -0.130769      20.431453      -1.584401       5.927415           0.071167
          177              O       6.316785       8.476308      13.211952      -0.413168      32.230878 0.58284379E+03  0.14257745E+05                                 8.130292                            7.561437       0.400592       2.180204                    0.998147      27.051553      71.088690       0.680643       0.367864      -1.135183      -0.020732       0.124019       0.017911       0.127009       0.014111       0.039230       0.044646      -0.081468      -0.315455      -0.124097       0.015860       0.108237              8.684377       7.512647       1.618042      -0.513104      12.478520       0.512508       6.061963           0.286533
          178              O       8.781735       9.065250      11.981023      -0.547183      38.458111 0.67439209E+03  0.17147376E+05                                 9.103167                            8.141199       0.057882       2.068662                    0.994572      28.230250      76.174189       0.653620       0.368549      -1.132185       0.036745      -0.003384       0.006356       0.037444       0.018743       0.009432      -0.001231      -0.074924       0.081273      -0.056506       0.027285       0.029221              9.824615      10.152604       1.049582       2.199878       8.840008       3.045517      10.481233           0.080703
          179              O       0.719646       9.537872      13.728352      -0.567826      38.036616 0.54530051E+03  0.13156772E+05                                 9.017267                            7.228189       0.372665       2.170004                    0.996307      27.716949      73.017028       0.706543       0.359298      -1.138624      -0.015898       0.003490      -0.033615       0.037348       0.019988       0.018254      -0.034454       0.002502      -0.142994      -0.068242       0.022604       0.045638             10.527285      17.420385      -1.927567       3.707537       7.036161       0.149902       7.125308           0.057746
          180              O       7.814097       6.589325      23.090088      -0.547524      33.405375 0.56036357E+03  0.13650943E+05                                 8.276017                            7.391722       0.199271       2.107877                    0.996542      28.065300      74.976607       0.687639       0.365639      -1.130472       0.028161      -0.022467       0.007857       0.036872       0.013647       0.013999      -0.051284       0.051063      -0.076425      -0.074200       0.032445       0.041755              8.925724       6.627617      -1.587589       0.494506      11.630907      -2.405993       8.518647           0.063737
          181              O       7.990967       4.633776      24.144821      -0.534226      42.374859 0.60013668E+03  0.14864832E+05                                 9.754936                            7.694670       0.010435       2.061569                    0.994154      27.767753      74.672487       0.668398       0.369965      -1.127744       0.026499       0.026771       0.007298       0.038369      -0.006140       0.004881      -0.010517       0.010575      -0.185353      -0.063204       0.023418       0.039787             11.505266       8.156863      -0.794585       0.130770      20.431503       1.584413       5.927432           0.071086
          182              O       7.720515       7.953192       1.026952      -0.413165      32.230745 0.58284002E+03  0.14257607E+05                                 8.130190                            7.561345       0.400683       2.180233                    0.998147      27.051688      71.088569       0.680658       0.367858      -1.135189       0.020732      -0.124022       0.017920       0.127013       0.014117      -0.039228      -0.044643      -0.081519      -0.315378      -0.124073       0.015824       0.108248              8.684265       7.512549       1.618021       0.513092      12.478361      -0.512503       6.061887           0.286497
          183              O       5.255565       7.364250      24.166023      -0.547182      38.457909 0.67438800E+03  0.17147252E+05                                 9.103154                            8.141187       0.057856       2.068656                    0.994572      28.230141      76.173935       0.653619       0.368550      -1.132183      -0.036745       0.003390       0.006363       0.037446       0.018740      -0.009431       0.001229      -0.074931       0.081247      -0.056503       0.027281       0.029222              9.824600      10.152585       1.049585      -2.199882       8.839995      -3.045513      10.481221           0.080667
          184              O       3.959454       6.891628       1.543352      -0.567838      38.037117 0.54530880E+03  0.13157029E+05                                 9.017365                            7.228259       0.372653       2.169997                    0.996307      27.717088      73.017659       0.706537       0.359299      -1.138622       0.015898      -0.003488      -0.033613       0.037346       0.019988      -0.018253       0.034454       0.002498      -0.142994      -0.068241       0.022602       0.045639             10.527411      17.420617      -1.927603      -3.707583       7.036240      -0.149901       7.125376           0.057689

******************************************************
Auxiliary information for the entire system
The total spin magnetic moment of the unit cell is   31.993135
The total net atomic charge of the unit cell is   -0.000005
Accuracy of reproducing the electrostatic potential in the unit cell:
  The inner radius (bohr) =    5.0000
  The outer radius (bohr) =   12.0000
  Valid grid points have density less than (e/(bohr^3)) =    0.0001
  The number of valid grid points were=        40324
  The rms potential error without charges in kcal/mol is=      5.25964
  The rms potential error with partial charges in kcal/mol is=      0.52991
  The RRMSE value at monopole order=      0.10075
  The rms potential error with partial charges and cloud penetration in kcal/mol is=      0.53855
  The RRMSE value at monopole order with cloud penetration is=      0.10239
  The rms potential error with partial charges and atomic dipoles in kcal/mol is=      0.54348
  The RRMSE value at dipole order=      0.10333
  The rms potential error with partial charges, atomic dipoles and cloud penetration in kcal/mol is=      0.53427
  The RRMSE value at dipole order with cloud penetration=      0.10158

******************************************************
The electron densities and ab initio electrostatic potential were computed in VASP using the PBE functional and
projector augmented wave method. See the main text of the journal article for a description of computational details.
The atomic charges, dipoles, and quadrupoles were computed with the DDEC6 method as described in
(a) T. A. Manz and N. Gabaldon Limas, RSC Adv. 6 (2016) 47771-47801 DOI: 10.1039/c6ra04656h
(b) N. Gabaldon Limas and T. A. Manz, RSC Adv. 8 (2018) 2678-2707 DOI: 10.1039/c7ra11829e.
For each atom in the material, the electron cloud parameters were fit to the spherically averaged atom-in-material
electron density using radial positions for which this density was between 10^-4 and 10^-2 electrons per cubic bohr.
The polarizabilities, dispersion coefficients, and quantum Drude oscillator (QDO) parameters were fit using the MCLF method.
The magnetic structure of the system was optimized in VASP from the default ferromagnetic initial guess using spin polarization.
The atomic spin moments (ASMs) were computed on this optimized magnetic structure using the DDEC6 partition as inputs
to the method of T. A. Manz and D. S. Sholl, J. Chem. Theory Comput. 7 (2011) 4146-4164 DOI: 10.1021/ct200539n.
The RMSE and RRMSE were computed using a uniform grid with Ewald summation.
