# Supplementary material for: A collection of forcefield precursors for metal–organic frameworks
Source: RSC Adv. 2019 Nov 13;9(63):36492–507. doi: 10.1039/c9ra07327b (PMC9075174; doi:10.1039/c9ra07327b)
Supplement: RA-009-C9RA07327B-s4476 [file RA-009-C9RA07327B-s4476.xyz]

  808
jmolscript: load "" {1 1 1} spacegroup "x,y,z" unitcell [{     33.200300     0.000000     0.000000 }, {    -11.066646    31.301586     0.000000 }, {    -11.066646   -15.650537    27.108116 }]
Zn    10.512617    -7.429130    15.325031     0.954034
Zn    11.625202    15.260545    25.337143     0.954024
Zn     1.444164    -1.025034    26.426889     0.954038
Zn    20.685687     8.845180    14.235285     0.954035
Zn    -0.554046     1.335883    25.879576     0.954037
Zn   -10.508435    29.963142     1.223660     0.954035
Zn    -9.622646     7.748221    14.782598     0.954034
Zn    -1.447803    23.556438    12.330398     0.954024
Zn    21.579420     6.093759    13.011625     0.954025
Zn     0.558218     1.728948     0.547313     0.954034
Zn    12.510819    -6.722675    13.006745     0.954035
Zn     9.618851    14.551017     0.542433     0.954038
Zn    -6.091360    16.041520    25.337143     0.954034
Zn     6.087738     7.429420    15.325031     0.954024
Zn   -15.151993    22.456675    14.235285     0.954038
Zn    15.156339     1.025533    26.426889     0.954035
Zn    26.222994    -7.747942    14.782598     0.954037
Zn     6.981471     7.745381    12.330398     0.954035
Zn    17.154541    -1.335394    25.879576     0.954034
Zn    16.041956     1.338467     1.223660     0.954024
Zn    -4.085339    16.750579     0.542433     0.954024
Zn     4.089504     6.722921    13.006745     0.954034
Zn     4.975293    29.572648     0.547313     0.954035
Zn    -4.979096    -6.093513    13.011625     0.954038
Zn     0.663958    21.598848    13.554058     0.989122
Zn    31.208946     0.000000     0.000000     0.989122
Zn    11.730626    16.589543     1.625945     0.989130
Zn   -10.402869     8.764244    11.928113     0.989123
Zn    18.591504     0.000000     0.000000     0.989123
Zn     4.869727     9.702994    13.554058     0.989122
Zn    15.936532    22.537568    11.928113     0.989130
Zn    -6.197100    14.712074     1.625945     0.989122
H     11.812771    -4.211458    18.083824     0.111183
H     12.436951    -2.399085    19.178992     0.120130
H     14.475434    -1.140791    16.088667     0.120639
H     13.873386    -3.142539    14.833561     0.125883
H     12.051822     0.446205    16.663359     0.133376
H     10.420556   -10.035108    19.073270     0.120506
H     10.588774   -11.867803    20.518133     0.101368
H      1.051529    17.112746    17.934730     0.121735
H      0.907657    19.050299    16.275713     0.113264
H      2.970525    18.047120    20.203679     0.149654
H    -18.974860    17.558838    22.578350     0.111193
H    -17.474209    18.751418    21.483182     0.120079
H     -5.900675   -10.208780    24.573507     0.120635
H     -7.587247   -11.443616    25.828613     0.125880
H     -3.596585   -11.964805    23.998815     0.133374
H      9.198896    14.305029    21.588904     0.120498
H      7.414922    13.852707    20.144041     0.101352
H      4.716864    14.521020    22.727444     0.121735
H      6.591587    15.031252    24.386461     0.113264
H      4.958112    16.641681    20.458495     0.149660
H      1.746486    -5.375805    25.630724     0.111196
H      1.578260    -7.510579    25.093983     0.120131
H     -2.217635    -7.526221    26.031924     0.120655
H     -2.098101    -5.183291    26.696073     0.125894
H     -1.688664    -7.773530    23.136777     0.133382
H     16.830399    14.242229     0.748184     0.120515
H     18.817999    14.550561     1.943652     0.101328
H     17.293025    16.868467     4.532477     0.121695
H     15.073022    16.602392     3.296347     0.113257
H     18.065481    14.030988     5.559875     0.149652
H     16.482972     7.679986    15.031450     0.111200
H     14.526368     6.809807    15.568191     0.120140
H     15.776893     3.225767    14.630250     0.120624
H     17.945978     4.119421    13.966101     0.125878
H     15.367443     3.642105    17.525397     0.133360
H     18.884465    12.789949    12.805874     0.120505
H     18.512622    14.766633    11.610406     0.101361
H     21.206253    14.101450     9.021581     0.121728
H     21.695404    11.919741    10.257711     0.113275
H     18.273552    13.883894     7.994183     0.149644
H      0.746053     2.116192    21.713601     0.111196
H      1.370205     2.158429    19.596457     0.120131
H      3.408694    -1.147014    20.051873     0.120655
H      2.806677    -1.233071    22.412990     0.125894
H      0.985059    -1.442829    18.390146     0.133382
H     -0.646101     5.884946    26.262343     0.120515
H     10.588774    23.703126     0.018976     0.101328
H     12.118219    22.626383     3.320744     0.121695
H     11.974336    20.220848     2.472260     0.113257
H     14.037189    24.124145     1.377092     0.149652
H     -7.908206    26.424805     0.612643     0.111200
H     -6.407561    24.880067     0.127408     0.120140
H    -16.967367    10.735102    23.662674     0.120624
H    -18.653933    12.439478    24.104537     0.125878
H    -14.663253    11.115434    25.470786     0.133360
H     20.265594    27.194855     3.925255     0.120505
H     18.481635    26.169739     5.039399     0.101361
H     15.783552    28.072857     3.168939     0.121728
H     17.658258    29.254480     1.897568     0.113275
H     16.024791    25.047552     2.466839     0.149644
H     -9.320269     9.234147    18.948573     0.111183
H     -9.488467     9.836722    21.065717     0.120130
H    -13.284368    10.656820    20.610301     0.120639
H    -13.164865    10.060502    18.249184     0.125882
H    -12.755375     8.273220    22.272028     0.133376
H     -5.303063     9.177761    14.399831     0.120506
H     -3.315474    10.058892    13.535082     0.101368
H     -4.840492    11.141896    10.233314     0.121735
H     -7.060484    10.204422    11.081798     0.113264
H     -4.068010    13.450406    12.176966     0.149654
H      5.416137    -6.473046    12.941415     0.111193
H      3.459539    -5.573121    13.426650     0.120079
H      4.710112    -4.593347    16.999500     0.120635
H      6.879191    -5.615348    16.557637     0.125880
H      4.300638    -2.294263    15.191388     0.133374
H     -3.249060    20.346122     9.628803     0.120498
H     -3.620919    18.322464     8.514659     0.101352
H     -0.927262    16.413085    10.385119     0.121734
H     -0.438095    18.574471    11.656490     0.113264
H     -3.859954    15.632117    11.087219     0.149660
H     22.879538     2.095777    14.418807     0.111193
H     23.503703     0.241168    15.440783     0.120079
H     -7.658073     2.288317    18.075692     0.120635
H     -8.260104     4.376122    16.969681     0.125880
H    -10.081693     0.997136    19.162727     0.133374
H     21.487309     4.150674     8.880619     0.120498
H     21.655508     3.815725     6.571007     0.101352
H     23.184943     7.213506     5.852642     0.121734
H     23.041094     7.681488     8.360143     0.113264
H     25.103909     4.781369     5.527345     0.149662
H      3.158493     2.968992     3.917123     0.111183
H      4.659158     3.321150     5.497526     0.120130
H      5.166005    -0.525810     5.980050     0.120639
H      3.479416    -0.995350     4.283082     0.125882
H      7.470102     0.849883     4.746631     0.133376
H     -1.868039     5.452751     1.593957     0.120506
H     -3.651993     6.930189     1.924676     0.101368
H     26.850214     4.358757     1.211733     0.121735
H     28.724915     2.666903     0.824087     0.113264
H     27.091493     5.263401     4.182782     0.149653
H     12.813152    -3.857829     9.636935     0.111200
H     12.644932    -2.325632     8.056532     0.120140
H      8.849025    -3.130087     7.574008     0.120624
H      8.968551    -4.876700     9.270976     0.125878
H      9.378035    -0.499177     8.807427     0.133360
H      5.763743    23.532645    11.960101     0.120505
H      7.751327    22.343182    11.629382     0.101361
H      6.226318    18.942271    12.342325     0.121728
H      4.006332    20.145821    12.729971     0.113275
H      6.998761    19.471240     9.371276     0.149646
H     -5.650520    -1.206428    26.243367     0.111196
H     -7.607132    -1.236174    25.221391     0.120131
H     -6.356595     1.368093    22.586482     0.120655
H     -4.187501     1.496440    23.692493     0.125894
H     -6.766083    -1.347330    21.499447     0.133382
H      7.817648    13.816564     4.673439     0.120515
H      7.445821    13.863538     6.983051     0.101328
H     10.139486    16.438101     7.701416     0.121695
H     10.628621    16.458423     5.193915     0.113257
H      7.206799    17.436624     8.026713     0.149650
H     -8.691635    13.743175    22.578350     0.111183
H    -10.192300    12.550574    21.483182     0.120130
H    -10.699147    10.209244    24.573507     0.120640
H     -9.012558    11.444104    25.828613     0.125883
H    -13.003244    11.965258    23.998815     0.133376
H     -3.665103    16.996965    21.588904     0.120506
H     -1.881149    17.449259    20.144041     0.101368
H      0.816944    16.780995    22.727444     0.121735
H     -1.057757    16.270795    24.386461     0.113264
H      0.575665    14.660291    20.458495     0.149654
H      4.787620     4.211799    18.083824     0.111193
H      4.163455     2.399448    19.178992     0.120079
H      2.124931     1.141095    16.088667     0.120635
H      2.726962     3.142819    14.833561     0.125880
H      4.548551    -0.445890    16.663359     0.133374
H      6.179849    10.035469    19.073270     0.120498
H      6.011650    11.868190    20.518133     0.101352
H      4.482215    14.189178    17.934730     0.121734
H      4.626064    12.251594    16.275713     0.113264
H      2.563249    13.254847    20.203679     0.149660
H      0.117378    -7.679702    15.031450     0.111196
H      2.073990    -6.809513    15.568191     0.120131
H      0.823453    -3.225490    14.630250     0.120655
H     -1.345641    -4.119157    13.966101     0.125894
H      1.232941    -3.641774    17.525397     0.133382
H    -13.350790    18.511879    12.805874     0.120515
H    -12.978963    16.535172    11.610406     0.101328
H     17.527672    17.200307     9.021581     0.121695
H     17.038537    19.382039    10.257711     0.113257
H     20.460359    17.417843     7.994183     0.149652
H     14.854006     5.376289    25.630724     0.111200
H     15.022226     7.511053    25.093983     0.120140
H    -14.382167     7.526712    26.031924     0.120624
H    -14.501693     5.183795    26.696073     0.125878
H    -14.911177     7.773967    23.136777     0.133360
H     21.903415    17.059371     0.748184     0.120505
H     19.915831    16.751062     1.943652     0.101361
H     21.440840    14.433204     4.532477     0.121728
H     23.660826    14.699256     3.296347     0.113275
H     20.668397    17.270703     5.559875     0.149644
H     -7.279628    -9.233789    18.948573     0.111196
H     -7.111402    -9.836324    21.065717     0.120131
H     -3.315507   -10.656430    20.610301     0.120655
H     -3.435041   -10.060157    18.249184     0.125894
H     -3.844478    -8.272799    22.272028     0.133382
H     10.836759    22.124097    14.399831     0.120515
H      8.849159    21.242949    13.535082     0.101328
H     10.374133    20.159883    10.233314     0.121696
H     12.594136    21.097374    11.081798     0.113257
H      9.601677    17.851409    12.176966     0.149652
H     11.184186     6.473290    12.941415     0.111200
H     13.140790     5.573374    13.426650     0.120140
H     11.890265     4.593668    16.999500     0.120624
H      9.721180     5.615661    16.557637     0.125878
H     12.299715     2.294550    15.191388     0.133360
H      8.782693    10.955646     9.628803     0.120505
H      9.154536    12.979283     8.514659     0.101361
H      6.460905    14.888697    10.385119     0.121728
H      5.971754    12.727335    11.656490     0.113275
H      9.393606    15.669679    11.087219     0.149644
H     15.854387    -2.115782    21.713601     0.111183
H     15.230207    -2.158059    19.596457     0.120130
H     13.191724     1.147392    20.051873     0.120639
H     13.793772     1.233494    22.412990     0.125882
H     15.615336     1.443177    18.390146     0.133376
H     17.246602    -5.884450    26.262343     0.120506
H     28.145030     7.598460     0.018976     0.101368
H     26.615629     8.675266     3.320744     0.121735
H     26.759501    11.080785     2.472260     0.113264
H     24.696633     7.177467     1.377092     0.149654
H     13.441718     4.876793     0.612643     0.111193
H     11.941067     6.421522     0.127408     0.120079
H      0.367533   -10.734655    23.662674     0.120635
H      2.054105   -12.439023    24.104537     0.125880
H     -1.936557   -11.114953    25.470786     0.133374
H     18.468262     4.106805     3.925255     0.120498
H     20.252236     5.131943     5.039399     0.101352
H     22.950294     3.228789     3.168939     0.121734
H     21.075571     2.047142     1.897568     0.113264
H     22.709046     6.254080     2.466839     0.149660
H    -10.949279     1.206924    26.243367     0.111193
H     -8.992681     1.236651    25.221391     0.120079
H    -10.243254    -1.367666    22.586482     0.120635
H    -12.412333    -1.495992    23.692493     0.125880
H     -9.833780     1.347736    21.499447     0.133374
H     -2.284082    17.485110     4.673439     0.120498
H     -1.912223    17.438180     6.983051     0.101352
H     -4.605880    14.863631     7.701416     0.121734
H     -5.095047    14.843261     5.193915     0.113264
H     -1.673188    13.865113     8.026713     0.149662
H      3.787127     3.858011     9.636935     0.111183
H      3.955325     2.325784     8.056532     0.120130
H      7.751226     3.130230     7.574008     0.120639
H      7.631723     4.876875     9.270976     0.125882
H      7.222233     0.499343     8.807427     0.133376
H     -0.230079     7.769167    11.960101     0.120506
H     -2.217668     8.958624    11.629382     0.101368
H     -0.692650    12.359548    12.342325     0.121735
H      1.527342    11.156005    12.729971     0.113264
H     -1.465132    11.830523     9.371276     0.149653
H      2.375064    28.332668     3.917123     0.111200
H      0.874419    27.980540     5.497526     0.120140
H     11.434225     0.525923     5.980050     0.120624
H     13.120791     0.995431     4.283082     0.125878
H      9.130111    -0.849793     4.746631     0.133360
H      7.401564    25.848865     1.593957     0.120505
H      9.185523    24.371433     1.924676     0.101361
H     11.883606    26.942852     1.211733     0.121728
H     10.008900    28.634699     0.824087     0.113275
H     11.642367    26.038264     4.182782     0.149646
H     -6.279195    -2.095505    14.418807     0.111196
H     -6.903347    -0.240876    15.440783     0.120131
H     -8.941836    -2.287975    18.075692     0.120655
H     -8.339819    -4.375801    16.969681     0.125894
H     -6.518201    -0.996775    19.162727     0.133382
H     28.313259    -4.150506     8.880619     0.120515
H     28.145030    -3.815601     6.571007     0.101328
H     15.548939    24.088191     5.852642     0.121695
H     15.692822    23.620256     8.360143     0.113257
H     13.629969    26.520321     5.527345     0.149650
C     12.343955    -5.117663    15.484156     0.603577
C     12.777783    -3.936020    16.310953    -0.048620
C     12.372749    -3.612036    17.647384    -0.076529
C     12.744601    -2.518040    18.306111    -0.188573
C     13.528128    -1.588388    17.780213     0.219264
C     13.942016    -1.787165    16.492578    -0.226006
C     13.570163    -3.017325    15.706442    -0.103308
C     12.784002     1.016834    16.731129    -0.189690
C      0.018563    21.458487    16.369778     0.668172
C     -0.013085    20.269508    17.525397    -0.053436
C     10.741487   -10.853648    18.766949    -0.101594
C     -0.152516    19.311699    19.656095    -0.184926
C      0.378683    18.175449    19.433808     0.218401
C      0.728384    17.946936    18.197678    -0.219829
C      0.580087    19.141082    17.143173    -0.140009
C      2.972735    17.120594    20.285003    -0.167624
C     -8.939618   -13.543958    25.178018     0.603599
C     -7.970172   -12.741081    24.351221    -0.048703
C     -7.529725   -13.014982    23.014790    -0.076507
C     -6.622251   -12.299747    22.356063    -0.188522
C     -6.006932   -11.251139    22.881961     0.219222
C     -6.332285   -10.927155    24.169596    -0.225997
C     -7.368132   -11.687777    24.955732    -0.103219
C     -3.302649   -11.084292    23.931045    -0.189667
C      9.158412    14.995724    24.292396     0.668172
C      8.047963    14.569542    23.136777    -0.053453
C      8.320197    14.334768    21.895225    -0.101561
C      7.191380    14.118779    21.006079    -0.185499
C      5.943050    14.240857    21.228366     0.220044
C      5.611057    14.494412    22.464496    -0.220368
C      6.786355    14.752660    23.519001    -0.140032
C      4.083836    16.334925    20.377171    -0.167613
C     -0.125997    -3.521177    26.587640     0.603621
C     -0.152565    -4.990790    26.259632    -0.048646
C      0.920905    -5.787420    25.741867    -0.076520
C      0.819083    -7.072353    25.413859    -0.188579
C     -0.309729    -7.757857    25.516870     0.219263
C     -1.405333    -7.077043    25.969575    -0.226041
C     -1.343351    -5.627776    26.376197    -0.103293
C     -2.146387    -8.538226    23.405147    -0.189683
C     14.310946    15.361734     1.180016     0.668173
C     15.825548    15.502128     1.840641    -0.053473
C     16.859179    14.813490     1.482814    -0.101610
C     18.063250    14.976265     2.279793    -0.185441
C     18.240328    15.611698     3.369539     0.220024
C     17.222190    16.312857     3.787004    -0.220329
C     15.847692    16.195469     2.976471    -0.139995
C     18.567918    14.600682     6.096615    -0.167615
C     18.855676     6.532774    14.074534     0.603606
C     17.478971     6.017866    14.402542    -0.048699
C     16.370087     6.764414    14.920307    -0.076483
C     15.192583     6.240115    15.248315    -0.188280
C     14.922548     4.947359    15.145304     0.218214
C     15.929618     4.141339    14.692599    -0.225668
C     17.275336     4.682852    14.285977    -0.103196
C     14.799050     2.955659    17.257027    -0.189666
C     20.779749    10.787739    12.374042     0.668189
C     20.407243    12.262507    11.713417    -0.053500
C     19.413453    13.007488    12.071244    -0.101545
C     19.165557    14.196941    11.274265    -0.185494
C     19.705609    14.575680    10.184519     0.220014
C     20.706039    13.849479     9.767054    -0.220312
C     21.053536    12.514474    10.577587    -0.140020
C     18.643181    14.547483     7.457443    -0.167596
C      1.277265     0.317936    23.798215     0.603620
C      1.711073     0.443129    22.361485    -0.048646
C      1.306027     1.438510    21.412701    -0.076520
C      1.677862     1.461974    20.135909    -0.188579
C      2.461382     0.541702    19.593746     0.219263
C      2.875280    -0.474026    20.409701    -0.226041
C      2.503447    -0.539746    21.868117    -0.103293
C      1.717232    -1.669458    17.862080    -0.189683
C     11.085213    19.098196     0.339665     0.668173
C     11.053572    20.693486     0.791557    -0.053472
C     10.741487    21.679479     0.016265    -0.101610
C     10.914138    23.017627     0.555716    -0.185441
C     11.445351    23.393256     1.650884     0.220024
C     11.795063    22.437000     2.466839    -0.220329
C     11.646759    20.926694     1.959917    -0.139995
C     14.039410    24.657845     2.138830    -0.167615
C    -20.006276    12.926238    26.248789     0.603606
C    -19.036833    11.808769    25.966864    -0.048699
C    -18.596374    10.788345    26.872275    -0.076483
C    -17.688904     9.860251    26.582219    -0.188280
C    -17.073600     9.791376    25.411148     0.218214
C    -17.398966    10.744501    24.486761    -0.225668
C    -18.434809    11.805627    24.752421    -0.103196
C    -14.369326    10.616480    24.742120    -0.189666
C     20.225084    29.190782     1.975368     0.668189
C     19.114648    28.403087     2.922255    -0.053500
C     19.386893    27.445266     3.746342    -0.101545
C     18.258084    26.783243     4.377961    -0.185494
C     17.009752    26.914708     4.161096     0.220014
C     16.677747    27.858443     3.323455    -0.220312
C     17.853036    28.642541     2.572560    -0.140020
C     15.150519    25.130505     2.773160    -0.167595
C    -11.192780     9.135527    16.863959     0.603577
C    -11.219329     9.586284    18.300689    -0.048620
C    -10.145846     9.536210    19.249473    -0.076530
C    -10.247651     9.894625    20.526265    -0.188572
C    -11.376456    10.326592    21.068428     0.219264
C    -12.472071    10.378232    20.252473    -0.226006
C    -12.410108    10.005729    18.794057    -0.103308
C    -13.213090     8.887988    22.800094    -0.189690
C     -7.822532     8.991975    13.214393     0.668161
C     -6.307935     9.493892    12.762501    -0.053433
C     -5.274294     9.528331    13.537793    -0.101595
C     -4.070231    10.137141    12.998342    -0.184926
C     -3.893168    10.763163    11.903174     0.218401
C     -4.911315    10.774111    11.087219    -0.219829
C     -6.285807    10.130868    11.594141    -0.140010
C     -3.565583    13.630383    11.415228    -0.167624
C      7.788861    -6.728140    14.413385     0.603599
C      6.412159    -6.186620    14.695310    -0.048703
C      5.303263    -6.111504    13.789899    -0.076507
C      4.125763    -5.565289    14.079955    -0.188522
C      3.855744    -5.008110    15.251026     0.219222
C      4.862826    -4.997145    16.175413    -0.225997
C      6.208541    -5.620050    15.909753    -0.103219
C      3.732254    -2.183448    15.920054    -0.189667
C     -1.353750    20.973268    11.578690     0.668172
C     -1.726269    19.663757    10.631803    -0.053453
C     -2.720070    19.601146     9.807716    -0.101561
C     -2.967975    18.316210     9.176097    -0.185499
C     -2.427920    17.183094     9.392962     0.220044
C     -1.427478    17.184667    10.230603    -0.220367
C     -1.079972    18.554119    10.981498    -0.140032
C     -3.490329    14.835488    10.780898    -0.167613
C     -9.789544     4.800239    14.933861     0.603600
C     -9.355727     3.493404    15.543794    -0.048703
C     -9.760779     2.174038    15.156148    -0.076507
C     -9.388935     1.056577    15.774213    -0.188523
C     -8.605401     1.047197    16.842272     0.219222
C     -8.191496     2.261703    17.313954    -0.225996
C     -8.563339     3.557582    16.641672    -0.103219
C     -9.349514     0.653136    19.623023    -0.189667
C     22.151998     6.395951    10.398673     0.668172
C     22.120335     5.989642     8.791162    -0.053453
C     21.808245     4.825218     8.324902    -0.101561
C     21.980876     4.623309     6.896305    -0.185499
C     22.512078     5.383930     6.023423     0.220044
C     22.861795     6.568699     6.443599    -0.220367
C     22.713512     6.884859     8.005027    -0.140032
C     25.106118     5.174196     4.684282    -0.167633
C      2.127054     0.618233     2.789425     0.603577
C      3.096511     0.932824     3.898147    -0.048620
C      3.536976     2.227149     4.329166    -0.076528
C      4.444458     2.440008     5.277950    -0.188573
C      5.059771     1.460275     5.923123     0.219264
C      4.734401     0.183167     5.559875    -0.226006
C      3.698543    -0.117338     4.508080    -0.103308
C      7.764040     0.468324     5.543068    -0.189690
C     31.291742     2.766129     0.840352     0.668172
C     30.181308     3.980007     1.049084    -0.053436
C     -2.746742     5.172601     1.466549    -0.101594
C     29.324753     6.050613     1.724076    -0.184926
C     28.076421     5.797070     1.718655     0.218400
C     27.744411     4.599781     1.320165    -0.219830
C     28.919695     3.557435     1.016554    -0.140009
C     26.217218     5.487205     3.957785    -0.167604
C     10.940656    -5.613838    10.764633     0.603606
C     10.914092    -4.594982     9.655911    -0.048699
C     11.987569    -3.748278     9.224892    -0.076483
C     11.885752    -2.821760     8.276108    -0.188280
C     10.756938    -2.568223     7.630935     0.218214
C      9.661328    -3.300677     7.994183    -0.225668
C      9.723305    -4.377441     9.045978    -0.103196
C      8.920309    -0.349250     8.010990    -0.189666
C      3.244284    22.598926    12.713706     0.668189
C      4.758878    21.956616    12.504974    -0.053500
C      5.792514    22.610815    12.087509    -0.101545
C      6.996573    21.839228    11.829982    -0.185494
C      7.173637    20.577774    11.835403     0.220014
C      6.155494    19.865667    12.233893    -0.220311
C      4.781006    20.626298    12.537504    -0.140020
C      7.501191    18.721569     9.596273    -0.167616
C     -3.277804     0.195878    25.728313     0.603620
C     -4.654514     0.169266    25.118380    -0.048646
C     -5.763404    -0.652397    25.506026    -0.076520
C     -6.940912    -0.674314    24.887961    -0.188579
C     -7.210946     0.061263    23.819902     0.219263
C     -6.203870     0.856319    23.348220    -0.226041
C     -4.858147     0.937709    24.020502    -0.103293
C     -7.334473    -0.771698    21.039151    -0.189683
C      9.712938    15.191629     3.155385     0.668173
C      9.340441    15.026371     4.762896    -0.053472
C      8.346646    14.344001     5.229156    -0.101610
C      8.098760    14.439484     6.657753    -0.185441
C      8.638827    15.193861     7.530635     0.220024
C      9.639263    15.918489     7.110459    -0.220330
C      9.986749    15.884042     5.549031    -0.139995
C      7.576435    17.569664     8.869776    -0.167595
C     -7.660196    13.544434    25.178018     0.603577
C     -8.629653    12.741541    24.351221    -0.048620
C     -9.070118    13.015417    23.014790    -0.076530
C     -9.977600    12.300169    22.356063    -0.188572
C    -10.592913    11.251571    22.881961     0.219264
C    -10.267543    10.927612    24.169596    -0.226006
C     -9.231685    11.688248    24.955732    -0.103308
C    -13.297182    11.084744    23.931045    -0.189691
C     -3.624584    16.306321    24.292396     0.668161
C     -2.514150    16.732481    23.136777    -0.053433
C     -2.786400    16.967231    21.895225    -0.101595
C     -1.657595    17.183204    21.006079    -0.184926
C     -0.409263    17.061130    21.228366     0.218401
C     -0.077253    16.807599    22.464496    -0.219829
C     -1.252537    16.549371    23.519001    -0.140010
C      1.449940    14.967046    20.377171    -0.167624
C      4.256402     5.117956    15.484156     0.603599
C      3.822585     3.936328    16.310953    -0.048703
C      4.227637     3.612370    17.647384    -0.076507
C      3.855793     2.518385    18.306111    -0.188522
C      3.072259     1.588723    17.780213     0.219222
C      2.658354     1.787476    16.492578    -0.225997
C      3.030197     3.017621    15.706442    -0.103219
C      3.816372    -1.016518    16.731129    -0.189667
C      5.515160     9.843408    16.369778     0.668172
C      5.546823    11.032409    17.525397    -0.053453
C      5.858913    10.854002    18.766949    -0.101561
C      5.686282    11.990258    19.656095    -0.185499
C      5.155080    13.126504    19.433808     0.220044
C      4.805363    13.354994    18.197678    -0.220367
C      4.953646    12.160828    17.143173    -0.140032
C      2.561040    14.181375    20.285003    -0.167613
C     -2.255338    -6.532508    14.074534     0.603621
C     -0.878628    -6.017594    14.402542    -0.048646
C      0.230262    -6.764132    14.920307    -0.076520
C      1.407770    -6.239827    15.248315    -0.188579
C      1.677804    -4.947073    15.145304     0.219263
C      0.670728    -4.141061    14.692599    -0.226041
C     -0.674995    -4.682582    14.285977    -0.103293
C      1.801331    -2.955333    17.257027    -0.189683
C     17.954220    20.514081    12.374042     0.668173
C     18.326717    19.039300    11.713417    -0.053473
C    -13.879788    18.294326    12.071244    -0.101610
C     19.568398    17.104858    11.274265    -0.185441
C     19.028331    16.726099    10.184519     0.220024
C     18.027895    17.452292     9.767054    -0.220329
C     17.680409    18.787312    10.577587    -0.139995
C     20.090723    16.754244     7.457443    -0.167615
C    -16.473798     3.521680    26.587640     0.603606
C    -16.447234     4.991286    26.259632    -0.048699
C    -17.520711     5.787906    25.741867    -0.076483
C    -17.418894     7.072833    25.413859    -0.188280
C    -16.290080     7.758339    25.516870     0.218214
C    -15.194470     7.077534    25.969575    -0.225668
C    -15.256447     5.628274    26.376197    -0.103196
C    -14.453451     8.538668    23.405147    -0.189666
C     24.422874    15.939874     1.180016     0.668189
C     22.908280    15.799493     1.840641    -0.053500
C     21.874644    16.488124     1.482814    -0.101545
C     20.670585    16.325364     2.279793    -0.185494
C     20.493521    15.689952     3.369539     0.220014
C     21.511664    14.988800     3.787004    -0.220312
C     22.886152    15.106174     2.976471    -0.140020
C     20.165967    16.701019     6.096615    -0.167596
C     -5.407145    -9.135209    16.863959     0.603620
C     -5.380577    -9.585938    18.300689    -0.048646
C     -6.454047    -9.535846    19.249473    -0.076520
C     -6.352225    -9.894237    20.526265    -0.188579
C     -5.223413   -10.326194    21.068428     0.219263
C     -4.127809   -10.377850    20.252473    -0.226041
C     -4.189791   -10.005374    18.794057    -0.103293
C     -3.386755    -8.887557    22.800094    -0.189683
C     13.356212    22.309861    13.214393     0.668173
C     11.841610    21.807935    12.762501    -0.053472
C     10.807979    21.773511    13.537793    -0.101610
C      9.603908    21.164690    12.998342    -0.185441
C      9.426830    20.538648    11.903174     0.220024
C     10.444968    20.527685    11.087219    -0.220329
C     11.819466    21.170937    11.594141    -0.139995
C      9.099240    17.671418    11.415228    -0.167615
C      8.811482     6.728412    14.413385     0.603606
C     10.188187     6.186897    14.695310    -0.048699
C     11.297071     6.111765    13.789899    -0.076483
C     12.474575     5.565555    14.079955    -0.188280
C     12.744610     5.008398    15.251026     0.218214
C     11.737540     4.997451    16.175413    -0.225668
C     10.391822     5.620350    15.909753    -0.103196
C     12.868108     2.183749    15.920054    -0.189666
C      6.887409    10.328537    11.578690     0.668189
C      7.259915    11.638030    10.631803    -0.053500
C      8.253705    11.700625     9.807716    -0.101545
C      8.501601    12.985550     9.176097    -0.185494
C      7.961549    14.118669     9.392962     0.220014
C      6.961119    14.117112    10.230603    -0.220312
C      6.613622    12.747675    10.981498    -0.140020
C      9.023977    16.466301    10.780898    -0.167595
C     15.323203    -0.317486    23.798215     0.603577
C     14.889375    -0.442706    22.361485    -0.048620
C     15.294409    -1.438106    21.412701    -0.076528
C     14.922557    -1.461594    20.135909    -0.188573
C     14.139030    -0.541332    19.593746     0.219264
C     13.725142     0.474412    20.409701    -0.226006
C     14.096995     0.540159    21.868117    -0.103308
C     14.883156     1.669795    17.862080    -0.189691
C     27.648595    12.203396     0.339665     0.668172
C     27.680243    10.608115     0.791557    -0.053436
C     27.992317     9.622108     0.016265    -0.101594
C     27.819674     8.283970     0.555716    -0.184926
C     27.288475     7.908361     1.650884     0.218401
C     26.938774     8.864632     2.466839    -0.219829
C     27.087071    10.374929     1.959917    -0.140009
C     24.694423     6.643782     2.138830    -0.167624
C      3.406476   -12.925742    26.248789     0.603599
C      2.437030   -11.808278    25.966864    -0.048703
C      1.996583   -10.787838    26.872275    -0.076507
C      1.089109    -9.859749    26.582219    -0.188522
C      0.473790    -9.790896    25.411148     0.219222
C      0.799143   -10.744038    24.486761    -0.225997
C      1.834990   -11.805159    24.752421    -0.103219
C     -2.230493   -10.616012    24.742120    -0.189667
C     18.508746     2.110841     1.975368     0.668172
C     19.619195     2.898554     2.922255    -0.053453
C     19.346961     3.856391     3.746342    -0.101561
C     20.475778     4.518425     4.377961    -0.185499
C     21.724108     4.386957     4.161096     0.220044
C     22.056101     3.443206     3.323455    -0.220367
C     20.880803     2.659094     2.572560    -0.140032
C     23.583322     6.171134     2.773160    -0.167613
C    -13.322003    -0.195392    25.728313     0.603599
C    -11.945301    -0.168791    25.118380    -0.048703
C    -10.836405     0.652879    25.506026    -0.076507
C     -9.658905     0.674784    24.887961    -0.188522
C     -9.388886    -0.060813    23.819902     0.219222
C    -10.395968    -0.855878    23.348220    -0.225997
C    -11.741683    -0.937256    24.020502    -0.103219
C     -9.265396     0.772096    21.039151    -0.189667
C     -4.179392    16.110017     3.155385     0.668172
C     -3.806873    16.275305     4.762896    -0.053453
C     -2.813072    16.957684     5.229156    -0.101561
C     -2.565167    16.862227     6.657753    -0.185499
C     -3.105222    16.107867     7.530635     0.220044
C     -4.105664    15.383232     7.110459    -0.220367
C     -4.453170    15.417649     5.549031    -0.140032
C     -2.042813    13.732090     8.869776    -0.167633
C      5.659638     5.614041    10.764633     0.603577
C      5.686187     4.595164     9.655911    -0.048620
C      4.612704     3.748452     9.224892    -0.076529
C      4.714509     2.821916     8.276108    -0.188573
C      5.843314     2.568367     7.630935     0.219264
C      6.938929     3.300828     7.994183    -0.226006
C      6.876966     4.377612     9.045978    -0.103308
C      7.679948     0.349401     8.010990    -0.189690
C      2.289390     8.702900    12.713706     0.668172
C      0.774793     9.345207    12.504974    -0.053436
C     -0.258848     8.691000    12.087509    -0.101594
C     -1.462911     9.462581    11.829982    -0.184926
C     -1.639974    10.724035    11.835403     0.218400
C     -0.621827    11.436150    12.233893    -0.219830
C      0.752665    10.675524    12.537504    -0.140009
C     -1.967559    12.580198     9.596273    -0.167604
C     14.473134    -0.618180     2.789425     0.603606
C     13.503691    -0.932750     3.898147    -0.048699
C     13.063232    -2.227067     4.329166    -0.076483
C     12.155762    -2.439909     5.277950    -0.188280
C     11.540458    -1.460163     5.923123     0.218214
C     11.865824    -0.183062     5.559875    -0.225668
C     12.901667     0.117424     4.508080    -0.103196
C      8.836184    -0.468219     5.543068    -0.189666
C      7.442074    28.535473     0.840352     0.668189
C      8.552510    27.321599     1.049084    -0.053500
C      8.280265    26.129013     1.466549    -0.101545
C      9.409074    25.251006     1.724076    -0.185494
C     10.657406    25.504549     1.718655     0.220014
C     10.989411    26.701830     1.320165    -0.220311
C      9.814122    27.744170     1.016554    -0.140020
C     12.516639    25.814455     3.957785    -0.167616
C     -6.810407    -4.799957    14.933861     0.603620
C     -7.244215    -3.493110    15.543794    -0.048646
C     -6.839169    -2.173752    15.156148    -0.076520
C     -7.211004    -1.056280    15.774213    -0.188579
C     -7.994524    -1.046879    16.842272     0.219263
C     -8.408422    -2.261376    17.313954    -0.226041
C     -8.036589    -3.557268    16.641672    -0.103293
C     -7.250374    -0.652766    19.623023    -0.189683
C     16.581945    24.905831    10.398673     0.668173
C     16.613586    25.312111     8.791162    -0.053472
C     27.992317    -4.825061     8.324902    -0.101610
C     16.753020    26.678407     6.896305    -0.185441
C     16.221807    25.917770     6.023423     0.220024
C     15.872095    24.733009     6.443599    -0.220330
C     16.020399    24.416878     8.005027    -0.139995
C     13.627748    26.127478     4.684282    -0.167595
C      1.828428    16.314579    20.331087     0.192665
C      3.705347    14.987391    20.331087     0.192635
C     19.366940    15.650846     5.627645     0.192626
C     19.366955    15.650868     7.926413     0.192626
C     12.895112    25.100768     2.813822     0.192628
C     14.772046    25.764373     3.963207     0.192624
C     -2.766571    12.699155    10.740236     0.192664
C     -2.766571    14.689925     9.590851     0.192637
C     23.961811     5.537288     3.963207     0.192637
C     25.838730     6.200871     2.813822     0.192664
C      8.300218    18.602634    10.740236     0.192628
C      8.300203    16.611842     9.590851     0.192624
C     13.833579     0.735754    17.647384     0.191019
C     -3.917521   -10.188449    23.014790     0.190986
C     -1.615621    -9.374594    24.424413     0.190986
C     13.833579     3.177264    16.237761     0.191062
C      2.766807    -0.735421    17.647384     0.190986
C    -14.984203     9.375056    24.424413     0.191062
C    -12.682322    10.188884    23.014790     0.191019
C      2.766788    -3.176958    16.237761     0.190986
C     -8.299949     0.000179    18.921465     0.190986
C      7.149180     0.813905     6.777029     0.191019
C      9.451061    -0.813777     6.777029     0.191062
C     -8.299930     0.000205    21.740709     0.190986
N      0.673061    17.131550    20.331087    -0.209772
N      4.860714    14.170420    20.331087    -0.210786
N     19.366930    15.650833     4.212601    -0.210781
N     19.366964    15.650881     9.341457    -0.210781
N     11.739735    24.692276     2.106301    -0.210781
N     15.927423    26.172865     4.670728    -0.210781
N     -2.766571    11.473704    11.447757    -0.209772
N     -2.766571    15.915375     8.883330    -0.210785
N     22.806444     5.128809     4.670728    -0.210785
N     26.994097     6.609350     2.106301    -0.209772
N      8.300228    19.828098    11.447757    -0.210781
N      8.300194    15.386378     8.883330    -0.210781
N     13.833579    -0.395792    18.300689    -0.130047
N     -4.984363   -10.565639    22.361485    -0.130028
N     -0.548779    -8.997404    25.077718    -0.130028
N     13.833579     4.308810    15.584456    -0.129412
N      2.766815     0.396138    18.300689    -0.130028
N    -16.051036     8.997878    25.077718    -0.129412
N    -11.615488    10.566062    22.361485    -0.130047
N      2.766779    -4.308516    15.584456    -0.130028
N     -8.299957     0.000166    17.614854    -0.130028
N      6.082346     1.568273     6.777029    -0.130047
N     10.517894    -1.568145     6.777029    -0.129412
N     -8.299921     0.000218    23.047320    -0.130028
O      0.296551    21.055313    15.308224    -0.573064
O     11.551133    -5.948714    16.105474    -0.586375
O     10.536524    -8.896379    16.659564    -0.498260
O     12.859658    -5.333967    14.382482    -0.527268
O      8.685647    15.123444    25.353950    -0.573084
O    -20.525525    16.733121    24.556700    -0.586365
O     10.233878    14.793982    24.002610    -0.498272
O     -9.315437   -13.129828    26.279692    -0.527259
O     13.541590    16.112350     1.639770    -0.573055
O      1.037342    -2.952116    26.420112    -0.586381
O     14.284155    14.821929     0.185420    -0.498275
O      9.971206    12.666500     0.025482    -0.527251
O     21.743881    10.312577    11.914288    -0.573066
O     19.004420     7.819271    14.242062    -0.586364
O     20.279759    10.582566    13.368638    -0.498270
O     19.685235     5.797808    13.528576    -0.527250
O     11.363214    18.380459     1.219594    -0.573054
O      0.484448     1.271543    24.207277    -0.586381
O     -0.530130     3.225253    26.483003    -0.498275
O      1.792978    -0.527983    24.536369    -0.527251
O     19.752311    30.046248     1.333990    -0.573066
O     -9.458874    28.550962     0.338580    -0.586364
O     21.300554    29.040694     2.294973    -0.498270
O    -20.382106    13.673242    25.339311    -0.527250
O     -8.591899     9.014817    12.334464    -0.573061
O    -10.029446     8.705909    16.454897    -0.586375
O     -7.849309     8.400541    14.179171    -0.498255
O    -12.162233     9.339763    16.125805    -0.527268
O     -0.389610    20.812696    12.220068    -0.573084
O      7.937588    -7.226316    13.215478    -0.586365
O     -1.853745    21.937197    11.259085    -0.498272
O      8.618431    -6.833461    15.322863    -0.527259
O     22.430001     7.516863    10.580298    -0.573084
O     22.617926     4.677684    13.903482    -0.586365
O     21.603310     5.671639    11.073665    -0.498272
O     -9.273826     5.862462    15.297381    -0.527259
O     30.818963     1.782942     0.420176    -0.573064
O      1.607801     1.668552     2.212836    -0.586375
O     -0.833089     3.117959     0.810533    -0.498260
O      1.751220    -0.542901     2.597229    -0.527268
O      2.474922    21.825468    13.133882    -0.573066
O     12.103998    -5.753281    11.341222    -0.586364
O      3.217507    23.730166    12.743525    -0.498270
O      9.971205    -6.355214    10.956829    -0.527250
O     10.677076    15.827362     2.973760    -0.573054
O     -3.129063    -0.592443    26.758692    -0.586381
O      9.212934    14.432872     2.480393    -0.498275
O     -2.448238     1.036166    25.364793    -0.527250
O     -3.151805    16.178621    25.353950    -0.573061
O     -7.140943    14.568929    24.556700    -0.586375
O     -4.700053    16.508057    24.002610    -0.498255
O     -7.284362    13.130324    26.279692    -0.527268
O      5.237157    10.246562    15.308224    -0.573084
O      5.049232     5.949019    16.105474    -0.586365
O      6.063848     8.896694    16.659564    -0.498272
O      3.740684     5.334239    14.382482    -0.527259
O     16.990082    20.989234    11.914288    -0.573055
O     -2.404079    -7.819002    14.242062    -0.586381
O    -14.746076    20.719272    13.368638    -0.498275
O     -3.084904    -5.797552    13.528576    -0.527251
O     25.192236    15.189267     1.639770    -0.573066
O     15.563160     2.952615    26.420112    -0.586364
O     24.449651    16.479661     0.185420    -0.498270
O     -4.437701    18.635086     0.025482    -0.527250
O     14.125568    22.287002    12.334464    -0.573054
O     -6.570484    -8.705598    16.454897    -0.586381
O     13.383003    22.901313    14.179171    -0.498275
O     -4.437702    -9.339458    16.125805    -0.527251
O      5.923277    10.489120    12.220068    -0.573066
O      8.662738     7.226565    13.215478    -0.586364
O      7.387399     9.364602    11.259085    -0.498270
O      7.981923     6.833750    15.322863    -0.527250
O     27.370607    12.921150     1.219594    -0.573064
O     16.116025    -1.271085    24.207277    -0.586375
O     17.130634    -3.224752    26.483003    -0.498260
O     14.807500     0.528446    24.536369    -0.527268
O     18.981511     1.255363     1.333990    -0.573084
O     14.992383     2.750630     0.338580    -0.586365
O     17.433280     2.260935     2.294973    -0.498272
O      3.782295   -13.672763    25.339311    -0.527259
O     -5.143532    15.474280     2.973760    -0.573084
O    -13.470730     0.592948    26.758692    -0.586365
O     -3.679397    16.868761     2.480393    -0.498272
O    -14.151573    -1.035686    25.364793    -0.527259
O      3.058757     9.476366    13.133882    -0.573064
O      4.496304     5.753495    11.341222    -0.586375
O      2.316167     7.571661    12.743525    -0.498260
O      6.629091     6.355421    10.956829    -0.527268
O      7.914847    29.518652     0.420176    -0.573066
O      3.925732    29.633076     2.212836    -0.586364
O      6.366604    28.183643     0.810533    -0.498270
O     14.848964     0.542951     2.597229    -0.527250
O     16.303944    23.784923    10.580298    -0.573054
O     -6.017590    -4.677421    13.903482    -0.586381
O     28.197288    -5.671430    11.073665    -0.498275
O     -7.326120    -5.862173    15.297381    -0.527250
O     11.035840    -7.737624    13.554058    -1.043235
O      0.092961     0.000000     0.000000    -1.043235
O     -0.030807    -0.043567    27.032213    -1.043285
O    -11.097633     7.781703    13.629961    -1.043235
O     16.507189     0.000000     0.000000    -1.043235
O      5.564491     7.737880    13.554058    -1.043235
O     -5.502335    -7.781446    13.629961    -1.043285
O    -16.568982     0.044078    27.032213    -1.043235

The following XYZ coordinates are in angstroms. Other properties are in atomic units.
The sperically averaged electron density of each atom fit to a function of the form exp(a - br)
eigen_1, eigen_2 and eigen_3 are the three eigenvalues of traceless quadrupole moment tensor
  atom number  atomic symbol              X              Y              Z     net charge C6 coefficient C8 coefficient C10 coefficient fluctuating dipole atomic polarizability isotropic forcefield polarizability              a              b squared Pearson coefficient          <r^3>          <r^4>         wp_QDO          m_QDO          q_QDO       dipole_x       dipole_y       dipole_z         dipole            Qxy            Qxz            Qyz     Q(x^2-y^2)  Q(3z^2 - R^2)        eigen_1        eigen_2        eigen_3 static polarizability      alpha(xx)      alpha(xy)      alpha(xz)      alpha(yy)      alpha(yz)      alpha(zz) atomic spin moment
            1             Zn      10.512617      -7.429130      15.325031       0.954034      85.111207 0.17245936E+04  0.53961044E+05                                16.162271                           13.827654       0.060757       1.894971                    0.998503      45.290588     124.021194       0.470838       0.415759      -1.128927      -0.024978       0.029849       0.022858       0.045137      -0.013611      -0.045262       0.027845      -0.004453       0.250730      -0.059860      -0.044673       0.104533             19.984684      19.621406      -0.419534       1.048208      23.090425      -1.400925      17.242221          -0.000001
            2             Zn      11.625202      15.260545      25.337143       0.954024      85.114605 0.17246702E+04  0.53964228E+05                                16.162936                           13.828138       0.060647       1.894933                    0.998502      45.291404     124.025772       0.470819       0.415769      -1.128916       0.036438      -0.013623      -0.022847       0.045114      -0.009199      -0.041137       0.033678       0.020580       0.250743      -0.059992      -0.044549       0.104541             19.985705      22.970388       0.764209       1.670325      19.743868      -0.521058      17.242858          -0.000001
            3             Zn       1.444164      -1.025034      26.426889       0.954038      85.111441 0.17246068E+04  0.53961498E+05                                16.162288                           13.827729       0.060708       1.894951                    0.998502      45.290640     124.020927       0.470836       0.415760      -1.128928       0.012918      -0.021282      -0.037632       0.045122      -0.063517      -0.039364       0.036194       0.052486      -0.088290      -0.060042      -0.044333       0.104374             19.984497      19.182505       2.204839       2.384198      19.598355       0.488545      21.172632          -0.000001
            4             Zn      20.685687       8.845180      14.235285       0.954035      85.109540 0.17245540E+04  0.53959406E+05                                16.161968                           13.827423       0.060690       1.894952                    0.998503      45.290300     124.019281       0.470846       0.415754      -1.128932      -0.024387       0.005097       0.037657       0.045153      -0.065907      -0.047012       0.025329       0.039017      -0.088299      -0.059712      -0.044653       0.104365             19.984190      18.166458       1.845403       0.333773      20.612778      -2.409048      21.173333          -0.000001
            5             Zn      -0.554046       1.335883      25.879576       0.954037      85.111541 0.17246095E+04  0.53961606E+05                                16.162300                           13.827739       0.060711       1.894951                    0.998502      45.290678     124.021068       0.470835       0.415760      -1.128928      -0.025000       0.004863      -0.037247       0.045122      -0.032378       0.034651      -0.066970      -0.072713       0.046020      -0.060041      -0.044334       0.104375             19.984511      19.620731       1.117316      -0.160837      19.917787       3.232802      20.415016          -0.000001
            6             Zn     -10.508435      29.963142       1.223660       0.954035      85.109538 0.17245546E+04  0.53959429E+05                                16.161968                           13.827426       0.060690       1.894952                    0.998503      45.290299     124.019279       0.470846       0.415755      -1.128932       0.036473      -0.012971       0.023243       0.045153      -0.031000       0.028742      -0.075310      -0.052026       0.032951      -0.059712      -0.044653       0.104365             19.984187      22.967394       1.063738      -1.495174      18.318527       1.343507      18.666641          -0.000001
            7             Zn      -9.622646       7.748221      14.782598       0.954034      85.111192 0.17245928E+04  0.53961012E+05                                16.162269                           13.827650       0.060759       1.894972                    0.998503      45.290576     124.021146       0.470838       0.415759      -1.128927       0.012919      -0.021925       0.037279       0.045137      -0.002350       0.074870      -0.010035       0.097260       0.046008      -0.059860      -0.044673       0.104533             19.984682      19.182135       0.962244      -3.101515      20.356723      -0.926024      20.415187          -0.000001
            8             Zn      -1.447803      23.556438      12.330398       0.954024      85.114612 0.17246701E+04  0.53964227E+05                                16.162936                           13.828138       0.060647       1.894933                    0.998502      45.291404     124.025771       0.470819       0.415769      -1.128916      -0.024379       0.030029      -0.023221       0.045114      -0.007790       0.080771      -0.001709       0.079449       0.032997      -0.059992      -0.044549       0.104541             19.985705      18.167070      -0.633764      -1.765656      23.122650       0.963541      18.667397          -0.000001
            9             Zn      21.579420       6.093759      13.011625       0.954025      85.114621 0.17246700E+04  0.53964221E+05                                16.162938                           13.828138       0.060647       1.894933                    0.998502      45.291400     124.025764       0.470818       0.415770      -1.128916      -0.024990      -0.034692       0.014395       0.045114       0.046184       0.010934       0.039545      -0.120672      -0.097946      -0.059992      -0.044549       0.104541             19.985710      19.622051      -0.697837      -0.887388      17.491766      -1.832250      22.843312          -0.000001
           10             Zn       0.558218       1.728948       0.547313       0.954034      85.111222 0.17245938E+04  0.53961052E+05                                16.162273                           13.827655       0.060757       1.894971                    0.998503      45.290588     124.021194       0.470837       0.415759      -1.128927       0.036468       0.026595      -0.000349       0.045137       0.040395       0.012713       0.042041      -0.110085      -0.141243      -0.059860      -0.044673       0.104533             19.984687      22.968679      -1.828380      -0.173543      17.415987      -0.822272      19.569395          -0.000001
           11             Zn      12.510819      -6.722675      13.006745       0.954035      85.109540 0.17245546E+04  0.53959429E+05                                16.161968                           13.827426       0.060690       1.894952                    0.998503      45.290298     124.019276       0.470846       0.415755      -1.128932       0.012935       0.043259       0.000388       0.045153       0.066014      -0.035238      -0.025691       0.034854      -0.141247      -0.059712      -0.044653       0.104365             19.984187      19.181070      -3.165384       0.717586      21.202440       0.437888      19.569052          -0.000001
           12             Zn       9.618851      14.551017       0.542433       0.954038      85.111499 0.17246087E+04  0.53961571E+05                                16.162293                           13.827734       0.060720       1.894954                    0.998502      45.290667     124.021013       0.470836       0.415760      -1.128928      -0.024373      -0.035134      -0.014411       0.045123       0.073865      -0.033448      -0.023192       0.035803      -0.097944      -0.060042      -0.044335       0.104377             19.984502      18.166345      -1.212126       1.431259      18.945421       1.447050      22.841741          -0.000001
           13             Zn      -6.091360      16.041520      25.337143       0.954034      85.111176 0.17245926E+04  0.53961003E+05                                16.162267                           13.827649       0.060759       1.894972                    0.998503      45.290575     124.021143       0.470838       0.415759      -1.128927      -0.036468       0.013600      -0.022858       0.045137      -0.009187       0.041340      -0.033392       0.020573       0.250730      -0.059860      -0.044673       0.104533             19.984680      22.968677       0.763873      -1.670209      19.743150       0.521291      17.242212          -0.000001
           14             Zn       6.087738       7.429420      15.325031       0.954024      85.114604 0.17246700E+04  0.53964221E+05                                16.162936                           13.828137       0.060647       1.894933                    0.998502      45.291404     124.025772       0.470819       0.415769      -1.128916       0.024989      -0.029813       0.022847       0.045114      -0.013622       0.045464      -0.027559      -0.004443       0.250743      -0.059992      -0.044549       0.104541             19.985705      19.622035      -0.419602      -1.048030      23.092221       1.401114      17.242858          -0.000001
           15             Zn     -15.151993      22.456675      14.235285       0.954038      85.111411 0.17246064E+04  0.53961484E+05                                16.162284                           13.827727       0.060708       1.894951                    0.998502      45.290640     124.020927       0.470836       0.415760      -1.128928       0.024371      -0.005086       0.037631       0.045122      -0.065897       0.047245      -0.025048       0.039023      -0.088290      -0.060042      -0.044333       0.104374             19.984489      18.166338       1.845564      -0.334119      20.614505       2.410686      21.172625          -0.000001
           16             Zn      15.156339       1.025533      26.426889       0.954035      85.109539 0.17245543E+04  0.53959417E+05                                16.161968                           13.827424       0.060690       1.894952                    0.998503      45.290299     124.019278       0.470846       0.415754      -1.128932      -0.012935       0.021293      -0.037657       0.045153      -0.063523       0.039551      -0.035881       0.052503      -0.088299      -0.059712      -0.044653       0.104365             19.984188      19.181070       2.204116      -2.382530      19.598165      -0.488319      21.173329          -0.000001
           17             Zn      26.222994      -7.747942      14.782598       0.954037      85.111559 0.17246097E+04  0.53961612E+05                                16.162302                           13.827740       0.060711       1.894951                    0.998502      45.290679     124.021071       0.470835       0.415760      -1.128928      -0.012918       0.021949       0.037247       0.045122      -0.002332      -0.074690       0.010346       0.097257       0.046020      -0.060041      -0.044334       0.104375             19.984516      19.182524       0.962385       3.101542      20.356003       0.925952      20.415020          -0.000001
           18             Zn       6.981471       7.745381      12.330398       0.954035      85.109534 0.17245542E+04  0.53959413E+05                                16.161967                           13.827424       0.060690       1.894952                    0.998503      45.290299     124.019278       0.470846       0.415754      -1.128932       0.024387      -0.030064      -0.023243       0.045153      -0.007761      -0.080583       0.001995       0.079434       0.032951      -0.059712      -0.044653       0.104365             19.984188      18.166457      -0.633634       1.765056      23.119466      -0.961844      18.666640          -0.000001
           19             Zn      17.154541      -1.335394      25.879576       0.954034      85.111219 0.17245936E+04  0.53961042E+05                                16.162273                           13.827653       0.060757       1.894971                    0.998503      45.290588     124.021193       0.470838       0.415759      -1.128927       0.024978      -0.004871      -0.037279       0.045137      -0.032393      -0.034418       0.067243      -0.072694       0.046007      -0.059860      -0.044673       0.104533             19.984687      19.621408       1.117545       0.160772      19.917448      -3.232808      20.415203          -0.000001
           20             Zn      16.041956       1.338467       1.223660       0.954024      85.114607 0.17246702E+04  0.53964231E+05                                16.162936                           13.828138       0.060647       1.894933                    0.998502      45.291405     124.025778       0.470819       0.415770      -1.128916      -0.036438       0.012975       0.023221       0.045114      -0.031027      -0.028535       0.075582      -0.052002       0.032997      -0.059992      -0.044549       0.104541             19.985705      22.970385       1.064450       1.496978      18.319334      -1.343493      18.667396          -0.000001
           21             Zn      -4.085339      16.750579       0.542433       0.954024      85.114611 0.17246700E+04  0.53964224E+05                                16.162936                           13.828138       0.060647       1.894933                    0.998502      45.291405     124.025777       0.470819       0.415769      -1.128916       0.024379       0.035124      -0.014395       0.045114       0.073845       0.033639       0.023490       0.035801      -0.097946      -0.059992      -0.044549       0.104541             19.985705      18.167072      -1.212236      -1.431673      18.946736      -1.447376      22.843308          -0.000001
           22             Zn       4.089504       6.722921      13.006745       0.954034      85.111229 0.17245942E+04  0.53961065E+05                                16.162274                           13.827656       0.060757       1.894971                    0.998503      45.290588     124.021194       0.470837       0.415759      -1.128927      -0.012918      -0.043247       0.000349       0.045137       0.066014       0.035399       0.026000       0.034844      -0.141243      -0.059860      -0.044673       0.104533             19.984688      19.182145      -3.167122      -0.717396      21.202531      -0.437710      19.569387          -0.000001
           23             Zn       4.975293      29.572648       0.547313       0.954035      85.109554 0.17245547E+04  0.53959433E+05                                16.161970                           13.827426       0.060690       1.894952                    0.998503      45.290300     124.019280       0.470846       0.415754      -1.128932      -0.036473      -0.026614      -0.000388       0.045153       0.040391      -0.012476      -0.041786      -0.110092      -0.141247      -0.059712      -0.044653       0.104365             19.984190      22.967404      -1.826729       0.173658      17.416115       0.822515      19.569051          -0.000001
           24             Zn      -4.979096      -6.093513      13.011625       0.954038      85.111534 0.17246091E+04  0.53961585E+05                                16.162297                           13.827736       0.060720       1.894953                    0.998502      45.290667     124.021013       0.470836       0.415760      -1.128928       0.025001       0.034690       0.014411       0.045123       0.046199      -0.010716      -0.039266      -0.120701      -0.097944      -0.060042      -0.044335       0.104377             19.984510      19.620734      -0.697939       0.887213      17.491046       1.831761      22.841750          -0.000001
           25             Zn       0.663958      21.598848      13.554058       0.989122      85.467015 0.15166784E+04  0.45846026E+05                                15.858250                           12.809602       0.340583       1.983328                    0.999670      43.800955     116.974533       0.499446       0.405704      -1.138574       0.029362      -0.083051      -0.000012       0.088088      -0.051246       0.000103       0.000150      -0.126976      -0.162824      -0.054535      -0.054191       0.108727             19.741065      21.145094       1.987541       0.001043      16.228321       0.000282      21.849780          -0.000001
           26             Zn      31.208946       0.000000       0.000000       0.989122      85.467008 0.15166783E+04  0.45846021E+05                                15.858249                           12.809602       0.340583       1.983328                    0.999670      43.800955     116.974535       0.499446       0.405704      -1.138574      -0.088088      -0.000010      -0.000007       0.088088       0.000069       0.000094       0.000151       0.163174      -0.162840      -0.054536      -0.054191       0.108727             19.741066      15.525385      -0.000413       0.000565      21.848402       0.001294      21.849410          -0.000001
           27             Zn      11.730626      16.589543       1.625945       0.989130      85.469411 0.15166037E+04  0.45843051E+05                                15.858304                           12.809103       0.340532       1.983322                    0.999670      43.800354     116.970766       0.499468       0.405692      -1.138586       0.029354       0.041512       0.071901       0.088060       0.025705       0.044522       0.062963      -0.018175       0.163581      -0.054528      -0.054527       0.109055             19.741655      21.147731      -0.994272      -1.722118      20.444681      -2.435434      17.632553          -0.000001
           28             Zn     -10.402869       8.764244      11.928113       0.989123      85.466964 0.15166772E+04  0.45845978E+05                                15.858244                           12.809596       0.340585       1.983328                    0.999670      43.800939     116.974475       0.499447       0.405704      -1.138574       0.029354       0.041521      -0.071930       0.088088       0.025708      -0.044308      -0.062683      -0.018189       0.163595      -0.054536      -0.054192       0.108727             19.741059      21.146109      -0.992488       1.721134      20.443185       2.434748      17.633882          -0.000001
           29             Zn      18.591504       0.000000       0.000000       0.989123      85.466943 0.15166769E+04  0.45845969E+05                                15.858241                           12.809595       0.340585       1.983329                    0.999670      43.800937     116.974465       0.499447       0.405704      -1.138574       0.088088       0.000001       0.000011       0.088088       0.000046       0.000107       0.000148       0.163179      -0.162825      -0.054536      -0.054192       0.108727             19.741053      15.525374       0.000694      -0.000080      21.848027       0.001069      21.849760          -0.000001
           30             Zn       4.869727       9.702994      13.554058       0.989122      85.467014 0.15166784E+04  0.45846024E+05                                15.858250                           12.809602       0.340583       1.983328                    0.999670      43.800955     116.974533       0.499446       0.405704      -1.138574      -0.029353       0.083054       0.000007       0.088088      -0.051226       0.000111       0.000138      -0.127000      -0.162840      -0.054535      -0.054191       0.108727             19.741065      21.146118       1.986790       0.001020      16.227662       0.000957      21.849416          -0.000001
           31             Zn      15.936532      22.537568      11.928113       0.989130      85.469395 0.15166038E+04  0.45843056E+05                                15.858303                           12.809103       0.340532       1.983322                    0.999670      43.800354     116.970767       0.499468       0.405692      -1.138586      -0.029354      -0.041512      -0.071901       0.088060       0.025705       0.044522       0.062963      -0.018176       0.163581      -0.054528      -0.054527       0.109055             19.741652      21.147715      -0.994266      -1.722114      20.444681      -2.435438      17.632560          -0.000001
           32             Zn      -6.197100      14.712074       1.625945       0.989122      85.467027 0.15166783E+04  0.45846021E+05                                15.858251                           12.809601       0.340583       1.983328                    0.999670      43.800956     116.974535       0.499446       0.405704      -1.138574      -0.029362      -0.041515       0.071930       0.088088       0.025712      -0.044329      -0.062668      -0.018170       0.163594      -0.054535      -0.054191       0.108727             19.741069      21.145100      -0.992843       1.721803      20.444211       2.434281      17.633894          -0.000001
           33              H      11.812771      -4.211458      18.083824       0.111183       1.197781 0.86029778E+01  0.84175503E+02                                 1.724971                            1.610641      -0.947787       2.428847                    0.998451       3.241449       8.444700       0.553591       1.130784      -0.747100      -0.024365      -0.025219       0.021872       0.041328       0.010046      -0.013076      -0.001612      -0.004601       0.025298      -0.018218      -0.000066       0.018285              1.789584       1.722278       0.500628      -0.163638       2.057456      -0.116229       1.589017          -0.000000
           34              H      12.436951      -2.399085      19.178992       0.120130       1.185211 0.87543144E+01  0.86405757E+02                                 1.748390                            1.652820      -0.896894       2.452800                    0.998991       3.258531       8.648350       0.530304       1.170201      -0.737510      -0.013729      -0.000876       0.031213       0.034110       0.009091      -0.012777      -0.001977      -0.008792       0.023385      -0.018149       0.000848       0.017301              1.799934       1.506564       0.112500      -0.160082       1.598528       0.239995       2.294709          -0.000000
           35              H      14.475434      -1.140791      16.088667       0.120639       1.206344 0.91284574E+01  0.91365859E+02                                 1.785350                            1.701261      -1.075064       2.368161                    0.997959       3.376844       9.129093       0.514688       1.188983      -0.732010       0.022404       0.023030      -0.019902       0.037794       0.013366      -0.010873       0.001047      -0.000720       0.036427      -0.021695       0.003387       0.018308              1.833855       1.665308       0.370577      -0.196966       2.150375      -0.117754       1.685884           0.000001
           36              H      13.873386      -3.142539      14.833561       0.125883       1.154613 0.83526361E+01  0.81321154E+02                                 1.699418                            1.601556      -0.951795       2.435536                    0.998698       3.198078       8.376900       0.546304       1.151575      -0.741910       0.014532      -0.005741      -0.039435       0.042418       0.006825      -0.012054      -0.002310      -0.001653       0.029078      -0.014711      -0.002942       0.017653              1.743681       1.438824       0.035937      -0.203739       1.606918       0.274829       2.185300          -0.000000
           37              H      12.051822       0.446205      16.663359       0.133376       1.097765 0.80472604E+01  0.77806133E+02                                 1.666405                            1.591040      -0.865940       2.483134                    0.999293       3.127713       8.227682       0.537026       1.179628      -0.735713      -0.035373      -0.020073      -0.003290       0.040805       0.010465       0.010117      -0.010453       0.012752      -0.006899      -0.021581       0.006737       0.014844              1.711583       1.837056       0.380290       0.109443       1.904860      -0.061761       1.392832           0.000001
           38              H      10.420556     -10.035108      19.073270       0.120506       1.217777 0.86792752E+01  0.85127741E+02                                 1.749155                            1.623777      -0.907047       2.452175                    0.998804       3.208353       8.374392       0.548173       1.139202      -0.745558      -0.010974       0.036364       0.009941       0.039263      -0.009161      -0.007772       0.005529      -0.024577       0.021445      -0.020150       0.002348       0.017802              1.809800       1.479363      -0.344984      -0.107008       2.337142       0.117442       1.612893          -0.000001
           39              H      10.588774     -11.867803      20.518133       0.101368       1.292115 0.97724525E+01  0.99589177E+02                                 1.876858                            1.764059      -0.991843       2.391911                    0.998233       3.503632       9.587814       0.503319       1.194137      -0.730512      -0.015137       0.003601       0.030589       0.034319      -0.012457      -0.009178       0.003653      -0.013724       0.024250      -0.019684       0.002209       0.017475              1.957680       1.605574      -0.049340      -0.396177       1.797860      -0.108783       2.469607           0.000000
           40              H       1.051529      17.112746      17.934730       0.121735       1.231876 0.93179956E+01  0.93865169E+02                                 1.819010                            1.727253      -1.100616       2.355007                    0.997896       3.403673       9.270537       0.506411       1.200662      -0.729276       0.008534      -0.034813      -0.010169       0.037258      -0.006107      -0.010973       0.005603      -0.024903       0.022653      -0.020992       0.002987       0.018005              1.865343       1.583776      -0.382961      -0.071398       2.251014       0.112248       1.761238           0.000001
           41              H       0.907657      19.050299      16.275713       0.113264       1.216881 0.87979123E+01  0.87015442E+02                                 1.768605                            1.648860      -1.061765       2.367559                    0.998114       3.369092       8.975069       0.534405       1.158828      -0.738706       0.016179      -0.002241      -0.039255       0.042518      -0.010083      -0.012855       0.006384      -0.011029       0.028337      -0.018898      -0.002262       0.021160              1.845482       1.484790      -0.072916      -0.276740       1.619275      -0.117934       2.432382           0.000001
           42              H       2.970525      18.047120      20.203679       0.149654       1.075464 0.75898028E+01  0.72348199E+02                                 1.651344                            1.552574      -0.853666       2.500800                    0.999632       3.013662       7.882572       0.539515       1.190983      -0.733639       0.006818       0.039373      -0.004789       0.040245       0.004811      -0.001443      -0.001787      -0.006074      -0.055191      -0.018557       0.003517       0.015041              1.700191       1.512143      -0.130777       0.047033       2.262144      -0.137740       1.326285           0.000001
           43              H     -18.974860      17.558838      22.578350       0.111193       1.200781 0.86288716E+01  0.84488983E+02                                 1.727959                            1.613208      -0.947791       2.428855                    0.998453       3.241746       8.447391       0.553098       1.130987      -0.747096      -0.015651      -0.031373      -0.021869       0.041321       0.009263      -0.002835       0.012874      -0.009059       0.025257      -0.018220      -0.000072       0.018291              1.792806       1.708555       0.496193       0.055162       2.078264       0.193531       1.591600          -0.000000
           44              H     -17.474209      18.751418      21.483182       0.120079       1.188898 0.87875361E+01  0.86813798E+02                                 1.752278                            1.656222      -0.897003       2.452737                    0.998990       3.259569       8.654440       0.529643       1.170580      -0.737468       0.003762      -0.013231      -0.031214       0.034111       0.009855      -0.002353       0.012705      -0.004607       0.023358      -0.018143       0.000827       0.017316              1.804078       1.520692       0.116845      -0.280701       1.590822       0.071176       2.300719          -0.000000
           45              H      -5.900675     -10.208780      24.573507       0.120635       1.216510 0.92224501E+01  0.92530513E+02                                 1.795578                            1.710343      -1.075155       2.368109                    0.997958       3.378399       9.140232       0.513235       1.189464      -0.732038       0.014245       0.028791       0.019902       0.037788       0.010653      -0.004586       0.009904      -0.016186       0.036492      -0.021705       0.003388       0.018318              1.844710       1.874685       0.445011       0.045830       1.964168       0.227144       1.695276           0.000001
           46              H      -7.587247     -11.443616      25.828613       0.125880       1.154221 0.83483379E+01  0.81256578E+02                                 1.697865                            1.600228      -0.951625       2.435616                    0.998699       3.197052       8.368913       0.547082       1.150258      -0.742234      -0.010255       0.011789       0.039439       0.042421       0.005821      -0.001818       0.012166      -0.007303       0.029092      -0.014711      -0.002977       0.017687              1.742015       1.564285       0.080643      -0.326545       1.478823       0.100303       2.182938          -0.000000
           47              H      -3.596585     -11.964805      23.998815       0.133374       1.095531 0.80276198E+01  0.77576931E+02                                 1.664587                            1.589397      -0.865957       2.483140                    0.999293       3.127870       8.228817       0.537095       1.180074      -0.735566      -0.007136      -0.040035       0.003298       0.040800       0.004143       0.013250      -0.006042      -0.023081      -0.006918      -0.021606       0.006765       0.014841              1.709664       1.656437       0.316459       0.094492       2.081073      -0.082513       1.391481           0.000001
           48              H       9.198896      14.305029      21.588904       0.120498       1.215046 0.86572919E+01  0.84878544E+02                                 1.748002                            1.622793      -0.906996       2.452195                    0.998804       3.209085       8.381172       0.547665       1.140711      -0.745133       0.037945       0.001783      -0.009941       0.039266       0.000618      -0.007811       0.005508       0.030706       0.021562      -0.020215       0.002380       0.017835              1.808571       2.456648       0.001210      -0.146294       1.357136       0.061687       1.611929          -0.000001
           49              H       7.414922      13.852707      20.144041       0.101352       1.287138 0.97256633E+01  0.98984895E+02                                 1.870693                            1.758689      -0.992146       2.391723                    0.998234       3.502199       9.575006       0.504622       1.192588      -0.730812       0.008496      -0.013062      -0.030620       0.034357      -0.005363      -0.006521       0.007432       0.026225       0.024481      -0.019660       0.002182       0.017478              1.950972       1.801633       0.021944      -0.029340       1.591220       0.407538       2.460062           0.000000
           50              H       4.716864      14.521020      22.727444       0.121735       1.227166 0.92735091E+01  0.93300443E+02                                 1.813388                            1.722268      -1.100574       2.355012                    0.997898       3.402095       9.258870       0.507549       1.199468      -0.729495      -0.035690      -0.003561       0.010200       0.037289       0.003104      -0.008918       0.008467       0.027023       0.022584      -0.020975       0.003009       0.017967              1.859419       2.408796      -0.087703      -0.128841       1.413633       0.029717       1.755827           0.000001
           51              H       6.591587      15.031252      24.386461       0.113264       1.216146 0.87919431E+01  0.86946550E+02                                 1.768188                            1.648507      -1.061838       2.367510                    0.998112       3.369708       8.977854       0.534331       1.159119      -0.738618      -0.007499       0.014501       0.039256       0.042516      -0.004361      -0.010291       0.010013       0.021256       0.028302      -0.018908      -0.002241       0.021149              1.845026       1.649847      -0.014450       0.018918       1.453641       0.300090       2.431589           0.000001
           52              H       4.958112      16.641681      20.458495       0.149660       1.067372 0.75205867E+01  0.71526370E+02                                 1.642156                            1.544630      -0.853819       2.500723                    0.999631       3.011815       7.869538       0.541331       1.189675      -0.733820       0.034863       0.019564       0.004784       0.040263       0.005704       0.001184       0.001961      -0.001273      -0.055205      -0.018561       0.003470       0.015092              1.690391       2.245892       0.132590       0.144158       1.505219       0.001521       1.320061           0.000001
           53              H       1.746486      -5.375805      25.630724       0.111196       1.197804 0.86030610E+01  0.84177392E+02                                 1.725094                            1.610722      -0.947852       2.428838                    0.998452       3.241387       8.444878       0.553534       1.130888      -0.747075       0.037857       0.015669      -0.005335       0.041317       0.001837      -0.008654       0.004670       0.017510      -0.043288      -0.018212      -0.000066       0.018278              1.789721       2.044022       0.453873      -0.059456       1.963071       0.031136       1.362071          -0.000001
           54              H       1.578260      -7.510579      25.093983       0.120131       1.183259 0.87362038E+01  0.86175887E+02                                 1.745645                            1.650433      -0.896837       2.452822                    0.998991       3.257566       8.641101       0.531054       1.169242      -0.737717       0.030479      -0.010965      -0.010714       0.034117       0.002230      -0.006935       0.006288       0.017537      -0.041705      -0.018136       0.000836       0.017300              1.797000       1.986737      -0.326268      -0.215934       1.975057       0.159802       1.429206          -0.000000
           55              H      -2.217635      -7.526221      26.031924       0.120655       1.206299 0.91277967E+01  0.91355190E+02                                 1.785064                            1.701004      -1.075049       2.368165                    0.997958       3.376816       9.128030       0.514829       1.188710      -0.732072      -0.034569      -0.014419       0.005009       0.037788      -0.000773      -0.010111       0.002130       0.012073      -0.056237      -0.021652       0.003359       0.018293              1.833545       2.100805       0.377297      -0.015116       1.922452       0.139379       1.477379           0.000001
           56              H      -2.098101      -5.183291      26.696073       0.125894       1.153508 0.83428542E+01  0.81203847E+02                                 1.698396                            1.600651      -0.951769       2.435552                    0.998699       3.197586       8.375053       0.546429       1.151622      -0.741887      -0.034341       0.019738       0.015166       0.042413      -0.000732      -0.007807       0.003718       0.019342      -0.034758      -0.014750      -0.002937       0.017687              1.742601       1.883286      -0.318403      -0.226355       1.884345       0.242334       1.460174          -0.000000
           57              H      -1.688664      -7.773530      23.136777       0.133382       1.094977 0.80233574E+01  0.77534240E+02                                 1.664746                            1.589531      -0.865792       2.483214                    0.999295       3.128576       8.233645       0.536730       1.180900      -0.735354       0.018551       0.031958      -0.017284       0.040794       0.006184       0.006222      -0.016006       0.001352      -0.019772      -0.021599       0.006762       0.014836              1.709840       1.661745       0.394777       0.047227       1.968040      -0.149393       1.499735           0.000001
           58              H      16.830399      14.242229       0.748184       0.120515       1.221156 0.87098655E+01  0.85523947E+02                                 1.754715                            1.628498      -0.907152       2.452133                    0.998802       3.210377       8.391118       0.546305       1.141811      -0.744949      -0.005379      -0.024807      -0.029945       0.039256      -0.007207       0.000703       0.017528       0.005095       0.002851      -0.020241       0.002404       0.017837              1.815785       1.623419       0.042135       0.174066       1.725924       0.516332       2.098012          -0.000001
           59              H      18.817999      14.550561       1.943652       0.101328       1.290371 0.97566996E+01  0.99390980E+02                                 1.875093                            1.762542      -0.992085       2.391742                    0.998234       3.503946       9.587623       0.503564       1.194008      -0.730513       0.028325      -0.012958      -0.014478       0.034348      -0.009392      -0.001718       0.014190       0.011563       0.016188      -0.019652       0.002202       0.017450              1.955755       2.505452      -0.262494      -0.150651       1.647169       0.237518       1.714645           0.000000
           60              H      17.293025      16.868467       4.532477       0.121695       1.229534 0.92954663E+01  0.93577077E+02                                 1.816016                            1.724567      -1.100795       2.354890                    0.997894       3.403031       9.264310       0.507093       1.199831      -0.729437       0.005242       0.025098       0.027095       0.037303      -0.005474      -0.001978       0.018272       0.007625      -0.006489      -0.020973       0.003010       0.017963              1.862208       1.679797      -0.060787       0.154394       1.743514       0.430947       2.163313           0.000001
           61              H      15.073022      16.602392       3.296347       0.113257       1.215384 0.87847334E+01  0.86852592E+02                                 1.766965                            1.647440      -1.061827       2.367527                    0.998112       3.368946       8.973019       0.534724       1.158569      -0.738747      -0.036389       0.016537       0.014495       0.042518      -0.009531      -0.006639       0.015176       0.011450       0.008860      -0.018891      -0.002256       0.021146              1.843697       2.362240      -0.350944      -0.078209       1.571845       0.162542       1.597007           0.000001
           62              H      18.065481      14.030988       5.559875       0.149652       1.069470 0.75375215E+01  0.71717190E+02                                 1.643501                            1.545770      -0.853645       2.500794                    0.999632       3.011717       7.867129       0.541525       1.188756      -0.734070      -0.024756      -0.026722      -0.017175       0.040273       0.016417       0.000627       0.001183      -0.006768       0.010847      -0.018573       0.003469       0.015104              1.691832       1.586701       0.291219       0.322960       1.613162       0.254110       1.875634           0.000001
           63              H      16.482972       7.679986      15.031450       0.111200       1.199445 0.86168649E+01  0.84338182E+02                                 1.726164                            1.611664      -0.947961       2.428775                    0.998452       3.241126       8.442845       0.553605       1.130396      -0.747228       0.002152       0.040914       0.005331       0.041316      -0.004088      -0.007262       0.006574      -0.015949      -0.043340      -0.018201      -0.000083       0.018284              1.790869       1.687903       0.327978      -0.049242       2.321929       0.045692       1.362775          -0.000000
           64              H      14.526368       6.809807      15.568191       0.120140       1.188356 0.87829687E+01  0.86760430E+02                                 1.751988                            1.655982      -0.896680       2.452927                    0.998991       3.259237       8.654135       0.529571       1.170850      -0.737400      -0.020492       0.025049       0.010690       0.034083      -0.003732      -0.008201       0.004447      -0.016477      -0.041838      -0.018144       0.000838       0.017306              1.803762       2.190568      -0.259017      -0.224019       1.787027       0.151207       1.433691          -0.000000
           65              H      15.776893       3.225767      14.630250       0.120624       1.215946 0.92171256E+01  0.92459998E+02                                 1.794645                            1.709553      -1.074849       2.368265                    0.997958       3.377877       9.136767       0.513508       1.189052      -0.732131      -0.002085      -0.037396      -0.004991       0.037785      -0.004421      -0.005370       0.008811      -0.008412      -0.056372      -0.021682       0.003362       0.018320              1.843691       1.714141       0.239600      -0.137701       2.332664      -0.032527       1.484269           0.000001
           66              H      17.945978       4.119421      13.966101       0.125878       1.156008 0.83643564E+01  0.81454977E+02                                 1.700195                            1.602254      -0.951772       2.435549                    0.998699       3.197513       8.373466       0.546461       1.150963      -0.742089       0.030064      -0.025788      -0.015169       0.042414      -0.006654      -0.006090       0.006131      -0.014129      -0.034745      -0.014737      -0.002955       0.017692              1.744490       2.086940      -0.247692      -0.304496       1.684966       0.132836       1.461563          -0.000000
           67              H      15.367443       3.642105      17.525397       0.133360       1.103038 0.80956845E+01  0.78397638E+02                                 1.672957                            1.596873      -0.865864       2.483176                    0.999294       3.129789       8.241624       0.535474       1.181186      -0.735415       0.023943       0.028144       0.017280       0.040792       0.004382       0.017167      -0.000551      -0.008795      -0.019781      -0.021600       0.006766       0.014833              1.718550       1.694428       0.406754       0.157903       1.954570       0.005314       1.506652           0.000001
           68              H      18.884465      12.789949      12.805874       0.120505       1.213356 0.86418328E+01  0.84679183E+02                                 1.745279                            1.620456      -0.906999       2.452192                    0.998804       3.207986       8.372725       0.548574       1.139462      -0.745425      -0.021609      -0.013337       0.029951       0.039267      -0.007180      -0.016256      -0.006468       0.005190       0.002793      -0.020171       0.002348       0.017823              1.805650       1.679127       0.064421      -0.425057       1.652445      -0.333132       2.085378          -0.000001
           69              H      18.512622      14.766633      11.610406       0.101361       1.284441 0.97008010E+01  0.98667352E+02                                 1.867659                            1.756073      -0.991988       2.391800                    0.998236       3.501349       9.569129       0.505163       1.192089      -0.730899      -0.021673       0.022385       0.014478       0.034358      -0.010970      -0.013954      -0.003074       0.002937       0.016106      -0.019645       0.002153       0.017492              1.947651       1.899815      -0.470692      -0.272465       2.235002       0.062584       1.708135           0.000000
           70              H      21.206253      14.101450       9.021581       0.121728       1.226813 0.92696311E+01  0.93245213E+02                                 1.812438                            1.721423      -1.100627       2.354980                    0.997897       3.401592       9.254601       0.507923       1.198793      -0.729649       0.021903       0.013304      -0.027082       0.037285      -0.006650      -0.017880      -0.004212       0.000986      -0.006516      -0.020955       0.002989       0.017967              1.858389       1.771125      -0.027160      -0.353664       1.645546      -0.288230       2.158497           0.000001
           71              H      21.695404      11.919741      10.257711       0.113275       1.215731 0.87876862E+01  0.86888059E+02                                 1.767283                            1.647715      -1.061697       2.367585                    0.998114       3.368668       8.972256       0.534687       1.158566      -0.738756       0.027724      -0.028783      -0.014494       0.042511      -0.011006      -0.016512       0.001210       0.003085       0.008839      -0.018873      -0.002266       0.021140              1.844038       1.880598      -0.521533      -0.179361       2.054266       0.019580       1.597251           0.000001
           72              H      18.273552      13.883894       7.994183       0.149644       1.071043 0.75523220E+01  0.71907576E+02                                 1.646770                            1.548610      -0.853696       2.500767                    0.999631       3.013167       7.878753       0.540228       1.190790      -0.733610      -0.016928      -0.032235       0.017172       0.040256       0.014855      -0.000827      -0.000913      -0.015396       0.010901      -0.018551       0.003508       0.015043              1.695317       1.429783       0.235615      -0.132364       1.776458      -0.390473       1.879710           0.000001
           73              H       0.746053       2.116192      21.713601       0.111196       1.197804 0.86030648E+01  0.84177437E+02                                 1.725094                            1.610722      -0.947852       2.428838                    0.998452       3.241387       8.444878       0.553534       1.130888      -0.747075      -0.024361       0.031540       0.010903       0.041317      -0.016355      -0.002148      -0.003661      -0.013708      -0.002153      -0.018212      -0.000066       0.018278              1.789722       1.722424      -0.392125      -0.351789       1.806951       0.261005       1.839790          -0.000000
           74              H       1.370205       2.158429      19.596457       0.120131       1.183258 0.87361975E+01  0.86175811E+02                                 1.745645                            1.650433      -0.896837       2.452822                    0.998991       3.257566       8.641101       0.531054       1.169242      -0.737717      -0.013739       0.027470      -0.014853       0.034117      -0.015609      -0.001457      -0.002145      -0.015973       0.001821      -0.018136       0.000836       0.017300              1.796999       1.504440      -0.194390      -0.017334       1.909569      -0.420340       1.976990          -0.000000
           75              H       3.408694      -1.147014      20.051873       0.120655       1.206300 0.91278016E+01  0.91355250E+02                                 1.785064                            1.701004      -1.075049       2.368165                    0.997958       3.376816       9.128030       0.514829       1.188710      -0.732072       0.022410      -0.028742      -0.009982       0.037788      -0.016089      -0.006102      -0.008229      -0.013185      -0.001017      -0.021652       0.003359       0.018293              1.833546       1.665054      -0.355796      -0.222389       1.903691       0.259929       1.931892           0.000001
           76              H       2.806677      -1.233071      22.412990       0.125894       1.153508 0.83428555E+01  0.81203870E+02                                 1.698397                            1.600652      -0.951769       2.435552                    0.998699       3.197586       8.375056       0.546429       1.151623      -0.741886       0.014525      -0.031288       0.024677       0.042413      -0.013881       0.000118      -0.004771      -0.014005      -0.007757      -0.014750      -0.002937       0.017687              1.742602       1.438046      -0.194246       0.070715       1.801589      -0.387514       1.988173          -0.000000
           77              H       0.985059      -1.442829      18.390146       0.133382       1.094977 0.80233533E+01  0.77534192E+02                                 1.664746                            1.589531      -0.865791       2.483214                    0.999295       3.128576       8.233645       0.536730       1.180900      -0.735354      -0.035361       0.007174       0.019034       0.040794       0.003546      -0.014128       0.003985       0.001471      -0.040633      -0.021599       0.006762       0.014836              1.709840       1.835159      -0.095175      -0.383442       1.572770       0.252107       1.721590           0.000001
           78              H      -0.646101       5.884946      26.262343       0.120515       1.221156 0.87098612E+01  0.85523893E+02                                 1.754715                            1.628497      -0.907151       2.452133                    0.998802       3.210377       8.391117       0.546306       1.141811      -0.744949      -0.010963      -0.009581      -0.036456       0.039256      -0.002159       0.011848      -0.002058      -0.018746       0.039449      -0.020241       0.002404       0.017837              1.815785       1.483619       0.080254       0.354139       1.697641       0.256221       2.266094          -0.000001
           79              H      10.588774      23.703126       0.018976       0.101328       1.290372 0.97567042E+01  0.99391036E+02                                 1.875093                            1.762542      -0.992085       2.391742                    0.998234       3.503947       9.587626       0.503564       1.194008      -0.730513      -0.015154       0.024685      -0.018460       0.034348      -0.001730       0.015351      -0.004111      -0.014490       0.021834      -0.019652       0.002202       0.017450              1.955756       1.604189      -0.317864       0.240401       2.393347      -0.236018       1.869732           0.000000
           80              H      12.118219      22.626383       3.320744       0.121695       1.229531 0.92954438E+01  0.93576794E+02                                 1.816014                            1.724565      -1.100793       2.354891                    0.997894       3.403028       9.264299       0.507093       1.199831      -0.729437       0.008545       0.008581       0.035283       0.037303      -0.006439       0.010756      -0.002275      -0.019194       0.039706      -0.020973       0.003010       0.017963              1.862206       1.581418       0.129322       0.366353       1.783535       0.155566       2.221664           0.000001
           81              H      11.974336      20.220848       2.472260       0.113257       1.215384 0.87847366E+01  0.86852627E+02                                 1.766964                            1.647440      -1.061827       2.367527                    0.998112       3.368947       8.973020       0.534725       1.158568      -0.738747       0.016169      -0.032880       0.021569       0.042518      -0.006101       0.015158      -0.006917      -0.011966       0.025440      -0.018891      -0.002256       0.021146              1.843697       1.483599      -0.202905       0.201240       2.328593      -0.292691       1.718899           0.000001
           82              H      14.037189      24.124145       1.377092       0.149652       1.069471 0.75375283E+01  0.71717272E+02                                 1.643502                            1.545771      -0.853645       2.500793                    0.999632       3.011717       7.867130       0.541525       1.188756      -0.734070       0.006825      -0.023845      -0.031729       0.040273      -0.003676      -0.003453       0.014191       0.015293       0.009331      -0.018573       0.003469       0.015104              1.691834       1.505317       0.105313       0.089053       1.671342       0.470261       1.898842           0.000001
           83              H      -7.908206      26.424805       0.612643       0.111200       1.199446 0.86168700E+01  0.84338239E+02                                 1.726164                            1.611664      -0.947961       2.428775                    0.998452       3.241127       8.442846       0.553606       1.130396      -0.747228      -0.015652      -0.003252       0.038098       0.041316      -0.007066      -0.006612      -0.009944      -0.003980       0.040441      -0.018201      -0.000083       0.018284              1.790869       1.706740      -0.199972      -0.456501       1.544149       0.113759       2.121718          -0.000000
           84              H      -6.407561      24.880067       0.127408       0.120140       1.188356 0.87829660E+01  0.86760400E+02                                 1.751988                            1.655982      -0.896680       2.452927                    0.998991       3.259237       8.654136       0.529571       1.170850      -0.737400       0.003751      -0.020409       0.027038       0.034083      -0.006978      -0.007363      -0.010380      -0.000606       0.035321      -0.018144       0.000838       0.017306              1.803762       1.520447      -0.301422       0.039141       2.061197      -0.342888       1.829643          -0.000000
           85              H     -16.967367      10.735102      23.662674       0.120624       1.215946 0.92171279E+01  0.92460023E+02                                 1.794645                            1.709553      -1.074849       2.368265                    0.997958       3.377877       9.136766       0.513508       1.189051      -0.732131       0.014248       0.002826      -0.034881       0.037785      -0.009287      -0.006899      -0.009348      -0.015220       0.039403      -0.021682       0.003362       0.018320              1.843691       1.873627      -0.182665      -0.407903       1.565043       0.002849       2.092404           0.000001
           86              H     -18.653933      12.439478      24.104537       0.125878       1.156008 0.83643584E+01  0.81455004E+02                                 1.700196                            1.602254      -0.951772       2.435549                    0.998699       3.197513       8.373467       0.546461       1.150964      -0.742089      -0.010250       0.028264      -0.029918       0.042414      -0.004503      -0.004150      -0.010809      -0.004949       0.036168      -0.014737      -0.002955       0.017692              1.744490       1.566341      -0.323916       0.093669       1.922974      -0.355885       1.744156          -0.000000
           87              H     -14.663253      11.115434      25.470786       0.133360       1.103039 0.80956891E+01  0.78397692E+02                                 1.672958                            1.596873      -0.865864       2.483176                    0.999294       3.129789       8.241624       0.535474       1.181186      -0.735415      -0.007139       0.022871       0.033013       0.040792       0.009406      -0.010219       0.009517      -0.017058       0.010937      -0.021600       0.006766       0.014833              1.718550       1.664836      -0.077087      -0.324091       1.643619       0.342787       1.847196           0.000001
           88              H      20.265594      27.194855       3.925255       0.120505       1.213357 0.86418417E+01  0.84679294E+02                                 1.745280                            1.620457      -0.906999       2.452191                    0.998804       3.207989       8.372735       0.548574       1.139462      -0.745425       0.037945      -0.009505       0.003425       0.039267      -0.007087       0.003362      -0.014027       0.015833      -0.022992      -0.020171       0.002348       0.017823              1.805651       2.452096      -0.127040       0.071941       1.492679      -0.140807       1.472178          -0.000001
           89              H      18.481635      26.169739       5.039399       0.101361       1.284440 0.97007892E+01  0.98667207E+02                                 1.867658                            1.756072      -0.991987       2.391801                    0.998236       3.501348       9.569127       0.505163       1.192089      -0.730899       0.008493      -0.019985       0.026625       0.034358      -0.002976       0.007931      -0.014673       0.013637      -0.013303      -0.019645       0.002153       0.017492              1.947650       1.798723      -0.036361      -0.004301       1.886739      -0.578374       2.157488           0.000000
           90              H      15.783552      28.072857       3.168939       0.121728       1.226815 0.92696474E+01  0.93245427E+02                                 1.812441                            1.721426      -1.100628       2.354979                    0.997897       3.401594       9.254612       0.507922       1.198794      -0.729648      -0.035684       0.010615      -0.002019       0.037285      -0.009273       0.001785      -0.014959       0.015743      -0.011237      -0.020955       0.002988       0.017967              1.858392       2.407326      -0.067777       0.140315       1.643680      -0.162896       1.524170           0.000001
           91              H      17.658258      29.254480       1.897568       0.113275       1.215731 0.87876839E+01  0.86888029E+02                                 1.767283                            1.647715      -1.061697       2.367585                    0.998114       3.368668       8.972255       0.534687       1.158566      -0.738756      -0.007507       0.026751      -0.032174       0.042511      -0.006735       0.008933      -0.015708       0.011322      -0.001432      -0.018873      -0.002266       0.021140              1.844038       1.648950       0.023531       0.003103       1.926192      -0.573082       1.956972           0.000001
           92              H      16.024791      25.047552       2.466839       0.149644       1.071042 0.75523110E+01  0.71907446E+02                                 1.646769                            1.548609      -0.853694       2.500768                    0.999631       3.013166       7.878749       0.540228       1.190790      -0.733610       0.034859      -0.005630      -0.019331       0.040256      -0.001777      -0.005499       0.011263       0.021516       0.013585      -0.018551       0.003508       0.015043              1.695315       2.253451       0.058770      -0.187879       1.368382       0.079807       1.464113           0.000001
           93              H      -9.320269       9.234147      18.948573       0.111183       1.197781 0.86029764E+01  0.84175493E+02                                 1.724972                            1.610641      -0.947798       2.428842                    0.998451       3.241450       8.444705       0.553591       1.130785      -0.747100       0.037868      -0.012455      -0.010904       0.041328      -0.008391       0.002744       0.003264       0.031250      -0.002173      -0.018218      -0.000066       0.018285              1.789584       2.043792      -0.278354      -0.363275       1.485266       0.244641       1.839693          -0.000000
           94              H      -9.488467       9.836722      21.065717       0.120130       1.185214 0.87543471E+01  0.86406155E+02                                 1.748393                            1.652823      -0.896915       2.452790                    0.998990       3.258535       8.648363       0.530304       1.170200      -0.737511       0.030474      -0.003788       0.014848       0.034110      -0.007121       0.001552       0.002124       0.032050       0.001832      -0.018149       0.000848       0.017301              1.799936       1.990186      -0.023902       0.391555       1.429214       0.156878       1.980410          -0.000000
           95              H     -13.284368      10.656820      20.610301       0.120639       1.206343 0.91284501E+01  0.91365771E+02                                 1.785349                            1.701261      -1.075064       2.368161                    0.997959       3.376842       9.129088       0.514688       1.188984      -0.732010      -0.034574       0.011539       0.009994       0.037794      -0.008372       0.005736       0.008539       0.030507      -0.001023      -0.021695       0.003387       0.018308              1.833855       2.101132      -0.201778      -0.319287       1.468154       0.123060       1.932280           0.000001
           96              H     -13.164865      10.060502      18.249184       0.125882       1.154614 0.83526398E+01  0.81321198E+02                                 1.699419                            1.601557      -0.951796       2.435536                    0.998698       3.198078       8.376900       0.546303       1.151575      -0.741910      -0.034337       0.003274      -0.024689       0.042418      -0.006393       0.004548       0.001485       0.028252      -0.007777      -0.014711      -0.002942       0.017653              1.743681       1.884468      -0.036856       0.389263       1.357060       0.062587       1.989517          -0.000000
           97              H     -12.755375       8.273220      22.272028       0.133376       1.097765 0.80472580E+01  0.77806110E+02                                 1.666405                            1.591040      -0.865940       2.483134                    0.999293       3.127713       8.227684       0.537025       1.179629      -0.735712       0.018567      -0.030955      -0.019029       0.040805       0.002272      -0.008440       0.011994      -0.005607      -0.040641      -0.021581       0.006738       0.014844              1.711583       1.663450      -0.156739      -0.366167       1.747927       0.277902       1.723372           0.000001
           98              H      -5.303063       9.177761      14.399831       0.120506       1.217777 0.86792664E+01  0.85127630E+02                                 1.749154                            1.623776      -0.907046       2.452175                    0.998804       3.208352       8.374387       0.548173       1.139202      -0.745558      -0.005367      -0.013538       0.036462       0.039263       0.004178       0.005907      -0.010448       0.017181       0.039333      -0.020150       0.002348       0.017802              1.809798       1.618421       0.128981      -0.122883       1.553183      -0.417084       2.257791          -0.000001
           99              H      -3.315474      10.058892      13.535082       0.101368       1.292115 0.97724509E+01  0.99589154E+02                                 1.876858                            1.764059      -0.991843       2.391911                    0.998233       3.503632       9.587813       0.503319       1.194137      -0.730512       0.028324      -0.006042       0.018413       0.034319       0.003222       0.008996      -0.013129       0.013446       0.021897      -0.019684       0.002209       0.017475              1.957680       2.508218       0.000697       0.303225       1.493239      -0.148218       1.871583           0.000000
          100              H      -4.840492      11.141896      10.233314       0.121735       1.231877 0.93180079E+01  0.93865330E+02                                 1.819011                            1.727255      -1.100618       2.355006                    0.997896       3.403676       9.270549       0.506411       1.200663      -0.729276       0.005263       0.010912      -0.035233       0.037258       0.001020       0.005774      -0.009388       0.023046       0.039741      -0.020992       0.002987       0.018006              1.865344       1.682464       0.164535      -0.024582       1.687783      -0.398328       2.225785           0.000001
          101              H      -7.060484      10.204422      11.081798       0.113264       1.216880 0.87978961E+01  0.87015246E+02                                 1.768604                            1.648859      -1.061765       2.367559                    0.998114       3.369089       8.975061       0.534405       1.158829      -0.738706      -0.036389       0.004295      -0.021568       0.042518      -0.000969       0.011596      -0.011980       0.016984       0.025450      -0.018898      -0.002261       0.021160              1.845481       2.364918       0.107961       0.343520       1.451115      -0.092287       1.720411           0.000001
          102              H      -4.068010      13.450406      12.176966       0.149654       1.075463 0.75898018E+01  0.72348190E+02                                 1.651344                            1.552574      -0.853666       2.500800                    0.999632       3.013661       7.882570       0.539515       1.190983      -0.733639      -0.024743      -0.001517       0.031703       0.040245      -0.007668      -0.014496      -0.001472      -0.007347       0.009090      -0.018557       0.003517       0.015041              1.700191       1.594230       0.135141      -0.417080       1.597441      -0.242642       1.908903           0.000001
          103              H       5.416137      -6.473046      12.941415       0.111193       1.200782 0.86288773E+01  0.84489053E+02                                 1.727960                            1.613208      -0.947791       2.428855                    0.998453       3.241746       8.447392       0.553098       1.130988      -0.747096       0.002150      -0.015840      -0.038104       0.041321      -0.004260       0.007174       0.009542       0.012007       0.040483      -0.018220      -0.000072       0.018291              1.792807       1.689669      -0.206998      -0.259875       1.564549       0.393160       2.124204          -0.000000
          104              H       3.459539      -5.573121      13.426650       0.120079       1.188899 0.87875383E+01  0.86813826E+02                                 1.752279                            1.656222      -0.897004       2.452737                    0.998990       3.259569       8.654441       0.529643       1.170581      -0.737468      -0.020503      -0.003258      -0.027066       0.034111      -0.005217       0.007364       0.010408       0.009251       0.035271      -0.018143       0.000827       0.017316              1.804078       2.191026      -0.064521       0.336417       1.391280       0.077408       1.829930          -0.000000
          105              H       4.710112      -4.593347      16.999500       0.120635       1.216509 0.92224468E+01  0.92530467E+02                                 1.795577                            1.710342      -1.075155       2.368109                    0.997958       3.378399       9.140230       0.513235       1.189463      -0.732038      -0.002070       0.014378       0.034885       0.037788      -0.002448       0.006503       0.009653       0.023529       0.039378      -0.021705       0.003388       0.018318              1.844709       1.715010      -0.239264      -0.138794       1.725459       0.384004       2.093657           0.000001
          106              H       6.879191      -5.615348      16.557637       0.125880       1.154221 0.83483400E+01  0.81256606E+02                                 1.697865                            1.600229      -0.951625       2.435616                    0.998699       3.197052       8.368914       0.547082       1.150258      -0.742234       0.030063      -0.000248       0.029928       0.042421      -0.001936       0.008805       0.007496       0.009479       0.036186      -0.014711      -0.002977       0.017687              1.742016       2.083614      -0.139510       0.365880       1.400723       0.030259       1.741710          -0.000000
          107              H       4.300638      -2.294263      15.191388       0.133374       1.095531 0.80276209E+01  0.77576944E+02                                 1.664588                            1.589397      -0.865957       2.483140                    0.999293       3.127870       8.228817       0.537095       1.180074      -0.735566       0.023944       0.000896      -0.033023       0.040800       0.012676      -0.012376       0.006457       0.001451       0.011133      -0.021606       0.006765       0.014841              1.709664       1.685692      -0.066051      -0.427522       1.606076       0.189649       1.837223           0.000001
          108              H      -3.249060      20.346122       9.628803       0.120498       1.215046 0.86572897E+01  0.84878515E+02                                 1.748002                            1.622793      -0.906996       2.452195                    0.998804       3.209084       8.381168       0.547665       1.140711      -0.745133      -0.021605       0.032608      -0.003426       0.039266      -0.010491       0.014389       0.001513      -0.003456      -0.022928      -0.020215       0.002380       0.017835              1.808570       1.681691      -0.401285       0.157131       2.269766      -0.020918       1.474254          -0.000001
          109              H      -3.620919      18.322464       8.514659       0.101352       1.287138 0.97256705E+01  0.98984985E+02                                 1.870694                            1.758690      -0.992146       2.391723                    0.998234       3.502200       9.575009       0.504622       1.192587      -0.730812      -0.021676       0.001348      -0.026622       0.034357      -0.006595       0.016488      -0.002555      -0.006885      -0.013256      -0.019660       0.002182       0.017478              1.950972       1.902982      -0.000549       0.545377       1.788577       0.197415       2.161358           0.000000
          110              H      -0.927262      16.413085      10.385119       0.121734       1.227169 0.92735344E+01  0.93300744E+02                                 1.813389                            1.722269      -1.100566       2.355014                    0.997898       3.402100       9.258880       0.507549       1.199466      -0.729496       0.021903      -0.030111       0.002016       0.037289      -0.012164       0.014707       0.003321      -0.000594      -0.011226      -0.020975       0.003009       0.017966              1.859420       1.772032      -0.292858       0.200499       2.281311      -0.078002       1.524916           0.000001
          111              H      -0.438095      18.574471      11.656490       0.113264       1.216146 0.87919483E+01  0.86946619E+02                                 1.768189                            1.648508      -1.061837       2.367510                    0.998112       3.369709       8.977859       0.534331       1.159119      -0.738618       0.027717       0.001845       0.032186       0.042516      -0.008800       0.017810      -0.003167      -0.000360      -0.001436      -0.018908      -0.002241       0.021149              1.845026       1.881569       0.105533       0.541728       1.695506       0.188286       1.958003           0.000001
          112              H      -3.859954      15.632117      11.087219       0.149660       1.067373 0.75205939E+01  0.71526455E+02                                 1.642157                            1.544631      -0.853820       2.500723                    0.999631       3.011815       7.869539       0.541331       1.189675      -0.733820      -0.016937       0.030990       0.019335       0.040263      -0.008210      -0.012448       0.001466      -0.014508       0.013428      -0.018561       0.003470       0.015092              1.690392       1.426102      -0.231285      -0.137174       2.184824       0.149744       1.460249           0.000001
          113              H      22.879538       2.095777      14.418807       0.111193       1.200782 0.86288739E+01  0.84489013E+02                                 1.727959                            1.613208      -0.947791       2.428855                    0.998453       3.241746       8.447392       0.553098       1.130988      -0.747096      -0.024362      -0.006333      -0.032770       0.041321       0.006304       0.015247       0.005282      -0.010944       0.006222      -0.018220      -0.000072       0.018291              1.792807       1.725313      -0.108960       0.516886       1.608168      -0.145213       2.044940          -0.000000
          114              H      23.503703       0.241168      15.440783       0.120079       1.188898 0.87875361E+01  0.86813795E+02                                 1.752278                            1.656222      -0.897003       2.452737                    0.998990       3.259569       8.654439       0.529643       1.170580      -0.737468      -0.013729      -0.026601      -0.016355       0.034111       0.006496       0.014273       0.004159      -0.012516       0.012225      -0.018143       0.000827       0.017316              1.804077       1.509589       0.082687       0.178126       2.334668       0.182118       1.567975          -0.000000
          115              H      -7.658073       2.288317      18.075692       0.120635       1.216509 0.92224439E+01  0.92530429E+02                                 1.795577                            1.710341      -1.075155       2.368109                    0.997958       3.378399       9.140229       0.513235       1.189463      -0.732038       0.022396       0.005722       0.029893       0.037788       0.002724       0.017014       0.007216      -0.015072      -0.006316      -0.021705       0.003388       0.018318              1.844708       1.674520      -0.014885       0.423543       1.709546      -0.143641       2.150059           0.000001
          116              H      -8.260104       4.376122      16.969681       0.125880       1.154222 0.83483473E+01  0.81256693E+02                                 1.697866                            1.600230      -0.951625       2.435616                    0.998699       3.197052       8.368914       0.547082       1.150258      -0.742234       0.014533       0.037025       0.014749       0.042421       0.007047       0.011946       0.007114      -0.009906       0.004289      -0.014711      -0.002977       0.017687              1.742016       1.437632       0.158231       0.132765       2.276245       0.112824       1.512172          -0.000000
          117              H     -10.081693       0.997136      19.162727       0.133374       1.095531 0.80276209E+01  0.77576945E+02                                 1.664588                            1.589397      -0.865957       2.483140                    0.999293       3.127870       8.228817       0.537095       1.180074      -0.735566      -0.035367       0.012892      -0.015735       0.040800      -0.013996       0.004016       0.006500       0.019633       0.013752      -0.021606       0.006765       0.014841              1.709664       1.834987      -0.284439       0.274088       1.465905      -0.190492       1.828100           0.000001
          118              H      21.487309       4.150674       8.880619       0.120498       1.215046 0.86572939E+01  0.84878565E+02                                 1.748002                            1.622793      -0.906996       2.452195                    0.998804       3.209084       8.381168       0.547665       1.140710      -0.745134      -0.010967      -0.026793       0.026526       0.039266       0.011337      -0.004042      -0.003435      -0.028285       0.010684      -0.020215       0.002380       0.017835              1.808571       1.478541       0.264896      -0.244972       1.894391      -0.371885       2.052780          -0.000001
          119              H      21.655508       3.815725       6.571007       0.101352       1.287138 0.97256634E+01  0.98984890E+02                                 1.870693                            1.758689      -0.992146       2.391723                    0.998234       3.502199       9.575004       0.504622       1.192587      -0.730812      -0.015147      -0.028346      -0.012144       0.034357       0.014157      -0.006160       0.000508      -0.020894       0.002766      -0.019660       0.002182       0.017478              1.950971       1.600806       0.365753       0.154516       2.199376       0.343350       2.052733           0.000000
          120              H      23.184943       7.213506       5.852642       0.121734       1.227171 0.92735488E+01  0.93300925E+02                                 1.813391                            1.722270      -1.100567       2.355014                    0.997898       3.402101       9.258885       0.507549       1.199466      -0.729496       0.008539       0.026250      -0.025069       0.037289       0.012526       0.000213      -0.003299      -0.028879       0.010701      -0.020975       0.003009       0.017966              1.859422       1.579331       0.251935      -0.294442       1.974264      -0.266779       2.024670           0.000001
          121              H      23.041094       7.681488       8.360143       0.113264       1.216146 0.87919485E+01  0.86946613E+02                                 1.768188                            1.648507      -1.061837       2.367510                    0.998112       3.369709       8.977856       0.534332       1.159118      -0.738618       0.016171       0.035116       0.017691       0.042516       0.016183      -0.002288       0.000553      -0.023031      -0.007643      -0.018908      -0.002241       0.021149              1.845025       1.484524       0.276012       0.075175       2.126366       0.410806       1.924186           0.000001
          122              H      25.103909       4.781369       5.527345       0.149662       1.067359 0.75204806E+01  0.71525117E+02                                 1.642143                            1.544619      -0.853814       2.500728                    0.999631       3.011801       7.869491       0.541333       1.189676      -0.733820       0.006824      -0.015552       0.036505       0.040263      -0.001159       0.004916      -0.012405       0.018372       0.018453      -0.018561       0.003469       0.015091              1.690376       1.504167       0.024447      -0.135581       1.433618      -0.333124       2.133343           0.000001
          123              H       3.158493       2.968992       3.917123       0.111183       1.197781 0.86029715E+01  0.84175430E+02                                 1.724971                            1.610640      -0.947787       2.428847                    0.998451       3.241449       8.444701       0.553591       1.130785      -0.747100      -0.015655       0.034630      -0.016238       0.041328      -0.002171       0.009439      -0.002915      -0.026284      -0.026405      -0.018218      -0.000066       0.018285              1.789583       1.705553      -0.295017       0.400919       1.877465      -0.306594       1.785732          -0.000000
          124              H       4.659158       3.321150       5.497526       0.120130       1.185211 0.87543158E+01  0.86405771E+02                                 1.748390                            1.652820      -0.896894       2.452799                    0.998991       3.258531       8.648349       0.530304       1.170201      -0.737510       0.003751       0.033649       0.004144       0.034110      -0.002842       0.009714      -0.002284      -0.022641      -0.030768      -0.018149       0.000848       0.017301              1.799933       1.517599       0.183967       0.240620       2.179336       0.270764       1.702864          -0.000000
          125              H       5.166005      -0.525810       5.980050       0.120639       1.206343 0.91284506E+01  0.91365779E+02                                 1.785349                            1.701261      -1.075064       2.368161                    0.997959       3.376843       9.129091       0.514688       1.188984      -0.732010       0.014245      -0.031635       0.014990       0.037794      -0.001317       0.011505      -0.000581      -0.032387      -0.012008      -0.021695       0.003387       0.018308              1.833855       1.863559      -0.259619       0.358951       1.947254      -0.227763       1.690753           0.000001
          126              H       3.479416      -0.995350       4.283082       0.125882       1.154615 0.83526492E+01  0.81321313E+02                                 1.699420                            1.601558      -0.951795       2.435536                    0.998698       3.198079       8.376904       0.546303       1.151575      -0.741910      -0.010257      -0.040046      -0.009509       0.042418      -0.001320       0.005967      -0.001351      -0.025971      -0.026955      -0.014711      -0.002942       0.017653              1.743682       1.565655       0.242825       0.233466       2.096021       0.255122       1.569371          -0.000000
          127              H       7.470102       0.849883       4.746631       0.133376       1.097765 0.80472649E+01  0.77806188E+02                                 1.666406                            1.591040      -0.865940       2.483134                    0.999293       3.127713       8.227683       0.537026       1.179629      -0.735713      -0.007134       0.017171      -0.036322       0.040805      -0.013521      -0.003035      -0.003462      -0.006591       0.042549      -0.021581       0.006737       0.014844              1.711584       1.658303      -0.240564       0.227257       1.493992      -0.257815       1.982456           0.000001
          128              H      -1.868039       5.452751       1.593957       0.120506       1.217776 0.86792652E+01  0.85127614E+02                                 1.749154                            1.623776      -0.907047       2.452175                    0.998804       3.208353       8.374389       0.548174       1.139201      -0.745558       0.037942       0.007722       0.006507       0.039263       0.006459       0.004420       0.008533       0.006354      -0.051390      -0.020150       0.002348       0.017802              1.809798       2.458667       0.126158       0.074277       1.602599       0.079570       1.368128          -0.000001
          129              H      -3.651993       6.930189       1.924676       0.101368       1.292115 0.97724526E+01  0.99589180E+02                                 1.876859                            1.764060      -0.991843       2.391911                    0.998233       3.503632       9.587815       0.503319       1.194137      -0.730511       0.008441       0.033027       0.003974       0.034319       0.008320      -0.001405       0.007234       0.000925      -0.051975      -0.019684       0.002209       0.017475              1.957680       1.807508       0.014519       0.033846       2.606070       0.173413       1.459463           0.000000
          130              H      26.850214       4.358757       1.211733       0.121735       1.231877 0.93180084E+01  0.93865327E+02                                 1.819010                            1.727254      -1.100618       2.355006                    0.997896       3.403675       9.270543       0.506411       1.200662      -0.729276      -0.035666      -0.007028      -0.008166       0.037258       0.006204       0.007134       0.006521       0.001067      -0.055285      -0.020993       0.002987       0.018006              1.865343       2.417582       0.156346      -0.011545       1.701128       0.134018       1.477320           0.000001
          131              H      28.724915       2.666903       0.824087       0.113264       1.216881 0.87979071E+01  0.87015380E+02                                 1.768605                            1.648859      -1.061765       2.367559                    0.998114       3.369091       8.975067       0.534405       1.158829      -0.738706      -0.007506      -0.041249      -0.007064       0.042518       0.011112       0.001361       0.005740      -0.005996      -0.053413      -0.018898      -0.002262       0.021160              1.845482       1.650163      -0.009182      -0.021985       2.447769       0.273572       1.438515           0.000001
          132              H      27.091493       5.263401       4.182782       0.149653       1.075477 0.75899145E+01  0.72349520E+02                                 1.651357                            1.552585      -0.853672       2.500796                    0.999632       3.013676       7.882619       0.539513       1.190982      -0.733639       0.034849      -0.013924       0.014538       0.040245      -0.003868       0.004291      -0.013214       0.018176       0.003307      -0.018558       0.003517       0.015041              1.700206       2.261037      -0.193037       0.043267       1.374399      -0.081755       1.465181           0.000001
          133              H      12.813152      -3.857829       9.636935       0.111200       1.199445 0.86168671E+01  0.84338204E+02                                 1.726164                            1.611663      -0.947962       2.428775                    0.998452       3.241127       8.442846       0.553606       1.130396      -0.747228       0.037857      -0.003217       0.016233       0.041316       0.006548       0.005896      -0.007913       0.023186      -0.026413      -0.018201      -0.000083       0.018284              1.790868       2.045338      -0.175648       0.423225       1.540215      -0.276147       1.787053          -0.000000
          134              H      12.644932      -2.325632       8.056532       0.120140       1.188356 0.87829646E+01  0.86760383E+02                                 1.751988                            1.655982      -0.896680       2.452927                    0.998991       3.259237       8.654136       0.529571       1.170850      -0.737400       0.030447       0.014743      -0.004156       0.034083       0.004861       0.005434      -0.008393       0.021219      -0.030702      -0.018144       0.000838       0.017306              1.803762       1.994665       0.352266      -0.175686       1.710257      -0.318231       1.706365          -0.000000
          135              H       8.849025      -3.130087       7.574008       0.120624       1.215946 0.92171222E+01  0.92459951E+02                                 1.794644                            1.709552      -1.074849       2.368265                    0.997958       3.377877       9.136765       0.513508       1.189051      -0.732131      -0.034562       0.002893      -0.014993       0.037785       0.009142       0.004360      -0.010648       0.026861      -0.012090      -0.021682       0.003362       0.018320              1.843691       2.113344      -0.177174       0.337347       1.718383      -0.264840       1.699345           0.000001
          136              H       8.968551      -4.876700       9.270976       0.125878       1.156009 0.83643618E+01  0.81455042E+02                                 1.700196                            1.602254      -0.951772       2.435549                    0.998699       3.197513       8.373466       0.546461       1.150963      -0.742089      -0.034335      -0.023011       0.009518       0.042414       0.007132       0.003268      -0.005181       0.021923      -0.027036      -0.014737      -0.002955       0.017692              1.744490       1.885312       0.355847      -0.162878       1.778090      -0.305448       1.570069          -0.000000
          137              H       9.378035      -0.499177       8.807427       0.133360       1.103039 0.80956920E+01  0.78397726E+02                                 1.672958                            1.596873      -0.865864       2.483176                    0.999294       3.129789       8.241624       0.535474       1.181186      -0.735415       0.018554      -0.001012       0.036314       0.040792      -0.008492       0.002225       0.004007       0.022109       0.042548      -0.021600       0.006766       0.014833              1.718551       1.670007      -0.240300       0.320973       1.494273      -0.129202       1.991372           0.000001
          138              H       5.763743      23.532645      11.960101       0.120505       1.213357 0.86418416E+01  0.84679291E+02                                 1.745280                            1.620457      -0.906999       2.452191                    0.998804       3.207989       8.372734       0.548574       1.139462      -0.745425      -0.005371       0.038348      -0.006519       0.039267       0.003019      -0.006588      -0.007056      -0.013069      -0.051381      -0.020171       0.002348       0.017823              1.805651       1.614920      -0.170161      -0.050066       2.436420      -0.096242       1.365613          -0.000001
          139              H       7.751327      22.343182      11.629382       0.101361       1.284441 0.97007992E+01  0.98667326E+02                                 1.867658                            1.756072      -0.991988       2.391800                    0.998236       3.501349       9.569128       0.505163       1.192089      -0.730899       0.028329       0.019025      -0.003995       0.034358       0.006246      -0.007312      -0.001113      -0.011130      -0.051799      -0.019645       0.002153       0.017492              1.947650       2.493605       0.260130      -0.150913       1.895802      -0.089036       1.453544           0.000000
          140              H       6.226318      18.942271      12.342325       0.121728       1.226812 0.92696223E+01  0.93245102E+02                                 1.812437                            1.721423      -1.100625       2.354981                    0.997897       3.401590       9.254594       0.507923       1.198793      -0.729649       0.005242      -0.035996       0.008184       0.037284       0.004463      -0.003753      -0.008898      -0.008626      -0.055171      -0.020955       0.002988       0.017967              1.858388       1.676569      -0.102952      -0.129401       2.425866      -0.033595       1.472731           0.000001
          141              H       4.006332      20.145821      12.729971       0.113275       1.215732 0.87876911E+01  0.86888122E+02                                 1.767284                            1.647715      -1.061699       2.367584                    0.998114       3.368669       8.972260       0.534687       1.158566      -0.738756      -0.036378      -0.020824       0.007081       0.042511       0.010519      -0.004931      -0.003193      -0.009300      -0.053368      -0.018873      -0.002266       0.021140              1.844039       2.362772       0.243291      -0.264907       1.731756      -0.070397       1.437589           0.000001
          142              H       6.998761      19.471240       9.371276       0.149646       1.071029 0.75522121E+01  0.71906283E+02                                 1.646758                            1.548600      -0.853689       2.500771                    0.999631       3.013153       7.878708       0.540229       1.190791      -0.733610      -0.024749       0.028224      -0.014541       0.040256      -0.008703       0.013904       0.000367      -0.009214       0.003358      -0.018550       0.003508       0.015043              1.695303       1.589834      -0.426704       0.091050       2.034654      -0.013459       1.461420           0.000001
          143              H      -5.650520      -1.206428      26.243367       0.111196       1.197804 0.86030640E+01  0.84177425E+02                                 1.725094                            1.610722      -0.947852       2.428838                    0.998452       3.241387       8.444877       0.553534       1.130887      -0.747075       0.002154      -0.025077       0.032766       0.041317       0.008348       0.000116      -0.016122       0.000560       0.006179      -0.018212      -0.000066       0.018278              1.789721       1.686791      -0.121199       0.308276       1.641179      -0.437761       2.041195          -0.000001
          144              H      -7.607132      -1.236174      25.221391       0.120131       1.183259 0.87362024E+01  0.86175874E+02                                 1.745646                            1.650434      -0.896837       2.452822                    0.998991       3.257566       8.641103       0.531054       1.169243      -0.737717      -0.020497      -0.021819       0.016364       0.034117       0.009025       0.000849      -0.014811       0.001515       0.012169      -0.018136       0.000836       0.017300              1.797001       2.181426       0.321529      -0.111629       1.647172      -0.227219       1.562403          -0.000000
          145              H      -6.356595       1.368093      22.586482       0.120655       1.206299 0.91277926E+01  0.91355137E+02                                 1.785063                            1.701003      -1.075049       2.368165                    0.997958       3.376816       9.128029       0.514829       1.188710      -0.732072      -0.002071       0.023037      -0.029883       0.037789       0.006856      -0.001117      -0.018410       0.008187      -0.006420      -0.021652       0.003359       0.018293              1.833545       1.705124      -0.000534       0.273822       1.659667      -0.347948       2.135843           0.000001
          146              H      -4.187501       1.496440      23.692493       0.125894       1.153509 0.83428644E+01  0.81203978E+02                                 1.698398                            1.600653      -0.951769       2.435552                    0.998699       3.197586       8.375057       0.546429       1.151623      -0.741886       0.030056       0.026033      -0.014759       0.042413       0.008613      -0.002704      -0.013644      -0.001094       0.004331      -0.014750      -0.002937       0.017687              1.742603       2.084356       0.386865      -0.062223       1.630812      -0.162924       1.512642          -0.000000
          147              H      -6.766083      -1.347330      21.499447       0.133382       1.094977 0.80233538E+01  0.77534199E+02                                 1.664746                            1.589531      -0.865791       2.483214                    0.999295       3.128576       8.233645       0.536730       1.180900      -0.735354       0.023947      -0.029040       0.015730       0.040794      -0.017058      -0.004784      -0.005926       0.002358       0.013780      -0.021599       0.006762       0.014836              1.709840       1.685877      -0.337265       0.270983       1.615339      -0.194965       1.828303           0.000001
          148              H       7.817648      13.816564       4.673439       0.120515       1.221156 0.87098684E+01  0.85523976E+02                                 1.754715                            1.628498      -0.907151       2.452133                    0.998802       3.210377       8.391116       0.546306       1.141811      -0.744949      -0.021595      -0.019263      -0.026525       0.039256       0.017712       0.001904       0.004973       0.007750       0.010810      -0.020241       0.002404       0.017837              1.815785       1.688051       0.338845       0.270667       1.697662       0.357219       2.061641          -0.000001
          149              H       7.445821      13.863538       6.983051       0.101328       1.290372 0.97567076E+01  0.99391084E+02                                 1.875094                            1.762543      -0.992084       2.391742                    0.998234       3.503946       9.587625       0.503564       1.194009      -0.730513      -0.021658      -0.023731       0.012148       0.034348       0.017551      -0.002498       0.005669      -0.001619       0.002892      -0.019652       0.002202       0.017450              1.955757       1.907520       0.474366      -0.273334       1.901697      -0.261126       2.058054           0.000000
          150              H      10.139486      16.438101       7.701416       0.121695       1.229534 0.92954725E+01  0.93577165E+02                                 1.816017                            1.724568      -1.100796       2.354890                    0.997894       3.403032       9.264317       0.507093       1.199832      -0.729437       0.021915       0.016811       0.025073       0.037303       0.018817       0.003181       0.000914       0.006687       0.010720      -0.020973       0.003010       0.017963              1.862210       1.774642       0.320927       0.153812       1.784196       0.367456       2.027790           0.000001
          151              H      10.628621      16.458423       5.193915       0.113257       1.215384 0.87847315E+01  0.86852568E+02                                 1.766964                            1.647439      -1.061826       2.367527                    0.998112       3.368946       8.973018       0.534725       1.158568      -0.738747       0.027721       0.026951      -0.017690       0.042518       0.019814      -0.001276       0.001984      -0.002440      -0.007688      -0.018891      -0.002256       0.021146              1.843697       1.880245       0.415964      -0.361850       1.728147      -0.207590       1.922698           0.000001
          152              H       7.206799      17.436624       8.026713       0.149650       1.069484 0.75376390E+01  0.71718570E+02                                 1.643514                            1.545781      -0.853650       2.500789                    0.999632       3.011732       7.867176       0.541524       1.188754      -0.734071      -0.016941       0.001249      -0.036514       0.040273      -0.006663       0.013353      -0.000487      -0.012823       0.018498      -0.018573       0.003469       0.015104              1.691847       1.427191      -0.003156       0.269329       1.512861       0.239186       2.135490           0.000001
          153              H      -8.691635      13.743175      22.578350       0.111183       1.197781 0.86029790E+01  0.84175523E+02                                 1.724972                            1.610641      -0.947798       2.428842                    0.998451       3.241450       8.444705       0.553591       1.130785      -0.747100       0.015655       0.031378      -0.021872       0.041328       0.009260       0.002839      -0.012865      -0.009050       0.025298      -0.018218      -0.000066       0.018285              1.789584       1.705553       0.494714      -0.055036       2.074180      -0.193022       1.589018          -0.000000
          154              H     -10.192300      12.550574      21.483182       0.120130       1.185214 0.87543407E+01  0.86406078E+02                                 1.748392                            1.652823      -0.896914       2.452790                    0.998990       3.258535       8.648363       0.530304       1.170201      -0.737511      -0.003751       0.013236      -0.031213       0.034110       0.009834       0.002396      -0.012705      -0.004590       0.023385      -0.018149       0.000848       0.017301              1.799936       1.517601       0.116402       0.279629       1.587494      -0.070930       2.294712          -0.000000
          155              H     -10.699147      10.209244      24.573507       0.120640       1.206343 0.91284485E+01  0.91365750E+02                                 1.785349                            1.701260      -1.075064       2.368161                    0.997959       3.376842       9.129087       0.514688       1.188983      -0.732010      -0.014245      -0.028799       0.019902       0.037794       0.010622       0.004612      -0.009902      -0.016242       0.036427      -0.021695       0.003387       0.018308              1.833854       1.863558       0.440669      -0.045365       1.952122      -0.224952       1.685883           0.000001
          156              H      -9.012558      11.444104      25.828613       0.125883       1.154613 0.83526372E+01  0.81321170E+02                                 1.699418                            1.601556      -0.951796       2.435536                    0.998698       3.198078       8.376901       0.546303       1.151575      -0.741910       0.010257      -0.011787       0.039435       0.042418       0.005828       0.001840      -0.012134      -0.007294       0.029078      -0.014711      -0.002942       0.017653              1.743681       1.565654       0.080778       0.327025       1.480088      -0.100478       2.185300          -0.000000
          157              H     -13.003244      11.965258      23.998815       0.133376       1.097765 0.80472591E+01  0.77806120E+02                                 1.666405                            1.591040      -0.865940       2.483134                    0.999293       3.127713       8.227683       0.537026       1.179629      -0.735713       0.007134       0.040042       0.003290       0.040805       0.004132      -0.013227       0.006054      -0.023074      -0.006899      -0.021581       0.006738       0.014844              1.711583       1.658302       0.317092      -0.094709       2.083615       0.082597       1.392832           0.000001
          158              H      -3.665103      16.996965      21.588904       0.120506       1.217776 0.86792627E+01  0.85127585E+02                                 1.749154                            1.623776      -0.907046       2.452175                    0.998804       3.208352       8.374387       0.548173       1.139202      -0.745558      -0.037942      -0.001774      -0.009940       0.039263       0.000598       0.007803      -0.005484       0.030632       0.021445      -0.020150       0.002348       0.017802              1.809798       2.458668       0.001248       0.146395       1.357835      -0.061741       1.612892          -0.000001
          159              H      -1.881149      17.449259      20.144041       0.101368       1.292115 0.97724577E+01  0.99589235E+02                                 1.876858                            1.764059      -0.991843       2.391910                    0.998233       3.503633       9.587815       0.503319       1.194136      -0.730512      -0.008441       0.013071      -0.030589       0.034319      -0.005376       0.006503      -0.007435       0.026334       0.024250      -0.019684       0.002209       0.017475              1.957680       1.807507       0.022053       0.029497       1.595926      -0.409781       2.469606           0.000000
          160              H       0.816944      16.780995      22.727444       0.121735       1.231876 0.93179993E+01  0.93865209E+02                                 1.819009                            1.727253      -1.100616       2.355007                    0.997896       3.403674       9.270538       0.506411       1.200662      -0.729276       0.035666       0.003559       0.010169       0.037258       0.003076       0.008940      -0.008478       0.027046       0.022653      -0.020992       0.002987       0.018006              1.865342       2.417582      -0.088169       0.129627       1.417208      -0.029899       1.761238           0.000001
          161              H      -1.057757      16.270795      24.386461       0.113264       1.216880 0.87979029E+01  0.87015327E+02                                 1.768605                            1.648859      -1.061765       2.367559                    0.998114       3.369090       8.975063       0.534405       1.158828      -0.738706       0.007506      -0.014507       0.039255       0.042518      -0.004377       0.010303      -0.009992       0.021254       0.028337      -0.018898      -0.002261       0.021160              1.845482       1.650162      -0.014448      -0.018944       1.453902      -0.300224       2.432381           0.000001
          162              H       0.575665      14.660291      20.458495       0.149654       1.075464 0.75898030E+01  0.72348202E+02                                 1.651344                            1.552574      -0.853666       2.500800                    0.999632       3.013662       7.882572       0.539515       1.190983      -0.733639      -0.034849      -0.019552       0.004789       0.040245       0.005650      -0.001204      -0.001956      -0.001323      -0.055191      -0.018557       0.003517       0.015041              1.700191       2.261010       0.133984      -0.145540       1.513277      -0.001569       1.326285           0.000001
          163              H       4.787620       4.211799      18.083824       0.111193       1.200781 0.86288676E+01  0.84488938E+02                                 1.727959                            1.613207      -0.947791       2.428855                    0.998453       3.241746       8.447392       0.553098       1.130988      -0.747096       0.024362       0.025213       0.021869       0.041321       0.010052       0.013083       0.001619      -0.004598       0.025257      -0.018220      -0.000072       0.018291              1.792806       1.725313       0.502118       0.164076       2.061507       0.116517       1.591600          -0.000000
          164              H       4.163455       2.399448      19.178992       0.120079       1.188898 0.87875371E+01  0.86813809E+02                                 1.752278                            1.656222      -0.897004       2.452737                    0.998990       3.259569       8.654440       0.529643       1.170580      -0.737468       0.013729       0.000863       0.031214       0.034111       0.009113       0.012762       0.002017      -0.008805       0.023358      -0.018143       0.000827       0.017316              1.804077       1.509589       0.112920       0.160671       1.601925      -0.240922       2.300718          -0.000000
          165              H       2.124931       1.141095      16.088667       0.120635       1.216509 0.92224420E+01  0.92530408E+02                                 1.795577                            1.710341      -1.075155       2.368109                    0.997958       3.378399       9.140230       0.513235       1.189463      -0.732038      -0.022396      -0.023028      -0.019902       0.037788       0.013372       0.010866      -0.001023      -0.000803       0.036492      -0.021705       0.003388       0.018318              1.844708       1.674520       0.374243       0.198878       2.164329       0.118923       1.695276           0.000001
          166              H       2.726962       3.142819      14.833561       0.125880       1.154221 0.83483381E+01  0.81256581E+02                                 1.697865                            1.600228      -0.951625       2.435616                    0.998699       3.197052       8.368913       0.547082       1.150258      -0.742234      -0.014533       0.005739      -0.039439       0.042421       0.006823       0.012076       0.002341      -0.001638       0.029092      -0.014711      -0.002977       0.017687              1.742015       1.437631       0.035865       0.203414       1.605476      -0.274436       2.182939          -0.000000
          167              H       4.548551      -0.445890      16.663359       0.133374       1.095532 0.80276221E+01  0.77576958E+02                                 1.664588                            1.589397      -0.865956       2.483140                    0.999293       3.127870       8.228817       0.537095       1.180074      -0.735566       0.035367       0.020073      -0.003298       0.040800       0.010476      -0.010113       0.010478       0.012743      -0.006918      -0.021606       0.006765       0.014841              1.709664       1.834987       0.379586      -0.109291       1.902524       0.061584       1.391481           0.000001
          168              H       6.179849      10.035469      19.073270       0.120498       1.215045 0.86572853E+01  0.84878462E+02                                 1.748001                            1.622792      -0.906996       2.452195                    0.998804       3.209084       8.381168       0.547665       1.140711      -0.745133       0.010967      -0.036369       0.009941       0.039266      -0.009169       0.007797      -0.005528      -0.024659       0.021562      -0.020215       0.002380       0.017835              1.808570       1.478541      -0.344599       0.106924       2.335241      -0.117365       1.611928          -0.000001
          169              H       6.011650      11.868190      20.518133       0.101352       1.287138 0.97256615E+01  0.98984872E+02                                 1.870693                            1.758689      -0.992146       2.391723                    0.998234       3.502199       9.575006       0.504622       1.192588      -0.730812       0.015147      -0.003656       0.030620       0.034357      -0.012413       0.009180      -0.003671      -0.013655       0.024481      -0.019660       0.002182       0.017478              1.950972       1.600806      -0.049058       0.394010       1.792046       0.108183       2.460063           0.000000
          170              H       4.482215      14.189178      17.934730       0.121734       1.227171 0.92735467E+01  0.93300907E+02                                 1.813391                            1.722271      -1.100568       2.355013                    0.997897       3.402102       9.258890       0.507549       1.199467      -0.729496      -0.008539       0.034836      -0.010199       0.037289      -0.006078       0.010955      -0.005585      -0.024919       0.022581      -0.020975       0.003009       0.017966              1.859422       1.579331      -0.380962       0.070965       2.243105      -0.111567       1.755830           0.000001
          171              H       4.626064      12.251594      16.275713       0.113264       1.216146 0.87919515E+01  0.86946657E+02                                 1.768189                            1.648508      -1.061837       2.367510                    0.998112       3.369709       8.977859       0.534331       1.159119      -0.738618      -0.016171       0.002237      -0.039256       0.042516      -0.010072       0.012871      -0.006365      -0.011050       0.028302      -0.018908      -0.002241       0.021149              1.845026       1.484525      -0.072900       0.276622       1.618965       0.117865       2.431589           0.000001
          172              H       2.563249      13.254847      20.203679       0.149660       1.067373 0.75205916E+01  0.71526429E+02                                 1.642157                            1.544631      -0.853819       2.500723                    0.999631       3.011815       7.869539       0.541331       1.189675      -0.733820      -0.006824      -0.039391      -0.004784       0.040263       0.004836       0.001454       0.001770      -0.006180      -0.055205      -0.018561       0.003470       0.015092              1.690391       1.504177      -0.129642      -0.046618       2.246935       0.136421       1.320061           0.000001
          173              H       0.117378      -7.679702      15.031450       0.111196       1.197804 0.86030623E+01  0.84177408E+02                                 1.725094                            1.610722      -0.947852       2.428838                    0.998452       3.241387       8.444878       0.553534       1.130888      -0.747075      -0.002154      -0.040915       0.005335       0.041317      -0.004074       0.007288      -0.006602      -0.015928      -0.043288      -0.018212      -0.000066       0.018278              1.789722       1.686791       0.327574       0.049174       2.320302      -0.045678       1.362071          -0.000000
          174              H       2.073990      -6.809513      15.568191       0.120131       1.183259 0.87362038E+01  0.86175889E+02                                 1.745646                            1.650433      -0.896837       2.452822                    0.998991       3.257566       8.641102       0.531054       1.169242      -0.737717       0.020497      -0.025081       0.010714       0.034117      -0.003777       0.008240      -0.004443      -0.016443      -0.041705      -0.018136       0.000836       0.017300              1.797000       2.181425      -0.257436       0.222640       1.780370      -0.150319       1.429206          -0.000000
          175              H       0.823453      -3.225490      14.630250       0.120655       1.206299 0.91277922E+01  0.91355136E+02                                 1.785064                            1.701004      -1.075049       2.368165                    0.997958       3.376815       9.128028       0.514829       1.188710      -0.732071       0.002071       0.037398      -0.005009       0.037789      -0.004395       0.005379      -0.008823      -0.008418      -0.056237      -0.021652       0.003359       0.018293              1.833545       1.705125       0.237405       0.136446       2.318132       0.032208       1.477379           0.000001
          176              H      -1.345641      -4.119157      13.966101       0.125894       1.153508 0.83428523E+01  0.81203827E+02                                 1.698397                            1.600651      -0.951769       2.435552                    0.998699       3.197586       8.375054       0.546429       1.151623      -0.741886      -0.030056       0.025797      -0.015166       0.042413      -0.006648       0.006107      -0.006121      -0.014124      -0.034758      -0.014750      -0.002937       0.017687              1.742602       2.084355      -0.247315       0.303926       1.683276      -0.132633       1.460174          -0.000000
          177              H       1.232941      -3.641774      17.525397       0.133382       1.094977 0.80233502E+01  0.77534156E+02                                 1.664746                            1.589530      -0.865791       2.483214                    0.999295       3.128576       8.233645       0.536730       1.180900      -0.735354      -0.023947      -0.028142       0.017284       0.040794       0.004385      -0.017164       0.000531      -0.008826      -0.019772      -0.021599       0.006762       0.014836              1.709839       1.685876       0.403309      -0.156592       1.943906      -0.005271       1.499735           0.000001
          178              H     -13.350790      18.511879      12.805874       0.120515       1.221156 0.87098676E+01  0.85523972E+02                                 1.754715                            1.628498      -0.907152       2.452133                    0.998802       3.210377       8.391118       0.546305       1.141811      -0.744949       0.021595       0.013340       0.029945       0.039256      -0.007206       0.016291       0.006505       0.005097       0.002850      -0.020241       0.002404       0.017837              1.815785       1.688052       0.064986       0.428782       1.661292       0.336221       2.098012          -0.000001
          179              H     -12.978963      16.535172      11.610406       0.101328       1.290372 0.97567089E+01  0.99391097E+02                                 1.875094                            1.762543      -0.992085       2.391742                    0.998234       3.503946       9.587624       0.503564       1.194008      -0.730513       0.021658      -0.022386       0.014478       0.034348      -0.010939       0.013951       0.003110       0.002813       0.016188      -0.019652       0.002202       0.017450              1.955757       1.907519      -0.473894       0.274151       2.245105      -0.062864       1.714646           0.000000
          180              H      17.527672      17.200307       9.021581       0.121695       1.229533 0.92954643E+01  0.93577055E+02                                 1.816016                            1.724567      -1.100795       2.354890                    0.997894       3.403031       9.264311       0.507093       1.199831      -0.729437      -0.021915      -0.013308      -0.027095       0.037303      -0.006654       0.017887       0.004226       0.000951      -0.006489      -0.020973       0.003009       0.017963              1.862208       1.774641      -0.027255       0.354837       1.648670       0.289212       2.163314           0.000001
          181              H      17.038537      19.382039      10.257711       0.113257       1.215384 0.87847326E+01  0.86852581E+02                                 1.766964                            1.647440      -1.061827       2.367527                    0.998112       3.368946       8.973018       0.534725       1.158568      -0.738747      -0.027721       0.028795      -0.014495       0.042517      -0.011011       0.016521      -0.001201       0.003076       0.008860      -0.018891      -0.002256       0.021146              1.843697       1.880245      -0.521352       0.179316       2.053839      -0.019556       1.597007           0.000001
          182              H      20.460359      17.417843       7.994183       0.149652       1.069470 0.75375231E+01  0.71717211E+02                                 1.643501                            1.545771      -0.853645       2.500794                    0.999632       3.011717       7.867130       0.541525       1.188756      -0.734070       0.016941       0.032247       0.017175       0.040273       0.014896       0.000906       0.000985      -0.015373       0.010847      -0.018573       0.003469       0.015104              1.691833       1.427181       0.234821       0.131925       1.772683       0.389192       1.875634           0.000001
          183              H      14.854006       5.376289      25.630724       0.111200       1.199445 0.86168681E+01  0.84338220E+02                                 1.726164                            1.611664      -0.947961       2.428775                    0.998452       3.241126       8.442845       0.553605       1.130396      -0.747228      -0.037857      -0.015666      -0.005331       0.041316       0.001833       0.008619      -0.004655       0.017544      -0.043340      -0.018201      -0.000083       0.018284              1.790869       2.045338       0.454349       0.059493       1.964494      -0.031195       1.362775          -0.000000
          184              H      15.022226       7.511053      25.093983       0.120140       1.188356 0.87829678E+01  0.86760421E+02                                 1.751988                            1.655982      -0.896680       2.452927                    0.998991       3.259237       8.654136       0.529571       1.170850      -0.737400      -0.030447       0.010971      -0.010690       0.034083       0.002275       0.006927      -0.006250       0.017507      -0.041838      -0.018144       0.000838       0.017306              1.803762       1.994665      -0.328279       0.217231       1.982932      -0.160807       1.433691          -0.000000
          185              H     -14.382167       7.526712      26.031924       0.120624       1.215946 0.92171252E+01  0.92459990E+02                                 1.794645                            1.709552      -1.074849       2.368265                    0.997958       3.377877       9.136766       0.513508       1.189051      -0.732131       0.034562       0.014431       0.004991       0.037785      -0.000795       0.010097      -0.002126       0.012101      -0.056372      -0.021682       0.003362       0.018320              1.843691       2.113344       0.380738       0.015234       1.933460      -0.140668       1.484269           0.000001
          186              H     -14.501693       5.183795      26.696073       0.125878       1.156008 0.83643553E+01  0.81454964E+02                                 1.700195                            1.602254      -0.951772       2.435549                    0.998699       3.197513       8.373466       0.546461       1.150963      -0.742089       0.034335      -0.019748       0.015169       0.042414      -0.000735       0.007811      -0.003698       0.019354      -0.034745      -0.014737      -0.002955       0.017692              1.744489       1.885312      -0.318978       0.226737       1.886593      -0.242804       1.461563          -0.000000
          187              H     -14.911177       7.773967      23.136777       0.133360       1.103039 0.80956919E+01  0.78397725E+02                                 1.672958                            1.596873      -0.865863       2.483176                    0.999294       3.129789       8.241624       0.535474       1.181186      -0.735415      -0.018554      -0.031955      -0.017280       0.040792       0.006172      -0.006242       0.016002       0.001332      -0.019781      -0.021600       0.006766       0.014833              1.718551       1.670007       0.398120      -0.047624       1.978992       0.150644       1.506653           0.000001
          188              H      21.903415      17.059371       0.748184       0.120505       1.213356 0.86418283E+01  0.84679126E+02                                 1.745278                            1.620456      -0.906999       2.452192                    0.998804       3.207986       8.372724       0.548574       1.139462      -0.745425       0.005371       0.024819      -0.029951       0.039267      -0.007215      -0.000679      -0.017482       0.004989       0.002793      -0.020171       0.002348       0.017823              1.805649       1.614918       0.041720      -0.172396       1.716652      -0.511790       2.085377          -0.000001
          189              H      19.915831      16.751062       1.943652       0.101361       1.284441 0.97007978E+01  0.98667312E+02                                 1.867658                            1.756072      -0.991988       2.391800                    0.998236       3.501349       9.569129       0.505163       1.192089      -0.730899      -0.028329       0.012972      -0.014478       0.034358      -0.009455       0.001754      -0.014181       0.011505       0.016106      -0.019645       0.002153       0.017492              1.947650       2.493605      -0.260758       0.149825       1.641212      -0.236021       1.708135           0.000000
          190              H      21.440840      14.433204       4.532477       0.121728       1.226813 0.92696292E+01  0.93245193E+02                                 1.812438                            1.721424      -1.100627       2.354980                    0.997897       3.401592       9.254602       0.507923       1.198793      -0.729648      -0.005242      -0.025085       0.027082       0.037285      -0.005482       0.001989      -0.018261       0.007593      -0.006515      -0.020955       0.002989       0.017967              1.858389       1.676570      -0.060590      -0.153859       1.740101      -0.429513       2.158497           0.000001
          191              H      23.660826      14.699256       3.296347       0.113275       1.215732 0.87876875E+01  0.86888078E+02                                 1.767283                            1.647715      -1.061697       2.367585                    0.998114       3.368668       8.972257       0.534687       1.158567      -0.738756       0.036378      -0.016544       0.014494       0.042511      -0.009529       0.006645      -0.015164       0.011436       0.008839      -0.018873      -0.002266       0.021140              1.844039       2.362770      -0.351061       0.078247       1.572094      -0.162577       1.597252           0.000001
          192              H      20.668397      17.270703       5.559875       0.149644       1.071043 0.75523220E+01  0.71907579E+02                                 1.646771                            1.548611      -0.853696       2.500767                    0.999631       3.013167       7.878754       0.540227       1.190790      -0.733610       0.024749       0.026705      -0.017172       0.040256       0.016393      -0.000586      -0.001084      -0.006700       0.010901      -0.018551       0.003508       0.015043              1.695317       1.589847       0.292206      -0.324021       1.616394      -0.254951       1.879710           0.000001
          193              H      -7.279628      -9.233789      18.948573       0.111196       1.197804 0.86030592E+01  0.84177371E+02                                 1.725093                            1.610722      -0.947852       2.428838                    0.998452       3.241387       8.444878       0.553534       1.130888      -0.747075      -0.037857       0.012455      -0.010903       0.041317      -0.008413      -0.002735      -0.003246       0.031221      -0.002153      -0.018212      -0.000066       0.018278              1.789721       2.044022      -0.278424       0.363340       1.485352      -0.244669       1.839789          -0.000000
          194              H      -7.111402      -9.836324      21.065717       0.120131       1.183259 0.87362045E+01  0.86175897E+02                                 1.745646                            1.650433      -0.896837       2.452822                    0.998991       3.257566       8.641102       0.531054       1.169242      -0.737717      -0.030479       0.003797       0.014853       0.034117      -0.007121      -0.001537      -0.002088       0.032046       0.001821      -0.018136       0.000836       0.017300              1.797000       1.986737      -0.023875      -0.390523       1.427274      -0.156454       1.976990          -0.000000
          195              H      -3.315507     -10.656430      20.610301       0.120655       1.206299 0.91277923E+01  0.91355133E+02                                 1.785063                            1.701003      -1.075049       2.368165                    0.997958       3.376816       9.128029       0.514829       1.188710      -0.732072       0.034569      -0.011547       0.009982       0.037788      -0.008370      -0.005725      -0.008497       0.030480      -0.001017      -0.021652       0.003359       0.018293              1.833545       2.100804      -0.201735       0.319193       1.467938      -0.123028       1.931892           0.000001
          196              H      -3.435041     -10.060157      18.249184       0.125894       1.153508 0.83428577E+01  0.81203894E+02                                 1.698397                            1.600652      -0.951769       2.435552                    0.998699       3.197586       8.375055       0.546429       1.151623      -0.741886       0.034341      -0.003265      -0.024677       0.042413      -0.006395      -0.004537      -0.001479       0.028343      -0.007757      -0.014750      -0.002937       0.017687              1.742602       1.883286      -0.036831      -0.388923       1.356349      -0.062499       1.988172          -0.000000
          197              H      -3.844478      -8.272799      22.272028       0.133382       1.094977 0.80233526E+01  0.77534184E+02                                 1.664746                            1.589531      -0.865791       2.483214                    0.999295       3.128576       8.233645       0.536730       1.180900      -0.735354      -0.018551       0.030947      -0.019034       0.040794       0.002296       0.008467      -0.011991      -0.005602      -0.040633      -0.021599       0.006762       0.014836              1.709840       1.661745      -0.156485       0.365502       1.746184      -0.277479       1.721590           0.000001
          198              H      10.836759      22.124097      14.399831       0.120515       1.221156 0.87098599E+01  0.85523875E+02                                 1.754714                            1.628497      -0.907151       2.452133                    0.998802       3.210377       8.391116       0.546306       1.141811      -0.744949       0.005379       0.013530       0.036456       0.039256       0.004212      -0.005890       0.010484       0.017295       0.039449      -0.020241       0.002404       0.017837              1.815784       1.623418       0.129680       0.123522       1.557840       0.419292       2.266093          -0.000001
          199              H       8.849159      21.242949      13.535082       0.101328       1.290372 0.97567030E+01  0.99391019E+02                                 1.875093                            1.762542      -0.992085       2.391742                    0.998234       3.503947       9.587625       0.503564       1.194008      -0.730513      -0.028325       0.006059       0.018460       0.034348       0.003208      -0.008993       0.013103       0.013445       0.021834      -0.019652       0.002202       0.017450              1.955756       2.505452       0.000777      -0.302652       1.492083       0.147980       1.869732           0.000000
          200              H      10.374133      20.159883      10.233314       0.121696       1.229531 0.92954423E+01  0.93576773E+02                                 1.816013                            1.724564      -1.100793       2.354891                    0.997894       3.403028       9.264298       0.507094       1.199831      -0.729437      -0.005242      -0.010917      -0.035283       0.037303       0.001024      -0.005730       0.009382       0.023023       0.039706      -0.020973       0.003010       0.017963              1.862205       1.679794       0.164103       0.024553       1.685158       0.397256       2.221663           0.000001
          201              H      12.594136      21.097374      11.081798       0.113257       1.215384 0.87847360E+01  0.86852620E+02                                 1.766964                            1.647440      -1.061827       2.367527                    0.998112       3.368947       8.973020       0.534725       1.158568      -0.738747       0.036389      -0.004285      -0.021569       0.042518      -0.000984      -0.011574       0.011986       0.016976       0.025440      -0.018891      -0.002256       0.021146              1.843697       2.362239       0.107738      -0.343032       1.449953       0.092168       1.718899           0.000001
          202              H       9.601677      17.851409      12.176966       0.149652       1.069470 0.75375231E+01  0.71717209E+02                                 1.643501                            1.545771      -0.853645       2.500793                    0.999632       3.011717       7.867129       0.541525       1.188756      -0.734070       0.024756       0.001514       0.031729       0.040273      -0.007666       0.014531       0.001474      -0.007273       0.009331      -0.018573       0.003469       0.015104              1.691833       1.586701       0.134086       0.413682       1.589955       0.240712       1.898841           0.000001
          203              H      11.184186       6.473290      12.941415       0.111200       1.199445 0.86168683E+01  0.84338218E+02                                 1.726164                            1.611663      -0.947961       2.428775                    0.998452       3.241127       8.442846       0.553606       1.130396      -0.747228      -0.002152       0.015840      -0.038098       0.041316      -0.004245      -0.007171      -0.009549       0.011978       0.040441      -0.018201      -0.000083       0.018284              1.790868       1.687903      -0.206631       0.259418       1.562985      -0.392474       2.121718          -0.000000
          204              H      13.140790       5.573374      13.426650       0.120140       1.188356 0.87829650E+01  0.86760388E+02                                 1.751988                            1.655982      -0.896680       2.452927                    0.998991       3.259237       8.654136       0.529571       1.170850      -0.737400       0.020492       0.003266      -0.027038       0.034083      -0.005237      -0.007333      -0.010402       0.009243       0.035321      -0.018144       0.000838       0.017306              1.803762       2.190569      -0.064501      -0.336325       1.391075      -0.077391       1.829643          -0.000000
          205              H      11.890265       4.593668      16.999500       0.120624       1.215946 0.92171281E+01  0.92460028E+02                                 1.794645                            1.709553      -1.074849       2.368265                    0.997958       3.377877       9.136767       0.513508       1.189052      -0.732131       0.002085      -0.014375       0.034881       0.037785      -0.002440      -0.006514      -0.009620       0.023513       0.039403      -0.021682       0.003362       0.018320              1.843692       1.714141      -0.239051       0.138652       1.724530      -0.383626       2.092404           0.000001
          206              H       9.721180       5.615661      16.557637       0.125878       1.156008 0.83643594E+01  0.81455015E+02                                 1.700196                            1.602254      -0.951772       2.435549                    0.998699       3.197513       8.373467       0.546461       1.150964      -0.742089      -0.030064       0.000243       0.029918       0.042414      -0.001947      -0.008807      -0.007516       0.009509       0.036168      -0.014737      -0.002955       0.017692              1.744490       2.086941      -0.139858      -0.366755       1.402374      -0.030315       1.744156          -0.000000
          207              H      12.299715       2.294550      15.191388       0.133360       1.103038 0.80956853E+01  0.78397647E+02                                 1.672957                            1.596873      -0.865864       2.483176                    0.999294       3.129789       8.241624       0.535474       1.181186      -0.735415      -0.023943      -0.000893      -0.033013       0.040792       0.012677       0.012379      -0.006462       0.001444       0.010937      -0.021600       0.006766       0.014833              1.718550       1.694428      -0.066625       0.431212       1.614026      -0.191295       1.847196           0.000001
          208              H       8.782693      10.955646       9.628803       0.120505       1.213358 0.86418445E+01  0.84679326E+02                                 1.745280                            1.620457      -0.906999       2.452191                    0.998804       3.207989       8.372734       0.548574       1.139462      -0.745425       0.021610      -0.032607      -0.003425       0.039267      -0.010488      -0.014346      -0.001506      -0.003405      -0.022992      -0.020171       0.002348       0.017823              1.805651       1.679128      -0.400322      -0.156734       2.265647       0.020892       1.472178          -0.000001
          209              H       9.154536      12.979283       8.514659       0.101361       1.284441 0.97007948E+01  0.98667276E+02                                 1.867658                            1.756072      -0.991987       2.391801                    0.998236       3.501348       9.569127       0.505163       1.192089      -0.730899       0.021673      -0.001346      -0.026625       0.034358      -0.006600      -0.016477       0.002586      -0.006866      -0.013303      -0.019645       0.002153       0.017492              1.947650       1.899815      -0.000621      -0.543863       1.785648      -0.196844       2.157488           0.000000
          210              H       6.460905      14.888697      10.385119       0.121728       1.226815 0.92696446E+01  0.93245391E+02                                 1.812440                            1.721425      -1.100628       2.354979                    0.997897       3.401594       9.254611       0.507922       1.198794      -0.729648      -0.021903       0.030105       0.002019       0.037285      -0.012160      -0.014699      -0.003303      -0.000588      -0.011237      -0.020955       0.002988       0.017967              1.858392       1.771128      -0.292704      -0.200351       2.279877       0.077992       1.524170           0.000001
          211              H       5.971754      12.727335      11.656490       0.113275       1.215732 0.87876922E+01  0.86888132E+02                                 1.767284                            1.647715      -1.061699       2.367584                    0.998114       3.368669       8.972259       0.534687       1.158566      -0.738756      -0.027724      -0.001839       0.032174       0.042511      -0.008797      -0.017787       0.003187      -0.000339      -0.001432      -0.018873      -0.002266       0.021140              1.844039       1.880599       0.105431      -0.541342       1.694545      -0.188101       1.956973           0.000001
          212              H       9.393606      15.669679      11.087219       0.149644       1.071042 0.75523160E+01  0.71907507E+02                                 1.646770                            1.548610      -0.853694       2.500768                    0.999631       3.013167       7.878753       0.540228       1.190790      -0.733610       0.016928      -0.030989       0.019331       0.040256      -0.008144       0.012452      -0.001430      -0.014501       0.013585      -0.018551       0.003508       0.015043              1.695316       1.429782      -0.232437       0.137868       2.192053      -0.150533       1.464114           0.000001
          213              H      15.854387      -2.115782      21.713601       0.111183       1.197781 0.86029757E+01  0.84175481E+02                                 1.724971                            1.610641      -0.947786       2.428847                    0.998451       3.241449       8.444701       0.553591       1.130785      -0.747100       0.024365      -0.031551       0.010904       0.041328      -0.016347       0.002163       0.003675      -0.013758      -0.002173      -0.018218      -0.000066       0.018285              1.789583       1.722278      -0.392025       0.351740       1.806779      -0.260954       1.839693          -0.000000
          214              H      15.230207      -2.158059      19.596457       0.120130       1.185210 0.87543046E+01  0.86405634E+02                                 1.748389                            1.652820      -0.896894       2.452800                    0.998991       3.258529       8.648343       0.530304       1.170201      -0.737510       0.013729      -0.027469      -0.014848       0.034110      -0.015611       0.001485       0.002171      -0.015975       0.001832      -0.018149       0.000848       0.017301              1.799932       1.506563      -0.194885       0.017389       1.912829       0.421452       1.980405          -0.000000
          215              H      13.191724       1.147392      20.051873       0.120639       1.206344 0.91284536E+01  0.91365818E+02                                 1.785350                            1.701261      -1.075064       2.368161                    0.997959       3.376843       9.129092       0.514687       1.188984      -0.732010      -0.022404       0.028750      -0.009994       0.037794      -0.016099       0.006139       0.008254      -0.013203      -0.001023      -0.021695       0.003387       0.018308              1.833856       1.665308      -0.355864       0.222451       1.903979      -0.260008       1.932281           0.000001
          216              H      13.793772       1.233494      22.412990       0.125882       1.154614 0.83526453E+01  0.81321269E+02                                 1.699420                            1.601558      -0.951795       2.435536                    0.998698       3.198079       8.376905       0.546303       1.151575      -0.741910      -0.014532       0.031282       0.024689       0.042418      -0.013851      -0.000116       0.004783      -0.013938      -0.007778      -0.014711      -0.002942       0.017653              1.743682       1.438825      -0.194413      -0.070745       1.802704       0.387864       1.989518          -0.000000
          217              H      15.615336       1.443177      18.390146       0.133376       1.097764 0.80472562E+01  0.77806084E+02                                 1.666404                            1.591039      -0.865940       2.483134                    0.999293       3.127713       8.227682       0.537026       1.179629      -0.735713       0.035373      -0.007187       0.019029       0.040805       0.003529       0.014121      -0.003959       0.001505      -0.040641      -0.021581       0.006737       0.014844              1.711582       1.837056      -0.095360       0.384063       1.574320      -0.252593       1.723371           0.000001
          218              H      17.246602      -5.884450      26.262343       0.120506       1.217777 0.86792711E+01  0.85127689E+02                                 1.749155                            1.623777      -0.907047       2.452175                    0.998804       3.208353       8.374391       0.548173       1.139202      -0.745558       0.010974       0.009573      -0.036462       0.039263      -0.002150      -0.011820       0.002086      -0.018614       0.039334      -0.020150       0.002348       0.017802              1.809799       1.479363       0.079817      -0.352270       1.692242      -0.254882       2.257792          -0.000001
          219              H      28.145030       7.598460       0.018976       0.101368       1.292114 0.97724477E+01  0.99589112E+02                                 1.876857                            1.764059      -0.991843       2.391911                    0.998233       3.503632       9.587812       0.503319       1.194136      -0.730512       0.015137      -0.024690      -0.018413       0.034319      -0.001720      -0.015377       0.004105      -0.014508       0.021897      -0.019684       0.002209       0.017475              1.957679       1.605573      -0.318432      -0.240815       2.395882       0.236478       1.871582           0.000000
          220              H      26.615629       8.675266       3.320744       0.121735       1.231877 0.93180084E+01  0.93865335E+02                                 1.819011                            1.727255      -1.100618       2.355006                    0.997896       3.403676       9.270549       0.506411       1.200663      -0.729276      -0.008534      -0.008599       0.035233       0.037258      -0.006449      -0.010775       0.002314      -0.019207       0.039741      -0.020992       0.002987       0.018006              1.865344       1.583777       0.129644      -0.367354       1.786471      -0.155951       2.225784           0.000001
          221              H      26.759501      11.080785       2.472260       0.113264       1.216881 0.87979067E+01  0.87015373E+02                                 1.768605                            1.648859      -1.061765       2.367559                    0.998114       3.369091       8.975066       0.534405       1.158828      -0.738706      -0.016179       0.032876       0.021568       0.042518      -0.006091      -0.015160       0.006939      -0.011991       0.025450      -0.018898      -0.002262       0.021160              1.845482       1.484789      -0.203208      -0.201515       2.331244       0.293112       1.720412           0.000001
          222              H      24.696633       7.177467       1.377092       0.149654       1.075463 0.75898013E+01  0.72348184E+02                                 1.651344                            1.552574      -0.853666       2.500800                    0.999632       3.013661       7.882570       0.539515       1.190983      -0.733639      -0.006818       0.023834      -0.031703       0.040245      -0.003655       0.003445      -0.014158       0.015353       0.009090      -0.018557       0.003517       0.015041              1.700191       1.512143       0.106119      -0.089740       1.679527      -0.474107       1.908902           0.000001
          223              H      13.441718       4.876793       0.612643       0.111193       1.200782 0.86288749E+01  0.84489025E+02                                 1.727960                            1.613208      -0.947792       2.428854                    0.998453       3.241746       8.447392       0.553098       1.130988      -0.747096       0.015651       0.003253       0.038104       0.041321      -0.007086       0.006605       0.009944      -0.003984       0.040483      -0.018220      -0.000072       0.018291              1.792807       1.708556      -0.200321       0.457299       1.545662      -0.113961       2.124204          -0.000000
          224              H      11.941067       6.421522       0.127408       0.120079       1.188899 0.87875397E+01  0.86813841E+02                                 1.752279                            1.656222      -0.897004       2.452737                    0.998990       3.259569       8.654440       0.529643       1.170580      -0.737468      -0.003762       0.020417       0.027066       0.034111      -0.006965       0.007359       0.010412      -0.000636       0.035271      -0.018143       0.000827       0.017316              1.804078       1.520692      -0.301517      -0.039157       2.061613       0.342980       1.829930          -0.000000
          225              H       0.367533     -10.734655      23.662674       0.120635       1.216510 0.92224508E+01  0.92530515E+02                                 1.795578                            1.710342      -1.075155       2.368109                    0.997958       3.378399       9.140230       0.513235       1.189463      -0.732038      -0.014245      -0.002841      -0.034885       0.037788      -0.009298       0.006933       0.009349      -0.015224       0.039378      -0.021705       0.003388       0.018318              1.844709       1.874685      -0.182812       0.408308       1.565786      -0.002857       2.093657           0.000001
          226              H       2.054105     -12.439023      24.104537       0.125880       1.154222 0.83483456E+01  0.81256672E+02                                 1.697866                            1.600229      -0.951625       2.435616                    0.998699       3.197052       8.368914       0.547082       1.150258      -0.742234       0.010255      -0.028261      -0.029928       0.042421      -0.004485       0.004133       0.010800      -0.004938       0.036186      -0.014711      -0.002977       0.017687              1.742016       1.564286      -0.323119      -0.093431       1.920053       0.355041       1.741710          -0.000000
          227              H      -1.936557     -11.114953      25.470786       0.133374       1.095531 0.80276200E+01  0.77576933E+02                                 1.664587                            1.589397      -0.865956       2.483140                    0.999293       3.127870       8.228817       0.537095       1.180074      -0.735566       0.007136      -0.022873       0.033023       0.040800       0.009403       0.010213      -0.009516      -0.017064       0.011133      -0.021606       0.006765       0.014841              1.709663       1.656436      -0.076394       0.321308       1.635331      -0.339857       1.837223           0.000001
          228              H      18.468262       4.106805       3.925255       0.120498       1.215045 0.86572850E+01  0.84878456E+02                                 1.748001                            1.622792      -0.906996       2.452195                    0.998804       3.209084       8.381167       0.547665       1.140710      -0.745134      -0.037945       0.009500       0.003426       0.039266      -0.007074      -0.003370       0.014071       0.015875      -0.022928      -0.020215       0.002380       0.017835              1.808570       2.456646      -0.127300      -0.072098       1.494809       0.141172       1.474254          -0.000001
          229              H      20.252236       5.131943       5.039399       0.101352       1.287139 0.97256719E+01  0.98984999E+02                                 1.870694                            1.758690      -0.992146       2.391723                    0.998234       3.502200       9.575008       0.504622       1.192587      -0.730812      -0.008496       0.019987       0.026622       0.034357      -0.002966      -0.007905       0.014694       0.013646      -0.013256      -0.019660       0.002182       0.017478              1.950972       1.801633      -0.036381       0.004334       1.889925       0.579991       2.161357           0.000000
          230              H      22.950294       3.228789       3.168939       0.121734       1.227169 0.92735370E+01  0.93300773E+02                                 1.813389                            1.722269      -1.100566       2.355014                    0.997898       3.402100       9.258879       0.507550       1.199466      -0.729496       0.035690      -0.010613      -0.002016       0.037289      -0.009274      -0.001771       0.014973       0.015754      -0.011226      -0.020975       0.003009       0.017966              1.859420       2.408797      -0.067729      -0.140373       1.644546       0.163032       1.524916           0.000001
          231              H      21.075571       2.047142       1.897568       0.113264       1.216146 0.87919462E+01  0.86946591E+02                                 1.768189                            1.648507      -1.061837       2.367510                    0.998112       3.369709       8.977858       0.534331       1.159119      -0.738618       0.007499      -0.026747      -0.032186       0.042516      -0.006732      -0.008923       0.015736       0.011343      -0.001436      -0.018908      -0.002241       0.021149              1.845026       1.649848       0.023609      -0.003056       1.927227       0.573509       1.958003           0.000001
          232              H      22.709046       6.254080       2.466839       0.149660       1.067372 0.75205876E+01  0.71526383E+02                                 1.642156                            1.544630      -0.853820       2.500723                    0.999631       3.011815       7.869539       0.541331       1.189676      -0.733820      -0.034863       0.005639      -0.019335       0.040263      -0.001827       0.005532      -0.011247       0.021605       0.013428      -0.018561       0.003470       0.015092              1.690391       2.245893       0.058552       0.186905       1.365032      -0.079414       1.460248           0.000001
          233              H     -10.949279       1.206924      26.243367       0.111193       1.200782 0.86288768E+01  0.84489048E+02                                 1.727960                            1.613208      -0.947791       2.428855                    0.998453       3.241746       8.447392       0.553098       1.130988      -0.747096      -0.002150       0.025079       0.032770       0.041321       0.008343      -0.000102       0.016135       0.000587       0.006222      -0.018220      -0.000072       0.018291              1.792807       1.689669      -0.121562      -0.309202       1.643813       0.438922       2.044940          -0.000000
          234              H      -8.992681       1.236651      25.221391       0.120079       1.188899 0.87875451E+01  0.86813909E+02                                 1.752279                            1.656223      -0.897004       2.452737                    0.998990       3.259569       8.654441       0.529643       1.170581      -0.737468       0.020503       0.021811       0.016355       0.034111       0.008986      -0.000836       0.014843       0.001569       0.012225      -0.018143       0.000827       0.017316              1.804079       2.191025       0.323608       0.112328       1.653236       0.228645       1.567976          -0.000000
          235              H     -10.243254      -1.367666      22.586482       0.120635       1.216509 0.92224471E+01  0.92530477E+02                                 1.795578                            1.710342      -1.075155       2.368109                    0.997958       3.378399       9.140232       0.513235       1.189464      -0.732038       0.002070      -0.023022      -0.029893       0.037788       0.006856       0.001132       0.018446       0.008298      -0.006316      -0.021705       0.003388       0.018318              1.844709       1.715011      -0.000570      -0.276606       1.669057       0.351441       2.150060           0.000001
          236              H     -12.412333      -1.495992      23.692493       0.125880       1.154221 0.83483400E+01  0.81256606E+02                                 1.697865                            1.600229      -0.951625       2.435616                    0.998699       3.197052       8.368914       0.547082       1.150258      -0.742234      -0.030063      -0.026043      -0.014749       0.042421       0.008594       0.002725       0.013635      -0.001154       0.004289      -0.014711      -0.002977       0.017687              1.742016       2.083614       0.386617       0.062117       1.630262       0.162780       1.512171          -0.000000
          237              H      -9.833780       1.347736      21.499447       0.133374       1.095531 0.80276185E+01  0.77576916E+02                                 1.664587                            1.589397      -0.865956       2.483140                    0.999293       3.127870       8.228817       0.537095       1.180074      -0.735566      -0.023944       0.029047       0.015735       0.040800      -0.017056       0.004790       0.005953       0.002324       0.013752      -0.021606       0.006765       0.014841              1.709664       1.685692      -0.337222      -0.270960       1.615199       0.194916       1.828100           0.000001
          238              H      -2.284082      17.485110       4.673439       0.120498       1.215047 0.86572987E+01  0.84878629E+02                                 1.748003                            1.622794      -0.906996       2.452195                    0.998804       3.209085       8.381173       0.547664       1.140711      -0.745133       0.021605       0.019271      -0.026526       0.039266       0.017707      -0.001891      -0.004956       0.007749       0.010684      -0.020215       0.002380       0.017835              1.808572       1.681692       0.336720      -0.268961       1.691242      -0.354923       2.052781          -0.000001
          239              H      -1.912223      17.438180       6.983051       0.101352       1.287138 0.97256691E+01  0.98984961E+02                                 1.870694                            1.758689      -0.992146       2.391723                    0.998234       3.502199       9.575004       0.504622       1.192587      -0.730812       0.021676       0.023729       0.012144       0.034357       0.017577       0.002532      -0.005638      -0.001545       0.002766      -0.019660       0.002182       0.017478              1.950972       1.902981       0.472587       0.272209       1.897201       0.260128       2.052733           0.000000
          240              H      -4.605880      14.863631       7.701416       0.121734       1.227171 0.92735493E+01  0.93300929E+02                                 1.813391                            1.722270      -1.100567       2.355014                    0.997898       3.402101       9.258884       0.507549       1.199466      -0.729496      -0.021903      -0.016801       0.025069       0.037289       0.018819      -0.003181      -0.000898       0.006715       0.010701      -0.020975       0.003009       0.017966              1.859421       1.772033       0.320065      -0.153376       1.781561      -0.366528       2.024670           0.000001
          241              H      -5.095047      14.843261       5.193915       0.113264       1.216146 0.87919485E+01  0.86946616E+02                                 1.768188                            1.648507      -1.061837       2.367510                    0.998112       3.369709       8.977857       0.534331       1.159119      -0.738618      -0.027717      -0.026952      -0.017691       0.042516       0.019824       0.001284      -0.001972      -0.002429      -0.007643      -0.018908      -0.002241       0.021149              1.845026       1.881569       0.416387       0.362254       1.729322       0.207810       1.924186           0.000001
          242              H      -1.673188      13.865113       8.026713       0.149662       1.067359 0.75204807E+01  0.71525121E+02                                 1.642143                            1.544620      -0.853814       2.500728                    0.999631       3.011801       7.869492       0.541333       1.189676      -0.733820       0.016937      -0.001250      -0.036505       0.040263      -0.006675      -0.013334       0.000500      -0.012832       0.018453      -0.018561       0.003469       0.015091              1.690376       1.426092      -0.003157      -0.268880       1.511694      -0.238867       2.133343           0.000001
          243              H       3.787127       3.858011       9.636935       0.111183       1.197780 0.86029706E+01  0.84175420E+02                                 1.724971                            1.610640      -0.947787       2.428847                    0.998451       3.241449       8.444701       0.553591       1.130785      -0.747100      -0.037868       0.003216       0.016238       0.041328       0.006572      -0.005895       0.007927       0.023173      -0.026405      -0.018218      -0.000066       0.018285              1.789583       2.043791      -0.175432      -0.422698       1.539226       0.275794       1.785732          -0.000000
          244              H       3.955325       2.325784       8.056532       0.120130       1.185211 0.87543144E+01  0.86405758E+02                                 1.748390                            1.652821      -0.896894       2.452800                    0.998991       3.258530       8.648348       0.530304       1.170201      -0.737510      -0.030474      -0.014752      -0.004144       0.034110       0.004905      -0.005391       0.008397       0.021183      -0.030768      -0.018149       0.000848       0.017301              1.799934       1.990183       0.351048       0.175074       1.706753       0.317113       1.702864          -0.000000
          245              H       7.751226       3.130230       7.574008       0.120639       1.206343 0.91284498E+01  0.91365772E+02                                 1.785350                            1.701261      -1.075064       2.368161                    0.997959       3.376843       9.129092       0.514687       1.188984      -0.732010       0.034574      -0.002886      -0.014990       0.037794       0.009154      -0.004383       0.010653       0.026846      -0.012008      -0.021695       0.003387       0.018308              1.833856       2.101133      -0.175625      -0.334387       1.709680       0.262502       1.690753           0.000001
          246              H       7.631723       4.876875       9.270976       0.125882       1.154615 0.83526511E+01  0.81321338E+02                                 1.699420                            1.601558      -0.951796       2.435536                    0.998698       3.198079       8.376905       0.546303       1.151575      -0.741910       0.034337       0.023018       0.009509       0.042418       0.007135      -0.003263       0.005175       0.021860      -0.026955      -0.014711      -0.002942       0.017653              1.743683       1.884469       0.355542       0.162711       1.777208       0.305154       1.569372          -0.000000
          247              H       7.222233       0.499343       8.807427       0.133376       1.097765 0.80472583E+01  0.77806109E+02                                 1.666405                            1.591040      -0.865940       2.483134                    0.999293       3.127713       8.227682       0.537026       1.179629      -0.735713      -0.018567       0.001003       0.036322       0.040805      -0.008445      -0.002253      -0.004016       0.022123       0.042549      -0.021581       0.006737       0.014844              1.711583       1.663450      -0.238743      -0.318821       1.488843       0.128322       1.982456           0.000001
          248              H      -0.230079       7.769167      11.960101       0.120506       1.217777 0.86792683E+01  0.85127651E+02                                 1.749154                            1.623776      -0.907047       2.452175                    0.998804       3.208353       8.374389       0.548174       1.139201      -0.745558       0.005367      -0.038346      -0.006507       0.039263       0.003027       0.006571       0.007011      -0.013061      -0.051390      -0.020150       0.002348       0.017802              1.809798       1.618421      -0.170910       0.050261       2.442846       0.096553       1.368128          -0.000001
          249              H      -2.217668       8.958624      11.629382       0.101368       1.292115 0.97724561E+01  0.99589223E+02                                 1.876859                            1.764060      -0.991843       2.391911                    0.998233       3.503632       9.587815       0.503319       1.194137      -0.730511      -0.028324      -0.018967      -0.003974       0.034319       0.006180       0.007288       0.001087      -0.011178      -0.051975      -0.019684       0.002209       0.017475              1.957681       2.508219       0.262254       0.152214       1.905360       0.089714       1.459463           0.000000
          250              H      -0.692650      12.359548      12.342325       0.121735       1.231877 0.93180031E+01  0.93865259E+02                                 1.819010                            1.727254      -1.100618       2.355006                    0.997896       3.403675       9.270542       0.506411       1.200662      -0.729276      -0.005263       0.035969       0.008166       0.037258       0.004490       0.003770       0.008900      -0.008629      -0.055285      -0.020993       0.002987       0.018006              1.865343       1.682463      -0.103555       0.130201       2.436245       0.033788       1.477320           0.000001
          251              H       1.527342      11.156005      12.729971       0.113264       1.216881 0.87979047E+01  0.87015346E+02                                 1.768605                            1.648859      -1.061765       2.367559                    0.998114       3.369091       8.975065       0.534405       1.158828      -0.738706       0.036388       0.020826       0.007064       0.042518       0.010527       0.004958       0.003197      -0.009304      -0.053413      -0.018898      -0.002262       0.021160              1.845481       2.364918       0.243519       0.265255       1.733012       0.070462       1.438514           0.000001
          252              H      -1.465132      11.830523       9.371276       0.149653       1.075478 0.75899162E+01  0.72349541E+02                                 1.651358                            1.552585      -0.853672       2.500796                    0.999632       3.013676       7.882619       0.539513       1.190982      -0.733639       0.024743      -0.028215      -0.014538       0.040245      -0.008721      -0.013889      -0.000359      -0.009275       0.003307      -0.018558       0.003517       0.015041              1.700206       1.594243      -0.428782      -0.091502       2.041193       0.013541       1.465181           0.000001
          253              H       2.375064      28.332668       3.917123       0.111200       1.199445 0.86168652E+01  0.84338185E+02                                 1.726164                            1.611664      -0.947961       2.428775                    0.998452       3.241126       8.442845       0.553605       1.130396      -0.747228       0.015652      -0.034620      -0.016233       0.041316      -0.002194      -0.009426       0.002922      -0.026265      -0.026413      -0.018201      -0.000083       0.018284              1.790869       1.706740      -0.295359      -0.401429       1.878814       0.306973       1.787053          -0.000000
          254              H       0.874419      27.980540       5.497526       0.120140       1.188356 0.87829636E+01  0.86760369E+02                                 1.751987                            1.655982      -0.896680       2.452927                    0.998991       3.259237       8.654135       0.529571       1.170850      -0.737400      -0.003751      -0.033620       0.004156       0.034083      -0.002887      -0.009724       0.002326      -0.022614      -0.030702      -0.018144       0.000838       0.017306              1.803762       1.520446       0.184606      -0.241470       2.184475      -0.271714       1.706364          -0.000000
          255              H      11.434225       0.525923       5.980050       0.120624       1.215946 0.92171259E+01  0.92460001E+02                                 1.794645                            1.709553      -1.074849       2.368265                    0.997958       3.377877       9.136767       0.513508       1.189052      -0.732131      -0.014248       0.031621       0.014993       0.037785      -0.001331      -0.011492       0.000561      -0.032385      -0.012090      -0.021682       0.003362       0.018320              1.843691       1.873628      -0.261926      -0.362142       1.958101       0.229775       1.699346           0.000001
          256              H      13.120791       0.995431       4.283082       0.125878       1.156008 0.83643543E+01  0.81454960E+02                                 1.700196                            1.602254      -0.951772       2.435550                    0.998699       3.197512       8.373466       0.546461       1.150964      -0.742089       0.010250       0.040041      -0.009518       0.042414      -0.001343      -0.005974       0.001354      -0.026017      -0.027036      -0.014737      -0.002955       0.017692              1.744490       1.566341       0.243076      -0.233687       2.097061      -0.255378       1.570069          -0.000000
          257              H       9.130111      -0.849793       4.746631       0.133360       1.103039 0.80956931E+01  0.78397739E+02                                 1.672958                            1.596873      -0.865864       2.483176                    0.999294       3.129789       8.241624       0.535474       1.181186      -0.735415       0.007139      -0.017155      -0.036314       0.040792      -0.013553       0.003036       0.003433      -0.006521       0.042548      -0.021600       0.006766       0.014833              1.718551       1.664836      -0.242129      -0.228803       1.499445       0.259550       1.991372           0.000001
          258              H       7.401564      25.848865       1.593957       0.120505       1.213358 0.86418418E+01  0.84679293E+02                                 1.745280                            1.620457      -0.906999       2.452192                    0.998804       3.207989       8.372734       0.548574       1.139462      -0.745425      -0.037945      -0.007719       0.006519       0.039267       0.006456      -0.004457      -0.008564       0.006370      -0.051381      -0.020171       0.002348       0.017823              1.805651       2.452095       0.125823      -0.074050       1.599244      -0.079283       1.365613          -0.000001
          259              H       9.185523      24.371433       1.924676       0.101361       1.284441 0.97007997E+01  0.98667330E+02                                 1.867658                            1.756072      -0.991988       2.391800                    0.998236       3.501349       9.569127       0.505163       1.192088      -0.730899      -0.008493      -0.033051       0.003995       0.034358       0.008356       0.001388      -0.007264       0.000805      -0.051799      -0.019645       0.002153       0.017492              1.947650       1.798723       0.014455      -0.033641       2.590684      -0.171960       1.453544           0.000000
          260              H      11.883606      26.942852       1.211733       0.121728       1.226813 0.92696236E+01  0.93245120E+02                                 1.812438                            1.721423      -1.100625       2.354981                    0.997897       3.401590       9.254595       0.507923       1.198794      -0.729649       0.035684       0.007056      -0.008184       0.037284       0.006182      -0.007138      -0.006504       0.001098      -0.055171      -0.020955       0.002988       0.017967              1.858389       2.407322       0.155405       0.011460       1.695114      -0.133199       1.472731           0.000001
          261              H      10.008900      28.634699       0.824087       0.113275       1.215732 0.87876950E+01  0.86888168E+02                                 1.767284                            1.647716      -1.061697       2.367585                    0.998114       3.368668       8.972257       0.534687       1.158566      -0.738756       0.007507       0.041239      -0.007081       0.042511       0.011104      -0.001367      -0.005713      -0.005990      -0.053368      -0.018873      -0.002266       0.021140              1.844040       1.648951      -0.009078       0.021930       2.445578      -0.273222       1.437589           0.000001
          262              H      11.642367      26.038264       4.182782       0.149646       1.071028 0.75522022E+01  0.71906165E+02                                 1.646756                            1.548599      -0.853689       2.500771                    0.999631       3.013152       7.878704       0.540229       1.190791      -0.733610      -0.034859       0.013926       0.014541       0.040256      -0.003874      -0.004288       0.013231       0.018107       0.003358      -0.018550       0.003508       0.015043              1.695302       2.253427      -0.192091      -0.043039       1.371059       0.081356       1.461419           0.000001
          263              H      -6.279195      -2.095505      14.418807       0.111196       1.197804 0.86030673E+01  0.84177467E+02                                 1.725094                            1.610723      -0.947852       2.428838                    0.998452       3.241387       8.444878       0.553534       1.130888      -0.747075       0.024361       0.006328      -0.032766       0.041317       0.006317      -0.015238      -0.005264      -0.010930       0.006179      -0.018212      -0.000066       0.018278              1.789722       1.722425      -0.108601      -0.515483       1.605546       0.144727       2.041196          -0.000000
          264              H      -6.903347      -0.240876      15.440783       0.120131       1.183259 0.87362035E+01  0.86175886E+02                                 1.745646                            1.650433      -0.896837       2.452822                    0.998991       3.257566       8.641102       0.531054       1.169242      -0.737717       0.013739       0.026598      -0.016364       0.034117       0.006543      -0.014247      -0.004137      -0.012523       0.012169      -0.018136       0.000836       0.017300              1.797000       1.504441       0.082182      -0.177015       2.324157      -0.180984       1.562403          -0.000000
          265              H      -8.941836      -2.287975      18.075692       0.120655       1.206299 0.91277951E+01  0.91355171E+02                                 1.785063                            1.701004      -1.075049       2.368165                    0.997958       3.376816       9.128030       0.514829       1.188710      -0.732072      -0.022410      -0.005726       0.029883       0.037789       0.002759      -0.016985      -0.007190      -0.014986      -0.006420      -0.021652       0.003359       0.018293              1.833545       1.665054      -0.014701      -0.419322       1.699738       0.142180       2.135843           0.000001
          266              H      -8.339819      -4.375801      16.969681       0.125894       1.153508 0.83428557E+01  0.81203873E+02                                 1.698397                            1.600652      -0.951769       2.435552                    0.998699       3.197586       8.375056       0.546429       1.151623      -0.741886      -0.014525      -0.037015       0.014759       0.042413       0.007043      -0.011962      -0.007097      -0.009976       0.004331      -0.014750      -0.002937       0.017687              1.742602       1.438046       0.158363      -0.132866       2.277120      -0.112972       1.512641          -0.000000
          267              H      -6.518201      -0.996775      19.162727       0.133382       1.094977 0.80233520E+01  0.77534175E+02                                 1.664746                            1.589530      -0.865791       2.483214                    0.999295       3.128576       8.233644       0.536730       1.180900      -0.735354       0.035361      -0.012897      -0.015730       0.040794      -0.014008      -0.003993      -0.006486       0.019608       0.013780      -0.021599       0.006762       0.014836              1.709839       1.835158      -0.284486      -0.274142       1.466057       0.190498       1.828302           0.000001
          268              H      28.313259      -4.150506       8.880619       0.120515       1.221156 0.87098653E+01  0.85523940E+02                                 1.754715                            1.628498      -0.907151       2.452133                    0.998802       3.210377       8.391116       0.546306       1.141811      -0.744949       0.010963       0.026781       0.026525       0.039256       0.011340       0.004054       0.003453      -0.028292       0.010810      -0.020241       0.002404       0.017837              1.815785       1.483619       0.266569       0.246569       1.902094       0.374260       2.061641          -0.000001
          269              H      28.145030      -3.815601       6.571007       0.101328       1.290372 0.97567103E+01  0.99391117E+02                                 1.875094                            1.762543      -0.992085       2.391742                    0.998234       3.503946       9.587625       0.503564       1.194009      -0.730513       0.015154       0.028330      -0.012148       0.034348       0.014160       0.006177      -0.000466      -0.020804       0.002892      -0.019652       0.002202       0.017450              1.955757       1.604190       0.367123      -0.155082       2.205028      -0.344743       2.058054           0.000000
          270              H      15.548939      24.088191       5.852642       0.121695       1.229534 0.92954734E+01  0.93577170E+02                                 1.816017                            1.724568      -1.100796       2.354890                    0.997894       3.403032       9.264315       0.507093       1.199832      -0.729437      -0.008545      -0.026265      -0.025073       0.037303       0.012534      -0.000198       0.003303      -0.028856       0.010720      -0.020973       0.003010       0.017963              1.862209       1.581421       0.252614       0.295171       1.977417       0.267499       2.027789           0.000001
          271              H      15.692822      23.620256       8.360143       0.113257       1.215384 0.87847321E+01  0.86852574E+02                                 1.766964                            1.647440      -1.061827       2.367527                    0.998112       3.368946       8.973018       0.534725       1.158568      -0.738747      -0.016169      -0.035119       0.017690       0.042518       0.016177       0.002296      -0.000541      -0.023009      -0.007688      -0.018891      -0.002256       0.021146              1.843697       1.483599       0.275731      -0.075103       2.124793      -0.410352       1.922699           0.000001
          272              H      13.629969      26.520321       5.527345       0.149650       1.069484 0.75376385E+01  0.71718567E+02                                 1.643515                            1.545782      -0.853650       2.500789                    0.999632       3.011731       7.867175       0.541524       1.188755      -0.734070      -0.006825       0.015556       0.036514       0.040273      -0.001153      -0.004910       0.012427       0.018349       0.018498      -0.018573       0.003469       0.015104              1.691848       1.505326       0.024468       0.135732       1.434726       0.333654       2.135491           0.000001
          273              C      12.343955      -5.117663      15.484156       0.603577      26.986363 0.26321355E+03  0.54928089E+04                                 8.304057                            5.715933       0.015419       2.054794                    0.999493      22.288912      61.616380       0.630554       0.465476      -1.028525      -0.013668      -0.051731      -0.030920       0.061798      -0.052956       0.032088      -0.055005       0.073054      -0.055914      -0.081142      -0.018727       0.099868             11.462514       7.352297       4.322866       0.440985      15.595078       5.978443      11.440166          -0.000001
          274              C      12.777783      -3.936020      16.310953      -0.048620      43.036277 0.44735494E+03  0.10499338E+05                                10.662699                            6.983330      -0.027389       1.990949                    0.999222      27.588642      76.986210       0.638399       0.408794      -1.078638       0.004753       0.018383       0.042075       0.046161       0.008399      -0.018043      -0.002627      -0.012253       0.003191      -0.022153       0.002514       0.019639             15.944253       8.768657       6.499038       2.016819      23.288798      10.123766      15.775304          -0.000000
          275              C      12.372749      -3.612036      17.647384      -0.076529      36.896534 0.40336904E+03  0.93254372E+04                                 9.707543                            6.748918      -0.032803       1.963294                    0.999598      28.865401      82.817616       0.625666       0.423445      -1.057689       0.024457       0.021443      -0.021891       0.039207       0.013855      -0.023986      -0.023387       0.009333       0.011620      -0.026573      -0.015308       0.041882             12.973312       7.752450       5.023271       1.119160      17.940280       7.058206      13.227207          -0.000001
          276              C      12.744601      -2.518040      18.306111      -0.188573      37.046469 0.39445993E+03  0.90844247E+04                                 9.687825                            6.633185       0.118796       2.012746                    0.999746      29.349746      84.522526       0.635827       0.418285      -1.059098      -0.002902      -0.023958      -0.014437       0.028121      -0.014693      -0.019132      -0.004698       0.014653       0.058358      -0.030549      -0.000266       0.030816             13.097801       8.478763       6.524884       1.302993      19.186025       5.493054      11.628616          -0.000000
          277              C      13.528128      -1.588388      17.780213       0.219264      34.397206 0.32447123E+03  0.71177813E+04                                 9.499802                            6.161855      -0.084257       2.004673                    0.999507      24.739998      69.577368       0.636297       0.438812      -1.046295       0.005165       0.035688       0.033017       0.048892       0.004094       0.030335       0.016608      -0.020529      -0.001444      -0.037299       0.002069       0.035230             13.772175       7.553162       5.883833       1.327862      20.815499       5.997887      12.947864           0.000000
          278              C      13.942016      -1.787165      16.492578      -0.226006      40.156399 0.49907853E+03  0.12145021E+05                                10.273938                            7.467094       0.053998       1.971243                    0.999816      31.235165      91.354794       0.600774       0.418953      -1.062600      -0.022272      -0.031755      -0.038234       0.054463       0.038305      -0.026158      -0.005510      -0.016366      -0.017534      -0.044655      -0.005581       0.050237             13.607020       7.282382       4.033876       0.493866      19.092252       7.248229      14.446425           0.000001
          279              C      13.570163      -3.017325      15.706442      -0.103308      35.893574 0.44307693E+03  0.10462365E+05                                 9.534447                            7.043196       0.021689       1.970023                    0.999640      29.649262      85.320191       0.617822       0.419848      -1.062416       0.010169       0.026279       0.019529       0.034284      -0.007653      -0.016305       0.007457      -0.006511       0.078689      -0.023808      -0.010039       0.033847             12.361424       7.603094       4.710925       0.518515      17.667308       5.816606      11.813869          -0.000000
          280              C      12.784002       1.016834      16.731129      -0.189690      39.061105 0.47062382E+03  0.11260768E+05                                 9.976257                            7.198597       0.144157       2.002120                    0.999686      30.404049      87.540781       0.619953       0.412908      -1.068832      -0.006254       0.021777      -0.033882       0.040760       0.027704       0.017273      -0.011634       0.007994      -0.046964      -0.038316       0.001840       0.036476             13.013134       8.841515       0.079035       2.701929      18.572902      -7.556386      11.624985           0.000001
          281              C       0.018563      21.458487      16.369778       0.668172      20.105448 0.19436711E+03  0.37759423E+04                                 6.874375                            4.969327       0.120651       2.125791                    0.999428      20.487208      55.405259       0.661759       0.476435      -1.018241      -0.001814       0.036280      -0.057280       0.067827       0.056498       0.022559       0.042360       0.142116      -0.179540      -0.095866      -0.031679       0.127545              8.951865       4.691090      -1.949434      -0.590195      11.249940      -3.185201      10.914565          -0.000001
          282              C      -0.013085      20.269508      17.525397      -0.053436      37.430471 0.41917941E+03  0.97062518E+04                                 9.742435                            6.784382       0.002840       1.998065                    0.999366      27.642530      77.315662       0.642396       0.411767      -1.073702      -0.021477      -0.034419       0.031408       0.051306      -0.016853       0.017225       0.001053       0.005641      -0.011712      -0.023856      -0.001277       0.025133             13.696527       6.074451      -2.080107      -0.606334      15.936090      -8.070959      19.079041          -0.000000
          283              C      10.741487     -10.853648      18.766949      -0.101594      35.267631 0.39758199E+03  0.91616786E+04                                 9.390204                            6.673954       0.031386       1.981361                    0.999661      29.038153      83.271645       0.632684       0.420118      -1.059409       0.010838      -0.032529       0.008541       0.035335      -0.017153      -0.004899       0.005411      -0.044834      -0.057873      -0.022302      -0.016346       0.038648             12.170453       5.761902      -2.050959      -0.641125      15.070720      -5.935508      15.678736          -0.000001
          284              C      -0.152516      19.311699      19.656095      -0.184926      39.343832 0.42994284E+03  0.10141397E+05                                10.213307                            7.000783      -0.011012       1.961879                    0.999679      30.285975      88.962085       0.607443       0.427478      -1.050837      -0.014609       0.021001      -0.057677       0.063096       0.011399      -0.017056       0.004470       0.017040       0.148873      -0.040647      -0.013161       0.053808             13.848010       6.966716      -3.285354      -0.443152      19.404858      -7.839932      15.172456           0.000000
          285              C       0.378683      18.175449      19.433808       0.218401      31.290394 0.30845254E+03  0.67027038E+04                                 8.920726                            6.006802      -0.119741       1.989861                    0.999518      24.925457      70.501616       0.642562       0.438662      -1.043041      -0.003655      -0.037850       0.047858       0.061126       0.016251      -0.001817      -0.032251       0.029461      -0.020082      -0.043300       0.009323       0.033977             12.347709       6.918968      -3.592278      -0.223882      15.511665      -6.466901      14.612493           0.000000
          286              C       0.728384      17.946936      18.197678      -0.219829      38.614499 0.50051850E+03  0.12207849E+05                                10.043377                            7.511916       0.053087       1.970043                    0.999729      31.436012      92.516775       0.593984       0.422778      -1.058537      -0.000948       0.026280      -0.032869       0.042094      -0.022282      -0.008561       0.000482      -0.071744      -0.069663      -0.035850      -0.018092       0.053943             12.843302       6.516199      -2.500057      -0.480982      14.352133      -5.908104      17.661574           0.000002
          287              C       0.580087      19.141082      17.143173      -0.140009      37.880743 0.49049986E+03  0.11887043E+05                                 9.891601                            7.432076      -0.033335       1.935336                    0.999519      30.992224      90.517112       0.598492       0.422292      -1.060278      -0.002838      -0.016083       0.037081       0.040518      -0.008797      -0.025851      -0.001681      -0.006020       0.179869      -0.044303      -0.022363       0.066666             12.637450       6.419870      -2.554628      -0.425193      15.557156      -6.307429      15.935322           0.000000
          288              C       2.972735      17.120594      20.285003      -0.167624      34.527002 0.41532587E+03  0.96382905E+04                                 9.151248                            6.742517       0.233012       2.046651                    0.999746      29.192385      82.956092       0.642997       0.410475      -1.069702       0.032724       0.020223      -0.010172       0.039791       0.010863       0.001087       0.009175       0.009000      -0.029786      -0.016243      -0.001861       0.018104             11.448630      16.578695      -4.914179       0.675174      12.725952      -1.046653       5.041242           0.000002
          289              C      -8.939618     -13.543958      25.178018       0.603599      26.985138 0.26320020E+03  0.54924507E+04                                 8.303787                            5.715774       0.015394       2.054788                    0.999493      22.288292      61.613854       0.630567       0.465474      -1.028528      -0.044229      -0.030133       0.030908       0.061803      -0.064173       0.062638      -0.011837       0.009829      -0.055959      -0.081255      -0.018660       0.099916             11.461894      11.961397       5.951850      -5.489448      10.984255      -2.408182      11.440028          -0.000001
          290              C      -7.970172     -12.741081      24.351221      -0.048703      43.039006 0.44737667E+03  0.10499821E+05                                10.662661                            6.983188      -0.027202       1.990993                    0.999220      27.588782      76.982792       0.638458       0.408757      -1.078678       0.015728       0.010569      -0.042069       0.046139       0.010341      -0.003494       0.017940      -0.001035       0.003252      -0.022147       0.002456       0.019691             15.943621      17.589421       9.617145      -8.871860      14.466204      -5.274966      15.775238          -0.000000
          291              C      -7.529725     -13.014982      23.014790      -0.076507      36.884623 0.40317663E+03  0.93199404E+04                                 9.705060                            6.746813      -0.032807       1.963300                    0.999598      28.864207      82.811370       0.625828       0.423383      -1.057721       0.012067       0.030236       0.021912       0.039242       0.007812       0.014152       0.030531      -0.024689       0.011493      -0.026754      -0.015259       0.042013             12.969672      13.646568       7.106814      -6.278805      12.039133      -3.405583      13.223313          -0.000001
          292              C      -6.622251     -12.299747      22.356063      -0.188522      37.035525 0.39427336E+03  0.90791792E+04                                 9.685563                            6.631095       0.118865       2.012774                    0.999746      29.348684      84.518854       0.635993       0.418220      -1.059125      -0.021611      -0.010749       0.014387       0.028099      -0.016022      -0.001804       0.019813       0.007067       0.058496      -0.030701      -0.000245       0.030947             13.094217      13.889967       8.436481      -4.742705      13.765338      -3.056603      11.627348          -0.000000
          293              C      -6.006932     -11.251139      22.881961       0.219222      34.400018 0.32451501E+03  0.71190494E+04                                 9.500812                            6.162728      -0.084391       2.004627                    0.999507      24.740929      69.583641       0.636175       0.438877      -1.046247       0.031926       0.016739      -0.033035       0.048896       0.009643      -0.005466      -0.034078       0.010827      -0.001369      -0.037249       0.002100       0.035149             13.772122      15.640666       8.742633      -5.209674      12.725002      -3.247243      12.950699           0.000000
          294              C      -6.332285     -10.927155      24.169596      -0.225997      40.121806 0.49848879E+03  0.12127527E+05                                10.266500                            7.461122       0.053933       1.971234                    0.999816      31.234659      91.352340       0.601181       0.418778      -1.062672      -0.022504      -0.031572       0.038188       0.054420       0.034918      -0.003368       0.026701      -0.035365      -0.017421      -0.044645      -0.005724       0.050369             13.595210      15.228959       6.844817      -6.655826      11.125866      -2.872796      14.430806           0.000000
          295              C      -7.368132     -11.687777      24.955732      -0.103219      35.891820 0.44302718E+03  0.10460569E+05                                 9.533742                            7.042588       0.021775       1.970060                    0.999640      29.645889      85.299222       0.617896       0.419822      -1.062465       0.021373       0.018310      -0.019566       0.034277      -0.003936      -0.012332       0.013057       0.014686       0.078656      -0.023889      -0.009953       0.033842             12.360795      13.588879       6.829259      -5.309519      11.684350      -2.428125      11.809157          -0.000000
          296              C      -3.302649     -11.084292      23.931045      -0.189667      39.056060 0.47064532E+03  0.11261326E+05                                 9.975154                            7.198767       0.144283       2.002167                    0.999686      30.403499      87.537205       0.619950       0.412908      -1.068839       0.022612       0.001379       0.033888       0.040763       0.019068       0.016898      -0.012223      -0.041076      -0.046969      -0.038412       0.001957       0.036455             13.011011      17.439919       3.119649       8.021875       9.971410      -0.028563      11.621705           0.000001
          297              C       9.158412      14.995724      24.292396       0.668172      20.105943 0.19436712E+03  0.37760025E+04                                 6.874830                            4.969551       0.120448       2.125721                    0.999428      20.488177      55.411197       0.661689       0.476478      -1.018202       0.034810       0.010381       0.057284       0.067831      -0.000709      -0.032382      -0.035308      -0.181525      -0.179526      -0.095807      -0.031690       0.127497              8.952629      11.747761       0.545084       2.806734       4.194952       1.618470      10.915174          -0.000001
          298              C       8.047963      14.569542      23.136777      -0.053453      37.437287 0.41926203E+03  0.97088504E+04                                 9.744175                            6.785448       0.002653       1.997995                    0.999366      27.644927      77.330483       0.642275       0.411816      -1.073647      -0.025297      -0.031714      -0.031366       0.051279      -0.014865       0.004801      -0.016527       0.016826      -0.011732      -0.023784      -0.001342       0.025126             13.699689      16.152459       1.482068       7.410497       5.864049       3.262752      19.082558          -0.000000
          299              C       8.320197      14.334768      21.895225      -0.101561      35.276576 0.39774067E+03  0.91664793E+04                                 9.392741                            6.676001       0.031164       1.981297                    0.999660      29.040250      83.289679       0.632469       0.420208      -1.059326      -0.034246      -0.000633      -0.008554       0.035304       0.000794      -0.006648       0.003005       0.056410      -0.057573      -0.022433      -0.016136       0.038569             12.173653      15.330083       1.330322       5.383596       5.508800       2.583403      15.682077          -0.000001
          300              C       7.191380      14.118779      21.006079      -0.185499      39.372732 0.43035202E+03  0.10152916E+05                                10.217733                            7.004023      -0.010434       1.961972                    0.999677      30.290874      88.969004       0.607347       0.427467      -1.050901       0.025113      -0.006796       0.057661       0.063259       0.003469      -0.009935       0.014865      -0.027404       0.149068      -0.040604      -0.013383       0.053987             13.855269      20.101891       1.355237       7.251887       6.286588       3.031299      15.177328          -0.000000
          301              C       5.943050      14.240857      21.228366       0.220044      31.255656 0.30801009E+03  0.66911508E+04                                 8.917791                            6.004629      -0.123038       1.988820                    0.999552      24.907433      70.456359       0.642291       0.438974      -1.042783      -0.034494      -0.016003      -0.047759       0.061047       0.003318       0.029848       0.012490      -0.042539      -0.019893      -0.043120       0.009363       0.033758             12.344976      16.811896      -0.092178       6.026148       5.614463       2.365313      14.608569           0.000000
          302              C       5.611057      14.494412      22.464496      -0.220368      38.642474 0.50099582E+03  0.12222084E+05                                10.048744                            7.516186       0.053554       1.970118                    0.999729      31.441690      92.535427       0.593749       0.422856      -1.058516       0.024992       0.007975       0.033263       0.042363       0.005195      -0.003219       0.008220       0.084084      -0.069449      -0.036222      -0.017811       0.054033             12.851659      15.060559       0.519470       5.419552       5.819249       2.424450      17.675169           0.000002
          303              C       6.786355      14.752660      23.519001      -0.140032      37.892451 0.49069519E+03  0.11893140E+05                                 9.894319                            7.434063      -0.033275       1.935343                    0.999519      30.995269      90.535637       0.598342       0.422349      -1.060226      -0.014230      -0.008032      -0.037052       0.040495      -0.004908      -0.006962       0.025078       0.015815       0.179607      -0.044354      -0.022284       0.066638             12.641370      16.152436       0.885003       5.807331       5.831283       2.504177      15.940391           0.000000
          304              C       4.083836      16.334925      20.377171      -0.167613      34.556633 0.41582652E+03  0.96524052E+04                                 9.157844                            6.748066       0.233038       2.046651                    0.999746      29.192357      82.955220       0.642547       0.410656      -1.069630       0.008153       0.037595       0.010163       0.039789       0.005678      -0.008192      -0.003916      -0.020649      -0.029644      -0.016131      -0.001901       0.018033             11.458257      16.248011      -5.047232       1.212090      13.081278      -0.289120       5.045480           0.000002
          305              C      -0.125997      -3.521177      26.587640       0.603621      26.984315 0.26319262E+03  0.54922593E+04                                 8.303660                            5.715746       0.015182       2.054726                    0.999493      22.288019      61.613147       0.630559       0.465483      -1.028522       0.003708       0.058783       0.018719       0.061803      -0.007225       0.037660      -0.047110       0.061200       0.214493      -0.081175      -0.018726       0.099901             11.461707       8.425195       0.872377      -1.112941      19.935875       3.780804       6.024051          -0.000001
          306              C      -0.152565      -4.990790      26.259632      -0.048646      43.034393 0.44734219E+03  0.10498985E+05                                10.662487                            6.983359      -0.027289       1.990976                    0.999221      27.588744      76.986804       0.638379       0.408809      -1.078626       0.024110      -0.038814      -0.006752       0.046189       0.008175      -0.009054       0.010099       0.020938      -0.031358      -0.022187       0.002540       0.019647             15.943684       9.817249       1.005413      -0.726619      30.532607       6.243605       7.481196          -0.000000
          307              C       0.920905      -5.787420      25.741867      -0.076520      36.887417 0.40327143E+03  0.93225435E+04                                 9.705377                            6.747703      -0.032802       1.963301                    0.999598      28.863992      82.808623       0.625782       0.423395      -1.057729      -0.036145      -0.013207       0.007575       0.039221       0.013751      -0.010146      -0.003782       0.060313      -0.039778      -0.026717      -0.015142       0.041859             12.969913       9.200744       0.718140      -0.774829      23.298155       4.377422       6.410840          -0.000001
          308              C       0.819083      -7.072353      25.413859      -0.188579      37.051247 0.39453674E+03  0.90864735E+04                                 9.688833                            6.634153       0.118916       2.012775                    0.999746      29.349196      84.517310       0.635746       0.418326      -1.059092       0.000474       0.025669       0.011454       0.028112      -0.016373      -0.011654       0.005910       0.043432       0.020326      -0.030690      -0.000096       0.030786             13.099323      10.070606       3.036697      -0.061678      23.330724       3.562151       5.896641          -0.000000
          309              C      -0.309729      -7.757857      25.516870       0.219263      34.395364 0.32446334E+03  0.71175097E+04                                 9.499097                            6.161588      -0.084359       2.004644                    0.999507      24.739523      69.573784       0.636345       0.438784      -1.046320       0.008405      -0.045290      -0.016398       0.048895      -0.006582       0.017229      -0.001945      -0.061209      -0.020951      -0.037319       0.002148       0.035171             13.770756      10.603908       2.351222       0.534869      24.282229       4.876241       6.426130           0.000000
          310              C      -1.405333      -7.077043      25.969575      -0.226041      40.153940 0.49906420E+03  0.12144422E+05                                10.272944                            7.466660       0.053939       1.971219                    0.999816      31.235104      91.349641       0.600839       0.418917      -1.062637      -0.008814       0.053728       0.000182       0.054446       0.029075      -0.017659       0.006504       0.021267      -0.107048      -0.044520      -0.005686       0.050206             13.605184      10.101104       0.059349      -0.649691      23.299532       5.629876       7.414915           0.000001
          311              C      -1.343351      -5.627776      26.376197      -0.103293      35.885109 0.44297884E+03  0.10459345E+05                                 9.532580                            7.042162       0.021776       1.970054                    0.999641      29.647103      85.307760       0.617909       0.419817      -1.062447       0.000180      -0.033582      -0.006882       0.034280      -0.020264      -0.011076       0.014867       0.021551      -0.020466      -0.023937      -0.009840       0.033777             12.358557       9.365444       1.588862      -0.563550      21.195213       4.284633       6.515013          -0.000000
          312              C      -2.146387      -8.538226      23.405147      -0.189683      39.064397 0.47074343E+03  0.11264500E+05                                 9.977401                            7.200029       0.144209       2.002140                    0.999686      30.405185      87.551376       0.619816       0.412967      -1.068779      -0.035878       0.007963      -0.017666       0.040777       0.022726       0.009652      -0.022542      -0.016792      -0.050344      -0.038367       0.001993       0.036374             13.014126      17.231429       3.319122       7.996374       9.799638      -0.067507      12.011311           0.000001
          313              C      14.310946      15.361734       1.180016       0.668173      20.104590 0.19435975E+03  0.37757824E+04                                 6.874144                            4.969240       0.120526       2.125746                    0.999428      20.487681      55.407313       0.661760       0.476436      -1.018235      -0.063222       0.009730      -0.022419       0.067782       0.040443      -0.054455      -0.066557      -0.129536       0.001273      -0.095850      -0.031671       0.127521              8.951321      12.457905      -0.758943       3.267356       5.681857       2.271191       8.714200          -0.000001
          314              C      15.825548      15.502128       1.840641      -0.053473      37.438509 0.41927099E+03  0.97089760E+04                                 9.744048                            6.785311       0.002703       1.998006                    0.999366      27.644519      77.325543       0.642320       0.411790      -1.073679       0.049001       0.014951       0.002351       0.051285      -0.008699       0.012714      -0.005317      -0.016678       0.056516      -0.023837      -0.001316       0.025153             13.698696      22.828756      -1.643904       6.484146       6.943437       1.958020      11.323895          -0.000000
          315              C      16.859179      14.813490       1.482814      -0.101610      35.263796 0.39749722E+03  0.91597068E+04                                 9.389800                            6.673003       0.031217       1.981300                    0.999660      29.041701      83.295691       0.632731       0.420088      -1.059374       0.018651       0.011660       0.027614       0.035304       0.009092       0.009695       0.026162      -0.009580       0.055246      -0.022496      -0.016299       0.038795             12.169640      18.709014      -0.921032       5.297712       6.998717       2.467744      10.801189          -0.000001
          316              C      18.063250      14.976265       2.279793      -0.185441      39.365933 0.43020679E+03  0.10148986E+05                                10.216858                            7.002660      -0.010451       1.961982                    0.999679      30.291342      88.978274       0.607408       0.427445      -1.050878      -0.052264       0.025965      -0.024459       0.063277      -0.029207      -0.020314       0.000164       0.033966      -0.097283      -0.040286      -0.013407       0.053693             13.854133      20.453028       0.802104       7.424892       6.891011       3.279149      14.218359           0.000000
          317              C      18.240328      15.611698       3.369539       0.220024      31.259290 0.30803815E+03  0.66920534E+04                                 8.919339                            6.005503      -0.123111       1.988791                    0.999553      24.908878      70.466821       0.642134       0.439062      -1.042709       0.058047      -0.000638       0.018927       0.061058       0.018671       0.003088      -0.025347       0.044918      -0.020534      -0.043082       0.009372       0.033710             12.346604      17.926837      -0.718333       5.931206       5.943617       2.234629      13.169358           0.000000
          318              C      17.222190      16.312857       3.787004      -0.220329      38.631896 0.50081633E+03  0.12216599E+05                                10.045983                            7.514036       0.053673       1.970166                    0.999728      31.440447      92.527280       0.593930       0.422765      -1.058574      -0.039229       0.002136      -0.015780       0.042338       0.013705       0.017977       0.038154       0.000205       0.062650      -0.036191      -0.018119       0.054310             12.846986      19.718543      -2.202189       5.081115       7.334203       1.953441      11.488212           0.000002
          319              C      15.847692      16.195469       2.976471      -0.139995      37.888674 0.49063850E+03  0.11891025E+05                                 9.892739                            7.433058      -0.033196       1.935376                    0.999519      30.991589      90.512209       0.598472       0.422284      -1.060303       0.038772      -0.009303       0.006981       0.040479      -0.040209      -0.013057       0.016392       0.063090      -0.067524      -0.044278      -0.022140       0.066417             12.638730      19.078678      -0.950506       5.669021       6.961257       2.310891      11.876255           0.000000
          320              C      18.567918      14.600682       6.096615      -0.167615      34.543649 0.41563661E+03  0.96468789E+04                                 9.154926                            6.746103       0.232915       2.046615                    0.999746      29.191740      82.948207       0.642702       0.410604      -1.069665      -0.028749      -0.023052       0.015037       0.039799       0.008543      -0.008069      -0.003724      -0.023094      -0.011100      -0.016221      -0.001801       0.018022             11.453864       6.925574       2.197150       0.836097       7.495071      -0.819726      19.940945           0.000002
          321              C      18.855676       6.532774      14.074534       0.603606      26.985641 0.26320562E+03  0.54926048E+04                                 8.304094                            5.715963       0.015308       2.054772                    0.999493      22.288111      61.614048       0.630533       0.465495      -1.028514       0.054194       0.023083      -0.018713       0.061806      -0.024874       0.057036      -0.019740      -0.038506       0.214521      -0.081232      -0.018698       0.099930             11.462649      18.110591       4.296639      -3.936019      10.252958      -0.211121       6.024398          -0.000001
          322              C      17.478971       6.017866      14.402542      -0.048699      43.039766 0.44738350E+03  0.10500188E+05                                10.663437                            6.983671      -0.027157       1.991000                    0.999222      27.589693      76.990095       0.638367       0.408808      -1.078627      -0.044605       0.009854       0.006730       0.046174      -0.000247      -0.012487       0.005293      -0.026493      -0.031303      -0.022128       0.002468       0.019660             15.945177      27.601170       7.292191      -6.129342      12.752667      -1.395912       7.481694          -0.000000
          323              C      16.370087       6.764414      14.920307      -0.076483      36.889712 0.40324126E+03  0.93217035E+04                                 9.706085                            6.747559      -0.032727       1.963346                    0.999598      28.862752      82.805362       0.625772       0.423409      -1.057716      -0.000459      -0.038550      -0.007607       0.039296      -0.008199       0.000310       0.010908      -0.064327      -0.039895      -0.026779      -0.015169       0.041948             12.971408      21.284570       4.988742      -4.386741      11.218384      -0.728576       6.411269          -0.000001
          324              C      15.192583       6.240115      15.248315      -0.188280      37.032699 0.39424646E+03  0.90785992E+04                                 9.685915                            6.631548       0.118389       2.012659                    0.999745      29.348000      84.522981       0.635860       0.418305      -1.059049       0.023916       0.008719      -0.011476       0.027923      -0.026315      -0.009273       0.009144      -0.012962       0.020393      -0.030580      -0.000117       0.030697             13.094573      19.941053       6.521472      -3.378603      13.448038      -1.127236       5.894627          -0.000000
          325              C      14.922548       4.947359      15.145304       0.218214      34.421171 0.32478373E+03  0.71260161E+04                                 9.501633                            6.163406      -0.080691       2.005734                    0.999467      24.751775      69.606527       0.636466       0.438610      -1.046465      -0.045584      -0.007092       0.016381       0.048955       0.014034       0.007788      -0.015561       0.056128      -0.020425      -0.037412       0.002203       0.035209             13.773254      21.285643       6.124145      -4.419020      13.607471      -2.128515       6.426649           0.000000
          326              C      15.929618       4.141339      14.692599      -0.225668      40.115613 0.49840919E+03  0.12125124E+05                                10.265960                            7.460948       0.053694       1.971184                    0.999816      31.231721      91.342436       0.601136       0.418826      -1.062640       0.053340       0.009743      -0.000058       0.054222       0.015893      -0.011786       0.014674      -0.053025      -0.106987      -0.044407      -0.005807       0.050214             13.594652      21.771800       4.190414      -5.517612      11.604297      -1.262055       7.407859           0.000001
          327              C      17.275336       4.682852      14.285977      -0.103196      35.878409 0.44282222E+03  0.10454792E+05                                 9.531577                            7.040930       0.021954       1.970132                    0.999639      29.645120      85.300430       0.617957       0.419819      -1.062439      -0.031753      -0.010996       0.006932       0.034311      -0.022565      -0.017600       0.005684       0.008776      -0.020714      -0.023762      -0.010091       0.033853             12.357684      18.880709       4.954261      -4.227302      11.678366      -0.897110       6.513978          -0.000000
          328              C      14.799050       2.955659      17.257027      -0.189666      39.034105 0.47024141E+03  0.11249784E+05                                 9.970848                            7.194763       0.144190       2.002144                    0.999686      30.404528      87.546544       0.620211       0.412804      -1.068856       0.019511      -0.031126       0.017660       0.040760       0.022958       0.024582      -0.001407      -0.015496      -0.050370      -0.038397       0.001906       0.036492             13.004607       8.536139       0.250822       2.727887      18.477884      -7.505553      11.999797           0.000001
          329              C      20.779749      10.787739      12.374042       0.668189      20.105225 0.19436218E+03  0.37757947E+04                                 6.874190                            4.969185       0.120600       2.125776                    0.999429      20.486526      55.401699       0.661789       0.476420      -1.018256       0.030256      -0.056397       0.022415       0.067812       0.072168       0.044652       0.073618       0.049881       0.001239      -0.095898      -0.031717       0.127614              8.951500       6.911503      -2.719094      -1.052528      11.227747      -3.838149       8.715249          -0.000001
          330              C      20.407243      12.262507      11.713417      -0.053500      37.430223 0.41920386E+03  0.97070626E+04                                 9.742538                            6.784757       0.002732       1.998012                    0.999366      27.644437      77.324657       0.642346       0.411789      -1.073676      -0.002246       0.051177      -0.002334       0.051279      -0.001528       0.009307      -0.010160       0.023940       0.056501      -0.023826      -0.001344       0.025169             13.696759       9.737590      -6.268425       0.317292      20.029451      -6.767872      11.323237          -0.000000
          331              C      19.413453      13.007488      12.071244      -0.101545      35.271286 0.39770359E+03  0.91651736E+04                                 9.391414                            6.675612       0.031335       1.981354                    0.999661      29.038084      83.274368       0.632515       0.420198      -1.059360       0.004735       0.021471      -0.027617       0.035300       0.010071      -0.021297      -0.017719      -0.003854       0.055155      -0.022343      -0.016246       0.038590             12.171570       8.879753      -4.400052      -0.556856      16.835509      -5.817705      10.799447          -0.000001
          332              C      19.165557      14.196941      11.274265      -0.185494      39.378233 0.43046176E+03  0.10156122E+05                                10.219303                            7.005632      -0.010425       1.961973                    0.999678      30.290875      88.970829       0.607186       0.427554      -1.050850       0.041930      -0.040617       0.024440       0.063287      -0.033414      -0.006770       0.019329       0.010406      -0.097341      -0.040520      -0.013225       0.053745             13.857074       7.893918      -3.638224      -0.614495      19.456540      -8.096588      14.220765          -0.000000
          333              C      19.705609      14.575680      10.184519       0.220014      31.255235 0.30802147E+03  0.66915951E+04                                 8.918328                            6.005312      -0.123101       1.988802                    0.999553      24.908545      70.465187       0.642149       0.439057      -1.042712      -0.019971       0.054503      -0.018917       0.061051       0.000403       0.024976       0.005615      -0.058404      -0.020571      -0.043131       0.009387       0.033744             12.345221       7.724856      -4.325646      -0.126625      16.145775      -6.336717      13.165033           0.000000
          334              C      20.706039      13.849479       9.767054      -0.220312      38.624820 0.50078768E+03  0.12215055E+05                                10.043272                            7.512999       0.053473       1.970104                    0.999728      31.436244      92.495113       0.594101       0.422673      -1.058690       0.015112      -0.036296       0.015830       0.042384       0.010569      -0.029740      -0.029392      -0.017356       0.062458      -0.035913      -0.018004       0.053917             12.843266      10.091715      -5.605295      -0.145702      16.955952      -5.439232      11.482130           0.000002
          335              C      21.053536      12.514474      10.577587      -0.140020      37.877911 0.49052354E+03  0.11887538E+05                                 9.890488                            7.432001      -0.033179       1.935376                    0.999519      30.991227      90.508352       0.598537       0.422263      -1.060316      -0.021724       0.033416      -0.006936       0.040456      -0.051105      -0.019697       0.007009       0.001552      -0.067487      -0.044131      -0.022301       0.066432             12.635303       8.903354      -4.547154      -0.288552      17.130693      -6.112126      11.871863           0.000000
          336              C      18.643181      14.547483       7.457443      -0.167596      34.544528 0.41563809E+03  0.96471506E+04                                 9.154976                            6.745819       0.232917       2.046610                    0.999746      29.193327      82.960162       0.642743       0.410568      -1.069663      -0.012134      -0.034758      -0.015059       0.039776       0.013888       0.001006       0.009084       0.007149      -0.011183      -0.016285      -0.001893       0.018178             11.453693       6.050821       1.888645       1.049396       8.371361      -0.517955      19.938899           0.000002
          337              C       1.277265       0.317936      23.798215       0.603620      26.984362 0.26319305E+03  0.54922704E+04                                 8.303670                            5.715751       0.015181       2.054726                    0.999493      22.288025      61.613168       0.630558       0.465483      -1.028522      -0.013662      -0.000897       0.060267       0.061803       0.054256       0.029876       0.023898       0.019004      -0.218058      -0.081175      -0.018726       0.099900             11.461724       7.351789      -1.779525      -3.963432       7.301076      -1.190151      19.732308          -0.000001
          338              C       1.711073       0.443129      22.361485      -0.048646      43.034422 0.44734227E+03  0.10498988E+05                                10.662492                            6.983359      -0.027289       1.990976                    0.999221      27.588747      76.986816       0.638379       0.408809      -1.078626       0.004747       0.027250      -0.036990       0.046189      -0.019835       0.001783       0.003338      -0.011132       0.006602      -0.022187       0.002540       0.019647             15.943694       8.768329      -1.502816      -6.636386       8.885723      -1.808097      30.177031          -0.000000
          339              C       1.306027       1.438510      21.412701      -0.076520      36.887433 0.40327153E+03  0.93225461E+04                                 9.705380                            6.747704      -0.032802       1.963301                    0.999598      28.863993      82.808626       0.625782       0.423395      -1.057729       0.024459      -0.029690      -0.007650       0.039221      -0.027687       0.000130       0.007297      -0.018685      -0.072706      -0.026717      -0.015142       0.041859             12.969918       7.751179      -1.542580      -4.908718       8.291180      -1.486731      22.867395          -0.000001
          340              C       1.677862       1.461974      20.135909      -0.188579      37.051228 0.39453656E+03  0.90864684E+04                                 9.688831                            6.634152       0.118916       2.012775                    0.999746      29.349195      84.517308       0.635746       0.418326      -1.059092      -0.002906      -0.000525       0.027957       0.028112      -0.009226       0.022469      -0.013276      -0.016769      -0.036048      -0.030690      -0.000096       0.030786             13.099320       8.480292      -2.133988      -6.304427       8.760444       0.527757      22.057224          -0.000000
          341              C       2.461382       0.541702      19.593746       0.219263      34.395374 0.32446332E+03  0.71175093E+04                                 9.499099                            6.161588      -0.084359       2.004644                    0.999507      24.739523      69.573785       0.636345       0.438784      -1.046320       0.005159       0.010739      -0.047421       0.048895       0.024248      -0.018659      -0.003506       0.002059       0.066426      -0.037319       0.002148       0.035171             13.770762       7.552273      -1.791277      -5.758771       9.718739       0.407381      24.041273           0.000000
          342              C       2.875280      -0.474026      20.409701      -0.226041      40.153976 0.49906437E+03  0.12144427E+05                                10.272950                            7.466661       0.053939       1.971219                    0.999816      31.235104      91.349643       0.600839       0.418917      -1.062637      -0.022241      -0.017211       0.046621       0.054446      -0.041765      -0.019894       0.010309      -0.008443       0.006356      -0.044520      -0.005686       0.050206             13.605195       7.281636      -1.589146      -3.739623       9.329849      -1.612173      24.204100           0.000001
          343              C       2.503447      -0.539746      21.868117      -0.103293      35.885122 0.44297886E+03  0.10459345E+05                                 9.532582                            7.042162       0.021776       1.970053                    0.999641      29.647105      85.307772       0.617909       0.419817      -1.062447       0.010152       0.003780      -0.032524       0.034281      -0.010271       0.014925      -0.019211      -0.027137       0.016938      -0.023937      -0.009840       0.033777             12.358562       7.601679      -1.906045      -4.337987       8.238148      -0.373088      21.235860          -0.000000
          344              C       1.717232      -1.669458      17.862080      -0.189683      39.064359 0.47074340E+03  0.11264500E+05                                 9.977395                            7.200029       0.144209       2.002140                    0.999686      30.405185      87.551375       0.619816       0.412967      -1.068779      -0.006219      -0.040253      -0.001937       0.040777       0.001164      -0.032500       0.014504       0.012440      -0.033381      -0.038367       0.001993       0.036374             13.014112       8.842224       2.299565      -1.419759      19.906046       6.787498      10.294067           0.000001
          345              C      11.085213      19.098196       0.339665       0.668173      20.104606 0.19436002E+03  0.37757887E+04                                 6.874147                            4.969244       0.120525       2.125746                    0.999428      20.487692      55.407349       0.661760       0.476436      -1.018235      -0.001818      -0.067700      -0.002783       0.067782      -0.008701      -0.060157      -0.012998       0.192875      -0.027346      -0.095851      -0.031670       0.127521              8.951322       4.690955       0.463091       1.983167      13.756201       1.736746       8.406810          -0.000001
          346              C      11.053572      20.693486       0.791557      -0.053472      37.438500 0.41927118E+03  0.97089814E+04                                 9.744047                            6.785313       0.002704       1.998006                    0.999366      27.644516      77.325534       0.642320       0.411790      -1.073679      -0.021461       0.044385       0.014123       0.051284       0.023331       0.006017       0.000879       0.008864      -0.002117      -0.023838      -0.001316       0.025153             13.698691       6.075383       0.514265       2.105239      25.286498       2.672952       9.734192          -0.000000
          347              C      10.741487      21.679479       0.016265      -0.101610      35.263793 0.39749709E+03  0.91597031E+04                                 9.389799                            6.673002       0.031217       1.981300                    0.999660      29.041699      83.295683       0.632731       0.420088      -1.059374       0.010834       0.023613       0.023905       0.035304       0.004267       0.017414       0.019650      -0.001692       0.071842      -0.022496      -0.016299       0.038795             12.169640       5.762051       0.471105       2.098634      20.660458       2.705443      10.086411          -0.000001
          348              C      10.914138      23.017627       0.555716      -0.185441      39.365930 0.43020648E+03  0.10148977E+05                                10.216857                            7.002657      -0.010452       1.961982                    0.999679      30.291345      88.978287       0.607408       0.427445      -1.050878      -0.014789      -0.060663       0.010257       0.063277      -0.020506      -0.001030      -0.037966      -0.041238      -0.025623      -0.040286      -0.013407       0.053693             13.854132       6.969052       1.261891       3.068214      23.030757       5.759121      11.562586           0.000000
          349              C      11.445351      23.393256       1.650884       0.220024      31.259299 0.30803836E+03  0.66920588E+04                                 8.919339                            6.005504      -0.123111       1.988791                    0.999553      24.908878      70.466813       0.642134       0.439062      -1.042709      -0.003594       0.060297       0.008911       0.061058      -0.009525      -0.012876       0.014236      -0.002378      -0.113818      -0.043082       0.009372       0.033710             12.346604       6.917811       1.603540       3.222180      20.436770       3.624811       9.685229           0.000000
          350              C      11.795063      22.437000       2.466839      -0.220329      38.631867 0.50081619E+03  0.12216595E+05                                10.045978                            7.514034       0.053674       1.970166                    0.999728      31.440442      92.527253       0.593930       0.422765      -1.058574      -0.000815      -0.041897      -0.006040       0.042338       0.003738       0.023864       0.030560      -0.018482       0.091063      -0.036191      -0.018119       0.054310             12.846974       6.517976       0.834431       2.405627      21.958562       1.522279      10.064382           0.000002
          351              C      11.646759      20.926694       1.959917      -0.139995      37.888665 0.49063854E+03  0.11891027E+05                                 9.892738                            7.433059      -0.033197       1.935376                    0.999519      30.991591      90.512219       0.598472       0.422284      -1.060303      -0.002839       0.040120      -0.004566       0.040479      -0.017969       0.020606      -0.036574      -0.072462      -0.019949      -0.044278      -0.022140       0.066417             12.638725       6.420887       0.909638       2.425495      21.304056       2.990830      10.191233           0.000000
          352              C      14.039410      24.657845       2.138830      -0.167615      34.543666 0.41563652E+03  0.96468760E+04                                 9.154927                            6.746101       0.232917       2.046615                    0.999746      29.191737      82.948187       0.642702       0.410604      -1.069665       0.032727      -0.018922      -0.012445       0.039799      -0.004516      -0.009857       0.000083       0.024652       0.017693      -0.016221      -0.001801       0.018022             11.453868      16.595558       3.044344       3.920924       7.869504       3.847857       9.896542           0.000002
          353              C     -20.006276      12.926238      26.248789       0.603606      26.985606 0.26320545E+03  0.54926005E+04                                 8.304087                            5.715962       0.015307       2.054772                    0.999493      22.288110      61.614045       0.630533       0.465495      -1.028514      -0.044225       0.041846       0.010634       0.061806       0.086309       0.024297       0.015989       0.016859      -0.034783      -0.081232      -0.018698       0.099930             11.462633      11.962185      -7.730728      -2.410152      13.412693       1.007266       9.013020          -0.000001
          354              C     -19.036833      11.808769      25.966864      -0.048699      43.039744 0.44738338E+03  0.10500185E+05                                10.663434                            6.983670      -0.027157       1.991000                    0.999222      27.589693      76.990096       0.638367       0.408808      -1.078627       0.015718      -0.041754       0.011899       0.046174      -0.008241      -0.007150      -0.009377       0.013621       0.047469      -0.022128       0.002468       0.019660             15.945169      17.591023     -12.493294      -3.893443      20.018397       2.071293      10.226086          -0.000000
          355              C     -18.596374      10.788345      26.872275      -0.076483      36.889725 0.40324129E+03  0.93217044E+04                                 9.706087                            6.747559      -0.032727       1.963346                    0.999598      28.862752      82.805365       0.625772       0.423409      -1.057716       0.012114       0.003796      -0.037189       0.039296       0.008362      -0.013816      -0.012252       0.006796       0.105695      -0.026779      -0.015169       0.041948             12.971411      13.648498      -8.993114      -3.014957      15.880050       1.190154       9.385684          -0.000001
          356              C     -17.688904       9.860251      26.582219      -0.188280      37.032683 0.39424633E+03  0.90785958E+04                                 9.685912                            6.631547       0.118389       2.012659                    0.999745      29.348001      84.522985       0.635860       0.418305      -1.059049      -0.021453       0.017782       0.001813       0.027923       0.006448       0.014969      -0.023797      -0.000355       0.035791      -0.030580      -0.000117       0.030697             13.094566      13.890047      -8.325978      -4.934523      14.810120       2.454030      10.583532          -0.000000
          357              C     -17.073600       9.791376      25.411148       0.218214      34.421178 0.32478392E+03  0.71260210E+04                                 9.501635                            6.163408      -0.080691       2.005734                    0.999467      24.751774      69.606522       0.636466       0.438610      -1.046465       0.031913      -0.037067       0.002048       0.048955      -0.009408      -0.005398       0.015113      -0.022418      -0.101019      -0.037412       0.002203       0.035209             13.773256      15.641811      -8.884404      -4.966353      15.708960       1.526065       9.968995           0.000000
          358              C     -17.398966      10.744501      24.486761      -0.225668      40.115639 0.49840965E+03  0.12125138E+05                                10.265965                            7.460952       0.053694       1.971184                    0.999816      31.231721      91.342439       0.601136       0.418826      -1.062640      -0.022420       0.048649       0.008408       0.054222      -0.020306      -0.028368      -0.001681       0.007506       0.111152      -0.044407      -0.005807       0.050214             13.594659      15.228149      -9.187105      -2.598224      16.093561       0.004467       9.462265           0.000001
          359              C     -18.434809      11.805627      24.752421      -0.103196      35.878396 0.44282192E+03  0.10454784E+05                                 9.531574                            7.040927       0.021954       1.970132                    0.999639      29.645120      85.300430       0.617957       0.419819      -1.062439       0.021428      -0.026103      -0.006056       0.034311      -0.008792       0.009690      -0.026635      -0.009158       0.007483      -0.023762      -0.010091       0.033853             12.357679      13.584195      -8.010629      -3.256885      13.878441       1.157505       9.610401          -0.000000
          360              C     -14.369326      10.616480      24.742120      -0.189666      39.034122 0.47024126E+03  0.11249780E+05                                 9.970850                            7.194761       0.144190       2.002144                    0.999686      30.404528      87.546543       0.620211       0.412803      -1.068856       0.022589       0.028681      -0.018126       0.040760       0.005120      -0.024832       0.025346      -0.018543       0.020075      -0.038397       0.001906       0.036492             13.004612      17.426180       5.380093      -6.709962      11.229165      -0.695254      10.358490           0.000001
          361              C      20.225084      29.190782       1.975368       0.668189      20.105230 0.19436230E+03  0.37757974E+04                                 6.874191                            4.969186       0.120600       2.125776                    0.999429      20.486526      55.401700       0.661789       0.476420      -1.018256       0.034802       0.044395      -0.037635       0.067812      -0.027676       0.016865       0.095934      -0.076725       0.134991      -0.095898      -0.031717       0.127614              8.951500      11.746145       2.157288      -1.874747       7.832606      -3.718655       7.275751          -0.000001
          362              C      19.114648      28.403087       2.922255      -0.053500      37.430216 0.41920393E+03  0.97070647E+04                                 9.742536                            6.784758       0.002732       1.998012                    0.999366      27.644437      77.324657       0.642346       0.411789      -1.073676      -0.025282      -0.011320       0.043154       0.051279       0.011585       0.010520       0.007252       0.000593      -0.060391      -0.023826      -0.001344       0.025169             13.696754      16.148939       5.675665      -4.988121      12.949442      -7.353218      11.991880          -0.000000
          363              C      19.386893      27.445266       3.746342      -0.101545      35.271269 0.39770349E+03  0.91651708E+04                                 9.391411                            6.675611       0.031335       1.981355                    0.999661      29.038082      83.274361       0.632515       0.420198      -1.059360      -0.034249      -0.007086       0.004786       0.035300      -0.006182       0.002761      -0.001068       0.059410      -0.048595      -0.022343      -0.016246       0.038590             12.171564      15.326235       3.996881      -3.843785      10.900146      -5.695998      10.288313          -0.000001
          364              C      18.258084      26.783243       4.377961      -0.185494      39.378196 0.43046150E+03  0.10156114E+05                                10.219297                            7.005630      -0.010425       1.961974                    0.999678      30.290871      88.970814       0.607186       0.427554      -1.050850       0.025126       0.053357      -0.022956       0.063287      -0.010342       0.002141      -0.033526      -0.060101       0.050679      -0.040520      -0.013225       0.053745             13.857062      20.105089       5.604155      -4.801693      10.330241      -5.365446      11.135857          -0.000000
          365              C      17.009752      26.914708       4.161096       0.220014      31.255238 0.30802158E+03  0.66915982E+04                                 8.918329                            6.005313      -0.123102       1.988802                    0.999553      24.908545      70.465193       0.642149       0.439058      -1.042712      -0.034481      -0.033374       0.037743       0.061051       0.024186      -0.017752       0.007339      -0.008329       0.082865      -0.043131       0.009387       0.033744             12.345222      16.810458       5.265329      -2.934323      10.312290      -5.077956       9.912918           0.000000
          366              C      16.677747      27.858443       3.323455      -0.220312      38.624831 0.50078784E+03  0.12215060E+05                                10.043275                            7.513001       0.053472       1.970104                    0.999728      31.436248      92.495137       0.594100       0.422673      -1.058690       0.024998       0.024867      -0.023518       0.042384      -0.005373      -0.002744      -0.007034       0.085472      -0.064644      -0.035913      -0.018004       0.053917             12.843271      15.048888       4.429024      -3.156442      12.603841      -6.342041      10.877083           0.000002
          367              C      17.853036      28.642541       2.572560      -0.140020      37.877886 0.49052311E+03  0.11887525E+05                                 9.890484                            7.431997      -0.033179       1.935376                    0.999519      30.991226      90.508347       0.598537       0.422263      -1.060316      -0.014174      -0.028053       0.025471       0.040456      -0.003560       0.007881      -0.054603      -0.035837       0.024902      -0.044131      -0.022301       0.066431             12.635297      16.143774       4.583487      -3.667531      11.239293      -5.626519      10.522825           0.000000
          368              C      15.150519      25.130505       2.773160      -0.167595      34.544558 0.41563840E+03  0.96471606E+04                                 9.154984                            6.745824       0.232916       2.046610                    0.999746      29.193341      82.960241       0.642742       0.410569      -1.069663       0.008134      -0.009994      -0.037631       0.039776      -0.009918      -0.000718       0.013037      -0.005222       0.016957      -0.016285      -0.001893       0.018178             11.453707      16.246383       3.569133       3.758126       7.300138       3.620034      10.814602           0.000002
          369              C     -11.192780       9.135527      16.863959       0.603577      26.986370 0.26321355E+03  0.54928086E+04                                 8.304058                            5.715933       0.015419       2.054794                    0.999493      22.288908      61.616360       0.630554       0.465476      -1.028525       0.003696      -0.013191      -0.060261       0.061798       0.036239      -0.012493      -0.036043      -0.082987      -0.218101      -0.081142      -0.018727       0.099868             11.462518       8.425552      -1.400041      -0.199248       6.228177       4.134243      19.733826          -0.000001
          370              C     -11.219329       9.586284      18.300689      -0.048620      43.036270 0.44735460E+03  0.10499328E+05                                10.662699                            6.983328      -0.027388       1.990950                    0.999222      27.588634      76.986187       0.638399       0.408794      -1.078638       0.024104       0.013563       0.036958       0.046161      -0.011922      -0.002506      -0.002739       0.033578       0.006560      -0.022153       0.002514       0.019639             15.944255       9.817790      -1.131917      -0.507014       7.837139       6.860077      30.177837          -0.000000
          371              C     -10.145846       9.536210      19.249473      -0.076530      36.896582 0.40336972E+03  0.93254575E+04                                 9.707552                            6.748924      -0.032798       1.963295                    0.999598      28.865441      82.817770       0.625665       0.423445      -1.057689      -0.036134       0.013167       0.007624       0.039207      -0.015642      -0.006751      -0.002379       0.049427      -0.072716      -0.026574      -0.015308       0.041882             12.973324       9.202308      -1.029776      -0.233304       6.843075       5.125217      22.874589          -0.000001
          372              C     -10.247651       9.894625      20.526265      -0.188572      37.046459 0.39445979E+03  0.90844199E+04                                 9.687821                            6.633182       0.118799       2.012748                    0.999745      29.349728      84.522441       0.635827       0.418285      -1.059099       0.000474      -0.002913      -0.027965       0.028120      -0.001897       0.020120      -0.016527       0.024653      -0.035998      -0.030549      -0.000267       0.030816             13.097797      10.070750      -1.571109      -2.596454       7.168836       5.766543      22.053804          -0.000000
          373              C     -11.376456      10.326592      21.068428       0.219264      34.397233 0.32447137E+03  0.71177854E+04                                 9.499808                            6.161857      -0.084257       2.004673                    0.999507      24.740002      69.577384       0.636296       0.438812      -1.046295       0.008413       0.008453       0.047415       0.048892       0.018183      -0.002894       0.018825      -0.032079       0.066423      -0.037299       0.002069       0.035230             13.772188      10.605906      -0.712602      -2.304200       6.667703       5.294223      24.042953           0.000000
          374              C     -12.472071      10.378232      20.252473      -0.226006      40.156426 0.49907864E+03  0.12145025E+05                                10.273942                            7.467095       0.053998       1.971243                    0.999816      31.235164      91.354791       0.600774       0.418953      -1.062600      -0.008825      -0.026743      -0.046617       0.054463      -0.029868      -0.016216       0.015581       0.059106       0.006288      -0.044655      -0.005581       0.050237             13.607030      10.102033      -0.592318       0.273541       6.511113       4.063997      24.207943           0.000001
          375              C     -12.410108      10.005729      18.794057      -0.103308      35.893595 0.44307688E+03  0.10462364E+05                                 9.534450                            7.043194       0.021690       1.970023                    0.999640      29.649260      85.320179       0.617823       0.419847      -1.062416       0.000169       0.010845       0.032523       0.034284       0.000516       0.023175      -0.007483       0.034034       0.016862      -0.023808      -0.010039       0.033847             12.361432       9.367373      -1.282615      -1.093909       6.475631       4.215516      21.241291          -0.000000
          376              C     -13.213090       8.887988      22.800094      -0.189690      39.061055 0.47062350E+03  0.11260759E+05                                 9.976249                            7.198595       0.144157       2.002120                    0.999686      30.404049      87.540783       0.619953       0.412908      -1.068832      -0.035846      -0.019307       0.001919       0.040760      -0.003077      -0.024315       0.026011      -0.011140      -0.033347      -0.038316       0.001840       0.036476             13.013119      17.230582       5.266382      -6.871796      11.516754      -0.924029      10.292019           0.000001
          377              C      -7.822532       8.991975      13.214393       0.668161      20.105410 0.19436678E+03  0.37759333E+04                                 6.874358                            4.969317       0.120660       2.125795                    0.999428      20.487215      55.405216       0.661761       0.476434      -1.018242      -0.063267      -0.024286       0.002782       0.067825      -0.067381      -0.007742       0.061129      -0.139038      -0.027396      -0.095868      -0.031685       0.127553              8.951835      12.458129       3.209604      -0.977361       5.989728      -2.449212       8.407648          -0.000001
          378              C      -6.307935       9.493892      12.762501      -0.053433      37.430448 0.41917925E+03  0.97062487E+04                                 9.742438                            6.784386       0.002832       1.998062                    0.999366      27.642521      77.315682       0.642395       0.411768      -1.073701       0.049026      -0.005446      -0.014103       0.051304       0.015383       0.001251      -0.005904      -0.036210      -0.002147      -0.023856      -0.001278       0.025134             13.696526      22.825022       6.437079      -1.820190       8.532329      -2.875788       9.732228          -0.000000
          379              C      -5.274294       9.528331      13.537793      -0.101595      35.267596 0.39758156E+03  0.91616659E+04                                 9.390196                            6.673949       0.031390       1.981362                    0.999661      29.038149      83.271616       0.632684       0.420118      -1.059410       0.018696       0.018105      -0.023900       0.035335       0.003884      -0.012646      -0.022825      -0.004179       0.071733      -0.022302      -0.016346       0.038649             12.170439      18.715319       5.049896      -1.850982       7.713531      -2.878347      10.082466          -0.000001
          380              C      -4.070231      10.137141      12.998342      -0.184926      39.343833 0.42994285E+03  0.10141397E+05                                10.213306                            7.000783      -0.011012       1.961879                    0.999679      30.285974      88.962079       0.607443       0.427478      -1.050837      -0.052124      -0.033923      -0.010650       0.063096      -0.002940       0.035526       0.013986       0.057861      -0.026167      -0.040647      -0.013161       0.053808             13.848008      20.445124       6.024142      -4.401505       9.541617      -4.808964      11.557281          -0.000000
          381              C      -3.893168      10.763163      11.903174       0.218401      31.290379 0.30845251E+03  0.67027031E+04                                 8.920724                            6.006803      -0.119741       1.989861                    0.999518      24.925458      70.501626       0.642562       0.438662      -1.043041       0.058137       0.016678      -0.008850       0.061126      -0.006919      -0.017678       0.007714       0.013736      -0.114423      -0.043300       0.009323       0.033977             12.347701      17.928597       5.494667      -2.341400       9.428065      -4.246262       9.686441           0.000000
          382              C      -4.911315      10.774111      11.087219      -0.219829      38.614460 0.50051818E+03  0.12207840E+05                                10.043372                            7.511914       0.053086       1.970043                    0.999729      31.436017      92.516804       0.593984       0.422778      -1.058537      -0.038910      -0.014762       0.006325       0.042094       0.008649      -0.020778      -0.032353       0.009547       0.090675      -0.035850      -0.018092       0.053943             12.843290      19.711955       5.498809      -0.632268       8.754963      -2.775070      10.062953           0.000002
          383              C      -6.285807      10.130868      11.594141      -0.140010      37.880718 0.49049975E+03  0.11887040E+05                                 9.891596                            7.432075      -0.033332       1.935338                    0.999519      30.992219      90.517088       0.598492       0.422292      -1.060278       0.038804       0.010709       0.004612       0.040518       0.008846       0.041541      -0.007103       0.079136      -0.020083      -0.044303      -0.022363       0.066666             12.637438      19.078066       5.384352      -2.010741       8.644896      -3.282967      10.189354           0.000000
          384              C      -3.565583      13.630383      11.415228      -0.167624      34.526990 0.41532564E+03  0.96382841E+04                                 9.151245                            6.742515       0.233011       2.046651                    0.999746      29.192385      82.956098       0.642997       0.410475      -1.069702      -0.028747       0.024546       0.012428       0.039791      -0.011267      -0.003235       0.009411      -0.013599       0.017434      -0.016243      -0.001861       0.018104             11.448627       6.924667      -0.371403      -2.324585      17.522795      -4.977776       9.898418           0.000002
          385              C       7.788861      -6.728140      14.413385       0.603599      26.985114 0.26320016E+03  0.54924497E+04                                 8.303783                            5.715773       0.015394       2.054788                    0.999493      22.288292      61.613855       0.630567       0.465474      -1.028528       0.054184      -0.027756      -0.010643       0.061803       0.061844      -0.006911      -0.028172      -0.121652      -0.034814      -0.081255      -0.018660       0.099916             11.461883      18.108952      -5.556418      -1.752458       7.264021       1.936400       9.012676          -0.000001
          386              C       6.412159      -6.186620      14.695310      -0.048703      43.038990 0.44737663E+03  0.10499820E+05                                10.662659                            6.983188      -0.027202       1.990993                    0.999220      27.588782      76.982792       0.638458       0.408757      -1.078678      -0.044574       0.000923      -0.011881       0.046139      -0.010671       0.006507       0.009946      -0.000329       0.047368      -0.022147       0.002456       0.019692             15.943615      27.598052      -8.953241      -3.249931      10.007547       2.980005      10.225247          -0.000000
          387              C       5.303263      -6.111504      13.789899      -0.076507      36.884635 0.40317655E+03  0.93199382E+04                                 9.705061                            6.746812      -0.032807       1.963300                    0.999598      28.864209      82.811377       0.625828       0.423383      -1.057721      -0.000384       0.012663       0.037141       0.039242       0.004389       0.007085       0.017187      -0.015708       0.105659      -0.026754      -0.015259       0.042013             12.969675      21.279938      -6.292219      -2.127132       8.243207       2.446222       9.385878          -0.000001
          388              C       4.125763      -5.565289      14.079955      -0.188522      37.035535 0.39427332E+03  0.90791782E+04                                 9.685564                            6.631095       0.118865       2.012774                    0.999746      29.348684      84.518857       0.635993       0.418220      -1.059125       0.024017      -0.014431      -0.002116       0.028099       0.005129       0.027649      -0.005899      -0.007826       0.036213      -0.030701      -0.000245       0.030947             13.094221      19.939666      -6.186641      -3.958725       8.759215       3.834671      10.583784          -0.000000
          389              C       3.855744      -5.008110      15.251026       0.219222      34.400033 0.32451519E+03  0.71190543E+04                                 9.500815                            6.162730      -0.084391       2.004627                    0.999507      24.740931      69.583650       0.636175       0.438877      -1.046247      -0.045506       0.017774      -0.002021       0.048896      -0.000445      -0.016007       0.000300       0.029303      -0.100547      -0.037249       0.002099       0.035149             13.772129      21.282393      -6.888361      -3.094195      10.064732       4.173912       9.969262           0.000000
          390              C       4.862826      -4.997145      16.175413      -0.225997      40.121802 0.49848898E+03  0.12127532E+05                                10.266499                            7.461124       0.053934       1.971234                    0.999816      31.234658      91.352334       0.601181       0.418778      -1.062672       0.053565      -0.004931      -0.008249       0.054420      -0.018221      -0.007706       0.027564       0.019738       0.111335      -0.044645      -0.005724       0.050369             13.595208      21.770551      -6.873720      -0.871716       9.550885       2.449477       9.464187           0.000001
          391              C       6.208541      -5.620050      15.909753      -0.103219      35.891804 0.44302700E+03  0.10460564E+05                                 9.533739                            7.042587       0.021775       1.970060                    0.999640      29.645889      85.299224       0.617896       0.419822      -1.062465      -0.031732       0.011451       0.006074       0.034277      -0.003945       0.028400      -0.000114       0.017959       0.007567      -0.023889      -0.009953       0.033842             12.360789      18.884603      -6.140469      -2.180243       8.585010       2.686529       9.612755          -0.000000
          392              C       3.732254      -2.183448      15.920054      -0.189667      39.056066 0.47064492E+03  0.11261314E+05                                 9.975154                            7.198764       0.144283       2.002167                    0.999686      30.403499      87.537204       0.619950       0.412908      -1.068839       0.019483       0.030872       0.018138       0.040763       0.009826      -0.032055       0.015143       0.008090       0.020327      -0.038412       0.001957       0.036456             13.011015       8.537269       2.239868      -1.577241      20.136539       6.562133      10.359237           0.000001
          393              C      -1.353750      20.973268      11.578690       0.668172      20.105934 0.19436699E+03  0.37759995E+04                                 6.874828                            4.969550       0.120448       2.125721                    0.999428      20.488177      55.411198       0.661689       0.476478      -1.018202       0.030276       0.047625       0.037632       0.067831       0.002570      -0.084742      -0.047785       0.094468       0.134929      -0.095807      -0.031690       0.127497              8.952625       6.911966       0.448482       2.881345      12.669336       3.007854       7.276573          -0.000001
          394              C      -1.726269      19.663757      10.631803      -0.053453      37.437282 0.41926193E+03  0.97088476E+04                                 9.744174                            6.785447       0.002654       1.997995                    0.999366      27.644927      77.330485       0.642275       0.411816      -1.073647      -0.002228      -0.027619      -0.043148       0.051279       0.008825      -0.003260      -0.012261      -0.015039      -0.060400      -0.023784      -0.001342       0.025126             13.699685       9.740003       3.409574       5.271630      19.364886       7.155088      11.994165          -0.000000
          395              C      -2.720070      19.601146       9.807716      -0.101561      35.276581 0.39774050E+03  0.91664743E+04                                 9.392740                            6.675999       0.031164       1.981297                    0.999660      29.040247      83.289658       0.632470       0.420208      -1.059326       0.004729      -0.034651      -0.004826       0.035304      -0.023470       0.002058      -0.002069      -0.038501      -0.048458      -0.022433      -0.016136       0.038569             12.173655       8.881243       1.717229       4.089787      17.350413       5.522960      10.289310          -0.000001
          396              C      -2.967975      18.316210       9.176097      -0.185499      39.372762 0.43035208E+03  0.10152918E+05                                10.217739                            7.004024      -0.010434       1.961972                    0.999677      30.290876      88.969017       0.607346       0.427467      -1.050901       0.041913       0.041455       0.022945       0.063259       0.010864       0.032496       0.009407       0.059783       0.050815      -0.040604      -0.013383       0.053987             13.855282       7.893845       1.286606       3.458778      22.537640       6.313553      11.134361          -0.000000
          397              C      -2.427920      17.183094       9.392962       0.220044      31.255666 0.30801012E+03  0.66911517E+04                                 8.917793                            6.004629      -0.123037       1.988820                    0.999552      24.907430      70.456348       0.642291       0.438974      -1.042783      -0.019954      -0.043641      -0.037738       0.061048       0.021427      -0.012788       0.014356      -0.023945       0.082793      -0.043120       0.009363       0.033758             12.344978       7.724765       2.052164       3.809123      19.398861       4.457829       9.911309           0.000000
          398              C      -1.427478      17.184667      10.230603      -0.220367      38.642405 0.50099544E+03  0.12222072E+05                                10.048732                            7.516183       0.053563       1.970120                    0.999729      31.441669      92.535333       0.593749       0.422856      -1.058516       0.015071       0.031835       0.023538       0.042363      -0.031128       0.005901       0.005149      -0.059895      -0.064560      -0.036223      -0.017811       0.054034             12.851633      10.096986       2.678886       4.929847      17.575191       5.094190      10.882722           0.000002
          399              C      -1.079972      18.554119      10.981498      -0.140032      37.892452 0.49069579E+03  0.11893158E+05                                 9.894321                            7.434069      -0.033280       1.935341                    0.999519      30.995280      90.535686       0.598342       0.422350      -1.060226      -0.021723      -0.022773      -0.025481       0.040495       0.008455       0.054289       0.010993       0.032302       0.024909      -0.044354      -0.022284       0.066638             12.641365       8.906873       2.025156       4.084164      18.490090       5.336620      10.527131           0.000000
          400              C      -3.490329      14.835488      10.780898      -0.167613      34.556664 0.41582686E+03  0.96524144E+04                                 9.157849                            6.748068       0.233039       2.046652                    0.999746      29.192356      82.955207       0.642547       0.410655      -1.069630      -0.012141       0.004355       0.037640       0.039789      -0.006098      -0.012386      -0.003508       0.016516       0.016762      -0.016131      -0.001902       0.018033             11.458264       6.052497      -0.031338      -2.161873      17.500278      -4.757736      10.822016           0.000002
          401              C      -9.789544       4.800239      14.933861       0.603600      26.985126 0.26320016E+03  0.54924497E+04                                 8.303785                            5.715773       0.015394       2.054788                    0.999493      22.288292      61.613853       0.630567       0.465474      -1.028528      -0.013667       0.052639      -0.029358       0.061803      -0.001247      -0.061920       0.031251       0.114352       0.068020      -0.081255      -0.018660       0.099916             11.461888       7.351891      -2.542674       3.522799      17.655646      -4.787807       9.378126          -0.000001
          402              C      -9.355727       3.493404      15.543794      -0.048703      43.038994 0.44737669E+03  0.10499821E+05                                10.662660                            6.983188      -0.027201       1.990993                    0.999220      27.588782      76.982792       0.638458       0.408757      -1.078678       0.004722      -0.045608      -0.005141       0.046139       0.011473       0.016287      -0.000593      -0.006515       0.020290      -0.022147       0.002456       0.019692             15.943617       8.768528      -4.995161       4.619920      26.419617      -8.314255      12.642707          -0.000000
          403              C      -9.760779       2.174038      15.156148      -0.076507      36.884618 0.40317669E+03  0.93199422E+04                                 9.705059                            6.746813      -0.032807       1.963300                    0.999598      28.864207      82.811371       0.625828       0.423383      -1.057721       0.024485       0.008249       0.029537       0.039242       0.013925       0.024015       0.016280       0.021922       0.049114      -0.026754      -0.015258       0.042013             12.969669       7.750865      -3.479295       3.790601      20.510807      -5.567691      10.647334          -0.000001
          404              C      -9.388935       1.056577      15.774213      -0.188523      37.035524 0.39427328E+03  0.90791770E+04                                 9.685563                            6.631095       0.118865       2.012774                    0.999746      29.348684      84.518855       0.635993       0.418220      -1.059125      -0.002931       0.024438      -0.013555       0.028099       0.024040      -0.003075       0.018287      -0.008537      -0.011048      -0.030701      -0.000245       0.030947             13.094218       8.476578      -4.387870       4.998308      18.269842      -6.015062      12.536232          -0.000000
          405              C      -8.605401       1.047197      16.842272       0.219222      34.400022 0.32451508E+03  0.71190512E+04                                 9.500813                            6.162728      -0.084391       2.004627                    0.999507      24.740931      69.583649       0.636175       0.438877      -1.046247       0.005140      -0.046449       0.014382       0.048896      -0.028296      -0.011605      -0.013001      -0.026626      -0.019618      -0.037249       0.002100       0.035149             13.772124       7.553923      -4.089227       4.432865      20.106915      -6.401063      13.655533           0.000000
          406              C      -8.191496       2.261703      17.313954      -0.225996      40.121794 0.49848868E+03  0.12127523E+05                                10.266498                            7.461122       0.053935       1.971234                    0.999816      31.234657      91.352331       0.601181       0.418778      -1.062672      -0.022265       0.048942      -0.008395       0.054420       0.003638       0.046293      -0.004457       0.001249       0.035489      -0.044645      -0.005724       0.050369             13.595206       7.279558      -2.441405       3.248883      21.855565      -5.627588      11.650495           0.000001
          407              C      -8.563339       3.557582      16.641672      -0.103219      35.891836 0.44302725E+03  0.10460571E+05                                 9.533744                            7.042588       0.021775       1.970060                    0.999640      29.645889      85.299224       0.617896       0.419822      -1.062465       0.010139      -0.030072       0.012954       0.034277       0.018059       0.001562       0.011990      -0.039843      -0.021447      -0.023889      -0.009953       0.033842             12.360798       7.603545      -2.806388       3.822016      18.310330      -5.445373      11.168520          -0.000000
          408              C      -9.349514       0.653136      19.623023      -0.189667      39.056060 0.47064498E+03  0.11261316E+05                                 9.975153                            7.198765       0.144283       2.002167                    0.999686      30.403499      87.537205       0.619950       0.412908      -1.068839      -0.006237       0.018459       0.035805       0.040763      -0.028728       0.015445      -0.002513       0.032869       0.027700      -0.038412       0.001957       0.036456             13.011013       8.840423      -2.378676      -1.281727       6.817420       0.767859      23.375195           0.000001
          409              C      22.151998       6.395951      10.398673       0.668172      20.105937 0.19436691E+03  0.37759976E+04                                 6.874828                            4.969548       0.120448       2.125721                    0.999428      20.488175      55.411189       0.661689       0.476478      -1.018202      -0.001816       0.031471       0.060061       0.067831      -0.047728       0.037680      -0.029258       0.119489      -0.247293      -0.095807      -0.031690       0.127497              8.952629       4.691530       1.486057      -1.393279       8.240301       1.447410      13.926057          -0.000001
          410              C      22.120335       5.989642       8.791162      -0.053453      37.437291 0.41926180E+03  0.97088438E+04                                 9.744176                            6.785446       0.002653       1.997995                    0.999366      27.644927      77.330482       0.642275       0.411816      -1.073647      -0.021468      -0.009953      -0.045492       0.051279      -0.006456      -0.023183      -0.001819       0.007048      -0.007383      -0.023784      -0.001342       0.025126             13.699692       6.075651       1.565099      -1.498842      11.304715       5.397651      23.718710          -0.000000
          411              C      21.808245       4.825218       8.324902      -0.101561      35.276616 0.39774095E+03  0.91664869E+04                                 9.392746                            6.676003       0.031164       1.981297                    0.999660      29.040249      83.289668       0.632469       0.420208      -1.059326       0.010818       0.008841      -0.032422       0.035304       0.012927      -0.012293      -0.024813      -0.011016       0.043997      -0.022433      -0.016136       0.038569             12.173665       5.763881       1.581135      -1.456354      10.388929       3.231397      20.368186          -0.000001
          412              C      21.980876       4.623309       6.896305      -0.185499      39.372740 0.43035192E+03  0.10152913E+05                                10.217734                            7.004022      -0.010433       1.961973                    0.999677      30.290870      88.968984       0.607347       0.427467      -1.050901      -0.014778       0.039231       0.047373       0.063259       0.009350       0.018458       0.033739      -0.049125      -0.049170      -0.040604      -0.013383       0.053987             13.855274       6.969775       2.025409      -2.626837       9.441511       2.087377      25.154535          -0.000000
          413              C      22.512078       5.383930       6.023423       0.220044      31.255640 0.30801000E+03  0.66911481E+04                                 8.917788                            6.004628      -0.123036       1.988820                    0.999552      24.907420      70.456308       0.642291       0.438974      -1.042783      -0.003589      -0.022434      -0.056663       0.061048      -0.006393       0.014726       0.018106       0.053509       0.053885      -0.043121       0.009363       0.033758             12.344971       6.916532       1.987000      -2.998963       9.230798       2.844821      20.887582           0.000000
          414              C      22.861795       6.568699       6.443599      -0.220367      38.642392 0.50099500E+03  0.12222059E+05                                10.048729                            7.516180       0.053564       1.970121                    0.999729      31.441657      92.535289       0.593749       0.422856      -1.058516      -0.000811       0.015698       0.039339       0.042363       0.018834      -0.014975      -0.030757      -0.019171       0.088831      -0.036222      -0.017811       0.054033             12.851633       6.519527       1.665167      -1.925604      11.721592       4.394327      20.313779           0.000002
          415              C      22.713512       6.884859       8.005027      -0.140032      37.892448 0.49069554E+03  0.11893150E+05                                 9.894319                            7.434066      -0.033280       1.935341                    0.999519      30.995278      90.535669       0.598342       0.422350      -1.060226      -0.002829      -0.024041      -0.032463       0.040495       0.026879       0.005372       0.038456      -0.069630      -0.010894      -0.044354      -0.022284       0.066638             12.641365       6.421801       1.645852      -2.000329      10.381277       3.318936      21.121017           0.000000
          416              C      25.106118       5.174196       4.684282      -0.167633      34.557203 0.41583473E+03  0.96526477E+04                                 9.157965                            6.748150       0.233012       2.046640                    0.999746      29.192619      82.956311       0.642540       0.410658      -1.069628       0.032727      -0.001308       0.022592       0.039789      -0.006286       0.008964      -0.009001       0.008872      -0.029789      -0.016132      -0.001902       0.018033             11.458421      16.605776       1.874450      -4.599983       6.058875      -2.801586      11.710613           0.000002
          417              C       2.127054       0.618233       2.789425       0.603577      26.986369 0.26321351E+03  0.54928079E+04                                 8.304059                            5.715933       0.015419       2.054794                    0.999493      22.288912      61.616381       0.630554       0.465476      -1.028525      -0.044217      -0.011713      -0.041553       0.061798      -0.022102      -0.086829      -0.004036       0.037382       0.026986      -0.081142      -0.018727       0.099868             11.462519      11.962178       1.777824       7.899935       9.240580       1.401323      13.184798          -0.000001
          418              C       3.096511       0.932824       3.898147      -0.048620      43.036287 0.44735479E+03  0.10499334E+05                                10.662700                            6.983329      -0.027389       1.990949                    0.999222      27.588642      76.986208       0.638399       0.408794      -1.078638       0.015747       0.031134       0.030225       0.046161      -0.002128       0.010761      -0.008475      -0.017329      -0.045713      -0.022153       0.002514       0.019639             15.944259      17.590631       2.874940      12.765707      10.879071       3.204685      19.363074          -0.000000
          419              C       3.536976       2.227149       4.329166      -0.076528      36.896469 0.40336820E+03  0.93254132E+04                                 9.707532                            6.748911      -0.032797       1.963296                    0.999598      28.865384      82.817558       0.625666       0.423445      -1.057689       0.012064      -0.034061       0.015215       0.039207      -0.016094      -0.000235      -0.018032      -0.046114      -0.052696      -0.026574      -0.015307       0.041881             12.973298      13.651014       1.885670       9.297041       9.979568       2.217319      15.289312          -0.000001
          420              C       4.444458       2.440008       5.277950      -0.188573      37.046539 0.39446060E+03  0.90844439E+04                                 9.687837                            6.633191       0.118798       2.012747                    0.999745      29.349764      84.522591       0.635827       0.418285      -1.059098      -0.021618      -0.007142      -0.016503       0.028120       0.009703      -0.012911       0.004363      -0.034448      -0.066179      -0.030549      -0.000268       0.030817             13.097823      13.895275      -0.110925       9.681463       9.514284       0.602746      15.883908          -0.000000
          421              C       5.059771       1.460275       5.923123       0.219264      34.397199 0.32447095E+03  0.71177740E+04                                 9.499800                            6.161852      -0.084257       2.004673                    0.999507      24.739999      69.577367       0.636297       0.438811      -1.046296       0.031925       0.020211       0.031028       0.048892      -0.000015       0.011118       0.019099       0.036866       0.076694      -0.037299       0.002069       0.035230             13.772173      15.643753       0.141909      10.178872      10.076534       1.722189      15.596232           0.000000
          422              C       4.734401       0.183167       5.559875      -0.226006      40.156386 0.49907833E+03  0.12145016E+05                                10.273936                            7.467093       0.053998       1.971243                    0.999816      31.235165      91.354793       0.600774       0.418953      -1.062600      -0.022515      -0.017320      -0.046468       0.054463      -0.014416       0.032018      -0.024715      -0.038512      -0.026802      -0.044655      -0.005581       0.050237             13.607017      15.244646       2.351217       9.265863      11.121768       2.876925      14.454637           0.000000
          423              C       3.698543      -0.117338       4.508080      -0.103308      35.893614 0.44307737E+03  0.10462378E+05                                 9.534454                            7.043199       0.021689       1.970023                    0.999640      29.649262      85.320189       0.617822       0.419848      -1.062416       0.021387       0.007740       0.025653       0.034284       0.012748       0.002850       0.013772      -0.031491      -0.059837      -0.023808      -0.010039       0.033847             12.361437      13.588132       1.186186       8.567853       9.678542       1.270872      13.817636          -0.000000
          424              C       7.764040       0.468324       5.543068      -0.189690      39.061095 0.47062361E+03  0.11260762E+05                                 9.976254                            7.198595       0.144157       2.002120                    0.999686      30.404049      87.540782       0.619953       0.412908      -1.068832       0.022616      -0.030024      -0.015761       0.040760      -0.024003       0.008122      -0.012850       0.002705       0.084280      -0.038316       0.001840       0.036476             13.013130      17.441980      -8.509612      -1.310591      11.187051       0.729882      10.410357           0.000001
          425              C      31.291742       2.766129       0.840352       0.668172      20.105430 0.19436703E+03  0.37759404E+04                                 6.874372                            4.969326       0.120651       2.125791                    0.999428      20.487208      55.405260       0.661759       0.476435      -1.018241       0.034810      -0.054798      -0.019647       0.067827       0.028434       0.015586      -0.060484      -0.015497       0.318640      -0.095866      -0.031679       0.127545              8.951855      11.746470      -2.702827      -0.931149      10.635956       2.100706       4.473140          -0.000001
          426              C      30.181308       3.980007       1.049084      -0.053436      37.430428 0.41917929E+03  0.97062483E+04                                 9.742427                            6.784381       0.002840       1.998065                    0.999366      27.642530      77.315659       0.642396       0.411767      -1.073702      -0.025291       0.043061      -0.011768       0.051306       0.003328      -0.015261       0.009397       0.029259       0.025671      -0.023856      -0.001277       0.025133             13.696507      16.147773      -7.155542      -2.420706      18.599941       4.091724       6.341807          -0.000000
          427              C      -2.746742       5.172601       1.466549      -0.101594      35.267596 0.39758166E+03  0.91616694E+04                                 9.390199                            6.673952       0.031386       1.981361                    0.999661      29.038152      83.271643       0.632684       0.420118      -1.059409      -0.034281       0.007709       0.003730       0.035335       0.005458       0.004016      -0.001719       0.054536      -0.063566      -0.022302      -0.016346       0.038648             12.170443      15.325515      -5.326382      -1.539091      15.372761       3.112886       5.813052          -0.000001
          428              C      29.324753       6.050613       1.724076      -0.184926      39.343823 0.42994274E+03  0.10141395E+05                                10.213305                            7.000783      -0.011013       1.961879                    0.999679      30.285978      88.962104       0.607443       0.427478      -1.050837       0.024670      -0.046563      -0.034703       0.063096       0.006818       0.007991       0.018964      -0.085703      -0.025487      -0.040647      -0.013161       0.053808             13.848006      20.087827      -6.950175      -2.449606      15.575314       2.333284       5.880877          -0.000000
          429              C      28.076421       5.797070       1.718655       0.218400      31.290400 0.30845248E+03  0.67027025E+04                                 8.920728                            6.006802      -0.119742       1.989860                    0.999518      24.925468      70.501664       0.642562       0.438662      -1.043041      -0.034467       0.049478       0.010018       0.061126      -0.027499      -0.011972      -0.019963      -0.030351       0.018892      -0.043300       0.009323       0.033977             12.347712      16.814816      -5.168808      -3.092242      14.412989       2.712248       5.815329           0.000000
          430              C      27.744411       4.599781       1.320165      -0.219830      38.614538 0.50051909E+03  0.12207867E+05                                10.043385                            7.511922       0.053085       1.970042                    0.999729      31.436027      92.516846       0.593983       0.422778      -1.058537       0.025093      -0.032398      -0.009623       0.042094       0.000257       0.006172      -0.000892       0.071654      -0.106132      -0.035851      -0.018092       0.053943             12.843313      15.052865      -4.944166      -2.256238      16.798370       3.918015       6.678703           0.000002
          431              C      28.919695       3.557435       1.016554      -0.140009      37.880727 0.49049968E+03  0.11887038E+05                                 9.891599                            7.432075      -0.033335       1.935336                    0.999519      30.992225      90.517120       0.598492       0.422292      -1.060278      -0.014217       0.036132       0.011581       0.040518       0.008565      -0.000771       0.029883      -0.079206      -0.104971      -0.044303      -0.022363       0.066666             12.637443      16.147574      -5.469569      -2.136348      15.576858       3.124224       6.187897           0.000000
          432              C      26.217218       5.487205       3.957785      -0.167604      34.526452 0.41531776E+03  0.96380507E+04                                 9.151130                            6.742432       0.233038       2.046662                    0.999746      29.192122      82.954995       0.643004       0.410472      -1.069704       0.008157      -0.027606       0.027471       0.039791       0.004367       0.009010      -0.008880       0.001797       0.037569      -0.016243      -0.001861       0.018104             11.448472      16.242554       1.466897      -4.964504       6.797112      -3.329103      11.305751           0.000002
          433              C      10.940656      -5.613838      10.764633       0.603606      26.985617 0.26320557E+03  0.54926036E+04                                 8.304089                            5.715963       0.015307       2.054772                    0.999493      22.288112      61.614051       0.630533       0.465495      -1.028514       0.003698      -0.045600       0.041556       0.061806      -0.028960      -0.025086       0.083296      -0.001315       0.026923      -0.081232      -0.018698       0.099930             11.462636       8.425432       0.527621       1.312041      12.777353      -7.915441      13.185122          -0.000001
          434              C      10.914092      -4.594982       9.655911      -0.048699      43.039749 0.44738343E+03  0.10500186E+05                                10.663435                            6.983671      -0.027156       1.991000                    0.999222      27.589692      76.990094       0.638366       0.408808      -1.078627       0.024158       0.025213      -0.030211       0.046174       0.003859       0.011620      -0.007253       0.016144      -0.045620      -0.022128       0.002468       0.019660             15.945170       9.819078       0.126947       1.234164      18.652259     -13.104307      19.364172          -0.000000
          435              C      11.987569      -3.748278       9.224892      -0.076483      36.889702 0.40324118E+03  0.93217014E+04                                 9.706083                            6.747559      -0.032727       1.963346                    0.999598      28.862752      82.805364       0.625772       0.423409      -1.057716      -0.036193       0.000053      -0.015306       0.039296       0.001898       0.017075       0.006390       0.056075      -0.052689      -0.026779      -0.015169       0.041948             12.971403       9.201233       0.313118       1.008327      14.425782      -9.503126      15.287193          -0.000001
          436              C      11.885752      -2.821760       8.276108      -0.188280      37.032678 0.39424637E+03  0.90785968E+04                                 9.685912                            6.631547       0.118389       2.012659                    0.999745      29.348001      84.522985       0.635860       0.418305      -1.059049       0.000249      -0.022666       0.016306       0.027923       0.018340      -0.008341       0.010912       0.014397      -0.065900      -0.030580      -0.000117       0.030697             13.094565      10.070501      -1.460923       2.657288      13.334459      -9.325326      15.878735          -0.000000
          437              C      10.756938      -2.568223       7.630935       0.218214      34.421166 0.32478391E+03  0.71260207E+04                                 9.501633                            6.163408      -0.080691       2.005734                    0.999467      24.751774      69.606522       0.636466       0.438610      -1.046465       0.008508       0.036857      -0.031077       0.048955      -0.011592      -0.014456      -0.016615      -0.028783       0.077115      -0.037412       0.002203       0.035209             13.773250      10.611352      -1.637393       1.768504      15.112798     -10.169379      15.595602           0.000000
          438              C       9.661328      -3.300677       7.994183      -0.225668      40.115596 0.49840903E+03  0.12125119E+05                                10.265957                            7.460948       0.053694       1.971184                    0.999816      31.231721      91.342437       0.601136       0.418826      -1.062640      -0.008594      -0.026818       0.046336       0.054222       0.000871       0.034018      -0.021670       0.048023      -0.026708      -0.044407      -0.005807       0.050214             13.594646      10.100177       0.530352       0.380012      16.244121      -9.682452      14.439638           0.000001
          439              C       9.723305      -4.377441       9.045978      -0.103196      35.878423 0.44282234E+03  0.10454796E+05                                 9.531578                            7.040930       0.021954       1.970132                    0.999639      29.645119      85.300423       0.617957       0.419819      -1.062439       0.000217       0.022805      -0.025634       0.034311       0.019875      -0.011975      -0.007171       0.008501      -0.059832      -0.023762      -0.010091       0.033853             12.357687       9.364692      -0.307113       1.658524      13.894475      -8.499096      13.813894          -0.000000
          440              C       8.920309      -0.349250       8.010990      -0.189666      39.034121 0.47024142E+03  0.11249785E+05                                 9.970850                            7.194762       0.144190       2.002144                    0.999686      30.404528      87.546543       0.620211       0.412803      -1.068856      -0.035850       0.011284       0.015776       0.040760      -0.019608       0.014921      -0.003190       0.028050       0.084201      -0.038397       0.001906       0.036492             13.004611      17.215628      -8.575466      -1.118002      11.388796       0.988254      10.409410           0.000001
          441              C       3.244284      22.598926      12.713706       0.668189      20.105241 0.19436241E+03  0.37758002E+04                                 6.874194                            4.969188       0.120600       2.125776                    0.999429      20.486525      55.401699       0.661789       0.476420      -1.018256      -0.063257       0.014549       0.019631       0.067812       0.026992       0.062297       0.005547      -0.023703       0.318681      -0.095898      -0.031717       0.127614              8.951505      12.457231      -2.450817      -2.290689       9.924300       0.177517       4.472985          -0.000001
          442              C       4.758878      21.956616      12.504974      -0.053500      37.430247 0.41920428E+03  0.97070747E+04                                 9.742542                            6.784761       0.002732       1.998012                    0.999366      27.644437      77.324658       0.642346       0.411789      -1.073676       0.048999      -0.009492       0.011773       0.051279      -0.006626      -0.013885       0.011311      -0.026958       0.025724      -0.023826      -0.001344       0.025169             13.696766      22.825865      -4.797045      -4.664469      11.922371       0.919035       6.342061          -0.000000
          443              C       5.792514      22.610815      12.087509      -0.101545      35.271267 0.39770319E+03  0.91651623E+04                                 9.391410                            6.675608       0.031335       1.981354                    0.999661      29.038082      83.274359       0.632515       0.420198      -1.059360       0.018665      -0.029728      -0.003743       0.035300      -0.012842       0.003029      -0.003144      -0.049225      -0.063535      -0.022343      -0.016246       0.038589             12.171566      18.717130      -4.128403      -3.448171      11.983202       0.413853       5.814367          -0.000001
          444              C       6.996573      21.839228      11.829982      -0.185494      39.378239 0.43046169E+03  0.10156119E+05                                10.219303                            7.005631      -0.010424       1.961974                    0.999678      30.290870      88.970802       0.607186       0.427554      -1.050850      -0.052271       0.008169       0.034731       0.063287       0.032366      -0.015100      -0.013703       0.057749      -0.025823      -0.040520      -0.013225       0.053745             13.857076      20.458579      -6.835493      -3.018012      15.227568       1.534323       5.885082          -0.000000
          445              C       7.173637      20.577774      11.835403       0.220014      31.255244 0.30802152E+03  0.66915960E+04                                 8.918329                            6.005312      -0.123100       1.988802                    0.999553      24.908533      70.465135       0.642149       0.439057      -1.042712       0.058043      -0.016052      -0.010032       0.061051      -0.011959       0.014651       0.017982       0.057802       0.018078      -0.043131       0.009387       0.033744             12.345225      17.928954      -4.778402      -3.587818      13.291860       2.011938       5.814862           0.000000
          446              C       6.155494      19.865667      12.233893      -0.220311      38.624796 0.50078740E+03  0.12215045E+05                                10.043267                            7.512996       0.053476       1.970105                    0.999728      31.436227      92.495036       0.594101       0.422673      -1.058690      -0.039258       0.012635       0.009776       0.042384      -0.022251       0.002944      -0.005350      -0.056056      -0.106348      -0.035913      -0.018004       0.053917             12.843258      19.716378      -3.297848      -4.447189      12.133541       0.822108       6.679854           0.000002
          447              C       4.781006      20.626298      12.537504      -0.140020      37.877904 0.49052363E+03  0.11887540E+05                                 9.890487                            7.432001      -0.033181       1.935375                    0.999519      30.991230      90.508360       0.598537       0.422263      -1.060316       0.038746      -0.001336      -0.011560       0.040456       0.031527      -0.028259      -0.009081       0.050646      -0.104657      -0.044131      -0.022301       0.066431             12.635300      19.074599      -4.431710      -3.656847      12.643771       0.972378       6.187529           0.000000
          448              C       7.501191      18.721569       9.596273      -0.167616      34.545129 0.41564650E+03  0.96474000E+04                                 9.155105                            6.745908       0.232892       2.046599                    0.999746      29.193604      82.961330       0.642735       0.410571      -1.069661      -0.028726      -0.001528      -0.027470       0.039776       0.002850       0.011524      -0.005418      -0.006749       0.037624      -0.016285      -0.001893       0.018178             11.453872       6.926536      -1.824945       1.484688      16.121165       5.796506      11.313914           0.000002
          449              C      -3.277804       0.195878      25.728313       0.603620      26.984347 0.26319294E+03  0.54922674E+04                                 8.303667                            5.715749       0.015182       2.054726                    0.999493      22.288024      61.613163       0.630558       0.465483      -1.028522       0.054185       0.004666       0.029356       0.061803      -0.036911      -0.050007       0.048001      -0.087360       0.067968      -0.081175      -0.018726       0.099900             11.461718      18.108643       1.260376       5.688172       6.898423      -1.725446       9.378089          -0.000001
          450              C      -4.654514       0.169266      25.118380      -0.048646      43.034377 0.44734176E+03  0.10498973E+05                                10.662485                            6.983355      -0.027289       1.990976                    0.999221      27.588746      76.986814       0.638379       0.408809      -1.078626      -0.044631      -0.010744       0.005105       0.046189       0.010970       0.006078      -0.015125      -0.009319       0.020370      -0.022187       0.002540       0.019647             15.943680      27.599003       1.661659       9.379532       7.589505      -1.583720      12.642532          -0.000000
          451              C      -5.763404      -0.652397      25.506026      -0.076520      36.887442 0.40327163E+03  0.93225490E+04                                 9.705381                            6.747705      -0.032802       1.963301                    0.999598      28.863993      82.808625       0.625782       0.423395      -1.057729      -0.000403       0.025800      -0.029538       0.039221       0.003970      -0.007244      -0.027924      -0.034582       0.049068      -0.026717      -0.015142       0.041859             12.969921      21.280454       1.303441       6.513184       6.981724      -1.717423      10.647585          -0.000001
          452              C      -6.940912      -0.674314      24.887961      -0.188579      37.051224 0.39453633E+03  0.90864621E+04                                 9.688829                            6.634149       0.118916       2.012775                    0.999746      29.349196      84.517312       0.635746       0.418326      -1.059092       0.024043       0.005418       0.013524       0.028112       0.021381      -0.018121      -0.002966      -0.023680      -0.011119      -0.030690      -0.000096       0.030786             13.099318      19.948742      -0.338187       7.343864       6.807639      -2.707153      12.541575          -0.000000
          453              C      -7.210946       0.061263      23.819902       0.219263      34.395361 0.32446334E+03  0.71175099E+04                                 9.499097                            6.161589      -0.084359       2.004644                    0.999507      24.739522      69.573785       0.636345       0.438784      -1.046320      -0.045502      -0.010615      -0.014410       0.048895      -0.013620       0.008437       0.015361       0.056289      -0.019729      -0.037319       0.002148       0.035171             13.770756      21.284623       0.763411       7.516006       6.375583      -2.042127      13.652062           0.000000
          454              C      -6.203870       0.856319      23.348220      -0.226041      40.153935 0.49906443E+03  0.12144428E+05                                10.272944                            7.466662       0.053939       1.971219                    0.999816      31.235105      91.349645       0.600839       0.418917      -1.062637       0.053593      -0.004642       0.008404       0.054446       0.002443       0.019806      -0.041911      -0.005578       0.035488      -0.044520      -0.005686       0.050206             13.605181      21.795755       2.687390       6.394308       7.367663      -1.182230      11.652124           0.000001
          455              C      -4.858147       0.937709      24.020502      -0.103293      35.885114 0.44297879E+03  0.10459343E+05                                 9.532580                            7.042161       0.021776       1.970053                    0.999641      29.647106      85.307775       0.617909       0.419817      -1.062447      -0.031721      -0.000448      -0.012989       0.034281       0.026603      -0.010661      -0.005289       0.008367      -0.021498      -0.023937      -0.009840       0.033777             12.358557      18.882165       1.184384       6.403564       7.029132      -1.787378      11.164376          -0.000000
          456              C      -7.334473      -0.771698      21.039151      -0.189683      39.064364 0.47074318E+03  0.11264493E+05                                 9.977395                            7.200027       0.144209       2.002140                    0.999686      30.405185      87.551374       0.619816       0.412967      -1.068779       0.019467       0.000286      -0.035829       0.040777      -0.032669       0.007643      -0.013464       0.010560       0.027861      -0.038367       0.001993       0.036374             13.014116       8.539195      -2.486456      -1.151484       7.121933       0.952273      23.381220           0.000001
          457              C       9.712938      15.191629       3.155385       0.668173      20.104613 0.19436007E+03  0.37757899E+04                                 6.874149                            4.969244       0.120526       2.125746                    0.999428      20.487691      55.407345       0.661760       0.476436      -1.018235       0.030247       0.008766      -0.060022       0.067782      -0.074706       0.040199      -0.025683      -0.032958      -0.247336      -0.095851      -0.031671       0.127521              8.951327       6.911765       2.271103      -1.829330       6.019253       0.830335      13.922964          -0.000001
          458              C       9.340441      15.026371       4.762896      -0.053472      37.438505 0.41927093E+03  0.97089744E+04                                 9.744048                            6.785311       0.002704       1.998006                    0.999366      27.644516      77.325531       0.642320       0.411790      -1.073679      -0.002238      -0.023554       0.045500       0.051284      -0.007250      -0.005946       0.022520       0.002595      -0.007422      -0.023838      -0.001316       0.025153             13.698696       9.741684       2.862289      -5.588385       7.641026      -0.386936      23.713379          -0.000000
          459              C       8.346646      14.344001       5.229156      -0.101610      35.263821 0.39749713E+03  0.91597043E+04                                 9.389804                            6.673002       0.031218       1.981300                    0.999660      29.041698      83.295683       0.632731       0.420088      -1.059374       0.004776       0.013180       0.032401       0.035304       0.013522       0.019448       0.020031      -0.007735       0.043974      -0.022496      -0.016299       0.038795             12.169650       8.878733       2.683831      -3.527161       7.270208       0.298660      20.360009          -0.000001
          460              C       8.098760      14.439484       6.657753      -0.185441      39.365985 0.43020703E+03  0.10148994E+05                                10.216866                            7.002662      -0.010452       1.961982                    0.999679      30.291346      88.978298       0.607408       0.427445      -1.050878       0.041901      -0.000872      -0.047408       0.063277       0.022694      -0.025454      -0.028382       0.026379      -0.049040      -0.040286      -0.013407       0.053693             13.854150       7.893726       2.353146      -2.842492       8.517380       1.781299      25.151345           0.000000
          461              C       8.638827      15.193861       7.530635       0.220024      31.259321 0.30803861E+03  0.66920660E+04                                 8.919345                            6.005507      -0.123112       1.988790                    0.999553      24.908890      70.466870       0.642134       0.439062      -1.042709      -0.019950      -0.010865       0.056675       0.061058      -0.021790      -0.012112      -0.019860      -0.033598       0.053890      -0.043082       0.009372       0.033710             12.346614       7.726559       2.274679      -3.680374       8.425144       1.880543      20.888140           0.000000
          462              C       9.639263      15.918489       7.110459      -0.220330      38.631909 0.50081689E+03  0.12216617E+05                                10.045988                            7.514041       0.053671       1.970165                    0.999728      31.440465      92.527366       0.593929       0.422765      -1.058574       0.015091       0.004471      -0.039304       0.042338       0.020666       0.024166       0.024633      -0.008670       0.088805      -0.036191      -0.018119       0.054310             12.846988      10.094364       2.930566      -4.779912       8.143144       0.352298      20.303456           0.000002
          463              C       9.986749      15.884042       5.549031      -0.139995      37.888660 0.49063858E+03  0.11891028E+05                                 9.892737                            7.433059      -0.033196       1.935376                    0.999519      30.991588      90.512206       0.598472       0.422284      -1.060303      -0.021695      -0.010681       0.032462       0.040479       0.042703      -0.034352      -0.017723       0.020315      -0.011006      -0.044278      -0.022139       0.066417             12.638725       8.905032       2.524009      -3.793634       7.895100       0.780614      21.116042           0.000000
          464              C       7.576435      17.569664       8.869776      -0.167595      34.543112 0.41562830E+03  0.96466334E+04                                 9.154809                            6.746017       0.232941       2.046626                    0.999746      29.191475      82.947099       0.642709       0.410602      -1.069667      -0.012150       0.030417      -0.022609       0.039799      -0.007663       0.011629      -0.005264       0.001012      -0.029729      -0.016221      -0.001801       0.018022             11.453711       6.050739      -1.854554       1.109195      16.601977       5.267841      11.708419           0.000002
          465              C      -7.660196      13.544434      25.178018       0.603577      26.986377 0.26321358E+03  0.54928095E+04                                 8.304059                            5.715933       0.015419       2.054794                    0.999493      22.288908      61.616360       0.630555       0.465476      -1.028525       0.044217       0.030130       0.030920       0.061798      -0.064146      -0.062555       0.011918       0.009749      -0.055914      -0.081142      -0.018727       0.099868             11.462520      11.962181       5.952685       5.489555      10.985207       2.408564      11.440174          -0.000001
          466              C      -8.629653      12.741541      24.351221      -0.048620      43.036272 0.44735460E+03  0.10499328E+05                                10.662698                            6.983328      -0.027388       1.990950                    0.999222      27.588632      76.986176       0.638399       0.408794      -1.078638      -0.015748      -0.010609      -0.042075       0.046161       0.010383       0.003537      -0.017887      -0.001027       0.003191      -0.022153       0.002514       0.019639             15.944254      17.590624       9.618034       8.872532      14.466827       5.276034      15.775311          -0.000000
          467              C      -9.070118      13.015417      23.014790      -0.076530      36.896613 0.40337012E+03  0.93254688E+04                                 9.707557                            6.748928      -0.032798       1.963295                    0.999598      28.865442      82.817772       0.625665       0.423445      -1.057689      -0.012063      -0.030207       0.021891       0.039207       0.007844      -0.014056      -0.030409      -0.024677       0.011622      -0.026574      -0.015308       0.041882             12.973334      13.651051       7.108719       6.281515      12.041717       3.407875      13.227233          -0.000001
          468              C      -9.977600      12.300169      22.356063      -0.188572      37.046439 0.39445960E+03  0.90844144E+04                                 9.687818                            6.633180       0.118799       2.012748                    0.999745      29.349728      84.522442       0.635828       0.418285      -1.059099       0.021618       0.010723       0.014436       0.028120      -0.016034       0.001947      -0.019604       0.007063       0.058358      -0.030549      -0.000267       0.030816             13.097792      13.895237       8.439874       4.744573      13.769534       3.059469      11.628605          -0.000000
          469              C     -10.592913      11.251571      22.881961       0.219264      34.397210 0.32447104E+03  0.71177765E+04                                 9.499803                            6.161854      -0.084257       2.004673                    0.999507      24.740002      69.577386       0.636297       0.438812      -1.046295      -0.031925      -0.016766      -0.033017       0.048892       0.009636       0.005546       0.034136       0.010821      -0.001444      -0.037299       0.002069       0.035230             13.772178      15.643756       8.744255       5.212259      12.724907       3.251201      12.947872           0.000000
          470              C     -10.267543      10.927612      24.169596      -0.226006      40.156421 0.49907867E+03  0.12145026E+05                                10.273942                            7.467096       0.053998       1.971243                    0.999816      31.235164      91.354792       0.600774       0.418953      -1.062600       0.022515       0.031583       0.038233       0.054463       0.034937       0.003524      -0.026499      -0.035423      -0.017534      -0.044655      -0.005581       0.050237             13.607028      15.244655       6.848931       6.669092      11.129990       2.881677      14.446438           0.000001
          471              C      -9.231685      11.688248      24.955732      -0.103308      35.893599 0.44307725E+03  0.10462374E+05                                 9.534452                            7.043198       0.021690       1.970023                    0.999640      29.649261      85.320184       0.617822       0.419848      -1.062416      -0.021387      -0.018347      -0.019530       0.034284      -0.003906       0.012465      -0.012887       0.014684       0.078689      -0.023808      -0.010039       0.033847             12.361433      13.588126       6.826930       5.311127      11.682296       2.427716      11.813876          -0.000000
          472              C     -13.297182      11.084744      23.931045      -0.189691      39.061086 0.47062366E+03  0.11260763E+05                                 9.976253                            7.198596       0.144157       2.002120                    0.999686      30.404050      87.540784       0.619953       0.412908      -1.068832      -0.022616      -0.001363       0.033882       0.040760       0.019035      -0.016726       0.012407      -0.041043      -0.046964      -0.038316       0.001840       0.036476             13.013127      17.441975       3.119724      -8.024864       9.972431       0.028638      11.624976           0.000001
          473              C      -3.624584      16.306321      24.292396       0.668161      20.105423 0.19436693E+03  0.37759370E+04                                 6.874361                            4.969318       0.120659       2.125794                    0.999428      20.487220      55.405233       0.661761       0.476434      -1.018242      -0.034808      -0.010388       0.057277       0.067825      -0.000718       0.032416       0.035390      -0.181570      -0.179551      -0.095868      -0.031685       0.127553              8.951840      11.746453       0.544987      -2.806291       4.194542      -1.618156      10.914526          -0.000001
          474              C      -2.514150      16.732481      23.136777      -0.053433      37.430461 0.41917944E+03  0.97062542E+04                                 9.742440                            6.784387       0.002831       1.998062                    0.999366      27.642526      77.315701       0.642395       0.411768      -1.073701       0.025290       0.031721      -0.031406       0.051304      -0.014881      -0.004750       0.016590       0.016802      -0.011709      -0.023856      -0.001278       0.025134             13.696533      16.147811       1.481313      -7.407273       5.862749      -3.261944      19.079039          -0.000000
          475              C      -2.786400      16.967231      21.895225      -0.101595      35.267587 0.39758166E+03  0.91616690E+04                                 9.390196                            6.673951       0.031390       1.981362                    0.999661      29.038149      83.271620       0.632684       0.420118      -1.059410       0.034281       0.000625      -0.008542       0.035335       0.000748       0.006734      -0.002815       0.056434      -0.057873      -0.022302      -0.016346       0.038649             12.170437      15.325509       1.330247      -5.382337       5.507091      -2.582934      15.678712          -0.000001
          476              C      -1.657595      17.183204      21.006079      -0.184926      39.343819 0.42994280E+03  0.10141396E+05                                10.213304                            7.000783      -0.011012       1.961879                    0.999679      30.285976      88.962087       0.607443       0.427478      -1.050837      -0.024670       0.006773       0.057677       0.063096       0.003511       0.009900      -0.014591      -0.027583       0.148872      -0.040647      -0.013161       0.053808             13.848004      20.087820       1.353600      -7.243841       6.283745      -3.031089      15.172445          -0.000000
          477              C      -0.409263      17.061130      21.228366       0.218401      31.290384 0.30845236E+03  0.67026992E+04                                 8.920725                            6.006801      -0.119741       1.989861                    0.999518      24.925456      70.501615       0.642562       0.438662      -1.043041       0.034467       0.016063      -0.047858       0.061126       0.003381      -0.029801      -0.012463      -0.043343      -0.020082      -0.043300       0.009323       0.033977             12.347707      16.814806      -0.093612      -6.022435       5.615823      -2.366687      14.612492           0.000000
          478              C      -0.077253      16.807599      22.464496      -0.219829      38.614509 0.50051840E+03  0.12207846E+05                                10.043379                            7.511915       0.053087       1.970043                    0.999729      31.436012      92.516775       0.593984       0.422778      -1.058537      -0.025093      -0.007866       0.032869       0.042094       0.005216       0.003308      -0.007911       0.083811      -0.069663      -0.035850      -0.018092       0.053943             12.843306      15.052867       0.518074      -5.409902       5.815470      -2.422821      17.661582           0.000002
          479              C      -1.252537      16.549371      23.519001      -0.140010      37.880733 0.49049948E+03  0.11887032E+05                                 9.891599                            7.432072      -0.033332       1.935338                    0.999519      30.992222      90.517104       0.598492       0.422292      -1.060278       0.014217       0.008036      -0.037081       0.040518      -0.004950       0.007031      -0.024933       0.015741       0.179870      -0.044303      -0.022363       0.066666             12.637447      16.147586       0.884600      -5.804978       5.829431      -2.503329      15.935323           0.000000
          480              C       1.449940      14.967046      20.377171      -0.167624      34.527006 0.41532596E+03  0.96382930E+04                                 9.151248                            6.742517       0.233012       2.046651                    0.999746      29.192386      82.956094       0.642997       0.410475      -1.069702      -0.008158      -0.037594       0.010172       0.039791       0.005620       0.008287       0.004083      -0.020655      -0.029786      -0.016243      -0.001861       0.018104             11.448631      16.242753      -5.032953      -1.211851      13.061897       0.287679       5.041243           0.000002
          481              C       4.256402       5.117956      15.484156       0.603599      26.985113 0.26320026E+03  0.54924521E+04                                 8.303783                            5.715775       0.015394       2.054788                    0.999493      22.288292      61.613855       0.630567       0.465474      -1.028528       0.013667       0.051744      -0.030908       0.061803      -0.053001      -0.032039       0.055110       0.073025      -0.055959      -0.081255      -0.018660       0.099916             11.461881       7.351888       4.322161      -0.440657      15.593743      -5.978204      11.440012          -0.000001
          482              C       3.822585       3.936328      16.310953      -0.048703      43.038976 0.44737702E+03  0.10499831E+05                                10.662657                            6.983191      -0.027202       1.990993                    0.999220      27.588782      76.982792       0.638458       0.408757      -1.078678      -0.004722      -0.018351       0.042069       0.046139       0.008368       0.018079       0.002686      -0.012194       0.003252      -0.022147       0.002456       0.019691             15.943608       8.768523       6.498522      -2.016031      23.287080     -10.122762      15.775219          -0.000000
          483              C       4.227637       3.612370      17.647384      -0.076507      36.884588 0.40317656E+03  0.93199384E+04                                 9.705054                            6.746812      -0.032807       1.963300                    0.999598      28.864208      82.811373       0.625828       0.423383      -1.057721      -0.024485      -0.021455      -0.021912       0.039242       0.013835       0.024067       0.023520       0.009382       0.011493      -0.026754      -0.015259       0.042013             12.969659       7.750862       5.022390      -1.117902      17.934816      -7.054887      13.223297          -0.000001
          484              C       3.855793       2.518385      18.306111      -0.188522      37.035538 0.39427363E+03  0.90791867E+04                                 9.685565                            6.631098       0.118865       2.012774                    0.999746      29.348684      84.518855       0.635993       0.418220      -1.059125       0.002931       0.023958      -0.014387       0.028099      -0.014683       0.019282       0.004903       0.014645       0.058496      -0.030701      -0.000245       0.030947             13.094220       8.476580       6.522587      -1.300914      19.178736      -5.490324      11.627345          -0.000000
          485              C       3.072259       1.588723      17.780213       0.219222      34.400028 0.32451488E+03  0.71190461E+04                                 9.500814                            6.162726      -0.084391       2.004627                    0.999507      24.740931      69.583650       0.636175       0.438877      -1.046247      -0.005140      -0.035680       0.033035       0.048896       0.004098      -0.030307      -0.016513      -0.020543      -0.001369      -0.037249       0.002099       0.035149             13.772126       7.553920       5.883570      -1.324997      20.811749      -5.994144      12.950709           0.000000
          486              C       2.658354       1.787476      16.492578      -0.225997      40.121790 0.49848837E+03  0.12127514E+05                                10.266497                            7.461120       0.053934       1.971234                    0.999816      31.234657      91.352332       0.601181       0.418778      -1.062672       0.022265       0.031740      -0.038188       0.054420       0.038273       0.026296       0.005725      -0.016387      -0.017421      -0.044645      -0.005724       0.050369             13.595208       7.279556       4.034309      -0.489916      19.075256      -7.232774      14.430812           0.000001
          487              C       3.030197       3.017621      15.706442      -0.103219      35.891817 0.44302707E+03  0.10460566E+05                                 9.533741                            7.042587       0.021775       1.970060                    0.999640      29.645888      85.299219       0.617896       0.419822      -1.062465      -0.010139      -0.026254       0.019566       0.034277      -0.007677       0.016421      -0.007274      -0.006475       0.078656      -0.023889      -0.009953       0.033842             12.360793       7.603540       4.713144      -0.519439      17.669681      -5.815236      11.809159          -0.000000
          488              C       3.816372      -1.016518      16.731129      -0.189667      39.056080 0.47064521E+03  0.11261323E+05                                 9.975156                            7.198766       0.144283       2.002167                    0.999686      30.403500      87.537208       0.619950       0.412908      -1.068839       0.006237      -0.021779      -0.033888       0.040763       0.027739      -0.017157       0.011857       0.007979      -0.046969      -0.038412       0.001957       0.036455             13.011017       8.840421       0.079307      -2.700856      18.570919       7.553596      11.621711           0.000001
          489              C       5.515160       9.843408      16.369778       0.668172      20.105949 0.19436704E+03  0.37760006E+04                                 6.874832                            4.969551       0.120448       2.125721                    0.999428      20.488177      55.411199       0.661689       0.476478      -1.018202       0.001816      -0.036279      -0.057284       0.067831       0.056495      -0.022495      -0.042300       0.142078      -0.179526      -0.095807      -0.031690       0.127497              8.952634       4.691531      -1.949638       0.590343      11.251187       3.185708      10.915184          -0.000001
          490              C       5.546823      11.032409      17.525397      -0.053453      37.437302 0.41926200E+03  0.97088496E+04                                 9.744178                            6.785448       0.002654       1.997995                    0.999366      27.644927      77.330485       0.642275       0.411816      -1.073647       0.021468       0.034421       0.031366       0.051279      -0.016849      -0.017182      -0.000982       0.005599      -0.011732      -0.023784      -0.001342       0.025126             13.699695       6.075651      -2.080577       0.606015      15.940862       8.074277      19.082572          -0.000000
          491              C       5.858913      10.854002      18.766949      -0.101561      35.276576 0.39774050E+03  0.91664744E+04                                 9.392740                            6.675999       0.031164       1.981297                    0.999660      29.040249      83.289671       0.632469       0.420208      -1.059326      -0.010818       0.032498       0.008554       0.035304      -0.017110       0.005049      -0.005267      -0.044873      -0.057573      -0.022433      -0.016136       0.038569             12.173656       5.763878      -2.051800       0.641146      15.075002       5.936842      15.682087          -0.000001
          492              C       5.686282      11.990258      19.656095      -0.185499      39.372738 0.43035191E+03  0.10152913E+05                                10.217735                            7.004023      -0.010434       1.961972                    0.999677      30.290873      88.969005       0.607346       0.427467      -1.050901       0.014778      -0.021411      -0.057662       0.063259       0.011310       0.017326      -0.004412       0.016954       0.149068      -0.040604      -0.013383       0.053987             13.855274       6.969777      -3.287611       0.440669      19.418712       7.847583      15.177335          -0.000000
          493              C       5.155080      13.126504      19.433808       0.220044      31.255647 0.30801002E+03  0.66911491E+04                                 8.917790                            6.004628      -0.123037       1.988820                    0.999552      24.907431      70.456356       0.642291       0.438974      -1.042783       0.003590       0.037855       0.047759       0.061048       0.015949       0.001826       0.032305       0.028915      -0.019893      -0.043120       0.009363       0.033758             12.344973       6.916532      -3.590677       0.221347      15.509823       6.469936      14.608563           0.000000
          494              C       4.805363      13.354994      18.197678      -0.220367      38.642396 0.50099491E+03  0.12222057E+05                                10.048731                            7.516179       0.053562       1.970120                    0.999729      31.441674      92.535362       0.593749       0.422856      -1.058516       0.000811      -0.026220      -0.033264       0.042363      -0.022385       0.008824      -0.000298      -0.071931      -0.069446      -0.036223      -0.017811       0.054034             12.851635       6.519527      -2.500200       0.479301      14.360246       5.917723      17.675132           0.000002
          495              C       4.953646      12.160828      17.143173      -0.140032      37.892477 0.49069597E+03  0.11893163E+05                                 9.894325                            7.434070      -0.033280       1.935341                    0.999519      30.995279      90.535681       0.598342       0.422350      -1.060226       0.002829       0.016094       0.037052       0.040495      -0.008787       0.025964       0.001795      -0.006130       0.179607      -0.044354      -0.022284       0.066638             12.641374       6.421803      -2.555256       0.425208      15.561930       6.309928      15.940390           0.000000
          496              C       2.561040      14.181375      20.285003      -0.167613      34.556644 0.41582672E+03  0.96524108E+04                                 9.157846                            6.748067       0.233037       2.046651                    0.999746      29.192357      82.955222       0.642547       0.410656      -1.069630      -0.032727      -0.020218      -0.010163       0.039789       0.010906      -0.000961      -0.009029       0.008923      -0.029644      -0.016131      -0.001901       0.018033             11.458259      16.605489      -4.920846      -0.676610      12.723808       1.046398       5.045481           0.000002
          497              C      -2.255338      -6.532508      14.074534       0.603621      26.984341 0.26319285E+03  0.54922652E+04                                 8.303666                            5.715749       0.015182       2.054726                    0.999493      22.288018      61.613146       0.630558       0.465483      -1.028522      -0.054185      -0.023090      -0.018719       0.061803      -0.024852      -0.056969       0.019803      -0.038518       0.214493      -0.081175      -0.018726       0.099901             11.461718      18.108646       4.295946       3.935565      10.252450       0.210964       6.024056          -0.000001
          498              C      -0.878628      -6.017594      14.402542      -0.048646      43.034396 0.44734210E+03  0.10498983E+05                                10.662487                            6.983358      -0.027289       1.990976                    0.999221      27.588744      76.986803       0.638379       0.408809      -1.078626       0.044631      -0.009793       0.006752       0.046189      -0.000222       0.012540      -0.005170      -0.026562      -0.031358      -0.022187       0.002540       0.019647             15.943685      27.599019       7.292139       6.128741      12.750839       1.396115       7.481197          -0.000000
          499              C       0.230262      -6.764132      14.920307      -0.076520      36.887428 0.40327146E+03  0.93225442E+04                                 9.705379                            6.747703      -0.032802       1.963301                    0.999598      28.863993      82.808624       0.625782       0.423395      -1.057729       0.000403       0.038480      -0.007575       0.039221      -0.008259      -0.000184      -0.010826      -0.064197      -0.039778      -0.026717      -0.015142       0.041859             12.969917      21.280446       4.988904       4.385355      11.218464       0.728608       6.410842          -0.000001
          500              C       1.407770      -6.239827      15.248315      -0.188579      37.051243 0.39453655E+03  0.90864682E+04                                 9.688832                            6.634151       0.118916       2.012775                    0.999746      29.349196      84.517311       0.635746       0.418326      -1.059092      -0.024043      -0.009003      -0.011454       0.028112      -0.026384       0.009456      -0.009017      -0.013198       0.020326      -0.030690      -0.000096       0.030786             13.099324      19.948748       6.529105       3.378993      13.452584       1.129220       5.896641          -0.000000
          501              C       1.677804      -4.947073      15.145304       0.219263      34.395374 0.32446338E+03  0.71175108E+04                                 9.499098                            6.161589      -0.084359       2.004644                    0.999507      24.739523      69.573785       0.636345       0.438784      -1.046320       0.045502       0.007172       0.016398       0.048895       0.014116      -0.007577       0.015596       0.055881      -0.020951      -0.037319       0.002148       0.035171             13.770760      21.284631       6.127387       4.419082      13.601517       2.129678       6.426131           0.000000
          502              C       0.670728      -4.141061      14.692599      -0.226041      40.153940 0.49906428E+03  0.12144424E+05                                10.272944                            7.466661       0.053939       1.971219                    0.999816      31.235104      91.349643       0.600839       0.418917      -1.062637      -0.053593      -0.009600      -0.000182       0.054446       0.015931       0.012019      -0.014481      -0.053090      -0.107048      -0.044520      -0.005686       0.050206             13.605182      21.795764       4.193986       5.524466      11.604868       1.264070       7.414915           0.000001
          503              C      -0.674995      -4.682582      14.285977      -0.103293      35.885106 0.44297872E+03  0.10459341E+05                                 9.532579                            7.042161       0.021776       1.970054                    0.999641      29.647103      85.307761       0.617909       0.419817      -1.062447       0.031721       0.011025       0.006882       0.034280      -0.022534       0.017708      -0.005487       0.008712      -0.020466      -0.023937      -0.009840       0.033777             12.358557      18.882174       4.953493       4.227446      11.678483       0.896876       6.515013          -0.000000
          504              C       1.801331      -2.955333      17.257027      -0.189683      39.064358 0.47074333E+03  0.11264498E+05                                 9.977395                            7.200029       0.144209       2.002140                    0.999686      30.405185      87.551377       0.619816       0.412967      -1.068779      -0.019467       0.031172       0.017666       0.040777       0.022953      -0.024470       0.001586      -0.015508      -0.050344      -0.038367       0.001993       0.036374             13.014114       8.539192       0.245991      -2.729075      18.491849       7.516550      12.011301           0.000001
          505              C      17.954220      20.514081      12.374042       0.668173      20.104576 0.19435976E+03  0.37757825E+04                                 6.874140                            4.969241       0.120526       2.125746                    0.999428      20.487681      55.407312       0.661760       0.476436      -1.018235      -0.030247       0.056364       0.022419       0.067782       0.072165      -0.044599      -0.073526       0.049911       0.001273      -0.095850      -0.031671       0.127521              8.951311       6.911755      -2.719773       1.052200      11.227985       3.837541       8.714193          -0.000001
          506              C      18.326717      19.039300      11.713417      -0.053473      37.438481 0.41927095E+03  0.97089748E+04                                 9.744043                            6.785311       0.002704       1.998006                    0.999366      27.644518      77.325536       0.642320       0.411790      -1.073679       0.002238      -0.051182      -0.002351       0.051285      -0.001525      -0.009251       0.010215       0.023907       0.056516      -0.023838      -0.001316       0.025153             13.698682       9.741679      -6.270820      -0.315312      20.030483       6.765972      11.323884          -0.000000
          507              C     -13.879788      18.294326      12.071244      -0.101610      35.263798 0.39749721E+03  0.91597064E+04                                 9.389799                            6.673002       0.031217       1.981300                    0.999660      29.041701      83.295689       0.632731       0.420087      -1.059374      -0.004776      -0.021471      -0.027614       0.035304       0.010082       0.021434       0.017862      -0.003977       0.055246      -0.022496      -0.016299       0.038795             12.169638       8.878730      -4.396513       0.560733      16.828993       5.817312      10.801190          -0.000001
          508              C      19.568398      17.104858      11.274265      -0.185441      39.365947 0.43020686E+03  0.10148988E+05                                10.216859                            7.002660      -0.010451       1.961982                    0.999679      30.291342      88.978274       0.607408       0.427445      -1.050878      -0.041901       0.040620       0.024459       0.063277      -0.033391       0.006926      -0.019098       0.010298      -0.097283      -0.040286      -0.013407       0.053693             13.854134       7.893721      -3.638229       0.616680      19.450321       8.093302      14.218361          -0.000000
          509              C      19.028331      16.726099      10.184519       0.220024      31.259278 0.30803817E+03  0.66920539E+04                                 8.919336                            6.005503      -0.123111       1.988791                    0.999553      24.908878      70.466821       0.642134       0.439062      -1.042709       0.019950      -0.054515      -0.018927       0.061058       0.000406      -0.024927      -0.005537      -0.058407      -0.020534      -0.043082       0.009372       0.033710             12.346598       7.726553      -4.324630       0.129788      16.143886       6.336865      13.169355           0.000000
          510              C      18.027895      17.452292       9.767054      -0.220329      38.631871 0.50081615E+03  0.12216594E+05                                10.045979                            7.514035       0.053673       1.970166                    0.999728      31.440447      92.527284       0.593930       0.422765      -1.058574      -0.015090       0.036274       0.015780       0.042338       0.010595       0.029980       0.029666      -0.017388       0.062650      -0.036191      -0.018119       0.054310             12.846976      10.094357      -5.604802       0.148043      16.958364       5.441660      11.488208           0.000002
          511              C      17.680409      18.787312      10.577587      -0.139995      37.888661 0.49063848E+03  0.11891025E+05                                 9.892737                            7.433058      -0.033196       1.935376                    0.999519      30.991589      90.512207       0.598472       0.422284      -1.060303       0.021695      -0.033454      -0.006981       0.040479      -0.051101       0.019807      -0.006847       0.001475      -0.067524      -0.044278      -0.022140       0.066417             12.638723       8.905033      -4.547387       0.289082      17.134889       6.115091      11.876248           0.000000
          512              C      20.090723      16.754244       7.457443      -0.167615      34.543649 0.41563647E+03  0.96468749E+04                                 9.154926                            6.746102       0.232915       2.046615                    0.999746      29.191740      82.948208       0.642702       0.410604      -1.069665       0.012151       0.034788      -0.015037       0.039799       0.013902      -0.000822      -0.008849       0.007223      -0.011100      -0.016221      -0.001801       0.018022             11.453865       6.050814       1.887880      -1.051545       8.369832       0.515035      19.940948           0.000002
          513              C     -16.473798       3.521680      26.587640       0.603606      26.985649 0.26320581E+03  0.54926097E+04                                 8.304096                            5.715966       0.015307       2.054772                    0.999493      22.288110      61.614046       0.630533       0.465495      -1.028514      -0.003698      -0.058789       0.018713       0.061806      -0.007245      -0.037623       0.047194       0.061218       0.214521      -0.081232      -0.018698       0.099930             11.462651       8.425431       0.872461       1.112944      19.938125      -3.781291       6.024399          -0.000001
          514              C     -16.447234       4.991286      26.259632      -0.048699      43.039729 0.44738313E+03  0.10500178E+05                                10.663431                            6.983668      -0.027156       1.991000                    0.999222      27.589692      76.990095       0.638367       0.408808      -1.078627      -0.024158       0.038770      -0.006730       0.046174       0.008134       0.009152      -0.010008       0.020917      -0.031303      -0.022128       0.002468       0.019660             15.945163       9.819080       1.005347       0.727014      30.534721      -6.244098       7.481689          -0.000000
          515              C     -17.520711       5.787906      25.741867      -0.076483      36.889714 0.40324118E+03  0.93217015E+04                                 9.706085                            6.747558      -0.032727       1.963346                    0.999598      28.862752      82.805365       0.625772       0.423409      -1.057716       0.036193       0.013282       0.007607       0.039296       0.013839       0.010181       0.003928       0.060339      -0.039895      -0.026779      -0.015169       0.041948             12.971407       9.201235       0.716686       0.775324      23.301718      -4.378722       6.411269          -0.000001
          516              C     -17.418894       7.072833      25.413859      -0.188280      37.032700 0.39424658E+03  0.90786028E+04                                 9.685915                            6.631549       0.118389       2.012659                    0.999745      29.348001      84.522986       0.635860       0.418305      -1.059049      -0.000249      -0.025455       0.011476       0.027923      -0.016393       0.011712      -0.005694       0.043161       0.020393      -0.030580      -0.000117       0.030697             13.094572      10.070500       3.031739       0.063420      23.318588      -3.561126       5.894629          -0.000000
          517              C     -16.290080       7.758339      25.516870       0.218214      34.421165 0.32478389E+03  0.71260205E+04                                 9.501633                            6.163408      -0.080691       2.005734                    0.999467      24.751775      69.606528       0.636466       0.438610      -1.046465      -0.008508       0.045341      -0.016381       0.048955      -0.006724      -0.017267       0.002156      -0.061297      -0.020425      -0.037412       0.002203       0.035209             13.773252      10.611350       2.350254      -0.533793      24.281756      -4.875795       6.426649           0.000000
          518              C     -15.194470       7.077534      25.969575      -0.225668      40.115596 0.49840921E+03  0.12125125E+05                                10.265957                            7.460949       0.053694       1.971184                    0.999816      31.231721      91.342436       0.601136       0.418826      -1.062640       0.008594      -0.053537       0.000058       0.054222       0.029025       0.017763      -0.006220       0.021264      -0.106987      -0.044407      -0.005807       0.050214             13.594645      10.100179       0.063927       0.649304      23.275901      -5.622737       7.407856           0.000001
          519              C     -15.256447       5.628274      26.376197      -0.103196      35.878392 0.44282212E+03  0.10454789E+05                                 9.531574                            7.040929       0.021954       1.970132                    0.999639      29.645119      85.300426       0.617957       0.419819      -1.062439      -0.000217       0.033602      -0.006932       0.034311      -0.020309       0.011225      -0.014699       0.021540      -0.020714      -0.023762      -0.010091       0.033853             12.357678       9.364696       1.589886       0.563281      21.194364      -4.284571       6.513974          -0.000000
          520              C     -14.453451       8.538668      23.405147      -0.189666      39.034140 0.47024181E+03  0.11249796E+05                                 9.970853                            7.194766       0.144190       2.002144                    0.999686      30.404529      87.546546       0.620211       0.412803      -1.068856       0.035850      -0.008020      -0.017660       0.040760       0.022726      -0.009521       0.022707      -0.016807      -0.050370      -0.038397       0.001906       0.036492             13.004615      17.215633       3.319443      -7.985608       9.798407       0.070057      11.999806           0.000001
          521              C      24.422874      15.939874       1.180016       0.668189      20.105228 0.19436222E+03  0.37757956E+04                                 6.874190                            4.969185       0.120600       2.125776                    0.999429      20.486526      55.401699       0.661789       0.476420      -1.018256       0.063257      -0.009727      -0.022415       0.067812       0.040455       0.054524       0.066637      -0.129517       0.001239      -0.095898      -0.031717       0.127614              8.951500      12.457221      -0.758416      -3.267803       5.682035      -2.271703       8.715245          -0.000001
          522              C      22.908280      15.799493       1.840641      -0.053500      37.430221 0.41920385E+03  0.97070625E+04                                 9.742538                            6.784757       0.002732       1.998012                    0.999366      27.644437      77.324658       0.642346       0.411789      -1.073676      -0.048999      -0.014942       0.002334       0.051279      -0.008712      -0.012681       0.005389      -0.016699       0.056501      -0.023826      -0.001344       0.025169             13.696758      22.825851      -1.641085      -6.486578       6.941189      -1.956786      11.323235          -0.000000
          523              C      21.874644      16.488124       1.482814      -0.101545      35.271289 0.39770343E+03  0.91651692E+04                                 9.391414                            6.675610       0.031336       1.981355                    0.999661      29.038084      83.274366       0.632515       0.420198      -1.059360      -0.018665      -0.011622       0.027617       0.035300       0.009044      -0.009607      -0.025985      -0.009662       0.055155      -0.022343      -0.016246       0.038590             12.171572      18.717143      -0.922055      -5.299380       6.998123      -2.464221      10.799449          -0.000001
          524              C      20.670585      16.325364       2.279793      -0.185494      39.378225 0.43046154E+03  0.10156116E+05                                10.219302                            7.005630      -0.010425       1.961973                    0.999678      30.290875      88.970827       0.607186       0.427554      -1.050850       0.052271      -0.025994      -0.024440       0.063287      -0.029259       0.020480       0.000060       0.033910      -0.097341      -0.040520      -0.013225       0.053745             13.857072      20.458577       0.803999      -7.428720       6.891879      -3.278183      14.220760           0.000000
          525              C      20.493521      15.689952       3.369539       0.220014      31.255248 0.30802164E+03  0.66915996E+04                                 8.918331                            6.005313      -0.123101       1.988802                    0.999553      24.908544      70.465185       0.642149       0.439058      -1.042712      -0.058043       0.000662       0.018917       0.061051       0.018667      -0.003031       0.025419       0.044919      -0.020571      -0.043131       0.009387       0.033744             12.345227      17.928961      -0.717995      -5.932119       5.941682      -2.231601      13.165036           0.000000
          526              C      21.511664      14.988800       3.787004      -0.220312      38.624815 0.50078788E+03  0.12215060E+05                                10.043272                            7.513001       0.053473       1.970104                    0.999728      31.436245      92.495117       0.594101       0.422673      -1.058690       0.039257      -0.002149      -0.015830       0.042384       0.013675      -0.017798      -0.037837       0.000214       0.062458      -0.035913      -0.018004       0.053917             12.843263      19.716384      -2.202500      -5.079593       7.331277      -1.950428      11.482127           0.000002
          527              C      22.886152      15.106174       2.976471      -0.140020      37.877898 0.49052350E+03  0.11887537E+05                                 9.890486                            7.432001      -0.033179       1.935375                    0.999519      30.991227      90.508355       0.598537       0.422263      -1.060316      -0.038746       0.009343       0.006936       0.040456      -0.040236       0.013174      -0.016234       0.063036      -0.067487      -0.044131      -0.022301       0.066432             12.635299      19.074592      -0.951118      -5.666386       6.959443      -2.309404      11.871861           0.000000
          528              C      20.165967      16.701019       6.096615      -0.167596      34.544527 0.41563808E+03  0.96471504E+04                                 9.154975                            6.745819       0.232917       2.046610                    0.999746      29.193328      82.960165       0.642743       0.410568      -1.069663       0.028726       0.023026       0.015059       0.039776       0.008555       0.008230       0.003976      -0.023018      -0.011183      -0.016285      -0.001893       0.018178             11.453693       6.926452       2.198223      -0.838130       7.495729       0.816726      19.938898           0.000002
          529              C      -5.407145      -9.135209      16.863959       0.603620      26.984348 0.26319279E+03  0.54922636E+04                                 8.303667                            5.715747       0.015181       2.054726                    0.999493      22.288026      61.613169       0.630558       0.465482      -1.028522      -0.003708       0.013180      -0.060267       0.061803       0.036227       0.012573       0.036133      -0.082984      -0.218058      -0.081175      -0.018726       0.099900             11.461720       8.425197      -1.400021       0.199045       6.227661      -4.133477      19.732302          -0.000001
          530              C      -5.380577      -9.585938      18.300689      -0.048646      43.034412 0.44734215E+03  0.10498984E+05                                10.662490                            6.983359      -0.027289       1.990976                    0.999221      27.588746      76.986813       0.638379       0.408809      -1.078626      -0.024110      -0.013559       0.036990       0.046189      -0.011929       0.002553       0.002794       0.033592       0.006602      -0.022187       0.002540       0.019647             15.943691       9.817251      -1.131972       0.507417       7.836800      -6.859543      30.177023          -0.000000
          531              C      -6.454047      -9.535846      19.249473      -0.076520      36.887412 0.40327138E+03  0.93225420E+04                                 9.705376                            6.747703      -0.032802       1.963301                    0.999598      28.863993      82.808625       0.625782       0.423395      -1.057729       0.036145      -0.013163       0.007650       0.039221      -0.015662       0.006836       0.002555       0.049337      -0.072706      -0.026717      -0.015142       0.041859             12.969912       9.200744      -1.030088       0.234519       6.841611      -5.123556      22.867380          -0.000001
          532              C      -6.352225      -9.894237      20.526265      -0.188579      37.051246 0.39453670E+03  0.90864725E+04                                 9.688833                            6.634153       0.118916       2.012775                    0.999746      29.349195      84.517309       0.635746       0.418326      -1.059092      -0.000474       0.002915      -0.027957       0.028112      -0.001906      -0.020006       0.016759       0.024641      -0.036048      -0.030690      -0.000096       0.030786             13.099324      10.070605      -1.571739       2.599034       7.170139      -5.767963      22.057228          -0.000000
          533              C      -5.223413     -10.326194      21.068428       0.219263      34.395375 0.32446340E+03  0.71175114E+04                                 9.499099                            6.161590      -0.084359       2.004644                    0.999507      24.739522      69.573784       0.636345       0.438784      -1.046320      -0.008405      -0.008444       0.047421       0.048895       0.018212       0.002914      -0.018761      -0.032083       0.066426      -0.037319       0.002148       0.035171             13.770761      10.603908      -0.712381       2.303666       6.667109      -5.293636      24.041265           0.000000
          534              C      -4.127809     -10.377850      20.252473      -0.226041      40.153939 0.49906420E+03  0.12144422E+05                                10.272944                            7.466660       0.053939       1.971219                    0.999816      31.235104      91.349641       0.600839       0.418917      -1.062637       0.008814       0.026706      -0.046621       0.054446      -0.029830       0.016351      -0.015320       0.059068       0.006356      -0.044520      -0.005686       0.050206             13.605184      10.101102      -0.592326      -0.273439       6.510377      -4.063137      24.204074           0.000001
          535              C      -4.189791     -10.005374      18.794057      -0.103293      35.885120 0.44297887E+03  0.10459346E+05                                 9.532582                            7.042162       0.021776       1.970053                    0.999641      29.647105      85.307770       0.617909       0.419817      -1.062447      -0.000180      -0.010831       0.032524       0.034281       0.000539      -0.023087       0.007668       0.034019       0.016938      -0.023937      -0.009840       0.033777             12.358561       9.365445      -1.282469       1.094237       6.474384      -4.214263      21.235853          -0.000000
          536              C      -3.386755      -8.887557      22.800094      -0.189683      39.064370 0.47074312E+03  0.11264492E+05                                 9.977397                            7.200027       0.144208       2.002140                    0.999686      30.405186      87.551380       0.619816       0.412967      -1.068779       0.035878       0.019281       0.001937       0.040777      -0.003004       0.024508      -0.025807      -0.011138      -0.033381      -0.038367       0.001993       0.036374             13.014119      17.231420       5.265560       6.872578      11.516865       0.923915      10.294072           0.000001
          537              C      13.356212      22.309861      13.214393       0.668173      20.104615 0.19436004E+03  0.37757892E+04                                 6.874149                            4.969244       0.120525       2.125746                    0.999428      20.487692      55.407349       0.661760       0.476436      -1.018235       0.063222       0.024280       0.002783       0.067782      -0.067382       0.007798      -0.061049      -0.139076      -0.027346      -0.095851      -0.031670       0.127521              8.951329      12.457919       3.209099       0.976384       5.989256       2.448662       8.406811          -0.000001
          538              C      11.841610      21.807935      12.762501      -0.053472      37.438508 0.41927098E+03  0.97089759E+04                                 9.744048                            6.785311       0.002704       1.998006                    0.999366      27.644517      77.325537       0.642320       0.411790      -1.073679      -0.049000       0.005439      -0.014123       0.051284       0.015361      -0.001177       0.005966      -0.036222      -0.002117      -0.023837      -0.001316       0.025153             13.698696      22.828754       6.437404       1.818349       8.533140       2.875816       9.734193          -0.000000
          539              C      10.807979      21.773511      13.537793      -0.101610      35.263792 0.39749710E+03  0.91597033E+04                                 9.389799                            6.673002       0.031217       1.981300                    0.999660      29.041699      83.295681       0.632731       0.420088      -1.059374      -0.018651      -0.018085      -0.023905       0.035304       0.003851       0.012721       0.022968      -0.004048       0.071843      -0.022496      -0.016299       0.038795             12.169639      18.709015       5.048486       1.851172       7.713495       2.880413      10.086409          -0.000001
          540              C       9.603908      21.164690      12.998342      -0.185441      39.365936 0.43020669E+03  0.10148984E+05                                10.216858                            7.002659      -0.010452       1.961982                    0.999679      30.291344      88.978284       0.607408       0.427445      -1.050878       0.052264       0.034164      -0.010257       0.063277      -0.002990      -0.035451      -0.013627       0.057852      -0.025623      -0.040286      -0.013407       0.053693             13.854136      20.453036       6.029137       4.407033       9.546787       4.812428      11.562583          -0.000000
[truncated: 178,354 more chars]
