# Supplementary material for: A collection of forcefield precursors for metal–organic frameworks
Source: RSC Adv. 2019 Nov 13;9(63):36492–507. doi: 10.1039/c9ra07327b (PMC9075174; doi:10.1039/c9ra07327b)
Supplement: RA-009-C9RA07327B-s4477 [file RA-009-C9RA07327B-s4477.xyz]

  196
jmolscript: load "" {1 1 1} spacegroup "x,y,z" unitcell [{     15.156000     0.000000     0.000000 }, {      4.439229    15.014489     0.000000 }, {      5.587417     2.454550    26.267376 }]
Nd    18.566108     5.367912    20.815057     2.020592
Nd    20.092092    13.649606     8.550556     1.989550
Nd     6.616538    12.101127     5.452319     2.020592
Nd     5.090554     3.819433    17.716820     1.989550
H     19.421595    10.270903    20.191732     0.128089
H     20.061104    12.362847    20.919338     0.121852
H     21.468306    10.821803    24.384005     0.132802
H     20.841121     8.727924    23.619624     0.115485
H     18.504547    11.430022     4.123978     0.115512
H     16.929887    10.903230     2.631991     0.119708
H     14.347650    13.468343     4.341997     0.123735
H     15.990724    14.045664     5.844491     0.120560
H     16.552931    10.415358     9.718929     0.123123
H     15.219139     9.049413    11.024418     0.130471
H     17.515896     9.999515    14.218531     0.125463
H     18.815434    11.342750    12.878894     0.121846
H     11.018322    10.207125     4.517989     0.123403
H     10.393301    13.570250     2.524295     0.114594
H     17.330618     2.235452    21.673212     0.120095
H     20.882947    15.691581    23.104784     0.126038
H     13.834728    10.686158    13.131061     0.126673
H     13.622954     6.719246    13.451523     0.123070
H     17.603236     7.270051    13.850787     0.121266
H     18.500077     6.265658    15.731531     0.113989
H     15.157290     7.059337    17.701585     0.122296
H     14.302624     8.116715    15.857615     0.119909
H     16.552151    12.636100     0.738113     0.129022
H     22.535029    14.506479    24.867325     0.118642
H     19.118204    12.528953    24.657186     0.124907
H     13.086697    10.598271     0.525348     0.124423
H     13.217989    10.181968     3.766742     0.129186
H     12.536631    13.548182     1.725767     0.126115
H     22.738107    12.759564    21.147864     0.128940
H      8.443022    14.318342    19.624357     0.123904
H      5.761051     7.198136     6.075644     0.128089
H      5.121542     5.106192     5.348038     0.121852
H      3.714340     6.647236     1.883371     0.132802
H      4.341525     8.741115     2.647752     0.115485
H      6.678099     6.039017    22.143398     0.115512
H      8.252759     6.565809    23.635385     0.119708
H     10.834996     4.000696    21.925379     0.123735
H      9.191922     3.423375    20.422885     0.120560
H      8.629715     7.053681    16.548447     0.123123
H      9.963507     8.419626    15.242958     0.130471
H      7.666750     7.469524    12.048845     0.125463
H      6.367212     6.126289    13.388482     0.121846
H     14.164324     7.261914    21.749387     0.123403
H     14.789345     3.898789    23.743081     0.114594
H      7.852028    15.233587     4.594164     0.120095
H      4.299699     1.777458     3.162592     0.126038
H     11.347918     6.782881    13.136315     0.126673
H     11.559692    10.749793    12.815853     0.123070
H      7.579410    10.198988    12.416589     0.121266
H      6.682569    11.203381    10.535845     0.113989
H     10.025356    10.409702     8.565791     0.122296
H     10.880022     9.352324    10.409761     0.119909
H      8.630495     4.832939    25.529263     0.129022
H      2.647617     2.962560     1.400051     0.118641
H      6.064442     4.940086     1.610190     0.124907
H     12.095949     6.870768    25.742028     0.124423
H     11.964657     7.287071    22.500634     0.129186
H     12.646015     3.920857    24.541609     0.126115
H      2.444539     4.709475     5.119512     0.128940
H     16.739624     3.150697     6.643019     0.123904
C     19.538542     7.924209    21.526115     0.565875
C     20.029440     9.271056    21.912245    -0.025803
C     19.814535    10.384993    21.027034    -0.079417
C     20.213527    11.627388    21.468326    -0.202439
C     20.826413    11.826617    22.684506     0.197736
C     21.066578    10.715712    23.553956    -0.206365
C     20.663629     9.469606    23.089024    -0.084093
C     18.417503    13.149895     6.204354     0.629992
C     17.397910    12.773916     5.169420    -0.067465
C     17.673229    11.843600     4.163379    -0.079103
C     16.747997    11.554447     3.270288    -0.194564
C     15.471492    12.207115     3.249274     0.211553
C     15.193641    13.086598     4.273702    -0.210422
C     16.163949    13.402475     5.195687    -0.078418
C     18.680306    11.824487    10.257410     0.600230
C     17.826079    10.964325    11.126860    -0.041065
C     16.752675    10.315116    10.622527    -0.078263
C     15.936284     9.503908    11.405295    -0.207202
C     16.211122     9.380529    12.784332     0.193760
C     17.316512    10.076990    13.312306    -0.196345
C     18.102890    10.869964    12.511151    -0.087884
C      9.086220    11.926814     4.089830     0.590060
C     11.330762    10.888041     3.963747    -0.086140
C     10.492804    11.895957     3.582870     0.000856
C     10.964522    12.880380     2.773835    -0.094955
C     18.907820     1.938447    19.458872     0.598947
C     22.773025    15.958770    20.533208    -0.057563
C     21.964375    16.348291    21.552382    -0.074217
C     21.432674    15.413330    22.408698    -0.190938
C     13.992425     8.669036    13.364841     0.189253
C     13.345364     9.895876    13.141568    -0.177302
C     13.212511     7.544262    13.330693    -0.178504
C     15.884946     7.925672    14.680836     0.209593
C     17.119550     7.275112    14.644062    -0.200127
C     17.648146     6.634957    15.763052    -0.092313
C     15.672296     7.116298    16.929324    -0.066002
C     15.165087     7.770948    15.820841    -0.202917
C     17.511219     5.927812    18.077208     0.623570
C     16.904732     6.554539    16.910937    -0.040535
C     14.790919    11.601040     0.908851     0.182930
C     15.950937    12.093408     0.281061    -0.183400
C     21.750082    14.209210    25.269216    -0.168202
C     20.903779    13.465870    24.512715     0.170275
C     19.731091    13.034816    25.137879    -0.162113
C     13.885944    10.879486     0.144471    -0.181704
C     12.651736    10.878581     3.525082    -0.190619
C     13.127899    11.925819     2.713420     0.191278
C     12.257112    12.885472     2.314156    -0.185370
C     21.692193    14.112106    22.253721     0.214114
C     22.535014    13.662037    21.229293    -0.197266
C     23.065468    14.591815    20.333576    -0.098614
C      5.644104     9.544830     4.741261     0.565875
C      5.153206     8.197983     4.355131    -0.025803
C      5.368111     7.084046     5.240342    -0.079417
C      4.969119     5.841651     4.799050    -0.202439
C      4.356233     5.642422     3.582870     0.197736
C      4.116068     6.753327     2.713420    -0.206365
C      4.519017     7.999433     3.178352    -0.084093
C      6.765143     4.319144    20.063022     0.629992
C      7.784736     4.695123    21.097956    -0.067465
C      7.509417     5.625439    22.103997    -0.079103
C      8.434649     5.914592    22.997088    -0.194564
C      9.711154     5.261924    23.018102     0.211553
C      9.989005     4.382441    21.993674    -0.210422
C      9.018697     4.066564    21.071689    -0.078418
C      6.502340     5.644552    16.009966     0.600230
C      7.356567     6.504714    15.140516    -0.041065
C      8.429971     7.153923    15.644849    -0.078263
C      9.246362     7.965131    14.862081    -0.207202
C      8.971524     8.088510    13.483044     0.193760
C      7.866134     7.392049    12.955070    -0.196345
C      7.079756     6.599075    13.756225    -0.087884
C     16.096426     5.542225    22.177546     0.590060
C     13.851884     6.580998    22.303629    -0.086140
C     14.689842     5.573082    22.684506     0.000856
C     14.218124     4.588659    23.493541    -0.094955
C      6.274826    15.530592     6.808504     0.598947
C      2.409621     1.510269     5.734168    -0.057563
C      3.218271     1.120748     4.714994    -0.074217
C      3.749972     2.055709     3.858678    -0.190938
C     11.190221     8.800003    12.902535     0.189253
C     11.837282     7.573163    13.125808    -0.177302
C     11.970135     9.924777    12.936683    -0.178504
C      9.297700     9.543367    11.586540     0.209593
C      8.063096    10.193927    11.623314    -0.200127
C      7.534500    10.834082    10.504324    -0.092313
C      9.510350    10.352741     9.338052    -0.066002
C     10.017559     9.698091    10.446535    -0.202917
C      7.671427    11.541227     8.190168     0.623570
C      8.277914    10.914500     9.356439    -0.040535
C     10.391727     5.867999    25.358525     0.182930
C      9.231709     5.375631    25.986315    -0.183400
C      3.432564     3.259829     0.998160    -0.168202
C      4.278867     4.003169     1.754661     0.170275
C      5.451555     4.434223     1.129497    -0.162113
C     11.296702     6.589553    26.122905    -0.181704
C     12.530910     6.590458    22.742294    -0.190619
C     12.054747     5.543220    23.553956     0.191278
C     12.925534     4.583567    23.953220    -0.185370
C      3.490453     3.356933     4.013655     0.214114
C      2.647632     3.807002     5.038083    -0.197266
C      2.117178     2.877224     5.933800    -0.098614
N     21.215606    13.120495    23.162572    -0.176371
N     14.509114    11.910324     2.290515    -0.178655
N     15.332743     8.602815    13.588114    -0.150166
N      3.967040     4.348544     3.104804    -0.176371
N     10.673532     5.558715    23.976861    -0.178655
N      9.849903     8.866224    12.679262    -0.150166
O     19.009410     7.771007    20.320442    -0.625105
O     19.673630     6.953791    22.340403    -0.642986
O     18.214897    14.103409     6.976615    -0.619575
O     19.463399    12.455317     6.291037    -0.726451
O     19.697007    12.417709    10.724970    -0.695362
O     18.359615    11.973538     9.072752    -0.607876
O     18.659808     3.200947    19.729689    -0.765710
O      8.982857    16.568152    18.586795    -0.608071
O      8.536484    13.062084     4.268449    -0.674182
O      8.495339    10.856615     4.318357    -0.602206
O     18.706720     5.624621    18.158637    -0.719032
O     16.781640     5.760237    19.127903    -0.615888
O      6.173236     9.698032     5.946934    -0.625105
O      5.509016    10.515248     3.926973    -0.642986
O      6.967749     3.365630    19.290761    -0.619575
O      5.719247     5.013722    19.976339    -0.726451
O      5.485639     5.051330    15.542406    -0.695362
O      6.823031     5.495501    17.194624    -0.607876
O      6.522838    14.268092     6.537687    -0.765710
O     16.199789     0.900887     7.680581    -0.608071
O     16.646162     4.406955    21.998927    -0.674182
O     16.687307     6.612424    21.949019    -0.602206
O      6.475926    11.844418     8.108739    -0.719032
O      8.401006    11.708802     7.139473    -0.615888

The following XYZ coordinates are in angstroms. Other properties are in atomic units.
The sperically averaged electron density of each atom fit to a function of the form exp(a - br)
eigen_1, eigen_2 and eigen_3 are the three eigenvalues of traceless quadrupole moment tensor
  atom number  atomic symbol              X              Y              Z     net charge C6 coefficient C8 coefficient C10 coefficient fluctuating dipole atomic polarizability isotropic forcefield polarizability              a              b squared Pearson coefficient          <r^3>          <r^4>         wp_QDO          m_QDO          q_QDO       dipole_x       dipole_y       dipole_z         dipole            Qxy            Qxz            Qyz     Q(x^2-y^2)  Q(3z^2 - R^2)        eigen_1        eigen_2        eigen_3 static polarizability      alpha(xx)      alpha(xy)      alpha(xz)      alpha(yy)      alpha(yz)      alpha(zz) atomic spin moment
            1             Nd      18.566108       5.367912      20.815057       2.020592     164.023570 0.40024098E+04  0.14644924E+06                                19.849288                           17.010662       2.573278       2.450299                    0.999623      87.699168     217.727982       0.617431       0.271114      -1.325944      -0.005875      -0.001474      -0.018052       0.019041      -0.036017       0.046858      -0.069721      -0.028568       0.102431      -0.056448      -0.055695       0.112143             24.466487      28.466998       2.172336      -2.165303      25.325624       3.885697      19.606837           0.000030
            2             Nd      20.092092      13.649606       8.550556       1.989550     141.903775 0.35309316E+04  0.12553706E+06                                18.092677                           15.963555       2.678105       2.474238                    0.999763      88.016787     217.229077       0.636535       0.270646      -1.323085      -0.026325      -0.017374       0.002271       0.031623      -0.075314       0.019194       0.166890       0.022316      -0.212365      -0.211449       0.040588       0.170861             22.092355      19.385577       3.972222      -3.915490      21.700720      -8.458947      25.190767           0.000001
            3             Nd       6.616538      12.101127       5.452319       2.020592     164.023565 0.40024096E+04  0.14644924E+06                                19.849288                           17.010662       2.573278       2.450299                    0.999623      87.699166     217.727976       0.617431       0.271114      -1.325944       0.005875       0.001474       0.018052       0.019041      -0.036017       0.046858      -0.069721      -0.028568       0.102431      -0.056448      -0.055695       0.112143             24.466486      28.466997       2.172336      -2.165304      25.325624       3.885698      19.606837           0.000022
            4             Nd       5.090554       3.819433      17.716820       1.989550     141.903765 0.35309313E+04  0.12553704E+06                                18.092675                           15.963554       2.678105       2.474238                    0.999763      88.016789     217.229078       0.636535       0.270646      -1.323085       0.026325       0.017374      -0.002271       0.031623      -0.075314       0.019194       0.166890       0.022316      -0.212365      -0.211449       0.040588       0.170861             22.092353      19.385576       3.972221      -3.915489      21.700718      -8.458946      25.190765           0.000003
            5              H      19.421595      10.270903      20.191732       0.128089       1.130856 0.80134874E+01  0.77128776E+02                                 1.668009                            1.562128      -0.901470       2.461974                    0.999005       3.147438       8.167253       0.557273       1.141940      -0.744300      -0.017066      -0.004128      -0.039136       0.042894       0.000470       0.010762      -0.005607      -0.011808       0.034663      -0.016295      -0.000981       0.017276              1.726811       1.496506       0.154665       0.390577       1.588030       0.231138       2.095896           0.000002
            6              H      20.061104      12.362847      20.919338       0.121852       1.180583 0.87292465E+01  0.86133727E+02                                 1.743579                            1.650876      -1.004207       2.406580                    0.998193       3.270266       8.690489       0.530183       1.170802      -0.737098      -0.010555       0.024569      -0.024727       0.036421      -0.002806       0.012830      -0.002966      -0.017034       0.028718      -0.019134       0.002643       0.016492              1.790171       1.431693       0.039958       0.116103       2.218416      -0.331478       1.720405           0.000002
            7              H      21.468306      10.821803      24.384005       0.132802       1.090404 0.78508179E+01  0.75528590E+02                                 1.656649                            1.568513      -0.949457       2.439864                    0.998768       3.180569       8.378180       0.541772       1.175148      -0.735542       0.015487      -0.000924       0.035083       0.038361       0.002951       0.013204      -0.006374      -0.015565       0.024685      -0.019746       0.003346       0.016399              1.703094       1.454294       0.034299       0.332495       1.615054       0.195376       2.039934          -0.000001
            8              H      20.841121       8.727924      23.619624       0.115485       1.119268 0.80149624E+01  0.77442366E+02                                 1.682832                            1.580952      -0.826206       2.489058                    0.999515       3.211749       8.455344       0.542078       1.169411      -0.737063       0.007704      -0.031402       0.022137       0.039185      -0.003098       0.010836      -0.004378      -0.013742       0.018840      -0.015458       0.001114       0.014344              1.738237       1.408923      -0.140741       0.155209       2.202570      -0.285422       1.603219          -0.000002
            9              H      18.504547      11.430022       4.123978       0.115512       1.041418 0.70893897E+01  0.67984045E+02                                 1.728395                            1.575111      -1.213868       2.300481                    0.995634       3.640205      10.296392       0.486702       1.312334      -0.699747       0.029321      -0.020692      -0.004100       0.036120      -0.005320       0.000177       0.006809      -0.001638       0.010956      -0.009144      -0.000190       0.009333              1.846094       2.483323      -0.500625       0.189080       1.620902       0.032143       1.434056          -0.000001
           10              H      16.929887      10.903230       2.631991       0.119708       1.111868 0.81579705E+01  0.79738262E+02                                 1.714999                            1.625723      -0.979896       2.416820                    0.998202       3.352795       9.086260       0.515798       1.214905      -0.724893       0.012502      -0.027517      -0.019225       0.035820      -0.008386       0.001463       0.011739       0.007256      -0.018314      -0.017184       0.003123       0.014061              1.756536       1.554890      -0.156426       0.073170       1.758157       0.398350       1.956560          -0.000001
           11              H      14.347650      13.468343       4.341997       0.123735       1.177339 0.85505532E+01  0.84202643E+02                                 1.757509                            1.645706      -1.008606       2.402245                    0.998432       3.315484       8.893762       0.523640       1.187795      -0.732116      -0.030722       0.016828       0.010312       0.036515      -0.010905      -0.003586       0.013685       0.009049       0.005908      -0.018197      -0.000601       0.018798              1.833516       2.456999      -0.308664       0.107447       1.541191       0.091416       1.502358          -0.000002
           12              H      15.990724      14.045664       5.844491       0.120560       1.129895 0.81249499E+01  0.78439962E+02                                 1.666584                            1.572470      -0.861617       2.476265                    0.999183       3.159455       8.199937       0.555923       1.141235      -0.744720      -0.008893       0.029353       0.026994       0.040858      -0.009874      -0.000383       0.011869       0.004174      -0.008938      -0.016026       0.000470       0.015557              1.697935       1.518853      -0.089907       0.020426       1.731362       0.440808       1.843589           0.000001
           13              H      16.552931      10.415358       9.718929       0.123123       1.098854 0.77743414E+01  0.74249721E+02                                 1.634811                            1.536406      -0.863438       2.477737                    0.999230       3.133872       8.096102       0.563242       1.138623      -0.744969      -0.009311       0.004414      -0.039310       0.040638       0.007896       0.009069      -0.000062       0.010280       0.030676      -0.015389      -0.000779       0.016169              1.692825       1.439090       0.078236       0.067131       1.350828      -0.197980       2.288556           0.000001
           14              H      15.219139       9.049413      11.024418       0.130471       1.126400 0.82137010E+01  0.79773065E+02                                 1.683636                            1.597171      -0.947948       2.438679                    0.998692       3.195380       8.407433       0.541494       1.164649      -0.738528      -0.026432      -0.017477      -0.021591       0.038344       0.011858       0.010185      -0.001719       0.003086       0.032339      -0.019582       0.002774       0.016808              1.725409       2.035374       0.374937       0.145196       1.519739       0.075708       1.621113           0.000003
           15              H      17.515896       9.999515      14.218531       0.125463       1.143186 0.83293006E+01  0.81202433E+02                                 1.700607                            1.607906      -0.976405       2.420388                    0.998572       3.233987       8.533188       0.539761       1.163976      -0.738421       0.013970       0.001109       0.036431       0.039033       0.011552       0.008037       0.001870       0.014623       0.032460      -0.019261       0.001597       0.017665              1.762765       1.497801       0.084250       0.125495       1.479669      -0.217243       2.310825           0.000003
           16              H      18.815434      11.342750      12.878894       0.121846       1.149059 0.82488178E+01  0.80005833E+02                                 1.692400                            1.590083      -0.879941       2.467725                    0.999045       3.171330       8.272879       0.549411       1.149421      -0.742757       0.031879       0.020103       0.017552       0.041575       0.010956       0.008377       0.000604       0.010012       0.029294      -0.017571       0.001329       0.016242              1.738357       2.007271       0.424878       0.164577       1.612073       0.080859       1.595728           0.000005
           17              H      11.018322      10.207125       4.517989       0.123403       1.140284 0.81159109E+01  0.78337489E+02                                 1.678956                            1.573432      -0.856749       2.480621                    0.999292       3.144176       8.161734       0.554732       1.143906      -0.744222      -0.014297      -0.029254       0.024445       0.040715      -0.003931      -0.006598      -0.014063      -0.007283      -0.014737      -0.018004       0.002295       0.015710              1.728815       1.702183       0.234247      -0.301765       1.783716      -0.406473       1.700546           0.000000
           18              H      10.393301      13.570250       2.524295       0.114594       1.119270 0.78456498E+01  0.75285843E+02                                 1.669789                            1.553907      -0.853360       2.474045                    0.999261       3.194705       8.339127       0.553057       1.154123      -0.740642      -0.023026       0.029532      -0.008511       0.038402      -0.005868      -0.002677      -0.012939      -0.002820      -0.027295      -0.017877       0.003161       0.014716              1.740299       1.925381      -0.495580       0.038586       1.892310      -0.204563       1.403205          -0.000004
           19              H      17.330618       2.235452      21.673212       0.120095       1.099589 0.73625583E+01  0.71267429E+02                                 1.790599                            1.603196      -1.314259       2.257884                    0.993956       3.676275      10.443982       0.483357       1.309110      -0.700244      -0.013001       0.036061       0.004440       0.038590      -0.003243      -0.008409      -0.001053      -0.008437       0.009807      -0.011637       0.003254       0.008383              1.946805       1.469053      -0.227332      -0.117739       2.910525      -0.041506       1.460835          -0.000001
           20              H      20.882947      15.691581      23.104784       0.126038       1.097143 0.79786202E+01  0.77622021E+02                                 1.708612                            1.614933      -0.919631       2.447623                    0.998942       3.309927       8.975198       0.513613       1.225780      -0.722637      -0.020135       0.016109       0.023247       0.034718      -0.005061      -0.012085       0.005395      -0.013323      -0.011875      -0.016412       0.000797       0.015614              1.753571       1.618575      -0.138547      -0.426605       1.662223       0.024185       1.979915          -0.000002
           21              H      13.834728      10.686158      13.131061       0.126673       1.157624 0.85232062E+01  0.83601803E+02                                 1.724791                            1.635213      -0.921582       2.449396                    0.998839       3.211158       8.508682       0.530783       1.176459      -0.736194       0.016180       0.035502      -0.001751       0.039054       0.001399       0.006151      -0.003658      -0.013332      -0.052321      -0.019653       0.003823       0.015830              1.768209       1.991061       0.375355      -0.008790       1.946105      -0.025499       1.367462           0.000008
           22              H      13.622954       6.719246      13.451523       0.123070       1.129049 0.82851690E+01  0.80489629E+02                                 1.678628                            1.597934      -0.871112       2.471992                    0.999088       3.172778       8.297828       0.545531       1.155707      -0.741350       0.013279      -0.034945       0.002956       0.037500       0.000084       0.000523      -0.001441      -0.008671      -0.057350      -0.019191       0.005234       0.013957              1.718629       1.814982      -0.323663       0.152963       1.952352      -0.106403       1.388553           0.000007
           23              H      17.603236       7.270051      13.850787       0.121266       1.193107 0.88621462E+01  0.88078571E+02                                 1.780760                            1.683498      -0.917851       2.446447                    0.998806       3.310580       8.929227       0.513875       1.199271      -0.730167       0.022306      -0.005414      -0.029772       0.037593      -0.011842      -0.005980       0.000143       0.020278       0.021518      -0.019396       0.003759       0.015636              1.841059       1.789381      -0.083354      -0.342326       1.500244      -0.158333       2.233552           0.000003
           24              H      18.500077       6.265658      15.731531       0.113989       1.053524 0.72666114E+01  0.69910683E+02                                 1.721412                            1.580113      -1.234401       2.288200                    0.995711       3.614985      10.144551       0.494105       1.288473      -0.705019       0.038648      -0.007417      -0.003211       0.039484      -0.002316      -0.005422       0.000532       0.017699       0.018354      -0.012208       0.000659       0.011549              1.821713       2.413570      -0.462100       0.068690       1.510896      -0.121159       1.540672           0.000001
           25              H      15.157290       7.059337      17.701585       0.122296       1.092896 0.76798696E+01  0.73210696E+02                                 1.635477                            1.531901      -0.868183       2.474301                    0.999241       3.141636       8.140176       0.560721       1.145879      -0.742902      -0.022313      -0.001132       0.034739       0.041303      -0.006288      -0.009115      -0.001341       0.021328       0.011488      -0.015137      -0.001222       0.016360              1.693792       1.633434      -0.017438      -0.328961       1.312800      -0.172572       2.135141           0.000001
           26              H      14.302624       8.116715      15.857615       0.119909       1.185605 0.86152330E+01  0.84854298E+02                                 1.753840                            1.642224      -1.016875       2.396433                    0.998291       3.314217       8.841593       0.529749       1.173894      -0.735531      -0.032775       0.010476       0.007278       0.035170      -0.007126      -0.011921      -0.005892       0.020999       0.006609      -0.018524       0.000090       0.018434              1.832031       2.356750      -0.374461       0.142363       1.482156      -0.123417       1.657186           0.000002
           27              H      16.552151      12.636100       0.738113       0.129022       1.137795 0.81684914E+01  0.79188013E+02                                 1.691273                            1.589176      -0.933132       2.444945                    0.998673       3.196263       8.389352       0.544948       1.159400      -0.739704       0.026623       0.024035       0.012367       0.037939       0.014011      -0.006199       0.006329       0.012186      -0.004965      -0.018862       0.002567       0.016295              1.744617       1.710055       0.312769       0.308499       1.595433       0.266808       1.928365          -0.000005
           28              H      22.535029      14.506479      24.867325       0.118642       1.140314 0.83344519E+01  0.81053468E+02                                 1.683413                            1.596682      -0.887667       2.460287                    0.998858       3.206972       8.379808       0.549060       1.147074      -0.743062       0.032007       0.011394      -0.010182       0.035467       0.010947      -0.003439       0.008238       0.015390      -0.000455      -0.017795       0.004286       0.013509              1.725038       1.898211       0.248257      -0.325926       1.451884      -0.127476       1.825020          -0.000004
           29              H      19.118204      12.528953      24.657186       0.124907       1.136794 0.82745040E+01  0.80535662E+02                                 1.699747                            1.607287      -0.906994       2.455864                    0.998973       3.194811       8.423041       0.537506       1.170783      -0.737341      -0.028044      -0.020055      -0.013423       0.036998       0.014370      -0.001109       0.003113       0.018693       0.006099      -0.018674       0.002529       0.016145              1.745106       1.692788       0.281019       0.214016       1.688666       0.398516       1.853865          -0.000003
           30              H      13.086697      10.598271       0.525348       0.124423       1.149296 0.83305456E+01  0.81492918E+02                                 1.728844                            1.624099      -0.949773       2.432031                    0.998665       3.282573       8.772656       0.527323       1.187362      -0.732275      -0.033399      -0.014553       0.006442       0.036997       0.014522       0.002354       0.005106       0.021239      -0.003602      -0.018132      -0.001412       0.019543              1.785065       2.063628       0.177957      -0.467228       1.426212       0.012622       1.865353          -0.000002
           31              H      13.217989      10.181968       3.766742       0.129186       1.103207 0.80389273E+01  0.77438957E+02                                 1.646808                            1.571011      -0.868294       2.477149                    0.999309       3.113381       8.083649       0.552272       1.151308      -0.742743       0.019142      -0.030235       0.010112       0.037187      -0.006270      -0.005198      -0.012316      -0.002004      -0.027714      -0.018805       0.005184       0.013621              1.678055       1.855193      -0.368603       0.060159       1.764214      -0.170888       1.414759           0.000001
           32              H      12.536631      13.548182       1.725767       0.126115       1.084440 0.78147925E+01  0.74888111E+02                                 1.636846                            1.554596      -0.847414       2.483594                    0.999401       3.133469       8.163840       0.551139       1.159709      -0.740022       0.007135       0.025187      -0.022853       0.034750      -0.003110      -0.004028      -0.014108       0.002288      -0.018262      -0.017927       0.005358       0.012569              1.674187       1.568705       0.100335      -0.214995       1.751459      -0.402995       1.702397          -0.000004
           33              H      22.738107      12.759564      21.147864       0.128940       1.178370 0.85355860E+01  0.83917265E+02                                 1.755020                            1.642736      -1.021492       2.404332                    0.998208       3.256238       8.693378       0.525478       1.185587      -0.733340       0.013221      -0.035358      -0.006938       0.038381      -0.010986      -0.012253       0.003399      -0.016120       0.001648      -0.019006       0.000747       0.018258              1.835233       1.496651      -0.071692      -0.124835       2.525542       0.002780       1.483507           0.000001
           34              H       8.443022      14.318342      19.624357       0.123904       1.129894 0.80523213E+01  0.77594766E+02                                 1.669799                            1.568214      -0.874764       2.474172                    0.999140       3.144264       8.163352       0.554976       1.145304      -0.743767       0.024287      -0.013473      -0.030758       0.041442      -0.005790      -0.012957       0.004659      -0.016506      -0.001926      -0.017880       0.001744       0.016136              1.710702       1.628822      -0.085215      -0.453829       1.588852       0.112229       1.914433           0.000004
           35              H       5.761051       7.198136       6.075644       0.128089       1.130856 0.80134855E+01  0.77128751E+02                                 1.668009                            1.562128      -0.901470       2.461974                    0.999005       3.147438       8.167252       0.557273       1.141939      -0.744300       0.017066       0.004128       0.039136       0.042894       0.000470       0.010762      -0.005607      -0.011808       0.034663      -0.016295      -0.000981       0.017276              1.726810       1.496506       0.154665       0.390576       1.588029       0.231138       2.095896           0.000002
           36              H       5.121542       5.106192       5.348038       0.121852       1.180583 0.87292465E+01  0.86133726E+02                                 1.743579                            1.650876      -1.004207       2.406580                    0.998193       3.270266       8.690489       0.530183       1.170802      -0.737098       0.010555      -0.024569       0.024727       0.036421      -0.002806       0.012830      -0.002966      -0.017034       0.028718      -0.019134       0.002643       0.016492              1.790171       1.431693       0.039958       0.116103       2.218416      -0.331478       1.720405           0.000002
           37              H       3.714340       6.647236       1.883371       0.132802       1.090404 0.78508163E+01  0.75528569E+02                                 1.656649                            1.568513      -0.949456       2.439864                    0.998768       3.180569       8.378179       0.541773       1.175148      -0.735542      -0.015487       0.000924      -0.035083       0.038361       0.002951       0.013204      -0.006374      -0.015565       0.024685      -0.019746       0.003346       0.016399              1.703094       1.454294       0.034299       0.332495       1.615054       0.195376       2.039934          -0.000001
           38              H       4.341525       8.741115       2.647752       0.115485       1.119269 0.80149645E+01  0.77442396E+02                                 1.682832                            1.580953      -0.826206       2.489058                    0.999515       3.211749       8.455346       0.542078       1.169411      -0.737063      -0.007704       0.031402      -0.022137       0.039185      -0.003098       0.010836      -0.004378      -0.013742       0.018840      -0.015458       0.001114       0.014344              1.738238       1.408923      -0.140741       0.155209       2.202571      -0.285422       1.603220          -0.000002
           39              H       6.678099       6.039017      22.143398       0.115512       1.041418 0.70893905E+01  0.67984052E+02                                 1.728394                            1.575110      -1.213868       2.300481                    0.995634       3.640205      10.296391       0.486702       1.312334      -0.699747      -0.029321       0.020692       0.004100       0.036120      -0.005320       0.000177       0.006809      -0.001638       0.010956      -0.009144      -0.000190       0.009333              1.846094       2.483323      -0.500625       0.189080       1.620902       0.032143       1.434056          -0.000001
           40              H       8.252759       6.565809      23.635385       0.119708       1.111868 0.81579706E+01  0.79738265E+02                                 1.714999                            1.625723      -0.979896       2.416820                    0.998202       3.352795       9.086261       0.515797       1.214905      -0.724892      -0.012502       0.027517       0.019225       0.035820      -0.008386       0.001463       0.011739       0.007256      -0.018314      -0.017184       0.003123       0.014061              1.756536       1.554890      -0.156427       0.073170       1.758158       0.398350       1.956560          -0.000001
           41              H      10.834996       4.000696      21.925379       0.123735       1.177339 0.85505536E+01  0.84202651E+02                                 1.757509                            1.645706      -1.008606       2.402245                    0.998432       3.315484       8.893763       0.523640       1.187796      -0.732116       0.030722      -0.016828      -0.010312       0.036515      -0.010905      -0.003586       0.013685       0.009049       0.005908      -0.018197      -0.000601       0.018798              1.833516       2.457000      -0.308664       0.107447       1.541191       0.091416       1.502358          -0.000002
           42              H       9.191922       3.423375      20.422885       0.120560       1.129896 0.81249539E+01  0.78440013E+02                                 1.666585                            1.572470      -0.861618       2.476265                    0.999183       3.159455       8.199939       0.555922       1.141235      -0.744720       0.008893      -0.029353      -0.026994       0.040858      -0.009874      -0.000383       0.011869       0.004174      -0.008938      -0.016026       0.000470       0.015557              1.697936       1.518854      -0.089907       0.020426       1.731363       0.440809       1.843590           0.000001
           43              H       8.629715       7.053681      16.548447       0.123123       1.098854 0.77743414E+01  0.74249721E+02                                 1.634811                            1.536406      -0.863438       2.477737                    0.999230       3.133872       8.096102       0.563242       1.138623      -0.744969       0.009311      -0.004414       0.039310       0.040638       0.007896       0.009069      -0.000062       0.010280       0.030676      -0.015389      -0.000779       0.016169              1.692825       1.439090       0.078236       0.067131       1.350828      -0.197980       2.288556           0.000001
           44              H       9.963507       8.419626      15.242958       0.130471       1.126400 0.82136984E+01  0.79773039E+02                                 1.683636                            1.597171      -0.947947       2.438680                    0.998692       3.195379       8.407432       0.541494       1.164650      -0.738528       0.026432       0.017477       0.021591       0.038344       0.011858       0.010185      -0.001719       0.003086       0.032339      -0.019582       0.002774       0.016808              1.725409       2.035375       0.374937       0.145196       1.519739       0.075708       1.621113           0.000003
           45              H       7.666750       7.469524      12.048845       0.125463       1.143186 0.83293040E+01  0.81202471E+02                                 1.700607                            1.607906      -0.976405       2.420388                    0.998572       3.233988       8.533190       0.539761       1.163976      -0.738421      -0.013970      -0.001109      -0.036431       0.039033       0.011552       0.008037       0.001870       0.014623       0.032460      -0.019261       0.001597       0.017665              1.762765       1.497801       0.084250       0.125495       1.479669      -0.217243       2.310825           0.000003
           46              H       6.367212       6.126289      13.388482       0.121846       1.149060 0.82488206E+01  0.80005871E+02                                 1.692401                            1.590084      -0.879941       2.467725                    0.999045       3.171330       8.272881       0.549410       1.149422      -0.742756      -0.031879      -0.020103      -0.017552       0.041575       0.010956       0.008377       0.000604       0.010012       0.029294      -0.017571       0.001329       0.016242              1.738358       2.007272       0.424878       0.164577       1.612073       0.080859       1.595729           0.000005
           47              H      14.164324       7.261914      21.749387       0.123403       1.140284 0.81159061E+01  0.78337425E+02                                 1.678955                            1.573431      -0.856749       2.480621                    0.999292       3.144176       8.161731       0.554733       1.143905      -0.744222       0.014297       0.029254      -0.024445       0.040715      -0.003931      -0.006598      -0.014063      -0.007283      -0.014737      -0.018004       0.002295       0.015710              1.728814       1.702182       0.234247      -0.301765       1.783714      -0.406473       1.700545           0.000000
           48              H      14.789345       3.898789      23.743081       0.114594       1.119270 0.78456509E+01  0.75285857E+02                                 1.669789                            1.553907      -0.853360       2.474045                    0.999261       3.194705       8.339127       0.553057       1.154123      -0.740642       0.023026      -0.029532       0.008511       0.038402      -0.005868      -0.002677      -0.012939      -0.002820      -0.027295      -0.017877       0.003161       0.014716              1.740299       1.925381      -0.495580       0.038586       1.892310      -0.204563       1.403206          -0.000004
           49              H       7.852028      15.233587       4.594164       0.120095       1.099589 0.73625629E+01  0.71267481E+02                                 1.790599                            1.603196      -1.314259       2.257884                    0.993956       3.676276      10.443983       0.483357       1.309109      -0.700244       0.013001      -0.036061      -0.004440       0.038590      -0.003243      -0.008409      -0.001053      -0.008437       0.009807      -0.011637       0.003254       0.008383              1.946805       1.469053      -0.227332      -0.117739       2.910526      -0.041506       1.460835          -0.000001
           50              H       4.299699       1.777458       3.162592       0.126038       1.097143 0.79786203E+01  0.77622024E+02                                 1.708612                            1.614933      -0.919632       2.447623                    0.998942       3.309927       8.975199       0.513613       1.225780      -0.722637       0.020135      -0.016109      -0.023247       0.034718      -0.005061      -0.012085       0.005395      -0.013323      -0.011875      -0.016412       0.000797       0.015614              1.753571       1.618575      -0.138548      -0.426605       1.662223       0.024185       1.979916          -0.000002
           51              H      11.347918       6.782881      13.136315       0.126673       1.157624 0.85232062E+01  0.83601803E+02                                 1.724791                            1.635213      -0.921582       2.449396                    0.998839       3.211158       8.508682       0.530783       1.176459      -0.736194      -0.016180      -0.035502       0.001751       0.039054       0.001399       0.006151      -0.003658      -0.013333      -0.052321      -0.019653       0.003823       0.015830              1.768209       1.991061       0.375355      -0.008790       1.946105      -0.025499       1.367462           0.000008
           52              H      11.559692      10.749793      12.815853       0.123070       1.129049 0.82851718E+01  0.80489667E+02                                 1.678629                            1.597935      -0.871112       2.471992                    0.999088       3.172778       8.297830       0.545531       1.155708      -0.741350      -0.013279       0.034945      -0.002956       0.037500       0.000084       0.000523      -0.001441      -0.008671      -0.057350      -0.019191       0.005234       0.013957              1.718630       1.814983      -0.323664       0.152963       1.952353      -0.106403       1.388554           0.000007
           53              H       7.579410      10.198988      12.416589       0.121266       1.193107 0.88621467E+01  0.88078580E+02                                 1.780760                            1.683498      -0.917851       2.446447                    0.998806       3.310580       8.929228       0.513875       1.199271      -0.730167      -0.022306       0.005414       0.029772       0.037593      -0.011842      -0.005980       0.000143       0.020278       0.021518      -0.019396       0.003759       0.015636              1.841059       1.789381      -0.083354      -0.342326       1.500244      -0.158333       2.233552           0.000003
           54              H       6.682569      11.203381      10.535845       0.113989       1.053524 0.72666107E+01  0.69910677E+02                                 1.721412                            1.580113      -1.234401       2.288200                    0.995711       3.614985      10.144552       0.494105       1.288474      -0.705019      -0.038648       0.007417       0.003211       0.039484      -0.002316      -0.005422       0.000532       0.017699       0.018354      -0.012208       0.000659       0.011549              1.821713       2.413570      -0.462100       0.068690       1.510896      -0.121159       1.540672           0.000001
           55              H      10.025356      10.409702       8.565791       0.122296       1.092896 0.76798690E+01  0.73210687E+02                                 1.635476                            1.531900      -0.868183       2.474301                    0.999241       3.141636       8.140175       0.560721       1.145878      -0.742902       0.022313       0.001132      -0.034739       0.041303      -0.006288      -0.009115      -0.001341       0.021328       0.011488      -0.015137      -0.001222       0.016360              1.693792       1.633434      -0.017438      -0.328961       1.312800      -0.172572       2.135141           0.000001
           56              H      10.880022       9.352324      10.409761       0.119909       1.185605 0.86152325E+01  0.84854290E+02                                 1.753840                            1.642223      -1.016876       2.396433                    0.998291       3.314217       8.841592       0.529750       1.173893      -0.735531       0.032775      -0.010476      -0.007278       0.035170      -0.007126      -0.011921      -0.005892       0.020999       0.006609      -0.018524       0.000090       0.018434              1.832030       2.356749      -0.374461       0.142363       1.482156      -0.123417       1.657186           0.000002
           57              H       8.630495       4.832939      25.529263       0.129022       1.137796 0.81684959E+01  0.79188064E+02                                 1.691273                            1.589176      -0.933132       2.444944                    0.998673       3.196264       8.389354       0.544948       1.159400      -0.739704      -0.026623      -0.024035      -0.012367       0.037939       0.014011      -0.006199       0.006329       0.012186      -0.004964      -0.018862       0.002567       0.016295              1.744618       1.710055       0.312769       0.308499       1.595433       0.266808       1.928365          -0.000005
           58              H       2.647617       2.962560       1.400051       0.118641       1.140314 0.83344531E+01  0.81053484E+02                                 1.683414                            1.596683      -0.887667       2.460287                    0.998858       3.206972       8.379809       0.549060       1.147074      -0.743062      -0.032007      -0.011394       0.010182       0.035467       0.010947      -0.003439       0.008238       0.015390      -0.000455      -0.017795       0.004286       0.013509              1.725039       1.898212       0.248257      -0.325927       1.451885      -0.127476       1.825020          -0.000004
           59              H       6.064442       4.940086       1.610190       0.124907       1.136794 0.82745034E+01  0.80535651E+02                                 1.699746                            1.607287      -0.906993       2.455865                    0.998973       3.194811       8.423040       0.537506       1.170783      -0.737341       0.028044       0.020055       0.013423       0.036998       0.014370      -0.001109       0.003113       0.018693       0.006099      -0.018674       0.002529       0.016145              1.745106       1.692788       0.281018       0.214016       1.688666       0.398516       1.853865          -0.000003
           60              H      12.095949       6.870768      25.742028       0.124423       1.149296 0.83305495E+01  0.81492966E+02                                 1.728844                            1.624100      -0.949773       2.432031                    0.998665       3.282574       8.772659       0.527323       1.187361      -0.732275       0.033399       0.014553      -0.006442       0.036997       0.014522       0.002354       0.005106       0.021239      -0.003602      -0.018132      -0.001412       0.019543              1.785065       2.063629       0.177957      -0.467229       1.426213       0.012622       1.865354          -0.000002
           61              H      11.964657       7.287071      22.500634       0.129186       1.103207 0.80389302E+01  0.77438996E+02                                 1.646809                            1.571012      -0.868293       2.477149                    0.999309       3.113381       8.083651       0.552272       1.151309      -0.742743      -0.019142       0.030235      -0.010112       0.037187      -0.006270      -0.005198      -0.012316      -0.002004      -0.027714      -0.018805       0.005184       0.013621              1.678056       1.855194      -0.368603       0.060159       1.764215      -0.170888       1.414760           0.000001
           62              H      12.646015       3.920857      24.541609       0.126115       1.084440 0.78147913E+01  0.74888098E+02                                 1.636845                            1.554596      -0.847414       2.483594                    0.999401       3.133469       8.163840       0.551139       1.159709      -0.740022      -0.007135      -0.025187       0.022853       0.034750      -0.003110      -0.004028      -0.014108       0.002288      -0.018262      -0.017927       0.005358       0.012569              1.674187       1.568705       0.100335      -0.214995       1.751459      -0.402994       1.702397          -0.000004
           63              H       2.444539       4.709475       5.119512       0.128940       1.178370 0.85355878E+01  0.83917290E+02                                 1.755020                            1.642736      -1.021492       2.404332                    0.998208       3.256238       8.693379       0.525478       1.185587      -0.733340      -0.013221       0.035358       0.006938       0.038381      -0.010986      -0.012253       0.003399      -0.016120       0.001648      -0.019006       0.000747       0.018258              1.835234       1.496651      -0.071692      -0.124835       2.525543       0.002780       1.483507           0.000001
           64              H      16.739624       3.150697       6.643019       0.123904       1.129894 0.80523224E+01  0.77594775E+02                                 1.669798                            1.568214      -0.874764       2.474172                    0.999140       3.144265       8.163353       0.554976       1.145303      -0.743767      -0.024287       0.013473       0.030758       0.041442      -0.005790      -0.012957       0.004659      -0.016506      -0.001926      -0.017880       0.001744       0.016136              1.710702       1.628821      -0.085215      -0.453829       1.588852       0.112229       1.914433           0.000004
           65              C      19.538542       7.924209      21.526115       0.565875      27.574345 0.28994794E+03  0.62125966E+04                                 8.456215                            6.020925      -0.053753       2.022932                    0.999619      23.234260      65.556875       0.609699       0.468854      -1.024391      -0.027051      -0.041635      -0.002419       0.049710      -0.052877      -0.042974      -0.011367       0.166313       0.020395      -0.106877      -0.002727       0.109605             11.163893       7.172909       3.872911       2.788575      17.199872       3.006294       9.118897          -0.000001
           66              C      20.029440       9.271056      21.912245      -0.025803      39.458951 0.43023864E+03  0.10006968E+05                                10.064195                            6.874634       0.000727       2.010285                    0.999243      26.991596      75.161479       0.639281       0.411928      -1.075789       0.004790       0.039540       0.013197       0.041959      -0.002479       0.004561      -0.012069      -0.021276       0.019462      -0.014857      -0.004892       0.019748             13.805830       7.875113       4.941980       3.595290      22.710562       4.286823      10.831813          -0.000000
           67              C      19.814535      10.384993      21.027034      -0.079417      34.895872 0.41691484E+03  0.96933802E+04                                 9.314111                            6.835319       0.018353       1.980264                    0.999605      28.814907      82.208819       0.626869       0.420244      -1.062446       0.005152       0.007652       0.017060       0.019394      -0.000561       0.013371      -0.006220       0.007154       0.058019      -0.015226      -0.010751       0.025977             11.664477       6.519646       3.270066       2.580584      18.699803       2.594983       9.773982           0.000003
           68              C      20.213527      11.627388      21.468326      -0.202439      37.454704 0.44044454E+03  0.10402768E+05                                 9.720128                            6.989254       0.090996       1.989418                    0.999680      30.317679      87.750576       0.623515       0.415912      -1.063073      -0.008025      -0.028812      -0.013745       0.032916      -0.013516       0.011422      -0.030078      -0.029003       0.012842      -0.022230      -0.021615       0.043845             12.467183       7.071698       4.158679       3.133379      19.194071       4.047137      11.135778           0.000002
           69              C      20.826413      11.826617      22.684506       0.197736      37.609611 0.39832959E+03  0.91404471E+04                                 9.967728                            6.768950      -0.091665       1.984055                    0.999523      25.913019      73.031774       0.618799       0.431352      -1.057368       0.007002       0.042100       0.007964       0.043415       0.025166      -0.010435       0.014391      -0.068474      -0.031715      -0.043698      -0.005957       0.049655             13.893271       6.695298       3.833559       2.586782      22.884129       4.181656      12.100386          -0.000000
           70              C      21.066578      10.715712      23.553956      -0.206365      38.135994 0.46595562E+03  0.11129069E+05                                 9.818289                            7.172956       0.080676       1.985862                    0.999840      30.450304      87.794828       0.619311       0.414079      -1.067332      -0.016626      -0.031250       0.009143       0.036559      -0.002190       0.029283      -0.003537      -0.004383       0.064719      -0.029703      -0.008960       0.038662             12.533127       6.327632       2.208281       2.318351      20.915271       2.940471      10.356477          -0.000000
           71              C      20.663629       9.469606      23.089024      -0.084093      34.370638 0.39909682E+03  0.92038165E+04                                 9.246894                            6.698012       0.019722       1.979982                    0.999576      28.822231      82.640451       0.630045       0.421546      -1.058686      -0.003235       0.027508      -0.003808       0.027958      -0.010060      -0.000713      -0.023924      -0.017463      -0.001313      -0.023561      -0.006498       0.030059             11.721360       6.828136       2.821389       3.206640      18.150788       3.934063      10.185156          -0.000001
           72              C      18.417503      13.149895       6.204354       0.629992      24.280382 0.24690901E+03  0.51147133E+04                                 7.864316                            5.625596      -0.132945       2.011695                    0.999509      22.442191      63.575721       0.615163       0.480653      -1.011557       0.039289      -0.003620       0.053139       0.066185       0.018208      -0.076609      -0.069162      -0.082169      -0.062302      -0.110892      -0.005975       0.116867             10.104348      12.830859      -0.251207       5.279219       7.023333       2.197675      10.458852          -0.000001
           73              C      17.397910      12.773916       5.169420      -0.067465      41.099231 0.45132080E+03  0.10621407E+05                                10.317731                            7.020984       0.070064       2.024205                    0.999334      27.592105      77.233934       0.635430       0.409583      -1.077550      -0.038927      -0.032174      -0.032143       0.059863      -0.022990       0.016125       0.013456      -0.004233      -0.011169      -0.035212       0.010219       0.024993             14.038189      18.868134       0.045504       8.498928       8.165998       3.594261      15.080436          -0.000002
           74              C      17.673229      11.843600       4.163379      -0.079103      35.265664 0.40510843E+03  0.94151213E+04                                 9.524037                            6.834166      -0.108745       1.945250                    0.999506      29.039314      84.688247       0.609566       0.432346      -1.047801      -0.028208      -0.001302       0.008585       0.029514      -0.020515      -0.015084      -0.009815      -0.016691      -0.002508      -0.032090       0.009520       0.022570             11.963275      15.295457      -0.738654       6.165983       7.825447       3.084301      12.768919          -0.000003
           75              C      16.747997      11.554447       3.270288      -0.194564      38.178900 0.43597047E+03  0.10275737E+05                                 9.880013                            6.968903       0.115403       2.003476                    0.999631      30.030598      86.964611       0.622081       0.417737      -1.061404       0.010524       0.005914       0.019871       0.023251      -0.018293      -0.014650       0.020586      -0.031189       0.011654      -0.027160      -0.012388       0.039547             12.821405      17.767814      -1.242154       7.444018       7.370269       2.116447      13.326131          -0.000002
           76              C      15.471492      12.207115       3.249274       0.211553      37.335065 0.37792194E+03  0.85675286E+04                                 9.935456                            6.602240      -0.016560       2.012906                    0.999738      25.563181      71.846570       0.624656       0.432526      -1.055583      -0.022669      -0.009954      -0.030016       0.038909       0.011573       0.020021       0.005362       0.045372       0.052225      -0.034178      -0.003632       0.037810             13.709912      18.343473      -0.166543       7.828227       7.238176       3.358025      15.548087          -0.000002
           77              C      15.193641      13.086598       4.273702      -0.210422      37.310505 0.44594786E+03  0.10568266E+05                                 9.711975                            7.042932       0.052292       1.976533                    0.999692      30.450673      88.359552       0.619630       0.417113      -1.062028       0.016016       0.005086       0.038067       0.041611      -0.031409      -0.002013       0.009226       0.014871      -0.050172      -0.027502      -0.014060       0.041562             12.082014      15.485086       0.321109       5.893795       7.487065       3.699633      13.273891          -0.000005
           78              C      16.163949      13.402475       5.195687      -0.078418      34.389763 0.39991875E+03  0.92183603E+04                                 9.234774                            6.693682       0.017689       1.979875                    0.999672      28.736991      82.109640       0.632462       0.420136      -1.060625      -0.009777      -0.014863      -0.021810       0.028146      -0.009444      -0.013921       0.018807      -0.028967       0.005338      -0.023185      -0.009519       0.032704             11.491049      15.951699      -0.590113       5.930249       7.149039       2.442339      11.372407          -0.000003
           79              C      18.680306      11.824487      10.257410       0.600230      25.495363 0.25275323E+03  0.52438532E+04                                 8.025086                            5.625746      -0.036643       2.036881                    0.999704      22.479482      62.840143       0.628720       0.469564      -1.021868       0.044797       0.007464      -0.026248       0.052454      -0.087272       0.013253       0.061717      -0.010518      -0.081664      -0.109337      -0.002064       0.111401             10.522518      10.625900       4.268888      -3.052354       7.969231      -4.140071      12.972425           0.000002
           80              C      17.826079      10.964325      11.126860      -0.041065      39.553290 0.42927489E+03  0.99752665E+04                                10.056317                            6.852920       0.001793       2.008848                    0.999228      27.079189      75.279330       0.642495       0.410249      -1.077287      -0.021537      -0.030639       0.025205       0.045143       0.011459       0.008742      -0.003910       0.019012       0.053413      -0.025057       0.003570       0.021487             13.681381      13.946106       6.525386      -5.013035      10.402717      -5.630544      16.695320           0.000001
           81              C      16.752675      10.315116      10.622527      -0.078263      33.483393 0.39391926E+03  0.90461183E+04                                 9.069069                            6.650882      -0.002742       1.976172                    0.999626      28.569989      81.488469       0.633386       0.421097      -1.059984      -0.006157      -0.013661       0.024953       0.029107      -0.007876       0.009724       0.002720       0.005066       0.076349      -0.022375      -0.005567       0.027942             11.176028      12.312130       5.361224      -3.130881       8.773461      -3.641777      12.442492           0.000003
           82              C      15.936284       9.503908      11.405295      -0.207202      37.528408 0.45808467E+03  0.10898748E+05                                 9.699737                            7.108252       0.133365       2.000765                    0.999699      30.379886      87.531580       0.622392       0.413629      -1.067213       0.012182       0.023133      -0.029445       0.039377       0.024705       0.019080       0.012882       0.015495       0.013533      -0.028184      -0.010806       0.038989             12.185731      12.412075       4.947322      -3.801249       8.850446      -4.373686      15.294673           0.000004
           83              C      16.211122       9.380529      12.784332       0.193760      37.309136 0.39767448E+03  0.91171107E+04                                 9.903788                            6.759985      -0.054385       1.997769                    0.999605      25.828770      72.642734       0.619985       0.430918      -1.058161      -0.021627      -0.022273       0.029814       0.043042       0.014717      -0.018828      -0.035887       0.013555      -0.008485      -0.040158      -0.006405       0.046562             13.474909      15.212873       6.162751      -3.986355       9.913246      -5.209049      15.298607           0.000001
           84              C      17.316512      10.076990      13.312306      -0.196345      37.188086 0.45074582E+03  0.10696185E+05                                 9.672429                            7.078213       0.094514       1.991000                    0.999627      30.298568      87.590856       0.619244       0.416818      -1.063646       0.025582       0.010207      -0.016688       0.032204       0.005816       0.019640       0.005512       0.011107       0.120414      -0.028274      -0.018871       0.047145             12.078024      13.179974       5.831099      -2.824356       9.925862      -4.199614      13.128236           0.000005
           85              C      18.102890      10.869964      12.511151      -0.087884      34.528244 0.41329971E+03  0.95971743E+04                                 9.238409                            6.799789       0.011931       1.975727                    0.999620      28.960864      82.819240       0.628740       0.419524      -1.061933      -0.016440      -0.014877      -0.003889       0.022511       0.016017       0.020059       0.009509       0.026217       0.008927      -0.022185      -0.012544       0.034729             11.443255      10.983739       4.645870      -3.045445       8.806171      -4.033324      14.539855           0.000007
           86              C       9.086220      11.926814       4.089830       0.590060      26.640951 0.25878328E+03  0.54046906E+04                                 8.300437                            5.717517      -0.144280       2.006028                    0.999367      22.603879      63.551026       0.619101       0.473707      -1.018873      -0.035907       0.010684       0.017670       0.041421      -0.000622       0.074149      -0.009807      -0.055884       0.295801      -0.104429      -0.021866       0.126295             11.098215      17.277351       0.290631      -5.136775       9.287437      -0.257655       6.729858          -0.000003
           87              C      11.330762      10.888041       3.963747      -0.086140      33.150558 0.39691549E+03  0.91261910E+04                                 9.004548                            6.667958       0.060225       1.998326                    0.999688      28.523875      81.232121       0.634155       0.420067      -1.061333       0.016692       0.010357      -0.015531       0.025042       0.008359      -0.008855      -0.011954      -0.024317       0.000968      -0.017075      -0.006310       0.023384             11.152506      17.999794      -1.249101      -4.021283       8.066323      -1.778875       7.391400          -0.000001
           88              C      10.492804      11.895957       3.582870       0.000856      37.873119 0.40206048E+03  0.92045633E+04                                 9.839629                            6.669250      -0.021883       2.013615                    0.999110      26.326298      72.989700       0.644912       0.414853      -1.072719       0.032789      -0.001754      -0.009154       0.034088       0.006270       0.002696       0.014544      -0.023618      -0.012025      -0.012521      -0.010828       0.023350             13.587039      22.999072      -0.743598      -6.530533       8.801788      -2.119924       8.960258          -0.000003
           89              C      10.964522      12.880380       2.773835      -0.094955      34.146989 0.39378670E+03  0.90409106E+04                                 9.173804                            6.634075       0.044174       1.989407                    0.999716      28.636737      81.627696       0.636538       0.419113      -1.061401       0.031663      -0.009154       0.004903       0.033322      -0.019548       0.004168      -0.003785      -0.015075      -0.021576      -0.017529      -0.007938       0.025467             11.579830      18.058626      -0.669286      -4.825548       8.540949      -2.292013       8.139914          -0.000007
           90              C      18.907820       1.938447      19.458872       0.598947      26.373821 0.27572796E+03  0.58431054E+04                                 8.214738                            5.889989      -0.063465       2.023777                    0.999471      22.976352      64.798142       0.612581       0.471823      -1.021200       0.020766       0.050361      -0.034474       0.064467      -0.036902       0.093021       0.047956       0.107977      -0.077148      -0.126073       0.001357       0.124716             10.702822       7.512100       2.148518      -3.846541      14.771290      -3.527346       9.825078           0.000001
           91              C      22.773025      15.958770      20.533208      -0.057563      40.565400 0.46182976E+03  0.10923992E+05                                10.229472                            7.093474       0.076679       2.020465                    0.999314      27.847912      77.973879       0.633781       0.408571      -1.078953      -0.015860      -0.028982       0.033472       0.047031      -0.006154      -0.022391      -0.005852      -0.039588      -0.071113      -0.040524       0.007808       0.032715             14.044414       9.111324       3.412350      -5.451374      19.969816      -6.131272      13.052102          -0.000001
           92              C      21.964375      16.348291      21.552382      -0.074217      36.612266 0.41247468E+03  0.96327050E+04                                 9.815007                            6.918715      -0.167711       1.928693                    0.999331      29.102633      85.167518       0.602657       0.435196      -1.045744      -0.015416      -0.033593       0.003822       0.037158      -0.018848       0.011470      -0.002589      -0.002311      -0.022697      -0.019550      -0.006072       0.025622             12.733643       8.317479       2.076319      -4.624923      18.043680      -5.112873      11.839770          -0.000003
           93              C      21.432674      15.413330      22.408698      -0.190938      37.479976 0.41619081E+03  0.97065379E+04                                 9.790163                            6.818368       0.108782       2.007762                    0.999684      29.621667      85.622741       0.626952       0.418890      -1.059558       0.012563       0.035514      -0.019357       0.042353      -0.016241      -0.014144       0.006020       0.019856       0.019103      -0.022342      -0.004787       0.027129             12.989789       7.446387       2.265554      -3.947265      19.664274      -5.815221      11.858706          -0.000004
           94              C      13.992425       8.669036      13.364841       0.189253      37.411267 0.36850164E+03  0.83103150E+04                                 9.956195                            6.517621      -0.131666       1.978674                    0.999511      25.535741      71.832618       0.628287       0.432285      -1.054600       0.052245      -0.004969       0.009085       0.053262      -0.002560       0.007742      -0.015495       0.063982      -0.034925      -0.036074      -0.003309       0.039383             14.590968      27.499496      -0.264816       4.149402       9.367366      -1.414014       6.906041           0.000001
           95              C      13.345364       9.895876      13.141568      -0.177302      37.908668 0.44486177E+03  0.10515014E+05                                 9.815801                            7.013990       0.128619       2.003085                    0.999695      30.007090      86.391460       0.624863       0.414702      -1.065702      -0.038848       0.011005      -0.018708       0.044500       0.018971       0.005786       0.004684      -0.032986      -0.073905      -0.026160      -0.012004       0.038164             13.043198      23.720100      -1.379370       2.885856       9.454177      -1.043502       5.955318           0.000007
           96              C      13.212511       7.544262      13.330693      -0.178504      37.841273 0.43339349E+03  0.10186171E+05                                 9.817094                            6.932103       0.095802       1.993861                    0.999688      29.907718      86.107633       0.626756       0.415795      -1.064071      -0.045736      -0.005276       0.001465       0.046063      -0.024037       0.000175      -0.004093      -0.038432      -0.062413      -0.022348      -0.019056       0.041404             13.127855      24.112322       1.064158       3.396231       9.207801      -0.416396       6.063440           0.000007
           97              C      15.884946       7.925672      14.680836       0.209593      36.898989 0.36259224E+03  0.81390624E+04                                 9.864471                            6.465194      -0.029263       2.013292                    0.999688      25.263679      70.759820       0.631211       0.432291      -1.055244      -0.011182       0.027737      -0.037880       0.048263       0.004103       0.021425      -0.027688       0.004430       0.021932      -0.036313       0.000879       0.035434             14.141825      13.944799      -4.728221       4.549255       9.928518      -7.413462      18.552156           0.000001
           98              C      17.119550       7.275112      14.644062      -0.200127      38.702080 0.44855663E+03  0.10634676E+05                                 9.952346                            7.044779       0.123718       2.001442                    0.999632      30.249835      87.501697       0.622659       0.414905      -1.064531       0.017425      -0.009427       0.030794       0.036616      -0.004820      -0.027758       0.007633       0.032396       0.071098      -0.029184      -0.015355       0.044539             13.103537      13.507468      -5.004505       4.012645       9.488761      -5.844580      16.314383           0.000004
           99              C      17.648146       6.634957      15.763052      -0.092313      36.956931 0.42675939E+03  0.10025958E+05                                 9.815422                            6.989965      -0.058924       1.955275                    0.999600      29.330809      85.379467       0.607247       0.429337      -1.051966      -0.011363       0.036887      -0.007910       0.039399      -0.000261       0.000717       0.022231       0.050296      -0.010813      -0.037804       0.010836       0.026969             12.766469      12.118159      -3.759010       2.846714       8.408278      -5.550314      17.772968           0.000003
          100              C      15.672296       7.116298      16.929324      -0.066002      34.700215 0.38558204E+03  0.88037926E+04                                 9.299893                            6.579172       0.031306       1.991866                    0.999672      28.185567      80.052649       0.637230       0.420976      -1.060499       0.013328       0.016069      -0.022454       0.030660       0.012847      -0.014315       0.009403       0.019582       0.032395      -0.027553       0.005272       0.022281             12.018198      12.218050      -4.055369       3.675437       8.109050      -5.216797      15.727495           0.000002
          101              C      15.165087       7.770948      15.820841      -0.202917      37.741709 0.43194784E+03  0.10149023E+05                                 9.779276                            6.917836       0.105790       1.997287                    0.999735      30.025020      86.579624       0.627441       0.415471      -1.063722       0.007126      -0.021870       0.031144       0.038718      -0.019262      -0.003747       0.006039       0.039176      -0.047428      -0.022438      -0.013581       0.036020             12.821876      11.792348      -3.351819       3.397839       8.247489      -6.017736      18.425793           0.000003
          102              C      17.511219       5.927812      18.077208       0.623570      26.317996 0.24531716E+03  0.50768030E+04                                 8.291127                            5.603340      -0.156058       2.003958                    0.999554      22.461587      63.733979       0.616661       0.479951      -1.011273       0.048384       0.001711       0.053005       0.071788       0.053652      -0.017554       0.052840      -0.093462      -0.193261      -0.097296      -0.015968       0.113263             11.341382      11.053286      -2.994190       3.422401       7.272692      -4.932905      15.698169           0.000001
          103              C      16.904732       6.554539      16.910937      -0.040535      39.923319 0.40464419E+03  0.92855697E+04                                10.152553                            6.659590       0.033312       2.024688                    0.999337      26.756017      74.451983       0.649408       0.411011      -1.074405      -0.018868       0.041196      -0.025940       0.052211       0.015916      -0.003573      -0.000705       0.027050       0.017718      -0.023864       0.004966       0.018898             14.515879      13.591645      -4.865764       5.313228       9.310982      -7.049333      20.645011           0.000001
          104              C      14.790919      11.601040       0.908851       0.182930      37.516196 0.39395951E+03  0.90029193E+04                                 9.909871                            6.697903       0.042068       2.025634                    0.999738      25.866839      72.426240       0.627649       0.427029      -1.061488      -0.009080       0.004828       0.038225       0.039584       0.001246      -0.014402       0.023106       0.034850       0.152661      -0.048769      -0.010325       0.059094             13.409300      10.057743       1.322615      -2.797132       6.747056       3.860706      23.423101          -0.000002
          105              C      15.950937      12.093408       0.281061      -0.183400      36.465761 0.42752383E+03  0.10008273E+05                                 9.513153                            6.864405       0.063918       1.984040                    0.999624      29.840000      85.581175       0.633039       0.413311      -1.066278       0.016397      -0.006725      -0.034490       0.038777       0.027058       0.008980       0.010879       0.007635      -0.020499      -0.024296      -0.011046       0.035342             11.818209       8.989572       1.556388      -2.255282       6.528809       2.531663      19.936248          -0.000007
          106              C      21.750082      14.209210      25.269216      -0.168202      35.640047 0.40652713E+03  0.94150888E+04                                 9.396663                            6.706559       0.072167       1.989055                    0.999718      29.544699      84.791517       0.637426       0.414898      -1.063287      -0.007237       0.015829       0.042079       0.045536       0.010445      -0.017080      -0.013291       0.036089      -0.074204      -0.033517      -0.006032       0.039548             11.758977       7.982172       1.743099      -0.991024       7.175451       3.493969      20.119308          -0.000005
          107              C      20.903779      13.465870      24.512715       0.170275      36.663123 0.38338433E+03  0.87097591E+04                                 9.754184                            6.610929      -0.055956       1.998725                    0.999546      25.713249      71.997527       0.630685       0.427486      -1.060241       0.013926      -0.016550      -0.049794       0.054289       0.007383      -0.019910       0.012872      -0.023320       0.133190      -0.042060      -0.009038       0.051098             13.088655       8.643728       1.768144      -2.853834       8.390528       4.078666      22.231708          -0.000002
          108              C      19.731091      13.034816      25.137879      -0.162113      35.532340 0.41413659E+03  0.96312923E+04                                 9.393880                            6.776775       0.115698       2.004716                    0.999760      29.516080      84.753363       0.633332       0.415847      -1.063187      -0.007439      -0.001392       0.042667       0.043333       0.017010       0.021360       0.007666       0.023695      -0.061571      -0.029399      -0.010048       0.039447             11.699909       8.948434       1.097755      -3.614733       7.161587       3.527277      18.989708          -0.000004
          109              C      13.885944      10.879486       0.144471      -0.181704      36.788788 0.42249721E+03  0.98840461E+04                                 9.621322                            6.853001       0.012181       1.967825                    0.999656      29.952578      86.521435       0.628096       0.416840      -1.061576      -0.000074      -0.008023      -0.040606       0.041391       0.024817      -0.008922      -0.004114       0.026590      -0.062593      -0.022648      -0.017502       0.040150             12.096208       9.118891       1.070021      -2.420757       7.003325       4.348381      20.166407          -0.000004
          110              C      12.651736      10.878581       3.525082      -0.190619      35.610291 0.44855516E+03  0.10612182E+05                                 9.372420                            7.035973       0.203496       2.027975                    0.999691      29.984753      86.047247       0.625538       0.413870      -1.067450      -0.031817      -0.004758       0.017277       0.036516      -0.027113       0.009230      -0.011257      -0.022356      -0.044511      -0.022402      -0.018136       0.040538             11.597107      18.332349       0.144788      -4.760788       8.177511      -2.183301       8.281460          -0.000001
          111              C      13.127899      11.925819       2.713420       0.191278      36.071981 0.39575056E+03  0.90754138E+04                                 9.717239                            6.760197      -0.205579       1.951298                    0.999493      25.861422      73.096305       0.616783       0.433040      -1.055302       0.055057      -0.000203      -0.015984       0.057330       0.005988      -0.020687       0.014184       0.079489      -0.014443      -0.044717      -0.005252       0.049968             13.221825      22.896847      -1.427346      -4.431968       8.042591      -1.467454       8.726039          -0.000001
          112              C      12.257112      12.885472       2.314156      -0.185370      35.537484 0.42249663E+03  0.98709254E+04                                 9.399334                            6.856956       0.166624       2.023420                    0.999627      29.619634      85.133219       0.628204       0.417321      -1.062678      -0.041877       0.006381       0.003397       0.042497       0.017841      -0.008516      -0.013117      -0.032480       0.020951      -0.027824      -0.002898       0.030722             11.907459      19.476740      -2.673838      -3.608123       8.404020      -1.678865       7.841615          -0.000006
          113              C      21.692193      14.112106      22.253721       0.214114      35.750571 0.36351533E+03  0.81662030E+04                                 9.662436                            6.473509      -0.062039       2.001673                    0.999630      25.311933      70.957810       0.630697       0.432303      -1.055078      -0.011616      -0.029419       0.025604       0.040694       0.028446      -0.011077      -0.018557      -0.016664       0.050161      -0.038110      -0.002533       0.040643             13.402472       7.873140       2.949889      -4.756038      19.415771      -5.308101      12.918505          -0.000001
          114              C      22.535014      13.662037      21.229293      -0.197266      37.065592 0.45404238E+03  0.10795106E+05                                 9.676392                            7.107631       0.058278       1.980258                    0.999640      30.310144      87.736216       0.617435       0.417239      -1.063275       0.010041       0.012062      -0.018332       0.024133      -0.019644      -0.006635       0.009300      -0.042878      -0.051523      -0.022733      -0.017088       0.039821             12.044978       8.532028       2.501133      -4.943713      15.641001      -4.045772      11.961906           0.000000
          115              C      23.065468      14.591815      20.333576      -0.098614      35.051975 0.42191470E+03  0.98412250E+04                                 9.320995                            6.852809       0.038626       1.979453                    0.999662      29.219846      83.562518       0.629126       0.417392      -1.064006      -0.007016       0.001216       0.020824       0.022007      -0.012932      -0.026770       0.015565       0.003885       0.016566      -0.024642      -0.014087       0.038728             11.618987       7.557050       2.068173      -3.909588      16.747141      -3.897373      10.552769           0.000003
          116              C       5.644104       9.544830       4.741261       0.565875      27.574345 0.28994794E+03  0.62125965E+04                                 8.456215                            6.020925      -0.053753       2.022932                    0.999619      23.234260      65.556876       0.609699       0.468854      -1.024391       0.027051       0.041635       0.002419       0.049710      -0.052877      -0.042974      -0.011367       0.166313       0.020395      -0.106877      -0.002727       0.109605             11.163893       7.172909       3.872911       2.788575      17.199872       3.006294       9.118898          -0.000001
          117              C       5.153206       8.197983       4.355131      -0.025803      39.458952 0.43023865E+03  0.10006968E+05                                10.064195                            6.874634       0.000727       2.010285                    0.999243      26.991596      75.161480       0.639281       0.411928      -1.075789      -0.004790      -0.039540      -0.013197       0.041959      -0.002479       0.004561      -0.012069      -0.021276       0.019462      -0.014857      -0.004892       0.019748             13.805830       7.875113       4.941980       3.595290      22.710563       4.286823      10.831814          -0.000000
          118              C       5.368111       7.084046       5.240342      -0.079417      34.895873 0.41691485E+03  0.96933808E+04                                 9.314112                            6.835319       0.018353       1.980264                    0.999605      28.814907      82.208820       0.626869       0.420244      -1.062446      -0.005152      -0.007652      -0.017060       0.019394      -0.000561       0.013371      -0.006220       0.007154       0.058019      -0.015226      -0.010751       0.025977             11.664478       6.519647       3.270066       2.580584      18.699805       2.594983       9.773982           0.000003
          119              C       4.969119       5.841651       4.799050      -0.202439      37.454705 0.44044455E+03  0.10402768E+05                                 9.720127                            6.989254       0.090995       1.989418                    0.999680      30.317680      87.750576       0.623515       0.415912      -1.063073       0.008025       0.028812       0.013745       0.032916      -0.013516       0.011422      -0.030078      -0.029003       0.012842      -0.022230      -0.021615       0.043845             12.467182       7.071698       4.158678       3.133378      19.194070       4.047136      11.135778           0.000002
          120              C       4.356233       5.642422       3.582870       0.197736      37.609611 0.39832960E+03  0.91404473E+04                                 9.967728                            6.768950      -0.091665       1.984055                    0.999523      25.913019      73.031771       0.618799       0.431352      -1.057368      -0.007002      -0.042100      -0.007964       0.043415       0.025166      -0.010435       0.014391      -0.068474      -0.031715      -0.043698      -0.005957       0.049655             13.893271       6.695298       3.833559       2.586782      22.884128       4.181656      12.100385          -0.000000
          121              C       4.116068       6.753327       2.713420      -0.206365      38.135988 0.46595554E+03  0.11129067E+05                                 9.818288                            7.172955       0.080677       1.985862                    0.999840      30.450301      87.794813       0.619311       0.414079      -1.067332       0.016626       0.031250      -0.009143       0.036559      -0.002190       0.029283      -0.003537      -0.004383       0.064719      -0.029702      -0.008960       0.038662             12.533125       6.327631       2.208281       2.318350      20.915269       2.940470      10.356476          -0.000000
          122              C       4.519017       7.999433       3.178352      -0.084093      34.370636 0.39909680E+03  0.92038159E+04                                 9.246893                            6.698011       0.019722       1.979982                    0.999576      28.822231      82.640448       0.630045       0.421546      -1.058686       0.003235      -0.027508       0.003808       0.027958      -0.010060      -0.000713      -0.023924      -0.017463      -0.001313      -0.023561      -0.006498       0.030059             11.721359       6.828135       2.821388       3.206639      18.150786       3.934062      10.185155          -0.000001
          123              C       6.765143       4.319144      20.063022       0.629992      24.280382 0.24690900E+03  0.51147131E+04                                 7.864317                            5.625596      -0.132945       2.011695                    0.999509      22.442191      63.575724       0.615163       0.480653      -1.011557      -0.039289       0.003620      -0.053139       0.066185       0.018208      -0.076609      -0.069162      -0.082169      -0.062302      -0.110892      -0.005975       0.116867             10.104349      12.830860      -0.251207       5.279220       7.023333       2.197675      10.458853          -0.000001
          124              C       7.784736       4.695123      21.097956      -0.067465      41.099232 0.45132080E+03  0.10621407E+05                                10.317732                            7.020984       0.070064       2.024205                    0.999334      27.592105      77.233937       0.635430       0.409583      -1.077550       0.038927       0.032174       0.032143       0.059863      -0.022990       0.016125       0.013456      -0.004233      -0.011169      -0.035212       0.010219       0.024993             14.038190      18.868136       0.045504       8.498929       8.165999       3.594261      15.080437          -0.000002
          125              C       7.509417       5.625439      22.103997      -0.079103      35.265663 0.40510842E+03  0.94151211E+04                                 9.524037                            6.834166      -0.108745       1.945250                    0.999506      29.039314      84.688247       0.609566       0.432346      -1.047801       0.028208       0.001302      -0.008585       0.029514      -0.020515      -0.015084      -0.009815      -0.016690      -0.002508      -0.032090       0.009520       0.022570             11.963275      15.295457      -0.738654       6.165983       7.825448       3.084301      12.768919          -0.000003
          126              C       8.434649       5.914592      22.997088      -0.194564      38.178900 0.43597047E+03  0.10275737E+05                                 9.880013                            6.968903       0.115403       2.003476                    0.999631      30.030598      86.964612       0.622081       0.417737      -1.061404      -0.010524      -0.005914      -0.019871       0.023251      -0.018293      -0.014650       0.020586      -0.031189       0.011654      -0.027160      -0.012388       0.039547             12.821404      17.767813      -1.242154       7.444017       7.370269       2.116447      13.326131          -0.000002
          127              C       9.711154       5.261924      23.018102       0.211553      37.335065 0.37792194E+03  0.85675286E+04                                 9.935457                            6.602240      -0.016560       2.012906                    0.999738      25.563181      71.846571       0.624656       0.432526      -1.055583       0.022669       0.009954       0.030016       0.038909       0.011573       0.020021       0.005362       0.045372       0.052225      -0.034178      -0.003632       0.037810             13.709912      18.343473      -0.166543       7.828228       7.238176       3.358025      15.548088          -0.000002
          128              C       9.989005       4.382441      21.993674      -0.210422      37.310506 0.44594786E+03  0.10568266E+05                                 9.711975                            7.042932       0.052292       1.976533                    0.999692      30.450673      88.359553       0.619630       0.417113      -1.062028      -0.016016      -0.005086      -0.038067       0.041611      -0.031409      -0.002013       0.009226       0.014871      -0.050172      -0.027502      -0.014060       0.041562             12.082014      15.485086       0.321109       5.893795       7.487065       3.699633      13.273892          -0.000005
          129              C       9.018697       4.066564      21.071689      -0.078418      34.389765 0.39991877E+03  0.92183609E+04                                 9.234775                            6.693682       0.017689       1.979875                    0.999672      28.736992      82.109648       0.632462       0.420136      -1.060625       0.009777       0.014863       0.021810       0.028146      -0.009444      -0.013921       0.018807      -0.028967       0.005338      -0.023185      -0.009519       0.032704             11.491050      15.951700      -0.590113       5.930250       7.149040       2.442340      11.372409          -0.000003
          130              C       6.502340       5.644552      16.009966       0.600230      25.495363 0.25275322E+03  0.52438529E+04                                 8.025086                            5.625746      -0.036643       2.036881                    0.999704      22.479481      62.840140       0.628720       0.469564      -1.021868      -0.044797      -0.007464       0.026248       0.052454      -0.087272       0.013253       0.061717      -0.010518      -0.081664      -0.109337      -0.002064       0.111401             10.522519      10.625900       4.268888      -3.052354       7.969231      -4.140071      12.972425           0.000002
          131              C       7.356567       6.504714      15.140516      -0.041065      39.553290 0.42927489E+03  0.99752665E+04                                10.056317                            6.852920       0.001793       2.008848                    0.999228      27.079189      75.279331       0.642495       0.410249      -1.077287       0.021537       0.030639      -0.025205       0.045143       0.011459       0.008742      -0.003910       0.019012       0.053413      -0.025057       0.003570       0.021487             13.681381      13.946106       6.525386      -5.013035      10.402717      -5.630545      16.695321           0.000001
          132              C       8.429971       7.153923      15.644849      -0.078263      33.483394 0.39391927E+03  0.90461187E+04                                 9.069070                            6.650882      -0.002742       1.976172                    0.999626      28.569989      81.488472       0.633386       0.421097      -1.059984       0.006157       0.013661      -0.024953       0.029107      -0.007876       0.009724       0.002720       0.005066       0.076350      -0.022375      -0.005567       0.027942             11.176028      12.312131       5.361225      -3.130881       8.773462      -3.641777      12.442492           0.000003
          133              C       9.246362       7.965131      14.862081      -0.207202      37.528408 0.45808468E+03  0.10898748E+05                                 9.699737                            7.108251       0.133365       2.000765                    0.999699      30.379886      87.531581       0.622392       0.413629      -1.067213      -0.012182      -0.023133       0.029445       0.039377       0.024705       0.019080       0.012882       0.015495       0.013533      -0.028184      -0.010806       0.038989             12.185731      12.412075       4.947322      -3.801249       8.850446      -4.373686      15.294672           0.000004
          134              C       8.971524       8.088510      13.483044       0.193760      37.309139 0.39767451E+03  0.91171114E+04                                 9.903788                            6.759986      -0.054385       1.997769                    0.999605      25.828771      72.642738       0.619985       0.430918      -1.058161       0.021627       0.022273      -0.029814       0.043042       0.014717      -0.018828      -0.035887       0.013555      -0.008485      -0.040158      -0.006405       0.046562             13.474909      15.212874       6.162751      -3.986355       9.913247      -5.209049      15.298608           0.000001
          135              C       7.866134       7.392049      12.955070      -0.196345      37.188090 0.45074587E+03  0.10696187E+05                                 9.672430                            7.078214       0.094513       1.991000                    0.999627      30.298570      87.590867       0.619244       0.416818      -1.063646      -0.025582      -0.010207       0.016688       0.032204       0.005816       0.019640       0.005512       0.011107       0.120414      -0.028274      -0.018871       0.047145             12.078026      13.179976       5.831100      -2.824356       9.925864      -4.199615      13.128237           0.000005
          136              C       7.079756       6.599075      13.756225      -0.087884      34.528248 0.41329976E+03  0.95971758E+04                                 9.238410                            6.799789       0.011931       1.975727                    0.999620      28.960866      82.819252       0.628740       0.419524      -1.061933       0.016440       0.014877       0.003889       0.022511       0.016017       0.020059       0.009509       0.026217       0.008927      -0.022185      -0.012544       0.034729             11.443257      10.983740       4.645871      -3.045445       8.806172      -4.033324      14.539857           0.000007
          137              C      16.096426       5.542225      22.177546       0.590060      26.640952 0.25878329E+03  0.54046908E+04                                 8.300437                            5.717518      -0.144280       2.006028                    0.999367      22.603879      63.551026       0.619101       0.473707      -1.018873       0.035907      -0.010684      -0.017670       0.041421      -0.000622       0.074149      -0.009807      -0.055884       0.295801      -0.104429      -0.021866       0.126295             11.098216      17.277352       0.290631      -5.136775       9.287437      -0.257655       6.729858          -0.000003
          138              C      13.851884       6.580998      22.303629      -0.086140      33.150557 0.39691548E+03  0.91261906E+04                                 9.004549                            6.667959       0.060225       1.998326                    0.999688      28.523873      81.232115       0.634155       0.420067      -1.061333      -0.016692      -0.010357       0.015531       0.025042       0.008359      -0.008855      -0.011954      -0.024317       0.000968      -0.017075      -0.006310       0.023384             11.152506      17.999796      -1.249102      -4.021283       8.066323      -1.778874       7.391400          -0.000001
          139              C      14.689842       5.573082      22.684506       0.000856      37.873120 0.40206050E+03  0.92045637E+04                                 9.839628                            6.669250      -0.021883       2.013615                    0.999110      26.326299      72.989700       0.644912       0.414853      -1.072719      -0.032789       0.001754       0.009154       0.034088       0.006270       0.002696       0.014544      -0.023618      -0.012025      -0.012521      -0.010828       0.023350             13.587038      22.999071      -0.743598      -6.530533       8.801787      -2.119924       8.960257          -0.000003
          140              C      14.218124       4.588659      23.493541      -0.094955      34.146990 0.39378673E+03  0.90409112E+04                                 9.173804                            6.634075       0.044173       1.989407                    0.999716      28.636738      81.627700       0.636538       0.419113      -1.061401      -0.031663       0.009154      -0.004903       0.033322      -0.019548       0.004168      -0.003785      -0.015075      -0.021576      -0.017529      -0.007938       0.025467             11.579830      18.058627      -0.669286      -4.825548       8.540950      -2.292013       8.139914          -0.000007
          141              C       6.274826      15.530592       6.808504       0.598947      26.373820 0.27572795E+03  0.58431052E+04                                 8.214739                            5.889989      -0.063465       2.023777                    0.999471      22.976352      64.798144       0.612581       0.471823      -1.021200      -0.020766      -0.050361       0.034474       0.064467      -0.036902       0.093021       0.047956       0.107977      -0.077148      -0.126073       0.001357       0.124716             10.702823       7.512100       2.148518      -3.846541      14.771290      -3.527346       9.825078           0.000001
          142              C       2.409621       1.510269       5.734168      -0.057563      40.565398 0.46182973E+03  0.10923991E+05                                10.229471                            7.093474       0.076679       2.020465                    0.999314      27.847911      77.973875       0.633781       0.408571      -1.078953       0.015860       0.028982      -0.033472       0.047031      -0.006154      -0.022391      -0.005853      -0.039588      -0.071113      -0.040524       0.007808       0.032715             14.044414       9.111323       3.412350      -5.451373      19.969816      -6.131272      13.052102          -0.000001
          143              C       3.218271       1.120748       4.714994      -0.074217      36.612265 0.41247465E+03  0.96327042E+04                                 9.815006                            6.918714      -0.167711       1.928693                    0.999331      29.102633      85.167516       0.602657       0.435196      -1.045744       0.015416       0.033593      -0.003822       0.037158      -0.018848       0.011470      -0.002589      -0.002311      -0.022697      -0.019550      -0.006072       0.025622             12.733642       8.317478       2.076319      -4.624922      18.043679      -5.112873      11.839770          -0.000003
          144              C       3.749972       2.055709       3.858678      -0.190938      37.479978 0.41619084E+03  0.97065386E+04                                 9.790163                            6.818369       0.108782       2.007762                    0.999684      29.621668      85.622745       0.626952       0.418890      -1.059558      -0.012563      -0.035514       0.019357       0.042353      -0.016241      -0.014144       0.006020       0.019856       0.019103      -0.022342      -0.004787       0.027129             12.989789       7.446387       2.265554      -3.947265      19.664274      -5.815221      11.858706          -0.000004
          145              C      11.190221       8.800003      12.902535       0.189253      37.411267 0.36850164E+03  0.83103150E+04                                 9.956195                            6.517621      -0.131666       1.978674                    0.999511      25.535741      71.832618       0.628287       0.432285      -1.054600      -0.052245       0.004969      -0.009085       0.053262      -0.002560       0.007742      -0.015495       0.063982      -0.034925      -0.036074      -0.003309       0.039383             14.590967      27.499496      -0.264815       4.149402       9.367366      -1.414014       6.906041           0.000001
          146              C      11.837282       7.573163      13.125808      -0.177302      37.908667 0.44486177E+03  0.10515014E+05                                 9.815801                            7.013990       0.128619       2.003085                    0.999695      30.007090      86.391459       0.624863       0.414702      -1.065702       0.038848      -0.011005       0.018708       0.044500       0.018971       0.005786       0.004684      -0.032986      -0.073905      -0.026160      -0.012004       0.038164             13.043198      23.720099      -1.379370       2.885856       9.454177      -1.043502       5.955318           0.000007
          147              C      11.970135       9.924777      12.936683      -0.178504      37.841273 0.43339349E+03  0.10186171E+05                                 9.817093                            6.932103       0.095802       1.993861                    0.999688      29.907719      86.107635       0.626756       0.415795      -1.064071       0.045736       0.005276      -0.001465       0.046063      -0.024037       0.000175      -0.004093      -0.038432      -0.062413      -0.022348      -0.019056       0.041404             13.127854      24.112320       1.064157       3.396231       9.207801      -0.416396       6.063440           0.000007
          148              C       9.297700       9.543367      11.586540       0.209593      36.898989 0.36259225E+03  0.81390625E+04                                 9.864471                            6.465194      -0.029263       2.013292                    0.999688      25.263679      70.759819       0.631211       0.432291      -1.055244       0.011182      -0.027737       0.037880       0.048263       0.004103       0.021425      -0.027688       0.004430       0.021932      -0.036313       0.000879       0.035434             14.141824      13.944799      -4.728221       4.549255       9.928518      -7.413462      18.552156           0.000001
          149              C       8.063096      10.193927      11.623314      -0.200127      38.702083 0.44855666E+03  0.10634677E+05                                 9.952346                            7.044779       0.123718       2.001442                    0.999632      30.249836      87.501702       0.622659       0.414905      -1.064531      -0.017425       0.009427      -0.030794       0.036616      -0.004820      -0.027758       0.007633       0.032396       0.071098      -0.029184      -0.015355       0.044539             13.103538      13.507469      -5.004505       4.012645       9.488761      -5.844581      16.314385           0.000004
          150              C       7.534500      10.834082      10.504324      -0.092313      36.956933 0.42675941E+03  0.10025959E+05                                 9.815423                            6.989966      -0.058924       1.955275                    0.999600      29.330809      85.379472       0.607247       0.429337      -1.051966       0.011363      -0.036887       0.007910       0.039399      -0.000261       0.000717       0.022231       0.050296      -0.010813      -0.037804       0.010836       0.026969             12.766470      12.118160      -3.759010       2.846715       8.408279      -5.550315      17.772971           0.000003
          151              C       9.510350      10.352741       9.338052      -0.066002      34.700211 0.38558201E+03  0.88037915E+04                                 9.299892                            6.579171       0.031307       1.991866                    0.999672      28.185566      80.052641       0.637230       0.420976      -1.060499      -0.013328      -0.016069       0.022454       0.030660       0.012847      -0.014315       0.009403       0.019582       0.032395      -0.027553       0.005272       0.022281             12.018197      12.218048      -4.055369       3.675436       8.109049      -5.216796      15.727493           0.000002
          152              C      10.017559       9.698091      10.446535      -0.202917      37.741703 0.43194777E+03  0.10149021E+05                                 9.779274                            6.917835       0.105790       1.997288                    0.999735      30.025018      86.579610       0.627441       0.415471      -1.063722      -0.007126       0.021870      -0.031144       0.038718      -0.019262      -0.003747       0.006039       0.039176      -0.047428      -0.022438      -0.013581       0.036020             12.821874      11.792346      -3.351818       3.397837       8.247487      -6.017734      18.425789           0.000003
          153              C       7.671427      11.541227       8.190168       0.623570      26.317996 0.24531715E+03  0.50768030E+04                                 8.291127                            5.603340      -0.156058       2.003958                    0.999554      22.461587      63.733981       0.616661       0.479952      -1.011273      -0.048384      -0.001711      -0.053005       0.071788       0.053652      -0.017554       0.052840      -0.093462      -0.193261      -0.097296      -0.015968       0.113263             11.341383      11.053286      -2.994190       3.422401       7.272693      -4.932905      15.698170           0.000001
          154              C       8.277914      10.914500       9.356439      -0.040535      39.923321 0.40464420E+03  0.92855700E+04                                10.152554                            6.659591       0.033312       2.024688                    0.999337      26.756017      74.451987       0.649408       0.411011      -1.074405       0.018868      -0.041196       0.025940       0.052211       0.015916      -0.003573      -0.000705       0.027050       0.017718      -0.023864       0.004966       0.018898             14.515881      13.591646      -4.865765       5.313228       9.310983      -7.049334      20.645014           0.000001
          155              C      10.391727       5.867999      25.358525       0.182930      37.516196 0.39395951E+03  0.90029193E+04                                 9.909872                            6.697903       0.042068       2.025634                    0.999738      25.866839      72.426241       0.627649       0.427029      -1.061488       0.009080      -0.004828      -0.038225       0.039584       0.001246      -0.014402       0.023106       0.034850       0.152661      -0.048769      -0.010325       0.059094             13.409300      10.057743       1.322615      -2.797132       6.747057       3.860706      23.423101          -0.000002
          156              C       9.231709       5.375631      25.986315      -0.183400      36.465763 0.42752384E+03  0.10008274E+05                                 9.513154                            6.864405       0.063918       1.984040                    0.999624      29.840001      85.581179       0.633039       0.413311      -1.066278      -0.016397       0.006726       0.034490       0.038777       0.027058       0.008980       0.010879       0.007635      -0.020499      -0.024296      -0.011046       0.035342             11.818210       8.989572       1.556388      -2.255283       6.528809       2.531663      19.936249          -0.000007
          157              C       3.432564       3.259829       0.998160      -0.168202      35.640045 0.40652710E+03  0.94150880E+04                                 9.396662                            6.706558       0.072167       1.989055                    0.999718      29.544698      84.791516       0.637426       0.414898      -1.063287       0.007237      -0.015829      -0.042079       0.045536       0.010445      -0.017080      -0.013291       0.036089      -0.074204      -0.033517      -0.006032       0.039548             11.758977       7.982172       1.743099      -0.991024       7.175450       3.493969      20.119307          -0.000005
          158              C       4.278867       4.003169       1.754661       0.170275      36.663123 0.38338433E+03  0.87097591E+04                                 9.754184                            6.610929      -0.055956       1.998725                    0.999546      25.713249      71.997526       0.630685       0.427486      -1.060241      -0.013926       0.016550       0.049794       0.054289       0.007383      -0.019910       0.012872      -0.023320       0.133190      -0.042060      -0.009038       0.051098             13.088654       8.643728       1.768144      -2.853834       8.390527       4.078666      22.231708          -0.000002
          159              C       5.451555       4.434223       1.129497      -0.162113      35.532339 0.41413658E+03  0.96312919E+04                                 9.393880                            6.776775       0.115699       2.004716                    0.999760      29.516079      84.753361       0.633332       0.415847      -1.063187       0.007439       0.001392      -0.042667       0.043333       0.017010       0.021360       0.007666       0.023695      -0.061571      -0.029399      -0.010048       0.039447             11.699910       8.948434       1.097755      -3.614733       7.161587       3.527277      18.989709          -0.000004
          160              C      11.296702       6.589553      26.122905      -0.181704      36.788789 0.42249722E+03  0.98840464E+04                                 9.621322                            6.853001       0.012181       1.967825                    0.999656      29.952579      86.521439       0.628096       0.416840      -1.061576       0.000074       0.008023       0.040606       0.041391       0.024817      -0.008922      -0.004114       0.026590      -0.062592      -0.022648      -0.017502       0.040150             12.096208       9.118891       1.070021      -2.420758       7.003325       4.348381      20.166407          -0.000004
          161              C      12.530910       6.590458      22.742294      -0.190619      35.610291 0.44855516E+03  0.10612182E+05                                 9.372420                            7.035973       0.203496       2.027975                    0.999691      29.984754      86.047250       0.625538       0.413870      -1.067450       0.031817       0.004758      -0.017277       0.036516      -0.027113       0.009230      -0.011257      -0.022356      -0.044511      -0.022402      -0.018136       0.040538             11.597106      18.332348       0.144787      -4.760787       8.177511      -2.183301       8.281460          -0.000001
          162              C      12.054747       5.543220      23.553956       0.191278      36.071978 0.39575052E+03  0.90754128E+04                                 9.717239                            6.760197      -0.205579       1.951298                    0.999493      25.861421      73.096304       0.616783       0.433041      -1.055302      -0.055057       0.000203       0.015984       0.057330       0.005988      -0.020687       0.014184       0.079489      -0.014443      -0.044717      -0.005252       0.049968             13.221825      22.896846      -1.427346      -4.431968       8.042591      -1.467454       8.726039          -0.000001
          163              C      12.925534       4.583567      23.953220      -0.185370      35.537485 0.42249665E+03  0.98709257E+04                                 9.399335                            6.856956       0.166624       2.023420                    0.999627      29.619634      85.133220       0.628204       0.417322      -1.062678       0.041877      -0.006381      -0.003397       0.042497       0.017841      -0.008516      -0.013117      -0.032480       0.020951      -0.027824      -0.002898       0.030722             11.907459      19.476741      -2.673838      -3.608123       8.404021      -1.678865       7.841615          -0.000006
          164              C       3.490453       3.356933       4.013655       0.214114      35.750573 0.36351536E+03  0.81662036E+04                                 9.662436                            6.473509      -0.062039       2.001673                    0.999630      25.311934      70.957812       0.630697       0.432303      -1.055078       0.011616       0.029419      -0.025604       0.040694       0.028446      -0.011077      -0.018557      -0.016664       0.050161      -0.038110      -0.002533       0.040643             13.402472       7.873140       2.949889      -4.756038      19.415771      -5.308101      12.918505          -0.000001
          165              C       2.647632       3.807002       5.038083      -0.197266      37.065597 0.45404245E+03  0.10795108E+05                                 9.676393                            7.107632       0.058278       1.980258                    0.999640      30.310147      87.736229       0.617435       0.417239      -1.063275      -0.010041      -0.012062       0.018332       0.024133      -0.019644      -0.006635       0.009300      -0.042878      -0.051523      -0.022733      -0.017088       0.039821             12.044980       8.532028       2.501134      -4.943714      15.641004      -4.045773      11.961907           0.000000
          166              C       2.117178       2.877224       5.933800      -0.098614      35.051978 0.42191473E+03  0.98412262E+04                                 9.320996                            6.852810       0.038625       1.979453                    0.999662      29.219847      83.562524       0.629126       0.417392      -1.064006       0.007016      -0.001216      -0.020824       0.022007      -0.012932      -0.026770       0.015565       0.003885       0.016566      -0.024642      -0.014087       0.038728             11.618988       7.557051       2.068173      -3.909588      16.747144      -3.897374      10.552770           0.000003
          167              N      21.215606      13.120495      23.162572      -0.176371      49.524629 0.44335532E+03  0.10261860E+05                                11.229373                            6.704951      -0.147118       2.003558                    0.998332      25.966641      69.270894       0.695923       0.380251      -1.111206      -0.022693       0.005607       0.001290       0.023411       0.050096      -0.034064       0.013626      -0.129668       0.153641      -0.115589       0.055435       0.060154             16.724661       7.934432       4.762070      -3.295952      21.815512       0.606546      20.424039           0.000000
          168              N      14.509114      11.910324       2.290515      -0.178655      50.489263 0.44800533E+03  0.10406329E+05                                11.375932                            6.754257      -0.201965       1.985533                    0.998103      26.098806      69.961092       0.690539       0.381859      -1.108993      -0.009737       0.000685       0.001093       0.009822       0.009324      -0.011509       0.039188       0.170787       0.100808      -0.113483       0.041405       0.072078             16.749689      20.918671       0.554035       1.209311       6.544763       3.598557      22.785632          -0.000000
          169              N      15.332743       8.602815      13.588114      -0.150166      48.269870 0.40567877E+03  0.92094897E+04                                11.062866                            6.430410      -0.098735       2.022762                    0.997815      25.437138      67.823937       0.705873       0.382231      -1.106647      -0.011276       0.012577       0.008467       0.018895       0.014877       0.008569      -0.066143       0.084635      -0.003859      -0.092781       0.044055       0.048726             16.984141      23.935947       0.163215       2.798344      10.643164      -7.147173      16.373314          -0.000001
          170              N       3.967040       4.348544       3.104804      -0.176371      49.524626 0.44335529E+03  0.10261859E+05                                11.229373                            6.704951      -0.147118       2.003558                    0.998332      25.966640      69.270891       0.695923       0.380251      -1.111206       0.022693      -0.005607      -0.001290       0.023411       0.050096      -0.034064       0.013626      -0.129668       0.153641      -0.115589       0.055435       0.060154             16.724661       7.934432       4.762069      -3.295952      21.815511       0.606546      20.424039           0.000000
          171              N      10.673532       5.558715      23.976861      -0.178655      50.489263 0.44800533E+03  0.10406329E+05                                11.375932                            6.754257      -0.201965       1.985533                    0.998103      26.098806      69.961092       0.690539       0.381859      -1.108993       0.009737      -0.000685      -0.001093       0.009822       0.009324      -0.011509       0.039188       0.170787       0.100808      -0.113483       0.041405       0.072078             16.749689      20.918670       0.554035       1.209311       6.544763       3.598557      22.785632          -0.000000
          172              N       9.849903       8.866224      12.679262      -0.150166      48.269870 0.40567877E+03  0.92094897E+04                                11.062867                            6.430410      -0.098736       2.022762                    0.997815      25.437138      67.823938       0.705873       0.382231      -1.106647       0.011276      -0.012577      -0.008467       0.018895       0.014877       0.008569      -0.066143       0.084635      -0.003859      -0.092781       0.044055       0.048726             16.984142      23.935947       0.163215       2.798344      10.643164      -7.147173      16.373314          -0.000001
          173              O      19.009410       7.771007      20.320442      -0.625105      35.787807 0.55177408E+03  0.13319158E+05                                 8.602269                            7.211323       0.590860       2.219468                    0.997701      28.589424      74.723892       0.717944       0.353427      -1.146168       0.004411       0.066449      -0.012879       0.067830      -0.014216       0.019811       0.044030       0.116695       0.219771      -0.108468       0.020492       0.087976             10.256418       8.175954       2.716671       3.799467      10.077141       3.556717      12.516158          -0.000000
          174              O      19.673630       6.953791      22.340403      -0.642986      31.752179 0.51181721E+03  0.12162843E+05                                 7.911669                            6.943362       0.476080       2.177634                    0.997895      28.723037      75.257531       0.729676       0.353229      -1.142728       0.025910       0.076511       0.036213       0.088525      -0.041455      -0.029972      -0.051526       0.045744      -0.071454      -0.089518       0.030259       0.059259              8.866326       7.418351       0.549274       0.856138      12.316289      -1.284227       6.864338          -0.000006
          175              O      18.214897      14.103409       6.976615      -0.619575      30.117641 0.47650133E+03  0.11129998E+05                                 7.611465                            6.690456       0.451366       2.176585                    0.997948      28.198152      73.398786       0.744383       0.352272      -1.142783      -0.053355       0.001420      -0.062870       0.082471       0.027442      -0.041089      -0.001052      -0.097663      -0.010681      -0.076037       0.015651       0.060386              8.285923       7.038580       0.099090       1.192995       8.795997       2.733022       9.023191           0.000002
          176              O      19.463399      12.455317       6.291037      -0.726451      50.008492 0.75170208E+03  0.19712713E+05                                10.968189                            8.611057      -0.048440       1.981449                    0.996442      31.344701      86.955344       0.631404       0.369912      -1.126898      -0.106662      -0.050038      -0.003608       0.117871      -0.004859      -0.022150      -0.068490      -0.043546      -0.091556      -0.079408      -0.000898       0.080306             13.787861      21.775899      -4.058119       3.673526       9.490866      -0.022880      10.096817          -0.000002
          177              O      19.697007      12.417709      10.724970      -0.695362      34.198428 0.53872289E+03  0.12966711E+05                                 8.280585                            7.094208       0.501103       2.166278                    0.998748      29.723410      78.366440       0.726387       0.350327      -1.145135      -0.021047      -0.096558       0.054472       0.112844      -0.013538       0.028231       0.034353       0.063984      -0.130114      -0.072633       0.011056       0.061576              9.286353      12.371033       3.156042      -0.015146       7.550555      -0.576504       7.937471           0.000010
          178              O      18.359615      11.973538       9.072752      -0.607876      35.622993 0.50476367E+03  0.11943273E+05                                 8.624760                            6.925409       0.516401       2.207229                    0.997790      27.886754      72.700870       0.726502       0.356315      -1.141239      -0.030083      -0.073852       0.009377       0.080293      -0.059133       0.006704       0.012503      -0.025102       0.141098      -0.085263       0.034736       0.050527             10.613213       7.232051       1.185904      -0.907994       6.973648      -4.098848      17.633939           0.000000
          179              O      18.659808       3.200947      19.729689      -0.765710      54.349244 0.81273908E+03  0.21691927E+05                                11.530306                            8.891512      -0.029313       1.973800                    0.998031      32.316628      89.881477       0.629112       0.364780      -1.133003      -0.055787      -0.095225       0.030551       0.114513      -0.026803       0.058933       0.022674       0.043126      -0.098757      -0.080752       0.007322       0.073431             14.918744       8.820773       0.621845      -1.469466      26.784228      -1.997163       9.151232          -0.000001
          180              O       8.982857      16.568152      18.586795      -0.608071      29.673175 0.45013272E+03  0.10363280E+05                                 7.505585                            6.470404       0.558495       2.209465                    0.998981      27.984350      72.267164       0.762774       0.348782      -1.145878       0.014476      -0.079569       0.075452       0.110606      -0.023324       0.009151       0.032996       0.110148      -0.026547      -0.073455       0.009130       0.064325              8.280157       7.683530       0.341955      -3.406311       7.979967      -0.059354       9.176973           0.000012
          181              O       8.536484      13.062084       4.268449      -0.674182      38.218875 0.56040148E+03  0.13591284E+05                                 8.969832                            7.248889       0.526419       2.187281                    0.997926      29.101062      76.447945       0.718241       0.351621      -1.146682       0.084000       0.010610      -0.018268       0.086616      -0.054805       0.005961       0.024935      -0.117821       0.070833      -0.094139       0.017021       0.077118             10.617249      11.414171      -4.209260      -2.775651      13.682048       1.027375       6.755527          -0.000005
          182              O       8.495339      10.856615       4.318357      -0.602206      34.838653 0.50874033E+03  0.12087103E+05                                 8.529522                            6.980243       0.365196       2.149282                    0.997605      28.350231      74.586458       0.717801       0.359150      -1.136520       0.045167      -0.029768      -0.017059       0.056720       0.072864       0.045452      -0.019925      -0.049012       0.120292      -0.112432       0.046336       0.066097             10.284192      13.370518       4.813406      -2.864964      10.770218      -1.256944       6.711841          -0.000004
          183              O      18.706720       5.624621      18.158637      -0.719032      49.729594 0.73279615E+03  0.19121434E+05                                10.950904                            8.524806      -0.113561       1.961574                    0.996994      31.244159      86.853370       0.631178       0.371892      -1.123835      -0.039795       0.118374      -0.007883       0.125132       0.030216       0.018463       0.022166      -0.019082      -0.243754      -0.086505       0.008970       0.077535             13.807842      19.750263      -5.614952       3.666638      10.006375      -2.684474      11.666888          -0.000001
          184              O      16.781640       5.760237      19.127903      -0.615888      36.210329 0.54432800E+03  0.13136208E+05                                 8.752071                            7.222317       0.356020       2.147246                    0.997099      28.567529      75.430251       0.706274       0.359355      -1.137819      -0.036284       0.021844      -0.028615       0.051112       0.040195      -0.064921       0.016061      -0.074271       0.044280      -0.100188       0.039971       0.060217             10.478481       8.805815       0.307793      -2.629706       6.424048      -2.844680      16.205579          -0.000001
          185              O       6.173236       9.698032       5.946934      -0.625105      35.787807 0.55177408E+03  0.13319158E+05                                 8.602269                            7.211323       0.590860       2.219468                    0.997701      28.589424      74.723892       0.717944       0.353427      -1.146168      -0.004411      -0.066449       0.012879       0.067830      -0.014216       0.019811       0.044030       0.116695       0.219771      -0.108468       0.020492       0.087976             10.256418       8.175954       2.716671       3.799467      10.077141       3.556717      12.516158          -0.000000
          186              O       5.509016      10.515248       3.926973      -0.642986      31.752183 0.51181730E+03  0.12162846E+05                                 7.911670                            6.943363       0.476079       2.177634                    0.997895      28.723038      75.257537       0.729676       0.353229      -1.142728      -0.025910      -0.076511      -0.036213       0.088525      -0.041455      -0.029972      -0.051526       0.045745      -0.071454      -0.089518       0.030259       0.059259              8.866327       7.418352       0.549274       0.856138      12.316290      -1.284227       6.864339          -0.000006
          187              O       6.967749       3.365630      19.290761      -0.619575      30.117648 0.47650146E+03  0.11130002E+05                                 7.611466                            6.690457       0.451366       2.176585                    0.997948      28.198153      73.398794       0.744383       0.352272      -1.142783       0.053355      -0.001420       0.062870       0.082471       0.027442      -0.041089      -0.001052      -0.097663      -0.010681      -0.076037       0.015651       0.060386              8.285925       7.038582       0.099090       1.192996       8.795999       2.733022       9.023193           0.000002
          188              O       5.719247       5.013722      19.976339      -0.726451      50.008492 0.75170207E+03  0.19712713E+05                                10.968189                            8.611057      -0.048440       1.981449                    0.996442      31.344701      86.955343       0.631404       0.369912      -1.126898       0.106662       0.050038       0.003608       0.117871      -0.004859      -0.022150      -0.068490      -0.043546      -0.091556      -0.079408      -0.000898       0.080306             13.787860      21.775899      -4.058119       3.673526       9.490866      -0.022880      10.096817          -0.000002
          189              O       5.485639       5.051330      15.542406      -0.695362      34.198417 0.53872268E+03  0.12966705E+05                                 8.280583                            7.094207       0.501104       2.166278                    0.998748      29.723408      78.366427       0.726387       0.350327      -1.145135       0.021047       0.096558      -0.054472       0.112844      -0.013538       0.028231       0.034353       0.063984      -0.130114      -0.072633       0.011056       0.061576              9.286350      12.371029       3.156041      -0.015146       7.550553      -0.576504       7.937469           0.000010
          190              O       6.823031       5.495501      17.194624      -0.607876      35.622994 0.50476369E+03  0.11943274E+05                                 8.624760                            6.925410       0.516401       2.207229                    0.997790      27.886754      72.700871       0.726502       0.356315      -1.141239       0.030083       0.073852      -0.009377       0.080293      -0.059133       0.006704       0.012503      -0.025102       0.141098      -0.085263       0.034736       0.050527             10.613213       7.232052       1.185904      -0.907994       6.973648      -4.098848      17.633940           0.000000
          191              O       6.522838      14.268092       6.537687      -0.765710      54.349249 0.81273916E+03  0.21691930E+05                                11.530307                            8.891513      -0.029313       1.973800                    0.998031      32.316629      89.881482       0.629112       0.364780      -1.133003       0.055787       0.095225      -0.030551       0.114513      -0.026803       0.058933       0.022674       0.043126      -0.098757      -0.080752       0.007322       0.073431             14.918746       8.820774       0.621845      -1.469466      26.784231      -1.997163       9.151233          -0.000001
          192              O      16.199789       0.900887       7.680581      -0.608071      29.673183 0.45013287E+03  0.10363284E+05                                 7.505587                            6.470405       0.558495       2.209465                    0.998981      27.984352      72.267175       0.762774       0.348782      -1.145878      -0.014476       0.079569      -0.075452       0.110606      -0.023324       0.009151       0.032996       0.110148      -0.026547      -0.073455       0.009130       0.064325              8.280159       7.683532       0.341956      -3.406312       7.979969      -0.059354       9.176975           0.000012
          193              O      16.646162       4.406955      21.998927      -0.674182      38.218874 0.56040146E+03  0.13591283E+05                                 8.969831                            7.248889       0.526419       2.187281                    0.997926      29.101062      76.447944       0.718241       0.351621      -1.146682      -0.084000      -0.010610       0.018268       0.086616      -0.054805       0.005961       0.024935      -0.117821       0.070833      -0.094139       0.017021       0.077118             10.617248      11.414171      -4.209260      -2.775651      13.682047       1.027375       6.755527          -0.000005
          194              O      16.687307       6.612424      21.949019      -0.602206      34.838644 0.50874018E+03  0.12087098E+05                                 8.529520                            6.980241       0.365197       2.149282                    0.997606      28.350230      74.586449       0.717801       0.359150      -1.136520      -0.045167       0.029768       0.017059       0.056720       0.072864       0.045452      -0.019925      -0.049012       0.120292      -0.112432       0.046336       0.066096             10.284189      13.370514       4.813405      -2.864963      10.770215      -1.256943       6.711839          -0.000004
          195              O       6.475926      11.844418       8.108739      -0.719032      49.729594 0.73279615E+03  0.19121435E+05                                10.950904                            8.524806      -0.113561       1.961574                    0.996994      31.244159      86.853370       0.631178       0.371892      -1.123835       0.039795      -0.118374       0.007883       0.125132       0.030216       0.018463       0.022166      -0.019082      -0.243755      -0.086505       0.008970       0.077535             13.807842      19.750262      -5.614952       3.666638      10.006375      -2.684474      11.666888          -0.000001
          196              O       8.401006      11.708802       7.139473      -0.615888      36.210330 0.54432801E+03  0.13136208E+05                                 8.752071                            7.222317       0.356020       2.147246                    0.997099      28.567530      75.430253       0.706274       0.359355      -1.137819       0.036284      -0.021844       0.028615       0.051112       0.040195      -0.064921       0.016061      -0.074271       0.044280      -0.100188       0.039971       0.060217             10.478481       8.805815       0.307793      -2.629706       6.424048      -2.844680      16.205579          -0.000001

******************************************************
Auxiliary information for the entire system
The total spin magnetic moment of the unit cell is   0.000054
The total net atomic charge of the unit cell is   -0.000007
Accuracy of reproducing the electrostatic potential in the unit cell:
  The inner radius (bohr) =    5.0000
  The outer radius (bohr) =   12.0000
  Valid grid points have density less than (e/(bohr^3)) =    0.0001
  The number of valid grid points were=       831475
  The rms potential error without charges in kcal/mol is=      6.50105
  The rms potential error with partial charges in kcal/mol is=      1.60514
  The RRMSE value at monopole order=      0.24690
  The rms potential error with partial charges and cloud penetration in kcal/mol is=      1.60595
  The RRMSE value at monopole order with cloud penetration is=      0.24703
  The rms potential error with partial charges and atomic dipoles in kcal/mol is=      0.36397
  The RRMSE value at dipole order=      0.05599
  The rms potential error with partial charges, atomic dipoles and cloud penetration in kcal/mol is=      0.35870
  The RRMSE value at dipole order with cloud penetration=      0.05518

******************************************************
The electron densities and ab initio electrostatic potential were computed in VASP using the PBE functional and
projector augmented wave method. See the main text of the journal article for a description of computational details.
The atomic charges, dipoles, and quadrupoles were computed with the DDEC6 method as described in
(a) T. A. Manz and N. Gabaldon Limas, RSC Adv. 6 (2016) 47771-47801 DOI: 10.1039/c6ra04656h
(b) N. Gabaldon Limas and T. A. Manz, RSC Adv. 8 (2018) 2678-2707 DOI: 10.1039/c7ra11829e.
For each atom in the material, the electron cloud parameters were fit to the spherically averaged atom-in-material
electron density using radial positions for which this density was between 10^-4 and 10^-2 electrons per cubic bohr.
The polarizabilities, dispersion coefficients, and quantum Drude oscillator (QDO) parameters were fit using the MCLF method.
The magnetic structure of the system was optimized in VASP from the default ferromagnetic initial guess using spin polarization.
The atomic spin moments (ASMs) were computed on this optimized magnetic structure using the DDEC6 partition as inputs
to the method of T. A. Manz and D. S. Sholl, J. Chem. Theory Comput. 7 (2011) 4146-4164 DOI: 10.1021/ct200539n.
The RMSE and RRMSE were computed using a uniform grid with Ewald summation.
