# Supplementary material for: A collection of forcefield precursors for metal–organic frameworks
Source: RSC Adv. 2019 Nov 13;9(63):36492–507. doi: 10.1039/c9ra07327b (PMC9075174; doi:10.1039/c9ra07327b)
Supplement: RA-009-C9RA07327B-s4478 [file RA-009-C9RA07327B-s4478.xyz]

   92
jmolscript: load "" {1 1 1} spacegroup "x,y,z" unitcell [{      9.354900     0.000000     0.000000 }, {      0.000000    13.104000     0.000000 }, {      0.000000    -4.266310    10.011907 }]
Ni     7.124785     4.085083     8.076205     0.880723
Ni     2.447335     2.619452     6.941656     0.884544
Ni     2.230115     4.752607     1.935702     0.888038
Ni     6.907565     6.218238     3.070251     0.892154
H      5.802844     2.479758     5.035989     0.092537
H      7.896471     1.592677     4.955894     0.146784
H      7.987214     2.953839     4.190984     0.165453
H      8.360474     6.564480     7.077417     0.099134
H      9.278190     8.532800     7.775247     0.127609
H      8.667315    11.622106     1.521810     0.128480
H      7.817890     9.650098     0.718855     0.101289
H      1.125394     8.491087    -0.030036     0.093265
H      3.219021     9.378168     0.050060     0.147230
H      3.309764     8.017006     0.814969     0.166512
H      3.683024     0.140055     7.940443     0.098218
H      4.600740    -1.828265     7.242614     0.127341
H      3.989865    -0.651261     3.484144     0.128312
H      3.140440     1.320747     4.287099     0.100361
H      3.552056     6.357932     4.975918     0.092226
H      1.458429     7.245013     5.056013     0.146809
H      1.367686     5.883851     5.820923     0.165161
H      0.994426     2.273210     2.934490     0.098450
H      0.076710     0.304890     2.236660     0.127456
H      0.687585    -2.784416     8.490097     0.128468
H      1.537010    -0.812408     9.293052     0.100646
H      8.229506     4.612913     0.030036     0.090320
H      6.135879    -0.540478     9.961847     0.146045
H      6.045136     0.820684     9.196938     0.167369
H      5.671876     8.697635     2.071464     0.097312
H      4.754160    10.665955     2.769293     0.126322
H      5.365035     9.488951     6.527763     0.127239
H      6.214460     7.516943     5.724808     0.099354
C      6.249073     4.450787     5.484523     0.601852
C      6.478268     2.937368     5.579636     0.073199
C      7.863729     2.556066     5.066025    -0.400055
C      9.014382     2.976532     5.952079     0.682244
C      8.415668     6.727955     7.991504     0.116964
C      8.968543     7.917589     8.400991    -0.185641
C      9.059285     8.192209     9.764613     0.100477
C      8.615863    11.486546     0.603718    -0.192837
C      8.089182    10.303524     0.114136     0.103273
C      1.571623     2.253748     9.533338     0.601678
C      1.800818     3.767167     9.438225     0.073448
C      3.186279     4.148469     9.951836    -0.400821
C      4.336932     3.728003     9.065782     0.683127
C      3.738218    -0.023420     7.026356     0.115644
C      4.291093    -1.213054     6.616869    -0.186560
C      4.381835    -1.487674     5.253248     0.101669
C      3.938413    -0.515701     4.402236    -0.193472
C      3.411732     0.667321     4.891818     0.102470
C      3.105827     4.386903     4.527384     0.601943
C      2.876632     5.900322     4.432271     0.074113
C      1.491171     6.281624     4.945882    -0.402355
C      0.340518     5.861158     4.059828     0.684343
C      0.939232     2.109735     2.020403     0.115595
C      0.386357     0.920101     1.610916    -0.186341
C      0.295615     0.645481     0.247294     0.101133
C      0.739037    -2.648856     9.408189    -0.192923
C      1.265718    -1.465834     9.897771     0.103214
C      7.783277     6.583942     0.478569     0.598425
C      7.554082     5.070523     0.573682     0.070131
C      6.168621     4.689221     0.060071    -0.394103
C      5.017968     5.109687     0.946125     0.681325
C      5.616682     8.861110     2.985551     0.117863
C      5.063807    10.050744     3.395038    -0.187665
C      4.973065    10.325364     4.758659     0.099822
C      5.416487     9.353391     5.609671    -0.194486
C      5.943168     8.170369     5.120089     0.103717
N      7.957278     5.797214     8.816485    -0.175467
N      3.279828     0.907321     6.201375    -0.180457
N      1.397622     3.040476     1.195422    -0.179248
N      6.075072     7.930369     3.810532    -0.188007
O      6.258428     5.122882     6.545785    -0.521089
O      6.038588     4.887229     4.331151    -0.512982
O      6.369751     2.475086     6.941255    -0.386300
O      8.816058     3.835371     6.864163    -0.494419
O      0.789554     2.470532     5.718801    -0.533656
O      1.580978     1.581653     8.472076    -0.519172
O      1.361138     6.083616     0.674803    -0.515008
O      1.692301     4.229449     8.076605    -0.405716
O      4.138608     2.869164     8.153697    -0.488594
O      5.467004     4.234003     9.299059    -0.532205
O      3.096472     3.714808     3.466122    -0.521635
O      3.316312     3.950461     5.680756    -0.512012
O      2.985149     6.362604     3.070652    -0.402093
O      0.538842     5.002319     3.147744    -0.499117
O      8.565346     6.367158     4.293106    -0.543148
O      7.773922     7.256037     1.539831    -0.523777
O      7.993762     2.754074     9.337104    -0.520815
O      7.662599     4.608241     1.935302    -0.371007
O      5.216292     5.968526     1.858210    -0.505402
O      3.887896     4.603687     0.712848    -0.540241

The following XYZ coordinates are in angstroms. Other properties are in atomic units.
The sperically averaged electron density of each atom fit to a function of the form exp(a - br)
eigen_1, eigen_2 and eigen_3 are the three eigenvalues of traceless quadrupole moment tensor
  atom number  atomic symbol              X              Y              Z     net charge C6 coefficient C8 coefficient C10 coefficient fluctuating dipole atomic polarizability isotropic forcefield polarizability              a              b squared Pearson coefficient          <r^3>          <r^4>         wp_QDO          m_QDO          q_QDO       dipole_x       dipole_y       dipole_z         dipole            Qxy            Qxz            Qyz     Q(x^2-y^2)  Q(3z^2 - R^2)        eigen_1        eigen_2        eigen_3 static polarizability      alpha(xx)      alpha(xy)      alpha(xz)      alpha(yy)      alpha(yz)      alpha(zz) atomic spin moment
            1             Ni       7.124785       4.085083       8.076205       0.880723      85.407323 0.16927282E+04  0.51835709E+05                                15.462922                           13.186365       0.811539       2.159261                    0.993065      43.734639     112.125559       0.519242       0.385207      -1.170253      -0.003846      -0.055835      -0.004685       0.056163      -0.038164      -0.027159      -0.043438       0.069323      -0.004127      -0.082660       0.028709       0.053951             17.945196      18.682783       1.498183       0.707790      14.419315      -1.541182      20.733491           1.355157
            2             Ni       2.447335       2.619452       6.941656       0.884544      85.259595 0.16892622E+04  0.51698365E+05                                15.440765                           13.168937       0.816184       2.161414                    0.993001      43.677005     111.910735       0.519865       0.384978      -1.170534      -0.004992       0.053946       0.004892       0.054397       0.040622       0.028276      -0.046334       0.078618      -0.006123      -0.088876       0.029582       0.059293             17.918422      18.647374      -1.509856      -0.714996      14.412527      -1.513693      20.695364           1.408998
            3             Ni       2.230115       4.752607       1.935702       0.888038      85.101228 0.16846384E+04  0.51517920E+05                                15.419330                           13.148678       0.818119       2.162691                    0.993031      43.605849     111.660589       0.520434       0.384848      -1.170715       0.004931       0.054297       0.005358       0.054783      -0.039297      -0.025604      -0.045206       0.076124      -0.007673      -0.085603       0.028618       0.056984             17.895676      18.633572       1.505412       0.700997      14.391881      -1.514846      20.661575           1.435092
            4             Ni       6.907565       6.218238       3.070251       0.892154      85.305338 0.16888117E+04  0.51640509E+05                                15.396017                           13.127593       0.878611       2.181631                    0.993016      43.477341     111.066013       0.523452       0.382666      -1.173219       0.001451      -0.048768      -0.002370       0.048847       0.045804       0.025051      -0.048567       0.093744      -0.025029      -0.095437       0.025305       0.070132             17.871060      18.626055      -1.501705      -0.687652      14.361311      -1.518175      20.625816           1.718491
            5              H       5.802844       2.479758       5.035989       0.092537       1.148669 0.90516801E+01  0.91899952E+02                                 1.835113                            1.773163      -1.010438       2.394660                    0.995646       3.734294      10.726821       0.463149       1.302565      -0.703874      -0.030746      -0.023650      -0.023087       0.045140       0.002774       0.002146      -0.000884       0.007829       0.019420      -0.008190       0.001008       0.007182              1.868701       2.216247       0.347120       0.326944       1.733173       0.157442       1.656682          -0.001407
            6              H       7.896471       1.592677       4.955894       0.146784       1.048808 0.82217771E+01  0.80434176E+02                                 1.658704                            1.640452      -0.782970       2.514956                    0.999544       3.217718       8.694269       0.510080       1.227418      -0.723797      -0.002820      -0.022713       0.003003       0.023083      -0.000373      -0.000044      -0.001247      -0.005859      -0.020278      -0.006878       0.000428       0.006450              1.645268       1.468868      -0.023524      -0.031318       2.057625       0.083891       1.409309          -0.000347
            7              H       7.987214       2.953839       4.190984       0.165453       0.964770 0.73831007E+01  0.72276200E+02                                 1.725859                            1.675398      -1.326476       2.277007                    0.992679       3.631116      10.738506       0.438855       1.425701      -0.678257      -0.002053       0.015357      -0.023405       0.028068       0.002238      -0.001535      -0.003967       0.003431       0.000604      -0.005018      -0.000174       0.005191              1.753948       1.524837       0.018484      -0.150941       1.577081      -0.347193       2.159926          -0.002383
            8              H       8.360474       6.564480       7.077417       0.099134       1.036224 0.72087923E+01  0.70069215E+02                                 1.785803                            1.636444      -1.280318       2.268953                    0.994499       3.841251      11.277291       0.452345       1.393064      -0.682977       0.001170      -0.009488      -0.045547       0.046539       0.004603      -0.001591      -0.000713      -0.009067       0.027740      -0.011154       0.001628       0.009526              1.871534       1.463095       0.053200       0.112323       1.579644       0.301775       2.571863           0.000224
            9              H       9.278190       8.532800       7.775247       0.127609       1.047587 0.76151275E+01  0.73035460E+02                                 1.638065                            1.565348      -0.858994       2.479827                    0.999330       3.221593       8.599616       0.529266       1.206635      -0.727389       0.012644       0.021691      -0.025265       0.035619       0.008585      -0.002898      -0.003349      -0.014558       0.031898      -0.016628       0.003444       0.013184              1.643341       1.390886       0.251478      -0.110705       1.857133      -0.184459       1.682004           0.000224
           10              H       8.667315      11.622106       1.521810       0.128480       1.036201 0.74180601E+01  0.70331393E+02                                 1.593861                            1.519061      -0.859058       2.479350                    0.999384       3.151958       8.231211       0.553804       1.166518      -0.737206       0.001989       0.002923       0.034089       0.034272       0.006307      -0.000293      -0.002886      -0.017034       0.037559      -0.016871       0.003455       0.013416              1.603766       1.288886       0.123410       0.052687       1.541734       0.216372       1.980680           0.000232
           11              H       7.817890       9.650098       0.718855       0.101289       1.132424 0.79012021E+01  0.77782487E+02                                 1.821829                            1.658468      -1.291031       2.263467                    0.994245       3.740956      10.690400       0.476612       1.305426      -0.701285      -0.010421      -0.030000       0.032033       0.045108       0.008357       0.000989      -0.000750      -0.003984       0.039612      -0.015247       0.001989       0.013258              1.911559       1.611258       0.375007      -0.270264       2.250843      -0.513662       1.872577           0.000333
           12              H       1.125394       8.491087      -0.030036       0.093265       1.144939 0.90145638E+01  0.91429070E+02                                 1.831260                            1.769651      -1.004212       2.397824                    0.995714       3.727387      10.701447       0.463558       1.302753      -0.703849      -0.030723       0.023512       0.022562       0.044786      -0.002754      -0.001990      -0.000937       0.007785       0.019316      -0.008144       0.001085       0.007059              1.864680       2.210768      -0.345568      -0.326036       1.729484       0.156922       1.653786           0.000736
           13              H       3.219021       9.378168       0.050060       0.147230       1.053938 0.82779235E+01  0.81148890E+02                                 1.666399                            1.647900      -0.792965       2.510469                    0.999496       3.226679       8.737058       0.507895       1.230188      -0.723144      -0.003217       0.022649      -0.002732       0.023039       0.000329      -0.000307      -0.000918      -0.005839      -0.020812      -0.007011       0.000539       0.006472              1.652910       1.475515       0.023840       0.031578       2.067745       0.085273       1.415470          -0.001155
           14              H       3.309764       8.017006       0.814969       0.166512       0.953920 0.72762316E+01  0.70966966E+02                                 1.713293                            1.663675      -1.311364       2.285328                    0.992897       3.607226      10.646238       0.440245       1.426468      -0.678203      -0.002455      -0.015535       0.023863       0.028580      -0.002398       0.001645      -0.004149       0.002957       0.002242      -0.005072      -0.000460       0.005532              1.740960       1.514302      -0.018328       0.149157       1.566718      -0.343482       2.141861           0.000294
           15              H       3.683024       0.140055       7.940443       0.098218       1.040333 0.72437790E+01  0.70493298E+02                                 1.790115                            1.640065      -1.282247       2.267307                    0.994437       3.850872      11.311618       0.451997       1.392478      -0.683062       0.001094       0.009398       0.045366       0.046342      -0.004613       0.001801      -0.000684      -0.008940       0.027230      -0.011058       0.001651       0.009408              1.876220       1.466198      -0.053474      -0.112847       1.583298       0.302972       2.579164           0.000280
           16              H       4.600740      -1.828265       7.242614       0.127341       1.048840 0.76257054E+01  0.73155838E+02                                 1.638598                            1.565791      -0.861829       2.478139                    0.999312       3.224037       8.604772       0.529564       1.205643      -0.727603       0.012514      -0.021751       0.025106       0.035496      -0.008511       0.002898      -0.003293      -0.014559       0.032081      -0.016606       0.003443       0.013163              1.643908       1.391320      -0.251773       0.110715       1.858055      -0.184459       1.682349           0.000233
           17              H       3.989865      -0.651261       3.484144       0.128312       1.037748 0.74318340E+01  0.70493103E+02                                 1.595158                            1.520222      -0.862143       2.477658                    0.999364       3.154946       8.240235       0.553740       1.166137      -0.737283       0.001911      -0.003041      -0.033988       0.034177      -0.006312       0.000360      -0.002934      -0.016995       0.037448      -0.016839       0.003419       0.013420              1.605110       1.289835      -0.123630      -0.052806       1.543180       0.216752       1.982315           0.000222
           18              H       3.140440       1.320747       4.287099       0.100361       1.136729 0.79371143E+01  0.78214763E+02                                 1.825159                            1.661225      -1.294468       2.261045                    0.994190       3.749097      10.714634       0.476710       1.303843      -0.701587      -0.010539       0.029756      -0.031993       0.044945      -0.008324      -0.000941      -0.000678      -0.003824       0.039960      -0.015248       0.001881       0.013367              1.915205       1.614061      -0.376051       0.270980       2.255440      -0.515008       1.876115           0.000291
           19              H       3.552056       6.357932       4.975918       0.092226       1.145716 0.90207655E+01  0.91495780E+02                                 1.831132                            1.769501      -1.000183       2.399234                    0.995750       3.728533      10.700405       0.463937       1.301636      -0.704091       0.030489       0.023843       0.022689       0.044865       0.002736       0.001937      -0.001008       0.007700       0.019521      -0.008144       0.001056       0.007088              1.864594       2.210928       0.345727       0.325990       1.729367       0.156886       1.653487           0.001024
           20              H       1.458429       7.245013       5.056013       0.146809       1.056357 0.83025636E+01  0.81450329E+02                                 1.668711                            1.650118      -0.796866       2.508124                    0.999478       3.231792       8.753908       0.507664       1.229841      -0.723200       0.002996       0.022410      -0.003026       0.022810      -0.000353       0.000275      -0.001076      -0.005565      -0.020835      -0.007040       0.000673       0.006367              1.655216       1.477525      -0.023734      -0.031566       2.070899       0.085287       1.417223          -0.000015
           21              H       1.367686       5.883851       5.820923       0.165161       0.958769 0.73228793E+01  0.71530153E+02                                 1.718181                            1.668205      -1.311367       2.284145                    0.992845       3.618804      10.685581       0.439998       1.425109      -0.678421       0.002335      -0.015523       0.023503       0.028263       0.002338      -0.001697      -0.004244       0.003093       0.001682      -0.005168      -0.000408       0.005576              1.746052       1.518388       0.018339      -0.149570       1.571046      -0.345098       2.148721           0.000275
           22              H       0.994426       2.273210       2.934490       0.098450       1.039763 0.72404264E+01  0.70457910E+02                                 1.789989                            1.640116      -1.283727       2.266808                    0.994426       3.851088      11.314859       0.451777       1.393210      -0.682920      -0.000984       0.009396       0.045464       0.046436       0.004740      -0.001775      -0.000712      -0.009145       0.027770      -0.011304       0.001720       0.009584              1.876020       1.466389       0.053458       0.112663       1.583516       0.302739       2.578155           0.000173
           23              H       0.076710       0.304890       2.236660       0.127456       1.047525 0.76150353E+01  0.73036077E+02                                 1.638144                            1.565458      -0.858518       2.479874                    0.999332       3.222340       8.602361       0.529174       1.206819      -0.727345      -0.012548      -0.021747       0.025209       0.035579       0.008568      -0.002887      -0.003337      -0.014531       0.031946      -0.016614       0.003440       0.013175              1.643437       1.391059       0.251546      -0.110571       1.857457      -0.184232       1.681796           0.000202
           24              H       0.687585      -2.784416       8.490097       0.128468       1.035678 0.74128761E+01  0.70267948E+02                                 1.593139                            1.518381      -0.858900       2.479376                    0.999386       3.151148       8.227489       0.554025       1.166288      -0.737264      -0.001906      -0.002985      -0.034073       0.034256       0.006293      -0.000325      -0.002875      -0.017012       0.037566      -0.016854       0.003438       0.013416              1.603053       1.288373       0.123265       0.052682       1.541005       0.216355       1.979782           0.000207
           25              H       1.537010      -0.812408       9.293052       0.100646       1.135942 0.79310338E+01  0.78148765E+02                                 1.825284                            1.661347      -1.293783       2.261669                    0.994201       3.747921      10.714839       0.476312       1.305035      -0.701347       0.010490       0.029844      -0.032003       0.044998       0.008280       0.000989      -0.000760      -0.003910       0.039787      -0.015193       0.001876       0.013317              1.915306       1.614219       0.375928      -0.271025       2.255335      -0.515031       1.876363           0.000270
           26              H       8.229506       4.612913       0.030036       0.090320       1.160656 0.91732232E+01  0.93450653E+02                                 1.847525                            1.784652      -1.018891       2.389001                    0.995498       3.760218      10.821761       0.461774       1.302016      -0.703905       0.031311      -0.023000      -0.022792       0.045043      -0.002923      -0.002062      -0.000148       0.007876       0.018170      -0.007978       0.001143       0.006835              1.881629       2.232804      -0.350586      -0.330137       1.744781       0.158778       1.667302           0.002569
           27              H       6.135879      -0.540478       9.961847       0.146045       1.053945 0.82745511E+01  0.81088101E+02                                 1.664768                            1.646251      -0.782278       2.514770                    0.999543       3.225708       8.726091       0.508879       1.228227      -0.723606       0.002529      -0.022834       0.002725       0.023135       0.000586      -0.000089      -0.001036      -0.006054      -0.020079      -0.006775       0.000263       0.006511              1.651277       1.474017       0.023942       0.031522       2.065962       0.085131       1.413853          -0.000349
           28              H       6.045136       0.820684       9.196938       0.167369       0.952147 0.72599542E+01  0.70771401E+02                                 1.711637                            1.662235      -1.314523       2.284782                    0.992854       3.601017      10.626537       0.440250       1.427192      -0.678090       0.001414       0.015330      -0.024018       0.028528      -0.002182       0.001847      -0.003971       0.003323       0.002574      -0.004954      -0.000496       0.005451              1.739162       1.512879      -0.018339       0.148992       1.565133      -0.343103       2.139474           0.001535
           29              H       5.671876       8.697635       2.071464       0.097312       1.041706 0.72536698E+01  0.70603273E+02                                 1.790719                            1.640446      -1.277987       2.268880                    0.994464       3.851356      11.308717       0.452316       1.391225      -0.683316      -0.001135      -0.009735      -0.045215       0.046265      -0.004652       0.001613      -0.000689      -0.009034       0.027563      -0.011151       0.001681       0.009470              1.876930       1.466465      -0.053460      -0.112856       1.583636       0.303353       2.580690           0.000397
           30              H       4.754160      10.665955       2.769293       0.126322       1.052758 0.76616463E+01  0.73582298E+02                                 1.641987                            1.568912      -0.862975       2.476701                    0.999289       3.231625       8.627982       0.529357       1.204777      -0.727781      -0.012559       0.021456      -0.025139       0.035356      -0.008614       0.002895      -0.003249      -0.014665       0.032143      -0.016730       0.003559       0.013171              1.647327       1.393954      -0.252460       0.111004       1.862077      -0.184898       1.685951           0.000287
           31              H       5.365035       9.488951       6.527763       0.127239       1.042333 0.74732756E+01  0.70984018E+02                                 1.599556                            1.524203      -0.863643       2.476039                    0.999338       3.163623       8.268299       0.553160       1.165751      -0.737352      -0.001958       0.002789       0.033834       0.034005      -0.006418       0.000312      -0.002912      -0.017149       0.037436      -0.016963       0.003556       0.013408              1.609594       1.292994      -0.124191      -0.053006       1.547493       0.217658       1.988293           0.000275
           32              H       6.214460       7.516943       5.724808       0.099354       1.138461 0.79506352E+01  0.78375269E+02                                 1.826521                            1.662270      -1.290641       2.262341                    0.994209       3.751421      10.720425       0.476756       1.303264      -0.701719       0.010488      -0.029841       0.031717       0.044793      -0.008371      -0.000988      -0.000722      -0.003990       0.039475      -0.015237       0.002026       0.013211              1.916730       1.615136      -0.376647       0.271337       2.257507      -0.515824       1.877548           0.000360
           33              C       6.249073       4.450787       5.484523       0.601852      20.946727 0.25651587E+03  0.53868870E+04                                 7.210506                            5.860653      -0.227307       1.988585                    0.999235      22.814611      65.958662       0.580863       0.502122      -0.996440      -0.023250       0.071760      -0.005350       0.075622       0.018036      -0.024144       0.005708       0.161331      -0.168722      -0.065600      -0.048394       0.113994              8.121910       5.171253      -0.997280       1.320520       7.988495      -2.006072      11.205983          -0.010336
           34              C       6.478268       2.937368       5.579636       0.073199      24.754293 0.38446165E+03  0.87802465E+04                                 7.470381                            6.562825      -0.156700       1.973512                    0.999012      26.535272      75.610776       0.638399       0.420107      -1.060029       0.052594      -0.078676       0.052141       0.108050      -0.004917      -0.028522      -0.012419       0.064371       0.101809      -0.052342      -0.002757       0.055099              8.129639       9.515273      -0.398000      -0.243383       7.361288      -0.897331       7.512355          -0.011292
           35              C       7.863729       2.556066       5.066025      -0.400055      30.117699 0.50101291E+03  0.12244734E+05                                 8.433166                            7.402297      -0.262263       1.890528                    0.998207      32.022739      94.890170       0.611069       0.410124      -1.064710      -0.068795       0.011751       0.038554       0.079733      -0.004145      -0.015718      -0.011998       0.026108      -0.035231      -0.026625       0.001051       0.025575              9.154376      12.490222      -0.503457       0.106760       6.676499       0.154717       8.296406          -0.021497
           36              C       9.014382       2.976532       5.952079       0.682244      19.984120 0.23519403E+03  0.48276460E+04                                 7.015398                            5.606561      -0.111238       2.045237                    0.999603      21.537108      61.331009       0.595386       0.501185      -0.998036       0.031912       0.002678       0.020553       0.038053       0.035097      -0.008270      -0.070130      -0.067471       0.033823      -0.065686      -0.032087       0.097773              7.936032      11.621127      -1.539841       0.661442       5.258500       1.512626       6.928468           0.001575
           37              C       8.415668       6.727955       7.991504       0.116964      27.699979 0.33313629E+03  0.73807125E+04                                 8.216592                            6.262341      -0.070170       2.006796                    0.998830      25.885588      73.961399       0.626249       0.441451      -1.041254       0.002538      -0.028485       0.045042       0.053353      -0.036083      -0.003291      -0.006380       0.066741      -0.012801      -0.048184      -0.003102       0.051286              9.498880       5.884876       3.231666       0.674365      12.104737       1.765230      10.507026          -0.003434
           38              C       8.968543       7.917589       8.400991      -0.185641      33.889116 0.42899226E+03  0.10033320E+05                                 9.065947                            6.878363       0.302447       2.071878                    0.999804      29.217187      83.268642       0.633226       0.413573      -1.068015       0.011936      -0.011728       0.001944       0.016846       0.003118      -0.013911      -0.018317      -0.004138       0.006246      -0.020743      -0.004582       0.025325             10.618218       6.308988       3.855283       1.456879      14.177917       3.940775      11.367750           0.001401
           39              C       9.059285       8.192209       9.764613       0.100477      37.401578 0.39566210E+03  0.90212705E+04                                 9.796832                            6.635333      -0.064519       1.992465                    0.999309      25.970728      71.842939       0.643770       0.417284      -1.071219       0.001337      -0.006296      -0.000180       0.006439       0.000240      -0.002305       0.005174      -0.009807       0.003995      -0.006637      -0.001628       0.008266             12.982816       7.436570       6.183213       1.811797      20.225751       4.778236      11.286128          -0.005342
           40              C       8.615863      11.486546       0.603718      -0.192837      33.519060 0.42079373E+03  0.97902730E+04                                 8.971328                            6.797319       0.265137       2.056522                    0.999791      29.228283      82.973841       0.639357       0.411753      -1.069623       0.003997      -0.010817      -0.009357       0.014850      -0.012205       0.005881       0.004996       0.003626       0.079362      -0.026661      -0.000936       0.027597             10.474728       6.584561       4.640788       0.519648      15.797519       1.728920       9.042104           0.001324
           41              C       8.089182      10.303524       0.114136       0.103273      28.023349 0.33515444E+03  0.74156841E+04                                 8.197396                            6.224459       0.059222       2.041929                    0.999448      25.924643      73.345016       0.638573       0.433500      -1.048953       0.015450       0.007996      -0.049420       0.052392      -0.027379      -0.006406      -0.019393       0.052900      -0.012944      -0.045886       0.005588       0.040298              9.493352       6.110621       3.629790       0.327579      12.664521       0.999891       9.704914          -0.003690
           42              C       1.571623       2.253748       9.533338       0.601678      20.927804 0.25613272E+03  0.53773364E+04                                 7.209601                            5.858402      -0.229912       1.988083                    0.999234      22.806026      65.944858       0.580603       0.502487      -0.996165      -0.024262      -0.072389       0.005306       0.076531      -0.018759       0.024585       0.006040       0.165015      -0.165923      -0.066489      -0.049089       0.115579              8.122395       5.169638       0.997457      -1.320501       7.988687      -2.009337      11.208860           0.000623
           43              C       1.800818       3.767167       9.438225       0.073448      24.748448 0.38424048E+03  0.87752734E+04                                 7.471481                            6.562326      -0.157765       1.973239                    0.998998      26.549834      75.690358       0.638124       0.420285      -1.059755       0.051620       0.079135      -0.053224       0.108442       0.003290       0.029475      -0.012246       0.067984       0.100308      -0.053353      -0.003132       0.056485              8.131979       9.512754       0.402602       0.243741       7.365011      -0.900946       7.518173           0.002947
           44              C       3.186279       4.148469       9.951836      -0.400821      30.145627 0.50162094E+03  0.12263454E+05                                 8.439092                            7.407380      -0.264972       1.889647                    0.998201      32.036160      94.948467       0.610779       0.410190      -1.064655      -0.067972      -0.012093      -0.038774       0.079182       0.003595       0.014011      -0.010576       0.024651      -0.032358      -0.023866       0.000397       0.023469              9.161294      12.501048       0.506106      -0.102010       6.684793       0.159117       8.298041           0.004495
           45              C       4.336932       3.728003       9.065782       0.683127      19.988846 0.23524411E+03  0.48296527E+04                                 7.021705                            5.610897      -0.119679       2.042456                    0.999609      21.539390      61.373674       0.594473       0.501854      -0.997554       0.031205      -0.002724      -0.020660       0.037524      -0.034263       0.008884      -0.070201      -0.067808       0.033578      -0.064702      -0.033106       0.097809              7.944008      11.637370       1.541150      -0.658014       5.263687       1.514944       6.930966           0.001182
           46              C       3.738218      -0.023420       7.026356       0.115644      27.749058 0.33374950E+03  0.73979427E+04                                 8.223480                            6.265777      -0.068948       2.006239                    0.998862      25.928626      74.110608       0.626405       0.441124      -1.041413       0.001521       0.028121      -0.045158       0.053220       0.035850       0.003548      -0.006199       0.067472      -0.010965      -0.048523      -0.002544       0.051067              9.508029       5.889750      -3.236317      -0.676642      12.115977       1.769525      10.518361          -0.002944
           47              C       4.291093      -1.213054       6.616869      -0.186560      33.912239 0.42920413E+03  0.10039149E+05                                 9.067610                            6.878058       0.303688       2.071865                    0.999806      29.232358      83.305593       0.633540       0.413332      -1.068210       0.011276       0.011111      -0.002328       0.016001      -0.003062       0.014074      -0.018383      -0.004417       0.005326      -0.020999      -0.004397       0.025396             10.622172       6.311853      -3.860693      -1.458563      14.187746       3.943285      11.366916           0.001379
           48              C       4.381835      -1.487674       5.253248       0.101669      37.412757 0.39564168E+03  0.90213720E+04                                 9.801697                            6.637051      -0.069451       1.990925                    0.999305      25.969652      71.859998       0.643363       0.417522      -1.070985       0.000592       0.006125       0.000305       0.006161       0.000125       0.002353       0.005016      -0.009159       0.003936      -0.006265      -0.001719       0.007984             12.992778       7.442499      -6.191572      -1.814037      20.246604       4.782787      11.289230          -0.004951
           49              C       3.938413      -0.515701       4.402236      -0.193472      33.559993 0.42123210E+03  0.98034840E+04                                 8.979395                            6.801181       0.262376       2.055393                    0.999790      29.248645      83.057139       0.639100       0.411793      -1.069547       0.003320       0.010147       0.009419       0.014237       0.012216      -0.005893       0.005190       0.003773       0.079507      -0.026748      -0.000931       0.027679             10.486761       6.591090      -4.648338      -0.522382      15.818677       1.734988       9.050515           0.001194
           50              C       3.411732       0.667321       4.891818       0.102470      28.075464 0.33576178E+03  0.74331805E+04                                 8.207440                            6.229854       0.057240       2.040527                    0.999457      25.965672      73.503595       0.638274       0.433467      -1.048875       0.014596      -0.008427       0.049501       0.052291       0.027357       0.006476      -0.019830       0.053047      -0.012268      -0.046303       0.006073       0.040229              9.506699       6.118330      -3.636433      -0.329078      12.683725       1.002203       9.718040          -0.003592
           51              C       3.105827       4.386903       4.527384       0.601943      20.933999 0.25624098E+03  0.53799598E+04                                 7.209367                            5.858359      -0.227249       1.988737                    0.999245      22.808534      65.945542       0.580819       0.502267      -0.996314       0.023181      -0.072197       0.005233       0.076008       0.018385      -0.024427       0.005791       0.164390      -0.165295      -0.065934      -0.049134       0.115068              8.122039       5.169539      -0.997748       1.320404       7.988784      -2.008709      11.207795          -0.002547
           52              C       2.876632       5.900322       4.432271       0.074113      24.737148 0.38401914E+03  0.87687822E+04                                 7.469862                            6.561125      -0.155261       1.974205                    0.999006      26.536050      75.639991       0.638094       0.420373      -1.059720      -0.052079       0.079139      -0.053334       0.108718      -0.002977      -0.028998      -0.012034       0.065151       0.099990      -0.051807      -0.003693       0.055500              8.130447       9.514102      -0.401404      -0.244435       7.363086      -0.900002       7.514153           0.001234
           53              C       1.491171       6.281624       4.945882      -0.402355      30.183152 0.50222393E+03  0.12282529E+05                                 8.445812                            7.411224      -0.264294       1.889325                    0.998231      32.072696      95.089855       0.610663       0.410123      -1.064642       0.068420      -0.011679      -0.038513       0.079379      -0.004265      -0.015093      -0.011437       0.025026      -0.034404      -0.025668       0.001091       0.024577              9.170521      12.516917      -0.506821       0.107455       6.689784       0.157965       8.304862           0.012278
           54              C       0.340518       5.861158       4.059828       0.684343      19.988614 0.23516774E+03  0.48279470E+04                                 7.018950                            5.607632      -0.118194       2.042258                    0.999612      21.559430      61.440470       0.594989       0.501433      -0.997711      -0.030781      -0.002969      -0.021236       0.037513       0.033284      -0.009022      -0.070347      -0.069298       0.033052      -0.063966      -0.034052       0.098018              7.941714      11.633544      -1.540857       0.660112       5.262654       1.513533       6.928943           0.000685
           55              C       0.939232       2.109735       2.020403       0.115595      27.818707 0.33473858E+03  0.74272324E+04                                 8.244530                            6.280533      -0.086010       2.000468                    0.998802      25.974216      74.339015       0.624693       0.441894      -1.040696      -0.001099       0.027858      -0.045052       0.052981      -0.035068      -0.003481      -0.006382       0.066149      -0.009626      -0.047776      -0.002041       0.049817              9.533291       5.904297       3.246211       0.678177      12.152592       1.774833      10.542985          -0.003036
           56              C       0.386357       0.920101       1.610916      -0.186341      33.969056 0.43002577E+03  0.10065072E+05                                 9.084417                            6.889581       0.297089       2.069891                    0.999801      29.256763      83.454230       0.632210       0.413926      -1.067625      -0.011201       0.011146      -0.002141       0.015946       0.003601      -0.013997      -0.018620      -0.003596       0.006788      -0.020768      -0.005082       0.025850             10.642429       6.322651       3.868415       1.462035      14.217058       3.952971      11.387579           0.001230
           57              C       0.295615       0.645481       0.247294       0.101133      37.404975 0.39564730E+03  0.90214871E+04                                 9.799767                            6.636752      -0.066175       1.992057                    0.999309      25.970109      71.860037       0.643431       0.417479      -1.071018      -0.000770       0.006137       0.000244       0.006190       0.000229      -0.002240       0.005115      -0.009579       0.003747      -0.006469      -0.001660       0.008129             12.987667       7.439083       6.186416       1.813602      20.234823       4.782079      11.289095          -0.004844
           58              C       0.739037      -2.648856       9.408189      -0.192923      33.528619 0.42089485E+03  0.97935624E+04                                 8.974059                            6.798879       0.265824       2.056785                    0.999791      29.231056      82.995323       0.639156       0.411844      -1.069526      -0.003434       0.010428       0.009463       0.014495      -0.012414       0.005988       0.004993       0.003900       0.079370      -0.026903      -0.000720       0.027623             10.477950       6.585474       4.641241       0.521164      15.801267       1.732469       9.047108           0.001112
           59              C       1.265718      -1.465834       9.897771       0.103214      28.062448 0.33563501E+03  0.74302712E+04                                 8.208015                            6.231062       0.055450       2.040341                    0.999446      25.956805      73.497330       0.637794       0.433799      -1.048590      -0.014716      -0.008395       0.049396       0.052220      -0.027631      -0.006074      -0.019760       0.053189      -0.012833      -0.046287       0.005682       0.040606              9.506069       6.117934       3.634140       0.327817      12.680525       0.999867       9.719749          -0.003564
           60              C       7.783277       6.583942       0.478569       0.598425      20.967973 0.25672196E+03  0.53924165E+04                                 7.212629                            5.860814      -0.225612       1.988540                    0.999243      22.849460      66.071545       0.581168       0.501746      -0.996604       0.025506       0.073193      -0.006423       0.077775      -0.020139       0.024416       0.006508       0.163090      -0.169183      -0.067214      -0.048189       0.115403              8.124871       5.171633       0.996253      -1.320518       7.992564      -2.004454      11.210415           0.007795
           61              C       7.554082       5.070523       0.573682       0.070131      24.833054 0.38599859E+03  0.88260117E+04                                 7.490392                            6.578783      -0.179570       1.965414                    0.998965      26.608647      75.918170       0.637075       0.420472      -1.059575      -0.052301      -0.077257       0.052279       0.106944       0.007018       0.029505      -0.012958       0.081756       0.105963      -0.061843       0.002182       0.059661              8.152569       9.542502       0.399893       0.237023       7.384457      -0.900693       7.530748           0.006701
           62              C       6.168621       4.689221       0.060071      -0.394103      30.005510 0.49861681E+03  0.12171874E+05                                 8.417225                            7.388703      -0.268966       1.889980                    0.998125      31.923040      94.546773       0.611104       0.410583      -1.064386       0.069191       0.013596       0.039480       0.080814       0.006329       0.018467      -0.010696       0.025868      -0.029077      -0.027074      -0.000008       0.027082              9.137394      12.473939       0.505422      -0.113355       6.670517       0.159006       8.267726           0.024053
           63              C       5.017968       5.109687       0.946125       0.681325      19.960539 0.23479765E+03  0.48168056E+04                                 7.004946                            5.598036      -0.089163       2.052678                    0.999619      21.524265      61.249308       0.596529       0.500506      -0.998514      -0.031967       0.002977       0.020361       0.038018      -0.035390       0.008226      -0.070368      -0.066866       0.034443      -0.066090      -0.031859       0.097948              7.924589      11.605603       1.536982      -0.659444       5.252949       1.510935       6.915216           0.000783
           64              C       5.616682       8.861110       2.985551       0.117863      27.673453 0.33260737E+03  0.73663657E+04                                 8.208254                            6.254467      -0.062312       2.008939                    0.998880      25.888675      73.966800       0.627054       0.441042      -1.041453      -0.002354      -0.029280       0.044988       0.053728       0.036247       0.003233      -0.005726       0.067545      -0.014088      -0.048178      -0.003721       0.051899              9.490205       5.879475      -3.228710      -0.674319      12.091554       1.766314      10.499586          -0.002577
           65              C       5.063807      10.050744       3.395038      -0.187665      33.982627 0.43025589E+03  0.10070716E+05                                 9.081396                            6.887646       0.300949       2.070383                    0.999807      29.275455      83.479124       0.632887       0.413472      -1.068034      -0.012138      -0.011917       0.002774       0.017235      -0.003190       0.014469      -0.018970      -0.004493       0.007195      -0.021476      -0.004845       0.026321             10.638713       6.320747      -3.867050      -1.459463      14.211733       3.947896      11.383660           0.001925
           66              C       4.973065      10.325364       4.758659       0.099822      37.455869 0.39620577E+03  0.90374299E+04                                 9.807032                            6.640441      -0.067868       1.991117                    0.999309      25.994382      71.940556       0.643395       0.417354      -1.071096      -0.001237      -0.006741      -0.000408       0.006866      -0.000982       0.002088       0.005663      -0.010967       0.003285      -0.007245      -0.001763       0.009008             12.999638       7.446088      -6.194500      -1.814255      20.256224       4.784271      11.296603          -0.004966
           67              C       5.416487       9.353391       5.609671      -0.194486      33.624054 0.42213338E+03  0.98304568E+04                                 8.991460                            6.809031       0.260888       2.054302                    0.999791      29.289750      83.219878       0.638601       0.411862      -1.069421      -0.004010      -0.010540      -0.010066       0.015116       0.012179      -0.005910       0.004962       0.004252       0.082173      -0.027120      -0.001389       0.028509             10.501662       6.599495      -4.655000      -0.524065      15.839181       1.740250       9.066309           0.001774
           68              C       5.943168       8.170369       5.120089       0.103717      28.032625 0.33507999E+03  0.74143339E+04                                 8.197731                            6.222169       0.063413       2.042674                    0.999475      25.946283      73.430636       0.638875       0.433278      -1.048987      -0.014863       0.007865      -0.049663       0.052432       0.027344       0.006481      -0.019500       0.053431      -0.014666      -0.046001       0.005264       0.040736              9.495821       6.112478      -3.632549      -0.328614      12.668537       1.000911       9.706448          -0.003509
           69              N       7.957278       5.797214       8.816485      -0.175467      34.237820 0.47813910E+03  0.11313964E+05                                 8.836902                            7.105088      -0.002700       2.039857                    0.998567      26.890018      73.290214       0.653777       0.395928      -1.096535       0.063592       0.112462       0.037082       0.134413      -0.041168      -0.021467      -0.034073       0.069746       0.120539      -0.086644       0.032682       0.053961              9.946562       6.769766       3.285117       0.304400      11.436350       0.605333      11.633569           0.021596
           70              N       3.279828       0.907321       6.201375      -0.180457      34.463944 0.48173831E+03  0.11423056E+05                                 8.880030                            7.134956      -0.015781       2.034037                    0.998546      27.001703      73.725226       0.651827       0.396280      -1.096047       0.062795      -0.114577      -0.037597       0.135958       0.040825       0.021195      -0.034237       0.070245       0.121335      -0.086658       0.032545       0.054113              9.999455       6.803648      -3.309507      -0.311018      11.503895       0.617188      11.690824           0.021064
           71              N       1.397622       3.040476       1.195422      -0.179248      34.452352 0.48151314E+03  0.11417300E+05                                 8.880983                            7.135271      -0.018244       2.033620                    0.998519      26.993017      73.719508       0.651489       0.396501      -1.095807      -0.062587      -0.114352      -0.037553       0.135660      -0.041390      -0.021002      -0.034272       0.069837       0.121490      -0.086931       0.032957       0.053973             10.000702       6.804277       3.309802       0.309349      11.506484       0.614371      11.691346           0.019944
           72              N       6.075072       7.930369       3.810532      -0.188007      34.655723 0.48493577E+03  0.11520984E+05                                 8.922711                            7.166520      -0.026546       2.030292                    0.998451      27.087223      74.094387       0.649138       0.397158      -1.095149      -0.064824       0.116999       0.038612       0.139218       0.043219       0.021825      -0.034929       0.074075       0.119513      -0.089739       0.035568       0.054171             10.051517       6.840663      -3.333285      -0.315065      11.569828       0.628506      11.744060           0.031957
           73              O       6.258428       5.122882       6.545785      -0.521089      32.714640 0.54580266E+03  0.13202588E+05                                 8.163641                            7.295067       0.238749       2.128998                    0.996425      27.602457      73.363611       0.692514       0.365640      -1.131020      -0.027626      -0.008305      -0.015151       0.032584       0.013674      -0.003573       0.024540       0.086033       0.083323      -0.065610       0.031234       0.034375              8.816741       6.580742      -0.127668       1.693658       7.212170       0.499939      12.657312           0.046412
           74              O       6.038588       4.887229       4.331151      -0.512982      41.655660 0.58796761E+03  0.14485378E+05                                 9.649490                            7.617518       0.041722       2.074572                    0.994550      27.510974      73.722900       0.671777       0.370088      -1.127935      -0.019078       0.001821       0.019020       0.027001       0.007715       0.006509      -0.031996       0.083121       0.055173      -0.064236       0.028674       0.035562             11.378287       8.098127      -0.302655       1.064279       9.118231      -6.177616      16.918503           0.003516
           75              O       6.369751       2.475086       6.941255      -0.386300      31.218686 0.56146009E+03  0.13603665E+05                                 7.963973                            7.422878       0.440099       2.202676                    0.998316      26.562380      69.415582       0.686929       0.368008      -1.135342      -0.009540       0.043526      -0.114014       0.122412      -0.009537      -0.017498      -0.007004      -0.017301       0.317745      -0.067874      -0.040085       0.107960              8.503001       7.351390       1.068751      -1.170070       6.526051      -1.802886      11.631560          -0.305669
           76              O       8.816058       3.835371       6.864163      -0.494419      36.855216 0.63195200E+03  0.15819854E+05                                 8.878594                            7.902314       0.025892       2.070385                    0.995071      27.463152      73.689952       0.660286       0.370558      -1.129892       0.022959      -0.012900       0.003159       0.026524       0.000851      -0.031141       0.000159      -0.045603       0.036769      -0.045682       0.016679       0.029003              9.626776      10.131219      -1.646393      -1.928954       7.731233       2.668044      11.017876           0.029933
           77              O       0.789554       2.470532       5.718801      -0.533656      37.416841 0.53449258E+03  0.12827816E+05                                 8.928725                            7.160563       0.453919       2.202016                    0.997054      27.320604      71.712837       0.709432       0.359736      -1.138614      -0.007442       0.034930       0.025842       0.044082      -0.009805      -0.013056      -0.039624       0.043615      -0.048032      -0.057550       0.024250       0.033300             10.435153      17.397325      -3.889823       0.226152       6.704744       0.156604       7.203390           0.037267
           78              O       1.580978       1.581653       8.472076      -0.519172      32.702389 0.54557190E+03  0.13195813E+05                                 8.162876                            7.294366       0.236060       2.128200                    0.996434      27.591514      73.334862       0.692417       0.365725      -1.130937      -0.028142       0.010591       0.015742       0.033940      -0.013518       0.002648       0.023588       0.084510       0.082741      -0.064278       0.030289       0.033989              8.816551       6.579010       0.126869      -1.694916       7.211734       0.501531      12.658909           0.045399
           79              O       1.361138       6.083616       0.674803      -0.515008      41.830004 0.59076667E+03  0.14572882E+05                                 9.678348                            7.636665       0.038202       2.072415                    0.994600      27.566561      73.939695       0.670739       0.370188      -1.127761      -0.017400       0.000939      -0.018532       0.025438      -0.008804      -0.005710      -0.033168       0.087896       0.057771      -0.067455       0.031041       0.036413             11.415935       8.119771       0.302143      -1.063064       9.143847      -6.202133      16.984187           0.024442
           80              O       1.692301       4.229449       8.076605      -0.405716      31.842639 0.57578077E+03  0.14040814E+05                                 8.067774                            7.514795       0.431643       2.194879                    0.998287      26.867881      70.474181       0.682909       0.367797      -1.135338      -0.014192      -0.043683       0.113896       0.122809      -0.006459       0.014321      -0.012249       0.008268       0.337642      -0.064040      -0.050674       0.114714              8.618455       7.453909      -1.088717       1.193193       6.610048      -1.831154      11.791409           0.083189
           81              O       4.138608       2.869164       8.153697      -0.488594      36.783796 0.63051831E+03  0.15775874E+05                                 8.869988                            7.895572       0.028766       2.071341                    0.995145      27.429891      73.595099       0.660252       0.370767      -1.129670       0.020085       0.013779       0.000702       0.024367      -0.000906       0.030709       0.000778      -0.039145       0.028599      -0.042496       0.014827       0.027670              9.616465      10.118046       1.644938       1.929174       7.728162       2.668649      11.003185          -0.039529
           82              O       5.467004       4.234003       9.299059      -0.532205      37.346997 0.53316983E+03  0.12787921E+05                                 8.918066                            7.151331       0.455450       2.203202                    0.997033      27.289016      71.602990       0.709957       0.359699      -1.138664      -0.006673      -0.033465      -0.023851       0.041633       0.009929       0.013771      -0.040739       0.043389      -0.050330      -0.058993       0.025079       0.033913             10.423375      17.381535       3.883164      -0.222973       6.695705       0.156849       7.192883           0.034622
           83              O       3.096472       3.714808       3.466122      -0.521635      32.749148 0.54656190E+03  0.13225249E+05                                 8.168315                            7.298997       0.238782       2.128385                    0.996467      27.623197      73.425228       0.692506       0.365526      -1.131134       0.027594       0.010404       0.014867       0.033026       0.014338      -0.003678       0.024748       0.086606       0.084422      -0.066312       0.031518       0.034795              8.822563       6.583548      -0.127424       1.695374       7.217097       0.501295      12.667044           0.047202
           84              O       3.316312       3.950461       5.680756      -0.512012      41.774316 0.58980475E+03  0.14544243E+05                                 9.673499                            7.633376       0.030570       2.070524                    0.994540      27.539657      73.871905       0.670451       0.370473      -1.127466       0.016988       0.000218      -0.018786       0.025328       0.008412       0.005565      -0.032296       0.083335       0.055059      -0.064578       0.029884       0.034694             11.409673       8.114775      -0.302747       1.063522       9.139907      -6.198134      16.974336           0.016348
           85              O       2.985149       6.362604       3.070652      -0.402093      31.692156 0.57235804E+03  0.13935762E+05                                 8.042211                            7.492453       0.432459       2.196553                    0.998259      26.795402      70.216568       0.683962       0.367800      -1.135401       0.013802      -0.042423       0.114199       0.122604       0.006113      -0.015783      -0.010474      -0.005808       0.334121      -0.062847      -0.050707       0.113554              8.590168       7.432187       1.085287      -1.189914       6.589020      -1.823636      11.749299           0.048212
           86              O       0.538842       5.002319       3.147744      -0.499117      37.040168 0.63583713E+03  0.15942758E+05                                 8.909467                            7.927319       0.021722       2.068067                    0.994848      27.543219      73.983077       0.659099       0.370628      -1.129751      -0.022229       0.014957      -0.003038       0.026964      -0.001197      -0.028375      -0.000054      -0.045535       0.045480      -0.043986       0.015192       0.028794              9.662529      10.171463      -1.658662      -1.945413       7.762042       2.681742      11.054080           0.060298
           87              O       8.565346       6.367158       4.293106      -0.543148      37.794777 0.54059886E+03  0.13012353E+05                                 8.988626                            7.201428       0.448015       2.197716                    0.997057      27.463991      72.214371       0.707346       0.359744      -1.138513       0.006852      -0.031782      -0.023335       0.040020      -0.010376      -0.016028      -0.042451       0.042333      -0.050581      -0.061183       0.026081       0.035102             10.512828      17.541787      -3.925921       0.230526       6.748011       0.156159       7.248687           0.044851
           88              O       7.773922       7.256037       1.539831      -0.523777      32.845123 0.54832473E+03  0.13279203E+05                                 8.185706                            7.312107       0.239486       2.127911                    0.996521      27.662013      73.570800       0.691661       0.365661      -1.130977       0.026711      -0.008556      -0.016549       0.032566      -0.014746       0.002244       0.024220       0.086632       0.078469      -0.065276       0.030954       0.034322              8.843065       6.597247       0.127110      -1.701513       7.226846       0.504270      12.705102           0.049710
           89              O       7.993762       2.754074       9.337104      -0.520815      42.057501 0.59455453E+03  0.14690640E+05                                 9.710926                            7.660128       0.036643       2.070279                    0.994612      27.660695      74.267989       0.669800       0.370094      -1.127767       0.018040       0.001123       0.019985       0.026946      -0.009880      -0.006530      -0.035790       0.091113       0.062170      -0.071293       0.033081       0.038213             11.455671       8.145949       0.303265      -1.068745       9.175459      -6.227471      17.045606           0.039982
           90              O       7.662599       4.608241       1.935302      -0.371007      30.931054 0.55479524E+03  0.13402352E+05                                 7.920182                            7.382879       0.438672       2.202976                    0.998497      26.406478      68.909906       0.688189       0.368426      -1.134999       0.010363       0.051277      -0.113915       0.125353       0.036668       0.019529      -0.028318       0.119794       0.283486      -0.122382       0.021450       0.100932              8.455593       7.305675      -1.059505       1.160632       6.492216      -1.793509      11.568888           0.267550
           91              O       5.216292       5.968526       1.858210      -0.505402      37.137559 0.63782540E+03  0.16002165E+05                                 8.916760                            7.933416       0.038225       2.071962                    0.995103      27.596275      74.103341       0.659750       0.370041      -1.130406      -0.025745      -0.011180       0.004785       0.028472       0.000024       0.030629       0.000105      -0.054295       0.045521      -0.049288       0.019560       0.029728              9.671177      10.187570       1.661906       1.940586       7.764426       2.683327      11.061535           0.042539
           92              O       3.887896       4.603687       0.712848      -0.540241      37.621939 0.53790810E+03  0.12929958E+05                                 8.957294                            7.180552       0.458430       2.201536                    0.997113      27.414097      72.007044       0.708889       0.359450      -1.138876       0.007866       0.035961       0.026110       0.045131       0.009813       0.013653      -0.041443       0.045050      -0.047499      -0.059731       0.025424       0.034307             10.471816      17.463514       3.906011      -0.226813       6.725507       0.157974       7.226426           0.043459

******************************************************
Auxiliary information for the entire system
The total spin magnetic moment of the unit cell is   6.620585
The total net atomic charge of the unit cell is   0.000004
Accuracy of reproducing the electrostatic potential in the unit cell:
  The inner radius (bohr) =    5.0000
  The outer radius (bohr) =   12.0000
  Valid grid points have density less than (e/(bohr^3)) =    0.0001
  The number of valid grid points were=        22797
  The rms potential error without charges in kcal/mol is=      5.02788
  The rms potential error with partial charges in kcal/mol is=      0.43859
  The RRMSE value at monopole order=      0.08723
  The rms potential error with partial charges and cloud penetration in kcal/mol is=      0.44717
  The RRMSE value at monopole order with cloud penetration is=      0.08894
  The rms potential error with partial charges and atomic dipoles in kcal/mol is=      0.49966
  The RRMSE value at dipole order=      0.09938
  The rms potential error with partial charges, atomic dipoles and cloud penetration in kcal/mol is=      0.49335
  The RRMSE value at dipole order with cloud penetration=      0.09812

******************************************************
The electron densities and ab initio electrostatic potential were computed in VASP using the PBE functional and
projector augmented wave method. See the main text of the journal article for a description of computational details.
The atomic charges, dipoles, and quadrupoles were computed with the DDEC6 method as described in
(a) T. A. Manz and N. Gabaldon Limas, RSC Adv. 6 (2016) 47771-47801 DOI: 10.1039/c6ra04656h
(b) N. Gabaldon Limas and T. A. Manz, RSC Adv. 8 (2018) 2678-2707 DOI: 10.1039/c7ra11829e.
For each atom in the material, the electron cloud parameters were fit to the spherically averaged atom-in-material
electron density using radial positions for which this density was between 10^-4 and 10^-2 electrons per cubic bohr.
The polarizabilities, dispersion coefficients, and quantum Drude oscillator (QDO) parameters were fit using the MCLF method.
The magnetic structure of the system was optimized in VASP from the default ferromagnetic initial guess using spin polarization.
The atomic spin moments (ASMs) were computed on this optimized magnetic structure using the DDEC6 partition as inputs
to the method of T. A. Manz and D. S. Sholl, J. Chem. Theory Comput. 7 (2011) 4146-4164 DOI: 10.1021/ct200539n.
The RMSE and RRMSE were computed using a uniform grid with Ewald summation.
