# Supplementary material for: A collection of forcefield precursors for metal–organic frameworks
Source: RSC Adv. 2019 Nov 13;9(63):36492–507. doi: 10.1039/c9ra07327b (PMC9075174; doi:10.1039/c9ra07327b)
Supplement: RA-009-C9RA07327B-s4479 [file RA-009-C9RA07327B-s4479.xyz]

   88
jmolscript: load "" {1 1 1} spacegroup "x,y,z" unitcell [{      8.646300     0.000000     0.000000 }, {      0.000000     9.080500     0.000000 }, {      0.000000    -4.114640    11.153219 }]
Nd     6.475041     0.708467    11.016369     2.117554
Nd     2.151891     4.257393     0.136850     2.117554
H      5.414313    -1.219463     6.485597     0.094392
H      5.102182     0.292428     6.045045     0.094242
H      3.096240     0.266643     7.380085     0.148280
H      3.406642    -1.243928     7.819522     0.151833
H      5.150601    -0.651907     3.571261     0.094610
H      5.364165     6.952201     4.156805     0.090592
H      3.217288     6.372216     3.164168     0.132459
H      3.268301     7.780803     2.407980     0.145132
H      1.345364     2.739052     7.053296     0.141007
H      8.441383     3.133202     7.173750     0.133985
H      3.135148    -0.396125     4.896263     0.101149
H      3.293376    -1.892367     5.449463     0.095350
H      0.558551    -0.286461     4.141190     0.097398
H      7.627766    -0.041388     4.269452     0.092833
H      0.990001     2.003241     4.725619     0.099883
H      8.062675     2.305267     4.775808     0.094871
H      0.710726     0.446071     6.561439     0.103332
H      7.811067     0.865193     6.646203     0.106636
H      7.681373     1.427106     2.418018     0.124163
H      8.216579    -0.015855     1.999772     0.138126
H      7.885426     3.232060     8.788737     0.376918
H      1.091163     6.185323     4.667622     0.094393
H      0.779032     4.673432     5.108174     0.094242
H      7.419390     4.699217     3.773134     0.148280
H      7.729792     6.209788     3.333697     0.151833
H      0.827451     5.617767     7.581958     0.094609
H      1.041015    -1.986341     6.996414     0.090592
H      7.540438    -1.406356     7.989051     0.132460
H      7.591451    -2.814943     8.745239     0.145134
H      5.668514     2.226808     4.099923     0.141006
H      4.118233     1.832658     3.979469     0.133985
H      7.458298     5.361985     6.256956     0.101149
H      7.616526     6.858227     5.703756     0.095350
H      4.881701     5.252321     7.012029     0.097398
H      3.304616     5.007248     6.883767     0.092833
H      5.313151     2.962619     6.427600     0.099884
H      3.739525     2.660593     6.377411     0.094870
H      5.033876     4.519789     4.591780     0.103332
H      3.487917     4.100667     4.507016     0.106637
H      3.358223     3.538754     8.735201     0.124163
H      3.893429     4.981715     9.153447     0.138127
H      3.562276     1.733800     2.364482     0.376919
C      4.632688     6.431258     1.677444     0.697435
C      4.689753    -0.569922     6.302684    -0.166299
C      3.821665    -0.379917     7.569690    -0.348553
C      4.681971    -1.461846     3.893589    -0.153715
C      3.825988     7.055127     2.784959    -0.344920
C      0.453931     1.972581     8.776468     0.682851
C      0.449608     2.402292     7.306474    -0.362163
C      3.792267    -1.092061     5.148326    -0.194614
C      1.132665     1.471602     1.918354     0.665220
C      8.482020     0.381055     4.012928    -0.160557
C      0.103756     1.610878     4.937530    -0.180749
C      0.069170     1.185380     6.410870    -0.137928
C      8.430143     0.790037     2.535127    -0.333731
C      4.662950     0.123961     8.709549     0.710681
C      0.309538    -1.465398     9.475775     0.697436
C      0.366603     5.535782     4.850535    -0.166299
C      8.144815     5.345777     3.583529    -0.348553
C      0.358821    -2.652794     7.259630    -0.153715
C      8.149138    -2.089267     8.368260    -0.344921
C      4.777081     2.993279     2.376751     0.682851
C      4.772758     2.563568     3.846745    -0.362163
C      8.115417     6.057921     6.004893    -0.194614
C      5.455815     3.494258     9.234865     0.665220
C      4.158870     4.584805     7.140291    -0.160557
C      4.426906     3.354982     6.215689    -0.180749
C      4.392320     3.780480     4.742349    -0.137928
C      4.106992     4.175823     8.618092    -0.333731
C      0.339800     4.841899     2.443670     0.710681
O      4.060302     0.201085     9.873945    -0.786641
O      8.112823     2.246299     9.476890    -0.541884
O      1.006429     2.097408     0.911218    -0.571671
O      5.844034     6.699971     1.473340    -0.598074
O      5.868244     0.438161     8.650437    -0.615777
O      1.470736     1.346990     9.182445    -0.636349
O      4.057709     5.518969     0.935755    -0.785622
O      2.256684     1.182528     2.576394    -0.611686
O      8.383452     4.764775     1.279274    -0.786641
O      3.789673     2.719561     1.676329    -0.541884
O      5.329579     2.868452    10.242001    -0.571670
O      1.520884    -1.734111     9.679879    -0.598074
O      1.545094     4.527699     2.502782    -0.615776
O      5.793886     3.618870     1.970774    -0.636349
O      8.380859    -0.553109    10.217464    -0.785622
O      6.579834     3.783332     8.576825    -0.611686

The following XYZ coordinates are in angstroms. Other properties are in atomic units.
The sperically averaged electron density of each atom fit to a function of the form exp(a - br)
eigen_1, eigen_2 and eigen_3 are the three eigenvalues of traceless quadrupole moment tensor
  atom number  atomic symbol              X              Y              Z     net charge C6 coefficient C8 coefficient C10 coefficient fluctuating dipole atomic polarizability isotropic forcefield polarizability              a              b squared Pearson coefficient          <r^3>          <r^4>         wp_QDO          m_QDO          q_QDO       dipole_x       dipole_y       dipole_z         dipole            Qxy            Qxz            Qyz     Q(x^2-y^2)  Q(3z^2 - R^2)        eigen_1        eigen_2        eigen_3 static polarizability      alpha(xx)      alpha(xy)      alpha(xz)      alpha(yy)      alpha(yz)      alpha(zz) atomic spin moment
            1             Nd       6.475041       0.708467      11.016369       2.117554     150.975426 0.37422617E+04  0.13381808E+06                                18.229694                           16.145963       2.598297       2.470816                    0.999296      84.367540     202.918251       0.655693       0.261231      -1.346620       0.061375      -0.001824       0.024638       0.066161       0.035422       0.023872      -0.018127      -0.033011      -0.288908      -0.104212       0.016947       0.087265             19.961749      22.761668      -3.815182       0.648132      14.545394      -1.009390      22.578183          -0.000152
            2             Nd       2.151891       4.257393       0.136850       2.117554     150.975399 0.37422607E+04  0.13381803E+06                                18.229692                           16.145960       2.598297       2.470816                    0.999296      84.367535     202.918230       0.655693       0.261231      -1.346620       0.061375       0.001824      -0.024638       0.066161      -0.035422      -0.023872      -0.018127      -0.033011      -0.288909      -0.104212       0.016947       0.087265             19.961746      22.761666       3.815182      -0.648133      14.545393      -1.009392      22.578179          -0.000152
            3              H       5.414313      -1.219463       6.485597       0.094392       0.996278 0.76612311E+01  0.74960917E+02                                 1.687454                            1.644701      -0.950966       2.406585                    0.996013       3.792751      10.862106       0.472784       1.324057      -0.697686       0.016562      -0.022785       0.008061       0.029299      -0.008260       0.002302      -0.003549       0.000110       0.005153      -0.009200      -0.000385       0.009586              1.707703       1.886062      -0.400930       0.112330       1.784854      -0.048761       1.452192           0.000012
            4              H       5.102182       0.292428       6.045045       0.094242       0.983918 0.75930814E+01  0.74170742E+02                                 1.677210                            1.640801      -1.056652       2.361953                    0.994408       3.790337      10.866456       0.471592       1.329612      -0.696557       0.007229       0.027875      -0.007405       0.029733       0.006340      -0.004043      -0.002856      -0.011117      -0.001801      -0.008984      -0.001452       0.010436              1.694225       1.521871       0.254540      -0.064235       2.081895      -0.164045       1.478908           0.000013
            5              H       3.096240       0.266643       7.380085       0.148280       0.881627 0.66160302E+01  0.62932982E+02                                 1.612233                            1.574459      -1.051959       2.384458                    0.995911       3.627171      10.529001       0.458278       1.405065      -0.681621      -0.016251       0.015565      -0.009221       0.024319      -0.008152       0.003106      -0.002197      -0.001401       0.002999      -0.008754      -0.000592       0.009346              1.632303       1.822700      -0.365684       0.065541       1.687830      -0.050660       1.386379           0.000011
            6              H       3.406642      -1.243928       7.819522       0.151833       0.910210 0.69234841E+01  0.66564450E+02                                 1.644338                            1.609484      -1.091564       2.371373                    0.995552       3.617818      10.534665       0.454055       1.403071      -0.682326      -0.006547      -0.025856       0.003879       0.026953       0.000335       0.000116      -0.003708      -0.015663      -0.003532      -0.007257      -0.002433       0.009690              1.656717       1.565205       0.277176      -0.098915       1.951567      -0.101267       1.453380           0.000006
            7              H       5.150601      -0.651907       3.571261       0.094610       1.023856 0.79380829E+01  0.77856446E+02                                 1.682108                            1.646832      -0.797144       2.480454                    0.997461       3.641035      10.221666       0.487431       1.281192      -0.708019       0.007373       0.025353      -0.016132       0.030942       0.008234      -0.001600      -0.006237      -0.011659       0.010371      -0.011972      -0.000701       0.012673              1.695426       1.581421       0.290909      -0.080520       2.043355      -0.130392       1.461502           0.000010
            8              H       5.364165       6.952201       4.156805       0.090592       0.990384 0.76705266E+01  0.75264109E+02                                 1.694691                            1.657150      -1.100221       2.339054                    0.993862       3.868177      11.185496       0.464958       1.342548      -0.693521       0.014638      -0.023391       0.005820       0.028201      -0.008451       0.004016       0.000046      -0.002098      -0.004112      -0.009089      -0.000756       0.009845              1.710621       1.806161      -0.376995       0.136180       1.833131      -0.090478       1.492572           0.000008
            9              H       3.217288       6.372216       3.164168       0.132459       0.984409 0.76484971E+01  0.75600738E+02                                 1.740707                            1.695299      -1.325783       2.241848                    0.993615       3.936459      11.729489       0.439753       1.409119      -0.679681      -0.009619      -0.015734       0.014557       0.023494       0.001760      -0.001599      -0.000641      -0.003719      -0.001867      -0.002984      -0.000278       0.003263              1.758880       1.784556       0.381068      -0.185439       1.887687      -0.153657       1.604396           0.000007
           10              H       3.268301       7.780803       2.407980       0.145132       1.010731 0.77998442E+01  0.76192732E+02                                 1.675886                            1.639320      -0.968239       2.415027                    0.998759       3.476422       9.751323       0.485295       1.292031      -0.706275      -0.008700       0.022203      -0.004906       0.024346       0.001767       0.004418      -0.003560       0.002850       0.013930      -0.007017      -0.000564       0.007581              1.682763       1.605748      -0.356038       0.141732       1.917460      -0.173635       1.525081           0.000011
           11              H       1.345364       2.739052       7.053296       0.141007       0.876670 0.64890513E+01  0.61226471E+02                                 1.589111                            1.546501      -0.984731       2.417988                    0.996532       3.535263      10.112190       0.469675       1.382135      -0.686670       0.022903       0.003831      -0.010294       0.025400       0.005713      -0.001139       0.000520       0.007500      -0.010780      -0.005556      -0.003121       0.008677              1.608430       2.005556       0.248458      -0.159394       1.454822      -0.064469       1.364913           0.000015
           12              H       8.441383       3.133202       7.173750       0.133985       0.932600 0.70741330E+01  0.68554564E+02                                 1.681908                            1.634131      -1.246584       2.288716                    0.992916       3.794510      11.185951       0.446489       1.415572      -0.679079      -0.020012       0.016709      -0.012849       0.029065      -0.003658       0.003676       0.000383      -0.009078      -0.001242      -0.007468       0.001296       0.006172              1.705076       1.716901      -0.369860      -0.039057       1.882707      -0.064790       1.515620           0.000010
           13              H       3.135148      -0.396125       4.896263       0.101149       0.973379 0.74160478E+01  0.71870047E+02                                 1.652837                            1.612090      -0.876797       2.442178                    0.997088       3.703547      10.506091       0.480943       1.314127      -0.700014      -0.014018       0.023711      -0.009141       0.029022      -0.008382       0.000617       0.003962      -0.006318      -0.002076      -0.009521      -0.000595       0.010116              1.673969       1.733026      -0.366418       0.120056       1.828664      -0.129589       1.460217           0.000014
           14              H       3.293376      -1.892367       5.449463       0.095350       0.969859 0.74653932E+01  0.72591553E+02                                 1.657005                            1.623861      -0.913828       2.421140                    0.996453       3.780829      10.803135       0.475550       1.324575      -0.697443      -0.005940      -0.022743       0.008361       0.024948       0.004924      -0.002090       0.000010      -0.010791       0.004190      -0.008394       0.001678       0.006716              1.671834       1.591410       0.303008      -0.105482       1.933461      -0.139930       1.490629           0.000010
           15              H       0.558551      -0.286461       4.141190       0.097398       0.995052 0.76823473E+01  0.74927815E+02                                 1.662539                            1.629310      -0.832119       2.461205                    0.997329       3.688941      10.415027       0.484632       1.295820      -0.704185       0.024670      -0.016463      -0.002266       0.029745      -0.009736       0.003586       0.003667      -0.009812       0.004050      -0.013278       0.002856       0.010421              1.673714       1.783163      -0.356646       0.053234       1.836802      -0.091742       1.401178           0.000014
           16              H       7.627766      -0.041388       4.269452       0.092833       0.968533 0.72687410E+01  0.69878439E+02                                 1.628519                            1.581036      -0.767425       2.489079                    0.997865       3.647676      10.204805       0.494045       1.289601      -0.705448      -0.025186      -0.008277       0.005154       0.027007       0.005763      -0.004232       0.001208       0.007698       0.003684      -0.008570       0.000619       0.007951              1.649934       1.963983       0.330144      -0.165657       1.581467      -0.100046       1.404351           0.000011
           17              H       0.990001       2.003241       4.725619       0.099883       0.985838 0.77110695E+01  0.75434204E+02                                 1.662889                            1.641538      -0.902460       2.428137                    0.997195       3.738520      10.642619       0.477787       1.310444      -0.700759       0.028319       0.005819      -0.006998       0.029746       0.007358       0.003405      -0.002415       0.013358      -0.002935      -0.010789      -0.000046       0.010835              1.668883       1.966547       0.264194      -0.183418       1.539777      -0.051202       1.500324           0.000017
           18              H       8.062675       2.305267       4.775808       0.094871       0.920933 0.69837132E+01  0.66280224E+02                                 1.559940                            1.539196      -0.584166       2.576524                    0.999471       3.523881       9.704106       0.507313       1.272133      -0.709887      -0.020020       0.016584      -0.004054       0.026311      -0.009231      -0.000028       0.000181      -0.004680       0.003611      -0.010125       0.001201       0.008924              1.566768       1.655912      -0.326130       0.105793       1.697594      -0.077509       1.346797           0.000014
           19              H       0.710726       0.446071       6.561439       0.103332       0.902984 0.68308251E+01  0.64813353E+02                                 1.571935                            1.547843      -0.778133       2.495975                    0.997782       3.572114      10.007135       0.490798       1.315261      -0.700281       0.020342      -0.020498       0.001730       0.028930      -0.005138       0.001174      -0.000733      -0.006496      -0.003643      -0.005579      -0.001289       0.006867              1.581203       1.615304      -0.336819       0.090317       1.771789      -0.092372       1.356516           0.000009
           20              H       7.811067       0.865193       6.646203       0.106636       0.913979 0.69525006E+01  0.66351669E+02                                 1.592646                            1.568238      -0.849743       2.465307                    0.997378       3.602829      10.168478       0.483817       1.326520      -0.697821      -0.030150      -0.004758       0.006166       0.031140       0.002598      -0.000670       0.002026       0.005955       0.000195      -0.004900       0.000979       0.003921              1.601191       1.946509       0.230302      -0.178969       1.452212      -0.064259       1.404854           0.000013
           21              H       7.681373       1.427106       2.418018       0.124163       1.034142 0.81792309E+01  0.81235094E+02                                 1.725921                            1.697747      -1.029180       2.379306                    0.996963       3.688677      10.594729       0.466670       1.321493      -0.699003      -0.017958       0.017300       0.002265       0.025038      -0.002588      -0.001330      -0.003018       0.000665       0.000339      -0.004754       0.001518       0.003236              1.724591       1.905634      -0.389647       0.045358       1.780968      -0.078587       1.487171           0.000011
           22              H       8.216579      -0.015855       1.999772       0.138126       0.987738 0.74535681E+01  0.71317746E+02                                 1.595703                            1.560283      -0.718584       2.533544                    0.999753       3.269704       8.803758       0.522636       1.224824      -0.722499      -0.007118      -0.025399      -0.008355       0.027669       0.000011       0.000191       0.002628      -0.015434       0.011508      -0.009638       0.002014       0.007624              1.599752       1.357852       0.151088       0.065430       1.854361       0.314219       1.587042           0.000010
           23              H       7.885426       3.232060       8.788737       0.376918       0.899370 0.64098768E+01  0.60607187E+02                                 1.621945                            1.531260      -1.442515       2.233280                    0.998495       3.279683       9.551264       0.472228       1.371764      -0.684410       0.015745       0.015455      -0.009719       0.024108       0.016670      -0.000112       0.002169      -0.004025      -0.005102      -0.016103      -0.001662       0.017765              1.666698       1.835035      -0.422651      -0.004270       1.724799      -0.147379       1.440261           0.000002
           24              H       1.091163       6.185323       4.667622       0.094393       0.996277 0.76612250E+01  0.74960843E+02                                 1.687453                            1.644700      -0.950964       2.406586                    0.996013       3.792749      10.862099       0.472785       1.324056      -0.697686       0.016562       0.022785      -0.008061       0.029299       0.008260      -0.002302      -0.003549       0.000110       0.005153      -0.009200      -0.000385       0.009586              1.707702       1.886061       0.400929      -0.112330       1.784853      -0.048761       1.452191           0.000012
           25              H       0.779032       4.673432       5.108174       0.094242       0.983918 0.75930876E+01  0.74170810E+02                                 1.677210                            1.640801      -1.056652       2.361953                    0.994408       3.790338      10.866456       0.471592       1.329611      -0.696558       0.007229      -0.027875       0.007405       0.029733      -0.006340       0.004043      -0.002856      -0.011117      -0.001801      -0.008984      -0.001452       0.010436              1.694225       1.521871      -0.254539       0.064235       2.081895      -0.164045       1.478908           0.000013
           26              H       7.419390       4.699217       3.773134       0.148280       0.881627 0.66160344E+01  0.62933028E+02                                 1.612233                            1.574459      -1.051959       2.384458                    0.995911       3.627172      10.529003       0.458278       1.405064      -0.681621      -0.016251      -0.015565       0.009221       0.024319       0.008152      -0.003106      -0.002197      -0.001401       0.002999      -0.008754      -0.000592       0.009346              1.632303       1.822700       0.365684      -0.065541       1.687830      -0.050660       1.386379           0.000011
           27              H       7.729792       6.209788       3.333697       0.151833       0.910210 0.69234780E+01  0.66564376E+02                                 1.644338                            1.609483      -1.091563       2.371373                    0.995552       3.617816      10.534657       0.454055       1.403071      -0.682326      -0.006547       0.025856      -0.003879       0.026953      -0.000335      -0.000116      -0.003708      -0.015663      -0.003532      -0.007257      -0.002433       0.009690              1.656717       1.565204      -0.277176       0.098915       1.951566      -0.101267       1.453379           0.000006
           28              H       0.827451       5.617767       7.581958       0.094609       1.023857 0.79380871E+01  0.77856499E+02                                 1.682109                            1.646833      -0.797144       2.480454                    0.997461       3.641036      10.221670       0.487431       1.281192      -0.708019       0.007373      -0.025353       0.016132       0.030942      -0.008234       0.001600      -0.006237      -0.011659       0.010371      -0.011972      -0.000701       0.012673              1.695427       1.581421      -0.290909       0.080520       2.043356      -0.130392       1.461502           0.000010
           29              H       1.041015      -1.986341       6.996414       0.090592       0.990384 0.76705247E+01  0.75264080E+02                                 1.694690                            1.657150      -1.100221       2.339054                    0.993862       3.868176      11.185490       0.464958       1.342548      -0.693521       0.014638       0.023391      -0.005820       0.028201       0.008451      -0.004016       0.000046      -0.002098      -0.004112      -0.009089      -0.000756       0.009845              1.710621       1.806160       0.376995      -0.136180       1.833130      -0.090478       1.492571           0.000009
           30              H       7.540438      -1.406356       7.989051       0.132460       0.984409 0.76484965E+01  0.75600725E+02                                 1.740707                            1.695298      -1.325783       2.241848                    0.993615       3.936458      11.729483       0.439753       1.409118      -0.679682      -0.009619       0.015734      -0.014557       0.023494      -0.001760       0.001599      -0.000641      -0.003719      -0.001867      -0.002984      -0.000278       0.003262              1.758879       1.784555      -0.381067       0.185439       1.887686      -0.153657       1.604395           0.000007
           31              H       7.591451      -2.814943       8.745239       0.145134       1.010729 0.77998254E+01  0.76192500E+02                                 1.675883                            1.639318      -0.968237       2.415028                    0.998759       3.476418       9.751308       0.485295       1.292031      -0.706275      -0.008700      -0.022203       0.004906       0.024346      -0.001767      -0.004418      -0.003560       0.002850       0.013930      -0.007017      -0.000564       0.007581              1.682760       1.605746       0.356037      -0.141731       1.917456      -0.173635       1.525079           0.000011
           32              H       5.668514       2.226808       4.099923       0.141006       0.876671 0.64890555E+01  0.61226526E+02                                 1.589113                            1.546502      -0.984732       2.417987                    0.996532       3.535265      10.112200       0.469675       1.382136      -0.686670       0.022903      -0.003831       0.010294       0.025400      -0.005713       0.001139       0.000520       0.007500      -0.010780      -0.005556      -0.003121       0.008677              1.608432       2.005558      -0.248458       0.159394       1.454823      -0.064470       1.364914           0.000015
           33              H       4.118233       1.832658       3.979469       0.133985       0.932600 0.70741337E+01  0.68554568E+02                                 1.681907                            1.634131      -1.246584       2.288716                    0.992916       3.794510      11.185949       0.446489       1.415571      -0.679079      -0.020012      -0.016709       0.012849       0.029065       0.003658      -0.003676       0.000383      -0.009078      -0.001242      -0.007468       0.001296       0.006172              1.705076       1.716901       0.369860       0.039057       1.882707      -0.064790       1.515620           0.000010
           34              H       7.458298       5.361985       6.256956       0.101149       0.973380 0.74160524E+01  0.71870101E+02                                 1.652837                            1.612090      -0.876796       2.442178                    0.997088       3.703548      10.506094       0.480943       1.314126      -0.700014      -0.014018      -0.023711       0.009141       0.029022       0.008382      -0.000617       0.003962      -0.006319      -0.002076      -0.009521      -0.000595       0.010116              1.673970       1.733027       0.366418      -0.120056       1.828665      -0.129590       1.460217           0.000014
           35              H       7.616526       6.858227       5.703756       0.095350       0.969859 0.74653907E+01  0.72591520E+02                                 1.657005                            1.623861      -0.913827       2.421141                    0.996453       3.780828      10.803131       0.475550       1.324575      -0.697443      -0.005940       0.022743      -0.008361       0.024948      -0.004924       0.002090       0.000010      -0.010791       0.004190      -0.008394       0.001678       0.006716              1.671833       1.591410      -0.303007       0.105482       1.933461      -0.139930       1.490629           0.000010
           36              H       4.881701       5.252321       7.012029       0.097398       0.995052 0.76823470E+01  0.74927814E+02                                 1.662539                            1.629310      -0.832119       2.461205                    0.997329       3.688941      10.415029       0.484632       1.295820      -0.704184       0.024670       0.016463       0.002266       0.029745       0.009736      -0.003586       0.003667      -0.009812       0.004050      -0.013278       0.002856       0.010421              1.673715       1.783163       0.356646      -0.053234       1.836802      -0.091742       1.401179           0.000013
           37              H       3.304616       5.007248       6.883767       0.092833       0.968532 0.72687364E+01  0.69878385E+02                                 1.628518                            1.581036      -0.767425       2.489079                    0.997865       3.647675      10.204802       0.494045       1.289602      -0.705448      -0.025186       0.008277      -0.005154       0.027007      -0.005763       0.004232       0.001208       0.007698       0.003684      -0.008570       0.000619       0.007951              1.649933       1.963982      -0.330144       0.165657       1.581467      -0.100046       1.404351           0.000011
           38              H       5.313151       2.962619       6.427600       0.099884       0.985838 0.77110659E+01  0.75434152E+02                                 1.662888                            1.641537      -0.902458       2.428138                    0.997195       3.738518      10.642609       0.477787       1.310443      -0.700759       0.028319      -0.005819       0.006998       0.029746      -0.007358      -0.003405      -0.002415       0.013358      -0.002935      -0.010789      -0.000046       0.010835              1.668881       1.966546      -0.264194       0.183418       1.539776      -0.051202       1.500323           0.000017
           39              H       3.739525       2.660593       6.377411       0.094870       0.920932 0.69837065E+01  0.66280153E+02                                 1.559940                            1.539196      -0.584166       2.576524                    0.999471       3.523880       9.704106       0.507312       1.272135      -0.709887      -0.020020      -0.016584       0.004054       0.026311       0.009231       0.000028       0.000181      -0.004680       0.003611      -0.010125       0.001201       0.008924              1.566768       1.655912       0.326130      -0.105793       1.697594      -0.077509       1.346797           0.000014
           40              H       5.033876       4.519789       4.591780       0.103332       0.902984 0.68308250E+01  0.64813353E+02                                 1.571935                            1.547843      -0.778134       2.495975                    0.997782       3.572114      10.007135       0.490798       1.315261      -0.700281       0.020342       0.020498      -0.001730       0.028930       0.005138      -0.001174      -0.000733      -0.006496      -0.003643      -0.005579      -0.001289       0.006867              1.581203       1.615304       0.336819      -0.090317       1.771789      -0.092372       1.356516           0.000009
           41              H       3.487917       4.100667       4.507016       0.106637       0.913979 0.69524993E+01  0.66351651E+02                                 1.592645                            1.568237      -0.849742       2.465308                    0.997378       3.602828      10.168474       0.483817       1.326520      -0.697821      -0.030150       0.004758      -0.006166       0.031140      -0.002598       0.000670       0.002026       0.005955       0.000195      -0.004900       0.000979       0.003921              1.601191       1.946508      -0.230302       0.178969       1.452212      -0.064259       1.404853           0.000013
           42              H       3.358223       3.538754       8.735201       0.124163       1.034142 0.81792262E+01  0.81235038E+02                                 1.725920                            1.697747      -1.029180       2.379306                    0.996963       3.688677      10.594729       0.466670       1.321493      -0.699003      -0.017958      -0.017300      -0.002265       0.025038       0.002588       0.001330      -0.003018       0.000665       0.000339      -0.004754       0.001518       0.003236              1.724591       1.905634       0.389647      -0.045358       1.780968      -0.078588       1.487170           0.000011
           43              H       3.893429       4.981715       9.153447       0.138127       0.987737 0.74535548E+01  0.71317590E+02                                 1.595701                            1.560282      -0.718582       2.533545                    0.999753       3.269701       8.803749       0.522636       1.224824      -0.722499      -0.007118       0.025399       0.008355       0.027669      -0.000011      -0.000191       0.002628      -0.015435       0.011508      -0.009638       0.002014       0.007624              1.599751       1.357851      -0.151087      -0.065430       1.854359       0.314218       1.587041           0.000010
           44              H       3.562276       1.733800       2.364482       0.376919       0.899368 0.64098614E+01  0.60607006E+02                                 1.621943                            1.531258      -1.442515       2.233281                    0.998495       3.279679       9.551250       0.472229       1.371764      -0.684410       0.015745      -0.015455       0.009719       0.024108      -0.016670       0.000112       0.002169      -0.004025      -0.005101      -0.016103      -0.001662       0.017765              1.666696       1.835032       0.422650       0.004270       1.724797      -0.147379       1.440259           0.000003
           45              C       4.632688       6.431258       1.677444       0.697435      20.400419 0.23979693E+03  0.49397764E+04                                 7.067599                            5.614191      -0.223949       1.998464                    0.999541      21.704322      61.662400       0.603227       0.492904      -1.003471       0.009000      -0.011754      -0.046138       0.048455      -0.012741       0.036556      -0.077876      -0.106012       0.081918      -0.081663      -0.036179       0.117842              7.888786       7.791576       0.302676      -1.652048       6.676398       3.134416       9.198383           0.000004
           46              C       4.689753      -0.569922       6.302684      -0.166299      28.478630 0.46864873E+03  0.11280911E+05                                 8.250657                            7.266415      -0.168907       1.928111                    0.998869      30.093096      88.928316       0.602262       0.422498      -1.055255      -0.093289      -0.014792       0.022178       0.097023      -0.002245      -0.013511       0.016118      -0.004576       0.145120      -0.028926      -0.025287       0.054213              8.877628       7.486699       0.140706       0.150565       7.634573       1.881474      11.511612           0.000001
           47              C       3.821665      -0.379917       7.569690      -0.348553      31.717433 0.51106067E+03  0.12520458E+05                                 8.706683                            7.465015      -0.192498       1.923683                    0.996343      31.069617      91.411598       0.611418       0.408903      -1.068227       0.038300      -0.014821      -0.063174       0.075349      -0.015346      -0.026837       0.005092      -0.013926       0.092118      -0.038678      -0.005466       0.044144              9.490017       8.559986       0.324513       0.165466       7.568680       2.140713      12.341386           0.000002
           48              C       4.681971      -1.461846       3.893589      -0.153715      28.169163 0.45958422E+03  0.11020266E+05                                 8.238380                            7.228117      -0.168903       1.930809                    0.998907      29.947823      88.629092       0.599187       0.426301      -1.051801      -0.097405      -0.016665      -0.018351       0.100510       0.004539       0.006527       0.019918      -0.013481       0.135164      -0.030658      -0.021043       0.051700              8.925166       7.242437      -0.005767       0.019928       8.337036       2.617785      11.196025          -0.000003
           49              C       3.825988       7.055127       2.784959      -0.344920      30.848859 0.48375530E+03  0.11702502E+05                                 8.534513                            7.233047      -0.159143       1.932683                    0.996841      30.950025      90.803834       0.624317       0.405553      -1.069276       0.053299       0.038970       0.064376       0.092215       0.016923       0.017275       0.003950      -0.019674       0.038723      -0.030272       0.003524       0.026748              9.411472       7.601983      -0.258267      -0.510314       8.913229       3.246807      11.719204           0.000004
           50              C       0.453931       1.972581       8.776468       0.682851      19.897929 0.22863138E+03  0.46476826E+04                                 6.867517                            5.456622      -0.122781       2.036990                    0.999391      21.348341      59.984947       0.616967       0.488364      -1.007154      -0.012282      -0.041946       0.040142       0.059344       0.064554       0.009211       0.057613      -0.095427      -0.148893      -0.079459      -0.043697       0.123156              7.551309       9.169357      -2.556146      -0.280441       5.540577      -1.130942       7.943994           0.000006
           51              C       0.449608       2.402292       7.306474      -0.362163      30.623450 0.52943439E+03  0.13049378E+05                                 8.400133                            7.544743      -0.114794       1.945578                    0.998215      31.258440      91.413732       0.616340       0.403188      -1.074971      -0.018365      -0.078933      -0.074805       0.110288      -0.000740       0.014507       0.013726      -0.001080      -0.022322      -0.022884       0.004482       0.018403              8.811590       7.234054       0.093946      -0.067441       8.342486       0.211107      10.858229           0.000009
           52              C       3.792267      -1.092061       5.148326      -0.194614      28.827568 0.47646654E+03  0.11487925E+05                                 8.272718                            7.294366      -0.096313       1.958121                    0.997738      29.914014      87.753402       0.606629       0.418768      -1.060239       0.078984       0.006059      -0.002801       0.079265      -0.003209       0.004080       0.028132      -0.018090       0.150445      -0.036187      -0.024383       0.060569              8.930485       7.341218      -0.007000       0.064189       7.952429       2.151940      11.497807          -0.000003
           53              C       1.132665       1.471602       1.918354       0.665220      20.782994 0.24330055E+03  0.49883878E+04                                 6.939099                            5.556226       0.037828       2.085565                    0.999332      21.379093      58.967251       0.627829       0.475826      -1.020834       0.048042       0.008803      -0.013150       0.050581      -0.017490      -0.003533       0.073313      -0.053110       0.017926      -0.061696      -0.028904       0.090601              7.603759       8.218507       0.432399       0.499826       6.022591      -3.004742       8.570180           0.000004
           54              C       8.482020       0.381055       4.012928      -0.160557      27.097310 0.46178976E+03  0.11059259E+05                                 7.939313                            7.210958      -0.072008       1.961439                    0.999191      29.751802      87.291647       0.605691       0.422253      -1.056901       0.012228       0.085658      -0.049045       0.099459       0.004785       0.006253       0.019358      -0.031416       0.144607      -0.040667      -0.014101       0.054768              8.257771       6.674737       0.501437      -0.153292       8.192423       0.086246       9.906155           0.000000
           55              C       0.103756       1.610878       4.937530      -0.180749      27.012067 0.46242843E+03  0.11063665E+05                                 7.892972                            7.195992      -0.065383       1.970600                    0.998627      29.519979      86.193823       0.609654       0.419921      -1.059773      -0.011189      -0.071412       0.020247       0.075066      -0.004498       0.008090       0.012172      -0.018179       0.160767      -0.038237      -0.017946       0.056183              8.215772       6.257956       0.242518       0.041355       7.581673       0.594346      10.807687           0.000001
           56              C       0.069170       1.185380       6.410870      -0.137928      25.736140 0.43486944E+03  0.10236142E+05                                 7.622104                            6.959676       0.108666       2.038855                    0.998221      28.532005      82.381329       0.622986       0.417686      -1.062180       0.025716       0.093301      -0.013823       0.097763       0.010707       0.008900       0.037939      -0.046053       0.080244      -0.038775      -0.020266       0.059041              7.935109       6.159630       0.292717       0.214799       7.353693       0.473666      10.292005           0.000001
           57              C       8.430143       0.790037       2.535127      -0.333731      29.867868 0.51075937E+03  0.12441498E+05                                 8.206223                            7.362260       0.061982       1.996058                    0.998861      30.941265      89.130976       0.631848       0.397958      -1.081525       0.014956      -0.016312       0.080237       0.083233      -0.012788       0.013745      -0.012413      -0.033147       0.122383      -0.042382      -0.004927       0.047309              8.598393       8.089825       1.077990      -1.193023       7.748772      -1.366302       9.956581           0.000005
           58              C       4.662950       0.123961       8.709549       0.710681      20.152821 0.22952003E+03  0.46800316E+04                                 6.997912                            5.499098      -0.036686       2.067098                    0.999818      21.363891      60.531712       0.607973       0.494076      -1.002136       0.004568       0.027755       0.027285       0.039187      -0.047829      -0.020927      -0.025162      -0.159166      -0.152250      -0.087879      -0.032427       0.120306              7.800372       9.023118       1.322172       0.444580       4.686222       1.640860       9.691776           0.000007
           59              C       0.309538      -1.465398       9.475775       0.697436      20.400417 0.23979689E+03  0.49397756E+04                                 7.067599                            5.614191      -0.223950       1.998464                    0.999541      21.704320      61.662398       0.603226       0.492904      -1.003471       0.009000       0.011754       0.046138       0.048455       0.012741      -0.036556      -0.077876      -0.106013       0.081919      -0.081663      -0.036179       0.117842              7.888786       7.791575      -0.302676       1.652048       6.676399       3.134416       9.198384           0.000004
           60              C       0.366603       5.535782       4.850535      -0.166299      28.478635 0.46864882E+03  0.11280914E+05                                 8.250659                            7.266416      -0.168908       1.928111                    0.998869      30.093100      88.928334       0.602261       0.422498      -1.055255      -0.093289       0.014792      -0.022178       0.097023       0.002245       0.013511       0.016118      -0.004577       0.145120      -0.028926      -0.025287       0.054213              8.877630       7.486700      -0.140706      -0.150565       7.634574       1.881474      11.511615           0.000001
           61              C       8.144815       5.345777       3.583529      -0.348553      31.717441 0.51106084E+03  0.12520464E+05                                 8.706685                            7.465017      -0.192498       1.923683                    0.996343      31.069623      91.411625       0.611418       0.408903      -1.068227       0.038300       0.014821       0.063174       0.075349       0.015346       0.026836       0.005092      -0.013926       0.092118      -0.038678      -0.005466       0.044144              9.490020       8.559987      -0.324513      -0.165466       7.568681       2.140714      12.341390           0.000001
           62              C       0.358821      -2.652794       7.259630      -0.153715      28.169165 0.45958423E+03  0.11020267E+05                                 8.238380                            7.228117      -0.168904       1.930809                    0.998907      29.947825      88.629100       0.599187       0.426301      -1.051801      -0.097405       0.016665       0.018350       0.100510      -0.004539      -0.006527       0.019918      -0.013481       0.135164      -0.030658      -0.021043       0.051700              8.925167       7.242436       0.005766      -0.019927       8.337038       2.617786      11.196026          -0.000003
           63              C       8.149138      -2.089267       8.368260      -0.344921      30.848881 0.48375572E+03  0.11702515E+05                                 8.534519                            7.233051      -0.159143       1.932683                    0.996841      30.950037      90.803880       0.624316       0.405554      -1.069276       0.053299      -0.038970      -0.064376       0.092215      -0.016923      -0.017275       0.003950      -0.019675       0.038724      -0.030272       0.003524       0.026748              9.411478       7.601986       0.258266       0.510314       8.913234       3.246812      11.719214           0.000003
           64              C       4.777081       2.993279       2.376751       0.682851      19.897926 0.22863134E+03  0.46476814E+04                                 6.867516                            5.456622      -0.122780       2.036990                    0.999391      21.348338      59.984934       0.616968       0.488364      -1.007154      -0.012282       0.041946      -0.040142       0.059344      -0.064554      -0.009211       0.057612      -0.095427      -0.148893      -0.079459      -0.043697       0.123156              7.551308       9.169355       2.556145       0.280441       5.540575      -1.130941       7.943993           0.000006
           65              C       4.772758       2.563568       3.846745      -0.362163      30.623447 0.52943432E+03  0.13049376E+05                                 8.400133                            7.544742      -0.114794       1.945578                    0.998215      31.258439      91.413728       0.616340       0.403188      -1.074971      -0.018365       0.078933       0.074805       0.110288       0.000740      -0.014507       0.013726      -0.001080      -0.022322      -0.022884       0.004482       0.018403              8.811589       7.234054      -0.093946       0.067442       8.342485       0.211107      10.858228           0.000010
           66              C       8.115417       6.057921       6.004893      -0.194614      28.827569 0.47646653E+03  0.11487925E+05                                 8.272719                            7.294366      -0.096313       1.958121                    0.997738      29.914015      87.753410       0.606629       0.418769      -1.060239       0.078984      -0.006059       0.002801       0.079265       0.003209      -0.004080       0.028132      -0.018090       0.150445      -0.036187      -0.024383       0.060569              8.930486       7.341219       0.007000      -0.064189       7.952430       2.151941      11.497809          -0.000003
           67              C       5.455815       3.494258       9.234865       0.665220      20.782998 0.24330067E+03  0.49883907E+04                                 6.939099                            5.556227       0.037828       2.085565                    0.999332      21.379095      58.967254       0.627829       0.475826      -1.020834       0.048042      -0.008803       0.013150       0.050581       0.017490       0.003533       0.073313      -0.053110       0.017926      -0.061697      -0.028904       0.090601              7.603759       8.218507      -0.432397      -0.499828       6.022590      -3.004741       8.570180           0.000005
           68              C       4.158870       4.584805       7.140291      -0.160557      27.097312 0.46178985E+03  0.11059262E+05                                 7.939314                            7.210959      -0.072008       1.961439                    0.999191      29.751805      87.291663       0.605691       0.422253      -1.056901       0.012228      -0.085658       0.049045       0.099459      -0.004785      -0.006253       0.019358      -0.031416       0.144607      -0.040667      -0.014101       0.054768              8.257772       6.674738      -0.501437       0.153289       8.192424       0.086247       9.906155          -0.000000
           69              C       4.426906       3.354982       6.215689      -0.180749      27.012066 0.46242842E+03  0.11063665E+05                                 7.892971                            7.195992      -0.065382       1.970600                    0.998627      29.519977      86.193813       0.609654       0.419921      -1.059773      -0.011189       0.071412      -0.020247       0.075066       0.004498      -0.008090       0.012172      -0.018179       0.160767      -0.038237      -0.017946       0.056183              8.215772       6.257956      -0.242518      -0.041356       7.581673       0.594346      10.807686           0.000000
           70              C       4.392320       3.780480       4.742349      -0.137928      25.736144 0.43486953E+03  0.10236145E+05                                 7.622105                            6.959677       0.108666       2.038855                    0.998221      28.532008      82.381341       0.622986       0.417687      -1.062180       0.025716      -0.093302       0.013823       0.097763      -0.010707      -0.008900       0.037939      -0.046053       0.080244      -0.038775      -0.020266       0.059041              7.935110       6.159631      -0.292717      -0.214800       7.353694       0.473666      10.292006           0.000001
           71              C       4.106992       4.175823       8.618092      -0.333731      29.867856 0.51075931E+03  0.12441496E+05                                 8.206221                            7.362260       0.061983       1.996058                    0.998861      30.941269      89.130992       0.631848       0.397958      -1.081525       0.014956       0.016312      -0.080237       0.083233       0.012788      -0.013745      -0.012413      -0.033147       0.122383      -0.042382      -0.004927       0.047309              8.598389       8.089820      -1.077985       1.193019       7.748771      -1.366299       9.956577           0.000005
           72              C       0.339800       4.841899       2.443670       0.710681      20.152819 0.22952001E+03  0.46800310E+04                                 6.997911                            5.499098      -0.036686       2.067098                    0.999818      21.363889      60.531704       0.607973       0.494076      -1.002136       0.004568      -0.027754      -0.027285       0.039187       0.047829       0.020927      -0.025162      -0.159166      -0.152250      -0.087879      -0.032427       0.120306              7.800371       9.023117      -1.322172      -0.444580       4.686221       1.640859       9.691775           0.000007
           73              O       4.060302       0.201085       9.873945      -0.786641      53.646992 0.86311267E+03  0.23385654E+05                                11.359670                            9.180077      -0.161683       1.935873                    0.997050      32.544092      91.201770       0.617401       0.366148      -1.131929      -0.005677       0.043281      -0.069288       0.081892      -0.036199      -0.044620       0.007603      -0.122680       0.080043      -0.098299       0.028935       0.069364             12.823319      12.677285       0.092208      -4.898168       7.162237       1.615704      18.630434           0.000010
           74              O       8.112823       2.246299       9.476890      -0.541884      33.156242 0.52036693E+03  0.12465633E+05                                 8.214772                            7.098036      -0.034677       2.044166                    0.996962      27.477024      73.204519       0.704212       0.363076      -1.130503       0.001579      -0.015734      -0.010914       0.019214      -0.014422      -0.006977       0.057055      -0.029162      -0.215621      -0.094358       0.016825       0.077533              8.779245      11.047750      -2.253193      -2.532831       7.335014      -0.729011       7.954971           0.000014
           75              O       1.006429       2.097408       0.911218      -0.571671      38.240330 0.56250162E+03  0.13693260E+05                                 9.049841                            7.436422       0.145403       2.098548                    0.995803      27.754801      73.718617       0.682476       0.368668      -1.130023      -0.035038      -0.051807      -0.024293       0.067096      -0.044584       0.017773       0.047069      -0.081311       0.117194      -0.090277       0.010439       0.079838             10.008334       6.175143      -0.226734       1.015537       9.034046      -5.115420      14.815812           0.000015
           76              O       5.844034       6.699971       1.473340      -0.598074      32.890283 0.55743389E+03  0.13489708E+05                                 8.038660                            7.275241       0.545925       2.221336                    0.997042      27.913485      73.041264       0.710828       0.356068      -1.144074      -0.031424       0.052106      -0.003723       0.060961      -0.009705       0.011740      -0.086190       0.052726      -0.045622      -0.103203       0.028344       0.074860              8.358876      10.939774       0.750065      -1.136170       6.198342       0.431955       7.938512           0.000010
           77              O       5.868244       0.438161       8.650437      -0.615777      37.580508 0.62653226E+03  0.15601548E+05                                 8.827577                            7.752415       0.347568       2.158351                    0.995289      28.210160      74.726981       0.683786       0.359718      -1.141877      -0.012187       0.017424      -0.058019       0.061793      -0.000080       0.002597      -0.024956      -0.008305      -0.296128      -0.102740       0.045227       0.057514              9.411890      14.319359       1.589655       0.261467       6.452772       0.501308       7.463539           0.000018
           78              O       1.470736       1.346990       9.182445      -0.636349      40.076719 0.63833917E+03  0.15988726E+05                                 9.262554                            7.853932       0.320118       2.138816                    0.995237      28.821288      76.864137       0.674823       0.362371      -1.138440      -0.010772      -0.003946      -0.061325       0.062389       0.007863       0.044383       0.022845       0.004252      -0.271825      -0.106265       0.037439       0.068826             10.080097      13.370218      -3.720440       2.890037       8.518790      -2.459650       8.351283           0.000014
           79              O       4.057709       5.518969       0.935755      -0.785622      52.386733 0.88598618E+03  0.24153713E+05                                11.156038                            9.295697      -0.117768       1.945369                    0.997714      32.710009      91.835473       0.614301       0.365736      -1.132677       0.038480       0.055166       0.015590       0.069044       0.021982       0.051528      -0.018189      -0.147342       0.139850      -0.117748       0.047557       0.070190             12.355455      10.885955       3.596518       2.039100      12.502564       4.595924      13.677846           0.000010
           80              O       2.256684       1.182528       2.576394      -0.611686      35.255813 0.56740401E+03  0.13697162E+05                                 8.299840                            7.184277       0.842823       2.323496                    0.997442      27.437476      70.109580       0.743812       0.341118      -1.164413      -0.019109       0.034359      -0.037822       0.054555      -0.015402       0.036832       0.007447       0.066881      -0.077989      -0.047730      -0.015705       0.063436              8.829083      13.007893       0.238055       2.151311       6.757828      -1.177223       6.721529           0.000015
           81              O       8.383452       4.764775       1.279274      -0.786641      53.646983 0.86311249E+03  0.23385648E+05                                11.359669                            9.180076      -0.161682       1.935873                    0.997050      32.544089      91.201758       0.617402       0.366148      -1.131929      -0.005677      -0.043281       0.069288       0.081892       0.036199       0.044620       0.007603      -0.122680       0.080043      -0.098299       0.028935       0.069364             12.823317      12.677283      -0.092208       4.898167       7.162236       1.615704      18.630433           0.000010
           82              O       3.789673       2.719561       1.676329      -0.541884      33.156243 0.52036695E+03  0.12465634E+05                                 8.214773                            7.098037      -0.034678       2.044166                    0.996962      27.477022      73.204517       0.704212       0.363076      -1.130503       0.001579       0.015734       0.010914       0.019214       0.014422       0.006977       0.057056      -0.029162      -0.215621      -0.094358       0.016825       0.077533              8.779246      11.047752       2.253193       2.532832       7.335014      -0.729011       7.954972           0.000014
           83              O       5.329579       2.868452      10.242001      -0.571670      38.240291 0.56250100E+03  0.13693241E+05                                 9.049835                            7.436418       0.145404       2.098549                    0.995803      27.754788      73.718566       0.682476       0.368668      -1.130023      -0.035038       0.051807       0.024293       0.067096       0.044585      -0.017773       0.047069      -0.081311       0.117194      -0.090277       0.010439       0.079838             10.008325       6.175139       0.226734      -1.015537       9.034038      -5.115414      14.815799           0.000016
           84              O       1.520884      -1.734111       9.679879      -0.598074      32.890264 0.55743347E+03  0.13489695E+05                                 8.038657                            7.275237       0.545925       2.221336                    0.997042      27.913477      73.041230       0.710828       0.356068      -1.144075      -0.031424      -0.052106       0.003723       0.060961       0.009705      -0.011740      -0.086190       0.052726      -0.045622      -0.103203       0.028344       0.074859              8.358872      10.939769      -0.750065       1.136170       6.198340       0.431954       7.938509           0.000010
           85              O       1.545094       4.527699       2.502782      -0.615776      37.580494 0.62653198E+03  0.15601540E+05                                 8.827575                            7.752413       0.347568       2.158351                    0.995289      28.210154      74.726959       0.683786       0.359718      -1.141877      -0.012187      -0.017424       0.058019       0.061793       0.000080      -0.002597      -0.024956      -0.008305      -0.296128      -0.102740       0.045227       0.057514              9.411887      14.319355      -1.589654      -0.261467       6.452771       0.501307       7.463536           0.000018
           86              O       5.793886       3.618870       1.970774      -0.636349      40.076714 0.63833909E+03  0.15988724E+05                                 9.262553                            7.853931       0.320119       2.138816                    0.995237      28.821287      76.864131       0.674823       0.362371      -1.138440      -0.010772       0.003946       0.061325       0.062389      -0.007864      -0.044383       0.022845       0.004252      -0.271825      -0.106265       0.037439       0.068826             10.080096      13.370216       3.720439      -2.890036       8.518789      -2.459649       8.351282           0.000014
           87              O       8.380859      -0.553109      10.217464      -0.785622      52.386737 0.88598626E+03  0.24153716E+05                                11.156038                            9.295697      -0.117769       1.945369                    0.997714      32.710010      91.835477       0.614301       0.365736      -1.132677       0.038480      -0.055167      -0.015590       0.069044      -0.021982      -0.051528      -0.018189      -0.147342       0.139850      -0.117748       0.047557       0.070191             12.355456      10.885956      -3.596518      -2.039100      12.502565       4.595924      13.677848           0.000010
           88              O       6.579834       3.783332       8.576825      -0.611686      35.255819 0.56740411E+03  0.13697165E+05                                 8.299841                            7.184278       0.842823       2.323496                    0.997442      27.437479      70.109591       0.743811       0.341118      -1.164413      -0.019109      -0.034359       0.037822       0.054555       0.015402      -0.036832       0.007448       0.066881      -0.077989      -0.047730      -0.015705       0.063436              8.829084      13.007894      -0.238056      -2.151311       6.757829      -1.177223       6.721529           0.000015

******************************************************
Auxiliary information for the entire system
The total spin magnetic moment of the unit cell is   0.000445
The total net atomic charge of the unit cell is   0.000005
Accuracy of reproducing the electrostatic potential in the unit cell:
  The inner radius (bohr) =    5.0000
  The outer radius (bohr) =   12.0000
  Valid grid points have density less than (e/(bohr^3)) =    0.0001
  The number of valid grid points were=          904
  The rms potential error without charges in kcal/mol is=      5.36381
  The rms potential error with partial charges in kcal/mol is=      1.82150
  The RRMSE value at monopole order=      0.33959
  The rms potential error with partial charges and cloud penetration in kcal/mol is=      1.82277
  The RRMSE value at monopole order with cloud penetration is=      0.33983
  The rms potential error with partial charges and atomic dipoles in kcal/mol is=      0.55739
  The RRMSE value at dipole order=      0.10392
  The rms potential error with partial charges, atomic dipoles and cloud penetration in kcal/mol is=      0.55528
  The RRMSE value at dipole order with cloud penetration=      0.10352

******************************************************
The electron densities and ab initio electrostatic potential were computed in VASP using the PBE functional and
projector augmented wave method. See the main text of the journal article for a description of computational details.
The atomic charges, dipoles, and quadrupoles were computed with the DDEC6 method as described in
(a) T. A. Manz and N. Gabaldon Limas, RSC Adv. 6 (2016) 47771-47801 DOI: 10.1039/c6ra04656h
(b) N. Gabaldon Limas and T. A. Manz, RSC Adv. 8 (2018) 2678-2707 DOI: 10.1039/c7ra11829e.
For each atom in the material, the electron cloud parameters were fit to the spherically averaged atom-in-material
electron density using radial positions for which this density was between 10^-4 and 10^-2 electrons per cubic bohr.
The polarizabilities, dispersion coefficients, and quantum Drude oscillator (QDO) parameters were fit using the MCLF method.
The magnetic structure of the system was optimized in VASP from the default ferromagnetic initial guess using spin polarization.
The atomic spin moments (ASMs) were computed on this optimized magnetic structure using the DDEC6 partition as inputs
to the method of T. A. Manz and D. S. Sholl, J. Chem. Theory Comput. 7 (2011) 4146-4164 DOI: 10.1021/ct200539n.
The RMSE and RRMSE were computed using a uniform grid with Ewald summation.
