# Supplementary material for: A collection of forcefield precursors for metal–organic frameworks
Source: RSC Adv. 2019 Nov 13;9(63):36492–507. doi: 10.1039/c9ra07327b (PMC9075174; doi:10.1039/c9ra07327b)
Supplement: RA-009-C9RA07327B-s4480 [file RA-009-C9RA07327B-s4480.xyz]

  736
jmolscript: load "" {1 1 1} spacegroup "x,y,z" unitcell [{     10.128700     0.000000     0.000000 }, {      0.000000    41.041000     0.000000 }, {      0.000000     0.000000    40.382200 }]
Zn     0.732305    38.607269    32.035603     0.977616
Zn     3.000020    24.889725    11.713261     0.900601
Zn     2.391082    21.976635    10.782047     0.910255
Zn     4.411251     2.745643    13.514711     0.971458
Zn     9.396395     2.433731    11.844503     0.977629
Zn     7.128680    16.151275    31.904361     0.900603
Zn     7.737618    19.064365    30.973147     0.910249
Zn     5.717449    38.295357    33.705811     0.971469
Zn     4.332045    18.086769    32.035603     0.977632
Zn     2.064330     4.369225    11.713261     0.900610
Zn     2.673268     1.456135    10.782047     0.910240
Zn     0.653099    23.266143    13.514711     0.971469
Zn     5.796655    22.954231    11.844503     0.977625
Zn     8.064370    36.671775    31.904361     0.900601
Zn     7.455432    39.584865    30.973147     0.910251
Zn     9.475601    17.774857    33.705811     0.971465
H      6.632273    27.870943    36.315712     0.112246
H      4.567031    28.576848    39.679550     0.113247
H      7.208596    25.580855    39.558403     0.114599
H      5.808809    24.649225     0.670345     0.106946
H      5.238564    24.021297     2.798486     0.112534
H      4.386740    27.850423     3.662666     0.114969
H      4.991423    28.437309     1.518371     0.110513
H      4.008939    23.459036     4.486462     0.109261
H      3.412359    22.814692     6.622681     0.113129
H      3.854983    26.615088     7.830109     0.115736
H      4.509297    27.234808     5.714081     0.114458
H      4.663253    30.760230    38.787103     0.113054
H      3.674692    32.602970    37.652363     0.123303
H      3.629113    30.349819    34.276411     0.113824
H      4.727064    28.658930    35.411151     0.110681
H      1.673261    31.585154    33.888742     0.108201
H      0.560117    33.296563    32.802461     0.115966
H      2.510905    36.005269    35.027520     0.126250
H      3.615946    34.322588    36.158222     0.114536
H      9.267760    25.281256    38.629613     0.105524
H      7.311909    26.052827    35.201164     0.111094
H      7.045524    36.505970    20.687801     0.114713
H      4.472834    33.407374    20.853368     0.118438
H      6.894606    33.842409    17.683365     0.112156
H      8.464555    37.560723    19.654017     0.103590
H      9.920049    38.820682    18.462742     0.106527
H      9.506798    36.399263    15.385618     0.102469
H      8.024969    35.085951    16.560740     0.110173
H      1.880900    39.198259    17.505684     0.105850
H      3.261441    40.597757    16.306332     0.111794
H      1.252920    39.731792    12.934419     0.117130
H      9.949422    38.287149    14.129732     0.115325
H      6.772049    31.589258    17.663174     0.104282
H      5.965804    29.586457    16.851492     0.097345
H      2.315421    30.497567    18.252754     0.099778
H      3.134833    32.360829    19.225965     0.105824
H      6.994880    36.033998    22.997663     0.099076
H      6.315244    36.813777    25.065232     0.102796
H      2.578767    35.681045    24.197014     0.101469
H      3.223965    35.044910    22.125407     0.104816
H      5.722716    36.735799    27.092418     0.097384
H      5.103852    37.412976    29.196331     0.118540
H      1.321795    37.601764    27.956597     0.107594
H      2.015611    37.060023    25.832493     0.096257
H      1.601347    29.245817    16.496129     0.101261
H      0.768768    27.337410    15.551185     0.106132
H      4.471821    25.769644    15.583491     0.116655
H      5.244641    27.575448    16.653619     0.105388
H      1.884951    20.930910     8.003752     0.100420
H      0.124583    20.175756     6.679216     0.121176
H      8.303508    19.359040     7.785688     0.109897
H      7.916592    19.991071     9.917868     0.131338
H      9.639484    20.947326    11.149525     0.092766
H      0.618864    23.943319    37.498911     0.107758
H      8.775506    24.682057    34.062386     0.110685
H      0.907532    21.764042    36.275330     0.116859
H      2.295163    20.463043    35.128476     0.112935
H      0.985523    24.485061    33.307239     0.112191
H      2.396450    23.081458    32.120002     0.105398
H      0.029373    25.880455    11.779488     0.089505
H      3.352600    27.710883    12.017743     0.082458
H      8.962887    27.813486    11.795641     0.122538
H      2.206031    29.795766    12.276189     0.123878
H      9.998040    29.680851    12.389259     0.092900
H      3.496427    13.170057    16.124612     0.112244
H      5.561669    12.464152    19.488450     0.113246
H      2.920104    15.460145    19.367303     0.114598
H      4.319891    16.391775    20.861445     0.106946
H      4.890136    17.019703    22.989586     0.112533
H      5.741960    13.190577    23.853766     0.114968
H      5.137277    12.603691    21.709471     0.110512
H      6.119761    17.581964    24.677562     0.109261
H      6.716341    18.226308    26.813781     0.113128
H      6.273717    14.425911    28.021209     0.115736
H      5.619403    13.806192    25.905181     0.114457
H      5.465447    10.280771    18.596003     0.113054
H      6.454008     8.438030    17.461263     0.123304
H      6.499587    10.691180    14.085311     0.113824
H      5.401636    12.382070    15.220051     0.110681
H      8.455439     9.455846    13.697642     0.108200
H      9.568583     7.744437    12.611361     0.115967
H      7.617795     5.035731    14.836420     0.126251
H      6.512754     6.718412    15.967122     0.114536
H      0.860940    15.759744    18.438513     0.105524
H      2.816791    14.988173    15.010064     0.111092
H      3.083176     4.535031     0.496701     0.114714
H      5.655866     7.633626     0.662268     0.118437
H      3.234094     7.198591    37.874465     0.112156
H      1.664145     3.480277    39.845117     0.103589
H      0.208651     2.220318    38.653842     0.106525
H      0.621902     4.641737    35.576718     0.102466
H      2.103731     5.955049    36.751840     0.110170
H      8.247800     1.842741    37.696784     0.105849
H      6.867259     0.443243    36.497432     0.111794
H      8.875780     1.309208    33.125519     0.117129
H      0.179278     2.753851    34.320832     0.115324
H      3.356651     9.451742    37.854274     0.104283
H      4.162896    11.454543    37.042592     0.097346
H      7.813279    10.543433    38.443854     0.099779
H      6.993867     8.680172    39.417065     0.105826
H      3.133820     5.007002     2.806563     0.099075
H      3.813456     4.227223     4.874132     0.102796
H      7.549933     5.359955     4.005914     0.101468
H      6.904735     5.996090     1.934307     0.104815
H      4.405985     4.305201     6.901318     0.097382
H      5.024848     3.628024     9.005231     0.118540
H      8.806905     3.439236     7.765497     0.107593
H      8.113089     3.980977     5.641393     0.096254
H      8.527353    11.795183    36.687229     0.101262
H      9.359932    13.703590    35.742285     0.106133
H      5.656879    15.271356    35.774591     0.116656
H      4.884059    13.465552    36.844719     0.105389
H      8.243749    20.110090    28.194852     0.100420
H     10.004117    20.865244    26.870316     0.121176
H      1.825192    21.681960    27.976788     0.109897
H      2.212108    21.049929    30.108968     0.131339
H      0.489216    20.093674    31.340625     0.092766
H      9.509836    17.097681    17.307811     0.107758
H      1.353194    16.358943    13.871286     0.110684
H      9.221168    19.276958    16.084230     0.116859
H      7.833537    20.577957    14.937376     0.112935
H      9.143177    16.555939    13.116139     0.112191
H      7.732250    17.959542    11.928902     0.105398
H     -0.029373    15.160545    31.970588     0.089505
H      6.776100    13.330117    32.208843     0.082458
H      1.165813    13.227514    31.986741     0.122539
H      7.922669    11.245234    32.467289     0.123877
H      0.130660    11.360149    32.580359     0.092900
H      8.560777     7.350443    36.315712     0.112244
H      0.497319     8.056348    39.679550     0.113245
H      7.984454     5.060355    39.558403     0.114598
H      9.384241     4.128725     0.670345     0.106946
H      9.954486     3.500797     2.798486     0.112533
H      0.677610     7.329923     3.662666     0.114968
H      0.072927     7.916809     1.518371     0.110511
H      1.055411     2.938536     4.486462     0.109261
H      1.651991     2.294192     6.622681     0.113129
H      1.209367     6.094588     7.830109     0.115737
H      0.555053     6.714308     5.714081     0.114457
H      0.401097    10.239730    38.787103     0.113054
H      1.389658    12.082470    37.652363     0.123303
H      1.435237     9.829320    34.276411     0.113824
H      0.337286     8.138430    35.411151     0.110681
H      3.391089    11.064654    33.888742     0.108200
H      4.504233    12.776063    32.802461     0.115966
H      2.553445    15.484769    35.027520     0.126251
H      1.448404    13.802088    36.158222     0.114536
H      5.925290     4.760756    38.629613     0.105523
H      7.881141     5.532327    35.201164     0.111092
H      8.147526    15.985470    20.687801     0.114713
H      0.591516    12.886874    20.853368     0.118438
H      8.298444    13.321909    17.683365     0.112155
H      6.728495    17.040223    19.654017     0.103590
H      5.273001    18.300182    18.462742     0.106527
H      5.686252    15.878763    15.385618     0.102468
H      7.168081    14.565451    16.560740     0.110172
H      3.183450    18.677759    17.505684     0.105850
H      1.802909    20.077257    16.306332     0.111795
H      3.811430    19.211292    12.934419     0.117130
H      5.243628    17.766649    14.129732     0.115325
H      8.421001    11.068758    17.663174     0.104282
H      9.227246     9.065957    16.851492     0.097345
H      2.748929     9.977067    18.252754     0.099778
H      1.929517    11.840329    19.225965     0.105825
H      8.198170    15.513498    22.997663     0.099075
H      8.877806    16.293277    25.065232     0.102796
H      2.485583    15.160545    24.197014     0.101468
H      1.840385    14.524410    22.125407     0.104815
H      9.470335    16.215299    27.092418     0.097382
H     10.089198    16.892476    29.196331     0.118539
H      3.742555    17.081264    27.956597     0.107593
H      3.048739    16.539523    25.832493     0.096255
H      3.463003     8.725317    16.496129     0.101262
H      4.295582     6.816910    15.551185     0.106133
H      0.592529     5.249144    15.583491     0.116657
H      9.948409     7.054948    16.653619     0.105389
H      3.179399     0.410410     8.003752     0.100419
H      4.939767    40.696256     6.679216     0.121175
H      6.889542    39.879540     7.785688     0.109897
H      7.276458    40.511571     9.917868     0.131338
H      5.553566     0.426826    11.149525     0.092766
H      4.445486     3.422819    37.498911     0.107757
H      6.417544     4.161557    34.062386     0.110683
H      4.156818     1.243542    36.275330     0.116859
H      2.769187    40.983543    35.128476     0.112935
H      4.078827     3.964561    33.307239     0.112191
H      2.667900     2.560958    32.120002     0.105399
H      5.034977     5.359955    11.779488     0.089506
H      1.711750     7.190383    12.017743     0.082457
H      6.230163     7.292986    11.795641     0.122538
H      2.858319     9.275266    12.276189     0.123877
H      5.195010     9.160351    12.389259     0.092900
H      1.567923    33.690557    16.124612     0.112245
H      9.631381    32.984652    19.488450     0.113246
H      2.144246    35.980645    19.367303     0.114598
H      0.744459    36.912275    20.861445     0.106946
H      0.174214    37.540203    22.989586     0.112534
H      9.451090    33.711077    23.853766     0.114969
H     10.055773    33.124191    21.709471     0.110513
H      9.073289    38.102464    24.677562     0.109261
H      8.476709    38.746808    26.813781     0.113129
H      8.919333    34.946412    28.021209     0.115737
H      9.573647    34.326692    25.905181     0.114459
H      9.727603    30.801271    18.596003     0.113054
H      8.739042    28.958530    17.461263     0.123303
H      8.693463    31.211680    14.085311     0.113824
H      9.791414    32.902570    15.220051     0.110681
H      6.737611    29.976346    13.697642     0.108200
H      5.624467    28.264937    12.611361     0.115967
H      7.575255    25.556231    14.836420     0.126251
H      8.680296    27.238912    15.967122     0.114536
H      4.203410    36.280244    18.438513     0.105523
H      2.247559    35.508673    15.010064     0.111093
H      1.981174    25.055531     0.496701     0.114713
H      9.537184    28.154126     0.662268     0.118439
H      1.830256    27.719091    37.874465     0.112157
H      3.400205    24.000777    39.845117     0.103592
H      4.855699    22.740818    38.653842     0.106529
H      4.442448    25.162237    35.576718     0.102471
H      2.960619    26.475549    36.751840     0.110174
H      6.945250    22.363241    37.696784     0.105852
H      8.325791    20.963743    36.497432     0.111795
H      6.317270    21.829708    33.125519     0.117131
H      4.885072    23.274351    34.320832     0.115327
H      1.707699    29.972242    37.854274     0.104280
H      0.901454    31.975043    37.042592     0.097344
H      7.379771    31.063933    38.443854     0.099777
H      8.199183    29.200672    39.417065     0.105823
H      1.930530    25.527502     2.806563     0.099075
H      1.250894    24.747723     4.874132     0.102796
H      7.643117    25.880455     4.005914     0.101469
H      8.288315    26.516590     1.934307     0.104816
H      0.658366    24.825701     6.901318     0.097383
H      0.039502    24.148524     9.005231     0.118540
H      6.386145    23.959736     7.765497     0.107593
H      7.079961    24.501477     5.641393     0.096255
H      6.665697    32.315683    36.687229     0.101259
H      5.833118    34.224090    35.742285     0.106131
H      9.536171    35.791856    35.774591     0.116653
H      0.180291    33.986052    36.844719     0.105387
H      6.949301    40.630590    28.194852     0.100420
H      5.188933     0.344744    26.870316     0.121177
H      3.239158     1.161460    27.976788     0.109898
H      2.852242     0.529429    30.108968     0.131338
H      4.575134    40.614174    31.340625     0.092767
H      5.683214    37.618181    17.307811     0.107757
H      3.711156    36.879443    13.871286     0.110685
H      5.971882    39.797458    16.084230     0.116858
H      7.359513     0.057457    14.937376     0.112935
H      6.049873    37.076439    13.116139     0.112191
H      7.460800    38.480042    11.928902     0.105399
H      5.093723    35.681045    31.970588     0.089504
H      8.416950    33.850617    32.208843     0.082457
H      3.898537    33.748014    31.986741     0.122538
H      7.270381    31.765734    32.467289     0.123878
H      4.933690    31.880649    32.580359     0.092900
C      7.117437    26.599083    37.827218     0.096861
C      6.449956    27.674357    37.217851    -0.211228
C      5.517103    28.464396    37.912021     0.087892
C      5.221345    28.094206    39.207482    -0.214738
C      5.845273    27.049302    39.832194     0.086909
C      6.786229    26.305229    39.132371    -0.203851
C      5.447215    26.616730     0.850853     0.071917
C      5.513051    25.307933     1.274058    -0.129616
C      5.160573    24.924199     2.550136    -0.143183
C      4.701743    25.826691     3.459947     0.055682
C      4.662241    27.187610     3.057336    -0.139537
C      5.029912    27.533586     1.769952    -0.135274
C      4.323942    25.408483     4.876958     0.074964
C      3.988682    24.102148     5.172960    -0.148482
C      3.624049    23.713490     6.445807    -0.098964
C      3.570367    24.669745     7.479591    -0.028641
C      3.895498    25.961305     7.158553    -0.084080
C      4.278363    26.340114     5.888936    -0.144388
C      4.831390    29.563064    37.200486     0.074955
C      4.483975    30.695385    37.866389    -0.141266
C      3.850932    31.798567    37.198467    -0.138876
C      3.507569    31.643021    35.868682     0.071469
C      3.845867    30.456116    35.185819    -0.150759
C      4.501194    29.446918    35.871104    -0.133654
C      2.777290    32.742920    35.148667     0.055171
C      1.849501    32.476975    34.129824    -0.155977
C      1.190122    33.498075    33.470786    -0.106099
C      2.351884    35.108113    34.802591    -0.084529
C      3.008224    34.105071    35.476570    -0.153784
C      9.159383    25.153618    37.702841    -0.136521
C      8.116127    25.769644    37.058745     0.067411
C      7.994583    25.609584    35.667174    -0.141570
C      3.205734    24.244150     8.861874     0.617550
C      7.104270    35.367903    19.021631     0.086933
C      6.662659    35.747121    20.284383    -0.210951
C      5.656879    35.035881    20.989860     0.093313
C      5.139302    33.891658    20.400684    -0.210778
C      5.581927    33.441438    19.150855     0.094839
C      6.566436    34.163349    18.504336    -0.200339
C      8.080677    36.168612    18.247505     0.070518
C      8.671180    37.307500    18.774089    -0.139290
C      9.535158    38.064296    18.058516    -0.136176
C      9.859277    37.765518    16.787688     0.084142
C      9.288018    36.643457    16.264739    -0.132421
C      8.401757    35.845209    16.965370    -0.132309
C      0.682674    38.623685    15.980448     0.067372
C      1.733021    39.310301    16.582143    -0.147680
C      2.563574    40.147948    15.865763    -0.089463
C      2.386322    40.329759    14.534361    -0.027610
C      1.361297    39.625086    13.861594    -0.093641
C      0.500358    38.760762    14.575147    -0.155993
C      5.032951    32.222110    18.566120     0.078069
C      5.873633    31.354503    17.812185    -0.148819
C      5.376314    30.170470    17.296504    -0.143262
C      4.006914    29.801512    17.414016     0.069511
C      3.229030    30.692101    18.144934    -0.131220
C      3.714194    31.826885    18.714727    -0.135436
C      5.234512    35.502927    22.306723     0.071474
C      6.082284    35.987211    23.220169    -0.143307
C      5.684226    36.427992    24.488170    -0.145464
C      4.356354    36.295840    24.902895     0.070883
C      3.484273    35.774208    23.960778    -0.136695
C      3.863086    35.388833    22.721045    -0.144046
C      3.948167    36.751805    26.258122     0.082558
C      4.814171    36.907761    27.259600    -0.145827
C      4.453589    37.306269    28.525178    -0.099795
C      3.118627    37.546359    28.796143    -0.017725
C      2.232365    37.433496    27.795068    -0.099555
C      2.645616    37.080543    26.530702    -0.150355
C      3.514659    28.602704    16.768305     0.080845
C      2.173619    28.513645    16.354791    -0.150806
C      1.684403    27.390353    15.754308    -0.113652
C      3.871189    26.458722    15.796305    -0.089837
C      4.332045    27.536459    16.429498    -0.135714
C      3.152051     0.281952    13.703296     0.648534
C      1.042243    20.770440     8.388191     0.064553
C      0.026335    20.257838     7.612449    -0.141943
C      8.950732    19.851532     8.258160    -0.024728
C      8.748158    20.161802     9.512431    -0.117514
C      9.781286    20.750330    10.240118     0.125234
C      2.529136    26.315489    15.438923    -0.019986
C      1.453468    34.794970    33.788998    -0.016541
C      9.934229    24.145652    35.644156     0.064561
C     10.047670    24.356192    37.026439    -0.138322
C      0.802193    23.303490    34.895067     0.086850
C      0.728254    35.909644    33.059696     0.579436
C      8.880844    24.799024    34.988350    -0.136687
C      2.024727    25.139254    14.684583     0.567371
C      2.687144    37.944046    30.149754     0.558116
C      2.529136    21.610139    33.481286    -0.025994
C      1.217470    22.043532    35.434169    -0.140336
C      2.030804    21.281400    34.746864    -0.089439
C      1.248869    23.662189    33.681582    -0.157685
C      2.101705    22.818796    32.972066    -0.105744
C      0.488203    26.694708    11.876809     0.096571
C      2.412656    27.716219    12.041972     0.111108
C      3.454900    20.737196    32.707563     0.561166
C      9.891688    27.825798    11.936978    -0.112594
C      1.742136    28.984796    12.191386    -0.165348
C      0.369698    28.909280    12.191386    -0.030454
C      3.011263    14.441917    17.636118     0.096864
C      3.678744    13.366643    17.026751    -0.211227
C      4.611597    12.576604    17.720921     0.087888
C      4.907355    12.946794    19.016382    -0.214737
C      4.283427    13.991698    19.641094     0.086910
C      3.342471    14.735771    18.941271    -0.203838
C      4.681485    14.424270    21.041953     0.071917
C      4.615649    15.733067    21.465158    -0.129609
C      4.968127    16.116801    22.741236    -0.143179
C      5.426957    15.214309    23.651047     0.055683
C      5.466459    13.853390    23.248436    -0.139543
C      5.098788    13.507414    21.961052    -0.135279
C      5.804758    15.632517    25.068058     0.074966
C      6.140018    16.938852    25.364060    -0.148478
C      6.504651    17.327510    26.636907    -0.098962
C      6.558333    16.371255    27.670691    -0.028641
C      6.233202    15.079695    27.349653    -0.084084
C      5.850337    14.700886    26.080036    -0.144391
C      5.297310    11.477936    17.009386     0.074959
C      5.644725    10.345615    17.675289    -0.141268
C      6.277768     9.242433    17.007367    -0.138885
C      6.621131     9.397979    15.677582     0.071467
C      6.282833    10.584884    14.994719    -0.150759
C      5.627506    11.594082    15.680004    -0.133648
C      7.351410     8.298080    14.957567     0.055173
C      8.279199     8.564025    13.938724    -0.155971
C      8.938578     7.542925    13.279686    -0.106100
C      7.776816     5.932887    14.611491    -0.084533
C      7.120476     6.935929    15.285470    -0.153786
C      0.969317    15.887382    17.511741    -0.136517
C      2.012573    15.271356    16.867645     0.067418
C      2.134117    15.431416    15.476074    -0.141572
C      6.922966    16.796850    29.052974     0.617551
C      3.024430     5.673097    39.212731     0.086936
C      3.466041     5.293879     0.093283    -0.210950
C      4.471821     6.005119     0.798760     0.093317
C      4.989398     7.149342     0.209584    -0.210779
C      4.546773     7.599562    39.341955     0.094832
C      3.562264     6.877651    38.695436    -0.200339
C      2.048023     4.872388    38.438605     0.070522
C      1.457520     3.733500    38.965189    -0.139286
C      0.593542     2.976704    38.249616    -0.136169
C      0.269423     3.275482    36.978788     0.084152
C      0.840682     4.397543    36.455839    -0.132416
C      1.726943     5.195791    37.156470    -0.132311
C      9.446026     2.417315    36.171548     0.067381
C      8.395679     1.730699    36.773243    -0.147673
C      7.565126     0.893052    36.056863    -0.089459
C      7.742378     0.711241    34.725461    -0.027608
C      8.767403     1.415915    34.052694    -0.093643
C      9.628342     2.280238    34.766247    -0.155990
C      5.095749     8.818890    38.757220     0.078065
C      4.255067     9.686497    38.003285    -0.148818
C      4.752386    10.870530    37.487604    -0.143267
C      6.121786    11.239488    37.605116     0.069499
C      6.899670    10.348899    38.336034    -0.131225
C      6.414506     9.214115    38.905827    -0.135436
C      4.894188     5.538073     2.115623     0.071475
C      4.046416     5.053789     3.029069    -0.143307
C      4.444474     4.613008     4.297070    -0.145463
C      5.772346     4.745160     4.711795     0.070889
C      6.644427     5.266792     3.769678    -0.136696
C      6.265614     5.652167     2.529945    -0.144047
C      6.180533     4.289195     6.067022     0.082562
C      5.314529     4.133239     7.068500    -0.145824
C      5.675111     3.734731     8.334078    -0.099798
C      7.010073     3.494641     8.605043    -0.017723
C      7.896335     3.607504     7.603968    -0.099557
C      7.483084     3.960457     6.339602    -0.150349
C      6.614041    12.438296    36.959405     0.080840
C      7.955081    12.527355    36.545891    -0.150809
C      8.444297    13.650647    35.945408    -0.113651
C      6.257511    14.582278    35.987405    -0.089839
C      5.796655    13.504541    36.620598    -0.135718
C      6.976649    40.759048    33.894396     0.648535
C      9.086457    20.270560    28.579291     0.064554
C     -0.026335    20.783162    27.803549    -0.141940
C      1.177968    21.189468    28.449260    -0.024727
C      1.380542    20.879198    29.703531    -0.117517
C      0.347414    20.290670    30.431218     0.125229
C      7.599564    14.725511    35.630023    -0.019996
C      8.675232     6.246030    13.597898    -0.016545
C      0.194471    16.895348    15.453056     0.064564
C      0.081030    16.684808    16.835339    -0.138315
C      9.326507    17.737510    14.703967     0.086854
C      9.400446     5.131356    12.868596     0.579436
C      1.247856    16.241976    14.797250    -0.136689
C      8.103973    15.901746    34.875683     0.567371
C      7.441556     3.096954     9.958654     0.558114
C      7.599564    19.430861    13.290186    -0.025995
C      8.911230    18.997468    15.243069    -0.140328
C      8.097896    19.759600    14.555764    -0.089437
C      8.879831    17.378811    13.490482    -0.157688
C      8.026995    18.222204    12.780966    -0.105749
C      9.640497    14.346292    32.067909     0.096570
C      7.716044    13.324781    32.233072     0.111107
C      6.673800    20.303804    12.516463     0.561168
C      0.237012    13.215202    32.128078    -0.112593
C      8.386564    12.056204    32.382486    -0.165348
C      9.759002    12.131720    32.382486    -0.030455
C      8.075613     6.078583    37.827218     0.096867
C      8.743094     7.153857    37.217851    -0.211223
C      9.675947     7.943896    37.912021     0.087885
C      9.971705     7.573706    39.207482    -0.214738
C      9.347777     6.528802    39.832194     0.086910
C      8.406821     5.784729    39.132371    -0.203833
C      9.745835     6.096230     0.850853     0.071918
C      9.679999     4.787433     1.274058    -0.129604
C     10.032477     4.403699     2.550136    -0.143177
C      0.362607     5.306191     3.459947     0.055682
C      0.402109     6.667110     3.057336    -0.139549
C      0.034438     7.013086     1.769952    -0.135280
C      0.740408     4.887983     4.876958     0.074966
C      1.075668     3.581648     5.172960    -0.148474
C      1.440301     3.192990     6.445807    -0.098961
C      1.493983     4.149245     7.479591    -0.028643
C      1.168852     5.440805     7.158553    -0.084089
C      0.785987     5.819614     5.888936    -0.144392
C      0.232960     9.042564    37.200486     0.074960
C      0.580375    10.174885    37.866389    -0.141273
C      1.213418    11.278067    37.198467    -0.138889
C      1.556781    11.122521    35.868682     0.071466
C      1.218483     9.935616    35.185819    -0.150755
C      0.563156     8.926417    35.871104    -0.133645
C      2.287060    12.222420    35.148667     0.055173
C      3.214849    11.956475    34.129824    -0.155970
C      3.874228    12.977575    33.470786    -0.106095
C      2.712466    14.587613    34.802591    -0.084534
C      2.056126    13.584571    35.476570    -0.153790
C      6.033667     4.633118    37.702841    -0.136517
C      7.076923     5.249144    37.058745     0.067421
C      7.198467     5.089084    35.667174    -0.141571
C      1.858616     3.723650     8.861874     0.617548
C      8.088780    14.847403    19.021631     0.086932
C      8.530391    15.226621    20.284383    -0.210952
C      9.536171    14.515381    20.989860     0.093317
C     10.053748    13.371158    20.400684    -0.210779
C      9.611123    12.920938    19.150855     0.094836
C      8.626614    13.642849    18.504336    -0.200338
C      7.112373    15.648112    18.247505     0.070518
C      6.521870    16.787000    18.774089    -0.139289
C      5.657892    17.543796    18.058516    -0.136173
C      5.333773    17.245018    16.787688     0.084143
C      5.905032    16.122957    16.264739    -0.132420
C      6.791293    15.324709    16.965370    -0.132311
C      4.381676    18.103185    15.980448     0.067374
C      3.331329    18.789801    16.582143    -0.147679
C      2.500776    19.627448    15.865763    -0.089462
C      2.678028    19.809259    14.534361    -0.027613
C      3.703053    19.104586    13.861594    -0.093640
C      4.563992    18.240262    14.575147    -0.155993
C      0.031399    11.701610    18.566120     0.078067
C      9.319417    10.834003    17.812185    -0.148819
C      9.816736     9.649970    17.296504    -0.143266
C      1.057436     9.281012    17.414016     0.069506
C      1.835320    10.171601    18.144934    -0.131222
C      1.350156    11.306385    18.714727    -0.135435
C      9.958538    14.982427    22.306723     0.071475
C      9.110766    15.466711    23.220169    -0.143307
C      9.508824    15.907492    24.488170    -0.145462
C      0.707996    15.775340    24.902895     0.070889
C      1.580077    15.253708    23.960778    -0.136695
C      1.201264    14.868333    22.721045    -0.144047
C      1.116183    16.231305    26.258122     0.082562
C      0.250179    16.387261    27.259600    -0.145826
C      0.610761    16.785769    28.525178    -0.099796
C      1.945723    17.025859    28.796143    -0.017722
C      2.831985    16.912996    27.795068    -0.099556
C      2.418734    16.560044    26.530702    -0.150352
C      1.549691     8.082204    16.768305     0.080843
C      2.890731     7.993145    16.354791    -0.150806
C      3.379947     6.869853    15.754308    -0.113653
C      1.193161     5.938222    15.796305    -0.089841
C      0.732305     7.015959    16.429498    -0.135715
C      1.912299    20.802452    13.703296     0.648536
C      4.022107     0.249940     8.388191     0.064556
C      5.038015    40.778338     7.612449    -0.141937
C      6.242318    40.372032     8.258160    -0.024727
C      6.444892    40.682302     9.512431    -0.117518
C      5.411764     0.229830    10.240118     0.125226
C      2.535214     5.794989    15.438923    -0.019993
C      3.610882    14.274470    33.788998    -0.016544
C      5.258821     3.625152    35.644156     0.064568
C      5.145380     3.835692    37.026439    -0.138312
C      4.262157     2.782990    34.895067     0.086857
C      4.336096    15.389144    33.059696     0.579439
C      6.312206     4.278524    34.988350    -0.136687
C      3.039623     4.618754    14.684583     0.567369
C      2.377206    17.423546    30.149754     0.558116
C      2.535214     1.089639    33.481286    -0.025992
C      3.846880     1.523032    35.434169    -0.140324
C      3.033546     0.760900    34.746864    -0.089435
C      3.815481     3.141689    33.681582    -0.157688
C      2.962645     2.298296    32.972066    -0.105750
C      4.576147     6.174208    11.876809     0.096570
C      2.651694     7.195719    12.041972     0.111107
C      1.609450     0.216696    32.707563     0.561159
C      5.301362     7.305298    11.936978    -0.112593
C      3.322214     8.464296    12.191386    -0.165346
C      4.694652     8.388780    12.191386    -0.030454
C      2.053087    34.962417    17.636118     0.096865
C      1.385606    33.887143    17.026751    -0.211226
C      0.452753    33.097104    17.720921     0.087888
C      0.156995    33.467294    19.016382    -0.214737
C      0.780923    34.512198    19.641094     0.086909
C      1.721879    35.256271    18.941271    -0.203842
C      0.382865    34.944770    21.041953     0.071918
C      0.448701    36.253567    21.465158    -0.129610
C      0.096223    36.637301    22.741236    -0.143181
C      9.766093    35.734809    23.651047     0.055679
C      9.726591    34.373890    23.248436    -0.139542
C     -0.034438    34.027914    21.961052    -0.135277
C      9.388292    36.153017    25.068058     0.074963
C      9.053032    37.459352    25.364060    -0.148480
C      8.688399    37.848010    26.636907    -0.098963
C      8.634717    36.891755    27.670691    -0.028641
C      8.959848    35.600195    27.349653    -0.084082
C      9.342713    35.221386    26.080036    -0.144391
C      9.895740    31.998436    17.009386     0.074958
C      9.548325    30.866115    17.675289    -0.141268
C      8.915282    29.762933    17.007367    -0.138881
C      8.571919    29.918479    15.677582     0.071466
C      8.910217    31.105384    14.994719    -0.150758
C      9.565544    32.114582    15.680004    -0.133650
C      7.841640    28.818580    14.957567     0.055172
C      6.913851    29.084525    13.938724    -0.155974
C      6.254472    28.063425    13.279686    -0.106098
C      7.416234    26.453387    14.611491    -0.084531
C      8.072574    27.456429    15.285470    -0.153786
C      4.095033    36.407882    17.511741    -0.136518
C      3.051777    35.791856    16.867645     0.067417
C      2.930233    35.951916    15.476074    -0.141571
C      8.270084    37.317350    29.052974     0.617548
C      2.039920    26.193597    39.212731     0.086926
C      1.598309    25.814379     0.093283    -0.210954
C      0.592529    26.525619     0.798760     0.093313
C      0.074952    27.669842     0.209584    -0.210782
C      0.517577    28.120062    39.341955     0.094843
C      1.502086    27.398151    38.695436    -0.200339
C      3.016327    25.392888    38.438605     0.070510
C      3.606830    24.254000    38.965189    -0.139296
C      4.470808    23.497204    38.249616    -0.136181
C      4.794927    23.795982    36.978788     0.084131
C      4.223668    24.918043    36.455839    -0.132424
C      3.337407    25.716291    37.156470    -0.132309
C      5.747024    22.937815    36.171548     0.067361
C      6.797371    22.251199    36.773243    -0.147692
C      7.627924    21.413552    36.056863    -0.089466
C      7.450672    21.231741    34.725461    -0.027619
C      6.425647    21.936414    34.052694    -0.093631
C      5.564708    22.800738    34.766247    -0.155997
C     -0.031399    29.339390    38.757220     0.078072
C      0.809283    30.206997    38.003285    -0.148819
C      0.311964    31.391030    37.487604    -0.143257
C      9.071264    31.759988    37.605116     0.069522
C      8.293380    30.869399    38.336034    -0.131217
C      8.778544    29.734615    38.905827    -0.135436
C      0.170162    26.058573     2.115623     0.071472
C      1.017934    25.574289     3.029069    -0.143308
C      0.619876    25.133508     4.297070    -0.145465
C      9.420704    25.265660     4.711795     0.070885
C      8.548623    25.787292     3.769678    -0.136695
C      8.927436    26.172667     2.529945    -0.144048
C      9.012517    24.809695     6.067022     0.082558
C      9.878521    24.653739     7.068500    -0.145828
C      9.517939    24.255231     8.334078    -0.099793
C      8.182977    24.015141     8.605043    -0.017724
C      7.296715    24.128004     7.603968    -0.099555
C      7.709966    24.480957     6.339602    -0.150357
C      8.579009    32.958796    36.959405     0.080847
C      7.237969    33.047855    36.545891    -0.150803
C      6.748753    34.171147    35.945408    -0.113655
C      8.935539    35.102778    35.987405    -0.089837
C      9.396395    34.025041    36.620598    -0.135710
C      8.216401    20.238548    33.894396     0.648538
C      6.106593    40.791060    28.579291     0.064552
C      5.090685     0.262662    27.803549    -0.141942
C      3.886382     0.668968    28.449260    -0.024727
C      3.683808     0.358698    29.703531    -0.117515
C      4.716936    40.811170    30.431218     0.125234
C      7.593486    35.246011    35.630023    -0.019972
C      6.517818    26.766530    13.597898    -0.016544
C      4.869879    37.415848    15.453056     0.064568
C      4.983320    37.205308    16.835339    -0.138317
C      5.866543    38.258010    14.703967     0.086857
C      5.792604    25.651856    12.868596     0.579440
C      3.816494    36.762476    14.797250    -0.136689
C      7.089077    36.422246    34.875683     0.567367
C      7.751494    23.617454     9.958654     0.558118
C      7.593486    39.951361    13.290186    -0.025993
C      6.281820    39.517968    15.243069    -0.140328
C      7.095154    40.280100    14.555764    -0.089441
C      6.313219    37.899311    13.490482    -0.157682
C      7.166055    38.742704    12.780966    -0.105749
C      5.552553    34.866792    32.067909     0.096572
C      7.477006    33.845281    32.233072     0.111110
C      8.519250    40.824304    12.516463     0.561156
C      4.827338    33.735702    32.128078    -0.112597
C      6.806486    32.576704    32.382486    -0.165350
C      5.434048    32.652220    32.382486    -0.030455
N      0.844734    21.047466     9.694151    -0.217829
N      1.835320    26.658592    11.945862    -0.195398
N      9.283966    19.993534    29.885251    -0.217825
N      8.293380    14.382408    32.136962    -0.195397
N      4.219616     0.526966     9.694151    -0.217821
N      3.229030     6.138092    11.945862    -0.195400
N      5.909084    40.514034    29.885251    -0.217830
N      6.899670    34.902908    32.136962    -0.195392
O      2.893770    23.052319     9.086399    -0.565811
O      3.238145    25.142127     9.742206    -0.538122
O      8.919333    38.575257    32.122021    -0.644427
O      3.460977    37.840623    31.131849    -0.495095
O      3.120652     0.228188    12.505964    -0.575260
O      3.756735     1.131500    14.377678    -0.565099
O      1.213418    23.569436    11.667225    -0.672185
O      9.867380    35.612507    32.354622    -0.544830
O      0.807257    24.854019    14.720927    -0.539396
O      1.189109    37.104758    33.241012    -0.540575
O      2.877564    24.460846    14.018681    -0.547127
O      1.442327    38.293305    30.283823    -0.549590
O      4.045403    21.165665    31.694777    -0.535996
O      3.546058    19.501452    33.095232    -0.546983
O      7.234930    17.988681    29.277499    -0.565805
O      6.890555    15.898873    29.933306    -0.538123
O      1.209367     2.465743    11.930921    -0.644462
O      6.667723     3.200377    10.940749    -0.495082
O      7.008048    40.812812    32.697064    -0.575271
O      6.371965    39.909500    34.568778    -0.565100
O      8.915282    17.471564    31.858325    -0.672138
O      0.261320     5.428493    12.163522    -0.544834
O      9.321443    16.186981    34.912027    -0.539399
O      8.939591     3.936242    13.049912    -0.540578
O      7.251136    16.580154    34.209781    -0.547141
O      8.686373     2.747695    10.092723    -0.549599
O      6.083297    19.875335    11.503677    -0.536017
O      6.582642    21.539548    12.904132    -0.546978
O      2.170580     2.531819     9.086399    -0.565801
O      1.826205     4.621627     9.742206    -0.538123
O      6.273717    18.054757    32.122021    -0.644475
O      1.603373    17.320123    31.131849    -0.495074
O      1.943698    20.748688    12.505964    -0.575271
O      1.307615    21.652000    14.377678    -0.565102
O      3.850932     3.048936    11.667225    -0.672171
O      5.325670    15.092007    32.354622    -0.544836
O      4.257093     4.333519    14.720927    -0.539390
O      3.875241    16.584258    33.241012    -0.540587
O      2.186786     3.940346    14.018681    -0.547140
O      3.622023    17.772805    30.283823    -0.549609
O      1.018947     0.645165    31.694777    -0.535973
O      1.518292    40.021952    33.095232    -0.546939
O      7.958120    38.509181    29.277499    -0.565808
O      8.302495    36.419373    29.933306    -0.538115
O      3.854983    22.986243    11.930921    -0.644502
O      8.525327    23.720877    10.940749    -0.495091
O      8.185002    20.292312    32.697064    -0.575267
O      8.821085    19.389000    34.568778    -0.565107
O      6.277768    37.992064    31.858325    -0.672185
O      4.803030    25.948993    12.163522    -0.544836
O      5.871607    36.707481    34.912027    -0.539400
O      6.253459    24.456742    13.049912    -0.540583
O      7.941914    37.100654    34.209781    -0.547085
O      6.506677    23.268195    10.092723    -0.549602
O      9.109753    40.395835    11.503677    -0.535973
O      8.610408     1.019048    12.904132    -0.546955

The following XYZ coordinates are in angstroms. Other properties are in atomic units.
The sperically averaged electron density of each atom fit to a function of the form exp(a - br)
eigen_1, eigen_2 and eigen_3 are the three eigenvalues of traceless quadrupole moment tensor
  atom number  atomic symbol              X              Y              Z     net charge C6 coefficient C8 coefficient C10 coefficient fluctuating dipole atomic polarizability isotropic forcefield polarizability              a              b squared Pearson coefficient          <r^3>          <r^4>         wp_QDO          m_QDO          q_QDO       dipole_x       dipole_y       dipole_z         dipole            Qxy            Qxz            Qyz     Q(x^2-y^2)  Q(3z^2 - R^2)        eigen_1        eigen_2        eigen_3 static polarizability      alpha(xx)      alpha(xy)      alpha(xz)      alpha(yy)      alpha(yz)      alpha(zz) atomic spin moment
            1             Zn       0.732305      38.607269      32.035603       0.977616      94.916818 0.17827755E+04  0.56351674E+05                                17.504010                           14.144291      -0.060359       1.859756                    0.998252      45.554575     126.150091       0.460467       0.420821      -1.123409      -0.009978      -0.005505       0.034521       0.036353      -0.008425       0.006690       0.012508       0.069210       0.150410      -0.062243       0.009925       0.052318             23.232718      27.864149       4.299413      -3.706418      24.725410       3.214606      17.108597           0.094968
            2             Zn       3.000020      24.889725      11.713261       0.900601      88.003392 0.18244756E+04  0.58138136E+05                                17.704662                           15.234277       0.214099       1.914992                    0.997897      47.644059     133.473648       0.402945       0.477020      -1.086239       0.055873      -0.045547       0.005094       0.072266       0.072164       0.030109      -0.041982      -0.031521       0.057957      -0.103835       0.034061       0.069774             22.082226      22.404524      -1.814088       0.206146      20.593680       4.650694      23.248475           0.068909
            3             Zn       2.391082      21.976635      10.782047       0.910255      96.120835 0.18631187E+04  0.59488277E+05                                17.578610                           14.430090       0.297598       1.945037                    0.998381      46.858662     130.020551       0.457706       0.419111      -1.125603       0.069178      -0.008248       0.026827       0.074655      -0.124426      -0.061249       0.009946      -0.074911      -0.000499      -0.143578      -0.000834       0.144412             22.577044      21.987847       6.028046       3.943442      20.629882      -5.057822      25.113402           0.016565
            4             Zn       4.411251       2.745643      13.514711       0.971458      75.069495 0.16047997E+04  0.49324067E+05                                15.011908                           13.448612       0.205615       1.950224                    0.998810      44.260478     120.178116       0.471523       0.422635      -1.124150       0.077241       0.001833       0.022658       0.080517       0.008296       0.015631      -0.015683       0.271207      -0.083698      -0.124629      -0.026467       0.151095             18.138445      13.524412      -0.249736      -0.903183      26.360502      -0.933332      14.530420           0.015408
            5             Zn       9.396395       2.433731      11.844503       0.977629      94.915512 0.17827442E+04  0.56350410E+05                                17.503835                           14.144153      -0.060353       1.859761                    0.998253      45.554195     126.148543       0.460471       0.420820      -1.123410       0.009981       0.005503       0.034521       0.036353      -0.008425      -0.006691      -0.012507       0.069208       0.150403      -0.062241       0.009925       0.052316             23.232480      27.863837       4.299376       3.706368      24.725146      -3.214597      17.108456           0.094964
            6             Zn       7.128680      16.151275      31.904361       0.900603      88.003689 0.18244841E+04  0.58138459E+05                                17.704674                           15.234292       0.214105       1.914994                    0.997897      47.644090     133.473663       0.402946       0.477019      -1.086240      -0.055875       0.045547       0.005093       0.072267       0.072165      -0.030108       0.041982      -0.031522       0.057958      -0.103835       0.034060       0.069775             22.082233      22.404501      -1.814091      -0.206139      20.593667      -4.650695      23.248532           0.068916
            7             Zn       7.737618      19.064365      30.973147       0.910249      96.121535 0.18631366E+04  0.59489003E+05                                17.578717                           14.430179       0.297585       1.945031                    0.998381      46.858788     130.021172       0.457703       0.419112      -1.125602      -0.069182       0.008250       0.026826       0.074658      -0.124427       0.061249      -0.009946      -0.074913      -0.000500      -0.143580      -0.000834       0.144413             22.577177      21.987970       6.028085      -3.943467      20.630002       5.057859      25.113560           0.016567
            8             Zn       5.717449      38.295357      33.705811       0.971469      75.070050 0.16048122E+04  0.49324529E+05                                15.011931                           13.448618       0.205658       1.950234                    0.998810      44.260798     120.178932       0.471525       0.422632      -1.124152      -0.077232      -0.001835       0.022659       0.080509       0.008295      -0.015632       0.015687       0.271196      -0.083679      -0.124627      -0.026459       0.151087             18.138488      13.524409      -0.249731       0.903187      26.360591       0.933306      14.530464           0.015409
            9             Zn       4.332045      18.086769      32.035603       0.977632      94.914784 0.17827252E+04  0.56349644E+05                                17.503728                           14.144061      -0.060344       1.859766                    0.998252      45.553994     126.147674       0.460473       0.420819      -1.123411       0.009979      -0.005503       0.034519       0.036352       0.008425      -0.006692       0.012507       0.069206       0.150401      -0.062240       0.009925       0.052315             23.232345      27.863660      -4.299359       3.706332      24.725010       3.214590      17.108365           0.094955
           10             Zn       2.064330       4.369225      11.713261       0.900610      88.003540 0.18244789E+04  0.58138239E+05                                17.704637                           15.234256       0.214106       1.914996                    0.997897      47.643972     133.473169       0.402947       0.477018      -1.086241      -0.055876      -0.045547       0.005092       0.072267      -0.072164      -0.030108      -0.041981      -0.031520       0.057958      -0.103834       0.034061       0.069773             22.082194      22.404466       1.814062      -0.206142      20.593627       4.650687      23.248488           0.068921
           11             Zn       2.673268       1.456135      10.782047       0.910240      96.121461 0.18631364E+04  0.59489024E+05                                17.578754                           14.430217       0.297556       1.945024                    0.998381      46.858674     130.021076       0.457701       0.419114      -1.125600      -0.069183      -0.008254       0.026823       0.074659       0.124432       0.061252       0.009949      -0.074912      -0.000505      -0.143584      -0.000837       0.144421             22.577219      21.987998      -6.028082      -3.943463      20.630055      -5.057872      25.113603           0.016570
           12             Zn       0.653099      23.266143      13.514711       0.971469      75.069313 0.16047943E+04  0.49323833E+05                                15.011836                           13.448547       0.205654       1.950235                    0.998810      44.260565     120.178083       0.471526       0.422632      -1.124152      -0.077235       0.001834       0.022659       0.080511      -0.008296      -0.015632      -0.015685       0.271199      -0.083686      -0.124627      -0.026462       0.151089             18.138353      13.524343       0.249733       0.903173      26.360354      -0.933311      14.530362           0.015408
           13             Zn       5.796655      22.954231      11.844503       0.977625      94.915264 0.17827352E+04  0.56350050E+05                                17.503792                           14.144105      -0.060347       1.859764                    0.998252      45.554124     126.148213       0.460472       0.420819      -1.123411      -0.009980       0.005503       0.034521       0.036354       0.008426       0.006690      -0.012507       0.069211       0.150405      -0.062243       0.009927       0.052316             23.232441      27.863860      -4.299376      -3.706359      24.725067      -3.214584      17.108396           0.094952
           14             Zn       8.064370      36.671775      31.904361       0.900601      88.003606 0.18244815E+04  0.58138401E+05                                17.704731                           15.234334       0.214101       1.914991                    0.997897      47.644308     133.474635       0.402943       0.477022      -1.086238       0.055872       0.045545       0.005096       0.072264      -0.072165       0.030107       0.041980      -0.031519       0.057957      -0.103834       0.034060       0.069774             22.082323      22.404683       1.814035       0.206160      20.593718      -4.650732      23.248568           0.068920
           15             Zn       7.455432      39.584865      30.973147       0.910251      96.121420 0.18631344E+04  0.59488905E+05                                17.578678                           14.430149       0.297604       1.945037                    0.998381      46.858838     130.021193       0.457705       0.419111      -1.125603       0.069177       0.008251       0.026826       0.074653       0.124426      -0.061252      -0.009947      -0.074917      -0.000497      -0.143581      -0.000833       0.144414             22.577131      21.987891      -6.028047       3.943414      20.629984       5.057881      25.113518           0.016569
           16             Zn       9.475601      17.774857      33.705811       0.971465      75.069725 0.16048056E+04  0.49324274E+05                                15.011900                           13.448604       0.205647       1.950232                    0.998810      44.260654     120.178474       0.471525       0.422633      -1.124151       0.077236      -0.001833       0.022662       0.080512      -0.008296       0.015634       0.015684       0.271202      -0.083697      -0.124626      -0.026467       0.151093             18.138434      13.524405       0.249737      -0.903188      26.360493       0.933315      14.530406           0.015409
           17              H       6.632273      27.870943      36.315712       0.112246       1.194877 0.94828626E+01  0.96615415E+02                                 1.822055                            1.771404      -1.145123       2.329453                    0.996504       3.604047      10.098974       0.484476       1.240872      -0.718281       0.009341       0.007668      -0.032941       0.035088      -0.003669      -0.007131      -0.005604      -0.001070       0.025598      -0.011979      -0.000568       0.012546              1.848869       1.713752      -0.174780      -0.133134       1.823127      -0.165621       2.009726          -0.000009
           18              H       4.567031      28.576848      39.679550       0.113247       1.177862 0.91200493E+01  0.92483352E+02                                 1.836023                            1.760369      -1.214011       2.297853                    0.995289       3.672310      10.437000       0.474022       1.274211      -0.709939      -0.025919       0.014641       0.016142       0.033863      -0.011210      -0.008561      -0.000825       0.001873       0.006818      -0.014961       0.001438       0.013524              1.891041       2.013210      -0.292854      -0.237856       1.772315      -0.059629       1.887598          -0.000005
           19              H       7.208596      25.580855      39.558403       0.114599       1.149579 0.89923745E+01  0.91361227E+02                                 1.848758                            1.781711      -1.128453       2.340727                    0.996288       3.706705      10.732904       0.455394       1.323828      -0.699393       0.015983      -0.027784       0.014125       0.035028      -0.011253       0.000514      -0.006923      -0.008509       0.002917      -0.013466      -0.000859       0.014325              1.907294       1.937182      -0.282278      -0.007962       1.844715      -0.213565       1.939984          -0.000011
           20              H       5.808809      24.649225       0.670345       0.106946       1.171572 0.87228217E+01  0.86501550E+02                                 1.759736                            1.668191      -0.992888       2.399829                    0.997822       3.422378       9.273102       0.516266       1.196371      -0.729339       0.011452      -0.028559      -0.021477       0.037524      -0.005582      -0.007464       0.001416      -0.029478       0.002451      -0.018763       0.002857       0.015906              1.834259       1.574345      -0.088451      -0.222651       1.667367       0.342258       2.261065          -0.000010
           21              H       5.238564      24.021297       2.798486       0.112534       1.128608 0.83444898E+01  0.81094215E+02                                 1.659959                            1.588689      -0.880178       2.455513                    0.999028       3.235500       8.423773       0.555657       1.134251      -0.745900       0.006943      -0.033995       0.007768       0.035556      -0.006835      -0.005652       0.000601      -0.026250       0.004792      -0.017133       0.002818       0.014315              1.680514       1.426031      -0.017371      -0.055463       1.832568      -0.299490       1.782944          -0.000009
           22              H       4.386740      27.850423       3.662666       0.114969       1.140343 0.83304766E+01  0.80842487E+02                                 1.663690                            1.581357      -0.890178       2.452128                    0.998879       3.223966       8.360179       0.560680       1.125696      -0.748067      -0.011840       0.028827       0.021399       0.037803      -0.004780      -0.007257       0.002094      -0.027914       0.006121      -0.018115       0.003429       0.014686              1.693899       1.438303      -0.127112      -0.218617       1.593124       0.233312       2.050272          -0.000005
           23              H       4.991423      28.437309       1.518371       0.110513       1.133569 0.83358297E+01  0.80955889E+02                                 1.661112                            1.584869      -0.895977       2.447853                    0.998827       3.238681       8.417975       0.558132       1.129976      -0.746910      -0.002451       0.034849      -0.008008       0.035842      -0.003606      -0.006463       0.001098      -0.026867       0.003671      -0.016723       0.003086       0.013637              1.688383       1.363051      -0.001929      -0.039993       1.959327      -0.339961       1.742772          -0.000010
           24              H       4.008939      23.459036       4.486462       0.109261       1.150251 0.84612954E+01  0.82435224E+02                                 1.672611                            1.592689      -0.866675       2.455769                    0.999120       3.258734       8.467869       0.559208       1.124233      -0.748286      -0.001550      -0.025893      -0.023420       0.034948       0.004998      -0.002792       0.003931      -0.027176       0.011537      -0.016979       0.003223       0.013756              1.713499       1.450705       0.025545      -0.089197       1.566676       0.231494       2.123116           0.000057
           25              H       3.412359      22.814692       6.622681       0.113129       1.122881 0.81360745E+01  0.78833909E+02                                 1.670845                            1.579926      -0.978078       2.407699                    0.998671       3.283246       8.629250       0.549437       1.150509      -0.740767      -0.006500      -0.038848       0.005379       0.039754       0.004230      -0.000869       0.004535      -0.029161      -0.007922      -0.014069      -0.003386       0.017455              1.709159       1.511157       0.240727      -0.128695       1.968123      -0.316340       1.648197           0.000039
           26              H       3.854983      26.615088       7.830109       0.115736       1.131708 0.82315250E+01  0.79727455E+02                                 1.661826                            1.576507      -0.973293       2.414532                    0.998557       3.223211       8.378756       0.558516       1.132252      -0.746200      -0.000106       0.029040       0.027446       0.039958       0.003698      -0.001977       0.007908      -0.025353      -0.004313      -0.013440      -0.003619       0.017059              1.716335       1.382273      -0.014622      -0.095534       1.607388       0.374480       2.159344           0.000063
           27              H       4.509297      27.234808       5.714081       0.114458       1.124066 0.82401396E+01  0.79752758E+02                                 1.647948                            1.573230      -0.888044       2.453542                    0.998913       3.213623       8.323823       0.561842       1.126370      -0.747912       0.009337       0.034903      -0.003333       0.036283       0.006328      -0.003994       0.004083      -0.027344       0.009431      -0.017747       0.003325       0.014422              1.652527       1.397851       0.179275      -0.097213       1.843170      -0.221163       1.716559           0.000039
           28              H       4.663253      30.760230      38.787103       0.113054       1.129330 0.84270878E+01  0.82270173E+02                                 1.677091                            1.610397      -0.852615       2.468944                    0.999289       3.242759       8.519708       0.543653       1.154037      -0.741136       0.005424       0.003454       0.037818       0.038361      -0.006996       0.004487       0.006334      -0.013922       0.032956      -0.016954       0.002770       0.014184              1.698812       1.541812      -0.056721       0.187917       1.554777      -0.148956       1.999848          -0.000009
           29              H       3.674692      32.602970      37.652363       0.123303       1.127156 0.83780163E+01  0.81812485E+02                                 1.692036                            1.620399      -0.809667       2.498111                    0.999614       3.197115       8.448254       0.533695       1.175261      -0.736498      -0.005719       0.033058       0.020608       0.039374      -0.005885       0.003887       0.008614      -0.017981       0.023316      -0.016375       0.001190       0.015185              1.721404       1.565951      -0.175402      -0.024912       2.093614       0.083392       1.504646          -0.000009
           30              H       3.629113      30.349819      34.276411       0.113824       1.176189 0.87441948E+01  0.86042786E+02                                 1.706944                            1.626617      -0.978135       2.407844                    0.998055       3.313567       8.702087       0.548567       1.134702      -0.745269      -0.007041      -0.008423      -0.036059       0.037693      -0.008139       0.004712       0.008271      -0.017483       0.032065      -0.019215       0.003124       0.016091              1.725004       1.508930      -0.078712       0.198764       1.582432      -0.181129       2.083651          -0.000005
           31              H       4.727064      28.658930      35.411151       0.110681       1.115935 0.81041501E+01  0.78336710E+02                                 1.656834                            1.571928      -0.861725       2.464155                    0.999165       3.253291       8.500973       0.554191       1.143376      -0.742968       0.006878      -0.031175      -0.020030       0.037688      -0.006033       0.004908       0.008594      -0.019896       0.025250      -0.017876       0.002099       0.015777              1.710022       1.482370      -0.281922       0.005506       2.197861       0.107802       1.449835          -0.000009
           32              H       1.673261      31.585154      33.888742       0.108201       1.191349 0.89845756E+01  0.89028634E+02                                 1.728419                            1.656323      -0.952426       2.418081                    0.998599       3.309888       8.728984       0.539821       1.145048      -0.743421      -0.011591      -0.033615      -0.010360       0.037036       0.003165       0.014468       0.003730      -0.013137      -0.009481      -0.018574       0.004271       0.014303              1.752437       1.578852       0.043427       0.088456       2.235535      -0.030028       1.442925           0.000003
           33              H       0.560117      33.296563      32.802461       0.115966       1.136172 0.81536350E+01  0.79218424E+02                                 1.701556                            1.594182      -0.979229       2.411769                    0.998409       3.295684       8.735402       0.539356       1.168842      -0.736245      -0.025868      -0.010244      -0.026084       0.038138       0.007349       0.012511       0.006143      -0.009309       0.001764      -0.015214      -0.002222       0.017435              1.770851       2.067905      -0.028237       0.532118       1.451198      -0.057831       1.793450           0.000021
           34              H       2.510905      36.005269      35.027520       0.126250       1.140975 0.83425132E+01  0.81651033E+02                                 1.724763                            1.630853      -0.900816       2.457168                    0.999093       3.243723       8.675086       0.523452       1.195540      -0.730915       0.009083       0.039203       0.011628       0.041888       0.005200       0.008325       0.010403      -0.015345      -0.009255      -0.013534      -0.004775       0.018309              1.791390       1.593317       0.107631       0.066082       2.364276       0.015456       1.416576           0.000076
           35              H       3.615946      34.322588      36.158222       0.114536       1.185687 0.87423316E+01  0.86827331E+02                                 1.784088                            1.677621      -0.962451       2.420244                    0.997792       3.404574       9.261087       0.510841       1.207234      -0.726989       0.024624       0.015407       0.026041       0.039011       0.001474       0.013389       0.006341      -0.013553      -0.003732      -0.017671       0.002959       0.014712              1.845380       2.146767       0.060080       0.436170       1.627869      -0.065143       1.761505           0.000003
           36              H       9.267760      25.281256      38.629613       0.105524       1.219330 0.93124911E+01  0.95353379E+02                                 1.905588                            1.797802      -1.319880       2.245731                    0.992434       3.827901      11.092387       0.459607       1.301514      -0.703044       0.006365       0.004405       0.034692       0.035545      -0.009693       0.001496      -0.000236       0.002038       0.029429      -0.014679       0.004538       0.010141              1.989376       1.854165      -0.035887       0.108143       1.592054       0.386868       2.521910          -0.000012
           37              H       7.311909      26.052827      35.201164       0.111094       1.167437 0.87352892E+01  0.86482647E+02                                 1.746094                            1.663974      -0.903273       2.446264                    0.998558       3.355356       9.024753       0.520484       1.188631      -0.731988      -0.026411       0.015772      -0.021775       0.037689      -0.012198       0.007135      -0.000443       0.005930       0.034920      -0.018937       0.003039       0.015898              1.798458       2.055068      -0.425736       0.159768       1.791744      -0.040122       1.548562          -0.000019
           38              H       7.045524      36.505970      20.687801       0.114713       1.202615 0.94022428E+01  0.95909820E+02                                 1.851494                            1.779083      -1.239940       2.287854                    0.995129       3.660450      10.375890       0.475644       1.262386      -0.712814       0.014481       0.027171       0.014969       0.034235       0.006829      -0.002507       0.005854      -0.013015      -0.001409      -0.011334      -0.000107       0.011442              1.896994       1.843650       0.332434      -0.023970       1.811247       0.174547       2.036085           0.000001
           39              H       4.472834      33.407374      20.853368       0.118438       1.263449 0.98981258E+01  0.10186739E+03                                 1.895295                            1.814453      -1.131998       2.342064                    0.996393       3.562344      10.011560       0.477149       1.247296      -0.717814      -0.024087      -0.019702       0.018581       0.036243       0.010278      -0.008701      -0.001830      -0.004465       0.005720      -0.013787      -0.000166       0.013953              1.937741       2.038113       0.312136      -0.290878       1.806858       0.078263       1.968251          -0.000007
           40              H       6.894606      33.842409      17.683365       0.112156       1.126016 0.87362183E+01  0.88311923E+02                                 1.835350                            1.764080      -1.190752       2.310497                    0.995383       3.750635      10.910092       0.453593       1.335809      -0.696301       0.011286      -0.011997      -0.030387       0.034564       0.004022      -0.004716       0.005589      -0.002297       0.022219      -0.010727       0.000282       0.010444              1.898057       1.835836       0.065936      -0.350132       1.914222       0.208217       1.944112          -0.000006
           41              H       8.464555      37.560723      19.654017       0.103590       1.195441 0.88731065E+01  0.88220749E+02                                 1.769604                            1.671790      -0.976957       2.403313                    0.997801       3.440431       9.283267       0.521545       1.181188      -0.732896      -0.007126       0.012094       0.032856       0.035729       0.009333      -0.007404       0.011545      -0.010820       0.017608      -0.019835       0.003979       0.015855              1.831744       1.658289       0.081073      -0.278944       1.478826      -0.015811       2.358117          -0.000017
           42              H       9.920049      38.820682      18.462742       0.106527       1.169682 0.87576842E+01  0.86089791E+02                                 1.694993                            1.624495      -0.894422       2.444290                    0.998863       3.286805       8.588687       0.551398       1.130001      -0.747074       0.012628       0.028383       0.015919       0.034907       0.008809      -0.004272       0.008423      -0.011341       0.021295      -0.016707       0.003119       0.013588              1.712195       1.649893       0.374077       0.018531       1.935727       0.092585       1.550966          -0.000014
           43              H       9.506798      36.399263      15.385618       0.102469       1.199514 0.94059602E+01  0.95272997E+02                                 1.809039                            1.751826      -0.906936       2.437238                    0.998650       3.490979       9.632832       0.494230       1.223517      -0.723569       0.007326      -0.009969      -0.032871       0.035122       0.008240      -0.006757       0.009617      -0.008923       0.026838      -0.018238       0.003077       0.015161              1.827636       1.692463       0.034779      -0.268933       1.693173      -0.048934       2.097272          -0.000013
           44              H       8.024969      35.085951      16.560740       0.110173       1.136238 0.85888427E+01  0.85707251E+02                                 1.796310                            1.712924      -0.905831       2.445983                    0.998357       3.508754       9.857559       0.479126       1.281071      -0.709751      -0.015227      -0.027466      -0.016446       0.035450       0.011356      -0.001503       0.008052      -0.005220       0.020291      -0.016748       0.003197       0.013551              1.866796       1.814202       0.387920       0.002962       2.222526       0.119185       1.563660          -0.000016
           45              H       1.880900      39.198259      17.505684       0.105850       1.236605 0.94218187E+01  0.94808397E+02                                 1.795946                            1.713666      -0.969302       2.409407                    0.998145       3.411211       9.169930       0.520769       1.168823      -0.737026       0.009817      -0.003170       0.034669       0.036171       0.013015       0.007828      -0.002666       0.006069       0.034758      -0.020689       0.005185       0.015505              1.842641       1.644946       0.076768       0.012620       1.603682      -0.353188       2.279295          -0.000003
           46              H       3.261441      40.597757      16.306332       0.111794       1.220178 0.92150982E+01  0.92208318E+02                                 1.782269                            1.696778      -0.995605       2.405655                    0.997911       3.356861       8.996245       0.522462       1.171605      -0.736644       0.027472       0.019316       0.019269       0.038718       0.010674       0.009794       0.002324       0.008211       0.030433      -0.017069      -0.000992       0.018061              1.821649       2.100175       0.382458       0.197439       1.779358       0.002983       1.585416          -0.000024
           47              H       1.252920      39.731792      12.934419       0.117130       1.270082 0.98208759E+01  0.10113307E+03                                 1.911610                            1.812874      -1.282386       2.270469                    0.994982       3.650726      10.349183       0.473966       1.254921      -0.714889      -0.007579       0.004040      -0.041201       0.042087       0.005877       0.002510       0.004064      -0.006732       0.037118      -0.012960      -0.001105       0.014065              1.975018       1.774137       0.053219       0.073016       1.711589      -0.434701       2.439328          -0.000079
           48              H       9.949422      38.287149      14.129732       0.115325       1.224267 0.94379550E+01  0.96365920E+02                                 1.872942                            1.783463      -1.215775       2.299881                    0.994972       3.651715      10.356247       0.474656       1.263809      -0.712610      -0.025463      -0.016215      -0.020814       0.036668       0.012194       0.001738       0.002046       0.000485       0.032750      -0.017657       0.005435       0.012222              1.922072       2.266917       0.353820       0.267340       1.813274      -0.080145       1.686024          -0.000012
           49              H       6.772049      31.589258      17.663174       0.104282       1.120746 0.81251488E+01  0.80922880E+02                                 1.832177                            1.699385      -1.475675       2.169378                    0.991770       3.949201      11.524819       0.461405       1.332857      -0.694417       0.032244       0.010164      -0.007440       0.034617       0.006980      -0.004376       0.006034       0.004499      -0.016013      -0.012462       0.002460       0.010002              1.939986       2.633509       0.263927      -0.165645       1.788294       0.168594       1.398155          -0.000019
           50              H       5.965804      29.586457      16.851492       0.097345       1.180122 0.85628260E+01  0.86308549E+02                                 1.884333                            1.734600      -1.481015       2.158350                    0.991878       4.036942      11.807101       0.461165       1.317688      -0.697209       0.021130      -0.021971      -0.013809       0.033465      -0.001204      -0.001012       0.004659      -0.003064      -0.026725      -0.010277       0.002525       0.007752              2.010732       2.153274      -0.314004      -0.366177       2.173572       0.562468       1.705351          -0.000015
           51              H       2.315421      30.497567      18.252754       0.099778       1.271180 0.94567340E+01  0.96464349E+02                                 1.905645                            1.770360      -1.205091       2.296497                    0.994545       3.716707      10.485215       0.483134       1.242834      -0.716646      -0.033211      -0.006092       0.005552       0.034218       0.004256      -0.009188       0.008151       0.005039      -0.016330      -0.015955       0.005406       0.010549              2.000774       2.709415       0.220299       0.001779       1.786208       0.214065       1.506700          -0.000019
           52              H       3.134833      32.360829      19.225965       0.105824       1.246219 0.92245489E+01  0.94268549E+02                                 1.940296                            1.793179      -1.288255       2.262545                    0.992868       3.806582      11.034905       0.458512       1.307175      -0.701988      -0.023406       0.019201       0.018918       0.035698       0.002946      -0.007743       0.008552       0.005211      -0.012919      -0.014439       0.004749       0.009690              2.076785       2.180382      -0.405799      -0.281720       2.194108       0.554197       1.855863          -0.000020
           53              H       6.994880      36.033998      22.997663       0.099076       1.168978 0.84964219E+01  0.85332164E+02                                 1.868141                            1.725316      -1.325514       2.234985                    0.993269       3.924449      11.396061       0.464191       1.313810      -0.698872       0.030680      -0.000447      -0.007963       0.031700       0.003667      -0.003848       0.007334       0.012678       0.012253      -0.013186       0.004511       0.008675              1.976133       2.695309       0.011847      -0.240824       1.322005       0.109250       1.911085          -0.000012
           54              H       6.315244      36.813777      25.065232       0.102796       1.202553 0.86991266E+01  0.87650944E+02                                 1.884417                            1.732075      -1.339231       2.230820                    0.993510       3.879552      11.186260       0.470041       1.293269      -0.703500       0.020880       0.014295       0.021116       0.032958       0.002893      -0.001092       0.007301       0.007122       0.013746      -0.010416       0.002059       0.008357              2.012274       2.192737       0.245398       0.422378       1.472705       0.401094       2.371380          -0.000013
           55              H       2.578767      35.681045      24.197014       0.101469       1.236230 0.90496027E+01  0.91994353E+02                                 1.919176                            1.766994      -1.266950       2.266436                    0.993731       3.847613      11.106831       0.465696       1.293813      -0.704135      -0.031216      -0.005310       0.008673       0.032831       0.005535      -0.003194       0.005243       0.013779       0.014449      -0.013251       0.005404       0.007847              2.028316       2.745302       0.042035      -0.290916       1.382945       0.169245       1.956702          -0.000012
           56              H       3.223965      35.044910      22.125407       0.104816       1.167786 0.83958009E+01  0.84019891E+02                                 1.869251                            1.718224      -1.263114       2.272797                    0.993735       3.818516      11.046699       0.464149       1.318647      -0.698653      -0.024788      -0.013783      -0.020592       0.035050       0.005687      -0.000138       0.006638       0.015272       0.019730      -0.014716       0.005179       0.009537              2.004861       2.201177       0.187224       0.470038       1.487181       0.397799       2.326226          -0.000012
           57              H       5.722716      36.735799      27.092418       0.097384       1.179547 0.85769777E+01  0.86151057E+02                                 1.868862                            1.726850      -1.227008       2.280609                    0.994716       3.839977      11.069933       0.467706       1.303786      -0.701785       0.029660      -0.006581      -0.005168       0.030818      -0.003854       0.001208       0.004896       0.014063       0.019005      -0.012534       0.004850       0.007684              1.971736       2.647355      -0.189416      -0.204154       1.357227       0.149457       1.910628           0.000018
           58              H       5.103852      37.412976      29.196331       0.118540       1.010189 0.71096363E+01  0.68893186E+02                                 1.763880                            1.632503      -1.245126       2.294275                    0.993818       3.752008      11.012260       0.449661       1.405698      -0.681174       0.029665       0.003656       0.029988       0.042339      -0.002877       0.008249       0.004406       0.021333       0.006924      -0.014293      -0.000619       0.014912              1.902312       2.076269       0.064848       0.551380       1.394773       0.157019       2.235893           0.000060
           59              H       1.321795      37.601764      27.956597       0.107594       1.169847 0.84587422E+01  0.84696605E+02                                 1.859232                            1.715583      -1.304941       2.250302                    0.994288       3.817101      10.998351       0.468810       1.304815      -0.701419      -0.034339       0.005707       0.008343       0.035796      -0.005246      -0.000950      -0.000045       0.018227       0.002488      -0.010938       0.000749       0.010189              1.968596       2.774267      -0.135451      -0.161692       1.368607       0.143590       1.762913           0.000252
           60              H       2.015611      37.060023      25.832493       0.096257       1.280031 0.93277073E+01  0.95308334E+02                                 1.944505                            1.779672      -1.245807       2.270294                    0.994355       3.857050      11.073811       0.470775       1.273317      -0.708683      -0.021011       0.001906      -0.025307       0.032947      -0.005748       0.002356       0.001497       0.015721       0.031814      -0.015221       0.003978       0.011244              2.086205       2.310703       0.021956       0.577626       1.403737       0.236617       2.544175           0.000055
           61              H       1.601347      29.245817      16.496129       0.101261       1.162118 0.84368474E+01  0.84561172E+02                                 1.857854                            1.718087      -1.319780       2.238022                    0.993504       3.902753      11.311129       0.465773       1.312022      -0.699306      -0.019115       0.027433       0.000822       0.033446      -0.001561       0.007686       0.003574      -0.007101      -0.030426      -0.014612       0.005328       0.009283              1.974317       2.103162      -0.516834      -0.060730       2.323938       0.409670       1.495851           0.000015
           62              H       0.768768      27.337410      15.551185       0.106132       1.083500 0.77628683E+01  0.76591797E+02                                 1.815195                            1.680002      -1.254664       2.278147                    0.993822       3.844373      11.239831       0.455321       1.363417      -0.689107      -0.034509      -0.002448      -0.005181       0.034981      -0.001860       0.001495       0.004710       0.008247      -0.026804      -0.011130       0.002125       0.009005              1.920316       2.717443       0.040508       0.254860       1.582701       0.165027       1.460803          -0.000033
           63              H       4.471821      25.769644      15.583491       0.116655       1.232396 0.91879218E+01  0.92695003E+02                                 1.854582                            1.738887      -1.061177       2.379517                    0.996692       3.479271       9.640638       0.491938       1.234118      -0.720650       0.026590      -0.031125      -0.008534       0.041817      -0.010729       0.003744       0.004049      -0.001581      -0.035846      -0.014933      -0.001805       0.016739              1.953919       2.028663      -0.440405      -0.184207       2.259355       0.345534       1.573740           0.000019
           64              H       5.244641      27.575448      16.653619       0.105388       1.296176 0.97262050E+01  0.99683936E+02                                 1.919284                            1.788500      -1.204290       2.300920                    0.994842       3.654017      10.255792       0.484572       1.233292      -0.719674       0.033011      -0.000560       0.007881       0.033944      -0.003060       0.009638       0.005803       0.003231      -0.022930      -0.015220       0.004676       0.010545              2.002676       2.663125       0.169395       0.202536       1.809709       0.204471       1.535194          -0.000029
           65              H       1.884951      20.930910       8.003752       0.100420       1.283648 0.92015906E+01  0.92015993E+02                                 1.840426                            1.691953      -0.982114       2.408758                    0.998181       3.375982       9.037168       0.525002       1.166662      -0.737611       0.042705       0.005598      -0.022880       0.048770      -0.000820      -0.007035       0.002821       0.034485       0.036273      -0.023514       0.004657       0.018857              1.912957       2.453175       0.320899      -0.400332       1.580754      -0.121294       1.704941          -0.000033
           66              H       0.124583      20.175756       6.679216       0.121176       1.146961 0.81144523E+01  0.77848876E+02                                 1.645988                            1.543672      -0.773501       2.509034                    0.999721       3.089694       7.839966       0.579737       1.101241      -0.755874       0.000451       0.003202      -0.039234       0.039367       0.011907      -0.001555       0.001773       0.023060       0.043433      -0.023944       0.009234       0.014710              1.687711       1.362173       0.028675      -0.068275       1.360720       0.095285       2.340241          -0.000012
           67              H       8.303508      19.359040       7.785688       0.109897       1.094492 0.76229708E+01  0.71764742E+02                                 1.576348                            1.480327      -0.711265       2.540398                    0.999812       3.015333       7.498670       0.603527       1.078009      -0.762407      -0.028525      -0.022298      -0.013895       0.038781       0.013377      -0.003675       0.006549       0.013983       0.011569      -0.019440       0.006266       0.013174              1.606156       1.683704       0.350435       0.317405       1.540300       0.259202       1.594466          -0.000001
           68              H       7.916592      19.991071       9.917868       0.131338       1.075716 0.75437034E+01  0.73199079E+02                                 1.750440                            1.616376      -1.042599       2.390918                    0.997642       3.496969       9.829179       0.486019       1.298768      -0.704191      -0.036092      -0.003103       0.008968       0.037318       0.008657       0.003445       0.008810       0.014247       0.009300      -0.015315       0.000840       0.014474              1.832637       2.231242       0.226293      -0.527647       1.445960      -0.179102       1.820708          -0.000029
           69              H       9.639484      20.947326      11.149525       0.092766       1.074305 0.79213790E+01  0.78592187E+02                                 1.808462                            1.702252      -1.263183       2.276362                    0.993483       3.860072      11.336273       0.450038       1.371761      -0.687702      -0.011680       0.010908       0.047241       0.049871       0.002940      -0.006287       0.004780       0.015406       0.039212      -0.016020      -0.000113       0.016133              1.869115       1.603770       0.044117      -0.084844       1.515233       0.034113       2.488342          -0.000137
           70              H       0.618864      23.943319      37.498911       0.107758       1.230701 0.94792577E+01  0.96872876E+02                                 1.878057                            1.785647      -1.195534       2.306875                    0.994799       3.673826      10.416345       0.475149       1.261387      -0.713102       0.026729      -0.015427       0.020981       0.037318      -0.012847       0.002759      -0.001793       0.005079       0.026927      -0.017588       0.005519       0.012069              1.946131       2.382470      -0.334534       0.331369       1.716461       0.076072       1.739461          -0.000006
           71              H       8.775506      24.682057      34.062386       0.110685       1.240172 0.95659850E+01  0.96688813E+02                                 1.808153                            1.734925      -0.957929       2.419931                    0.998165       3.395752       9.168409       0.513566       1.179948      -0.734799      -0.009194      -0.005994      -0.036875       0.038473      -0.012864       0.007381       0.001840       0.005818       0.038172      -0.020671       0.004612       0.016059              1.822956       1.652404      -0.064412      -0.021823       1.584721       0.280760       2.231744          -0.000011
           72              H       0.907532      21.764042      36.275330       0.116859       1.154884 0.87957494E+01  0.87055975E+02                                 1.724760                            1.664677      -0.856458       2.471442                    0.999155       3.287837       8.783880       0.523795       1.181459      -0.734575      -0.009722      -0.016472       0.030410       0.035925      -0.006968      -0.008546      -0.010958      -0.014616       0.018511      -0.019291       0.002973       0.016318              1.730073       1.678855      -0.007673      -0.311135       1.554683       0.043600       1.956679           0.000025
           73              H       2.295163      20.463043      35.128476       0.112935       1.190113 0.89546128E+01  0.88811467E+02                                 1.743069                            1.664532      -0.958100       2.421782                    0.998363       3.300381       8.757264       0.532249       1.160296      -0.739683       0.009799      -0.032425       0.018996       0.038836      -0.006303      -0.004257      -0.014376      -0.011253       0.014146      -0.016809      -0.001641       0.018451              1.795293       1.639325      -0.343483       0.016877       2.261428      -0.052393       1.485126           0.000152
           74              H       0.985523      24.485061      33.307239       0.112191       1.190242 0.89332166E+01  0.88143719E+02                                 1.705852                            1.634341      -0.980270       2.405842                    0.998242       3.285145       8.565944       0.553622       1.121267      -0.749445      -0.007940       0.030108      -0.015588       0.034821      -0.007007      -0.008005      -0.008391      -0.016249       0.016592      -0.018261       0.004392       0.013869              1.722896       1.565429      -0.275984      -0.022328       2.111717      -0.139159       1.491542           0.000010
           75              H       2.396450      23.081458      32.120002       0.105398       1.298173 0.99843810E+01  0.10179270E+03                                 1.841814                            1.753530      -1.091627       2.348587                    0.997211       3.474361       9.357746       0.520204       1.154879      -0.740285       0.010629       0.013337      -0.034485       0.038472      -0.004588      -0.004594      -0.012111      -0.017084       0.021342      -0.016249      -0.001961       0.018210              1.856716       1.648649       0.002034      -0.287725       1.642076      -0.005964       2.279423           0.000200
           76              H       0.029373      25.880455      11.779488       0.089505       1.117084 0.80667350E+01  0.80252830E+02                                 1.839407                            1.703634      -1.280047       2.259076                    0.994142       3.900695      11.403220       0.456308       1.349230      -0.691813      -0.028862      -0.038837      -0.006546       0.048828       0.006072       0.000315       0.002032       0.005989      -0.046263      -0.015628       0.001086       0.014541              1.920394       1.842335       0.424781       0.141980       2.403104       0.275393       1.515742           0.000370
           77              H       3.352600      27.710883      12.017743       0.082458       1.289583 0.90126759E+01  0.90742461E+02                                 1.915618                            1.720019      -1.006805       2.376684                    0.997852       3.690196      10.307987       0.494203       1.230960      -0.719108       0.040816      -0.002090      -0.004024       0.041067       0.010057      -0.003669       0.004032       0.003711      -0.025643      -0.012851      -0.001653       0.014503              2.059869       3.155736      -0.105588       0.081927       1.547240       0.069767       1.476632           0.000480
           78              H       8.962887      27.813486      11.795641       0.122538       1.175677 0.83775663E+01  0.82342871E+02                                 1.779081                            1.648168      -0.954322       2.433173                    0.998188       3.310935       8.966781       0.512485       1.215952      -0.725505      -0.032330       0.001655      -0.009505       0.033739       0.001658       0.010575       0.003136       0.000476      -0.041375      -0.018410       0.005609       0.012801              1.865780       2.730137      -0.003688       0.097439       1.426588       0.091556       1.440616           0.000058
           79              H       2.206031      29.795766      12.276189       0.123878       1.130675 0.80623723E+01  0.77301125E+02                                 1.632086                            1.542329      -0.816921       2.490866                    0.999598       3.097639       7.883072       0.577379       1.106426      -0.754242       0.017220       0.035301       0.002541       0.039359       0.002831      -0.001492       0.004123      -0.002104      -0.072857      -0.024823       0.009489       0.015334              1.653451       1.603268       0.352416       0.057418       2.034774       0.144295       1.322312           0.000071
           80              H       9.998040      29.680851      12.389259       0.092900       1.262860 0.90390352E+01  0.89993964E+02                                 1.817713                            1.672896      -0.775789       2.494740                    0.999322       3.408749       9.106636       0.529868       1.161039      -0.738458      -0.019687       0.024955       0.010904       0.033604      -0.002383       0.001144       0.006349      -0.002797      -0.047621      -0.017498       0.005818       0.011680              1.911847       1.862888      -0.569371      -0.231310       2.323968       0.383141       1.548685           0.000158
           81              H       3.496427      13.170057      16.124612       0.112244       1.194891 0.94830040E+01  0.96617183E+02                                 1.822066                            1.771414      -1.145138       2.329444                    0.996504       3.604072      10.099050       0.484476       1.240868      -0.718282      -0.009341      -0.007667      -0.032941       0.035088      -0.003669       0.007131       0.005604      -0.001070       0.025598      -0.011979      -0.000568       0.012546              1.848880       1.713762      -0.174782       0.133136       1.823139       0.165622       2.009738          -0.000009
           82              H       5.561669      12.464152      19.488450       0.113246       1.177869 0.91201161E+01  0.92484181E+02                                 1.836028                            1.760373      -1.214014       2.297850                    0.995289       3.672323      10.437039       0.474022       1.274208      -0.709939       0.025919      -0.014641       0.016142       0.033863      -0.011210       0.008561       0.000825       0.001873       0.006818      -0.014962       0.001438       0.013523              1.891046       2.013215      -0.292855       0.237857       1.772320       0.059630       1.887604          -0.000005
           83              H       2.920104      15.460145      19.367303       0.114598       1.149584 0.89924157E+01  0.91361743E+02                                 1.848762                            1.781715      -1.128455       2.340725                    0.996288       3.706711      10.732924       0.455394       1.323827      -0.699393      -0.015983       0.027785       0.014124       0.035028      -0.011253      -0.000514       0.006922      -0.008508       0.002917      -0.013466      -0.000859       0.014325              1.907298       1.937186      -0.282279       0.007962       1.844720       0.213567       1.939987          -0.000011
           84              H       4.319891      16.391775      20.861445       0.106946       1.171576 0.87228600E+01  0.86502023E+02                                 1.759740                            1.668194      -0.992896       2.399826                    0.997821       3.422383       9.273120       0.516265       1.196370      -0.729339      -0.011451       0.028559      -0.021477       0.037523      -0.005582       0.007464      -0.001416      -0.029478       0.002452      -0.018763       0.002857       0.015906              1.834263       1.574348      -0.088451       0.222652       1.667370      -0.342260       2.261071          -0.000010
           85              H       4.890136      17.019703      22.989586       0.112533       1.128611 0.83445178E+01  0.81094550E+02                                 1.659961                            1.588691      -0.880181       2.455511                    0.999028       3.235504       8.423785       0.555657       1.134251      -0.745901      -0.006943       0.033995       0.007768       0.035556      -0.006835       0.005652      -0.000601      -0.026250       0.004792      -0.017133       0.002818       0.014315              1.680517       1.426033      -0.017371       0.055463       1.832571       0.299491       1.782947          -0.000010
           86              H       5.741960      13.190577      23.853766       0.114968       1.140341 0.83304575E+01  0.80842235E+02                                 1.663686                            1.581353      -0.890180       2.452127                    0.998879       3.223967       8.360171       0.560682       1.125693      -0.748068       0.011840      -0.028826       0.021399       0.037803      -0.004780       0.007257      -0.002094      -0.027914       0.006121      -0.018115       0.003429       0.014686              1.693895       1.438300      -0.127112       0.218616       1.593120      -0.233310       2.050266          -0.000005
           87              H       5.137277      12.603691      21.709471       0.110512       1.133571 0.83358412E+01  0.80956005E+02                                 1.661111                            1.584868      -0.895982       2.447849                    0.998827       3.238687       8.417983       0.558134       1.129973      -0.746911       0.002451      -0.034849      -0.008008       0.035841      -0.003606       0.006463      -0.001098      -0.026867       0.003671      -0.016723       0.003086       0.013637              1.688382       1.363050      -0.001929       0.039993       1.959324       0.339961       1.742771          -0.000010
           88              H       6.119761      17.581964      24.677562       0.109261       1.150255 0.84613293E+01  0.82435630E+02                                 1.672614                            1.592691      -0.866680       2.455766                    0.999120       3.258740       8.467886       0.559209       1.124232      -0.748286       0.001550       0.025893      -0.023420       0.034948       0.004998       0.002792      -0.003931      -0.027176       0.011537      -0.016979       0.003223       0.013756              1.713501       1.450707       0.025545       0.089197       1.566678      -0.231495       2.123120           0.000058
           89              H       6.716341      18.226308      26.813781       0.113128       1.122882 0.81360841E+01  0.78834027E+02                                 1.670847                            1.579928      -0.978078       2.407699                    0.998671       3.283247       8.629255       0.549437       1.150510      -0.740766       0.006500       0.038848       0.005379       0.039754       0.004230       0.000869      -0.004535      -0.029161      -0.007922      -0.014069      -0.003386       0.017455              1.709161       1.511159       0.240727       0.128695       1.968126       0.316341       1.648198           0.000039
           90              H       6.273717      14.425911      28.021209       0.115736       1.131708 0.82315241E+01  0.79727427E+02                                 1.661824                            1.576505      -0.973294       2.414531                    0.998557       3.223213       8.378754       0.558517       1.132249      -0.746200       0.000106      -0.029040       0.027446       0.039958       0.003698       0.001977      -0.007908      -0.025353      -0.004313      -0.013440      -0.003619       0.017059              1.716332       1.382271      -0.014622       0.095534       1.607386      -0.374478       2.159340           0.000064
           91              H       5.619403      13.806192      25.905181       0.114457       1.124069 0.82401607E+01  0.79752994E+02                                 1.647948                            1.573230      -0.888049       2.453538                    0.998913       3.213630       8.323836       0.561843       1.126367      -0.747913      -0.009337      -0.034902      -0.003333       0.036283       0.006328       0.003994      -0.004083      -0.027344       0.009431      -0.017747       0.003325       0.014422              1.652527       1.397851       0.179275       0.097213       1.843170       0.221162       1.716559           0.000040
           92              H       5.465447      10.280771      18.596003       0.113054       1.129329 0.84270770E+01  0.82270032E+02                                 1.677089                            1.610395      -0.852619       2.468942                    0.999289       3.242759       8.519703       0.543654       1.154035      -0.741136      -0.005424      -0.003453       0.037818       0.038361      -0.006996      -0.004487      -0.006333      -0.013921       0.032956      -0.016954       0.002770       0.014184              1.698811       1.541810      -0.056721      -0.187917       1.554776       0.148957       1.999846          -0.000009
           93              H       6.454008       8.438030      17.461263       0.123304       1.127150 0.83779643E+01  0.81811861E+02                                 1.692031                            1.620395      -0.809661       2.498114                    0.999614       3.197108       8.448233       0.533696       1.175262      -0.736498       0.005719      -0.033059       0.020609       0.039374      -0.005885      -0.003887      -0.008614      -0.017981       0.023317      -0.016375       0.001189       0.015186              1.721399       1.565947      -0.175401       0.024912       2.093607      -0.083391       1.504643          -0.000009
           94              H       6.499587      10.691180      14.085311       0.113824       1.176193 0.87442322E+01  0.86043239E+02                                 1.706947                            1.626619      -0.978142       2.407840                    0.998055       3.313574       8.702107       0.548567       1.134701      -0.745269       0.007041       0.008423      -0.036059       0.037693      -0.008139      -0.004712      -0.008271      -0.017483       0.032065      -0.019215       0.003124       0.016092              1.725007       1.508932      -0.078712      -0.198765       1.582435       0.181130       2.083654          -0.000005
           95              H       5.401636      12.382070      15.220051       0.110681       1.115944 0.81042219E+01  0.78337567E+02                                 1.656840                            1.571934      -0.861739       2.464147                    0.999165       3.253304       8.501012       0.554190       1.143374      -0.742968      -0.006878       0.031175      -0.020029       0.037688      -0.006033      -0.004908      -0.008594      -0.019896       0.025250      -0.017876       0.002099       0.015777              1.710029       1.482375      -0.281924      -0.005506       2.197871      -0.107803       1.449840          -0.000009
           96              H       8.455439       9.455846      13.697642       0.108200       1.191353 0.89846151E+01  0.89029076E+02                                 1.728419                            1.656323      -0.952439       2.418074                    0.998599       3.309897       8.728995       0.539824       1.145043      -0.743422       0.011591       0.033615      -0.010360       0.037036       0.003165      -0.014468      -0.003730      -0.013137      -0.009480      -0.018574       0.004271       0.014303              1.752437       1.578851       0.043427      -0.088456       2.235535       0.030028       1.442924           0.000003
           97              H       9.568583       7.744437      12.611361       0.115967       1.136169 0.81536023E+01  0.79218027E+02                                 1.701553                            1.594179      -0.979224       2.411772                    0.998409       3.295677       8.735379       0.539356       1.168842      -0.736245       0.025868       0.010245      -0.026085       0.038138       0.007349      -0.012511      -0.006143      -0.009309       0.001765      -0.015214      -0.002222       0.017435              1.770847       2.067900      -0.028237      -0.532116       1.451195       0.057830       1.793446           0.000021
           98              H       7.617795       5.035731      14.836420       0.126251       1.140962 0.83423925E+01  0.81649577E+02                                 1.724753                            1.630844      -0.900800       2.457178                    0.999093       3.243700       8.675017       0.523452       1.195544      -0.730914      -0.009083      -0.039204       0.011628       0.041889       0.005200      -0.008325      -0.010403      -0.015345      -0.009256      -0.013533      -0.004775       0.018309              1.791379       1.593307       0.107630      -0.066082       2.364260      -0.015456       1.416569           0.000076
           99              H       6.512754       6.718412      15.967122       0.114536       1.185685 0.87423143E+01  0.86827124E+02                                 1.784087                            1.677620      -0.962449       2.420245                    0.997792       3.404571       9.261080       0.510840       1.207235      -0.726989      -0.024624      -0.015407       0.026041       0.039011       0.001474      -0.013389      -0.006341      -0.013553      -0.003732      -0.017671       0.002959       0.014712              1.845379       2.146765       0.060080      -0.436169       1.627868       0.065142       1.761504           0.000003
          100              H       0.860940      15.759744      18.438513       0.105524       1.219334 0.93125253E+01  0.95353814E+02                                 1.905592                            1.797805      -1.319879       2.245731                    0.992434       3.827907      11.092409       0.459607       1.301514      -0.703044      -0.006365      -0.004404       0.034692       0.035545      -0.009693      -0.001496       0.000236       0.002038       0.029429      -0.014679       0.004538       0.010141              1.989380       1.854168      -0.035887      -0.108143       1.592056      -0.386869       2.521915          -0.000012
          101              H       2.816791      14.988173      15.010064       0.111092       1.167444 0.87353527E+01  0.86483405E+02                                 1.746097                            1.663978      -0.903283       2.446258                    0.998558       3.355370       9.024788       0.520485       1.188628      -0.731989       0.026411      -0.015771      -0.021774       0.037688      -0.012198      -0.007135       0.000443       0.005930       0.034921      -0.018937       0.003039       0.015898              1.798462       2.055072      -0.425738      -0.159768       1.791748       0.040122       1.548565          -0.000019
          102              H       3.083176       4.535031       0.496701       0.114714       1.202610 0.94021983E+01  0.95909271E+02                                 1.851491                            1.779080      -1.239939       2.287855                    0.995129       3.660443      10.375872       0.475644       1.262388      -0.712814      -0.014481      -0.027172       0.014969       0.034236       0.006829       0.002507      -0.005854      -0.013015      -0.001409      -0.011334      -0.000107       0.011442              1.896991       1.843648       0.332433       0.023970       1.811244      -0.174547       2.036082           0.000001
          103              H       5.655866       7.633626       0.662268       0.118437       1.263450 0.98981344E+01  0.10186748E+03                                 1.895294                            1.814452      -1.132000       2.342063                    0.996393       3.562347      10.011562       0.477150       1.247294      -0.717814       0.024087       0.019701       0.018581       0.036244       0.010278       0.008701       0.001830      -0.004465       0.005720      -0.013787      -0.000166       0.013953              1.937740       2.038112       0.312135       0.290878       1.806857      -0.078263       1.968250          -0.000007
          104              H       3.234094       7.198591      37.874465       0.112156       1.126018 0.87362332E+01  0.88312106E+02                                 1.835351                            1.764081      -1.190750       2.310497                    0.995383       3.750638      10.910101       0.453593       1.335808      -0.696301      -0.011286       0.011997      -0.030387       0.034564       0.004022       0.004716      -0.005589      -0.002297       0.022219      -0.010727       0.000282       0.010444              1.898058       1.835837       0.065936       0.350133       1.914223      -0.208217       1.944113          -0.000007
          105              H       1.664145       3.480277      39.845117       0.103589       1.195448 0.88731706E+01  0.88221538E+02                                 1.769610                            1.671795      -0.976961       2.403310                    0.997801       3.440442       9.283302       0.521545       1.181187      -0.732896       0.007126      -0.012094       0.032856       0.035729       0.009333       0.007404      -0.011546      -0.010820       0.017608      -0.019835       0.003979       0.015856              1.831750       1.658294       0.081073       0.278945       1.478830       0.015811       2.358126          -0.000017
          106              H       0.208651       2.220318      38.653842       0.106525       1.169697 0.87578163E+01  0.86091395E+02                                 1.695004                            1.624505      -0.894438       2.444280                    0.998863       3.286828       8.588756       0.551397       1.129998      -0.747074      -0.012629      -0.028383       0.015918       0.034906       0.008809       0.004272      -0.008423      -0.011341       0.021296      -0.016707       0.003119       0.013588              1.712207       1.649904       0.374082      -0.018531       1.935742      -0.092586       1.550975          -0.000014
          107              H       0.621902       4.641737      35.576718       0.102466       1.199533 0.94061415E+01  0.95275246E+02                                 1.809053                            1.751839      -0.906954       2.437226                    0.998650       3.491011       9.632926       0.494231       1.223511      -0.723570      -0.007326       0.009969      -0.032870       0.035121       0.008240       0.006757      -0.009616      -0.008923       0.026837      -0.018238       0.003077       0.015161              1.827651       1.692476       0.034780       0.268937       1.693186       0.048935       2.097290          -0.000013
          108              H       2.103731       5.955049      36.751840       0.110170       1.136251 0.85889682E+01  0.85708814E+02                                 1.796323                            1.712936      -0.905838       2.445978                    0.998357       3.508779       9.857646       0.479125       1.281069      -0.709751       0.015227       0.027466      -0.016446       0.035450       0.011356       0.001503      -0.008052      -0.005220       0.020290      -0.016748       0.003197       0.013551              1.866810       1.814216       0.387925      -0.002962       2.222544      -0.119186       1.563671          -0.000016
          109              H       8.247800       1.842741      37.696784       0.105849       1.236608 0.94218458E+01  0.94808736E+02                                 1.795949                            1.713668      -0.969302       2.409407                    0.998145       3.411213       9.169938       0.520769       1.168823      -0.737026      -0.009816       0.003171       0.034669       0.036171       0.013015      -0.007828       0.002666       0.006069       0.034758      -0.020689       0.005185       0.015504              1.842645       1.644949       0.076768      -0.012621       1.603684       0.353189       2.279301          -0.000003
          110              H       6.867259       0.443243      36.497432       0.111794       1.220169 0.92150140E+01  0.92207258E+02                                 1.782260                            1.696770      -0.995591       2.405662                    0.997911       3.356846       8.996192       0.522463       1.171605      -0.736644      -0.027472      -0.019317       0.019269       0.038718       0.010674      -0.009794      -0.002324       0.008211       0.030432      -0.017069      -0.000992       0.018061              1.821640       2.100164       0.382455      -0.197438       1.779349      -0.002983       1.585409          -0.000024
          111              H       8.875780       1.309208      33.125519       0.117129       1.270086 0.98209170E+01  0.10113358E+03                                 1.911612                            1.812876      -1.282386       2.270467                    0.994982       3.650736      10.349209       0.473966       1.254918      -0.714890       0.007579      -0.004040      -0.041201       0.042086       0.005877      -0.002510      -0.004064      -0.006732       0.037117      -0.012960      -0.001105       0.014065              1.975021       1.774140       0.053219      -0.073015       1.711592       0.434702       2.439330          -0.000079
          112              H       0.179278       2.753851      34.320832       0.115324       1.224279 0.94380662E+01  0.96367314E+02                                 1.872951                            1.783471      -1.215786       2.299874                    0.994972       3.651735      10.356309       0.474656       1.263805      -0.712611       0.025463       0.016215      -0.020813       0.036667       0.012194      -0.001738      -0.002046       0.000485       0.032750      -0.017657       0.005435       0.012222              1.922081       2.266930       0.353823      -0.267341       1.813283       0.080146       1.686031          -0.000012
          113              H       3.356651       9.451742      37.854274       0.104283       1.120740 0.81251027E+01  0.80922309E+02                                 1.832172                            1.699381      -1.475671       2.169380                    0.991771       3.949189      11.524777       0.461405       1.332858      -0.694417      -0.032244      -0.010164      -0.007441       0.034618       0.006980       0.004376      -0.006034       0.004499      -0.016013      -0.012462       0.002460       0.010002              1.939981       2.633501       0.263926       0.165644       1.788289      -0.168593       1.398152          -0.000019
          114              H       4.162896      11.454543      37.042592       0.097346       1.180116 0.85627723E+01  0.86307855E+02                                 1.884325                            1.734593      -1.481013       2.158351                    0.991878       4.036927      11.807039       0.461167       1.317687      -0.697209      -0.021130       0.021971      -0.013809       0.033465      -0.001203       0.001012      -0.004659      -0.003063      -0.026726      -0.010277       0.002525       0.007752              2.010724       2.153264      -0.314002       0.366175       2.173563      -0.562465       1.705344          -0.000016
          115              H       7.813279      10.543433      38.443854       0.099779       1.271172 0.94566556E+01  0.96463348E+02                                 1.905637                            1.770353      -1.205088       2.296499                    0.994545       3.716692      10.485161       0.483134       1.242835      -0.716646       0.033211       0.006092       0.005552       0.034219       0.004256       0.009188      -0.008151       0.005039      -0.016330      -0.015955       0.005406       0.010549              2.000765       2.709402       0.220297      -0.001779       1.786200      -0.214063       1.506694          -0.000019
          116              H       6.993867       8.680172      39.417065       0.105826       1.246215 0.92245119E+01  0.94268089E+02                                 1.940293                            1.793177      -1.288258       2.262544                    0.992868       3.806575      11.034885       0.458512       1.307176      -0.701987       0.023406      -0.019201       0.018918       0.035699       0.002947       0.007743      -0.008552       0.005210      -0.012918      -0.014439       0.004749       0.009690              2.076781       2.180379      -0.405797       0.281720       2.194103      -0.554195       1.855860          -0.000020
          117              H       3.133820       5.007002       2.806563       0.099075       1.168983 0.84964712E+01  0.85332780E+02                                 1.868146                            1.725321      -1.325519       2.234983                    0.993269       3.924461      11.396103       0.464191       1.313809      -0.698872      -0.030680       0.000446      -0.007963       0.031699       0.003667       0.003848      -0.007334       0.012678       0.012253      -0.013186       0.004511       0.008675              1.976139       2.695319       0.011847       0.240825       1.322008      -0.109250       1.911090          -0.000012
          118              H       3.813456       4.227223       4.874132       0.102796       1.202554 0.86991440E+01  0.87651173E+02                                 1.884420                            1.732077      -1.339232       2.230819                    0.993509       3.879557      11.186282       0.470041       1.293270      -0.703500      -0.020880      -0.014295       0.021116       0.032958       0.002893       0.001092      -0.007301       0.007122       0.013747      -0.010416       0.002059       0.008357              2.012277       2.192740       0.245398      -0.422378       1.472706      -0.401095       2.371383          -0.000014
          119              H       7.549933       5.359955       4.005914       0.101468       1.236235 0.90496559E+01  0.91995045E+02                                 1.919183                            1.766999      -1.266958       2.266431                    0.993731       3.847627      11.106887       0.465695       1.293815      -0.704135       0.031216       0.005309       0.008673       0.032831       0.005535       0.003194      -0.005243       0.013779       0.014448      -0.013251       0.005404       0.007847              2.028324       2.745313       0.042035       0.290917       1.382949      -0.169246       1.956710          -0.000011
          120              H       6.904735       5.996090       1.934307       0.104815       1.167790 0.83958422E+01  0.84020412E+02                                 1.869256                            1.718228      -1.263119       2.272794                    0.993735       3.818527      11.046740       0.464149       1.318647      -0.698653       0.024788       0.013783      -0.020593       0.035050       0.005687       0.000138      -0.006638       0.015272       0.019730      -0.014716       0.005179       0.009537              2.004867       2.201184       0.187225      -0.470040       1.487185      -0.397801       2.326233          -0.000012
          121              H       4.405985       4.305201       6.901318       0.097382       1.179561 0.85771017E+01  0.86152609E+02                                 1.868875                            1.726861      -1.227018       2.280602                    0.994716       3.840009      11.070043       0.467706       1.303784      -0.701785      -0.029660       0.006580      -0.005168       0.030818      -0.003854      -0.001208      -0.004896       0.014064       0.019005      -0.012534       0.004851       0.007684              1.971751       2.647376      -0.189418       0.204156       1.357234      -0.149459       1.910642           0.000018
          122              H       5.024848       3.628024       9.005231       0.118540       1.010186 0.71096079E+01  0.68892830E+02                                 1.763875                            1.632499      -1.245119       2.294279                    0.993818       3.751999      11.012221       0.449662       1.405697      -0.681175      -0.029664      -0.003657       0.029988       0.042340      -0.002877      -0.008249      -0.004406       0.021333       0.006927      -0.014293      -0.000618       0.014911              1.902306       2.076262       0.064847      -0.551376       1.394770      -0.157018       2.235886           0.000059
          123              H       8.806905       3.439236       7.765497       0.107593       1.169843 0.84587105E+01  0.84696208E+02                                 1.859229                            1.715580      -1.304928       2.250308                    0.994288       3.817095      10.998328       0.468810       1.304815      -0.701419       0.034339      -0.005707       0.008343       0.035796      -0.005246       0.000950       0.000045       0.018227       0.002488      -0.010938       0.000748       0.010189              1.968592       2.774260      -0.135451       0.161692       1.368605      -0.143590       1.762910           0.000252
          124              H       8.113089       3.980977       5.641393       0.096254       1.280048 0.93278616E+01  0.95310305E+02                                 1.944522                            1.779686      -1.245818       2.270287                    0.994355       3.857082      11.073926       0.470774       1.273316      -0.708683       0.021010      -0.001907      -0.025307       0.032947      -0.005748      -0.002356      -0.001498       0.015722       0.031815      -0.015222       0.003978       0.011244              2.086224       2.310726       0.021956      -0.577634       1.403747      -0.236620       2.544200           0.000055
          125              H       8.527353      11.795183      36.687229       0.101262       1.162111 0.84367855E+01  0.84560402E+02                                 1.857848                            1.718081      -1.319777       2.238025                    0.993504       3.902738      11.311078       0.465773       1.312024      -0.699306       0.019115      -0.027433       0.000822       0.033446      -0.001561      -0.007686      -0.003574      -0.007100      -0.030426      -0.014612       0.005328       0.009283              1.974310       2.103154      -0.516832       0.060730       2.323930      -0.409668       1.495846           0.000015
          126              H       9.359932      13.703590      35.742285       0.106133       1.083496 0.77628318E+01  0.76591342E+02                                 1.815190                            1.679998      -1.254661       2.278149                    0.993822       3.844363      11.239793       0.455321       1.363417      -0.689107       0.034509       0.002447      -0.005182       0.034981      -0.001860      -0.001495      -0.004710       0.008247      -0.026804      -0.011130       0.002125       0.009005              1.920310       2.717434       0.040508      -0.254859       1.582697      -0.165026       1.460800          -0.000034
          127              H       5.656879      15.271356      35.774591       0.116656       1.232384 0.91878168E+01  0.92693696E+02                                 1.854573                            1.738879      -1.061170       2.379522                    0.996692       3.479253       9.640581       0.491938       1.234120      -0.720650      -0.026590       0.031126      -0.008534       0.041818      -0.010729      -0.003744      -0.004049      -0.001582      -0.035846      -0.014934      -0.001805       0.016739              1.953909       2.028652      -0.440401       0.184205       2.259342      -0.345531       1.573733           0.000019
          128              H       4.884059      13.465552      36.844719       0.105389       1.296170 0.97261485E+01  0.99683215E+02                                 1.919279                            1.788496      -1.204289       2.300921                    0.994842       3.654007      10.255758       0.484573       1.233293      -0.719674      -0.033011       0.000560       0.007881       0.033944      -0.003060      -0.009638      -0.005803       0.003231      -0.022930      -0.015220       0.004676       0.010545              2.002670       2.663117       0.169394      -0.202535       1.809704      -0.204470       1.535191          -0.000029
          129              H       8.243749      20.110090      28.194852       0.100420       1.283652 0.92016265E+01  0.92016445E+02                                 1.840430                            1.691957      -0.982117       2.408756                    0.998181       3.375987       9.037187       0.525001       1.166662      -0.737611      -0.042705      -0.005598      -0.022880       0.048770      -0.000820       0.007035      -0.002821       0.034485       0.036273      -0.023514       0.004657       0.018857              1.912961       2.453181       0.320900       0.400333       1.580757       0.121294       1.704945          -0.000033
          130              H      10.004117      20.865244      26.870316       0.121176       1.146964 0.81144839E+01  0.77849254E+02                                 1.645991                            1.543675      -0.773506       2.509031                    0.999721       3.089699       7.839982       0.579736       1.101240      -0.755874      -0.000451      -0.003202      -0.039234       0.039367       0.011907       0.001555      -0.001773       0.023060       0.043433      -0.023944       0.009234       0.014710              1.687714       1.362176       0.028675       0.068275       1.360722      -0.095285       2.340246          -0.000012
          131              H       1.825192      21.681960      27.976788       0.109897       1.094493 0.76229804E+01  0.71764849E+02                                 1.576348                            1.480327      -0.711266       2.540397                    0.999812       3.015336       7.498676       0.603528       1.078008      -0.762407       0.028525       0.022298      -0.013896       0.038781       0.013377       0.003675      -0.006549       0.013983       0.011569      -0.019440       0.006266       0.013174              1.606157       1.683704       0.350435      -0.317405       1.540300      -0.259202       1.594466          -0.000001
          132              H       2.212108      21.049929      30.108968       0.131339       1.075713 0.75436846E+01  0.73198855E+02                                 1.750438                            1.616375      -1.042595       2.390920                    0.997642       3.496962       9.829158       0.486019       1.298769      -0.704191       0.036092       0.003103       0.008967       0.037319       0.008657      -0.003445      -0.008810       0.014247       0.009300      -0.015315       0.000840       0.014474              1.832635       2.231239       0.226293       0.527646       1.445959       0.179101       1.820706          -0.000029
          133              H       0.489216      20.093674      31.340625       0.092766       1.074307 0.79214031E+01  0.78592498E+02                                 1.808465                            1.702256      -1.263189       2.276358                    0.993483       3.860080      11.336307       0.450037       1.371762      -0.687702       0.011680      -0.010908       0.047241       0.049871       0.002940       0.006287      -0.004779       0.015406       0.039212      -0.016020      -0.000113       0.016133              1.869118       1.603773       0.044117       0.084844       1.515236      -0.034112       2.488346          -0.000137
          134              H       9.509836      17.097681      17.307811       0.107758       1.230705 0.94792987E+01  0.96873405E+02                                 1.878061                            1.785652      -1.195535       2.306875                    0.994799       3.673832      10.416370       0.475148       1.261387      -0.713102      -0.026728       0.015427       0.020982       0.037318      -0.012846      -0.002759       0.001793       0.005079       0.026927      -0.017588       0.005519       0.012069              1.946136       2.382478      -0.334535      -0.331370       1.716465      -0.076072       1.739465          -0.000006
          135              H       1.353194      16.358943      13.871286       0.110684       1.240178 0.95660405E+01  0.96689482E+02                                 1.808155                            1.734927      -0.957937       2.419926                    0.998165       3.395765       9.168439       0.513568       1.179944      -0.734800       0.009194       0.005994      -0.036874       0.038473      -0.012864      -0.007381      -0.001840       0.005818       0.038173      -0.020671       0.004612       0.016060              1.822959       1.652406      -0.064412       0.021823       1.584723      -0.280761       2.231747          -0.000011
          136              H       9.221168      19.276958      16.084230       0.116859       1.154884 0.87957493E+01  0.87055982E+02                                 1.724761                            1.664678      -0.856456       2.471443                    0.999155       3.287834       8.783875       0.523795       1.181460      -0.734575       0.009722       0.016472       0.030410       0.035925      -0.006968       0.008546       0.010958      -0.014615       0.018511      -0.019291       0.002973       0.016318              1.730074       1.678856      -0.007673       0.311136       1.554684      -0.043600       1.956681           0.000025
          137              H       7.833537      20.577957      14.937376       0.112935       1.190114 0.89546305E+01  0.88811689E+02                                 1.743072                            1.664534      -0.958101       2.421781                    0.998363       3.300382       8.757270       0.532249       1.160297      -0.739683      -0.009799       0.032425       0.018997       0.038837      -0.006303       0.004257       0.014376      -0.011253       0.014147      -0.016810      -0.001642       0.018451              1.795295       1.639327      -0.343484      -0.016877       2.261431       0.052393       1.485127           0.000151
          138              H       9.143177      16.555939      13.116139       0.112191       1.190240 0.89331971E+01  0.88143476E+02                                 1.705849                            1.634339      -0.980268       2.405843                    0.998242       3.285143       8.565936       0.553623       1.121266      -0.749445       0.007940      -0.030108      -0.015588       0.034821      -0.007007       0.008005       0.008391      -0.016249       0.016592      -0.018261       0.004392       0.013869              1.722894       1.565427      -0.275984       0.022328       2.111714       0.139158       1.491540           0.000010
          139              H       7.732250      17.959542      11.928902       0.105398       1.298165 0.99843095E+01  0.10179179E+03                                 1.841807                            1.753523      -1.091619       2.348591                    0.997211       3.474353       9.357714       0.520206       1.154879      -0.740285      -0.010629      -0.013337      -0.034485       0.038472      -0.004588       0.004594       0.012112      -0.017084       0.021343      -0.016249      -0.001961       0.018211              1.856708       1.648643       0.002033       0.287723       1.642070       0.005963       2.279412           0.000200
          140              H      -0.029373      15.160545      31.970588       0.089505       1.117088 0.80667704E+01  0.80253267E+02                                 1.839411                            1.703637      -1.280061       2.259069                    0.994142       3.900702      11.403245       0.456307       1.349229      -0.691813       0.028862       0.038837      -0.006546       0.048828       0.006072      -0.000315      -0.002032       0.005989      -0.046262      -0.015627       0.001086       0.014541              1.920398       1.842339       0.424782      -0.141980       2.403109      -0.275394       1.515745           0.000370
          141              H       6.776100      13.330117      32.208843       0.082458       1.289582 0.90126641E+01  0.90742303E+02                                 1.915616                            1.720017      -1.006806       2.376683                    0.997852       3.690193      10.307973       0.494203       1.230959      -0.719108      -0.040816       0.002090      -0.004024       0.041067       0.010057       0.003670      -0.004032       0.003711      -0.025643      -0.012851      -0.001652       0.014503              2.059867       3.155732      -0.105587      -0.081927       1.547238      -0.069767       1.476631           0.000480
          142              H       1.165813      13.227514      31.986741       0.122539       1.175674 0.83775406E+01  0.82342554E+02                                 1.779078                            1.648166      -0.954316       2.433176                    0.998188       3.310929       8.966761       0.512486       1.215952      -0.725505       0.032330      -0.001655      -0.009505       0.033739       0.001658      -0.010575      -0.003136       0.000476      -0.041375      -0.018410       0.005609       0.012801              1.865777       2.730132      -0.003688      -0.097439       1.426586      -0.091556       1.440613           0.000058
          143              H       7.922669      11.245234      32.467289       0.123877       1.130678 0.80623912E+01  0.77301332E+02                                 1.632086                            1.542328      -0.816929       2.490861                    0.999598       3.097645       7.883082       0.577380       1.106423      -0.754242      -0.017220      -0.035301       0.002541       0.039359       0.002831       0.001492      -0.004123      -0.002104      -0.072857      -0.024823       0.009489       0.015334              1.653451       1.603268       0.352416      -0.057418       2.034774      -0.144295       1.322312           0.000072
          144              H       0.130660      11.360149      32.580359       0.092900       1.262862 0.90390559E+01  0.89994213E+02                                 1.817715                            1.672897      -0.775791       2.494739                    0.999322       3.408753       9.106646       0.529869       1.161038      -0.738458       0.019687      -0.024955       0.010904       0.033604      -0.002383      -0.001144      -0.006349      -0.002797      -0.047621      -0.017498       0.005818       0.011680              1.911849       1.862890      -0.569372       0.231311       2.323970      -0.383141       1.548686           0.000158
          145              H       8.560777       7.350443      36.315712       0.112244       1.194894 0.94830356E+01  0.96617575E+02                                 1.822068                            1.771416      -1.145141       2.329442                    0.996504       3.604077      10.099064       0.484476       1.240867      -0.718282      -0.009341       0.007667      -0.032941       0.035088       0.003669       0.007131      -0.005604      -0.001070       0.025598      -0.011979      -0.000568       0.012546              1.848882       1.713764       0.174783       0.133136       1.823141      -0.165622       2.009741          -0.000009
          146              H       0.497319       8.056348      39.679550       0.113245       1.177873 0.91201546E+01  0.92484664E+02                                 1.836032                            1.760376      -1.214016       2.297848                    0.995289       3.672331      10.437065       0.474022       1.274207      -0.709939       0.025919       0.014640       0.016142       0.033863       0.011210       0.008561      -0.000825       0.001873       0.006818      -0.014962       0.001438       0.013523              1.891050       2.013219       0.292856       0.237858       1.772323      -0.059630       1.887607          -0.000005
          147              H       7.984454       5.060355      39.558403       0.114598       1.149587 0.89924477E+01  0.91362142E+02                                 1.848765                            1.781717      -1.128458       2.340723                    0.996288       3.706716      10.732940       0.455394       1.323826      -0.699394      -0.015983      -0.027785       0.014124       0.035028       0.011253      -0.000514      -0.006922      -0.008508       0.002917      -0.013466      -0.000859       0.014325              1.907301       1.937189       0.282280       0.007962       1.844722      -0.213567       1.939990          -0.000011
          148              H       9.384241       4.128725       0.670345       0.106946       1.171580 0.87229004E+01  0.86502512E+02                                 1.759743                            1.668197      -0.992902       2.399822                    0.997821       3.422389       9.273137       0.516266       1.196369      -0.729339      -0.011451      -0.028559      -0.021477       0.037523       0.005582       0.007464       0.001416      -0.029478       0.002452      -0.018763       0.002857       0.015906              1.834267       1.574350       0.088452       0.222653       1.667373       0.342261       2.261076          -0.000010
          149              H       9.954486       3.500797       2.798486       0.112533       1.128613 0.83445309E+01  0.81094714E+02                                 1.659963                            1.588693      -0.880181       2.455511                    0.999028       3.235505       8.423791       0.555656       1.134251      -0.745900      -0.006943      -0.033995       0.007768       0.035556       0.006835       0.005652       0.000601      -0.026250       0.004792      -0.017133       0.002818       0.014315              1.680519       1.426034       0.017372       0.055463       1.832573      -0.299491       1.782949          -0.000010
          150              H       0.677610       7.329923       3.662666       0.114968       1.140336 0.83304125E+01  0.80841685E+02                                 1.663681                            1.581348      -0.890176       2.452129                    0.998879       3.223961       8.360148       0.560683       1.125693      -0.748068       0.011840       0.028827       0.021399       0.037803       0.004780       0.007257       0.002094      -0.027914       0.006121      -0.018115       0.003429       0.014686              1.693890       1.438296       0.127111       0.218615       1.593115       0.233308       2.050258          -0.000005
          151              H       0.072927       7.916809       1.518371       0.110511       1.133572 0.83358507E+01  0.80956102E+02                                 1.661110                            1.584867      -0.895985       2.447847                    0.998827       3.238691       8.417987       0.558135       1.129971      -0.746912       0.002451       0.034849      -0.008008       0.035841       0.003606       0.006463       0.001098      -0.026868       0.003671      -0.016723       0.003086       0.013637              1.688381       1.363050       0.001929       0.039993       1.959323      -0.339960       1.742771          -0.000010
          152              H       1.055411       2.938536       4.486462       0.109261       1.150255 0.84613287E+01  0.82435635E+02                                 1.672615                            1.592693      -0.866679       2.455767                    0.999120       3.258737       8.467883       0.559208       1.124234      -0.748285       0.001550      -0.025893      -0.023420       0.034948      -0.004998       0.002792       0.003931      -0.027176       0.011537      -0.016979       0.003223       0.013756              1.713503       1.450708      -0.025545       0.089197       1.566680       0.231496       2.123122           0.000057
          153              H       1.651991       2.294192       6.622681       0.113129       1.122879 0.81360613E+01  0.78833763E+02                                 1.670846                            1.579927      -0.978073       2.407703                    0.998671       3.283241       8.629241       0.549436       1.150511      -0.740766       0.006500      -0.038848       0.005378       0.039754      -0.004230       0.000869       0.004535      -0.029162      -0.007922      -0.014069      -0.003386       0.017455              1.709160       1.511158      -0.240727       0.128695       1.968124      -0.316340       1.648197           0.000039
          154              H       1.209367       6.094588       7.830109       0.115737       1.131703 0.82314819E+01  0.79726926E+02                                 1.661820                            1.576502      -0.973292       2.414533                    0.998557       3.223207       8.378737       0.558517       1.132250      -0.746200       0.000106       0.029040       0.027446       0.039958      -0.003698       0.001977       0.007908      -0.025353      -0.004315      -0.013440      -0.003620       0.017059              1.716329       1.382269       0.014622       0.095534       1.607382       0.374476       2.159335           0.000064
          155              H       0.555053       6.714308       5.714081       0.114457       1.124064 0.82401166E+01  0.79752446E+02                                 1.647942                            1.573224      -0.888047       2.453540                    0.998913       3.213624       8.323809       0.561845       1.126365      -0.747913      -0.009337       0.034902      -0.003333       0.036283      -0.006328       0.003994       0.004083      -0.027343       0.009431      -0.017747       0.003325       0.014422              1.652521       1.397846      -0.179274       0.097212       1.843163      -0.221161       1.716553           0.000040
          156              H       0.401097      10.239730      38.787103       0.113054       1.129327 0.84270587E+01  0.82269803E+02                                 1.677087                            1.610393      -0.852621       2.468942                    0.999289       3.242758       8.519696       0.543654       1.154034      -0.741136      -0.005424       0.003453       0.037818       0.038361       0.006996      -0.004487       0.006333      -0.013922       0.032956      -0.016954       0.002770       0.014184              1.698808       1.541808       0.056721      -0.187916       1.554774      -0.148956       1.999841          -0.000009
          157              H       1.389658      12.082470      37.652363       0.123303       1.127150 0.83779616E+01  0.81811827E+02                                 1.692031                            1.620395      -0.809663       2.498113                    0.999614       3.197109       8.448235       0.533696       1.175262      -0.736498       0.005719       0.033059       0.020609       0.039374       0.005885      -0.003887       0.008614      -0.017981       0.023317      -0.016375       0.001190       0.015186              1.721399       1.565947       0.175401       0.024912       2.093607       0.083390       1.504643          -0.000009
          158              H       1.435237       9.829320      34.276411       0.113824       1.176196 0.87442575E+01  0.86043550E+02                                 1.706950                            1.626622      -0.978144       2.407839                    0.998055       3.313577       8.702118       0.548566       1.134701      -0.745269       0.007041      -0.008423      -0.036059       0.037693       0.008139      -0.004712       0.008271      -0.017483       0.032066      -0.019215       0.003124       0.016092              1.725010       1.508934       0.078713      -0.198765       1.582437      -0.181131       2.083658          -0.000005
          159              H       0.337286       8.138430      35.411151       0.110681       1.115943 0.81042152E+01  0.78337485E+02                                 1.656839                            1.571933      -0.861741       2.464147                    0.999165       3.253303       8.501008       0.554191       1.143374      -0.742968      -0.006878      -0.031175      -0.020029       0.037688       0.006033      -0.004908       0.008594      -0.019896       0.025250      -0.017876       0.002099       0.015777              1.710028       1.482374       0.281924      -0.005506       2.197869       0.107803       1.449840          -0.000009
          160              H       3.391089      11.064654      33.888742       0.108200       1.191358 0.89846592E+01  0.89029627E+02                                 1.728423                            1.656327      -0.952445       2.418070                    0.998599       3.309903       8.729018       0.539823       1.145043      -0.743422       0.011591      -0.033615      -0.010360       0.037036      -0.003165      -0.014468       0.003730      -0.013137      -0.009480      -0.018574       0.004271       0.014303              1.752442       1.578855      -0.043428      -0.088456       2.235542      -0.030028       1.442928           0.000003
          161              H       4.504233      12.776063      32.802461       0.115966       1.136171 0.81536234E+01  0.79218262E+02                                 1.701553                            1.594180      -0.979228       2.411770                    0.998409       3.295680       8.735381       0.539357       1.168840      -0.736245       0.025868      -0.010244      -0.026085       0.038138      -0.007349      -0.012511       0.006143      -0.009309       0.001766      -0.015214      -0.002221       0.017435              1.770848       2.067901       0.028237      -0.532117       1.451196      -0.057830       1.793447           0.000021
          162              H       2.553445      15.484769      35.027520       0.126251       1.140959 0.83423647E+01  0.81649233E+02                                 1.724749                            1.630841      -0.900795       2.457181                    0.999093       3.243696       8.675001       0.523453       1.195544      -0.730914      -0.009083       0.039204       0.011628       0.041888      -0.005200      -0.008325       0.010403      -0.015346      -0.009257      -0.013533      -0.004775       0.018309              1.791375       1.593304      -0.107629      -0.066081       2.364255       0.015456       1.416566           0.000075
          163              H       1.448404      13.802088      36.158222       0.114536       1.185684 0.87423139E+01  0.86827115E+02                                 1.784086                            1.677619      -0.962448       2.420245                    0.997792       3.404572       9.261081       0.510841       1.207235      -0.726989      -0.024624       0.015407       0.026041       0.039011      -0.001474      -0.013389       0.006341      -0.013553      -0.003732      -0.017671       0.002959       0.014712              1.845378       2.146764      -0.060080      -0.436168       1.627868      -0.065142       1.761503           0.000003
          164              H       5.925290       4.760756      38.629613       0.105523       1.219336 0.93125457E+01  0.95354069E+02                                 1.905594                            1.797806      -1.319879       2.245731                    0.992434       3.827911      11.092421       0.459607       1.301513      -0.703044      -0.006365       0.004404       0.034692       0.035545       0.009693      -0.001496      -0.000235       0.002038       0.029429      -0.014679       0.004538       0.010141              1.989381       1.854170       0.035887      -0.108143       1.592057       0.386870       2.521918          -0.000012
          165              H       7.881141       5.532327      35.201164       0.111092       1.167448 0.87353902E+01  0.86483862E+02                                 1.746100                            1.663980      -0.903287       2.446256                    0.998558       3.355377       9.024809       0.520485       1.188626      -0.731989       0.026411       0.015771      -0.021774       0.037688       0.012198      -0.007135      -0.000443       0.005929       0.034921      -0.018937       0.003039       0.015898              1.798465       2.055076       0.425739      -0.159768       1.791751      -0.040121       1.548568          -0.000019
          166              H       8.147526      15.985470      20.687801       0.114713       1.202613 0.94022237E+01  0.95909584E+02                                 1.851493                            1.779082      -1.239939       2.287855                    0.995129       3.660447      10.375882       0.475644       1.262387      -0.712814      -0.014481       0.027172       0.014969       0.034236      -0.006829       0.002507       0.005854      -0.013016      -0.001409      -0.011334      -0.000107       0.011442              1.896993       1.843649      -0.332433       0.023970       1.811245       0.174547       2.036084           0.000001
          167              H       0.591516      12.886874      20.853368       0.118438       1.263449 0.98981212E+01  0.10186733E+03                                 1.895295                            1.814452      -1.131998       2.342064                    0.996393       3.562344      10.011560       0.477149       1.247296      -0.717814       0.024087      -0.019702       0.018581       0.036243      -0.010278       0.008701      -0.001830      -0.004465       0.005720      -0.013787      -0.000166       0.013953              1.937740       2.038113      -0.312135       0.290878       1.806857       0.078263       1.968250          -0.000007
          168              H       8.298444      13.321909      17.683365       0.112155       1.126021 0.87362644E+01  0.88312493E+02                                 1.835354                            1.764083      -1.190753       2.310496                    0.995383       3.750644      10.910120       0.453593       1.335807      -0.696302      -0.011286      -0.011997      -0.030387       0.034564      -0.004022       0.004716       0.005588      -0.002297       0.022219      -0.010726       0.000282       0.010444              1.898061       1.835840      -0.065936       0.350133       1.914227       0.208218       1.944117          -0.000006
          169              H       6.728495      17.040223      19.654017       0.103590       1.195440 0.88730988E+01  0.88220662E+02                                 1.769605                            1.671790      -0.976953       2.403315                    0.997801       3.440429       9.283264       0.521545       1.181189      -0.732896       0.007126       0.012094       0.032856       0.035729      -0.009333       0.007404       0.011545      -0.010820       0.017608      -0.019835       0.003979       0.015855              1.831744       1.658289      -0.081073       0.278944       1.478826      -0.015811       2.358117          -0.000017
          170              H       5.273001      18.300182      18.462742       0.106527       1.169687 0.87577260E+01  0.86090308E+02                                 1.694998                            1.624499      -0.894423       2.444289                    0.998863       3.286811       8.588709       0.551397       1.130001      -0.747074      -0.012628       0.028383       0.015919       0.034907      -0.008809       0.004272       0.008423      -0.011341       0.021295      -0.016707       0.003119       0.013588              1.712200       1.649897      -0.374079      -0.018531       1.935733       0.092586       1.550969          -0.000014
          171              H       5.686252      15.878763      15.385618       0.102468       1.199523 0.94060513E+01  0.95274117E+02                                 1.809045                            1.751831      -0.906946       2.437232                    0.998650       3.490996       9.632878       0.494231       1.223513      -0.723570      -0.007326      -0.009969      -0.032871       0.035121      -0.008240       0.006757       0.009616      -0.008922       0.026837      -0.018238       0.003077       0.015161              1.827642       1.692469      -0.034779       0.268935       1.693179      -0.048934       2.097280          -0.000013
          172              H       7.168081      14.565451      16.560740       0.110172       1.136245 0.85889097E+01  0.85708087E+02                                 1.796317                            1.712931      -0.905836       2.445980                    0.998357       3.508768       9.857608       0.479126       1.281070      -0.709751       0.015227      -0.027466      -0.016446       0.035450      -0.011356       0.001503       0.008052      -0.005220       0.020291      -0.016748       0.003197       0.013551              1.866803       1.814210      -0.387923      -0.002962       2.222535       0.119185       1.563666          -0.000015
          173              H       3.183450      18.677759      17.505684       0.105850       1.236601 0.94217753E+01  0.94807872E+02                                 1.795944                            1.713664      -0.969295       2.409411                    0.998145       3.411202       9.169908       0.520768       1.168826      -0.737025      -0.009816      -0.003170       0.034669       0.036171      -0.013015      -0.007828      -0.002666       0.006069       0.034758      -0.020689       0.005185       0.015504              1.842639       1.644945      -0.076768      -0.012621       1.603680      -0.353187       2.279293          -0.000003
          174              H       1.802909      20.077257      16.306332       0.111795       1.220165 0.92149766E+01  0.92206801E+02                                 1.782257                            1.696767      -0.995587       2.405665                    0.997911       3.356840       8.996175       0.522463       1.171606      -0.736644      -0.027472       0.019317       0.019269       0.038719      -0.010674      -0.009793       0.002324       0.008211       0.030432      -0.017069      -0.000992       0.018061              1.821637       2.100160      -0.382454      -0.197438       1.779346       0.002983       1.585406          -0.000024
          175              H       3.811430      19.211292      12.934419       0.117130       1.270075 0.98208062E+01  0.10113217E+03                                 1.911602                            1.812867      -1.282378       2.270473                    0.994982       3.650717      10.349145       0.473967       1.254920      -0.714889       0.007579       0.004040      -0.041201       0.042087      -0.005877      -0.002511       0.004064      -0.006732       0.037117      -0.012960      -0.001105       0.014065              1.975010       1.774130      -0.053219      -0.073015       1.711582      -0.434698       2.439317          -0.000079
          176              H       5.243628      17.766649      14.129732       0.115325       1.224272 0.94379995E+01  0.96366479E+02                                 1.872945                            1.783466      -1.215782       2.299877                    0.994972       3.651723      10.356272       0.474656       1.263808      -0.712610       0.025463      -0.016215      -0.020813       0.036667      -0.012194      -0.001738       0.002046       0.000485       0.032750      -0.017657       0.005435       0.012222              1.922075       2.266921      -0.353821      -0.267340       1.813277      -0.080146       1.686027          -0.000012
          177              H       8.421001      11.068758      17.663174       0.104282       1.120743 0.81251232E+01  0.80922561E+02                                 1.832174                            1.699383      -1.475672       2.169379                    0.991770       3.949194      11.524794       0.461405       1.332858      -0.694417      -0.032244       0.010164      -0.007440       0.034617      -0.006980       0.004376       0.006034       0.004499      -0.016013      -0.012462       0.002460       0.010002              1.939983       2.633505      -0.263927       0.165644       1.788292       0.168594       1.398153          -0.000019
          178              H       9.227246       9.065957      16.851492       0.097345       1.180116 0.85627769E+01  0.86307932E+02                                 1.884328                            1.734595      -1.481012       2.158352                    0.991878       4.036930      11.807058       0.461166       1.317689      -0.697208      -0.021130      -0.021971      -0.013809       0.033465       0.001203       0.001012       0.004659      -0.003063      -0.026725      -0.010277       0.002525       0.007752              2.010726       2.153267       0.314003       0.366176       2.173566       0.562466       1.705346          -0.000015
          179              H       2.748929       9.977067      18.252754       0.099778       1.271175 0.94566821E+01  0.96463703E+02                                 1.905641                            1.770357      -1.205087       2.296500                    0.994545       3.716697      10.485186       0.483133       1.242837      -0.716645       0.033211      -0.006092       0.005552       0.034219      -0.004256       0.009188       0.008151       0.005039      -0.016330      -0.015955       0.005406       0.010549              2.000770       2.709409      -0.220298      -0.001779       1.786204       0.214064       1.506697          -0.000019
          180              H       1.929517      11.840329      19.225965       0.105825       1.246216 0.92245204E+01  0.94268194E+02                                 1.940294                            1.793177      -1.288254       2.262546                    0.992868       3.806576      11.034888       0.458512       1.307176      -0.701987       0.023406       0.019201       0.018918       0.035699      -0.002946       0.007743       0.008552       0.005211      -0.012919      -0.014439       0.004749       0.009690              2.076782       2.180380       0.405798       0.281720       2.194105       0.554196       1.855861          -0.000020
          181              H       8.198170      15.513498      22.997663       0.099075       1.168984 0.84964780E+01  0.85332864E+02                                 1.868147                            1.725321      -1.325519       2.234982                    0.993269       3.924463      11.396109       0.464191       1.313809      -0.698872      -0.030680      -0.000447      -0.007963       0.031699      -0.003667       0.003848       0.007334       0.012678       0.012253      -0.013186       0.004511       0.008675              1.976140       2.695319      -0.011846       0.240825       1.322008       0.109250       1.911091          -0.000012
          182              H       8.877806      16.293277      25.065232       0.102796       1.202561 0.86991974E+01  0.87651849E+02                                 1.884426                            1.732082      -1.339238       2.230816                    0.993509       3.879569      11.186327       0.470040       1.293270      -0.703500      -0.020880       0.014295       0.021117       0.032958      -0.002893       0.001092       0.007301       0.007122       0.013747      -0.010416       0.002059       0.008357              2.012284       2.192748      -0.245399      -0.422381       1.472710       0.401097       2.371392          -0.000013
          183              H       2.485583      15.160545      24.197014       0.101468       1.236238 0.90496795E+01  0.91995347E+02                                 1.919185                            1.767002      -1.266958       2.266431                    0.993731       3.847632      11.106906       0.465695       1.293814      -0.704135       0.031216      -0.005310       0.008674       0.032831      -0.005535       0.003194       0.005243       0.013779       0.014449      -0.013251       0.005404       0.007847              2.028327       2.745317      -0.042035       0.290918       1.382951       0.169247       1.956713          -0.000011
          184              H       1.840385      14.524410      22.125407       0.104815       1.167790 0.83958403E+01  0.84020390E+02                                 1.869256                            1.718228      -1.263117       2.272795                    0.993735       3.818527      11.046741       0.464148       1.318647      -0.698653       0.024788      -0.013783      -0.020592       0.035050      -0.005687       0.000138       0.006638       0.015272       0.019730      -0.014716       0.005179       0.009537              2.004867       2.201184      -0.187225      -0.470040       1.487185       0.397801       2.326233          -0.000012
          185              H       9.470335      16.215299      27.092418       0.097382       1.179559 0.85770839E+01  0.86152392E+02                                 1.868874                            1.726860      -1.227018       2.280602                    0.994716       3.840005      11.070032       0.467705       1.303785      -0.701785      -0.029660      -0.006581      -0.005168       0.030818       0.003854      -0.001208       0.004897       0.014063       0.019005      -0.012534       0.004850       0.007684              1.971749       2.647373       0.189418       0.204156       1.357234       0.149459       1.910641           0.000019
          186              H      10.089198      16.892476      29.196331       0.118539       1.010194 0.71096770E+01  0.68893687E+02                                 1.763886                            1.632508      -1.245134       2.294271                    0.993818       3.752020      11.012308       0.449660       1.405698      -0.681174      -0.029664       0.003657       0.029988       0.042339       0.002877      -0.008249       0.004406       0.021333       0.006925      -0.014293      -0.000619       0.014912              1.902319       2.076276      -0.064848      -0.551382       1.394777       0.157020       2.235902           0.000060
          187              H       3.742555      17.081264      27.956597       0.107593       1.169844 0.84587160E+01  0.84696258E+02                                 1.859228                            1.715579      -1.304930       2.250307                    0.994288       3.817095      10.998320       0.468811       1.304813      -0.701419       0.034339       0.005707       0.008343       0.035796       0.005247       0.000951      -0.000045       0.018227       0.002488      -0.010938       0.000749       0.010189              1.968591       2.774259       0.135451       0.161692       1.368605       0.143590       1.762909           0.000252
          188              H       3.048739      16.539523      25.832493       0.096255       1.280048 0.93278626E+01  0.95310313E+02                                 1.944521                            1.779686      -1.245822       2.270285                    0.994355       3.857083      11.073927       0.470774       1.273315      -0.708683       0.021011       0.001906      -0.025307       0.032947       0.005748      -0.002356       0.001497       0.015721       0.031815      -0.015222       0.003978       0.011244              2.086224       2.310725      -0.021956      -0.577633       1.403747       0.236620       2.544199           0.000055
          189              H       3.463003       8.725317      16.496129       0.101262       1.162114 0.84368104E+01  0.84560722E+02                                 1.857851                            1.718084      -1.319778       2.238024                    0.993504       3.902745      11.311106       0.465773       1.312024      -0.699306       0.019115       0.027433       0.000822       0.033446       0.001561      -0.007686       0.003574      -0.007101      -0.030426      -0.014612       0.005328       0.009283              1.974313       2.103158       0.516833       0.060730       2.323934       0.409669       1.495848           0.000015
          190              H       4.295582       6.816910      15.551185       0.106133       1.083496 0.77628356E+01  0.76591403E+02                                 1.815192                            1.680000      -1.254663       2.278149                    0.993822       3.844365      11.239807       0.455321       1.363419      -0.689107       0.034509      -0.002447      -0.005181       0.034981       0.001860      -0.001495       0.004709       0.008247      -0.026804      -0.011130       0.002125       0.009005              1.920312       2.717437      -0.040508      -0.254859       1.582699       0.165027       1.460801          -0.000033
          191              H       0.592529       5.249144      15.583491       0.116657       1.232378 0.91877589E+01  0.92692967E+02                                 1.854567                            1.738873      -1.061163       2.379526                    0.996692       3.479243       9.640546       0.491939       1.234121      -0.720649      -0.026591      -0.031126      -0.008534       0.041818       0.010729      -0.003744       0.004049      -0.001581      -0.035846      -0.014933      -0.001805       0.016739              1.953902       2.028645       0.440399       0.184204       2.259334       0.345529       1.573728           0.000019
          192              H       9.948409       7.054948      16.653619       0.105389       1.296168 0.97261329E+01  0.99683014E+02                                 1.919277                            1.788494      -1.204283       2.300924                    0.994842       3.654004      10.255747       0.484573       1.233293      -0.719674      -0.033011      -0.000560       0.007881       0.033944       0.003060      -0.009638       0.005803       0.003231      -0.022930      -0.015220       0.004676       0.010545              2.002669       2.663115      -0.169394      -0.202535       1.809702       0.204470       1.535189          -0.000029
          193              H       3.179399       0.410410       8.003752       0.100419       1.283655 0.92016475E+01  0.92016686E+02                                 1.840430                            1.691957      -0.982119       2.408755                    0.998181       3.375990       9.037190       0.525002       1.166660      -0.737611      -0.042705       0.005598      -0.022880       0.048770       0.000820       0.007035       0.002821       0.034485       0.036274      -0.023514       0.004657       0.018857              1.912962       2.453183      -0.320900       0.400334       1.580758      -0.121294       1.704946          -0.000033
          194              H       4.939767      40.696256       6.679216       0.121175       1.146969 0.81145216E+01  0.77849690E+02                                 1.645993                            1.543677      -0.773513       2.509028                    0.999721       3.089707       7.840001       0.579737       1.101238      -0.755875      -0.000451       0.003202      -0.039234       0.039367      -0.011907       0.001555       0.001773       0.023060       0.043433      -0.023944       0.009234       0.014710              1.687717       1.362177      -0.028675       0.068275       1.360724       0.095285       2.340250          -0.000012
          195              H       6.889542      39.879540       7.785688       0.109897       1.094491 0.76229671E+01  0.71764685E+02                                 1.576346                            1.480325      -0.711265       2.540397                    0.999812       3.015335       7.498669       0.603529       1.078007      -0.762408       0.028525      -0.022298      -0.013896       0.038781      -0.013377       0.003675       0.006549       0.013983       0.011570      -0.019440       0.006266       0.013174              1.606154       1.683701      -0.350434      -0.317404       1.540297       0.259202       1.594463          -0.000001
          196              H       7.276458      40.511571       9.917868       0.131338       1.075717 0.75437172E+01  0.73199243E+02                                 1.750442                            1.616378      -1.042596       2.390919                    0.997642       3.496967       9.829174       0.486019       1.298768      -0.704191       0.036092      -0.003103       0.008967       0.037319      -0.008657      -0.003446       0.008810       0.014247       0.009300      -0.015314       0.000840       0.014474              1.832638       2.231244      -0.226294       0.527648       1.445961      -0.179102       1.820710          -0.000029
          197              H       5.553566       0.426826      11.149525       0.092766       1.074301 0.79213509E+01  0.78591836E+02                                 1.808458                            1.702250      -1.263181       2.276363                    0.993483       3.860065      11.336246       0.450038       1.371761      -0.687702       0.011680       0.010908       0.047241       0.049871      -0.002940       0.006287       0.004780       0.015405       0.039212      -0.016020      -0.000113       0.016133              1.869111       1.603768      -0.044117       0.084843       1.515231       0.034112       2.488335          -0.000137
          198              H       4.445486       3.422819      37.498911       0.107757       1.230711 0.94793530E+01  0.96874095E+02                                 1.878067                            1.785656      -1.195538       2.306873                    0.994799       3.673841      10.416401       0.475148       1.261387      -0.713102      -0.026728      -0.015427       0.020981       0.037318       0.012846      -0.002759      -0.001793       0.005079       0.026927      -0.017588       0.005519       0.012069              1.946141       2.382485       0.334537      -0.331372       1.716469       0.076072       1.739469          -0.000006
          199              H       6.417544       4.161557      34.062386       0.110683       1.240186 0.95661089E+01  0.96690328E+02                                 1.808160                            1.734931      -0.957946       2.419920                    0.998165       3.395778       9.168476       0.513568       1.179942      -0.734800       0.009194      -0.005994      -0.036874       0.038473       0.012864      -0.007381       0.001840       0.005818       0.038173      -0.020671       0.004612       0.016060              1.822963       1.652410       0.064412       0.021823       1.584727       0.280762       2.231753          -0.000011
          200              H       4.156818       1.243542      36.275330       0.116859       1.154886 0.87957628E+01  0.87056142E+02                                 1.724762                            1.664679      -0.856459       2.471442                    0.999155       3.287836       8.783879       0.523795       1.181459      -0.734575       0.009722      -0.016472       0.030410       0.035925       0.006968       0.008546      -0.010958      -0.014615       0.018512      -0.019291       0.002973       0.016318              1.730074       1.678856       0.007673       0.311136       1.554684       0.043600       1.956682           0.000025
          201              H       2.769187      40.983543      35.128476       0.112935       1.190120 0.89546840E+01  0.88812350E+02                                 1.743077                            1.664539      -0.958110       2.421777                    0.998363       3.300390       8.757297       0.532248       1.160296      -0.739683      -0.009799      -0.032425       0.018998       0.038837       0.006303       0.004257      -0.014376      -0.011253       0.014148      -0.016810      -0.001642       0.018452              1.795300       1.639331       0.343485      -0.016878       2.261438      -0.052394       1.485131           0.000151
          202              H       4.078827       3.964561      33.307239       0.112191       1.190240 0.89332011E+01  0.88143526E+02                                 1.705850                            1.634340      -0.980267       2.405844                    0.998242       3.285144       8.565939       0.553623       1.121266      -0.749445       0.007940       0.030108      -0.015588       0.034821       0.007007       0.008005      -0.008391      -0.016249       0.016592      -0.018261       0.004392       0.013869              1.722894       1.565427       0.275984       0.022328       2.111714      -0.139159       1.491541           0.000010
          203              H       2.667900       2.560958      32.120002       0.105399       1.298160 0.99842598E+01  0.10179117E+03                                 1.841803                            1.753520      -1.091607       2.348597                    0.997211       3.474343       9.357686       0.520205       1.154880      -0.740285      -0.010629       0.013338      -0.034485       0.038472       0.004588       0.004594      -0.012112      -0.017084       0.021342      -0.016250      -0.001961       0.018211              1.856705       1.648640      -0.002034       0.287722       1.642068      -0.005963       2.279408           0.000200
          204              H       5.034977       5.359955      11.779488       0.089506       1.117077 0.80666678E+01  0.80252007E+02                                 1.839401                            1.703628      -1.280041       2.259080                    0.994142       3.900679      11.403168       0.456308       1.349232      -0.691813       0.028862      -0.038838      -0.006546       0.048829      -0.006072      -0.000315       0.002032       0.005989      -0.046263      -0.015627       0.001086       0.014541              1.920387       1.842328      -0.424779      -0.141979       2.403094       0.275391       1.515738           0.000370
          205              H       1.711750       7.190383      12.017743       0.082457       1.289588 0.90127215E+01  0.90743032E+02                                 1.915623                            1.720023      -1.006812       2.376680                    0.997852       3.690206      10.308020       0.494203       1.230959      -0.719108      -0.040816      -0.002090      -0.004024       0.041067      -0.010057       0.003669       0.004032       0.003711      -0.025643      -0.012851      -0.001653       0.014503              2.059875       3.155745       0.105588      -0.081928       1.547243       0.069768       1.476635           0.000480
          206              H       6.230163       7.292986      11.795641       0.122538       1.175678 0.83775755E+01  0.82342978E+02                                 1.779082                            1.648169      -0.954320       2.433174                    0.998188       3.310937       8.966785       0.512486       1.215951      -0.725505       0.032330       0.001655      -0.009505       0.033739      -0.001658      -0.010575       0.003136       0.000476      -0.041376      -0.018410       0.005609       0.012801              1.865781       2.730138       0.003688      -0.097439       1.426588       0.091556       1.440616           0.000058
          207              H       2.858319       9.275266      12.276189       0.123877       1.130684 0.80624450E+01  0.77301981E+02                                 1.632091                            1.542334      -0.816935       2.490858                    0.999598       3.097654       7.883113       0.577379       1.106423      -0.754242      -0.017219       0.035301       0.002541       0.039359      -0.002831       0.001492       0.004123      -0.002104      -0.072858      -0.024824       0.009489       0.015334              1.653457       1.603274      -0.352418      -0.057418       2.034782       0.144296       1.322316           0.000071
          208              H       5.195010       9.160351      12.389259       0.092900       1.262864 0.90390747E+01  0.89994449E+02                                 1.817717                            1.672898      -0.775793       2.494738                    0.999322       3.408757       9.106660       0.529868       1.161038      -0.738458       0.019687       0.024955       0.010904       0.033603       0.002383      -0.001144       0.006349      -0.002797      -0.047621      -0.017498       0.005818       0.011680              1.911851       1.862892       0.569373       0.231311       2.323972       0.383142       1.548688           0.000158
          209              H       1.567923      33.690557      16.124612       0.112245       1.194883 0.94829269E+01  0.96616214E+02                                 1.822059                            1.771408      -1.145129       2.329450                    0.996504       3.604058      10.099005       0.484476       1.240870      -0.718282       0.009341      -0.007667      -0.032941       0.035088       0.003669      -0.007131       0.005604      -0.001070       0.025598      -0.011979      -0.000568       0.012546              1.848873       1.713756       0.174781      -0.133135       1.823132       0.165621       2.009731          -0.000009
          210              H       9.631381      32.984652      19.488450       0.113246       1.177868 0.91201135E+01  0.92484159E+02                                 1.836029                            1.760374      -1.214014       2.297850                    0.995289       3.672323      10.437043       0.474022       1.274209      -0.709939      -0.025919      -0.014641       0.016142       0.033863       0.011210      -0.008561       0.000825       0.001873       0.006818      -0.014962       0.001438       0.013524              1.891047       2.013216       0.292855      -0.237857       1.772321       0.059630       1.887604          -0.000005
          211              H       2.144246      35.980645      19.367303       0.114598       1.149584 0.89924197E+01  0.91361795E+02                                 1.848762                            1.781715      -1.128455       2.340725                    0.996288       3.706712      10.732928       0.455394       1.323827      -0.699393       0.015983       0.027785       0.014124       0.035028       0.011253       0.000514       0.006922      -0.008508       0.002917      -0.013466      -0.000859       0.014325              1.907298       1.937187       0.282279      -0.007962       1.844720       0.213566       1.939988          -0.000011
          212              H       0.744459      36.912275      20.861445       0.106946       1.171574 0.87228403E+01  0.86501770E+02                                 1.759737                            1.668192      -0.992893       2.399827                    0.997821       3.422380       9.273106       0.516266       1.196370      -0.729339       0.011451       0.028559      -0.021477       0.037524       0.005582      -0.007464      -0.001416      -0.029478       0.002452      -0.018763       0.002857       0.015906              1.834260       1.574346       0.088451      -0.222651       1.667368      -0.342259       2.261067          -0.000010
          213              H       0.174214      37.540203      22.989586       0.112534       1.128610 0.83445029E+01  0.81094378E+02                                 1.659960                            1.588691      -0.880177       2.455513                    0.999028       3.235501       8.423779       0.555657       1.134252      -0.745900       0.006943       0.033995       0.007768       0.035556       0.006835      -0.005652      -0.000601      -0.026250       0.004792      -0.017133       0.002818       0.014315              1.680516       1.426032       0.017371      -0.055463       1.832570       0.299491       1.782946          -0.000009
          214              H       9.451090      33.711077      23.853766       0.114969       1.140339 0.83304446E+01  0.80842098E+02                                 1.663687                            1.581354      -0.890175       2.452130                    0.998879       3.223962       8.360164       0.560681       1.125696      -0.748067      -0.011840      -0.028827       0.021399       0.037803       0.004780      -0.007257      -0.002094      -0.027914       0.006121      -0.018115       0.003429       0.014686              1.693896       1.438300       0.127112      -0.218616       1.593120      -0.233310       2.050267          -0.000005
          215              H      10.055773      33.124191      21.709471       0.110513       1.133570 0.83358335E+01  0.80955933E+02                                 1.661112                            1.584869      -0.895978       2.447852                    0.998827       3.238683       8.417980       0.558132       1.129976      -0.746911      -0.002451      -0.034849      -0.008008       0.035842       0.003606      -0.006463      -0.001098      -0.026868       0.003671      -0.016723       0.003086       0.013637              1.688383       1.363051       0.001929      -0.039993       1.959326       0.339961       1.742773          -0.000010
          216              H       9.073289      38.102464      24.677562       0.109261       1.150251 0.84612920E+01  0.82435199E+02                                 1.672613                            1.592690      -0.866674       2.455771                    0.999120       3.258731       8.467867       0.559207       1.124235      -0.748285      -0.001550       0.025893      -0.023420       0.034948      -0.004998      -0.002792      -0.003931      -0.027176       0.011537      -0.016979       0.003223       0.013756              1.713501       1.450706      -0.025545      -0.089197       1.566677      -0.231495       2.123119           0.000058
          217              H       8.476709      38.746808      26.813781       0.113129       1.122881 0.81360744E+01  0.78833916E+02                                 1.670846                            1.579927      -0.978077       2.407700                    0.998671       3.283245       8.629251       0.549436       1.150510      -0.740766      -0.006500       0.038848       0.005379       0.039754      -0.004230      -0.000869      -0.004535      -0.029162      -0.007921      -0.014069      -0.003386       0.017455              1.709160       1.511158      -0.240727      -0.128695       1.968125       0.316340       1.648198           0.000039
          218              H       8.919333      34.946412      28.021209       0.115737       1.131707 0.82315114E+01  0.79727291E+02                                 1.661825                            1.576506      -0.973294       2.414532                    0.998557       3.223209       8.378749       0.558516       1.132251      -0.746200      -0.000106      -0.029041       0.027446       0.039958      -0.003698      -0.001977      -0.007908      -0.025354      -0.004315      -0.013440      -0.003619       0.017059              1.716333       1.382271       0.014622      -0.095534       1.607386      -0.374479       2.159342           0.000064
          219              H       9.573647      34.326692      25.905181       0.114459       1.124061 0.82400907E+01  0.79752164E+02                                 1.647943                            1.573225      -0.888039       2.453545                    0.998913       3.213615       8.323795       0.561843       1.126370      -0.747912       0.009337      -0.034903      -0.003333       0.036284      -0.006328      -0.003993      -0.004083      -0.027344       0.009430      -0.017747       0.003324       0.014422              1.652521       1.397847      -0.179274      -0.097212       1.843164       0.221161       1.716553           0.000040
          220              H       9.727603      30.801271      18.596003       0.113054       1.129332 0.84271006E+01  0.82270324E+02                                 1.677092                            1.610397      -0.852622       2.468941                    0.999289       3.242763       8.519718       0.543653       1.154035      -0.741136       0.005424      -0.003454       0.037818       0.038361       0.006996       0.004487      -0.006333      -0.013922       0.032956      -0.016954       0.002770       0.014184              1.698813       1.541812       0.056722       0.187917       1.554778       0.148957       1.999849          -0.000009
          221              H       8.739042      28.958530      17.461263       0.123303       1.127154 0.83780021E+01  0.81812316E+02                                 1.692035                            1.620398      -0.809666       2.498111                    0.999614       3.197114       8.448251       0.533696       1.175261      -0.736498      -0.005719      -0.033059       0.020609       0.039374       0.005885       0.003887      -0.008614      -0.017981       0.023317      -0.016375       0.001190       0.015186              1.721402       1.565950       0.175402      -0.024912       2.093612      -0.083391       1.504645          -0.000009
          222              H       8.693463      31.211680      14.085311       0.113824       1.176190 0.87442021E+01  0.86042872E+02                                 1.706945                            1.626617      -0.978137       2.407843                    0.998055       3.313568       8.702089       0.548567       1.134702      -0.745269      -0.007041       0.008423      -0.036059       0.037693       0.008139       0.004712      -0.008271      -0.017483       0.032065      -0.019215       0.003124       0.016091              1.725005       1.508930       0.078712       0.198765       1.582432       0.181130       2.083652          -0.000005
          223              H       9.791414      32.902570      15.220051       0.110681       1.115937 0.81041591E+01  0.78336812E+02                                 1.656834                            1.571928      -0.861730       2.464152                    0.999165       3.253292       8.500974       0.554191       1.143375      -0.742968       0.006878       0.031175      -0.020030       0.037688       0.006033       0.004908      -0.008594      -0.019896       0.025250      -0.017876       0.002099       0.015777              1.710022       1.482370       0.281922       0.005506       2.197861      -0.107802       1.449835          -0.000009
          224              H       6.737611      29.976346      13.697642       0.108200       1.191351 0.89845935E+01  0.89028833E+02                                 1.728419                            1.656323      -0.952432       2.418078                    0.998599       3.309892       8.728988       0.539823       1.145046      -0.743421      -0.011591       0.033615      -0.010360       0.037036      -0.003165       0.014468      -0.003730      -0.013137      -0.009480      -0.018574       0.004271       0.014303              1.752437       1.578852      -0.043427       0.088456       2.235535       0.030028       1.442925           0.000003
          225              H       5.624467      28.264937      12.611361       0.115967       1.136168 0.81535973E+01  0.79217958E+02                                 1.701551                            1.594178      -0.979222       2.411773                    0.998409       3.295676       8.735372       0.539357       1.168841      -0.736245      -0.025868       0.010244      -0.026085       0.038138      -0.007349       0.012511      -0.006143      -0.009309       0.001765      -0.015214      -0.002221       0.017435              1.770846       2.067898       0.028237       0.532116       1.451194       0.057830       1.793445           0.000021
          226              H       7.575255      25.556231      14.836420       0.126251       1.140964 0.83424131E+01  0.81649815E+02                                 1.724754                            1.630845      -0.900800       2.457177                    0.999093       3.243704       8.675025       0.523453       1.195542      -0.730914       0.009083      -0.039203       0.011628       0.041888      -0.005200       0.008325      -0.010403      -0.015345      -0.009256      -0.013534      -0.004775       0.018309              1.791380       1.593308      -0.107630       0.066082       2.364262      -0.015456       1.416569           0.000076
          227              H       8.680296      27.238912      15.967122       0.114536       1.185686 0.87423264E+01  0.86827272E+02                                 1.784088                            1.677621      -0.962450       2.420245                    0.997792       3.404573       9.261086       0.510840       1.207235      -0.726989       0.024624      -0.015407       0.026041       0.039011      -0.001474       0.013389      -0.006341      -0.013553      -0.003732      -0.017671       0.002959       0.014712              1.845380       2.146767      -0.060080       0.436169       1.627869       0.065142       1.761504           0.000003
          228              H       4.203410      36.280244      18.438513       0.105523       1.219339 0.93125798E+01  0.95354500E+02                                 1.905596                            1.797809      -1.319884       2.245728                    0.992434       3.827918      11.092444       0.459607       1.301512      -0.703044       0.006365      -0.004405       0.034692       0.035545       0.009693       0.001496       0.000236       0.002038       0.029429      -0.014679       0.004538       0.010141              1.989385       1.854172       0.035887       0.108143       1.592060      -0.386871       2.521922          -0.000012
          229              H       2.247559      35.508673      15.010064       0.111093       1.167439 0.87353034E+01  0.86482806E+02                                 1.746094                            1.663974      -0.903275       2.446263                    0.998558       3.355360       9.024759       0.520485       1.188629      -0.731989      -0.026411      -0.015772      -0.021775       0.037689       0.012198       0.007135       0.000443       0.005929       0.034921      -0.018937       0.003039       0.015898              1.798458       2.055068       0.425736       0.159768       1.791744       0.040122       1.548562          -0.000020
          230              H       1.981174      25.055531       0.496701       0.114713       1.202613 0.94022199E+01  0.95909519E+02                                 1.851491                            1.779080      -1.239936       2.287856                    0.995129       3.660447      10.375875       0.475645       1.262385      -0.712815       0.014481      -0.027171       0.014969       0.034236      -0.006829      -0.002507      -0.005854      -0.013016      -0.001410      -0.011335      -0.000107       0.011442              1.896991       1.843647      -0.332433      -0.023969       1.811244      -0.174547       2.036082           0.000001
          231              H       9.537184      28.154126       0.662268       0.118439       1.263440 0.98980357E+01  0.10186626E+03                                 1.895289                            1.814447      -1.131992       2.342068                    0.996393       3.562328      10.011514       0.477149       1.247300      -0.717813      -0.024087       0.019702       0.018581       0.036244      -0.010278      -0.008701       0.001830      -0.004465       0.005720      -0.013787      -0.000166       0.013953              1.937734       2.038106      -0.312134      -0.290877       1.806852      -0.078263       1.968244          -0.000007
          232              H       1.830256      27.719091      37.874465       0.112157       1.126015 0.87362060E+01  0.88311761E+02                                 1.835348                            1.764078      -1.190751       2.310498                    0.995383       3.750631      10.910076       0.453593       1.335808      -0.696301       0.011286       0.011998      -0.030387       0.034564      -0.004022      -0.004716      -0.005588      -0.002297       0.022219      -0.010726       0.000282       0.010444              1.898055       1.835834      -0.065935      -0.350131       1.914221      -0.208217       1.944110          -0.000006
          233              H       3.400205      24.000777      39.845117       0.103592       1.195427 0.88729776E+01  0.88219176E+02                                 1.769594                            1.671781      -0.976945       2.403321                    0.997801       3.440408       9.283199       0.521545       1.181192      -0.732895      -0.007126      -0.012095       0.032856       0.035729      -0.009333      -0.007404      -0.011545      -0.010820       0.017608      -0.019835       0.003979       0.015855              1.831732       1.658279      -0.081072      -0.278940       1.478818       0.015810       2.358100          -0.000017
          234              H       4.855699      22.740818      38.653842       0.106529       1.169666 0.87575328E+01  0.86087962E+02                                 1.694981                            1.624485      -0.894399       2.444303                    0.998863       3.286777       8.588607       0.551397       1.130006      -0.747073       0.012628      -0.028384       0.015919       0.034907      -0.008809      -0.004272      -0.008423      -0.011341       0.021295      -0.016707       0.003119       0.013587              1.712183       1.649882      -0.374073       0.018531       1.935713      -0.092585       1.550955          -0.000014
          235              H       4.442448      25.162237      35.576718       0.102471       1.199504 0.94058658E+01  0.95271815E+02                                 1.809031                            1.751819      -0.906930       2.437243                    0.998650       3.490963       9.632781       0.494231       1.223519      -0.723568       0.007325       0.009969      -0.032871       0.035122      -0.008240      -0.006757      -0.009617      -0.008923       0.026837      -0.018238       0.003077       0.015161              1.827628       1.692456      -0.034779      -0.268931       1.693166       0.048933       2.097262          -0.000013
          236              H       2.960619      26.475549      36.751840       0.110174       1.136229 0.85887564E+01  0.85706176E+02                                 1.796301                            1.712917      -0.905827       2.445987                    0.998358       3.508737       9.857500       0.479127       1.281072      -0.709750      -0.015227       0.027466      -0.016447       0.035451      -0.011356      -0.001503      -0.008052      -0.005220       0.020291      -0.016748       0.003197       0.013551              1.866787       1.814193      -0.387917       0.002962       2.222514      -0.119184       1.563653          -0.000015
          237              H       6.945250      22.363241      37.696784       0.105852       1.236585 0.94216320E+01  0.94806085E+02                                 1.795931                            1.713652      -0.969282       2.409419                    0.998145       3.411181       9.169840       0.520769       1.168828      -0.737025       0.009817       0.003170       0.034669       0.036172      -0.013015       0.007828       0.002665       0.006069       0.034758      -0.020689       0.005185       0.015505              1.842625       1.644934      -0.076767       0.012620       1.603670       0.353182       2.279272          -0.000003
          238              H       8.325791      20.963743      36.497432       0.111795       1.220158 0.92149093E+01  0.92205959E+02                                 1.782251                            1.696762      -0.995584       2.405667                    0.997911       3.356830       8.996140       0.522464       1.171607      -0.736644       0.027472      -0.019317       0.019269       0.038719      -0.010674       0.009793      -0.002324       0.008211       0.030432      -0.017069      -0.000992       0.018061              1.821631       2.100152      -0.382452       0.197437       1.779340      -0.002983       1.585401          -0.000024
          239              H       6.317270      21.829708      33.125519       0.117131       1.270074 0.98208028E+01  0.10113214E+03                                 1.911604                            1.812869      -1.282377       2.270474                    0.994982       3.650711      10.349134       0.473966       1.254922      -0.714889      -0.007579      -0.004040      -0.041201       0.042087      -0.005877       0.002510      -0.004064      -0.006732       0.037118      -0.012960      -0.001105       0.014065              1.975012       1.774131      -0.053218       0.073016       1.711583       0.434699       2.439322          -0.000079
          240              H       4.885072      23.274351      34.320832       0.115327       1.224263 0.94379130E+01  0.96365397E+02                                 1.872938                            1.783460      -1.215777       2.299881                    0.994972       3.651707      10.356224       0.474656       1.263810      -0.712610      -0.025463       0.016215      -0.020814       0.036668      -0.012194       0.001738      -0.002046       0.000485       0.032751      -0.017657       0.005435       0.012222              1.922068       2.266912      -0.353818       0.267339       1.813270       0.080145       1.686021          -0.000012
          241              H       1.707699      29.972242      37.854274       0.104280       1.120751 0.81251993E+01  0.80923495E+02                                 1.832182                            1.699390      -1.475677       2.169376                    0.991770       3.949212      11.524853       0.461405       1.332856      -0.694417       0.032244      -0.010164      -0.007440       0.034617      -0.006980      -0.004376      -0.006034       0.004499      -0.016013      -0.012463       0.002460       0.010002              1.939992       2.633517      -0.263929      -0.165645       1.788300      -0.168595       1.398158          -0.000019
          242              H       0.901454      31.975043      37.042592       0.097344       1.180128 0.85628812E+01  0.86309255E+02                                 1.884340                            1.734606      -1.481017       2.158348                    0.991878       4.036956      11.807157       0.461164       1.317689      -0.697208       0.021130       0.021971      -0.013809       0.033465       0.001204      -0.001012      -0.004659      -0.003064      -0.026725      -0.010277       0.002525       0.007752              2.010741       2.153283       0.314006      -0.366179       2.173582      -0.562472       1.705357          -0.000015
          243              H       7.379771      31.063933      38.443854       0.099777       1.271186 0.94567891E+01  0.96465054E+02                                 1.905651                            1.770365      -1.205092       2.296496                    0.994545       3.716717      10.485252       0.483133       1.242834      -0.716646      -0.033211       0.006092       0.005552       0.034218      -0.004256      -0.009187      -0.008151       0.005039      -0.016330      -0.015955       0.005406       0.010549              2.000781       2.709425      -0.220299       0.001779       1.786213      -0.214066       1.506704          -0.000019
          244              H       8.199183      29.200672      39.417065       0.105823       1.246220 0.92245534E+01  0.94268586E+02                                 1.940295                            1.793178      -1.288249       2.262547                    0.992868       3.806583      11.034900       0.458513       1.307173      -0.701988      -0.023406      -0.019200       0.018918       0.035698      -0.002946      -0.007743      -0.008552       0.005211      -0.012919      -0.014439       0.004749       0.009690              2.076784       2.180381       0.405798      -0.281721       2.194107      -0.554197       1.855862          -0.000020
          245              H       1.930530      25.527502       2.806563       0.099075       1.168979 0.84964309E+01  0.85332260E+02                                 1.868141                            1.725316      -1.325515       2.234985                    0.993269       3.924450      11.396057       0.464192       1.313808      -0.698872       0.030680       0.000447      -0.007963       0.031699      -0.003667      -0.003848      -0.007334       0.012677       0.012254      -0.013186       0.004511       0.008675              1.976133       2.695309      -0.011847      -0.240824       1.322005      -0.109250       1.911084          -0.000012
          246              H       1.250894      24.747723       4.874132       0.102796       1.202555 0.86991450E+01  0.87651174E+02                                 1.884419                            1.732077      -1.339234       2.230818                    0.993509       3.879556      11.186274       0.470041       1.293269      -0.703500       0.020880      -0.014294       0.021117       0.032958      -0.002894      -0.001092      -0.007301       0.007122       0.013746      -0.010416       0.002059       0.008357              2.012276       2.192740      -0.245398       0.422379       1.472706      -0.401095       2.371382          -0.000014
          247              H       7.643117      25.880455       4.005914       0.101469       1.236229 0.90496007E+01  0.91994341E+02                                 1.919177                            1.766994      -1.266948       2.266436                    0.993731       3.847613      11.106837       0.465696       1.293815      -0.704135      -0.031216       0.005310       0.008674       0.032831      -0.005534      -0.003194      -0.005243       0.013779       0.014449      -0.013251       0.005404       0.007847              2.028317       2.745304      -0.042035      -0.290916       1.382946      -0.169245       1.956703          -0.000011
          248              H       8.288315      26.516590       1.934307       0.104816       1.167784 0.83957886E+01  0.84019740E+02                                 1.869250                            1.718223      -1.263110       2.272799                    0.993735       3.818513      11.046690       0.464149       1.318647      -0.698653      -0.024788       0.013784      -0.020592       0.035050      -0.005686      -0.000138      -0.006638       0.015272       0.019730      -0.014716       0.005179       0.009537              2.004860       2.201176      -0.187224       0.470037       1.487181      -0.397799       2.326224          -0.000012
          249              H       0.658366      24.825701       6.901318       0.097383       1.179551 0.85770149E+01  0.86151519E+02                                 1.868866                            1.726854      -1.227010       2.280607                    0.994716       3.839986      11.069963       0.467706       1.303786      -0.701785       0.029660       0.006581      -0.005168       0.030818       0.003854       0.001208      -0.004897       0.014063       0.019005      -0.012534       0.004850       0.007684              1.971741       2.647361       0.189416      -0.204155       1.357229      -0.149457       1.910632           0.000019
          250              H       0.039502      24.148524       9.005231       0.118540       1.010190 0.71096388E+01  0.68893216E+02                                 1.763880                            1.632503      -1.245125       2.294276                    0.993818       3.752008      11.012260       0.449661       1.405698      -0.681174       0.029664      -0.003657       0.029988       0.042339       0.002877       0.008249      -0.004406       0.021333       0.006925      -0.014293      -0.000619       0.014912              1.902312       2.076269      -0.064848       0.551380       1.394773      -0.157019       2.235894           0.000059
          251              H       6.386145      23.959736       7.765497       0.107593       1.169847 0.84587446E+01  0.84696621E+02                                 1.859231                            1.715582      -1.304937       2.250303                    0.994288       3.817101      10.998344       0.468811       1.304813      -0.701419      -0.034339      -0.005707       0.008343       0.035796       0.005247      -0.000950       0.000045       0.018227       0.002488      -0.010938       0.000749       0.010189              1.968595       2.774266       0.135451      -0.161692       1.368607      -0.143590       1.762912           0.000252
          252              H       7.079961      24.501477       5.641393       0.096255       1.280039 0.93277763E+01  0.95309204E+02                                 1.944511                            1.779678      -1.245814       2.270290                    0.994355       3.857065      11.073859       0.470775       1.273315      -0.708683      -0.021011      -0.001906      -0.025307       0.032947       0.005748       0.002356      -0.001497       0.015721       0.031814      -0.015221       0.003978       0.011244              2.086212       2.310712      -0.021956       0.577629       1.403741      -0.236618       2.544184           0.000055
          253              H       6.665697      32.315683      36.687229       0.101259       1.162123 0.84368917E+01  0.84561731E+02                                 1.857860                            1.718091      -1.319781       2.238021                    0.993504       3.902764      11.311170       0.465772       1.312022      -0.699306      -0.019115      -0.027433       0.000823       0.033446       0.001561       0.007686      -0.003574      -0.007101      -0.030426      -0.014612       0.005328       0.009283              1.974323       2.103169       0.516837      -0.060730       2.323947      -0.409672       1.495855           0.000015
          254              H       5.833118      34.224090      35.742285       0.106131       1.083501 0.77628828E+01  0.76591972E+02                                 1.815197                            1.680003      -1.254663       2.278147                    0.993822       3.844377      11.239843       0.455321       1.363417      -0.689107      -0.034508       0.002448      -0.005181       0.034981       0.001860       0.001495      -0.004710       0.008246      -0.026804      -0.011130       0.002125       0.009005              1.920318       2.717445      -0.040508       0.254861       1.582703      -0.165028       1.460805          -0.000033
          255              H       9.536171      35.791856      35.774591       0.116653       1.232418 0.91881272E+01  0.92697583E+02                                 1.854602                            1.738904      -1.061203       2.379502                    0.996692       3.479307       9.640761       0.491937       1.234115      -0.720651       0.026590       0.031125      -0.008534       0.041817       0.010729       0.003744      -0.004048      -0.001580      -0.035846      -0.014933      -0.001806       0.016739              1.953941       2.028687       0.440412      -0.184210       2.259381      -0.345540       1.573756           0.000019
          256              H       0.180291      33.986052      36.844719       0.105387       1.296180 0.97262431E+01  0.99684409E+02                                 1.919287                            1.788503      -1.204289       2.300919                    0.994842       3.654024      10.255811       0.484572       1.233290      -0.719674       0.033011       0.000560       0.007881       0.033944       0.003060       0.009638      -0.005803       0.003231      -0.022930      -0.015220       0.004676       0.010545              2.002679       2.663130      -0.169396       0.202536       1.809712      -0.204472       1.535196          -0.000029
          257              H       6.949301      40.630590      28.194852       0.100420       1.283646 0.92015695E+01  0.92015741E+02                                 1.840425                            1.691952      -0.982111       2.408760                    0.998181       3.375978       9.037159       0.525001       1.166664      -0.737611       0.042705      -0.005598      -0.022880       0.048770       0.000820      -0.007035      -0.002821       0.034485       0.036273      -0.023514       0.004657       0.018857              1.912956       2.453173      -0.320898      -0.400331       1.580753       0.121293       1.704940          -0.000033
          258              H       5.188933       0.344744      26.870316       0.121177       1.146966 0.81144985E+01  0.77849468E+02                                 1.645997                            1.543680      -0.773500       2.509036                    0.999721       3.089696       7.839991       0.579733       1.101246      -0.755873       0.000451      -0.003202      -0.039234       0.039367      -0.011907      -0.001555      -0.001773       0.023060       0.043433      -0.023944       0.009234       0.014710              1.687721       1.362180      -0.028675      -0.068275       1.360726      -0.095286       2.340256          -0.000012
          259              H       3.239158       1.161460      27.976788       0.109898       1.094494 0.76229871E+01  0.71764946E+02                                 1.576351                            1.480330      -0.711265       2.540398                    0.999812       3.015334       7.498679       0.603526       1.078010      -0.762407      -0.028525       0.022298      -0.013895       0.038781      -0.013377      -0.003675      -0.006549       0.013983       0.011569      -0.019440       0.006266       0.013174              1.606159       1.683707      -0.350436       0.317406       1.540303      -0.259203       1.594469          -0.000001
          260              H       2.852242       0.529429      30.108968       0.131338       1.075725 0.75437817E+01  0.73200033E+02                                 1.750450                            1.616385      -1.042609       2.390912                    0.997642       3.496983       9.829233       0.486018       1.298768      -0.704191      -0.036091       0.003103       0.008968       0.037318      -0.008657       0.003445      -0.008810       0.014247       0.009300      -0.015315       0.000840       0.014474              1.832647       2.231256      -0.226295      -0.527652       1.445967       0.179103       1.820718          -0.000029
          261              H       4.575134      40.614174      31.340625       0.092767       1.074304 0.79213777E+01  0.78592179E+02                                 1.808462                            1.702253      -1.263184       2.276361                    0.993483       3.860073      11.336280       0.450038       1.371761      -0.687702      -0.011680      -0.010908       0.047241       0.049871      -0.002940      -0.006287      -0.004779       0.015405       0.039212      -0.016020      -0.000113       0.016133              1.869115       1.603770      -0.044117      -0.084844       1.515233      -0.034113       2.488342          -0.000137
          262              H       5.683214      37.618181      17.307811       0.107757       1.230711 0.94793535E+01  0.96874095E+02                                 1.878066                            1.785655      -1.195541       2.306872                    0.994799       3.673843      10.416404       0.475148       1.261386      -0.713103       0.026728       0.015427       0.020981       0.037318       0.012846       0.002759       0.001793       0.005079       0.026927      -0.017588       0.005519       0.012069              1.946140       2.382484       0.334536       0.331371       1.716469      -0.076072       1.739468          -0.000006
          263              H       3.711156      36.879443      13.871286       0.110685       1.240173 0.95659884E+01  0.96688844E+02                                 1.808152                            1.734924      -0.957930       2.419930                    0.998165       3.395755       9.168413       0.513567       1.179947      -0.734799      -0.009194       0.005994      -0.036875       0.038473       0.012864       0.007381      -0.001840       0.005818       0.038172      -0.020671       0.004611       0.016060              1.822955       1.652403       0.064412      -0.021823       1.584720      -0.280760       2.231742          -0.000011
          264              H       5.971882      39.797458      16.084230       0.116858       1.154890 0.87958069E+01  0.87056676E+02                                 1.724765                            1.664682      -0.856465       2.471438                    0.999155       3.287846       8.783907       0.523795       1.181458      -0.734575      -0.009722       0.016472       0.030410       0.035925       0.006968      -0.008546       0.010958      -0.014615       0.018512      -0.019291       0.002973       0.016317              1.730078       1.678860       0.007673      -0.311137       1.554687      -0.043600       1.956686           0.000025
          265              H       7.359513       0.057457      14.937376       0.112935       1.190115 0.89546379E+01  0.88811798E+02                                 1.743074                            1.664536      -0.958101       2.421782                    0.998363       3.300383       8.757280       0.532248       1.160299      -0.739682       0.009798       0.032425       0.018997       0.038837       0.006303      -0.004257       0.014376      -0.011253       0.014147      -0.016809      -0.001642       0.018451              1.795297       1.639329       0.343484       0.016877       2.261433       0.052393       1.485129           0.000152
          266              H       6.049873      37.076439      13.116139       0.112191       1.190247 0.89332662E+01  0.88144324E+02                                 1.705856                            1.634345      -0.980275       2.405839                    0.998242       3.285154       8.565971       0.553622       1.121265      -0.749445      -0.007940      -0.030108      -0.015587       0.034821       0.007007      -0.008005       0.008391      -0.016249       0.016592      -0.018261       0.004392       0.013869              1.722900       1.565432       0.275985      -0.022328       2.111723       0.139160       1.491545           0.000010
          267              H       7.460800      38.480042      11.928902       0.105399       1.298166 0.99843160E+01  0.10179189E+03                                 1.841809                            1.753525      -1.091616       2.348593                    0.997211       3.474351       9.357716       0.520205       1.154881      -0.740285       0.010629      -0.013338      -0.034486       0.038472       0.004588      -0.004594       0.012112      -0.017084       0.021342      -0.016249      -0.001961       0.018211              1.856711       1.648645      -0.002033      -0.287723       1.642072       0.005964       2.279415           0.000200
          268              H       5.093723      35.681045      31.970588       0.089504       1.117092 0.80668055E+01  0.80253713E+02                                 1.839415                            1.703641      -1.280054       2.259071                    0.994142       3.900716      11.403297       0.456307       1.349229      -0.691813      -0.028861       0.038837      -0.006545       0.048828      -0.006072       0.000315      -0.002032       0.005989      -0.046264      -0.015628       0.001087       0.014541              1.920403       1.842344      -0.424784       0.141981       2.403116      -0.275395       1.515748           0.000370
          269              H       8.416950      33.850617      32.208843       0.082457       1.289590 0.90127368E+01  0.90743237E+02                                 1.915626                            1.720025      -1.006812       2.376680                    0.997852       3.690209      10.308036       0.494202       1.230961      -0.719108       0.040816       0.002091      -0.004023       0.041067      -0.010057      -0.003669      -0.004032       0.003711      -0.025643      -0.012850      -0.001653       0.014503              2.059879       3.155754       0.105589       0.081928       1.547245      -0.069768       1.476637           0.000480
          270              H       3.898537      33.748014      31.986741       0.122538       1.175681 0.83776056E+01  0.82343353E+02                                 1.779085                            1.648171      -0.954329       2.433169                    0.998188       3.310945       8.966813       0.512485       1.215951      -0.725505      -0.032330      -0.001656      -0.009505       0.033739      -0.001658       0.010575      -0.003136       0.000476      -0.041375      -0.018410       0.005609       0.012801              1.865784       2.730143       0.003688       0.097439       1.426591      -0.091556       1.440618           0.000058
          271              H       7.270381      31.765734      32.467289       0.123878       1.130676 0.80623755E+01  0.77301182E+02                                 1.632088                            1.542331      -0.816915       2.490870                    0.999598       3.097638       7.883077       0.577377       1.106428      -0.754241       0.017220      -0.035301       0.002542       0.039359      -0.002831      -0.001492      -0.004123      -0.002104      -0.072856      -0.024823       0.009489       0.015334              1.653453       1.603270      -0.352417       0.057418       2.034777      -0.144295       1.322313           0.000072
          272              H       4.933690      31.880649      32.580359       0.092900       1.262860 0.90390402E+01  0.89994029E+02                                 1.817714                            1.672896      -0.775788       2.494741                    0.999322       3.408751       9.106643       0.529868       1.161039      -0.738458      -0.019687      -0.024955       0.010904       0.033604       0.002383       0.001144      -0.006349      -0.002797      -0.047621      -0.017498       0.005818       0.011680              1.911848       1.862889       0.569371      -0.231310       2.323969      -0.383141       1.548686           0.000158
          273              C       7.117437      26.599083      37.827218       0.096861      38.843815 0.43427008E+03  0.10209086E+05                                10.258188                            7.088431      -0.226410       1.939315                    0.999169      27.039979      77.789091       0.600492       0.433882      -1.053097      -0.004591       0.002628       0.003218       0.006192      -0.006802       0.005568       0.003367       0.011405       0.005399      -0.011999       0.002054       0.009945             14.765222      16.106957      -8.381802      -5.509664      14.832822       2.484200      13.355887           0.000054
          274              C       6.449956      27.674357      37.217851      -0.211228      37.657909 0.50625780E+03  0.12428991E+05                                 9.967973                            7.609135      -0.153053       1.907347                    0.998640      31.699682      94.737185       0.581717       0.428874      -1.050859       0.001425      -0.004472       0.011699       0.012606       0.027671      -0.007791      -0.008478       0.011833       0.092359      -0.043729       0.007375       0.036354             13.148199      13.771028      -8.154581      -0.806477      16.726078      -1.227656       8.947492           0.000416
          275              C       5.517103      28.464396      37.912021       0.087892      41.020098 0.42870608E+03  0.10038736E+05                                10.587590                            7.014222      -0.221728       1.940839                    0.999241      26.920515      77.114749       0.607794       0.430359      -1.055993       0.000753      -0.003274       0.006145       0.007003      -0.009163       0.005785       0.000874      -0.020007      -0.001626      -0.015484       0.001524       0.013960             15.953235      13.075682      -8.114675       1.779755      20.547328      -7.815935      14.236695          -0.000090
          276              C       5.221345      28.094206      39.207482      -0.214738      37.124044 0.47917673E+03  0.11620480E+05                                 9.847052                            7.397406      -0.138996       1.915159                    0.998623      31.440120      93.831866       0.589771       0.428247      -1.049712       0.001877      -0.016867      -0.014852       0.022552       0.002796      -0.014758       0.032024       0.015713      -0.054078      -0.044850       0.015503       0.029347             12.853445       9.492881      -2.756446      -0.175047      12.715944      -6.965213      16.351509           0.000504
          277              C       5.845273      27.049302      39.832194       0.086909      40.118980 0.42807315E+03  0.10022587E+05                                10.434612                            7.013593      -0.203458       1.942719                    0.999226      27.063050      77.577908       0.607085       0.430918      -1.055401      -0.009781      -0.003447      -0.013987       0.017412      -0.003782      -0.010421       0.003973      -0.020679       0.055524      -0.022568       0.000306       0.022262             15.302851      11.178058      -2.123663      -4.551990      10.817936      -5.280751      23.912560          -0.000049
          278              C       6.786229      26.305229      39.132371      -0.203851      36.156990 0.48840478E+03  0.11905574E+05                                 9.711856                            7.488831      -0.169187       1.909217                    0.998186      31.404896      94.089937       0.583521       0.430605      -1.047859      -0.012804       0.002318      -0.010366       0.016637       0.000796       0.028022      -0.014562      -0.010481      -0.097600      -0.048825       0.018819       0.030006             12.359074      12.296473      -3.052269      -5.608452       8.491930       0.468894      16.288817           0.000327
          279              C       5.447215      26.616730       0.850853       0.071917      37.202655 0.42449522E+03  0.99004234E+04                                 9.942968                            6.974934      -0.138316       1.970796                    0.999338      26.741872      76.067453       0.611064       0.429773      -1.057976      -0.006967      -0.002481      -0.001486       0.007543      -0.013802      -0.002557      -0.010987       0.019785       0.038115      -0.026410       0.009524       0.016885             14.475713       7.744970       0.581158      -5.063950       9.478979      -4.527587      26.203192           0.000092
          280              C       5.513051      25.307933       1.274058      -0.129616      34.964756 0.43492206E+03  0.10254988E+05                                 9.420193                            7.011691       0.087884       2.001802                    0.999551      29.556226      85.884244       0.612797       0.423902      -1.056479      -0.007565       0.002723       0.034917       0.035831      -0.014028      -0.002106       0.026031      -0.006631      -0.021634      -0.028894      -0.002951       0.031845             12.641348       6.984480       0.446785      -3.386376       8.729908      -3.335201      22.209657           0.000007
          281              C       5.160573      24.924199       2.550136      -0.143183      35.057382 0.42221298E+03  0.98690540E+04                                 9.393885                            6.870626       0.166333       2.023227                    0.999788      29.457202      84.866731       0.624985       0.419269      -1.060753       0.014435       0.016286      -0.024716       0.032932      -0.001847       0.005593      -0.012395      -0.031944      -0.076082      -0.029072      -0.002550       0.031622             12.884119       7.452716       0.100311      -4.292330       7.793069      -2.522179      23.406573           0.000057
          282              C       4.701743      25.826691       3.459947       0.055682      40.759925 0.44595528E+03  0.10494737E+05                                10.485933                            7.086184      -0.036937       1.995860                    0.999486      26.966265      76.212058       0.616398       0.422245      -1.066227      -0.000676       0.006431      -0.007735       0.010082       0.009953      -0.010052      -0.008458      -0.009813       0.046131      -0.019378      -0.004147       0.023525             16.529311       8.957963       0.795342      -6.468499       9.431308      -5.268036      31.198664           0.000077
          283              C       4.662241      27.187610       3.057336      -0.139537      34.665834 0.43861541E+03  0.10326492E+05                                 9.275511                            6.988633       0.182373       2.025946                    0.999777      29.529279      84.732901       0.623025       0.417572      -1.064308       0.006677      -0.004817      -0.027095       0.028318      -0.015798      -0.006097       0.023773      -0.019451      -0.014214      -0.023154      -0.012113       0.035267             12.052304       6.910668       0.451353      -3.817792       8.745036      -3.771926      20.501207           0.000045
          284              C       5.029912      27.533586       1.769952      -0.135274      33.905358 0.41848608E+03  0.97552776E+04                                 9.148977                            6.828206       0.154579       2.018309                    0.999793      29.364638      84.343297       0.628903       0.417795      -1.062231      -0.012390      -0.018603       0.022567       0.031762      -0.005338       0.013238      -0.013394      -0.032346      -0.069126      -0.031549      -0.001441       0.032990             11.974998       6.868951       0.187317      -4.157936       8.308314      -2.596163      20.747729           0.000035
          285              C       4.323942      25.408483       4.876958       0.074964      39.449864 0.43260269E+03  0.10119196E+05                                10.303205                            7.012152      -0.067364       1.990881                    0.999475      26.755265      75.772556       0.614334       0.426231      -1.062069      -0.004659      -0.005203       0.004594       0.008360      -0.005449      -0.005519      -0.008745       0.002204       0.040842      -0.015943      -0.001314       0.017256             16.049308       8.519783       1.921505      -5.388870       9.288338      -4.751628      30.339802          -0.000085
          286              C       3.988682      24.102148       5.172960      -0.148482      34.351568 0.43007830E+03  0.10092749E+05                                 9.248141                            6.945920       0.202081       2.037808                    0.999679      29.436106      84.791284       0.620442       0.420672      -1.060565      -0.005907       0.005220       0.026204       0.027364      -0.005043       0.012600       0.025899      -0.005693      -0.001717      -0.030505       0.002393       0.028112             12.121036       7.433373       1.740910      -3.381108       8.644146      -3.913376      20.285590           0.000330
          287              C       3.624049      23.713490       6.445807      -0.098964      33.814337 0.42657429E+03  0.99812812E+04                                 9.145919                            6.917687       0.181943       2.031527                    0.999730      29.018773      83.227440       0.622237       0.420686      -1.061490       0.015048       0.020221      -0.008690       0.026662       0.004057       0.015750      -0.002619      -0.012928      -0.089802      -0.035820       0.013128       0.022692             11.921889       7.217551       1.452913      -3.146395       8.314850      -2.765024      20.233268           0.000191
          288              C       3.570367      24.669745       7.479591      -0.028641      39.207225 0.45352635E+03  0.10693757E+05                                10.090225                            7.083686       0.087260       2.039340                    0.999337      27.148987      76.239178       0.626082       0.414904      -1.073333       0.020781       0.013471      -0.036838       0.044389      -0.003300       0.003359       0.012164       0.011732      -0.018016      -0.017537       0.007797       0.009740             14.563395       8.019712       1.862672      -4.616217       9.217063      -4.142344      26.453411           0.007614
          289              C       3.895498      25.961305       7.158553      -0.084080      32.571759 0.40293421E+03  0.93089788E+04                                 8.943336                            6.741046       0.067414       1.999444                    0.999675      28.672273      82.122958       0.626883       0.422914      -1.058464       0.013777      -0.015405      -0.023366       0.031194      -0.009124       0.013528       0.025756       0.005426      -0.030928      -0.036448       0.013714       0.022734             11.541054       6.681482       1.375530      -3.459035       8.244306      -2.633569      19.697373          -0.000120
          290              C       4.278363      26.340114       5.888936      -0.144388      34.235944 0.42225813E+03  0.98594002E+04                                 9.210018                            6.865224       0.169441       2.026393                    0.999780      29.318385      84.114783       0.626716       0.418565      -1.062379      -0.002991      -0.011924       0.024997       0.027857       0.009334       0.009225      -0.006855      -0.037455      -0.051366      -0.025788      -0.004165       0.029953             12.264643       6.811123       1.134839      -3.536504       7.828236      -1.921793      22.154569           0.000400
          291              C       4.831390      29.563064      37.200486       0.074955      37.136904 0.40738760E+03  0.94080820E+04                                 9.909717                            6.815277      -0.118278       1.977064                    0.999449      26.560525      75.280617       0.620329       0.427554      -1.058911       0.001962      -0.001275      -0.007951       0.008288      -0.011240      -0.012059      -0.015911       0.010982      -0.001022      -0.027137       0.011887       0.015250             14.659732      10.966143      -7.960796       4.623118      20.933956      -6.900523      12.079098           0.000018
          292              C       4.483975      30.695385      37.866389      -0.141266      34.696196 0.44333018E+03  0.10473163E+05                                 9.321223                            7.040195       0.205078       2.036878                    0.999713      29.503858      85.009353       0.618418       0.419250      -1.062457      -0.024031       0.024330      -0.018898       0.039072       0.007057       0.006900      -0.001467       0.011698       0.088345      -0.024239      -0.006415       0.030654             12.212210       9.771404      -5.703099       2.958644      17.082835      -4.530027       9.782389           0.000005
          293              C       3.850932      31.798567      37.198467      -0.138876      34.241755 0.45269352E+03  0.10757112E+05                                 9.277851                            7.152495       0.141014       2.021586                    0.998999      29.568101      85.618755       0.608237       0.423782      -1.058943       0.013965      -0.022823       0.015189       0.030767       0.004649      -0.013558       0.015491      -0.012947      -0.030759      -0.026352       0.006443       0.019909             11.873362       9.835424      -4.754903       3.447818      15.019238      -4.932019      10.765424           0.000027
          294              C       3.507569      31.643021      35.868682       0.071469      37.853635 0.43943981E+03  0.10330392E+05                                10.032105                            7.086026      -0.090991       1.982668                    0.999341      26.984525      76.876599       0.608067       0.428487      -1.059550      -0.000322      -0.010530       0.003339       0.011052       0.002908       0.012639      -0.011166      -0.009487      -0.049200      -0.025856       0.008962       0.016893             14.700621      11.447200      -7.738017       4.804961      19.902604      -7.386510      12.752061           0.000003
          295              C       3.845867      30.456116      35.185819      -0.150759      35.615792 0.44613707E+03  0.10552104E+05                                 9.427102                            7.034515       0.137436       2.006002                    0.999763      29.888402      86.062014       0.622593       0.415941      -1.064969       0.006260      -0.010877       0.019198       0.022936      -0.000545       0.008561       0.016767       0.004779       0.080398      -0.022646      -0.011359       0.034004             12.433656       8.865873      -5.805066       3.090806      17.696788      -5.355374      10.738306           0.000031
          296              C       4.501194      29.446918      35.871104      -0.133654      34.578868 0.42397258E+03  0.99011124E+04                                 9.243939                            6.850137       0.155987       2.017867                    0.999773      29.296258      83.827242       0.631928       0.415042      -1.065525      -0.009064       0.024404      -0.001480       0.026075      -0.004210      -0.006840       0.027777      -0.022103      -0.021580      -0.026706      -0.008144       0.034849             12.251159       8.812659      -5.575547       3.796622      16.633488      -5.546559      11.307329           0.000005
          297              C       2.777290      32.742920      35.148667       0.055171      40.366874 0.46331876E+03  0.11020633E+05                                10.412089                            7.246457      -0.098171       1.972406                    0.999423      27.370507      78.062005       0.605866       0.425014      -1.063263      -0.005015       0.004488      -0.001656       0.006930      -0.013556       0.009029      -0.007106      -0.023138       0.009748      -0.020736      -0.001253       0.021989             15.373990      13.253984      -6.330020       6.091529      20.597028      -8.022914      12.270958           0.000019
          298              C       1.849501      32.476975      34.129824      -0.155977      34.678795 0.44722203E+03  0.10599114E+05                                 9.279664                            7.066819       0.174065       2.019890                    0.999696      29.990465      86.841747       0.617168       0.418751      -1.061680      -0.018653       0.025904      -0.000680       0.031928       0.015586       0.000564       0.020194      -0.032856      -0.050580      -0.026887      -0.010887       0.037774             11.825482      11.378495      -4.132690       4.938864      14.001653      -4.915979      10.096299           0.000167
          299              C       1.190122      33.498075      33.470786      -0.106099      32.639023 0.41760074E+03  0.97385235E+04                                 8.929891                            6.846931       0.052818       1.986842                    0.999684      29.237960      84.251298       0.623896       0.420980      -1.059232       0.006975      -0.008343       0.026245       0.028409       0.015289       0.004896       0.009664       0.025959       0.043306      -0.028372       0.005690       0.022681             11.199039      10.606108      -3.611889       4.291169      13.990792      -4.171053       9.000217           0.000137
          300              C       2.351884      35.108113      34.802591      -0.084529      32.639464 0.41529598E+03  0.96816285E+04                                 8.998469                            6.879144       0.036586       1.994290                    0.999526      28.847656      83.400971       0.614856       0.427309      -1.054172       0.001837      -0.021190      -0.002286       0.021392       0.015660      -0.018335       0.018938       0.002488      -0.012865      -0.035687       0.017369       0.018317             11.267105      11.369842      -3.112059       4.463034      13.404428      -3.763100       9.027046           0.000363
          301              C       3.008224      34.105071      35.476570      -0.153784      34.973231 0.45273855E+03  0.10773389E+05                                 9.372837                            7.132884       0.103758       2.000883                    0.999439      30.040957      87.444914       0.610783       0.421419      -1.058953      -0.010363       0.014687      -0.018699       0.025938       0.014825       0.019171       0.016519       0.015098       0.020063      -0.021574      -0.013741       0.035315             11.969361      11.178016      -3.218422       3.951289      15.901110      -4.500414       8.828956           0.000129
          302              C       9.159383      25.153618      37.702841      -0.136521      35.113996 0.44431587E+03  0.10578562E+05                                 9.512318                            7.132548      -0.134109       1.927671                    0.998990      30.292147      89.717458       0.599159       0.429367      -1.048526       0.018570      -0.011695      -0.023382       0.032068       0.013700      -0.003250      -0.008520      -0.006225       0.074449      -0.026615      -0.001223       0.027838             12.389496      15.319106      -6.227236      -1.982687      10.661182       4.336080      11.188200           0.000110
          303              C       8.116127      25.769644      37.058745       0.067411      37.242817 0.43105154E+03  0.10093894E+05                                 9.927192                            7.020691      -0.132061       1.969566                    0.999214      26.973654      76.930233       0.609979       0.428807      -1.058365       0.001601      -0.005873      -0.002888       0.006738      -0.013206      -0.016582       0.003517      -0.010493      -0.004112      -0.021900      -0.000494       0.022394             14.025254      17.170484      -8.261723      -4.106326      12.570653       5.309253      12.334623           0.001032
          304              C       7.994583      25.609584      35.667174      -0.141570      34.221985 0.45247657E+03  0.10783019E+05                                 9.287607                            7.165013      -0.045727       1.950713                    0.999377      30.252443      88.592063       0.604078       0.425470      -1.054717       0.011784      -0.024828      -0.003064       0.027653      -0.014827       0.029297      -0.010799       0.000987       0.002313      -0.029241      -0.008920       0.038162             11.597771      12.324827      -5.752975      -2.989567      11.260265       4.551803      11.208222           0.000082
          305              C       3.205734      24.244150       8.861874       0.617550      24.252384 0.24648266E+03  0.51023053E+04                                 7.901617                            5.646802      -0.045198       2.051565                    0.999480      22.187205      62.776264       0.609924       0.485121      -1.009491      -0.011159      -0.022440       0.061786       0.066676      -0.026823       0.023514       0.002425       0.124118      -0.172472      -0.062809      -0.036785       0.099594             10.617878       6.150573       1.611916      -2.376407       8.144543      -1.860025      17.558519           0.000116
          306              C       7.104270      35.367903      19.021631       0.086933      39.985250 0.43777572E+03  0.10298365E+05                                10.375543                            7.081651      -0.190136       1.948116                    0.999276      27.070651      77.562279       0.606095       0.429584      -1.057140      -0.009323      -0.002162      -0.001860       0.009750       0.008400      -0.002928       0.006235      -0.000908       0.007424      -0.012464       0.003722       0.008742             14.801202      16.105760       6.974176      -6.928386      12.939958      -2.203283      15.357889          -0.000194
          307              C       6.662659      35.747121      20.284383      -0.210951      39.147667 0.49468478E+03  0.12064419E+05                                10.187359                            7.498738      -0.071540       1.938590                    0.999315      31.405647      93.283270       0.589182       0.426264      -1.053374      -0.003306      -0.014049      -0.000973       0.014465      -0.001288       0.032713       0.001476      -0.037797      -0.053700      -0.046929       0.019029       0.027900             13.560248      13.085383       2.797605      -7.248038       8.010182      -0.016579      19.585180           0.001397
          308              C       5.656879      35.035881      20.989860       0.093313      42.596122 0.41708308E+03  0.96679275E+04                                10.741405                            6.850260      -0.106240       1.973323                    0.999170      26.615550      75.046905       0.626286       0.421913      -1.064725       0.007226      -0.002262      -0.003261       0.008244       0.002244      -0.002077       0.004655       0.031531       0.014402      -0.019281       0.005394       0.013887             16.556474      11.276929       1.347816      -6.178988      10.798833       6.575734      27.593661          -0.000098
          309              C       5.139302      33.891658      20.400684      -0.210778      38.046329 0.47605126E+03  0.11502634E+05                                 9.978884                            7.343753      -0.015035       1.953697                    0.999083      31.225332      92.411287       0.596690       0.424829      -1.053937       0.010191      -0.000664      -0.008804       0.013483       0.005043      -0.007063      -0.030872       0.027421      -0.030225      -0.040294       0.011499       0.028795             13.208573       8.814310       2.102920      -1.318791      12.901980       7.656817      17.909427           0.000837
          310              C       5.581927      33.441438      19.150855       0.094839      39.926410 0.40853504E+03  0.94399332E+04                                10.318963                            6.811230      -0.162218       1.958477                    0.999297      26.605602      75.396271       0.622463       0.425847      -1.060114      -0.002771       0.006023       0.003952       0.007719      -0.003659       0.000784       0.008805       0.008379      -0.027081      -0.014606       0.004109       0.010497             14.958681      11.761514       6.486848      -0.348135      19.401979       6.963050      13.712551           0.000051
          311              C       6.566436      34.163349      18.504336      -0.200339      38.186033 0.49916921E+03  0.12217026E+05                                10.054766                            7.567098      -0.111123       1.926398                    0.998696      31.362465      93.714212       0.581763       0.430172      -1.049620      -0.005900       0.010152       0.009322       0.014993      -0.030200       0.000498       0.004610       0.002893       0.091484      -0.045660       0.014497       0.031163             12.880087      13.973594       7.090104      -2.330988      15.555014       0.964375       9.111653           0.001201
          312              C       8.080677      36.168612      18.247505       0.070518      35.222252 0.42250921E+03  0.98654393E+04                                 9.602758                            6.976558      -0.204847       1.949866                    0.999192      26.904976      77.158425       0.607223       0.431994      -1.054163       0.007669       0.003208      -0.000446       0.008325       0.008288      -0.012264      -0.003531       0.001635      -0.006327      -0.013224      -0.003607       0.016831             13.304746      15.313399       7.107021      -6.214844      11.912922      -3.706815      12.687918           0.000384
          313              C       8.671180      37.307500      18.774089      -0.139290      33.579740 0.43249644E+03  0.10201103E+05                                 9.185802                            7.016439      -0.022556       1.962960                    0.999436      29.865469      87.286658       0.608358       0.426857      -1.052831       0.016699       0.003036      -0.024861       0.030102      -0.014973      -0.007414       0.018476       0.005071       0.073336      -0.029375      -0.006000       0.035375             11.670723      11.971274       5.810861      -4.302383      11.119498      -3.230769      11.921396           0.000074
          314              C       9.535158      38.064296      18.058516      -0.136176      31.865869 0.40259401E+03  0.93169736E+04                                 8.807046                            6.716895       0.113952       2.009810                    0.999743      29.270799      84.434998       0.629792       0.420244      -1.058114      -0.017384      -0.019679       0.004311       0.026609       0.001563       0.019619       0.016011      -0.019980      -0.050071      -0.033258       0.005544       0.027714             11.136022      10.758948       5.046406      -5.008571      10.305471      -3.739127      12.343649           0.000171
          315              C       9.859277      37.765518      16.787688       0.084142      35.863075 0.40742377E+03  0.94251891E+04                                 9.768050                            6.863720      -0.192961       1.956238                    0.999248      26.589007      75.847905       0.610602       0.433615      -1.053392      -0.001619       0.002018      -0.000299       0.002604       0.007004       0.007821      -0.015461       0.017376       0.004615      -0.023696       0.009528       0.014168             14.443113      14.332141       8.423165      -6.984637      15.086442      -6.327593      13.910755           0.000248
          316              C       9.288018      36.643457      16.264739      -0.132421      32.749780 0.43719238E+03  0.10354256E+05                                 9.099367                            7.071818       0.001994       1.974065                    0.999314      29.909921      87.998389       0.602891       0.428964      -1.050062      -0.019545      -0.008449       0.026713       0.034161      -0.016040      -0.003947       0.005745       0.002241       0.093377      -0.031679      -0.000926       0.032604             11.758774      12.231640       6.328157      -4.201541      13.190818      -3.609863       9.853863           0.000260
          317              C       8.401757      35.845209      16.965370      -0.132309      32.784690 0.44048355E+03  0.10460046E+05                                 9.134641                            7.126229      -0.074204       1.953219                    0.998705      29.929430      88.401173       0.596597       0.432336      -1.047180       0.018335       0.016889      -0.008405       0.026307       0.008800       0.020217       0.012414      -0.009799      -0.048864      -0.029857       0.000976       0.028881             11.654119      12.351339       5.312941      -4.757945      11.581027      -2.973145      11.029990          -0.000001
          318              C       0.682674      38.623685      15.980448       0.067372      39.092298 0.44723675E+03  0.10548685E+05                                10.226294                            7.127362      -0.133136       1.963292                    0.999239      27.155031      77.219842       0.609669       0.425943      -1.062268       0.002455       0.006893      -0.006074       0.009510       0.013418      -0.016149      -0.006711      -0.013861       0.002153      -0.021718      -0.002576       0.024295             15.154105      15.828659       8.702909      -5.157226      15.155000      -7.949679      14.478655           0.000424
          319              C       1.733021      39.310301      16.582143      -0.147680      34.919418 0.44437461E+03  0.10538405E+05                                 9.389915                            7.082570      -0.040886       1.953962                    0.999165      30.114093      87.868316       0.610122       0.423315      -1.056438       0.017557       0.008456      -0.025489       0.032085      -0.008821       0.012846      -0.004669       0.001125       0.095951      -0.025425      -0.010683       0.036107             12.345259      13.091353       6.593934      -2.999714      12.720386      -5.483417      11.224038           0.000452
          320              C       2.563574      40.147948      15.865763      -0.089463      32.930774 0.40988231E+03  0.95380641E+04                                 9.058109                            6.828504      -0.067086       1.954223                    0.999591      29.216132      84.793534       0.616995       0.426602      -1.053067      -0.025292      -0.012548      -0.001454       0.028271      -0.001228       0.023187       0.015750      -0.009881      -0.036145      -0.033673       0.008465       0.025207             11.746393      10.707450       5.106714      -2.408240      12.375280      -6.095083      12.156451           0.000066
          321              C       2.386322      40.329759      14.534361      -0.027610      37.858814 0.43868014E+03  0.10267731E+05                                 9.875347                            6.974956       0.076108       2.035939                    0.999320      27.081454      76.005140       0.629236       0.415878      -1.071685      -0.034492      -0.021182       0.029564       0.050124      -0.006612       0.001922       0.015631      -0.007266      -0.037885      -0.021566       0.002080       0.019486             14.264713      11.728677       6.911842      -3.271736      16.369039      -8.583390      14.696422           0.001853
          322              C       1.361297      39.625086      13.861594      -0.093641      33.765050 0.44823577E+03  0.10663730E+05                                 9.251026                            7.158069      -0.054316       1.956428                    0.999438      29.713043      87.121985       0.600602       0.428664      -1.052066      -0.015315       0.005608       0.027119       0.031645      -0.022084       0.005768       0.009431      -0.020030       0.046539      -0.034025       0.012279       0.021747             11.734162      12.050599       5.666724      -2.046385      12.032100      -5.220677      11.119788           0.000171
          323              C       0.500358      38.760762      14.575147      -0.155993      35.727351 0.47955683E+03  0.11588664E+05                                 9.549103                            7.363492       0.005717       1.965966                    0.999136      30.612569      90.095447       0.597797       0.423993      -1.056271       0.012080       0.025702      -0.004753       0.028794       0.010062       0.013899       0.014140      -0.010721      -0.003290      -0.017217      -0.008760       0.025977             12.186064      11.824430       5.038035      -2.134081      12.037640      -6.131828      12.696122           0.000324
          324              C       5.032951      32.222110      18.566120       0.078069      40.489524 0.41134856E+03  0.94945919E+04                                10.354946                            6.790955      -0.086381       1.985351                    0.999182      26.420884      74.149368       0.631185       0.420420      -1.066507      -0.002176      -0.002506      -0.004545       0.005628       0.008733      -0.002411       0.001764      -0.024412       0.043639      -0.022499       0.007612       0.014887             15.135335      14.055146       5.243585       1.278495      21.335580       8.490880      10.015279           0.001581
          325              C       5.873633      31.354503      17.812185      -0.148819      40.420702 0.47691623E+03  0.11523011E+05                                10.377296                            7.356908      -0.102461       1.928891                    0.999192      30.742028      90.830663       0.595665       0.425579      -1.053998      -0.022339      -0.012608      -0.007662       0.026771       0.013709       0.002455      -0.015267       0.025626      -0.013625      -0.026744       0.004991       0.021752             13.836273      13.010551       2.227445      -0.514329      19.232225       7.550430       9.266044           0.000112
          326              C       5.376314      30.170470      17.296504      -0.143262      40.825653 0.48152688E+03  0.11677914E+05                                10.499874                            7.432918      -0.198748       1.898323                    0.998931      30.927308      91.946400       0.586992       0.430258      -1.049727      -0.010279       0.021317       0.017337       0.029337      -0.023975      -0.006377      -0.000596      -0.023728       0.028717      -0.032323       0.009703       0.022620             13.956302      14.883770       4.348941       0.648932      18.331628       6.830514       8.653508           0.000685
          327              C       4.006914      29.801512      17.414016       0.069511      42.266679 0.41010174E+03  0.94500522E+04                                10.596388                            6.751433      -0.068114       1.987246                    0.999291      26.490647      74.063355       0.637723       0.416804      -1.069783       0.000349       0.006194      -0.002069       0.006540      -0.002191       0.013125       0.001185      -0.004557      -0.040616      -0.020591       0.008526       0.012065             16.035875      13.286017       4.733259       1.630492      23.639812      10.366252      11.181797           0.000972
          328              C       3.229030      30.692101      18.144934      -0.131220      38.548314 0.43157503E+03  0.10182395E+05                                10.065381                            7.003350      -0.042144       1.956864                    0.999428      29.943379      87.765071       0.609152       0.426174      -1.052379       0.022230       0.024139       0.000556       0.032820       0.012115      -0.003735      -0.017130       0.043820       0.003686      -0.033036       0.005710       0.027327             13.665972      11.945503       1.804612       0.226258      19.421765       8.141280       9.630650           0.000762
          329              C       3.714194      31.826885      18.714727      -0.135436      37.859715 0.43798823E+03  0.10380456E+05                                 9.963557                            7.063529      -0.107284       1.936410                    0.999034      30.107125      88.683442       0.604978       0.427181      -1.050889       0.000347      -0.023212      -0.019313       0.030198      -0.016593      -0.013413       0.003274      -0.001212       0.050774      -0.026449       0.000714       0.025734             13.292151      14.007828       3.871677       0.968657      17.242166       6.482425       8.626458           0.000128
          330              C       5.234512      35.502927      22.306723       0.071474      42.514998 0.40005387E+03  0.91727017E+04                                10.684869                            6.680543      -0.116118       1.974267                    0.999307      26.399561      73.918840       0.638544       0.418347      -1.067493      -0.002904      -0.003471       0.002184       0.005025       0.005522      -0.020431      -0.001099      -0.020318       0.018600      -0.026658       0.006388       0.020269             16.760539      13.365586      -0.435706      -4.686736       7.660028       7.114464      29.256004           0.000387
          331              C       6.082284      35.987211      23.220169      -0.143307      40.693215 0.44280426E+03  0.10527550E+05                                10.473471                            7.114575      -0.093258       1.938637                    0.999142      30.306522      89.528061       0.600998       0.428664      -1.049558      -0.021331       0.002380       0.033745       0.039992      -0.000849      -0.020746      -0.012081       0.006285      -0.046611      -0.030417       0.006601       0.023816             14.733388      12.653496       0.167539      -1.525364       6.828867       5.886408      24.717801           0.000050
          332              C       5.684226      36.427992      24.488170      -0.145464      41.245863 0.46824844E+03  0.11273110E+05                                10.579273                            7.323754      -0.095594       1.934044                    0.999132      30.612142      90.580803       0.592265       0.429559      -1.050496       0.001180      -0.017275      -0.031025       0.035530       0.004997       0.021942       0.009551      -0.019478       0.028949      -0.027528      -0.000165       0.027693             14.649401      14.045226      -0.280908      -4.015940       6.653384       5.278330      23.249592           0.000237
          333              C       4.356354      36.295840      24.902895       0.070883      42.696539 0.41001291E+03  0.94449608E+04                                10.697057                            6.752505      -0.075500       1.985274                    0.999273      26.444624      73.858051       0.637588       0.417026      -1.069927      -0.007424      -0.005846      -0.002839       0.009867      -0.011294      -0.001517       0.004013       0.014047       0.037629      -0.019812       0.005557       0.014254             16.871723      12.851663      -0.432159      -4.045594       7.591092       7.407099      30.172415           0.000439
          334              C       3.484273      35.774208      23.960778      -0.136695      39.856516 0.43640814E+03  0.10337015E+05                                10.308404                            7.055931      -0.089741       1.939924                    0.999292      30.203651      89.036170       0.604445       0.427806      -1.050165       0.026531      -0.001495      -0.015087       0.030557      -0.000767      -0.015812      -0.010546       0.018075      -0.065663      -0.030444       0.004845       0.025599             14.370371      12.443253       0.382637      -1.203228       6.781210       5.826442      23.886651           0.000070
          335              C       3.863086      35.388833      22.721045      -0.144046      40.454216 0.45809651E+03  0.10952914E+05                                10.373719                            7.196518       0.000133       1.966175                    0.999418      30.285778      88.894607       0.604247       0.423954      -1.055444       0.011973       0.006680       0.023070       0.026837       0.010942       0.020961       0.007760       0.001606      -0.018646      -0.022737      -0.004792       0.027529             14.312581      14.266364      -0.327918      -3.835438       6.529014       4.996483      22.142364           0.000158
          336              C       3.948167      36.751805      26.258122       0.082558      39.742824 0.38201584E+03  0.86679085E+04                                10.235872                            6.541650      -0.095902       1.983424                    0.999372      26.115278      72.995146       0.642612       0.420073      -1.065257       0.002679      -0.005610       0.001885       0.006496       0.009785      -0.012578       0.004475      -0.005494       0.020379      -0.019796       0.005183       0.014613             15.744812      12.722149      -1.682479      -2.990944       6.879989       6.295871      27.632296          -0.000137
          337              C       4.814171      36.907761      27.259600      -0.145827      37.480606 0.42438735E+03  0.99867888E+04                                 9.910323                            6.961103      -0.013227       1.968068                    0.999521      29.932315      88.076638       0.607880       0.428179      -1.049468      -0.021869       0.005781       0.021383       0.031127      -0.005309      -0.015126      -0.008041       0.017326      -0.066329      -0.029703       0.004771       0.024932             13.565507      11.932430      -0.743795       0.084996       6.044853       4.567068      22.719238           0.000433
          338              C       4.453589      37.306269      28.525178      -0.099795      36.188387 0.44472023E+03  0.10576897E+05                                 9.738439                            7.173240      -0.054247       1.961015                    0.999260      29.612439      87.287698       0.593553       0.433886      -1.047140      -0.013707      -0.009819      -0.020334       0.026415       0.005503       0.023275      -0.004799      -0.004076      -0.011461      -0.027024       0.005612       0.021412             12.713457      13.315178      -1.121371      -1.162579       5.998239       3.691403      18.826952          -0.000254
          339              C       3.118627      37.546359      28.796143      -0.017725      36.745339 0.41048635E+03  0.94676829E+04                                 9.613442                            6.731786      -0.007539       2.007950                    0.999419      26.900427      75.414200       0.641458       0.413993      -1.070853       0.010040      -0.020293      -0.034928       0.041624      -0.000591      -0.004810      -0.009129      -0.003494      -0.022216      -0.013488       0.002930       0.010559             13.119038      12.776843      -1.198916      -1.926515       5.822232       3.954040      20.758039           0.005739
          340              C       2.232365      37.433496      27.795068      -0.099555      36.124324 0.42197596E+03  0.99214734E+04                                 9.701137                            6.981800      -0.147653       1.929049                    0.999392      29.627233      87.301174       0.601367       0.433190      -1.045833       0.022752      -0.012956      -0.007825       0.027327      -0.007094      -0.014876      -0.014595      -0.008565      -0.063963      -0.033252       0.012800       0.020452             12.647928      12.711770      -0.696625      -0.291489       5.574015       3.681282      19.657999           0.000799
          341              C       2.645616      37.080543      26.530702      -0.150355      37.965526 0.44239084E+03  0.10505955E+05                                 9.961849                            7.092962      -0.026104       1.960012                    0.999377      30.234139      89.006342       0.604778       0.426462      -1.051841       0.006824       0.004790       0.029680       0.030829       0.005605       0.025681      -0.001578      -0.007712       0.034104      -0.027985      -0.000766       0.028751             13.089910      13.683704      -1.680967      -2.518263       5.822594       3.957277      19.763432           0.001030
          342              C       3.514659      28.602704      16.768305       0.080845      40.648626 0.40362728E+03  0.92756886E+04                                10.373420                            6.727187      -0.082039       1.984694                    0.999267      26.390418      73.989119       0.633903       0.420453      -1.066101      -0.000049      -0.005215      -0.003057       0.006045       0.011339      -0.008460       0.008378      -0.002623      -0.003880      -0.018834       0.006718       0.012116             15.430472      13.132820       3.736811       3.283300      22.569064       9.603791      10.589533           0.001201
          343              C       2.173619      28.513645      16.354791      -0.150806      38.085108 0.45796452E+03  0.10965082E+05                                 9.987654                            7.221838      -0.063994       1.945926                    0.999199      30.449009      89.866881       0.599006       0.427066      -1.051968       0.008296      -0.023336      -0.012825       0.027890      -0.018169      -0.011107      -0.000637      -0.019042      -0.017215      -0.023328      -0.001028       0.024356             12.980698      13.854174       2.430072       3.241223      16.311188       6.497384       8.776731           0.001271
          344              C       1.684403      27.390353      15.754308      -0.113652      36.635500 0.45301325E+03  0.10832274E+05                                 9.792651                            7.230494      -0.091899       1.941052                    0.999101      30.220501      89.542951       0.591890       0.432769      -1.047016       0.027592       0.003276       0.010195       0.029597       0.002297       0.002742      -0.010885       0.043772      -0.004113      -0.026221       0.003310       0.022910             12.541111      12.414043       0.316576       1.625523      16.613375       6.410421       8.595916           0.000342
          345              C       3.871189      26.458722      15.796305      -0.089837      33.560719 0.40517396E+03  0.94153634E+04                                 9.190115                            6.806324      -0.078706       1.954337                    0.999562      29.138517      84.922809       0.614746       0.428761      -1.050169      -0.016657       0.019843       0.002832       0.026062      -0.025453      -0.010115      -0.017366      -0.019373       0.017649      -0.037931       0.009349       0.028582             11.608472      12.120938       2.137005       2.250016      14.577854       5.676341       8.126625           0.000358
          346              C       4.332045      27.536459      16.429498      -0.135714      35.883571 0.41810974E+03  0.97992592E+04                                 9.617583                            6.916533      -0.101438       1.944000                    0.998951      29.735288      87.226222       0.609095       0.429060      -1.049273      -0.016431      -0.008720      -0.013968       0.023262       0.003881       0.008156      -0.014909       0.036482       0.002763      -0.027919       0.006707       0.021212             12.587804      11.311916       1.031756       1.335769      17.816099       6.974297       8.635397           0.000281
          347              C       3.152051       0.281952      13.703296       0.648534      21.463408 0.22572397E+03  0.45783034E+04                                 7.331088                            5.428052      -0.151130       2.024433                    0.999274      21.669512      61.009664       0.616932       0.489488      -1.005612       0.023046       0.053053      -0.024419       0.062785      -0.088198       0.010883       0.017257       0.069853      -0.156273      -0.082493      -0.038417       0.120910              9.745399       7.079627       4.128952      -1.990776      11.709572      -4.361922      10.446997          -0.000250
          348              C       1.042243      20.770440       8.388191       0.064553      25.931700 0.34131872E+03  0.75701342E+04                                 7.642781                            6.214015       0.167766       2.057810                    0.999793      26.574715      74.742818       0.650949       0.424244      -1.056917      -0.019441       0.018003       0.052282       0.058612      -0.013936      -0.026101      -0.023746       0.004473      -0.017708      -0.043787       0.016189       0.027598              8.310485       9.719839       2.271702       0.091124       5.493828       1.010958       9.717786          -0.000222
          349              C       0.026335      20.257838       7.612449      -0.141943      29.745979 0.42340189E+03  0.98455163E+04                                 8.226763                            6.823447       0.268699       2.059345                    0.999828      28.837385      81.282865       0.638755       0.412369      -1.071468      -0.032133       0.020979       0.012346       0.040312       0.014289      -0.010299       0.002899       0.031635       0.107582      -0.039800       0.001319       0.038481              8.809499       9.697531       2.405144       0.016554       5.871180       0.784810      10.859785           0.000068
          350              C       8.950732      19.851532       8.258160      -0.024728      25.912954 0.35122254E+03  0.78065843E+04                                 7.527204                            6.221132       0.327246       2.101988                    0.999799      26.806047      74.252620       0.666868       0.413226      -1.069223       0.014045       0.016510       0.004943       0.022232       0.009313       0.006152      -0.007406       0.014634      -0.060133      -0.024086       0.002082       0.022003              7.982003       8.224739       2.077580      -0.796333       5.692563       1.094717      10.028705          -0.000111
          351              C       8.748158      20.161802       9.512431      -0.117514      28.790310 0.39800775E+03  0.91899913E+04                                 8.284471                            6.770375       0.098422       2.032612                    0.998509      28.276701      81.634518       0.614211       0.431882      -1.050283      -0.000578       0.019046      -0.012566       0.022825       0.002249       0.007387      -0.000105       0.004508      -0.068094      -0.024152       0.008386       0.015766              9.023667      10.065882       2.137321      -0.928869       5.843284       0.831509      11.161834           0.000059
          352              C       9.781286      20.750330      10.240118       0.125234      25.574530 0.34740822E+03  0.77808532E+04                                 7.803610                            6.426577      -0.047812       2.012994                    0.998609      26.108574      75.092405       0.613435       0.445811      -1.038325       0.030733       0.012306      -0.038566       0.050826      -0.028931      -0.011103      -0.016213      -0.050378      -0.000862      -0.044762       0.003541       0.041221              8.652385      10.639965       2.579673      -0.147978       5.746517       0.349020       9.570673          -0.000175
          353              C       2.529136      26.315489      15.438923      -0.019986      38.708987 0.43969126E+03  0.10300962E+05                                 9.979548                            6.985362       0.002481       2.010596                    0.999285      27.183286      76.414546       0.628225       0.416161      -1.071125       0.021306       0.030474       0.020071       0.042254       0.000238      -0.014166      -0.005594       0.009846      -0.016894      -0.016149      -0.001114       0.017264             13.567638      12.316295       2.115355       2.565295      18.499679       7.841163       9.886939           0.003216
          354              C       1.453468      34.794970      33.788998      -0.016541      36.836132 0.44676838E+03  0.10512528E+05                                 9.694955                            7.054575      -0.061145       1.988942                    0.999170      27.270457      76.920144       0.623147       0.417725      -1.069723       0.021909      -0.028912       0.027228       0.045357       0.010268      -0.009624      -0.002973       0.016526       0.001970      -0.013713      -0.004739       0.018452             13.114875      12.526487      -4.799935       5.559426      16.280551      -5.458874      10.537587           0.001492
          355              C       9.934229      24.145652      35.644156       0.064561      39.335871 0.44303653E+03  0.10431733E+05                                10.268347                            7.099669      -0.184585       1.948925                    0.999350      27.116306      77.206464       0.609707       0.426646      -1.061144      -0.007656      -0.001615       0.000879       0.007873      -0.009832      -0.014624       0.003184      -0.010844       0.002978      -0.019012       0.000578       0.018434             15.009851      16.681499      -8.744659      -5.161014      14.351248       7.293304      13.996805           0.000642
          356              C      10.047670      24.356192      37.026439      -0.138322      35.098600 0.45071922E+03  0.10751329E+05                                 9.477865                            7.162674      -0.064854       1.947975                    0.998977      30.280380      89.274368       0.601554       0.426850      -1.051840      -0.022583       0.022912       0.006306       0.032783      -0.004644       0.018633      -0.020742      -0.011687      -0.031002      -0.030022      -0.000392       0.030414             12.212093      13.145518      -5.263184      -2.448540      10.831268       5.664027      12.659494           0.000543
          357              C       0.802193      23.303490      34.895067       0.086850      36.819818 0.42615318E+03  0.99404468E+04                                 9.878555                            6.986191      -0.126620       1.972659                    0.999359      26.646250      75.593369       0.611392       0.429484      -1.059041       0.003286      -0.013378       0.001517       0.013859      -0.017495       0.010143       0.019389       0.008541       0.004927      -0.032511       0.012727       0.019783             14.297807      14.631642      -8.209533      -7.153851      15.507016       5.987095      12.754765           0.001507
          358              C       0.728254      35.909644      33.059696       0.579436      25.851041 0.26988360E+03  0.56913034E+04                                 8.103506                            5.831617      -0.057064       2.031763                    0.999468      22.786330      64.200757       0.614664       0.472534      -1.020350      -0.033647       0.052508      -0.031427       0.069835      -0.005749      -0.070477       0.034985       0.038793       0.155474      -0.067296      -0.038588       0.105884             10.665203      11.331731      -1.615116       3.800980      12.782161      -3.736133       7.881717          -0.000732
          359              C       8.880844      24.799024      34.988350      -0.136687      34.272889 0.44961968E+03  0.10708901E+05                                 9.315142                            7.153721      -0.116270       1.929198                    0.998833      30.314791      89.045836       0.602499       0.426825      -1.052804      -0.024661      -0.001825       0.027159       0.036730       0.006870       0.012216       0.001926       0.010245       0.103365      -0.026066      -0.011608       0.037674             11.722180      13.840500      -6.332150      -2.723303      11.189988       4.057806      10.136051           0.000457
          360              C       2.024727      25.139254      14.684583       0.567371      24.757546 0.26981688E+03  0.56929846E+04                                 7.860977                            5.826975      -0.112749       2.007715                    0.999535      23.014831      64.990345       0.615158       0.471898      -1.020076      -0.027234      -0.052133      -0.007390       0.059280      -0.037406       0.017421      -0.082409      -0.026198       0.057119      -0.076989      -0.028527       0.105516             10.026578       9.436119       2.076268       0.354269      12.751036       5.177892       7.892579          -0.001114
          361              C       2.687144      37.944046      30.149754       0.558116      25.098537 0.26942843E+03  0.56741183E+04                                 7.882862                            5.794859      -0.027407       2.036816                    0.999637      22.860175      64.173890       0.622268       0.467384      -1.024084      -0.042075       0.012415       0.047655       0.064772       0.037362       0.003412      -0.022251      -0.091809      -0.184061      -0.066832      -0.025603       0.092435             10.201478      10.949497      -1.550231      -1.861973       5.131225       2.162546      14.523713          -0.002697
          362              C       2.529136      21.610139      33.481286      -0.025994      37.623844 0.45815271E+03  0.10855169E+05                                 9.849313                            7.160774       0.004811       2.009157                    0.999388      27.468697      77.905355       0.615941       0.419702      -1.067798      -0.021721       0.014843       0.032184       0.041568       0.009598       0.000236      -0.002649      -0.002252      -0.010258      -0.008689      -0.002908       0.011597             13.626761      12.584841      -7.350234      -5.524707      16.145476       5.678061      12.149965           0.007331
          363              C       1.217470      22.043532      35.434169      -0.140336      32.132213 0.41925452E+03  0.97946566E+04                                 8.867846                            6.875829       0.175801       2.033910                    0.999535      29.286122      84.688807       0.619999       0.422867      -1.057196       0.005309      -0.003274      -0.019698       0.020662       0.017372       0.005347      -0.021340      -0.006324       0.058241      -0.033791       0.001992       0.031799             11.344174      11.143616      -5.757750      -4.239964      13.450531       3.962067       9.438376           0.000899
          364              C       2.030804      21.281400      34.746864      -0.089439      31.230229 0.39834688E+03  0.92076767E+04                                 8.739367                            6.738156       0.010752       1.982185                    0.999717      28.910001      83.741901       0.619963       0.427417      -1.052112      -0.004838       0.024446      -0.015921       0.029571       0.009253       0.023624      -0.027883      -0.004876      -0.021264      -0.042829       0.011980       0.030850             11.044927      10.727488      -5.129993      -4.562485      12.122863       3.899816      10.284432           0.000872
          365              C       1.248869      23.662189      33.681582      -0.157685      32.321760 0.41654040E+03  0.96958892E+04                                 8.816087                            6.782654       0.158553       2.017613                    0.999796      29.497328      84.585438       0.635334       0.414165      -1.064851       0.018960      -0.024871      -0.022511       0.038533      -0.005901       0.009103      -0.018887      -0.020017      -0.044242      -0.025088      -0.003756       0.028843             10.907038      10.274041      -4.758830      -4.875804      11.626408       3.485830      10.820665           0.000590
          366              C       2.101705      22.818796      32.972066      -0.105744      32.701707 0.42774453E+03  0.10043793E+05                                 8.968839                            6.940918       0.056228       1.985428                    0.999721      29.550089      85.685232       0.617607       0.422358      -1.057453      -0.019786       0.008920       0.031869       0.038558       0.020059      -0.002902      -0.018437       0.014646       0.040967      -0.032433       0.003756       0.028677             11.101663       9.873833      -5.160869      -3.772731      13.133735       3.522973      10.297420           0.001180
          367              C       0.488203      26.694708      11.876809       0.096571      26.085798 0.33289631E+03  0.73643169E+04                                 7.831858                            6.224714       0.163739       2.080390                    0.999518      25.821645      73.405325       0.634339       0.436477      -1.045591       0.061641       0.022994       0.008101       0.066287       0.036340       0.001774       0.008542       0.017663       0.111151      -0.056263       0.016727       0.039536              8.970195      11.905563      -1.367360       0.243972      10.311961       1.558815       4.693060           0.000886
          368              C       2.412656      27.716219      12.041972       0.111108      23.358403 0.29508652E+03  0.63403884E+04                                 7.245374                            5.845019       0.144291       2.078255                    0.999580      25.341746      71.230463       0.656577       0.434164      -1.045937      -0.040604      -0.021042      -0.000900       0.045742      -0.005265      -0.000731       0.000940       0.068797       0.174189      -0.063837       0.005755       0.058082              8.111760      10.787243      -0.881137       0.104596       9.203042       1.336688       4.344995           0.000521
          369              C       3.454900      20.737196      32.707563       0.561166      25.117305 0.28242064E+03  0.60325118E+04                                 8.039559                            6.015040      -0.108974       2.011669                    0.999415      23.233649      66.198118       0.596887       0.480410      -1.014653       0.040239      -0.044666      -0.011597       0.061227       0.026349       0.074945       0.006384       0.066249       0.017495      -0.064044      -0.034298       0.098342             10.551849       9.255945      -4.255082      -3.399687      13.756735       3.705223       8.642866          -0.002876
          370              C       9.891688      27.825798      11.936978      -0.112594      26.556007 0.34717872E+03  0.77490174E+04                                 7.766563                            6.254227       0.188329       2.062896                    0.999379      27.533903      78.214885       0.649512       0.422499      -1.055812       0.006370       0.011228       0.000869       0.012938      -0.001617       0.005263      -0.003669       0.022640       0.048228      -0.019785       0.001399       0.018387              8.676211      11.181183      -0.925171       0.310613      10.085718       1.878381       4.761732           0.001085
          371              C       1.742136      28.984796      12.191386      -0.165348      29.875711 0.42881162E+03  0.99901649E+04                                 8.203435                            6.831357       0.365459       2.087566                    0.999821      28.939979      81.307150       0.644201       0.408111      -1.075633      -0.011502      -0.011993       0.007943       0.018418       0.011369       0.002741       0.014725      -0.020042      -0.126324      -0.044965       0.006129       0.038836              8.879045      11.247677      -0.734128      -0.118466      10.605101       1.431412       4.784357           0.001803
          372              C       0.369698      28.909280      12.191386      -0.030454      25.830060 0.34417826E+03  0.76692627E+04                                 7.647541                            6.252654       0.143974       2.043021                    0.999736      27.361708      77.789090       0.645297       0.425968      -1.053125       0.008176      -0.025735       0.008151       0.028206      -0.019853       0.006147      -0.006472      -0.003485       0.054717      -0.029049       0.004858       0.024192              8.387799      10.489503      -0.500542      -0.313866       9.837083       2.138179       4.836812          -0.000249
          373              C       3.011263      14.441917      17.636118       0.096864      38.843804 0.43426997E+03  0.10209084E+05                                10.258192                            7.088434      -0.226412       1.939314                    0.999169      27.039969      77.789091       0.600492       0.433882      -1.053097       0.004594      -0.002625       0.003217       0.006193      -0.006801      -0.005569      -0.003367       0.011404       0.005395      -0.011999       0.002053       0.009946             14.765229      16.106966      -8.381808       5.509666      14.832827      -2.484201      13.355895           0.000055
          374              C       3.678744      13.366643      17.026751      -0.211227      37.657955 0.50625839E+03  0.12429010E+05                                 9.967982                            7.609139      -0.153054       1.907345                    0.998640      31.699731      94.737388       0.581717       0.428874      -1.050859      -0.001422       0.004475       0.011699       0.012606       0.027671       0.007792       0.008478       0.011832       0.092360      -0.043730       0.007376       0.036354             13.148213      13.771046      -8.154592       0.806482      16.726090       1.227654       8.947505           0.000416
          375              C       4.611597      12.576604      17.720921       0.087888      41.020218 0.42870741E+03  0.10038775E+05                                10.587609                            7.014232      -0.221728       1.940838                    0.999241      26.920567      77.114936       0.607793       0.430359      -1.055993      -0.000751       0.003276       0.006144       0.007004      -0.009163      -0.005786      -0.000873      -0.020009      -0.001628      -0.015485       0.001523       0.013961             15.953269      13.075709      -8.114693      -1.779757      20.547368       7.815952      14.236729          -0.000091
          376              C       4.907355      12.946794      19.016382      -0.214737      37.124067 0.47917692E+03  0.11620487E+05                                 9.847057                            7.397408      -0.138998       1.915158                    0.998623      31.440145      93.831974       0.589771       0.428247      -1.049712      -0.001875       0.016870      -0.014853       0.022555       0.002796       0.014759      -0.032024       0.015712      -0.054077      -0.044851       0.015503       0.029348             12.853454       9.492885      -2.756446       0.175049      12.715946       6.965218      16.351530           0.000504
          377              C       4.283427      13.991698      19.641094       0.086910      40.119033 0.42807380E+03  0.10022606E+05                                10.434623                            7.013600      -0.203462       1.942718                    0.999226      27.063067      77.577984       0.607085       0.430918      -1.055400       0.009784       0.003449      -0.013988       0.017415      -0.003782       0.010421      -0.003973      -0.020680       0.055525      -0.022568       0.000307       0.022262             15.302869      11.178070      -2.123666       4.551995      10.817945       5.280757      23.912593          -0.000049
          378              C       3.342471      14.735771      18.941271      -0.203838      36.156710 0.48840029E+03  0.11905437E+05                                 9.711807                            7.488796      -0.169179       1.909220                    0.998186      31.404737      94.089341       0.583522       0.430605      -1.047859       0.012808      -0.002315      -0.010368       0.016640       0.000797      -0.028022       0.014560      -0.010480      -0.097600      -0.048825       0.018820       0.030005             12.359003      12.296401      -3.052254       5.608407       8.491889      -0.468885      16.288719           0.000327
          379              C       4.681485      14.424270      21.041953       0.071917      37.202681 0.42449556E+03  0.99004343E+04                                 9.942976                            6.974939      -0.138321       1.970794                    0.999338      26.741887      76.067533       0.611063       0.429773      -1.057976       0.006968       0.002482      -0.001486       0.007545      -0.013802       0.002557       0.010985       0.019785       0.038117      -0.026410       0.009525       0.016885             14.475725       7.744975       0.581158       5.063951       9.478984       4.527589      26.203216           0.000091
          380              C       4.615649      15.733067      21.465158      -0.129609      34.964596 0.43491987E+03  0.10254923E+05                                 9.420164                            7.011674       0.087885       2.001804                    0.999551      29.556144      85.883947       0.612798       0.423902      -1.056479       0.007565      -0.002723       0.034916       0.035830      -0.014028       0.002105      -0.026030      -0.006629      -0.021633      -0.028894      -0.002950       0.031844             12.641301       6.984458       0.446781       3.386360       8.729882       3.335178      22.209562           0.000007
          381              C       4.968127      16.116801      22.741236      -0.143179      35.057286 0.42221185E+03  0.98690204E+04                                 9.393867                            6.870615       0.166336       2.023229                    0.999788      29.457157      84.866557       0.624986       0.419268      -1.060753      -0.014435      -0.016285      -0.024716       0.032931      -0.001847      -0.005593       0.012395      -0.031942      -0.076083      -0.029072      -0.002549       0.031621             12.884085       7.452700       0.100309       4.292315       7.793054       2.522168      23.406499           0.000057
          382              C       5.426957      15.214309      23.651047       0.055683      40.759938 0.44595542E+03  0.10494742E+05                                10.485937                            7.086186      -0.036939       1.995859                    0.999486      26.966273      76.212105       0.616397       0.422245      -1.066227       0.000677      -0.006431      -0.007736       0.010083       0.009953       0.010051       0.008459      -0.009813       0.046131      -0.019378      -0.004146       0.023525             16.529315       8.957968       0.795342       6.468501       9.431308       5.268035      31.198668           0.000076
          383              C       5.466459      13.853390      23.248436      -0.139543      34.666033 0.43861821E+03  0.10326575E+05                                 9.275549                            6.988658       0.182363       2.025941                    0.999777      29.529383      84.733305       0.623023       0.417573      -1.064308      -0.006677       0.004818      -0.027095       0.028318      -0.015798       0.006097      -0.023774      -0.019451      -0.014212      -0.023155      -0.012114       0.035268             12.052360       6.910699       0.451359       3.817812       8.745067       3.771953      20.501313           0.000045
          384              C       5.098788      13.507414      21.961052      -0.135279      33.905525 0.41848832E+03  0.97553440E+04                                 9.149008                            6.828226       0.154570       2.018305                    0.999793      29.364734      84.343664       0.628902       0.417795      -1.062231       0.012390       0.018604       0.022567       0.031763      -0.005337      -0.013238       0.013394      -0.032347      -0.069127      -0.031550      -0.001440       0.032991             11.975045       6.868977       0.187320       4.157955       8.308336       2.596175      20.747821           0.000035
          385              C       5.804758      15.632517      25.068058       0.074966      39.449890 0.43260298E+03  0.10119205E+05                                10.303213                            7.012157      -0.067368       1.990880                    0.999475      26.755278      75.772633       0.614334       0.426231      -1.062068       0.004659       0.005203       0.004594       0.008360      -0.005448       0.005519       0.008745       0.002204       0.040844      -0.015942      -0.001314       0.017257             16.049318       8.519791       1.921506       5.388874       9.288343       4.751630      30.339819          -0.000084
          386              C       6.140018      16.938852      25.364060      -0.148478      34.351496 0.43007741E+03  0.10092723E+05                                 9.248128                            6.945913       0.202080       2.037808                    0.999679      29.436075      84.791174       0.620442       0.420672      -1.060565       0.005907      -0.005220       0.026204       0.027364      -0.005043      -0.012600      -0.025899      -0.005692      -0.001717      -0.030505       0.002393       0.028112             12.121010       7.433363       1.740907       3.381098       8.644134       3.913361      20.285534           0.000330
          387              C       6.504651      17.327510      26.636907      -0.098962      33.814296 0.42657385E+03  0.99812682E+04                                 9.145910                            6.917682       0.181944       2.031528                    0.999730      29.018756      83.227374       0.622238       0.420686      -1.061490      -0.015048      -0.020221      -0.008690       0.026662       0.004057      -0.015750       0.002618      -0.012928      -0.089803      -0.035821       0.013128       0.022692             11.921871       7.217545       1.452912       3.146389       8.314844       2.765017      20.233223           0.000192
          388              C       6.558333      16.371255      27.670691      -0.028641      39.207198 0.45352611E+03  0.10693749E+05                                10.090219                            7.083683       0.087260       2.039340                    0.999337      27.148981      76.239151       0.626082       0.414904      -1.073333      -0.020781      -0.013471      -0.036838       0.044389      -0.003300      -0.003358      -0.012164       0.011732      -0.018015      -0.017536       0.007796       0.009740             14.563380       8.019709       1.862670       4.616212       9.217056       4.142337      26.453376           0.007613
          389              C       6.233202      15.079695      27.349653      -0.084084      32.571914 0.40293645E+03  0.93090442E+04                                 8.943365                            6.741066       0.067405       1.999440                    0.999675      28.672354      82.123270       0.626882       0.422914      -1.058464      -0.013777       0.015406      -0.023366       0.031195      -0.009124      -0.013528      -0.025757       0.005426      -0.030926      -0.036449       0.013714       0.022735             11.541095       6.681507       1.375536       3.459051       8.244331       2.633583      19.697447          -0.000121
          390              C       5.850337      14.700886      26.080036      -0.144391      34.236080 0.42226002E+03  0.98594561E+04                                 9.210042                            6.865240       0.169434       2.026390                    0.999780      29.318467      84.115092       0.626715       0.418565      -1.062379       0.002991       0.011924       0.024997       0.027857       0.009334      -0.009224       0.006856      -0.037456      -0.051366      -0.025789      -0.004165       0.029954             12.264678       6.811144       1.134842       3.536518       7.828252       1.921798      22.154639           0.000400
          391              C       5.297310      11.477936      17.009386       0.074959      37.136899 0.40738742E+03  0.94080781E+04                                 9.909721                            6.815279      -0.118281       1.977063                    0.999449      26.560522      75.280644       0.620329       0.427554      -1.058910      -0.001961       0.001276      -0.007951       0.008288      -0.011240       0.012059       0.015910       0.010982      -0.001024      -0.027137       0.011886       0.015250             14.659744      10.966148      -7.960805      -4.623123      20.933975       6.900533      12.079109           0.000018
          392              C       5.644725      10.345615      17.675289      -0.141268      34.696260 0.44333092E+03  0.10473185E+05                                 9.321235                            7.040201       0.205074       2.036876                    0.999713      29.503891      85.009482       0.618418       0.419250      -1.062457       0.024033      -0.024329      -0.018898       0.039072       0.007057      -0.006901       0.001468       0.011698       0.088345      -0.024239      -0.006415       0.030654             12.212231       9.771416      -5.703113      -2.958652      17.082871       4.530044       9.782407           0.000004
          393              C       6.277768       9.242433      17.007367      -0.138885      34.241957 0.45269665E+03  0.10757206E+05                                 9.277890                            7.152522       0.141007       2.021583                    0.998999      29.568212      85.619182       0.608235       0.423782      -1.058942      -0.013965       0.022824       0.015190       0.030768       0.004649       0.013558      -0.015492      -0.012949      -0.030758      -0.026353       0.006442       0.019911             11.873419       9.835467      -4.754931      -3.447839      15.019315       4.932055      10.765476           0.000027
          394              C       6.621131       9.397979      15.677582       0.071467      37.853670 0.43944026E+03  0.10330406E+05                                10.032109                            7.086028      -0.090991       1.982668                    0.999341      26.984551      76.876689       0.608067       0.428486      -1.059550       0.000322       0.010531       0.003339       0.011053       0.002908      -0.012640       0.011167      -0.009488      -0.049196      -0.025856       0.008962       0.016894             14.700631      11.447201      -7.738023      -4.804964      19.902624       7.386519      12.752069           0.000003
          395              C       6.282833      10.584884      14.994719      -0.150759      35.615884 0.44613831E+03  0.10552142E+05                                 9.427119                            7.034525       0.137425       2.005998                    0.999763      29.888455      86.062225       0.622592       0.415941      -1.064968      -0.006259       0.010877       0.019198       0.022935      -0.000546      -0.008561      -0.016767       0.004778       0.080400      -0.022646      -0.011359       0.034005             12.433683       8.865888      -5.805081      -3.090814      17.696832       5.355395      10.738331           0.000030
          396              C       5.627506      11.594082      15.680004      -0.133648      34.578838 0.42397195E+03  0.99010946E+04                                 9.243934                            6.850131       0.155978       2.017864                    0.999773      29.296245      83.827209       0.631929       0.415042      -1.065525       0.009065      -0.024403      -0.001479       0.026074      -0.004210       0.006840      -0.027775      -0.022104      -0.021581      -0.026705      -0.008144       0.034849             12.251154       8.812652      -5.575545      -3.796618      16.633487       5.546557      11.307323           0.000005
          397              C       7.351410       8.298080      14.957567       0.055173      40.366875 0.46331866E+03  0.11020630E+05                                10.412090                            7.246457      -0.098170       1.972406                    0.999423      27.370501      78.061986       0.605866       0.425014      -1.063263       0.005013      -0.004487      -0.001658       0.006929      -0.013555      -0.009029       0.007106      -0.023140       0.009750      -0.020736      -0.001253       0.021989             15.373996      13.253983      -6.330024      -6.091532      20.597041       8.022920      12.270963           0.000018
          398              C       8.279199       8.564025      13.938724      -0.155971      34.678680 0.44722027E+03  0.10599060E+05                                 9.279639                            7.066801       0.174070       2.019892                    0.999696      29.990405      86.841481       0.617170       0.418751      -1.061681       0.018650      -0.025904      -0.000682       0.031926       0.015586      -0.000564      -0.020193      -0.032856      -0.050578      -0.026885      -0.010887       0.037773             11.825447      11.378461      -4.132673      -4.938849      14.001609       4.915959      10.096270           0.000168
          399              C       8.938578       7.542925      13.279686      -0.106100      32.639024 0.41760090E+03  0.97385275E+04                                 8.929889                            6.846932       0.052821       1.986843                    0.999684      29.237957      84.251266       0.623896       0.420980      -1.059232      -0.006979       0.008343       0.026241       0.028406       0.015290      -0.004896      -0.009665       0.025958       0.043309      -0.028373       0.005690       0.022682             11.199036      10.606106      -3.611886      -4.291168      13.990785       4.171051       9.000217           0.000136
          400              C       7.776816       5.932887      14.611491      -0.084533      32.639463 0.41529609E+03  0.96816312E+04                                 8.998471                            6.879147       0.036589       1.994292                    0.999526      28.847641      83.400914       0.614855       0.427310      -1.054172      -0.001840       0.021190      -0.002289       0.021393       0.015660       0.018335      -0.018938       0.002487      -0.012862      -0.035687       0.017370       0.018317             11.267107      11.369839      -3.112061      -4.463034      13.404433       3.763102       9.027050           0.000363
          401              C       7.120476       6.935929      15.285470      -0.153786      34.973258 0.45273903E+03  0.10773403E+05                                 9.372841                            7.132887       0.103758       2.000883                    0.999439      30.040973      87.444969       0.610783       0.421419      -1.058953       0.010362      -0.014687      -0.018701       0.025939       0.014825      -0.019171      -0.016518       0.015097       0.020066      -0.021573      -0.013742       0.035315             11.969368      11.178015      -3.218425      -3.951290      15.901127       4.500418       8.828962           0.000128
          402              C       0.969317      15.887382      17.511741      -0.136517      35.113936 0.44431508E+03  0.10578539E+05                                 9.512308                            7.132542      -0.134108       1.927672                    0.998990      30.292116      89.717350       0.599160       0.429367      -1.048526      -0.018568       0.011699      -0.023381       0.032067       0.013701       0.003249       0.008519      -0.006223       0.074448      -0.026616      -0.001221       0.027837             12.389480      15.319085      -6.227224       1.982677      10.661163      -4.336071      11.188190           0.000110
          403              C       2.012573      15.271356      16.867645       0.067418      37.242782 0.43105110E+03  0.10093883E+05                                 9.927194                            7.020693      -0.132073       1.969563                    0.999214      26.973639      76.930242       0.609978       0.428808      -1.058365      -0.001599       0.005877      -0.002888       0.006741      -0.013205       0.016582      -0.003517      -0.010493      -0.004115      -0.021900      -0.000493       0.022393             14.025256      17.170488      -8.261724       4.106323      12.570654      -5.309253      12.334626           0.001033
          404              C       2.134117      15.431416      15.476074      -0.141572      34.222140 0.45247881E+03  0.10783088E+05                                 9.287638                            7.165033      -0.045744       1.950707                    0.999377      30.252539      88.592456       0.604076       0.425470      -1.054716      -0.011782       0.024832      -0.003062       0.027656      -0.014828      -0.029296       0.010800       0.000988       0.002312      -0.029241      -0.008922       0.038162             11.597816      12.324878      -5.753003       2.989586      11.260309      -4.551827      11.208261           0.000082
          405              C       6.922966      16.796850      29.052974       0.617551      24.252387 0.24648267E+03  0.51023049E+04                                 7.901615                            5.646800      -0.045194       2.051566                    0.999480      22.187191      62.776190       0.609925       0.485121      -1.009491       0.011158       0.022440       0.061787       0.066676      -0.026823      -0.023514      -0.002425       0.124119      -0.172472      -0.062809      -0.036785       0.099594             10.617874       6.150572       1.611917       2.376406       8.144543       1.860024      17.558506           0.000118
          406              C       3.024430       5.673097      39.212731       0.086936      39.985189 0.43777501E+03  0.10298345E+05                                10.375536                            7.081648      -0.190139       1.948115                    0.999276      27.070623      77.562199       0.606095       0.429585      -1.057140       0.009324       0.002161      -0.001860       0.009751       0.008399       0.002927      -0.006235      -0.000908       0.007421      -0.012463       0.003721       0.008742             14.801192      16.105748       6.974165       6.928387      12.939941       2.203283      15.357888          -0.000193
          407              C       3.466041       5.293879       0.093283      -0.210950      39.147593 0.49468366E+03  0.12064385E+05                                10.187347                            7.498730      -0.071539       1.938591                    0.999315      31.405609      93.283129       0.589182       0.426264      -1.053374       0.003307       0.014047      -0.000974       0.014464      -0.001288      -0.032712      -0.001476      -0.037796      -0.053700      -0.046928       0.019029       0.027900             13.560235      13.085370       2.797599       7.248035       8.010170       0.016581      19.585166           0.001397
          408              C       4.471821       6.005119       0.798760       0.093317      42.596070 0.41708239E+03  0.96679081E+04                                10.741401                            6.850256      -0.106241       1.973323                    0.999170      26.615523      75.046832       0.626285       0.421913      -1.064725      -0.007225       0.002261      -0.003262       0.008243       0.002244       0.002076      -0.004655       0.031530       0.014399      -0.019280       0.005394       0.013886             16.556470      11.276927       1.347812       6.178994      10.798825      -6.575730      27.593660          -0.000097
          409              C       4.989398       7.149342       0.209584      -0.210779      38.046375 0.47605190E+03  0.11502654E+05                                 9.978895                            7.343760      -0.015043       1.953694                    0.999083      31.225355      92.411388       0.596690       0.424829      -1.053937      -0.010189       0.000662      -0.008805       0.013483       0.005042       0.007063       0.030873       0.027421      -0.030225      -0.040295       0.011500       0.028795             13.208587       8.814318       2.102917       1.318798      12.901987      -7.656825      17.909455           0.000835
          410              C       4.546773       7.599562      39.341955       0.094832      39.926455 0.40853571E+03  0.94399517E+04                                10.318965                            6.811233      -0.162218       1.958477                    0.999297      26.605630      75.396340       0.622463       0.425846      -1.060115       0.002772      -0.006024       0.003951       0.007719      -0.003659      -0.000784      -0.008806       0.008378      -0.027081      -0.014607       0.004111       0.010496             14.958679      11.761517       6.486843       0.348142      19.401965      -6.963043      13.712555           0.000052
          411              C       3.562264       6.877651      38.695436      -0.200339      38.186027 0.49916918E+03  0.12217026E+05                                10.054766                            7.567099      -0.111125       1.926397                    0.998696      31.362467      93.714228       0.581763       0.430172      -1.049620       0.005900      -0.010153       0.009322       0.014993      -0.030200      -0.000498      -0.004610       0.002894       0.091484      -0.045660       0.014497       0.031163             12.880083      13.973594       7.090097       2.330996      15.554998      -0.964369       9.111657           0.001202
          412              C       2.048023       4.872388      38.438605       0.070522      35.222191 0.42250838E+03  0.98654164E+04                                 9.602752                            6.976555      -0.204848       1.949866                    0.999192      26.904950      77.158368       0.607223       0.431994      -1.054162      -0.007670      -0.003209      -0.000446       0.008327       0.008288       0.012265       0.003532       0.001637      -0.006330      -0.013223      -0.003608       0.016832             13.304735      15.313382       7.107009       6.214838      11.912909       3.706807      12.687915           0.000383
          413              C       1.457520       3.733500      38.965189      -0.139286      33.579725 0.43249619E+03  0.10201096E+05                                 9.185800                            7.016437      -0.022559       1.962959                    0.999436      29.865465      87.286657       0.608358       0.426857      -1.052831      -0.016699      -0.003034      -0.024862       0.030103      -0.014974       0.007414      -0.018477       0.005072       0.073337      -0.029376      -0.005999       0.035376             11.670718      11.971266       5.810856       4.302380      11.119492       3.230765      11.921395           0.000075
          414              C       0.593542       2.976704      38.249616      -0.136169      31.865814 0.40259313E+03  0.93169485E+04                                 8.807033                            6.716886       0.113947       2.009809                    0.999743      29.270781      84.434934       0.629793       0.420243      -1.058114       0.017382       0.019680       0.004311       0.026609       0.001563      -0.019619      -0.016011      -0.019980      -0.050072      -0.033258       0.005544       0.027714             11.136002      10.758925       5.046396       5.008556      10.305456       3.739112      12.343626           0.000171
          415              C       0.269423       3.275482      36.978788       0.084152      35.863020 0.40742316E+03  0.94251737E+04                                 9.768051                            6.863722      -0.192969       1.956235                    0.999248      26.588981      75.847886       0.610601       0.433616      -1.053392       0.001618      -0.002017      -0.000298       0.002603       0.007003      -0.007822       0.015462       0.017376       0.004613      -0.023697       0.009528       0.014170             14.443110      14.332131       8.423159       6.984633      15.086440       6.327587      13.910758           0.000249
          416              C       0.840682       4.397543      36.455839      -0.132416      32.749783 0.43719218E+03  0.10354251E+05                                 9.099365                            7.071813       0.001998       1.974065                    0.999314      29.909945      87.998476       0.602892       0.428964      -1.050062       0.019544       0.008449       0.026714       0.034162      -0.016040       0.003947      -0.005744       0.002243       0.093379      -0.031680      -0.000925       0.032605             11.758772      12.231635       6.328156       4.201543      13.190813       3.609862       9.853868           0.000260
          417              C       1.726943       5.195791      37.156470      -0.132311      32.784800 0.44048513E+03  0.10460094E+05                                 9.134660                            7.126240      -0.074206       1.953217                    0.998705      29.929514      88.401495       0.596597       0.432336      -1.047180      -0.018336      -0.016889      -0.008404       0.026307       0.008800      -0.020218      -0.012415      -0.009799      -0.048868      -0.029859       0.000977       0.028882             11.654146      12.351367       5.312957       4.757959      11.581055       2.973153      11.030016          -0.000001
          418              C       9.446026       2.417315      36.171548       0.067381      39.092225 0.44723594E+03  0.10548663E+05                                10.226291                            7.127362      -0.133142       1.963291                    0.999239      27.154994      77.219771       0.609668       0.425944      -1.062267      -0.002456      -0.006894      -0.006074       0.009511       0.013416       0.016148       0.006712      -0.013863       0.002151      -0.021717      -0.002576       0.024293             15.154098      15.828644       8.702899       5.157219      15.154993       7.949677      14.478656           0.000426
          419              C       8.395679       1.730699      36.773243      -0.147673      34.919228 0.44437195E+03  0.10538325E+05                                 9.389878                            7.082546      -0.040878       1.953966                    0.999165      30.113990      87.867909       0.610123       0.423315      -1.056438      -0.017556      -0.008456      -0.025488       0.032084      -0.008821      -0.012845       0.004670       0.001123       0.095948      -0.025425      -0.010682       0.036107             12.345202      13.091288       6.593894       2.999691      12.720322       5.483387      11.223997           0.000453
          420              C       7.565126       0.893052      36.056863      -0.089459      32.930618 0.40988023E+03  0.95380013E+04                                 9.058076                            6.828484      -0.067072       1.954228                    0.999591      29.216028      84.793096       0.616997       0.426602      -1.053068       0.025293       0.012546      -0.001454       0.028271      -0.001228      -0.023187      -0.015750      -0.009884      -0.036147      -0.033674       0.008466       0.025207             11.746347      10.707405       5.106690       2.408228      12.375231       6.095057      12.156405           0.000067
          421              C       7.742378       0.711241      34.725461      -0.027608      37.858711 0.43867865E+03  0.10267687E+05                                 9.875333                            6.974947       0.076116       2.035943                    0.999320      27.081391      76.004920       0.629236       0.415879      -1.071685       0.034493       0.021181       0.029566       0.050125      -0.006613      -0.001921      -0.015632      -0.007267      -0.037888      -0.021567       0.002079       0.019488             14.264697      11.728664       6.911839       3.271734      16.369028       8.583379      14.696399           0.001851
          422              C       8.767403       1.415915      34.052694      -0.093643      33.765161 0.44823718E+03  0.10663772E+05                                 9.251043                            7.158078      -0.054315       1.956427                    0.999438      29.713100      87.122170       0.600602       0.428663      -1.052067       0.015316      -0.005610       0.027120       0.031647      -0.022084      -0.005768      -0.009430      -0.020029       0.046543      -0.034026       0.012279       0.021747             11.734193      12.050627       5.666747       2.046403      12.032140       5.220701      11.119811           0.000171
          423              C       9.628342       2.280238      34.766247      -0.155990      35.727385 0.47955691E+03  0.11588667E+05                                 9.549109                            7.363492       0.005711       1.965963                    0.999136      30.612597      90.095565       0.597797       0.423993      -1.056271      -0.012078      -0.025704      -0.004752       0.028795       0.010062      -0.013899      -0.014139      -0.010721      -0.003295      -0.017218      -0.008758       0.025976             12.186077      11.824443       5.038045       2.134087      12.037655       6.131838      12.696133           0.000322
          424              C       5.095749       8.818890      38.757220       0.078065      40.489498 0.41134852E+03  0.94945887E+04                                10.354933                            6.790950      -0.086374       1.985353                    0.999182      26.420880      74.149293       0.631186       0.420419      -1.066508       0.002177       0.002504      -0.004546       0.005628       0.008732       0.002412      -0.001765      -0.024411       0.043640      -0.022498       0.007611       0.014887             15.135308      14.055127       5.243572      -1.278490      21.335535      -8.490860      10.015262           0.001580
          425              C       4.255067       9.686497      38.003285      -0.148818      40.420511 0.47691390E+03  0.11522938E+05                                10.377257                            7.356887      -0.102452       1.928894                    0.999192      30.741938      90.830264       0.595667       0.425578      -1.053999       0.022339       0.012607      -0.007665       0.026772       0.013708      -0.002456       0.015266       0.025625      -0.013623      -0.026744       0.004992       0.021751             13.836213      13.010499       2.227427       0.514333      19.232133      -7.550391       9.266007           0.000112
          426              C       4.752386      10.870530      37.487604      -0.143267      40.825595 0.48152647E+03  0.11677899E+05                                10.499859                            7.432913      -0.198739       1.898326                    0.998931      30.927279      91.946225       0.586992       0.430258      -1.049727       0.010280      -0.021319       0.017335       0.029337      -0.023975       0.006376       0.000597      -0.023727       0.028716      -0.032323       0.009703       0.022620             13.956276      14.883744       4.348928      -0.648928      18.331589      -6.830497       8.653493           0.000685
          427              C       6.121786      11.239488      37.605116       0.069499      42.266516 0.41010056E+03  0.94500136E+04                                10.596344                            6.751413      -0.068084       1.987256                    0.999291      26.490608      74.063079       0.637725       0.416802      -1.069784      -0.000348      -0.006195      -0.002072       0.006542      -0.002191      -0.013125      -0.001185      -0.004558      -0.040615      -0.020591       0.008526       0.012065             16.035792      13.285956       4.733225      -1.630477      23.639678     -10.366190      11.181742           0.000973
          428              C       6.899670      10.348899      38.336034      -0.131225      38.548257 0.43157460E+03  0.10182380E+05                                10.065368                            7.003345      -0.042138       1.956867                    0.999428      29.943347      87.764902       0.609153       0.426174      -1.052379      -0.022229      -0.024141       0.000554       0.032821       0.012114       0.003736       0.017131       0.043820       0.003690      -0.033036       0.005710       0.027326             13.665949      11.945483       1.804605      -0.226256      19.421729      -8.141264       9.630635           0.000762
          429              C       6.414506       9.214115      38.905827      -0.135436      37.859599 0.43798691E+03  0.10380416E+05                                 9.963535                            7.063517      -0.107287       1.936410                    0.999034      30.107075      88.683231       0.604979       0.427181      -1.050889      -0.000346       0.023211      -0.019315       0.030198      -0.016591       0.013413      -0.003274      -0.001213       0.050776      -0.026448       0.000713       0.025734             13.292114      14.007799       3.871665      -0.968652      17.242107      -6.482400       8.626435           0.000128
          430              C       4.894188       5.538073       2.115623       0.071475      42.515060 0.40005434E+03  0.91727161E+04                                10.684883                            6.680549      -0.116125       1.974264                    0.999307      26.399580      73.918938       0.638543       0.418347      -1.067493       0.002905       0.003466       0.002183       0.005022       0.005521       0.020431       0.001098      -0.020318       0.018600      -0.026658       0.006389       0.020269             16.760569      13.365608      -0.435709       4.686754       7.660038      -7.114477      29.256061           0.000389
          431              C       4.046416       5.053789       3.029069      -0.143307      40.693303 0.44280518E+03  0.10527579E+05                                10.473487                            7.114582      -0.093264       1.938634                    0.999142      30.306570      89.528262       0.600998       0.428664      -1.049558       0.021332      -0.002384       0.033743       0.039991      -0.000849       0.020746       0.012081       0.006287      -0.046613      -0.030417       0.006601       0.023816             14.733413      12.653524       0.167536       1.525380       6.828875      -5.886416      24.717840           0.000050
          432              C       4.444474       4.613008       4.297070      -0.145463      41.245945 0.46824922E+03  0.11273135E+05                                10.579291                            7.323762      -0.095600       1.934042                    0.999132      30.612175      90.580971       0.592265       0.429559      -1.050496      -0.001179       0.017270      -0.031026       0.035528       0.004997      -0.021943      -0.009551      -0.019479       0.028951      -0.027528      -0.000165       0.027693             14.649433      14.045257      -0.280914       4.015965       6.653395      -5.278342      23.249646           0.000238
          433              C       5.772346       4.745160       4.711795       0.070889      42.696672 0.41001374E+03  0.94449874E+04                                10.697087                            6.752516      -0.075512       1.985269                    0.999273      26.444659      73.858249       0.637586       0.417027      -1.069926       0.007425       0.005841      -0.002841       0.009865      -0.011294       0.001516      -0.004012       0.014047       0.037628      -0.019812       0.005558       0.014253             16.871786      12.851699      -0.432164       4.045617       7.591117      -7.407132      30.172543           0.000440
          434              C       6.644427       5.266792       3.769678      -0.136696      39.856706 0.43641017E+03  0.10337078E+05                                10.308442                            7.055950      -0.089755       1.939918                    0.999292      30.203741      89.036568       0.604444       0.427807      -1.050164      -0.026530       0.001489      -0.015088       0.030557      -0.000767       0.015813       0.010547       0.018074      -0.065665      -0.030445       0.004845       0.025600             14.370435      12.443297       0.382638       1.203235       6.781236      -5.826474      23.886772           0.000071
          435              C       6.265614       5.652167       2.529945      -0.144047      40.454323 0.45809758E+03  0.10952947E+05                                10.373739                            7.196527       0.000126       1.966172                    0.999418      30.285831      88.894828       0.604246       0.423954      -1.055443      -0.011973      -0.006685       0.023068       0.026836       0.010943      -0.020961      -0.007761       0.001605      -0.018646      -0.022737      -0.004793       0.027530             14.312616      14.266391      -0.327920       3.835448       6.529027      -4.996498      22.142428           0.000155
          436              C       6.180533       4.289195       6.067022       0.082562      39.743154 0.38201884E+03  0.86679971E+04                                10.235935                            6.541680      -0.095931       1.983413                    0.999372      26.115405      72.995684       0.642609       0.420073      -1.065257      -0.002680       0.005605       0.001884       0.006492       0.009785       0.012577      -0.004477      -0.005491       0.020384      -0.019796       0.005182       0.014614             15.744927      12.722234      -1.682493       2.990970       6.880033      -6.295923      27.632514          -0.000138
          437              C       5.314529       4.133239       7.068500      -0.145824      37.480795 0.42438944E+03  0.99868540E+04                                 9.910358                            6.961122      -0.013246       1.968060                    0.999521      29.932452      88.077219       0.607879       0.428179      -1.049468       0.021868      -0.005787       0.021381       0.031126      -0.005311       0.015127       0.008040       0.017330      -0.066328      -0.029703       0.004768       0.024934             13.565564      11.932483      -0.743800      -0.084994       6.044876      -4.567090      22.719334           0.000432
          438              C       5.675111       3.734731       8.334078      -0.099798      36.188639 0.44472371E+03  0.10577003E+05                                 9.738490                            7.173274      -0.054262       1.961009                    0.999260      29.612569      87.288245       0.593551       0.433886      -1.047140       0.013707       0.009814      -0.020334       0.026414       0.005503      -0.023276       0.004799      -0.004073      -0.011452      -0.027024       0.005610       0.021414             12.713533      13.315246      -1.121380       1.162594       5.998274      -3.691433      18.827080          -0.000251
          439              C       7.010073       3.494641       8.605043      -0.017723      36.745346 0.41048634E+03  0.94676833E+04                                 9.613444                            6.731787      -0.007538       2.007950                    0.999419      26.900436      75.414246       0.641457       0.413993      -1.070852      -0.010041       0.020289      -0.034930       0.041625      -0.000591       0.004810       0.009129      -0.003492      -0.022211      -0.013488       0.002930       0.010558             13.119046      12.776847      -1.198920       1.926529       5.822238      -3.954048      20.758054           0.005738
          440              C       7.896335       3.607504       7.603968      -0.099557      36.124496 0.42197829E+03  0.99215428E+04                                 9.701168                            6.981819      -0.147655       1.929047                    0.999392      29.627327      87.301537       0.601366       0.433190      -1.045832      -0.022753       0.012951      -0.007826       0.027325      -0.007094       0.014877       0.014593      -0.008560      -0.063965      -0.033252       0.012803       0.020449             12.647973      12.711808      -0.696628       0.291499       5.574034      -3.681301      19.658078           0.000798
          441              C       7.483084       3.960457       6.339602      -0.150349      37.965672 0.44239246E+03  0.10506006E+05                                 9.961877                            7.092975      -0.026119       1.960005                    0.999377      30.234239      89.006782       0.604778       0.426462      -1.051841      -0.006825      -0.004794       0.029679       0.030829       0.005606      -0.025682       0.001576      -0.007709       0.034109      -0.027985      -0.000769       0.028754             13.089952      13.683752      -1.680972       2.518264       5.822609      -3.957291      19.763494           0.001031
          442              C       6.614041      12.438296      36.959405       0.080840      40.648458 0.40362591E+03  0.92756457E+04                                10.373381                            6.727169      -0.082019       1.984701                    0.999267      26.390368      73.988846       0.633905       0.420452      -1.066102       0.000048       0.005213      -0.003058       0.006044       0.011339       0.008460      -0.008377      -0.002624      -0.003880      -0.018833       0.006718       0.012116             15.430398      13.132766       3.736783      -3.283280      22.568946      -9.603735      10.589484           0.001202
          443              C       7.955081      12.527355      36.545891      -0.150809      38.085055 0.45796411E+03  0.10965068E+05                                 9.987640                            7.221832      -0.063988       1.945928                    0.999199      30.448980      89.866722       0.599007       0.427066      -1.051968      -0.008296       0.023335      -0.012827       0.027890      -0.018168       0.011107       0.000637      -0.019042      -0.017217      -0.023327      -0.001028       0.024355             12.980673      13.854149       2.430059      -3.241213      16.311155      -6.497367       8.776716           0.001269
          444              C       8.444297      13.650647      35.945408      -0.113651      36.635422 0.45301236E+03  0.10832246E+05                                 9.792636                            7.230488      -0.091901       1.941052                    0.999101      30.220460      89.542780       0.591890       0.432769      -1.047016      -0.027592      -0.003278       0.010193       0.029597       0.002297      -0.002741       0.010885       0.043771      -0.004114      -0.026220       0.003311       0.022910             12.541087      12.414020       0.316567      -1.625515      16.613341      -6.410405       8.595900           0.000345
          445              C       6.257511      14.582278      35.987405      -0.089839      33.560668 0.40517346E+03  0.94153481E+04                                 9.190107                            6.806322      -0.078706       1.954338                    0.999562      29.138480      84.922666       0.614746       0.428761      -1.050169       0.016657      -0.019844       0.002831       0.026062      -0.025453       0.010114       0.017367      -0.019375       0.017649      -0.037930       0.009348       0.028582             11.608458      12.120927       2.137006      -2.250015      14.577830      -5.676331       8.126617           0.000358
          446              C       5.796655      13.504541      36.620598      -0.135718      35.883560 0.41810986E+03  0.97992617E+04                                 9.617579                            6.916533      -0.101437       1.944001                    0.998951      29.735281      87.226166       0.609096       0.429060      -1.049273       0.016431       0.008720      -0.013970       0.023262       0.003880      -0.008156       0.014909       0.036480       0.002764      -0.027918       0.006707       0.021212             12.587793      11.311912       1.031755      -1.335767      17.816077      -6.974287       8.635391           0.000280
          447              C       6.976649      40.759048      33.894396       0.648535      21.463301 0.22572267E+03  0.45782715E+04                                 7.331069                            5.428040      -0.151132       2.024434                    0.999274      21.669465      61.009536       0.616932       0.489488      -1.005611      -0.023045      -0.053054      -0.024420       0.062786      -0.088199      -0.010883      -0.017258       0.069854      -0.156271      -0.082494      -0.038417       0.120911              9.745370       7.079611       4.128941       1.990767      11.709540       4.361902      10.446960          -0.000248
          448              C       9.086457      20.270560      28.579291       0.064554      25.931684 0.34131844E+03  0.75701263E+04                                 7.642777                            6.214012       0.167768       2.057811                    0.999793      26.574705      74.742778       0.650949       0.424244      -1.056917       0.019441      -0.018005       0.052281       0.058613      -0.013936       0.026101       0.023747       0.004473      -0.017707      -0.043787       0.016189       0.027597              8.310480       9.719835       2.271699      -0.091120       5.493823      -1.010955       9.717782          -0.000224
          449              C      -0.026335      20.783162      27.803549      -0.141940      29.745968 0.42340172E+03  0.98455114E+04                                 8.226759                            6.823445       0.268696       2.059344                    0.999828      28.837384      81.282856       0.638755       0.412369      -1.071468       0.032133      -0.020981       0.012346       0.040313       0.014289       0.010299      -0.002899       0.031635       0.107581      -0.039801       0.001320       0.038481              8.809494       9.697523       2.405141      -0.016552       5.871177      -0.784808      10.859781           0.000068
          450              C       1.177968      21.189468      28.449260      -0.024727      25.912964 0.35122269E+03  0.78065884E+04                                 7.527205                            6.221133       0.327244       2.101987                    0.999799      26.806055      74.252646       0.666868       0.413226      -1.069223      -0.014044      -0.016511       0.004942       0.022233       0.009313      -0.006152       0.007406       0.014634      -0.060131      -0.024085       0.002082       0.022003              7.982003       8.224738       2.077581       0.796332       5.692564      -1.094717      10.028707          -0.000110
          451              C       1.380542      20.879198      29.703531      -0.117517      28.790325 0.39800803E+03  0.91899995E+04                                 8.284473                            6.770377       0.098424       2.032612                    0.998509      28.276717      81.634576       0.614211       0.431882      -1.050283       0.000578      -0.019048      -0.012567       0.022827       0.002249      -0.007387       0.000106       0.004509      -0.068096      -0.024153       0.008386       0.015767              9.023668      10.065880       2.137321       0.928865       5.843286      -0.831510      11.161838           0.000060
          452              C       0.347414      20.290670      30.431218       0.125229      25.574670 0.34741059E+03  0.77809212E+04                                 7.803642                            6.426602      -0.047824       2.012988                    0.998609      26.108677      75.092820       0.613433       0.445811      -1.038325      -0.030732      -0.012307      -0.038567       0.050826      -0.028931       0.011103       0.016213      -0.050377      -0.000859      -0.044762       0.003541       0.041221              8.652421      10.640010       2.579685       0.147979       5.746539      -0.349020       9.570714          -0.000177
          453              C       7.599564      14.725511      35.630023      -0.019996      38.709022 0.43969203E+03  0.10300982E+05                                 9.979540                            6.985359       0.002491       2.010599                    0.999285      27.183317      76.414555       0.628226       0.416160      -1.071126      -0.021307      -0.030474       0.020069       0.042254       0.000238       0.014165       0.005594       0.009846      -0.016900      -0.016150      -0.001113       0.017263             13.567623      12.316281       2.115347      -2.565289      18.499657      -7.841153       9.886930           0.003211
          454              C       8.675232       6.246030      13.597898      -0.016545      36.836046 0.44676761E+03  0.10512502E+05                                 9.694930                            7.054563      -0.061133       1.988945                    0.999170      27.270427      76.919955       0.623149       0.417724      -1.069724      -0.021913       0.028912       0.027225       0.045357       0.010268       0.009624       0.002973       0.016525       0.001972      -0.013713      -0.004739       0.018452             13.114831      12.526445      -4.799911      -5.559404      16.280495       5.458848      10.537554           0.001494
          455              C       0.194471      16.895348      15.453056       0.064564      39.335866 0.44303645E+03  0.10431732E+05                                10.268352                            7.099672      -0.184595       1.948922                    0.999350      27.116300      77.206486       0.609706       0.426647      -1.061143       0.007657       0.001617       0.000880       0.007876      -0.009831       0.014624      -0.003184      -0.010842       0.002975      -0.019012       0.000578       0.018434             15.009860      16.681514      -8.744665       5.161017      14.351253      -7.293306      13.996812           0.000642
          456              C       0.081030      16.684808      16.835339      -0.138315      35.098461 0.45071720E+03  0.10751269E+05                                 9.477842                            7.162658      -0.064852       1.947977                    0.998977      30.280306      89.274110       0.601554       0.426850      -1.051840       0.022585      -0.022909       0.006306       0.032782      -0.004643      -0.018633       0.020742      -0.011685      -0.031002      -0.030022      -0.000390       0.030412             12.212058      13.145485      -5.263166       2.448525      10.831232      -5.664002      12.659458           0.000543
          457              C       9.326507      17.737510      14.703967       0.086854      36.819770 0.42615256E+03  0.99404298E+04                                 9.878553                            6.986190      -0.126625       1.972659                    0.999359      26.646224      75.593313       0.611391       0.429484      -1.059041      -0.003288       0.013377       0.001518       0.013859      -0.017493      -0.010143      -0.019389       0.008544       0.004927      -0.032510       0.012728       0.019782             14.297805      14.631644      -8.209533       7.153851      15.507009      -5.987093      12.754761           0.001508
          458              C       9.400446       5.131356      12.868596       0.579436      25.850868 0.26988168E+03  0.56912496E+04                                 8.103460                            5.831590      -0.057036       2.031774                    0.999468      22.786205      64.200215       0.614667       0.472533      -1.020351       0.033645      -0.052509      -0.031430       0.069836      -0.005751       0.070477      -0.034986       0.038794       0.155474      -0.067295      -0.038590       0.105885             10.665136      11.331659      -1.615100      -3.800954      12.782080       3.736098       7.881669          -0.000735
          459              C       1.247856      16.241976      14.797250      -0.136689      34.273007 0.44962129E+03  0.10708949E+05                                 9.315163                            7.153734      -0.116280       1.929194                    0.998833      30.314866      89.046123       0.602499       0.426825      -1.052804       0.024663       0.001828       0.027160       0.036732       0.006870      -0.012216      -0.001925       0.010246       0.103368      -0.026067      -0.011608       0.037674             11.722212      13.840542      -6.332172       2.723316      11.190019      -4.057821      10.136075           0.000457
          460              C       8.103973      15.901746      34.875683       0.567371      24.757410 0.26981520E+03  0.56929394E+04                                 7.860944                            5.826954      -0.112737       2.007720                    0.999535      23.014759      64.990053       0.615160       0.471898      -1.020076       0.027234       0.052132      -0.007391       0.059280      -0.037406      -0.017421       0.082409      -0.026199       0.057119      -0.076988      -0.028528       0.105516             10.026529       9.436083       2.076256      -0.354265      12.750965      -5.177858       7.892540          -0.001113
          461              C       7.441556       3.096954       9.958654       0.558114      25.098544 0.26942852E+03  0.56741177E+04                                 7.882854                            5.794853      -0.027384       2.036824                    0.999637      22.860141      64.173675       0.622270       0.467383      -1.024086       0.042074      -0.012417       0.047653       0.064771       0.037361      -0.003414       0.022252      -0.091806      -0.184066      -0.066834      -0.025600       0.092434             10.201470      10.949475      -1.550230       1.861976       5.131222      -2.162549      14.523711          -0.002691
          462              C       7.599564      19.430861      13.290186      -0.025995      37.623848 0.45815280E+03  0.10855172E+05                                 9.849315                            7.160775       0.004807       2.009156                    0.999388      27.468702      77.905379       0.615940       0.419702      -1.067798       0.021720      -0.014844       0.032185       0.041569       0.009598      -0.000237       0.002649      -0.002252      -0.010259      -0.008689      -0.002908       0.011597             13.626762      12.584850      -7.350234       5.524713      16.145467      -5.678063      12.149970           0.007327
          463              C       8.911230      18.997468      15.243069      -0.140328      32.132043 0.41925193E+03  0.97945803E+04                                 8.867815                            6.875807       0.175805       2.033913                    0.999535      29.286015      84.688415       0.620000       0.422867      -1.057196      -0.005310       0.003273      -0.019697       0.020661       0.017372      -0.005348       0.021340      -0.006323       0.058237      -0.033790       0.001993       0.031797             11.344128      11.143572      -5.757722       4.239946      13.450471      -3.962044       9.438342           0.000899
          464              C       8.097896      19.759600      14.555764      -0.089437      31.230194 0.39834649E+03  0.92076657E+04                                 8.739361                            6.738154       0.010751       1.982185                    0.999717      28.909981      83.741834       0.619963       0.427417      -1.052112       0.004836      -0.024447      -0.015919       0.029571       0.009253      -0.023624       0.027884      -0.004875      -0.021261      -0.042830       0.011980       0.030850             11.044916      10.727479      -5.129986       4.562479      12.122848      -3.899807      10.284422           0.000874
          465              C       8.879831      17.378811      13.490482      -0.157688      32.321820 0.41654125E+03  0.96959145E+04                                 8.816101                            6.782663       0.158549       2.017612                    0.999796      29.497358      84.585569       0.635333       0.414165      -1.064850      -0.018961       0.024871      -0.022511       0.038533      -0.005901      -0.009104       0.018887      -0.020016      -0.044242      -0.025088      -0.003755       0.028843             10.907059      10.274065      -4.758844       4.875817      11.626428      -3.485842      10.820683           0.000592
          466              C       8.026995      18.222204      12.780966      -0.105749      32.701799 0.42774596E+03  0.10043835E+05                                 8.968858                            6.940932       0.056225       1.985427                    0.999721      29.550136      85.685417       0.617606       0.422358      -1.057452       0.019785      -0.008921       0.031870       0.038558       0.020059       0.002902       0.018437       0.014646       0.040969      -0.032434       0.003756       0.028678             11.101691       9.873864      -5.160889       3.772743      13.133771      -3.522990      10.297440           0.001180
          467              C       9.640497      14.346292      32.067909       0.096570      26.085809 0.33289646E+03  0.73643219E+04                                 7.831864                            6.224719       0.163731       2.080388                    0.999518      25.821653      73.405385       0.634338       0.436477      -1.045590      -0.061641      -0.022995       0.008098       0.066287       0.036340      -0.001774      -0.008542       0.017664       0.111155      -0.056264       0.016727       0.039537              8.970202      11.905570      -1.367357      -0.243973      10.311970      -1.558818       4.693064           0.000882
          468              C       7.716044      13.324781      32.233072       0.111107      23.358414 0.29508670E+03  0.63403926E+04                                 7.245374                            5.845020       0.144297       2.078256                    0.999580      25.341754      71.230473       0.656577       0.434164      -1.045938       0.040604       0.021042      -0.000902       0.045742      -0.005266       0.000731      -0.000940       0.068797       0.174190      -0.063837       0.005755       0.058082              8.111761      10.787242      -0.881136      -0.104596       9.203044      -1.336689       4.344996           0.000518
          469              C       6.673800      20.303804      12.516463       0.561168      25.117248 0.28241991E+03  0.60324926E+04                                 8.039548                            6.015032      -0.108977       2.011668                    0.999415      23.233630      66.198056       0.596888       0.480410      -1.014653      -0.040241       0.044666      -0.011597       0.061228       0.026349      -0.074946      -0.006383       0.066250       0.017497      -0.064045      -0.034298       0.098343             10.551833       9.255934      -4.255075       3.399683      13.756710      -3.705214       8.642854          -0.002876
          470              C       0.237012      13.215202      32.128078      -0.112593      26.555949 0.34717779E+03  0.77489907E+04                                 7.766549                            6.254217       0.188340       2.062899                    0.999379      27.533860      78.214706       0.649513       0.422498      -1.055812      -0.006370      -0.011228       0.000867       0.012938      -0.001616      -0.005263       0.003668       0.022640       0.048230      -0.019786       0.001399       0.018387              8.676195      11.181156      -0.925168      -0.310612      10.085703      -1.878379       4.761725           0.001088
          471              C       8.386564      12.056204      32.382486      -0.165348      29.875741 0.42881213E+03  0.99901794E+04                                 8.203438                            6.831359       0.365457       2.087565                    0.999821      28.940005      81.307224       0.644201       0.408111      -1.075633       0.011502       0.011994       0.007941       0.018417       0.011369      -0.002740      -0.014725      -0.020043      -0.126324      -0.044965       0.006128       0.038836              8.879048      11.247680      -0.734129       0.118467      10.605105      -1.431414       4.784360           0.001806
          472              C       9.759002      12.131720      32.382486      -0.030455      25.830085 0.34417864E+03  0.76692729E+04                                 7.647544                            6.252656       0.143974       2.043021                    0.999736      27.361728      77.789147       0.645297       0.425967      -1.053125      -0.008176       0.025734       0.008150       0.028205      -0.019853      -0.006147       0.006472      -0.003484       0.054717      -0.029050       0.004858       0.024191              8.387803      10.489505      -0.500544       0.313867       9.837089      -2.138181       4.836815          -0.000251
          473              C       8.075613       6.078583      37.827218       0.096867      38.843782 0.43426972E+03  0.10209077E+05                                10.258191                            7.088433      -0.226411       1.939314                    0.999169      27.039954      77.789046       0.600492       0.433883      -1.053097       0.004596       0.002624       0.003217       0.006193       0.006801      -0.005570       0.003367       0.011404       0.005393      -0.011998       0.002052       0.009946             14.765228      16.106966       8.381809       5.509667      14.832826       2.484203      13.355893           0.000055
          474              C       8.743094       7.153857      37.217851      -0.211223      37.657883 0.50625721E+03  0.12428974E+05                                 9.967969                            7.609130      -0.153050       1.907347                    0.998640      31.699696      94.737253       0.581717       0.428874      -1.050859      -0.001421      -0.004477       0.011699       0.012606      -0.027672       0.007792      -0.008478       0.011832       0.092359      -0.043730       0.007376       0.036354             13.148195      13.771026       8.154579       0.806486      16.726062      -1.227648       8.947495           0.000416
          475              C       9.675947       7.943896      37.912021       0.087885      41.020315 0.42870856E+03  0.10038808E+05                                10.587621                            7.014238      -0.221727       1.940838                    0.999241      26.920608      77.115065       0.607793       0.430358      -1.055994      -0.000750      -0.003278       0.006144       0.007004       0.009164      -0.005786       0.000872      -0.020009      -0.001628      -0.015485       0.001523       0.013962             15.953291      13.075725       8.114707      -1.779759      20.547400      -7.815964      14.236748          -0.000091
          476              C       9.971705       7.573706      39.207482      -0.214738      37.124146 0.47917799E+03  0.11620521E+05                                 9.847073                            7.397417      -0.139003       1.915155                    0.998624      31.440198      93.832197       0.589770       0.428247      -1.049712      -0.001874      -0.016872      -0.014854       0.022557      -0.002796       0.014759       0.032025       0.015711      -0.054076      -0.044851       0.015503       0.029348             12.853478       9.492900       2.756451       0.175049      12.715971      -6.965235      16.351563           0.000505
          477              C       9.347777       6.528802      39.832194       0.086910      40.119087 0.42807440E+03  0.10022625E+05                                10.434634                            7.013605      -0.203466       1.942716                    0.999226      27.063090      77.578083       0.607085       0.430918      -1.055400       0.009785      -0.003451      -0.013989       0.017417       0.003782       0.010420       0.003973      -0.020681       0.055526      -0.022569       0.000307       0.022262             15.302887      11.178082       2.123670       4.552000      10.817957      -5.280762      23.912622          -0.000048
          478              C       8.406821       5.784729      39.132371      -0.203833      36.156607 0.48839858E+03  0.11905385E+05                                 9.711791                            7.488784      -0.169180       1.909221                    0.998186      31.404681      94.089147       0.583522       0.430605      -1.047859       0.012810       0.002313      -0.010369       0.016642      -0.000797      -0.028023      -0.014560      -0.010478      -0.097601      -0.048825       0.018821       0.030004             12.358981      12.296381       3.052253       5.608394       8.491878       0.468886      16.288683           0.000327
          479              C       9.745835       6.096230       0.850853       0.071918      37.202724 0.42449607E+03  0.99004499E+04                                 9.942985                            6.974944      -0.138324       1.970793                    0.999338      26.741906      76.067617       0.611063       0.429773      -1.057976       0.006969      -0.002482      -0.001487       0.007545       0.013802       0.002557      -0.010985       0.019785       0.038120      -0.026410       0.009525       0.016885             14.475742       7.744982      -0.581158       5.063957       9.478992      -4.527595      26.203252           0.000091
          480              C       9.679999       4.787433       1.274058      -0.129604      34.964477 0.43491819E+03  0.10254873E+05                                 9.420141                            7.011658       0.087890       2.001806                    0.999551      29.556084      85.883710       0.612799       0.423902      -1.056480       0.007566       0.002723       0.034915       0.035829       0.014028       0.002105       0.026030      -0.006629      -0.021631      -0.028893      -0.002950       0.031843             12.641265       6.984439      -0.446777       3.386349       8.729862      -3.335162      22.209493           0.000008
          481              C      10.032477       4.403699       2.550136      -0.143177      35.057208 0.42221084E+03  0.98689906E+04                                 9.393852                            6.870607       0.166339       2.023230                    0.999788      29.457116      84.866403       0.624986       0.419268      -1.060753      -0.014434       0.016285      -0.024716       0.032931       0.001847      -0.005593      -0.012394      -0.031942      -0.076083      -0.029072      -0.002548       0.031621             12.884062       7.452687      -0.100307       4.292305       7.793045      -2.522161      23.406453           0.000056
          482              C       0.362607       5.306191       3.459947       0.055682      40.759943 0.44595543E+03  0.10494742E+05                                10.485937                            7.086186      -0.036939       1.995859                    0.999486      26.966276      76.212114       0.616398       0.422245      -1.066227       0.000677       0.006431      -0.007736       0.010083      -0.009953       0.010051      -0.008459      -0.009814       0.046131      -0.019378      -0.004146       0.023525             16.529318       8.957967      -0.795342       6.468500       9.431309      -5.268036      31.198677           0.000077
          483              C       0.402109       6.667110       3.057336      -0.139549      34.666180 0.43862027E+03  0.10326637E+05                                 9.275578                            6.988677       0.182355       2.025938                    0.999777      29.529454      84.733584       0.623022       0.417573      -1.064307      -0.006677      -0.004818      -0.027095       0.028319       0.015798       0.006097       0.023774      -0.019452      -0.014212      -0.023155      -0.012114       0.035269             12.052405       6.910722      -0.451364       3.817828       8.745093      -3.771976      20.501401           0.000045
          484              C       0.034438       7.013086       1.769952      -0.135280      33.905607 0.41848939E+03  0.97553752E+04                                 9.149021                            6.828234       0.154567       2.018303                    0.999793      29.364784      84.343841       0.628902       0.417795      -1.062231       0.012390      -0.018604       0.022567       0.031764       0.005337      -0.013238      -0.013394      -0.032349      -0.069126      -0.031550      -0.001441       0.032991             11.975067       6.868987      -0.187322       4.157964       8.308347      -2.596182      20.747868           0.000036
          485              C       0.740408       4.887983       4.876958       0.074966      39.449917 0.43260322E+03  0.10119212E+05                                10.303217                            7.012158      -0.067368       1.990879                    0.999475      26.755282      75.772639       0.614334       0.426231      -1.062069       0.004659      -0.005204       0.004594       0.008360       0.005448       0.005519      -0.008744       0.002203       0.040844      -0.015942      -0.001314       0.017257             16.049330       8.519795      -1.921506       5.388878       9.288346      -4.751635      30.339849          -0.000084
          486              C       1.075668       3.581648       5.172960      -0.148474      34.351355 0.43007541E+03  0.10092664E+05                                 9.248099                            6.945894       0.202090       2.037812                    0.999679      29.435998      84.790866       0.620443       0.420671      -1.060566       0.005907       0.005220       0.026204       0.027364       0.005042      -0.012600       0.025898      -0.005692      -0.001717      -0.030504       0.002393       0.028111             12.120968       7.433337      -1.740899       3.381083       8.644107      -3.913339      20.285460           0.000331
          487              C       1.440301       3.192990       6.445807      -0.098961      33.814224 0.42657288E+03  0.99812395E+04                                 9.145899                            6.917676       0.181948       2.031530                    0.999730      29.018711      83.227216       0.622238       0.420686      -1.061490      -0.015048       0.020221      -0.008690       0.026661      -0.004057      -0.015750      -0.002617      -0.012926      -0.089804      -0.035821       0.013129       0.022692             11.921854       7.217535      -1.452909       3.146382       8.314833      -2.765007      20.233193           0.000191
          488              C       1.493983       4.149245       7.479591      -0.028643      39.207227 0.45352640E+03  0.10693758E+05                                10.090225                            7.083686       0.087257       2.039339                    0.999337      27.148995      76.239208       0.626082       0.414904      -1.073333      -0.020781       0.013471      -0.036838       0.044389       0.003300      -0.003358       0.012164       0.011733      -0.018016      -0.017537       0.007796       0.009741             14.563392       8.019713      -1.862670       4.616216       9.217058      -4.142336      26.453404           0.007615
          489              C       1.168852       5.440805       7.158553      -0.084089      32.572004 0.40293765E+03  0.93090804E+04                                 8.943388                            6.741081       0.067398       1.999438                    0.999675      28.672403      82.123490       0.626880       0.422914      -1.058463      -0.013777      -0.015405      -0.023366       0.031195       0.009124      -0.013528       0.025757       0.005425      -0.030930      -0.036449       0.013714       0.022735             11.541131       6.681525      -1.375540       3.459065       8.244347      -2.633597      19.697521          -0.000120
          490              C       0.785987       5.819614       5.888936      -0.144392      34.236104 0.42226020E+03  0.98594607E+04                                 9.210045                            6.865240       0.169434       2.026390                    0.999780      29.318471      84.115089       0.626716       0.418565      -1.062379       0.002991      -0.011924       0.024998       0.027857      -0.009334      -0.009224      -0.006855      -0.037456      -0.051365      -0.025788      -0.004166       0.029954             12.264689       6.811147      -1.134841       3.536522       7.828252      -1.921801      22.154667           0.000399
          491              C       0.232960       9.042564      37.200486       0.074960      37.136887 0.40738726E+03  0.94080739E+04                                 9.909720                            6.815278      -0.118283       1.977062                    0.999449      26.560520      75.280647       0.620329       0.427554      -1.058910      -0.001960      -0.001276      -0.007951       0.008288       0.011239       0.012060      -0.015910       0.010981      -0.001025      -0.027137       0.011886       0.015251             14.659744      10.966146       7.960805      -4.623121      20.933981      -6.900531      12.079105           0.000018
          492              C       0.580375      10.174885      37.866389      -0.141273      34.696419 0.44333311E+03  0.10473251E+05                                 9.321266                            7.040220       0.205066       2.036873                    0.999713      29.503972      85.009797       0.618417       0.419250      -1.062456       0.024034       0.024329      -0.018898       0.039073      -0.007057      -0.006901      -0.001467       0.011697       0.088348      -0.024239      -0.006416       0.030655             12.212281       9.771453       5.703143      -2.958666      17.082953      -4.530069       9.782436           0.000006
          493              C       1.213418      11.278067      37.198467      -0.138889      34.242088 0.45269851E+03  0.10757262E+05                                 9.277915                            7.152537       0.141001       2.021580                    0.998999      29.568286      85.619470       0.608234       0.423782      -1.058942      -0.013964      -0.022824       0.015189       0.030768      -0.004648       0.013558       0.015492      -0.012951      -0.030756      -0.026352       0.006440       0.019912             11.873458       9.835497       4.754952      -3.447854      15.019369      -4.932081      10.765509           0.000026
          494              C       1.556781      11.122521      35.868682       0.071466      37.853704 0.43944072E+03  0.10330419E+05                                10.032114                            7.086031      -0.090991       1.982667                    0.999341      26.984570      76.876754       0.608067       0.428486      -1.059550       0.000322      -0.010531       0.003339       0.011053      -0.002908      -0.012640      -0.011167      -0.009488      -0.049195      -0.025856       0.008961       0.016894             14.700640      11.447205       7.738026      -4.804968      19.902636      -7.386526      12.752078           0.000004
          495              C       1.218483       9.935616      35.185819      -0.150755      35.615797 0.44613732E+03  0.10552111E+05                                 9.427101                            7.034515       0.137429       2.006000                    0.999763      29.888415      86.062054       0.622593       0.415940      -1.064969      -0.006259      -0.010876       0.019198       0.022935       0.000545      -0.008561       0.016767       0.004777       0.080399      -0.022645      -0.011360       0.034005             12.433654       8.865865       5.805062      -3.090804      17.696788      -5.355376      10.738308           0.000030
          496              C       0.563156       8.926417      35.871104      -0.133645      34.578741 0.42397090E+03  0.99010640E+04                                 9.243918                            6.850124       0.155975       2.017864                    0.999773      29.296203      83.827059       0.631929       0.415042      -1.065525       0.009065       0.024402      -0.001479       0.026073       0.004210       0.006840       0.027775      -0.022103      -0.021581      -0.026705      -0.008143       0.034848             12.251127       8.812632       5.575528      -3.796606      16.633450      -5.546535      11.307299           0.000005
          497              C       2.287060      12.222420      35.148667       0.055173      40.366885 0.46331881E+03  0.11020634E+05                                10.412091                            7.246457      -0.098171       1.972406                    0.999423      27.370509      78.062015       0.605866       0.425014      -1.063263       0.005013       0.004487      -0.001659       0.006929       0.013556      -0.009028      -0.007106      -0.023141       0.009750      -0.020736      -0.001253       0.021989             15.373996      13.253981       6.330022      -6.091532      20.597044      -8.022920      12.270965           0.000018
          498              C       3.214849      11.956475      34.129824      -0.155970      34.678658 0.44722002E+03  0.10599053E+05                                 9.279634                            7.066799       0.174069       2.019892                    0.999696      29.990400      86.841460       0.617170       0.418751      -1.061681       0.018649       0.025904      -0.000683       0.031926      -0.015586      -0.000564       0.020193      -0.032856      -0.050577      -0.026886      -0.010887       0.037772             11.825437      11.378451       4.132665      -4.938844      14.001600      -4.915951      10.096262           0.000168
          499              C       3.874228      12.977575      33.470786      -0.106095      32.638910 0.41759920E+03  0.97384760E+04                                 8.929862                            6.846913       0.052830       1.986846                    0.999684      29.237895      84.250982       0.623898       0.420980      -1.059233      -0.006980      -0.008343       0.026241       0.028406      -0.015290      -0.004896       0.009664       0.025959       0.043310      -0.028372       0.005691       0.022682             11.198997      10.606069       3.611868      -4.291153      13.990735      -4.171031       9.000188           0.000135
          500              C       2.712466      14.587613      34.802591      -0.084534      32.639454 0.41529596E+03  0.96816267E+04                                 8.998467                            6.879144       0.036596       1.994294                    0.999526      28.847634      83.400866       0.614856       0.427309      -1.054172      -0.001840      -0.021191      -0.002290       0.021393      -0.015661       0.018335       0.018937       0.002486      -0.012865      -0.035687       0.017370       0.018317             11.267103      11.369832       3.112062      -4.463030      13.404432      -3.763104       9.027046           0.000362
          501              C       2.056126      13.584571      35.476570      -0.153790      34.973349 0.45274040E+03  0.10773444E+05                                 9.372857                            7.132898       0.103756       2.000882                    0.999439      30.041025      87.445162       0.610783       0.421419      -1.058953       0.010361       0.014687      -0.018702       0.025939      -0.014825      -0.019172       0.016518       0.015096       0.020066      -0.021573      -0.013743       0.035316             11.969392      11.178033       3.218433      -3.951295      15.901165      -4.500431       8.828977           0.000130
          502              C       6.033667       4.633118      37.702841      -0.136517      35.113957 0.44431541E+03  0.10578549E+05                                 9.512311                            7.132544      -0.134106       1.927672                    0.998990      30.292131      89.717405       0.599160       0.429367      -1.048526      -0.018567      -0.011700      -0.023381       0.032067      -0.013702       0.003248      -0.008519      -0.006222       0.074448      -0.026616      -0.001221       0.027837             12.389484      15.319092       6.227226       1.982678      10.661167       4.336073      11.188193           0.000111
          503              C       7.076923       5.249144      37.058745       0.067421      37.242764 0.43105085E+03  0.10093877E+05                                 9.927195                            7.020694      -0.132078       1.969561                    0.999214      26.973631      76.930246       0.609977       0.428808      -1.058364      -0.001598      -0.005879      -0.002888       0.006742       0.013205       0.016582       0.003517      -0.010493      -0.004117      -0.021900      -0.000493       0.022393             14.025259      17.170492       8.261726       4.106323      12.570657       5.309255      12.334629           0.001033
          504              C       7.198467       5.089084      35.667174      -0.141571      34.222185 0.45247941E+03  0.10783106E+05                                 9.287649                            7.165039      -0.045751       1.950704                    0.999377      30.252567      88.592585       0.604076       0.425471      -1.054716      -0.011781      -0.024833      -0.003061       0.027656       0.014829      -0.029296      -0.010801       0.000988       0.002311      -0.029240      -0.008923       0.038163             11.597832      12.324895       5.753014       2.989591      11.260325       4.551835      11.208274           0.000083
          505              C       1.858616       3.723650       8.861874       0.617548      24.252453 0.24648340E+03  0.51023238E+04                                 7.901629                            5.646808      -0.045198       2.051565                    0.999480      22.187229      62.776326       0.609925       0.485121      -1.009491       0.011158      -0.022440       0.061786       0.066675       0.026823      -0.023514       0.002425       0.124119      -0.172470      -0.062809      -0.036785       0.099594             10.617896       6.150582      -1.611920       2.376413       8.144558      -1.860030      17.558550           0.000116
          506              C       8.088780      14.847403      19.021631       0.086932      39.985262 0.43777588E+03  0.10298369E+05                                10.375543                            7.081651      -0.190136       1.948116                    0.999276      27.070654      77.562276       0.606095       0.429584      -1.057140       0.009323      -0.002162      -0.001859       0.009749      -0.008400       0.002928       0.006235      -0.000908       0.007422      -0.012464       0.003722       0.008741             14.801203      16.105759      -6.974170       6.928393      12.939950      -2.203283      15.357901          -0.000194
          507              C       8.530391      15.226621      20.284383      -0.210952      39.147661 0.49468455E+03  0.12064412E+05                                10.187357                            7.498736      -0.071537       1.938591                    0.999315      31.405635      93.283214       0.589182       0.426264      -1.053375       0.003306      -0.014048      -0.000973       0.014465       0.001288      -0.032712       0.001476      -0.037798      -0.053700      -0.046929       0.019029       0.027900             13.560252      13.085383      -2.797601       7.248047       8.010178      -0.016579      19.585193           0.001399
          508              C       9.536171      14.515381      20.989860       0.093317      42.596089 0.41708249E+03  0.96679108E+04                                10.741403                            6.850256      -0.106240       1.973323                    0.999170      26.615528      75.046842       0.626286       0.421913      -1.064725      -0.007226      -0.002263      -0.003261       0.008245      -0.002244       0.002076       0.004655       0.031531       0.014401      -0.019281       0.005394       0.013887             16.556479      11.276929      -1.347811       6.178997      10.798830       6.575737      27.593677          -0.000100
          509              C      10.053748      13.371158      20.400684      -0.210779      38.046348 0.47605145E+03  0.11502640E+05                                 9.978888                            7.343755      -0.015033       1.953697                    0.999083      31.225337      92.411303       0.596690       0.424829      -1.053937      -0.010191      -0.000664      -0.008804       0.013483      -0.005042       0.007063      -0.030872       0.027421      -0.030225      -0.040294       0.011499       0.028795             13.208581       8.814312      -2.102917       1.318796      12.901983       7.656824      17.909446           0.000837
          510              C       9.611123      12.920938      19.150855       0.094836      39.926402 0.40853502E+03  0.94399322E+04                                10.318960                            6.811230      -0.162216       1.958478                    0.999297      26.605601      75.396254       0.622463       0.425846      -1.060114       0.002771       0.006023       0.003952       0.007718       0.003659      -0.000784       0.008805       0.008379      -0.027082      -0.014606       0.004110       0.010497             14.958675      11.761510      -6.486840       0.348140      19.401961       6.963045      13.712553           0.000051
          511              C       8.626614      13.642849      18.504336      -0.200338      38.185992 0.49916859E+03  0.12217007E+05                                10.054758                            7.567093      -0.111120       1.926399                    0.998696      31.362452      93.714157       0.581763       0.430172      -1.049620       0.005899       0.010152       0.009323       0.014993       0.030200      -0.000498       0.004610       0.002893       0.091484      -0.045660       0.014497       0.031163             12.880073      13.973579      -7.090089       2.330992      15.554987       0.964374       9.111653           0.001202
          512              C       7.112373      15.648112      18.247505       0.070518      35.222229 0.42250889E+03  0.98654300E+04                                 9.602754                            6.976556      -0.204847       1.949866                    0.999192      26.904967      77.158396       0.607223       0.431994      -1.054163      -0.007670       0.003208      -0.000446       0.008326      -0.008288       0.012265      -0.003532       0.001635      -0.006328      -0.013224      -0.003607       0.016831             13.304739      15.313388      -7.107012       6.214843      11.912911      -3.706811      12.687919           0.000384
          513              C       6.521870      16.787000      18.774089      -0.139289      33.579724 0.43249627E+03  0.10201098E+05                                 9.185800                            7.016438      -0.022557       1.962960                    0.999436      29.865457      87.286623       0.608358       0.426857      -1.052831      -0.016699       0.003035      -0.024861       0.030102       0.014973       0.007414       0.018476       0.005071       0.073336      -0.029375      -0.006000       0.035375             11.670718      11.971268      -5.810857       4.302380      11.119493      -3.230767      11.921394           0.000073
          514              C       5.657892      17.543796      18.058516      -0.136173      31.865803 0.40259304E+03  0.93169454E+04                                 8.807032                            6.716885       0.113955       2.009811                    0.999743      29.270766      84.434869       0.629793       0.420243      -1.058114       0.017384      -0.019679       0.004311       0.026609      -0.001563      -0.019619       0.016011      -0.019980      -0.050071      -0.033258       0.005544       0.027714             11.136000      10.758923      -5.046393       5.008556      10.305452      -3.739113      12.343625           0.000172
          515              C       5.333773      17.245018      16.787688       0.084143      35.863075 0.40742387E+03  0.94251921E+04                                 9.768052                            6.863722      -0.192962       1.956237                    0.999248      26.589009      75.847923       0.610602       0.433615      -1.053392       0.001619       0.002018      -0.000299       0.002604      -0.007004      -0.007821      -0.015461       0.017375       0.004615      -0.023697       0.009528       0.014168             14.443112      14.332135      -8.423162       6.984635      15.086442      -6.327590      13.910758           0.000247
          516              C       5.905032      16.122957      16.264739      -0.132420      32.749813 0.43719274E+03  0.10354267E+05                                 9.099371                            7.071819       0.001997       1.974065                    0.999314      29.909953      87.998500       0.602891       0.428964      -1.050062       0.019545      -0.008449       0.026714       0.034162       0.016040       0.003947       0.005744       0.002241       0.093379      -0.031679      -0.000925       0.032605             11.758780      12.231645      -6.328161       4.201545      13.190824      -3.609866       9.853872           0.000260
          517              C       6.791293      15.324709      16.965370      -0.132311      32.784769 0.44048467E+03  0.10460080E+05                                 9.134655                            7.126238      -0.074208       1.953217                    0.998705      29.929487      88.401395       0.596597       0.432336      -1.047180      -0.018336       0.016889      -0.008405       0.026307      -0.008800      -0.020217       0.012415      -0.009799      -0.048866      -0.029858       0.000977       0.028881             11.654140      12.351360      -5.312952       4.757956      11.581047      -2.973152      11.030011          -0.000001
          518              C       4.381676      18.103185      15.980448       0.067374      39.092252 0.44723631E+03  0.10548672E+05                                10.226289                            7.127360      -0.133136       1.963292                    0.999239      27.155015      77.219798       0.609668       0.425943      -1.062267      -0.002454       0.006894      -0.006073       0.009510      -0.013417       0.016148      -0.006711      -0.013862       0.002152      -0.021718      -0.002576       0.024294             15.154091      15.828640      -8.702896       5.157217      15.154986      -7.949670      14.478646           0.000425
          519              C       3.331329      18.789801      16.582143      -0.147679      34.919334 0.44437357E+03  0.10538374E+05                                 9.389902                            7.082563      -0.040881       1.953965                    0.999165      30.114041      87.868131       0.610122       0.423315      -1.056438      -0.017556       0.008457      -0.025488       0.032084       0.008821      -0.012846      -0.004669       0.001124       0.095949      -0.025425      -0.010682       0.036107             12.345236      13.091327      -6.593916       2.999703      12.720359      -5.483403      11.224020           0.000453
          520              C       2.500776      19.627448      15.865763      -0.089462      32.930666 0.40988094E+03  0.95380224E+04                                 9.058087                            6.828492      -0.067075       1.954227                    0.999591      29.216054      84.793210       0.616996       0.426602      -1.053068       0.025293      -0.012547      -0.001453       0.028271       0.001228      -0.023187       0.015750      -0.009882      -0.036146      -0.033673       0.008466       0.025207             11.746362      10.707418      -5.106696       2.408232      12.375246      -6.095065      12.156421           0.000066
          521              C       2.678028      19.809259      14.534361      -0.027613      37.858748 0.43867950E+03  0.10267709E+05                                 9.875327                            6.974945       0.076122       2.035944                    0.999320      27.081426      76.004962       0.629237       0.415878      -1.071686       0.034493      -0.021181       0.029565       0.050125       0.006612      -0.001922       0.015631      -0.007266      -0.037884      -0.021566       0.002080       0.019486             14.264679      11.728648      -6.911822       3.271726      16.369000      -8.583368      14.696389           0.001852
          522              C       3.703053      19.104586      13.861594      -0.093640      33.765000 0.44823503E+03  0.10663705E+05                                 9.251009                            7.158057      -0.054304       1.956432                    0.999438      29.713008      87.121777       0.600604       0.428663      -1.052067       0.015316       0.005610       0.027120       0.031647       0.022084      -0.005768       0.009430      -0.020029       0.046541      -0.034025       0.012279       0.021746             11.734140      12.050573      -5.666712       2.046381      12.032080      -5.220668      11.119766           0.000170
          523              C       4.563992      18.240262      14.575147      -0.155993      35.727403 0.47955766E+03  0.11588689E+05                                 9.549111                            7.363498       0.005713       1.965964                    0.999136      30.612603      90.095570       0.597797       0.423993      -1.056271      -0.012078       0.025703      -0.004753       0.028795      -0.010062      -0.013899       0.014139      -0.010722      -0.003291      -0.017217      -0.008759       0.025977             12.186075      11.824438      -5.038037       2.134081      12.037654      -6.131837      12.696135           0.000324
          524              C       0.031399      11.701610      18.566120       0.078067      40.489500 0.41134847E+03  0.94945885E+04                                10.354939                            6.790953      -0.086376       1.985353                    0.999182      26.420878      74.149321       0.631185       0.420419      -1.066507       0.002176      -0.002506      -0.004544       0.005627      -0.008732       0.002411       0.001764      -0.024411       0.043638      -0.022498       0.007611       0.014887             15.135320      14.055134      -5.243576      -1.278492      21.335555       8.490871      10.015272           0.001583
          525              C       9.319417      10.834003      17.812185      -0.148819      40.420581 0.47691473E+03  0.11522965E+05                                10.377274                            7.356896      -0.102454       1.928893                    0.999192      30.741971      90.830426       0.595666       0.425579      -1.053999       0.022338      -0.012609      -0.007661       0.026771      -0.013709      -0.002455      -0.015266       0.025625      -0.013623      -0.026744       0.004992       0.021752             13.836239      13.010522      -2.227436       0.514331      19.232171       7.550408       9.266024           0.000110
          526              C       9.816736       9.649970      17.296504      -0.143266      40.825672 0.48152738E+03  0.11677929E+05                                10.499878                            7.432924      -0.198746       1.898324                    0.998931      30.927311      91.946407       0.586991       0.430259      -1.049727       0.010279       0.021318       0.017338       0.029338       0.023975       0.006377      -0.000597      -0.023728       0.028717      -0.032324       0.009704       0.022620             13.956305      14.883776      -4.348942      -0.648932      18.331629       6.830514       8.653511           0.000685
          527              C       1.057436       9.281012      17.414016       0.069506      42.266567 0.41010083E+03  0.94500246E+04                                10.596365                            6.751423      -0.068100       1.987251                    0.999291      26.490615      74.063198       0.637724       0.416803      -1.069783      -0.000349       0.006194      -0.002069       0.006540       0.002191      -0.013125       0.001185      -0.004557      -0.040616      -0.020592       0.008526       0.012066             16.035830      13.285986      -4.733242      -1.630484      23.639736      10.366217      11.181767           0.000974
          528              C       1.835320      10.171601      18.144934      -0.131222      38.548265 0.43157461E+03  0.10182382E+05                                10.065372                            7.003347      -0.042140       1.956866                    0.999428      29.943350      87.764955       0.609152       0.426174      -1.052379      -0.022229       0.024139       0.000556       0.032820      -0.012114       0.003735      -0.017130       0.043820       0.003687      -0.033036       0.005710       0.027326             13.665957      11.945492      -1.804608      -0.226256      19.421739       8.141269       9.630641           0.000763
          529              C       1.350156      11.306385      18.714727      -0.135435      37.859636 0.43798736E+03  0.10380429E+05                                 9.963541                            7.063520      -0.107280       1.936412                    0.999034      30.107085      88.683272       0.604979       0.427181      -1.050889      -0.000347      -0.023212      -0.019313       0.030197       0.016592       0.013413       0.003274      -0.001212       0.050772      -0.026448       0.000714       0.025734             13.292125      14.007804      -3.871667      -0.968654      17.242127       6.482410       8.626443           0.000127
          530              C       9.958538      14.982427      22.306723       0.071475      42.515088 0.40005450E+03  0.91727211E+04                                10.684888                            6.680551      -0.116125       1.974264                    0.999307      26.399589      73.918976       0.638543       0.418347      -1.067493       0.002904      -0.003470       0.002184       0.005025      -0.005522       0.020431      -0.001098      -0.020318       0.018601      -0.026658       0.006388       0.020270             16.760581      13.365615       0.435710       4.686758       7.660043       7.114484      29.256085           0.000386
          531              C       9.110766      15.466711      23.220169      -0.143307      40.693376 0.44280597E+03  0.10527603E+05                                10.473501                            7.114590      -0.093266       1.938633                    0.999142      30.306603      89.528402       0.600997       0.428665      -1.049557       0.021331       0.002380       0.033744       0.039992       0.000849       0.020746      -0.012081       0.006287      -0.046612      -0.030417       0.006601       0.023817             14.733437      12.653539      -0.167536       1.525382       6.828886       5.886428      24.717886           0.000051
          532              C       9.508824      15.907492      24.488170      -0.145462      41.245998 0.46824979E+03  0.11273152E+05                                10.579297                            7.323764      -0.095600       1.934041                    0.999132      30.612211      90.581100       0.592265       0.429559      -1.050496      -0.001180      -0.017275      -0.031025       0.035529      -0.004998      -0.021943       0.009552      -0.019478       0.028952      -0.027528      -0.000166       0.027694             14.649443      14.045266       0.280912       4.015962       6.653400       5.278348      23.249663           0.000237
          533              C       0.707996      15.775340      24.902895       0.070889      42.696743 0.41001437E+03  0.94450063E+04                                10.697099                            6.752522      -0.075515       1.985268                    0.999273      26.444683      73.858347       0.637586       0.417027      -1.069926       0.007424      -0.005845      -0.002840       0.009867       0.011294       0.001516       0.004013       0.014048       0.037629      -0.019812       0.005558       0.014254             16.871812      12.851717       0.432165       4.045624       7.591127       7.407146      30.172591           0.000440
          534              C       1.580077      15.253708      23.960778      -0.136695      39.856727 0.43641035E+03  0.10337084E+05                                10.308445                            7.055952      -0.089752       1.939919                    0.999292      30.203755      89.036630       0.604443       0.427807      -1.050164      -0.026531      -0.001494      -0.015087       0.030557       0.000768       0.015813      -0.010546       0.018076      -0.065664      -0.030445       0.004844       0.025601             14.370441      12.443306      -0.382638       1.203237       6.781239       5.826477      23.886780           0.000069
          535              C       1.201264      14.868333      22.721045      -0.144047      40.454378 0.45809823E+03  0.10952968E+05                                10.373750                            7.196534       0.000125       1.966171                    0.999418      30.285854      88.894935       0.604246       0.423955      -1.055443      -0.011974       0.006681       0.023070       0.026837      -0.010942      -0.020961       0.007761       0.001607      -0.018646      -0.022738      -0.004793       0.027531             14.312635      14.266409       0.327921       3.835455       6.529035       4.996507      22.142459           0.000158
          536              C       1.116183      16.231305      26.258122       0.082562      39.743126 0.38201847E+03  0.86679869E+04                                10.235931                            6.541677      -0.095926       1.983415                    0.999372      26.115391      72.995638       0.642609       0.420073      -1.065257      -0.002679      -0.005609       0.001885       0.006495      -0.009785       0.012578       0.004477      -0.005492       0.020382      -0.019796       0.005182       0.014614             15.744923      12.722228       1.682493       2.990970       6.880032       6.295924      27.632510          -0.000139
          537              C       0.250179      16.387261      27.259600      -0.145826      37.480815 0.42438965E+03  0.99868601E+04                                 9.910363                            6.961124      -0.013242       1.968061                    0.999521      29.932455      88.077229       0.607878       0.428179      -1.049467       0.021869       0.005783       0.021382       0.031127       0.005310       0.015127      -0.008039       0.017329      -0.066330      -0.029703       0.004769       0.024934             13.565574      11.932482       0.743800      -0.084994       6.044879       4.567096      22.719360           0.000434
          538              C       0.610761      16.785769      28.525178      -0.099796      36.188600 0.44472298E+03  0.10576982E+05                                 9.738481                            7.173265      -0.054260       1.961009                    0.999260      29.612557      87.288200       0.593552       0.433886      -1.047140       0.013707      -0.009817      -0.020334       0.026414      -0.005503      -0.023276      -0.004798      -0.004075      -0.011455      -0.027024       0.005611       0.021413             12.713523      13.315235       1.121376       1.162584       5.998268       3.691430      18.827066          -0.000255
          539              C       1.945723      17.025859      28.796143      -0.017722      36.745364 0.41048646E+03  0.94676869E+04                                 9.613448                            6.731788      -0.007543       2.007948                    0.999419      26.900438      75.414260       0.641457       0.413993      -1.070852      -0.010041      -0.020292      -0.034928       0.041624       0.000591       0.004810      -0.009128      -0.003492      -0.022211      -0.013487       0.002930       0.010557             13.119055      12.776856       1.198922       1.926532       5.822240       3.954051      20.758068           0.005743
          540              C       2.831985      16.912996      27.795068      -0.099556      36.124463 0.42197773E+03  0.99215253E+04                                 9.701157                            6.981811      -0.147651       1.929048                    0.999392      29.627314      87.301451       0.601367       0.433190      -1.045833      -0.022753      -0.012955      -0.007825       0.027326       0.007094       0.014878      -0.014593      -0.008560      -0.063964      -0.033252       0.012803       0.020449             12.647960      12.711794       0.696628       0.291500       5.574028       3.681296      19.658059           0.000797
          541              C       2.418734      16.560044      26.530702      -0.150352      37.965759 0.44239360E+03  0.10506041E+05                                 9.961892                            7.092985      -0.026122       1.960004                    0.999377      30.234281      89.006939       0.604777       0.426462      -1.051841      -0.006825       0.004790       0.029680       0.030829      -0.005605      -0.025682      -0.001576      -0.007710       0.034109      -0.027985      -0.000768       0.028754             13.089975      13.683771       1.680975       2.518272       5.822619       3.957300      19.763535           0.001033
          542              C       1.549691       8.082204      16.768305       0.080843      40.648544 0.40362667E+03  0.92756698E+04                                10.373403                            6.727180      -0.082032       1.984696                    0.999267      26.390392      73.988993       0.633904       0.420453      -1.066101       0.000049      -0.005214      -0.003056       0.006044      -0.011339       0.008460       0.008378      -0.002624      -0.003882      -0.018833       0.006717       0.012116             15.430439      13.132797      -3.736802      -3.283293      22.569008       9.603765      10.589512           0.001203
          543              C       2.890731       7.993145      16.354791      -0.150806      38.085046 0.45796388E+03  0.10965062E+05                                 9.987642                            7.221832      -0.063990       1.945927                    0.999199      30.448976      89.866743       0.599006       0.427066      -1.051968      -0.008295      -0.023336      -0.012824       0.027890       0.018168       0.011107      -0.000637      -0.019042      -0.017217      -0.023327      -0.001029       0.024355             12.980678      13.854153      -2.430065      -3.241217      16.311161       6.497372       8.776720           0.001270
          544              C       3.379947       6.869853      15.754308      -0.113653      36.635464 0.45301294E+03  0.10832265E+05                                 9.792648                            7.230495      -0.091903       1.941052                    0.999101      30.220477      89.542881       0.591890       0.432770      -1.047015      -0.027591       0.003277       0.010196       0.029597      -0.002296      -0.002741      -0.010885       0.043771      -0.004111      -0.026221       0.003311       0.022909             12.541105      12.414036      -0.316570      -1.625519      16.613367       6.410417       8.595913           0.000343
          545              C       1.193161       5.938222      15.796305      -0.089841      33.560666 0.40517358E+03  0.94153513E+04                                 9.190109                            6.806324      -0.078702       1.954340                    0.999562      29.138470      84.922631       0.614745       0.428761      -1.050169       0.016657       0.019843       0.002833       0.026062       0.025453       0.010114      -0.017367      -0.019373       0.017650      -0.037931       0.009349       0.028582             11.608460      12.120926      -2.137009      -2.250016      14.577834       5.676333       8.126620           0.000359
          546              C       0.732305       7.015959      16.429498      -0.135715      35.883471 0.41810870E+03  0.97992276E+04                                 9.617564                            6.916523      -0.101430       1.944003                    0.998951      29.735233      87.225990       0.609096       0.429060      -1.049273       0.016431      -0.008721      -0.013967       0.023262      -0.003881      -0.008156      -0.014908       0.036480       0.002764      -0.027918       0.006707       0.021212             12.587772      11.311894      -1.031751      -1.335765      17.816045       6.974273       8.635377           0.000278
[truncated: 127,186 more chars]
