# Supplementary material for: A collection of forcefield precursors for metal–organic frameworks
Source: RSC Adv. 2019 Nov 13;9(63):36492–507. doi: 10.1039/c9ra07327b (PMC9075174; doi:10.1039/c9ra07327b)
Supplement: RA-009-C9RA07327B-s4481 [file RA-009-C9RA07327B-s4481.xyz]

   28
jmolscript: load "" {1 1 1} spacegroup "x,y,z" unitcell [{      7.705300     0.000000     0.000000 }, {     -3.852650     6.672986     0.000000 }, {      0.000000     0.000000    14.815500 }]
La     3.852650     2.224373    11.111625     1.895734
La     0.000000     4.448613     3.703875     1.895720
Cr     0.000000     0.000000     7.407750     0.638478
Cr     0.000000     0.000000     0.000000     0.638476
C      1.517944     0.728690     8.603361    -0.007615
C      3.724742     4.994063     8.603361    -0.007603
C      6.315264     0.950233     8.603361    -0.007605
C      2.334706     5.944296     1.195611    -0.007615
C      0.127908     1.678923     1.195611    -0.007603
C     -2.462614     5.722753     1.195611    -0.007613
C      2.334706     5.944296     6.212139    -0.007619
C      0.127908     1.678923     6.212139    -0.007604
C     -2.462614     5.722753     6.212139    -0.007610
C      1.517944     0.728690    13.619889    -0.007617
C      3.724742     4.994063    13.619889    -0.007595
C      6.315264     0.950233    13.619889    -0.007610
N      2.348575     1.133073     9.265614    -0.414757
N      3.659632     4.072523     9.265614    -0.414760
N      5.549742     1.467390     9.265614    -0.414766
N      1.504075     5.539913     1.857864    -0.414754
N      0.193018     2.600463     1.857864    -0.414759
N     -1.697092     5.205596     1.857864    -0.414756
N      1.504075     5.539913     5.549886    -0.414751
N      0.193018     2.600463     5.549886    -0.414758
N     -1.697092     5.205596     5.549886    -0.414759
N      2.348575     1.133073    12.957636    -0.414752
N      3.659632     4.072523    12.957636    -0.414767
N      5.549742     1.467390    12.957636    -0.414759

The following XYZ coordinates are in angstroms. Other properties are in atomic units.
The sperically averaged electron density of each atom fit to a function of the form exp(a - br)
eigen_1, eigen_2 and eigen_3 are the three eigenvalues of traceless quadrupole moment tensor
  atom number  atomic symbol              X              Y              Z     net charge C6 coefficient C8 coefficient C10 coefficient fluctuating dipole atomic polarizability isotropic forcefield polarizability              a              b squared Pearson coefficient          <r^3>          <r^4>         wp_QDO          m_QDO          q_QDO       dipole_x       dipole_y       dipole_z         dipole            Qxy            Qxz            Qyz     Q(x^2-y^2)  Q(3z^2 - R^2)        eigen_1        eigen_2        eigen_3 static polarizability      alpha(xx)      alpha(xy)      alpha(xz)      alpha(yy)      alpha(yz)      alpha(zz) atomic spin moment
            1             La       3.852650       2.224373      11.111625       1.895734     246.613857 0.57626373E+04  0.23389215E+06                                27.681485                           22.024436       2.080913       2.197895                    0.999317     104.496185     284.674394       0.478071       0.315660      -1.260533       0.000010       0.000012      -0.000002       0.000016       0.000014      -0.000000       0.000003       0.000091      -1.055021      -0.351674       0.175789       0.175884             32.496473      26.916667      -0.000054      -0.000001      26.917510       0.000026      43.655241           0.017716
            2             La       0.000000       4.448613       3.703875       1.895720     246.617950 0.57627567E+04  0.23389829E+06                                27.681827                           22.024703       2.080854       2.197877                    0.999317     104.496752     284.677056       0.478066       0.315661      -1.260532      -0.000013      -0.000006      -0.000001       0.000014       0.000014      -0.000002       0.000001       0.000088      -1.055040      -0.351680       0.175794       0.175886             32.496873      26.917003      -0.000048      -0.000010      26.917846       0.000003      43.655768           0.017701
            3             Cr       0.000000       0.000000       7.407750       0.638478     161.076586 0.23716668E+04  0.78840968E+05                                23.415817                           16.012426       2.962240       2.634341                    0.999845      58.279584     154.556559       0.454481       0.405408      -1.157952      -0.000000      -0.000000      -0.000001       0.000001      -0.000001       0.000000      -0.000003       0.000008       0.007405      -0.001238      -0.001230       0.002468             28.938594      29.115726       0.000023       0.000037      29.115707       0.000018      28.584350           2.824977
            4             Cr       0.000000       0.000000       0.000000       0.638476     161.076754 0.23716707E+04  0.78841127E+05                                23.415827                           16.012437       2.962238       2.634340                    0.999845      58.279644     154.556736       0.454481       0.405407      -1.157952       0.000000       0.000001       0.000001       0.000001      -0.000001       0.000001      -0.000000      -0.000001       0.007407      -0.001235      -0.001234       0.002469             28.938604      29.115749       0.000011      -0.000026      29.115697      -0.000043      28.584365           2.824979
            5              C       1.517944       0.728690       8.603361      -0.007615      42.208350 0.54520240E+03  0.13468495E+05                                10.449616                            7.943509       0.384198       2.054862                    0.999523      30.568298      88.026213       0.571277       0.434009      -1.060723       0.068494       0.028898       0.023480       0.077960      -0.086856      -0.152507      -0.078787      -0.126640      -0.062381      -0.234783       0.116400       0.118383             11.927799      15.010903       4.122761       6.159853       9.010783       3.126878      11.761712          -0.030855
            6              C       3.724742       4.994063       8.603361      -0.007603      42.207915 0.54519370E+03  0.13468219E+05                                10.449531                            7.943435       0.384244       2.054878                    0.999523      30.568022      88.025055       0.571281       0.434007      -1.060724      -0.009220      -0.073768       0.023481       0.077962      -0.011409       0.008025       0.171466       0.213758      -0.062383      -0.234781       0.116400       0.118381             11.927714       6.940338       0.536759      -0.371978      17.081153      -6.898007      11.761652          -0.030851
            7              C       6.315264       0.950233       8.603361      -0.007605      42.208140 0.54519873E+03  0.13468381E+05                                10.449594                            7.943492       0.384204       2.054867                    0.999523      30.568133      88.025650       0.571276       0.434010      -1.060722      -0.059275       0.044866       0.023481       0.077961       0.098265       0.144483      -0.092683      -0.087113      -0.062380      -0.234782       0.116400       0.118382             11.927775      14.081177      -4.659515      -5.787860       9.940466       3.771161      11.761683          -0.030848
            8              C       2.334706       5.944296       1.195611      -0.007615      42.208417 0.54520341E+03  0.13468527E+05                                10.449632                            7.943520       0.384196       2.054861                    0.999523      30.568317      88.026318       0.571276       0.434009      -1.060722      -0.068492      -0.028897       0.023481       0.077959      -0.086854       0.152508       0.078786      -0.126639      -0.062378      -0.234783       0.116402       0.118381             11.927818      15.010929       4.122770      -6.159863       9.010797      -3.126884      11.761726          -0.030850
            9              C       0.127908       1.678923       1.195611      -0.007603      42.207879 0.54519318E+03  0.13468202E+05                                10.449522                            7.943429       0.384251       2.054880                    0.999523      30.568012      88.025000       0.571281       0.434007      -1.060724       0.009220       0.073766       0.023482       0.077961      -0.011408      -0.008025      -0.171466       0.213754      -0.062377      -0.234780       0.116402       0.118378             11.927703       6.940332       0.536758       0.371977      17.081138       6.897998      11.761639          -0.030850
           10              C      -2.462614       5.722753       1.195611      -0.007613      42.208492 0.54520409E+03  0.13468551E+05                                10.449667                            7.943544       0.384192       2.054862                    0.999523      30.568252      88.026201       0.571273       0.434011      -1.060721       0.059274      -0.044865       0.023482       0.077959       0.098265      -0.144484       0.092682      -0.087112      -0.062377      -0.234782       0.116400       0.118383             11.927862      14.081284      -4.659557       5.787908       9.940537      -3.771193      11.761765          -0.030852
           11              C       2.334706       5.944296       6.212139      -0.007619      42.208608 0.54520631E+03  0.13468621E+05                                10.449681                            7.943555       0.384181       2.054856                    0.999523      30.568368      88.026631       0.571273       0.434010      -1.060721      -0.068492      -0.028898      -0.023481       0.077959      -0.086856      -0.152508      -0.078787      -0.126640      -0.062381      -0.234784       0.116401       0.118383             11.927875      15.011006       4.122792       6.159898       9.010837       3.126900      11.761783          -0.030867
           12              C       0.127908       1.678923       6.212139      -0.007604      42.207935 0.54519394E+03  0.13468227E+05                                10.449540                            7.943441       0.384245       2.054878                    0.999523      30.568019      88.025083       0.571280       0.434008      -1.060724       0.009220       0.073767      -0.023482       0.077961      -0.011409       0.008026       0.171467       0.213756      -0.062380      -0.234781       0.116403       0.118379             11.927726       6.940343       0.536761      -0.371978      17.081176      -6.898013      11.761657          -0.030859
           13              C      -2.462614       5.722753       6.212139      -0.007610      42.208368 0.54520218E+03  0.13468492E+05                                10.449650                            7.943532       0.384191       2.054862                    0.999523      30.568195      88.026011       0.571273       0.434011      -1.060721       0.059274      -0.044866      -0.023482       0.077960       0.098266       0.144483      -0.092684      -0.087113      -0.062382      -0.234783       0.116401       0.118382             11.927842      14.081263      -4.659546      -5.787897       9.940518       3.771183      11.761744          -0.030856
           14              C       1.517944       0.728690      13.619889      -0.007617      42.208498 0.54520472E+03  0.13468570E+05                                10.449656                            7.943538       0.384185       2.054858                    0.999523      30.568333      88.026450       0.571274       0.434010      -1.060722       0.068492       0.028899      -0.023480       0.077959      -0.086857       0.152508       0.078785      -0.126640      -0.062382      -0.234784       0.116402       0.118382             11.927845      15.010962       4.122776      -6.159881       9.010814      -3.126891      11.761760          -0.030859
           15              C       3.724742       4.994063      13.619889      -0.007595      42.207483 0.54518714E+03  0.13468009E+05                                10.449430                            7.943364       0.384275       2.054889                    0.999523      30.567890      88.024355       0.571286       0.434005      -1.060726      -0.009219      -0.073767      -0.023482       0.077961      -0.011408      -0.008024      -0.171466       0.213754      -0.062378      -0.234779       0.116401       0.118378             11.927595       6.940277       0.536754       0.371974      17.080973       6.897926      11.761534          -0.030841
           16              C       6.315264       0.950233      13.619889      -0.007610      42.208373 0.54520231E+03  0.13468494E+05                                10.449641                            7.943526       0.384195       2.054863                    0.999523      30.568215      88.026016       0.571274       0.434010      -1.060721      -0.059274       0.044867      -0.023481       0.077960       0.098266      -0.144483       0.092682      -0.087112      -0.062380      -0.234782       0.116399       0.118383             11.927831      14.081246      -4.659538       5.787893       9.940506      -3.771179      11.761739          -0.030855
           17              N       2.348575       1.133073       9.265614      -0.414757      43.053635 0.59523047E+03  0.14839095E+05                                10.130642                            7.965342       0.236906       2.053683                    0.998335      30.897022      85.711809       0.614651       0.399719      -1.096752      -0.036480      -0.027580      -0.099259       0.109287      -0.066987      -0.119779      -0.054480      -0.100433      -0.010248      -0.179990       0.084019       0.095971             11.411266      14.028242       3.892891       5.439977       8.809784       2.912308      11.395771           0.057071
           18              N       3.659632       4.072523       9.265614      -0.414760      43.053293 0.59522071E+03  0.14838784E+05                                10.130577                            7.965267       0.236758       2.053642                    0.998334      30.896761      85.710772       0.614656       0.399718      -1.096753      -0.005639       0.045382      -0.099255       0.109284      -0.010003       0.012712       0.130968       0.166257      -0.010220      -0.179991       0.084022       0.095969             11.411214       6.742997       0.313242      -0.197880      16.094855      -6.167353      11.395790           0.057066
           19              N       5.549742       1.467390       9.265614      -0.414766      43.053332 0.59522476E+03  0.14838899E+05                                10.130532                            7.965255       0.236913       2.053682                    0.998334      30.897001      85.711259       0.614661       0.399714      -1.096757       0.042120      -0.017817      -0.099260       0.109289       0.076996       0.107069      -0.076505      -0.065782      -0.010252      -0.180001       0.084027       0.095974             11.411144      13.485542      -4.206091      -5.242036       9.352241       3.255022      11.395648           0.057064
           20              N       1.504075       5.539913       1.857864      -0.414754      43.053509 0.59522822E+03  0.14839025E+05                                10.130623                            7.965327       0.236905       2.053684                    0.998335      30.896957      85.711589       0.614652       0.399719      -1.096752       0.036481       0.027579      -0.099256       0.109285      -0.066987       0.119779       0.054479      -0.100434      -0.010247      -0.179989       0.084018       0.095971             11.411244      14.028214       3.892883      -5.439964       8.809769      -2.912302      11.395748           0.057066
           21              N       0.193018       2.600463       1.857864      -0.414759      43.053312 0.59522092E+03  0.14838793E+05                                10.130587                            7.965273       0.236754       2.053641                    0.998334      30.896745      85.710768       0.614655       0.399719      -1.096753       0.005640      -0.045382      -0.099252       0.109281      -0.010003      -0.012711      -0.130966       0.166259      -0.010221      -0.179990       0.084023       0.095967             11.411225       6.743002       0.313243       0.197880      16.094872       6.167361      11.395801           0.057065
           22              N      -1.697092       5.205596       1.857864      -0.414756      43.052877 0.59521690E+03  0.14838652E+05                                10.130455                            7.965196       0.236923       2.053688                    0.998334      30.896813      85.710547       0.614664       0.399714      -1.096758      -0.042120       0.017818      -0.099258       0.109287       0.076996      -0.107068       0.076506      -0.065783      -0.010252      -0.180000       0.084026       0.095974             11.411054      13.485434      -4.206054       5.241987       9.352172      -3.254992      11.395556           0.057069
           23              N       1.504075       5.539913       5.549886      -0.414751      43.053357 0.59522567E+03  0.14838943E+05                                10.130591                            7.965303       0.236912       2.053687                    0.998335      30.896912      85.711374       0.614654       0.399718      -1.096753       0.036481       0.027579       0.099257       0.109286      -0.066987      -0.119779      -0.054479      -0.100432      -0.010246      -0.179988       0.084017       0.095971             11.411206      14.028168       3.892867       5.439944       8.809740       2.912290      11.395710           0.057083
           24              N       0.193018       2.600463       5.549886      -0.414758      43.053250 0.59521987E+03  0.14838759E+05                                10.130572                            7.965262       0.236759       2.053643                    0.998334      30.896729      85.710678       0.614656       0.399718      -1.096753       0.005639      -0.045383       0.099253       0.109282      -0.010003       0.012711       0.130967       0.166258      -0.010220      -0.179990       0.084023       0.095967             11.411209       6.742993       0.313243      -0.197880      16.094849      -6.167350      11.395783           0.057072
           25              N      -1.697092       5.205596       5.549886      -0.414759      43.053030 0.59521955E+03  0.14838735E+05                                10.130479                            7.965214       0.236918       2.053686                    0.998334      30.896877      85.710781       0.614664       0.399714      -1.096758      -0.042119       0.017817       0.099259       0.109288       0.076995       0.107069      -0.076505      -0.065781      -0.010250      -0.179999       0.084025       0.095974             11.411082      13.485469      -4.206065      -5.242003       9.352192       3.255001      11.395584           0.057070
           26              N       2.348575       1.133073      12.957636      -0.414752      43.053331 0.59522539E+03  0.14838933E+05                                10.130583                            7.965299       0.236913       2.053686                    0.998335      30.896919      85.711360       0.614654       0.399718      -1.096753      -0.036482      -0.027579       0.099258       0.109287      -0.066986       0.119780       0.054481      -0.100434      -0.010246      -0.179990       0.084018       0.095971             11.411197      14.028153       3.892862      -5.439939       8.809733      -2.912286      11.395704           0.057078
           27              N       3.659632       4.072523      12.957636      -0.414767      43.053674 0.59522719E+03  0.14838990E+05                                10.130650                            7.965322       0.236750       2.053637                    0.998334      30.896893      85.711332       0.614652       0.399719      -1.096752      -0.005639       0.045382       0.099254       0.109283      -0.010003      -0.012711      -0.130967       0.166261      -0.010223      -0.179992       0.084024       0.095968             11.411299       6.743040       0.313244       0.197881      16.094978       6.167407      11.395877           0.057059
           28              N       5.549742       1.467390      12.957636      -0.414759      43.053017 0.59521941E+03  0.14838730E+05                                10.130475                            7.965212       0.236920       2.053686                    0.998334      30.896886      85.710789       0.614664       0.399714      -1.096758       0.042120      -0.017817       0.099260       0.109289       0.076995      -0.107070       0.076506      -0.065783      -0.010252      -0.180001       0.084026       0.095975             11.411077      13.485460      -4.206062       5.242000       9.352188      -3.255000      11.395583           0.057071

******************************************************
Auxiliary information for the entire system
The total spin magnetic moment of the unit cell is   5.999962
The total net atomic charge of the unit cell is   0.000001
Accuracy of reproducing the electrostatic potential in the unit cell:
  The inner radius (bohr) =    5.0000
  The outer radius (bohr) =   12.0000
  Valid grid points have density less than (e/(bohr^3)) =    0.0001
  The number of valid grid points were=        26280
  The rms potential error without charges in kcal/mol is=      8.32971
  The rms potential error with partial charges in kcal/mol is=      2.70878
  The RRMSE value at monopole order=      0.32519
  The rms potential error with partial charges and cloud penetration in kcal/mol is=      2.68784
  The RRMSE value at monopole order with cloud penetration is=      0.32268
  The rms potential error with partial charges and atomic dipoles in kcal/mol is=      0.32225
  The RRMSE value at dipole order=      0.03869
  The rms potential error with partial charges, atomic dipoles and cloud penetration in kcal/mol is=      0.28746
  The RRMSE value at dipole order with cloud penetration=      0.03451

******************************************************
The electron densities and ab initio electrostatic potential were computed in VASP using the PBE functional and
projector augmented wave method. See the main text of the journal article for a description of computational details.
The atomic charges, dipoles, and quadrupoles were computed with the DDEC6 method as described in
(a) T. A. Manz and N. Gabaldon Limas, RSC Adv. 6 (2016) 47771-47801 DOI: 10.1039/c6ra04656h
(b) N. Gabaldon Limas and T. A. Manz, RSC Adv. 8 (2018) 2678-2707 DOI: 10.1039/c7ra11829e.
For each atom in the material, the electron cloud parameters were fit to the spherically averaged atom-in-material
electron density using radial positions for which this density was between 10^-4 and 10^-2 electrons per cubic bohr.
The polarizabilities, dispersion coefficients, and quantum Drude oscillator (QDO) parameters were fit using the MCLF method.
The magnetic structure of the system was optimized in VASP from the default ferromagnetic initial guess using spin polarization.
The atomic spin moments (ASMs) were computed on this optimized magnetic structure using the DDEC6 partition as inputs
to the method of T. A. Manz and D. S. Sholl, J. Chem. Theory Comput. 7 (2011) 4146-4164 DOI: 10.1021/ct200539n.
The RMSE and RRMSE were computed using a uniform grid with Ewald summation.
