# Supplementary material for: A collection of forcefield precursors for metal–organic frameworks
Source: RSC Adv. 2019 Nov 13;9(63):36492–507. doi: 10.1039/c9ra07327b (PMC9075174; doi:10.1039/c9ra07327b)
Supplement: RA-009-C9RA07327B-s4482 [file RA-009-C9RA07327B-s4482.xyz]

  162
jmolscript: load "" {1 1 1} spacegroup "x,y,z" unitcell [{     11.391800     0.000000     0.000000 }, {     -0.853618    11.397980     0.000000 }, {      0.000000     0.000000    26.998000 }]
Mg     9.586531     2.849153    12.465517     1.437898
Mg     6.647551     8.548827    25.964517     1.437897
Mg     0.951651     8.548827    14.532483     1.437897
Mg     3.890631     2.849153     1.033483     1.437897
Mg     0.000000     0.000000    13.499000     1.411095
Mg     5.695900     0.000000     0.000000     1.411095
H      1.612302     5.379847    12.432579     0.120468
H      3.508869     6.705432    12.778153     0.105284
H      5.374493     3.576686    14.554622     0.112496
H      3.476786     2.251101    14.209047     0.118879
H      8.411856     3.511718    16.792756     0.118872
H      7.892123     2.937259    18.987693     0.112259
H      8.059580    10.512357    18.212851     0.115092
H      8.582986    11.083396    16.015214     0.121522
H      8.890223     2.189552    21.271724     0.116585
H      7.952385     1.645868    23.355970     0.115468
H      5.435254     9.716778    21.808984     0.118118
H      6.262707    10.274139    19.686942     0.110644
H      3.229980     6.018133    25.931579     0.120468
H      1.333413     4.692548    26.277153     0.105284
H     -0.532211     7.821294     1.055622     0.112496
H      1.365496     9.146879     0.710047     0.118879
H      7.822226     7.886262     3.293756     0.118872
H      8.341959     8.460721     5.488693     0.112259
H      8.174502     0.885623     4.713851     0.115092
H      7.651096     0.314584     2.516214     0.121522
H      7.343859     9.208428     7.772724     0.116585
H      8.281697     9.752112     9.856970     0.115468
H     10.798828     1.681202     8.309984     0.118118
H      9.971375     1.123841     6.187942     0.110644
H      8.925880     6.018133    14.565421     0.120468
H      7.029313     4.692548    14.219847     0.105284
H      5.163689     7.821294    12.443378     0.112496
H      7.061396     9.146879    12.788953     0.118879
H      2.126326     7.886262    10.205244     0.118871
H      2.646059     8.460721     8.010307     0.112259
H      2.478602     0.885623     8.785149     0.115092
H      1.955196     0.314584    10.982786     0.121522
H      1.647959     9.208428     5.726276     0.116585
H      2.585797     9.752112     3.642030     0.115468
H      5.102928     1.681202     5.189016     0.118118
H      4.275475     1.123841     7.311058     0.110644
H      7.308202     5.379847     1.066421     0.120468
H      9.204769     6.705432     0.720847     0.105284
H     11.070393     3.576686    25.942378     0.112496
H      9.172686     2.251101    26.287953     0.118879
H      2.715956     3.511718    23.704244     0.118871
H      2.196223     2.937259    21.509307     0.112259
H      2.363680    10.512357    22.284149     0.115092
H      2.887086    11.083396    24.481786     0.121522
H      3.194323     2.189552    19.225276     0.116585
H      2.256485     1.645868    17.141030     0.115468
H     -0.260646     9.716778    18.688016     0.118118
H      0.566807    10.274139    20.810058     0.110644
C      1.104486     2.866592    12.985498     0.652389
C      2.366496     3.690666    13.288416    -0.026585
C      2.375613     5.013971    12.864547    -0.112102
C      3.502515     5.801572    13.067032    -0.171912
C      4.620299     5.265867    13.698785     0.050943
C      4.610043     3.942561    14.122654    -0.152897
C      3.483141     3.154961    13.920169    -0.098316
C      9.283260     2.067594    14.788424     0.621684
C      8.982574     1.656126    16.190431    -0.036543
C      8.516799     2.612417    17.080285    -0.093880
C      8.203018     2.269338    18.388338    -0.154200
C      8.336955     0.967689    18.826245     0.087561
C      8.807115     0.013678    17.925052    -0.152791
C      9.123602     0.351058    16.616729    -0.070239
C      7.964930     0.596114    20.213403     0.068001
C      8.334536     1.425887    21.371617    -0.151822
C      7.838341     1.054313    22.621624    -0.104530
C      6.354450    11.285140    22.820059    -0.032248
C      5.982625    10.485002    21.695593    -0.106712
C      6.436043    10.849737    20.423987    -0.148273
C      5.955165    10.821242    24.198307     0.639589
C      3.737796     8.531388    26.484498     0.652389
C      2.475786     7.707314    26.787416    -0.026585
C      2.466669     6.384009    26.363547    -0.112102
C      1.339767     5.596408    26.566032    -0.171912
C      0.221983     6.132113     0.199785     0.050943
C      0.232239     7.455419     0.623654    -0.152897
C      1.359141     8.243019     0.421169    -0.098316
C      6.950822     9.330386     1.289424     0.621684
C      7.251508     9.741854     2.691431    -0.036543
C      7.717283     8.785563     3.581285    -0.093880
C      8.031064     9.128642     4.889338    -0.154200
C      7.897127    10.430291     5.327245     0.087561
C      8.280585    -0.013678     4.426052    -0.152791
C      7.110480    11.046922     3.117729    -0.070239
C      8.269152    10.801866     6.714403     0.068001
C      7.899546     9.972093     7.872617    -0.151822
C      8.395741    10.343667     9.122624    -0.104530
C      9.879632     0.112840     9.321060    -0.032248
C     10.251457     0.912978     8.196593    -0.106712
C      9.798039     0.548243     6.924987    -0.148273
C     10.278917     0.576738    10.699307     0.639589
C      9.433696     8.531388    14.012502     0.652389
C      8.171686     7.707314    13.709584    -0.026585
C      8.162569     6.384009    14.133453    -0.112101
C      7.035667     5.596408    13.930968    -0.171912
C      5.917883     6.132113    13.299215     0.050943
C      5.928139     7.455419    12.875346    -0.152897
C      7.055041     8.243019    13.077831    -0.098316
C      1.254922     9.330386    12.209576     0.621684
C      1.555608     9.741854    10.807569    -0.036543
C      2.021383     8.785563     9.917715    -0.093880
C      2.335164     9.128642     8.609662    -0.154200
C      2.201227    10.430291     8.171755     0.087561
C      2.584685    -0.013678     9.072948    -0.152791
C      1.414580    11.046922    10.381271    -0.070239
C      2.573252    10.801866     6.784597     0.068001
C      2.203646     9.972093     5.626383    -0.151822
C      2.699841    10.343667     4.376376    -0.104530
C      4.183732     0.112840     4.177940    -0.032248
C      4.555557     0.912978     5.302407    -0.106712
C      4.102139     0.548243     6.574013    -0.148273
C      4.583017     0.576738     2.799693     0.639589
C      6.800386     2.866592     0.513502     0.652389
C      8.062396     3.690666     0.210584    -0.026585
C      8.071513     5.013971     0.634453    -0.112101
C      9.198415     5.801572     0.431968    -0.171912
C     10.316199     5.265867    26.798215     0.050943
C     10.305943     3.942561    26.374346    -0.152897
C      9.179041     3.154961    26.576831    -0.098316
C      3.587360     2.067594    25.708576     0.621684
C      3.286674     1.656126    24.306569    -0.036543
C      2.820899     2.612417    23.416715    -0.093880
C      2.507118     2.269338    22.108662    -0.154200
C      2.641055     0.967689    21.670755     0.087561
C      3.111215     0.013678    22.571948    -0.152791
C      3.427702     0.351058    23.880271    -0.070239
C      2.269030     0.596114    20.283597     0.068001
C      2.638636     1.425887    19.125383    -0.151822
C      2.142441     1.054313    17.875376    -0.104530
C      0.658550    11.285140    17.676941    -0.032248
C      0.286725    10.485002    18.801407    -0.106712
C      0.740143    10.849737    20.073013    -0.148273
C      0.259265    10.821242    16.298693     0.639589
O      9.004305     3.236912    14.431241    -0.635686
O      9.781479     1.250016    13.959316    -0.714986
O      5.854408     9.595959    24.368395    -0.724581
O      0.039789     3.522432    12.847538    -0.696983
O      6.396546     0.245740    25.025526    -0.620046
O      1.216962     1.626378    13.043544    -0.643966
O      7.229777     8.161068     0.932241    -0.635686
O      6.452603    10.147964     0.460316    -0.714986
O     10.379674     1.802021    10.869395    -0.724581
O      4.802493     7.875548    26.346538    -0.696983
O      9.837536    11.152240    11.526526    -0.620046
O      3.625320     9.771602    26.542544    -0.643966
O      1.533877     8.161068    12.566759    -0.635686
O      0.756703    10.147964    13.038684    -0.714986
O      4.683774     1.802021     2.629605    -0.724581
O     10.498393     7.875548    14.150462    -0.696983
O      4.141636    11.152240     1.972474    -0.620046
O      9.321220     9.771602    13.954456    -0.643966
O      3.308405     3.236912    26.065759    -0.635686
O      4.085579     1.250016    26.537684    -0.714986
O      0.158508     9.595959    16.128605    -0.724581
O      5.735689     3.522432     0.651462    -0.696983
O      0.700646     0.245740    15.471474    -0.620046
O      6.912862     1.626378     0.455456    -0.643966

The following XYZ coordinates are in angstroms. Other properties are in atomic units.
The sperically averaged electron density of each atom fit to a function of the form exp(a - br)
eigen_1, eigen_2 and eigen_3 are the three eigenvalues of traceless quadrupole moment tensor
  atom number  atomic symbol              X              Y              Z     net charge C6 coefficient C8 coefficient C10 coefficient fluctuating dipole atomic polarizability isotropic forcefield polarizability              a              b squared Pearson coefficient          <r^3>          <r^4>         wp_QDO          m_QDO          q_QDO       dipole_x       dipole_y       dipole_z         dipole            Qxy            Qxz            Qyz     Q(x^2-y^2)  Q(3z^2 - R^2)        eigen_1        eigen_2        eigen_3 static polarizability      alpha(xx)      alpha(xy)      alpha(xz)      alpha(yy)      alpha(yz)      alpha(zz) atomic spin moment
            1             Mg       9.586531       2.849153      12.465517       1.437898      28.554427 0.49039407E+03  0.11924839E+05                                10.722732                            9.732247      -1.115688       1.782882                    0.999608      18.373149      54.360516       0.347766       0.724290      -0.923314      -0.102885       0.087232      -0.083627       0.158708      -0.003130       0.074590      -0.089418      -0.019153      -0.211087      -0.144174       0.029844       0.114329             11.924076      11.461651      -0.983969      -1.515938       9.840671       1.814547      14.469905           0.000003
            2             Mg       6.647551       8.548827      25.964517       1.437897      28.554433 0.49039421E+03  0.11924843E+05                                10.722734                            9.732249      -1.115688       1.782882                    0.999608      18.373150      54.360523       0.347765       0.724290      -0.923314       0.102885      -0.087232      -0.083627       0.158708      -0.003130      -0.074590       0.089418      -0.019153      -0.211087      -0.144174       0.029844       0.114329             11.924078      11.461654      -0.983969       1.515938       9.840673      -1.814547      14.469907           0.000003
            3             Mg       0.951651       8.548827      14.532483       1.437897      28.554431 0.49039417E+03  0.11924842E+05                                10.722733                            9.732248      -1.115688       1.782882                    0.999608      18.373149      54.360519       0.347765       0.724290      -0.923314       0.102885      -0.087232       0.083627       0.158708      -0.003130       0.074590      -0.089418      -0.019153      -0.211087      -0.144174       0.029844       0.114329             11.924077      11.461653      -0.983969      -1.515938       9.840672       1.814546      14.469906           0.000003
            4             Mg       3.890631       2.849153       1.033483       1.437897      28.554431 0.49039415E+03  0.11924841E+05                                10.722733                            9.732248      -1.115688       1.782882                    0.999608      18.373149      54.360519       0.347765       0.724290      -0.923314      -0.102885       0.087232       0.083627       0.158708      -0.003130      -0.074590       0.089418      -0.019153      -0.211087      -0.144174       0.029844       0.114329             11.924078      11.461653      -0.983969       1.515938       9.840673      -1.814547      14.469907           0.000003
            5             Mg       0.000000       0.000000      13.499000       1.411095      25.383022 0.33301449E+03  0.74966484E+04                                10.231029                            8.221531      -1.095438       1.760549                    0.999154      19.778298      60.028648       0.357461       0.761156      -0.894214       0.000000       0.000000       0.000000       0.000000      -0.003367      -0.013174       0.035641       0.055027      -0.050772      -0.054162       0.012022       0.042140             12.917092      11.111899       0.049852      -0.728126      13.386508       0.809458      14.252871           0.000002
            6             Mg       5.695900       0.000000       0.000000       1.411095      25.383021 0.33301447E+03  0.74966479E+04                                10.231028                            8.221531      -1.095438       1.760549                    0.999154      19.778297      60.028641       0.357461       0.761156      -0.894214      -0.000000       0.000000      -0.000000       0.000000      -0.003367       0.013174      -0.035641       0.055027      -0.050772      -0.054162       0.012022       0.042140             12.917091      11.111898       0.049852       0.728126      13.386506      -0.809458      14.252869           0.000002
            7              H       1.612302       5.379847      12.432579       0.120468       1.288091 0.94991903E+01  0.96830587E+02                                 1.917492                            1.771984      -1.250272       2.289531                    0.994882       3.593600      10.074681       0.484748       1.239551      -0.718419      -0.031545       0.017623      -0.019157       0.040898      -0.005140       0.009333      -0.008308       0.000402      -0.016405      -0.012968      -0.002397       0.015366              2.010487       2.362219      -0.251701       0.366295       2.038384      -0.219007       1.630856           0.000001
            8              H       3.508869       6.705432      12.778153       0.105284       1.223821 0.87117500E+01  0.87882832E+02                                 1.906752                            1.731470      -1.505441       2.149883                    0.991772       3.970740      11.487100       0.470492       1.290493      -0.703294      -0.000757       0.031431      -0.017450       0.035958       0.004553       0.007552      -0.007538      -0.004827      -0.024585      -0.015756       0.005734       0.010022              2.039990       1.937182       0.032829       0.061707       2.682596      -0.345278       1.500191           0.000000
            9              H       5.374493       3.576686      14.554622       0.112496       1.172303 0.83749214E+01  0.82664549E+02                                 1.797014                            1.661164      -0.940451       2.427147                    0.998283       3.463660       9.532952       0.502217       1.235594      -0.719509       0.028710      -0.015719       0.019970       0.038342       0.000841       0.011606      -0.009204      -0.004782      -0.034013      -0.020311       0.006575       0.013736              1.876248       2.382402      -0.160606       0.384740       1.672183      -0.211518       1.574159           0.000001
           10              H       3.476786       2.251101      14.209047       0.118879       1.207120 0.87868985E+01  0.87208657E+02                                 1.794402                            1.674369      -0.978929       2.414703                    0.998220       3.354023       9.061756       0.515803       1.196459      -0.730060      -0.000247      -0.040346       0.012097       0.042122      -0.002928       0.007094      -0.010600      -0.009859      -0.035960      -0.017838       0.000877       0.016961              1.861041       1.599916       0.178919       0.011752       2.436468      -0.307473       1.546739           0.000003
           11              H       8.411856       3.511718      16.792756       0.118872       1.140541 0.81198649E+01  0.78842234E+02                                 1.712192                            1.596343      -0.854505       2.473714                    0.999167       3.264492       8.662185       0.535995       1.176888      -0.734669      -0.004269       0.040344      -0.012161       0.042352      -0.007047      -0.005784      -0.000782      -0.029761      -0.003559      -0.017896       0.000823       0.017073              1.772426       1.377930      -0.146214       0.003017       2.235418      -0.387855       1.703929          -0.000001
           12              H       7.892123       2.937259      18.987693       0.112259       1.294699 0.97779270E+01  0.98929291E+02                                 1.826126                            1.726619      -1.041053       2.378107                    0.997657       3.383999       9.008281       0.529481       1.143345      -0.743939      -0.012096       0.028139       0.020596       0.036910      -0.007776      -0.007053       0.000465      -0.029423       0.001429      -0.019198       0.002486       0.016712              1.849245       1.549026      -0.234025      -0.254733       1.908773       0.326272       2.089936          -0.000005
           13              H       8.059580      10.512357      18.212851       0.115092       1.177442 0.90070637E+01  0.89682342E+02                                 1.744971                            1.682346      -0.892728       2.450248                    0.998831       3.332928       8.932388       0.522040       1.178362      -0.735023       0.007862      -0.035644       0.008382       0.037451      -0.007871      -0.007239       0.000441      -0.029905       0.007534      -0.020269       0.004240       0.016029              1.744481       1.495952      -0.088325      -0.095042       2.042114      -0.234454       1.695376          -0.000003
           14              H       8.582986      11.083396      16.015214       0.121522       1.073421 0.75985392E+01  0.74305533E+02                                 1.784675                            1.648427      -1.225362       2.302017                    0.995023       3.669937      10.558653       0.467062       1.341036      -0.694432       0.016092      -0.030275      -0.024340       0.042047      -0.006799      -0.000981      -0.002589      -0.023975      -0.000850      -0.013833      -0.000441       0.014274              1.884038       1.614284      -0.279110      -0.339939       1.918603       0.513609       2.119229           0.000000
           15              H       8.890223       2.189552      21.271724       0.116585       1.273967 0.97099590E+01  0.98330391E+02                                 1.830669                            1.741604      -0.964725       2.417531                    0.998213       3.353969       9.009943       0.516325       1.171420      -0.737487       0.027882       0.031602       0.000486       0.042146       0.017368      -0.003770       0.006537      -0.008165       0.018640      -0.022664       0.006977       0.015687              1.838585       1.830873       0.460371      -0.106157       1.972247      -0.118925       1.712636          -0.000004
           16              H       7.952385       1.645868      23.355970       0.115468       1.167480 0.85760300E+01  0.84957623E+02                                 1.779126                            1.672235      -0.997896       2.404860                    0.997746       3.420044       9.359438       0.505650       1.222756      -0.723051      -0.002431       0.028284       0.028536       0.040252       0.008336      -0.002381       0.006148      -0.019424       0.009906      -0.015516       0.001850       0.013666              1.830721       1.460738       0.133978       0.038955       1.752127       0.465382       2.279297          -0.000000
           17              H       5.435254       9.716778      21.808984       0.118118       1.235308 0.93164578E+01  0.93470340E+02                                 1.801189                            1.710753      -0.966287       2.421490                    0.998268       3.322776       8.914389       0.518237       1.178026      -0.735697      -0.027968      -0.032547       0.004310       0.043129       0.018850      -0.004542       0.006011      -0.009773       0.016806      -0.024062       0.007004       0.017057              1.824350       1.800723       0.426903      -0.158563       1.990116      -0.170950       1.682210          -0.000004
           18              H       6.262707      10.274139      19.686942       0.110644       1.247797 0.94149930E+01  0.94404665E+02                                 1.783526                            1.694576      -0.997255       2.396026                    0.998071       3.367113       8.936697       0.534071       1.143756      -0.743527      -0.006278      -0.025981      -0.026409       0.037575       0.012792      -0.001841       0.006202      -0.018417       0.008234      -0.018122       0.002016       0.016106              1.807216       1.510093       0.134774      -0.022581       1.695811       0.352281       2.215744          -0.000004
           19              H       3.229980       6.018133      25.931579       0.120468       1.288091 0.94991890E+01  0.96830567E+02                                 1.917492                            1.771984      -1.250272       2.289532                    0.994882       3.593600      10.074680       0.484748       1.239551      -0.718419       0.031545      -0.017623      -0.019157       0.040898      -0.005140      -0.009333       0.008308       0.000402      -0.016405      -0.012968      -0.002397       0.015366              2.010486       2.362219      -0.251701      -0.366295       2.038384       0.219007       1.630856           0.000001
           20              H       1.333413       4.692548      26.277153       0.105284       1.223821 0.87117492E+01  0.87882824E+02                                 1.906752                            1.731470      -1.505442       2.149883                    0.991772       3.970740      11.487101       0.470491       1.290493      -0.703294       0.000757      -0.031431      -0.017450       0.035958       0.004553      -0.007552       0.007538      -0.004827      -0.024585      -0.015756       0.005734       0.010022              2.039990       1.937182       0.032829      -0.061707       2.682596       0.345278       1.500192           0.000000
           21              H      -0.532211       7.821294       1.055622       0.112496       1.172303 0.83749213E+01  0.82664550E+02                                 1.797014                            1.661165      -0.940451       2.427147                    0.998283       3.463660       9.532953       0.502217       1.235594      -0.719509      -0.028710       0.015719       0.019970       0.038342       0.000841      -0.011606       0.009204      -0.004782      -0.034013      -0.020311       0.006575       0.013736              1.876249       2.382403      -0.160606      -0.384740       1.672184       0.211518       1.574159           0.000001
           22              H       1.365496       9.146879       0.710047       0.118879       1.207120 0.87868988E+01  0.87208663E+02                                 1.794402                            1.674369      -0.978929       2.414703                    0.998220       3.354023       9.061757       0.515803       1.196460      -0.730060       0.000247       0.040346       0.012097       0.042122      -0.002928      -0.007094       0.010600      -0.009860      -0.035960      -0.017838       0.000877       0.016961              1.861041       1.599916       0.178919      -0.011752       2.436468       0.307473       1.546739           0.000003
           23              H       7.822226       7.886262       3.293756       0.118872       1.140542 0.81198652E+01  0.78842240E+02                                 1.712193                            1.596344      -0.854505       2.473714                    0.999167       3.264492       8.662186       0.535995       1.176888      -0.734669       0.004269      -0.040344      -0.012161       0.042352      -0.007047       0.005784       0.000782      -0.029761      -0.003559      -0.017896       0.000823       0.017073              1.772426       1.377930      -0.146214      -0.003017       2.235418       0.387855       1.703929          -0.000001
           24              H       8.341959       8.460721       5.488693       0.112259       1.294699 0.97779320E+01  0.98929365E+02                                 1.826127                            1.726620      -1.041052       2.378107                    0.997657       3.383999       9.008285       0.529481       1.143346      -0.743939       0.012096      -0.028139       0.020596       0.036910      -0.007776       0.007053      -0.000465      -0.029423       0.001429      -0.019198       0.002486       0.016712              1.849246       1.549027      -0.234025       0.254734       1.908775      -0.326272       2.089937          -0.000005
           25              H       8.174502       0.885623       4.713851       0.115092       1.177442 0.90070654E+01  0.89682358E+02                                 1.744971                            1.682346      -0.892728       2.450248                    0.998831       3.332929       8.932389       0.522040       1.178362      -0.735023      -0.007862       0.035644       0.008382       0.037451      -0.007871       0.007239      -0.000441      -0.029905       0.007534      -0.020269       0.004240       0.016029              1.744480       1.495952      -0.088325       0.095042       2.042114       0.234454       1.695375          -0.000003
           26              H       7.651096       0.314584       2.516214       0.121522       1.073421 0.75985438E+01  0.74305584E+02                                 1.784675                            1.648427      -1.225362       2.302017                    0.995023       3.669938      10.558654       0.467062       1.341035      -0.694432      -0.016092       0.030275      -0.024340       0.042047      -0.006799       0.000981       0.002589      -0.023975      -0.000850      -0.013833      -0.000441       0.014274              1.884038       1.614284      -0.279110       0.339939       1.918603      -0.513609       2.119229           0.000000
           27              H       7.343859       9.208428       7.772724       0.116585       1.273968 0.97099652E+01  0.98330479E+02                                 1.830671                            1.741605      -0.964725       2.417531                    0.998213       3.353969       9.009947       0.516324       1.171421      -0.737486      -0.027882      -0.031602       0.000486       0.042146       0.017368       0.003770      -0.006537      -0.008165       0.018640      -0.022664       0.006977       0.015687              1.838587       1.830875       0.460372       0.106157       1.972248       0.118925       1.712637          -0.000004
           28              H       8.281697       9.752112       9.856970       0.115468       1.167481 0.85760354E+01  0.84957692E+02                                 1.779126                            1.672236      -0.997897       2.404860                    0.997746       3.420045       9.359442       0.505650       1.222756      -0.723051       0.002431      -0.028284       0.028536       0.040252       0.008336       0.002381      -0.006148      -0.019424       0.009906      -0.015516       0.001850       0.013666              1.830721       1.460739       0.133978      -0.038955       1.752128      -0.465382       2.279297          -0.000000
           29              H      10.798828       1.681202       8.309984       0.118118       1.235308 0.93164583E+01  0.93470348E+02                                 1.801189                            1.710753      -0.966287       2.421490                    0.998268       3.322776       8.914390       0.518237       1.178026      -0.735697       0.027968       0.032547       0.004310       0.043129       0.018850       0.004542      -0.006011      -0.009773       0.016806      -0.024062       0.007004       0.017057              1.824350       1.800723       0.426903       0.158563       1.990116       0.170950       1.682211          -0.000004
           30              H       9.971375       1.123841       6.187942       0.110644       1.247796 0.94149901E+01  0.94404625E+02                                 1.783525                            1.694576      -0.997255       2.396026                    0.998071       3.367113       8.936695       0.534072       1.143756      -0.743527       0.006278       0.025981      -0.026409       0.037575       0.012792       0.001841      -0.006202      -0.018417       0.008234      -0.018122       0.002016       0.016106              1.807215       1.510092       0.134774       0.022581       1.695811      -0.352281       2.215743          -0.000004
           31              H       8.925880       6.018133      14.565421       0.120468       1.288091 0.94991947E+01  0.96830641E+02                                 1.917493                            1.771984      -1.250273       2.289531                    0.994882       3.593601      10.074684       0.484748       1.239551      -0.718419       0.031545      -0.017623       0.019157       0.040898      -0.005140       0.009333      -0.008308       0.000402      -0.016405      -0.012968      -0.002397       0.015366              2.010487       2.362220      -0.251701       0.366295       2.038384      -0.219007       1.630857           0.000001
           32              H       7.029313       4.692548      14.219847       0.105284       1.223821 0.87117505E+01  0.87882840E+02                                 1.906752                            1.731470      -1.505442       2.149883                    0.991772       3.970740      11.487101       0.470491       1.290493      -0.703294       0.000757      -0.031431       0.017450       0.035958       0.004553       0.007552      -0.007538      -0.004827      -0.024585      -0.015756       0.005734       0.010022              2.039990       1.937182       0.032829       0.061707       2.682596      -0.345278       1.500192           0.000000
           33              H       5.163689       7.821294      12.443378       0.112496       1.172303 0.83749212E+01  0.82664549E+02                                 1.797014                            1.661165      -0.940451       2.427147                    0.998283       3.463660       9.532953       0.502217       1.235594      -0.719509      -0.028710       0.015719      -0.019970       0.038342       0.000841       0.011606      -0.009204      -0.004782      -0.034013      -0.020311       0.006575       0.013736              1.876249       2.382403      -0.160606       0.384740       1.672184      -0.211518       1.574159           0.000001
           34              H       7.061396       9.146879      12.788953       0.118879       1.207120 0.87868985E+01  0.87208656E+02                                 1.794402                            1.674369      -0.978929       2.414703                    0.998220       3.354023       9.061756       0.515803       1.196459      -0.730060       0.000247       0.040346      -0.012097       0.042122      -0.002928       0.007094      -0.010600      -0.009860      -0.035960      -0.017838       0.000877       0.016961              1.861041       1.599916       0.178919       0.011752       2.436468      -0.307473       1.546739           0.000002
           35              H       2.126326       7.886262      10.205244       0.118871       1.140542 0.81198699E+01  0.78842292E+02                                 1.712193                            1.596344      -0.854506       2.473714                    0.999167       3.264493       8.662187       0.535995       1.176888      -0.734669       0.004269      -0.040344       0.012161       0.042352      -0.007047      -0.005784      -0.000782      -0.029761      -0.003559      -0.017896       0.000823       0.017073              1.772426       1.377930      -0.146214       0.003017       2.235419      -0.387855       1.703930          -0.000001
           36              H       2.646059       8.460721       8.010307       0.112259       1.294699 0.97779270E+01  0.98929291E+02                                 1.826126                            1.726619      -1.041052       2.378107                    0.997657       3.383999       9.008281       0.529481       1.143345      -0.743939       0.012096      -0.028139      -0.020596       0.036910      -0.007776      -0.007053       0.000465      -0.029423       0.001429      -0.019198       0.002486       0.016712              1.849245       1.549026      -0.234025      -0.254733       1.908773       0.326272       2.089936          -0.000005
           37              H       2.478602       0.885623       8.785149       0.115092       1.177442 0.90070632E+01  0.89682333E+02                                 1.744971                            1.682346      -0.892728       2.450248                    0.998831       3.332928       8.932387       0.522040       1.178362      -0.735023      -0.007862       0.035644      -0.008382       0.037451      -0.007871      -0.007239       0.000441      -0.029905       0.007534      -0.020269       0.004240       0.016029              1.744481       1.495952      -0.088325      -0.095042       2.042114      -0.234454       1.695375          -0.000003
           38              H       1.955196       0.314584      10.982786       0.121522       1.073421 0.75985399E+01  0.74305539E+02                                 1.784675                            1.648427      -1.225362       2.302017                    0.995023       3.669937      10.558652       0.467062       1.341036      -0.694432      -0.016092       0.030275       0.024340       0.042047      -0.006799      -0.000981      -0.002589      -0.023975      -0.000850      -0.013833      -0.000441       0.014274              1.884038       1.614284      -0.279110      -0.339939       1.918603       0.513609       2.119228           0.000000
           39              H       1.647959       9.208428       5.726276       0.116585       1.273968 0.97099652E+01  0.98330479E+02                                 1.830671                            1.741605      -0.964725       2.417531                    0.998213       3.353969       9.009947       0.516324       1.171421      -0.737486      -0.027882      -0.031602      -0.000486       0.042146       0.017368      -0.003770       0.006537      -0.008165       0.018640      -0.022664       0.006977       0.015687              1.838587       1.830875       0.460372      -0.106157       1.972248      -0.118925       1.712637          -0.000004
           40              H       2.585797       9.752112       3.642030       0.115468       1.167480 0.85760327E+01  0.84957652E+02                                 1.779125                            1.672235      -0.997897       2.404860                    0.997746       3.420045       9.359439       0.505651       1.222755      -0.723051       0.002431      -0.028284      -0.028536       0.040252       0.008336      -0.002381       0.006148      -0.019424       0.009906      -0.015516       0.001850       0.013666              1.830720       1.460738       0.133978       0.038955       1.752127       0.465382       2.279296          -0.000000
           41              H       5.102928       1.681202       5.189016       0.118118       1.235309 0.93164685E+01  0.93470482E+02                                 1.801190                            1.710754      -0.966288       2.421489                    0.998268       3.322777       8.914396       0.518236       1.178027      -0.735697       0.027968       0.032547      -0.004310       0.043129       0.018850      -0.004542       0.006011      -0.009773       0.016806      -0.024062       0.007004       0.017057              1.824351       1.800725       0.426904      -0.158563       1.990117      -0.170950       1.682212          -0.000004
           42              H       4.275475       1.123841       7.311058       0.110644       1.247796 0.94149868E+01  0.94404586E+02                                 1.783525                            1.694576      -0.997255       2.396026                    0.998071       3.367112       8.936693       0.534071       1.143756      -0.743527       0.006278       0.025981       0.026409       0.037575       0.012792      -0.001841       0.006202      -0.018417       0.008234      -0.018122       0.002016       0.016106              1.807215       1.510092       0.134774      -0.022581       1.695811       0.352281       2.215743          -0.000004
           43              H       7.308202       5.379847       1.066421       0.120468       1.288091 0.94991961E+01  0.96830661E+02                                 1.917493                            1.771985      -1.250273       2.289531                    0.994882       3.593601      10.074685       0.484748       1.239551      -0.718419      -0.031545       0.017623       0.019157       0.040898      -0.005140      -0.009333       0.008308       0.000402      -0.016405      -0.012968      -0.002397       0.015366              2.010487       2.362220      -0.251701      -0.366295       2.038385       0.219007       1.630857           0.000001
           44              H       9.204769       6.705432       0.720847       0.105284       1.223820 0.87117441E+01  0.87882765E+02                                 1.906752                            1.731470      -1.505441       2.149883                    0.991772       3.970739      11.487100       0.470491       1.290494      -0.703294      -0.000757       0.031431       0.017450       0.035958       0.004553      -0.007552       0.007538      -0.004827      -0.024585      -0.015756       0.005734       0.010022              2.039990       1.937182       0.032829      -0.061707       2.682596       0.345278       1.500191           0.000000
           45              H      11.070393       3.576686      25.942378       0.112496       1.172303 0.83749214E+01  0.82664549E+02                                 1.797014                            1.661164      -0.940451       2.427147                    0.998283       3.463660       9.532952       0.502217       1.235594      -0.719509       0.028710      -0.015719      -0.019970       0.038342       0.000841      -0.011606       0.009204      -0.004782      -0.034013      -0.020311       0.006575       0.013737              1.876248       2.382402      -0.160606      -0.384740       1.672183       0.211518       1.574159           0.000001
           46              H       9.172686       2.251101      26.287953       0.118879       1.207120 0.87868967E+01  0.87208641E+02                                 1.794403                            1.674369      -0.978929       2.414703                    0.998220       3.354022       9.061756       0.515803       1.196460      -0.730060      -0.000247      -0.040346      -0.012097       0.042122      -0.002928      -0.007094       0.010600      -0.009860      -0.035960      -0.017838       0.000877       0.016961              1.861042       1.599917       0.178919      -0.011752       2.436469       0.307473       1.546739           0.000003
           47              H       2.715956       3.511718      23.704244       0.118871       1.140542 0.81198665E+01  0.78842255E+02                                 1.712193                            1.596344      -0.854505       2.473714                    0.999167       3.264492       8.662186       0.535995       1.176888      -0.734669      -0.004269       0.040344       0.012161       0.042352      -0.007047       0.005784       0.000782      -0.029761      -0.003559      -0.017896       0.000823       0.017073              1.772426       1.377930      -0.146214      -0.003017       2.235419       0.387855       1.703930          -0.000001
           48              H       2.196223       2.937259      21.509307       0.112259       1.294700 0.97779333E+01  0.98929373E+02                                 1.826126                            1.726619      -1.041053       2.378107                    0.997657       3.384000       9.008285       0.529481       1.143345      -0.743939      -0.012096       0.028139      -0.020596       0.036910      -0.007776       0.007053      -0.000465      -0.029423       0.001429      -0.019198       0.002486       0.016712              1.849246       1.549026      -0.234025       0.254734       1.908774      -0.326272       2.089936          -0.000005
           49              H       2.363680      10.512357      22.284149       0.115092       1.177442 0.90070632E+01  0.89682333E+02                                 1.744971                            1.682346      -0.892728       2.450248                    0.998831       3.332928       8.932387       0.522040       1.178362      -0.735023       0.007862      -0.035644      -0.008382       0.037451      -0.007871       0.007239      -0.000441      -0.029905       0.007534      -0.020269       0.004240       0.016029              1.744481       1.495952      -0.088325       0.095042       2.042114       0.234454       1.695375          -0.000003
           50              H       2.887086      11.083396      24.481786       0.121522       1.073421 0.75985392E+01  0.74305533E+02                                 1.784675                            1.648427      -1.225362       2.302017                    0.995023       3.669937      10.558653       0.467062       1.341036      -0.694432       0.016092      -0.030275       0.024340       0.042047      -0.006799       0.000981       0.002589      -0.023975      -0.000850      -0.013833      -0.000441       0.014274              1.884038       1.614284      -0.279110       0.339939       1.918603      -0.513609       2.119229           0.000000
           51              H       3.194323       2.189552      19.225276       0.116585       1.273967 0.97099613E+01  0.98330422E+02                                 1.830670                            1.741604      -0.964725       2.417531                    0.998213       3.353969       9.009944       0.516325       1.171420      -0.737486       0.027882       0.031602      -0.000486       0.042146       0.017368       0.003770      -0.006537      -0.008165       0.018640      -0.022664       0.006977       0.015687              1.838586       1.830874       0.460372       0.106157       1.972247       0.118925       1.712636          -0.000004
           52              H       2.256485       1.645868      17.141030       0.115468       1.167480 0.85760328E+01  0.84957653E+02                                 1.779125                            1.672235      -0.997897       2.404860                    0.997746       3.420045       9.359439       0.505651       1.222755      -0.723051      -0.002431       0.028284      -0.028536       0.040252       0.008336       0.002381      -0.006148      -0.019424       0.009906      -0.015516       0.001850       0.013666              1.830720       1.460738       0.133978      -0.038955       1.752127      -0.465382       2.279296          -0.000000
           53              H      -0.260646       9.716778      18.688016       0.118118       1.235309 0.93164653E+01  0.93470435E+02                                 1.801189                            1.710754      -0.966288       2.421489                    0.998268       3.322777       8.914393       0.518237       1.178026      -0.735697      -0.027968      -0.032547      -0.004310       0.043129       0.018850       0.004542      -0.006011      -0.009773       0.016806      -0.024062       0.007004       0.017057              1.824350       1.800724       0.426904       0.158563       1.990117       0.170950       1.682211          -0.000004
           54              H       0.566807      10.274139      20.810058       0.110644       1.247796 0.94149889E+01  0.94404613E+02                                 1.783526                            1.694576      -0.997255       2.396026                    0.998071       3.367112       8.936694       0.534071       1.143756      -0.743526      -0.006278      -0.025981       0.026409       0.037575       0.012792       0.001841      -0.006202      -0.018417       0.008234      -0.018122       0.002016       0.016106              1.807216       1.510092       0.134774       0.022581       1.695811      -0.352281       2.215744          -0.000004
           55              C       1.104486       2.866592      12.985498       0.652389      23.790976 0.24120685E+03  0.49553409E+04                                 7.736815                            5.552879      -0.104475       2.031607                    0.999179      21.873204      61.215848       0.621934       0.479378      -1.014711      -0.067281      -0.026659      -0.015218       0.073953      -0.023038      -0.029924      -0.006227      -0.023923       0.360838      -0.090078      -0.034791       0.124869              9.777801      12.166964       3.108964       1.089999      12.594123       0.593073       4.572316           0.000002
           56              C       2.366496       3.690666      13.288416      -0.026585      40.205789 0.44433112E+03  0.10407533E+05                                10.184035                            6.958116       0.012178       2.006474                    0.999233      27.257156      75.909641       0.639966       0.408609      -1.079088       0.041082       0.026321       0.015605       0.051226      -0.007279      -0.015489       0.000725      -0.000702      -0.018174      -0.018486       0.001197       0.017289             13.653176      17.738767       6.573427       2.778494      16.796957      -0.766627       6.423803           0.000002
           57              C       2.375613       5.013971      12.864547      -0.112102      38.318417 0.44694365E+03  0.10637099E+05                                10.039736                            7.136263      -0.122248       1.926164                    0.999568      30.183074      88.838239       0.602304       0.427287      -1.051746       0.028440      -0.007605      -0.003083       0.029600      -0.017202      -0.002227      -0.018326       0.042050       0.028270      -0.038659       0.014386       0.024273             12.728816      15.038673       4.761661       1.835957      17.099053      -1.515179       6.048722           0.000002
           58              C       3.502515       5.801572      13.067032      -0.171912      42.316255 0.49968140E+03  0.12260132E+05                                10.813344                            7.613780      -0.260327       1.869705                    0.999057      31.812793      95.877592       0.573806       0.435050      -1.044323      -0.006589      -0.032003      -0.033097       0.046508       0.007937      -0.009565      -0.025986      -0.037530       0.011566      -0.024031      -0.015551       0.039582             13.804790      19.824461       3.693694       2.962508      15.045223      -1.380879       6.544686           0.000000
           59              C       4.620299       5.265867      13.698785       0.050943      40.809924 0.46040428E+03  0.10940311E+05                                10.448935                            7.202455      -0.147312       1.943883                    0.999325      27.924468      79.751037       0.610046       0.422526      -1.064215       0.004099      -0.020261       0.001038       0.020697       0.024558       0.035550       0.000885       0.026889      -0.069863      -0.045127      -0.007898       0.053025             14.017676      20.314812       5.819819       1.334846      15.313689      -2.347848       6.424528           0.000000
           60              C       4.610043       3.942561      14.122654      -0.152897      38.479382 0.46148286E+03  0.11045927E+05                                 9.981223                            7.215788       0.010768       1.963233                    0.999654      30.500053      89.353202       0.604806       0.423100      -1.056768      -0.025008      -0.001578      -0.010318       0.027099      -0.016848       0.023530      -0.021629       0.033830      -0.026303      -0.032705      -0.012749       0.045454             12.300871      16.146801       4.827991       2.029463      14.363484      -1.732365       6.392329           0.000001
           61              C       3.483141       3.154961      13.920169      -0.098316      35.005085 0.43072074E+03  0.10116042E+05                                 9.336041                            6.940999       0.012544       1.971927                    0.999628      29.427245      84.921991       0.621744       0.419449      -1.060871       0.006027       0.025615      -0.009835       0.028092      -0.006312      -0.006494      -0.015219      -0.046254      -0.027231      -0.025215      -0.008211       0.033426             11.244580      15.217933       4.147480       2.400514      12.333746      -1.099955       6.182062           0.000004
           62              C       9.283260       2.067594      14.788424       0.621684      24.975307 0.24595453E+03  0.50712991E+04                                 7.890298                            5.549574      -0.053325       2.036357                    0.999593      22.202288      61.999662       0.632624       0.469565      -1.021230       0.033176       0.014697      -0.040374       0.054283       0.043046       0.044014       0.047275       0.086361      -0.303685      -0.122418      -0.004636       0.127053              9.926413       6.352259      -1.875550      -3.113506       9.526343      -1.308975      13.900637           0.000002
           63              C       8.982574       1.656126      16.190431      -0.036543      36.369397 0.43179729E+03  0.10058633E+05                                 9.523614                            6.893201       0.019242       2.017118                    0.999166      27.063733      75.575356       0.637168       0.412661      -1.074635       0.006330      -0.012896       0.044688       0.046940      -0.006242      -0.005506       0.000607      -0.008275       0.001884      -0.009897       0.001260       0.008637             11.914906       6.640357      -1.042112      -4.018526      10.384051      -2.306418      18.720310           0.000002
           64              C       8.516799       2.612417      17.080285      -0.093880      34.209544 0.41913300E+03  0.97571926E+04                                 9.156805                            6.817458       0.067118       1.991114                    0.999637      28.976442      82.702290       0.632716       0.415838      -1.065325       0.007264      -0.024644       0.012580       0.028607      -0.006681       0.000553      -0.012725      -0.035790      -0.067061      -0.025384      -0.007767       0.033151             11.000434       6.291769      -1.043657      -3.451551       9.798207      -1.748737      16.911328          -0.000001
           65              C       8.203018       2.269338      18.388338      -0.154200      34.575256 0.43398722E+03  0.10205995E+05                                 9.221224                            6.936562       0.098846       1.996201                    0.999664      29.822966      85.953719       0.626448       0.415760      -1.063845       0.010716      -0.001391      -0.025146       0.027369      -0.014152      -0.009383       0.020891      -0.023724      -0.011350      -0.017672      -0.016501       0.034173             10.957107       5.952454      -0.369586      -3.059803      10.019300      -3.254909      16.899567          -0.000005
           66              C       8.336955       0.967689      18.826245       0.087561      38.969817 0.41554853E+03  0.96303446E+04                                10.191465                            6.868857      -0.177768       1.953452                    0.999222      26.654324      75.323503       0.620737       0.425773      -1.061547      -0.000120      -0.001204      -0.003537       0.003739       0.023599      -0.000771      -0.003957       0.019127       0.029472      -0.030578       0.009306       0.021271             13.961840       7.617168       0.002347      -6.019039      10.122143      -3.558123      24.146209          -0.000001
           67              C       8.807115       0.013678      17.925052      -0.152791      34.959948 0.44356962E+03  0.10488858E+05                                 9.344898                            7.029594       0.182593       2.026004                    0.999731      29.760233      86.019909       0.620026       0.417763      -1.062527       0.014061       0.016906      -0.020809       0.030274      -0.007108      -0.009162      -0.009612      -0.044338      -0.056044      -0.027783      -0.006137       0.033920             11.402890       7.215269      -0.912375      -4.845180       8.426077      -0.424891      18.567323          -0.000003
           68              C       9.123602       0.351058      16.616729      -0.070239      33.612455 0.42880264E+03  0.10097300E+05                                 9.272841                            7.052339      -0.097184       1.955214                    0.999228      28.998301      84.819031       0.598023       0.434951      -1.047381       0.008471       0.016195       0.023057       0.029422      -0.010521       0.006703       0.018062       0.001401      -0.036065      -0.027211       0.007654       0.019556             11.098840       6.785662      -1.102792      -3.713381       9.856125      -1.171121      16.654732           0.000002
           69              C       7.964930       0.596114      20.213403       0.068001      39.895161 0.43429723E+03  0.10164792E+05                                10.327181                            7.004706      -0.176045       1.949008                    0.999149      27.022278      76.453488       0.617690       0.423666      -1.064088      -0.006823       0.005189       0.007320       0.011272      -0.011484      -0.014909      -0.006600      -0.008496       0.056871      -0.027300       0.002412       0.024889             14.175819       8.270601       2.998857      -5.241536       9.074691      -3.317342      25.182165          -0.000002
           70              C       8.334536       1.425887      21.371617      -0.151822      36.374711 0.47208237E+03  0.11315521E+05                                 9.537685                            7.230669       0.149223       2.006600                    0.999674      30.252116      87.460081       0.615289       0.415308      -1.066236      -0.006367      -0.018548       0.018862       0.027209       0.040256      -0.006188       0.009362      -0.030693      -0.027853      -0.041792      -0.006246       0.048039             11.453914       7.701991       2.545160      -3.117062       7.903530      -0.830105      18.756219          -0.000004
           71              C       7.838341       1.054313      22.621624      -0.104530      33.698102 0.42233636E+03  0.99007506E+04                                 9.172825                            6.919562      -0.021280       1.961896                    0.999710      29.588918      86.166545       0.614563       0.425138      -1.054073      -0.017274       0.001099      -0.029841       0.034498      -0.001888       0.004142       0.033220       0.004312      -0.004260      -0.035132       0.003256       0.031875             10.948324       7.520493       2.931466      -3.712274       8.859554      -1.684718      16.464925          -0.000002
           72              C       6.354450      11.285140      22.820059      -0.032248      39.042912 0.45123167E+03  0.10657960E+05                                10.121050                            7.101973      -0.120038       1.965926                    0.998967      27.714758      78.658777       0.618645       0.419170      -1.067398      -0.000174       0.018937      -0.049367       0.052875      -0.007241      -0.013963       0.006407      -0.006308      -0.030521      -0.019417       0.000051       0.019366             13.337936       8.021624       3.256844      -4.443850       9.750651      -3.472040      22.241534          -0.000001
           73              C       5.982625      10.485002      21.695593      -0.106712      35.621742 0.45615577E+03  0.10874532E+05                                 9.531042                            7.194951       0.031432       1.976696                    0.999686      29.859211      86.979584       0.603719       0.425573      -1.056418       0.001831       0.031076      -0.012201       0.033436       0.030411      -0.008512       0.008492      -0.032884      -0.034382      -0.034716      -0.005758       0.040474             11.528893       7.719624       2.491783      -3.375378       8.060271      -1.415468      18.806785          -0.000006
           74              C       6.436043      10.849737      20.423987      -0.148273      34.765207 0.42976085E+03  0.10103491E+05                                 9.332393                            6.938716       0.050880       1.981296                    0.999701      29.905236      86.781627       0.620153       0.420110      -1.058814      -0.008784      -0.003570       0.028567       0.030099       0.003192       0.003650       0.031337      -0.009252       0.024185      -0.027230      -0.009178       0.036408             11.377887       7.879283       2.970728      -4.449880       8.560729      -2.607139      17.693649          -0.000006
           75              C       5.955165      10.821242      24.198307       0.639589      23.621542 0.24221648E+03  0.50053020E+04                                 7.788012                            5.609997      -0.273268       1.967033                    0.999046      22.507546      64.176379       0.608312       0.487251      -1.005737      -0.049820      -0.028460       0.044083       0.072355       0.048143       0.063601       0.024426       0.134971      -0.164371      -0.079754      -0.054964       0.134718              9.853780       5.701108       0.230249      -3.373948       8.886742      -2.212047      14.973492           0.000000
           76              C       3.737796       8.531388      26.484498       0.652389      23.790976 0.24120685E+03  0.49553409E+04                                 7.736814                            5.552879      -0.104475       2.031607                    0.999179      21.873204      61.215846       0.621934       0.479378      -1.014711       0.067281       0.026659      -0.015218       0.073953      -0.023038       0.029924       0.006227      -0.023923       0.360838      -0.090078      -0.034791       0.124869              9.777800      12.166963       3.108963      -1.089998      12.594122      -0.593073       4.572315           0.000002
           77              C       2.475786       7.707314      26.787416      -0.026585      40.205789 0.44433112E+03  0.10407534E+05                                10.184035                            6.958117       0.012178       2.006474                    0.999233      27.257156      75.909644       0.639966       0.408609      -1.079088      -0.041082      -0.026321       0.015605       0.051226      -0.007279       0.015489      -0.000725      -0.000702      -0.018174      -0.018486       0.001197       0.017289             13.653176      17.738768       6.573428      -2.778494      16.796958       0.766628       6.423803           0.000002
           78              C       2.466669       6.384009      26.363547      -0.112102      38.318413 0.44694361E+03  0.10637098E+05                                10.039735                            7.136263      -0.122248       1.926164                    0.999568      30.183072      88.838232       0.602304       0.427288      -1.051746      -0.028440       0.007605      -0.003083       0.029600      -0.017202       0.002227       0.018326       0.042050       0.028270      -0.038659       0.014386       0.024273             12.728815      15.038672       4.761660      -1.835957      17.099052       1.515179       6.048722           0.000001
           79              C       1.339767       5.596408      26.566032      -0.171912      42.316257 0.49968143E+03  0.12260133E+05                                10.813344                            7.613780      -0.260327       1.869705                    0.999057      31.812794      95.877597       0.573806       0.435050      -1.044323       0.006589       0.032003      -0.033097       0.046508       0.007937       0.009565       0.025986      -0.037530       0.011566      -0.024031      -0.015551       0.039582             13.804791      19.824462       3.693694      -2.962507      15.045224       1.380879       6.544686           0.000000
           80              C       0.221983       6.132113       0.199785       0.050943      40.809927 0.46040430E+03  0.10940312E+05                                10.448935                            7.202455      -0.147312       1.943883                    0.999325      27.924469      79.751041       0.610046       0.422526      -1.064215      -0.004099       0.020261       0.001038       0.020697       0.024558      -0.035550      -0.000885       0.026889      -0.069863      -0.045126      -0.007898       0.053025             14.017677      20.314813       5.819820      -1.334846      15.313690       2.347848       6.424528           0.000000
           81              C       0.232239       7.455419       0.623654      -0.152897      38.479385 0.46148290E+03  0.11045928E+05                                 9.981224                            7.215789       0.010767       1.963233                    0.999654      30.500054      89.353211       0.604806       0.423100      -1.056768       0.025008       0.001578      -0.010318       0.027099      -0.016848      -0.023530       0.021629       0.033830      -0.026303      -0.032705      -0.012749       0.045454             12.300873      16.146804       4.827992      -2.029463      14.363486       1.732366       6.392330           0.000001
           82              C       1.359141       8.243019       0.421169      -0.098316      35.005087 0.43072077E+03  0.10116043E+05                                 9.336042                            6.941000       0.012544       1.971927                    0.999628      29.427246      84.921998       0.621744       0.419449      -1.060871      -0.006027      -0.025615      -0.009835       0.028092      -0.006312       0.006494       0.015219      -0.046254      -0.027231      -0.025215      -0.008211       0.033426             11.244581      15.217934       4.147480      -2.400514      12.333747       1.099955       6.182062           0.000004
           83              C       6.950822       9.330386       1.289424       0.621684      24.975307 0.24595453E+03  0.50712992E+04                                 7.890298                            5.549574      -0.053325       2.036357                    0.999593      22.202288      61.999663       0.632624       0.469565      -1.021230      -0.033176      -0.014697      -0.040374       0.054283       0.043046      -0.044014      -0.047275       0.086361      -0.303685      -0.122418      -0.004636       0.127053              9.926413       6.352259      -1.875550       3.113506       9.526343       1.308975      13.900637           0.000002
           84              C       7.251508       9.741854       2.691431      -0.036543      36.369402 0.43179735E+03  0.10058635E+05                                 9.523615                            6.893202       0.019242       2.017118                    0.999166      27.063735      75.575365       0.637168       0.412661      -1.074635      -0.006330       0.012896       0.044688       0.046940      -0.006242       0.005506      -0.000607      -0.008275       0.001884      -0.009897       0.001260       0.008637             11.914907       6.640358      -1.042112       4.018527      10.384052       2.306418      18.720312           0.000002
           85              C       7.717283       8.785563       3.581285      -0.093880      34.209543 0.41913299E+03  0.97571922E+04                                 9.156805                            6.817457       0.067118       1.991114                    0.999637      28.976442      82.702289       0.632716       0.415838      -1.065325      -0.007264       0.024644       0.012580       0.028607      -0.006681      -0.000553       0.012725      -0.035790      -0.067061      -0.025384      -0.007767       0.033151             11.000434       6.291769      -1.043657       3.451551       9.798206       1.748737      16.911327          -0.000001
           86              C       8.031064       9.128642       4.889338      -0.154200      34.575258 0.43398723E+03  0.10205996E+05                                 9.221224                            6.936562       0.098846       1.996201                    0.999664      29.822967      85.953726       0.626448       0.415760      -1.063845      -0.010716       0.001391      -0.025146       0.027369      -0.014152       0.009383      -0.020891      -0.023723      -0.011350      -0.017672      -0.016501       0.034173             10.957108       5.952454      -0.369586       3.059803      10.019301       3.254909      16.899568          -0.000005
           87              C       7.897127      10.430291       5.327245       0.087561      38.969815 0.41554850E+03  0.96303438E+04                                10.191465                            6.868857      -0.177768       1.953452                    0.999222      26.654323      75.323500       0.620737       0.425773      -1.061547       0.000120       0.001204      -0.003537       0.003739       0.023599       0.000772       0.003957       0.019128       0.029472      -0.030578       0.009306       0.021271             13.961840       7.617168       0.002347       6.019039      10.122144       3.558123      24.146208          -0.000001
           88              C       8.280585      -0.013678       4.426052      -0.152791      34.959950 0.44356965E+03  0.10488859E+05                                 9.344898                            7.029595       0.182593       2.026004                    0.999731      29.760234      86.019912       0.620026       0.417763      -1.062527      -0.014061      -0.016906      -0.020809       0.030274      -0.007108       0.009162       0.009612      -0.044338      -0.056044      -0.027783      -0.006137       0.033920             11.402891       7.215270      -0.912375       4.845181       8.426078       0.424891      18.567324          -0.000003
           89              C       7.110480      11.046922       3.117729      -0.070239      33.612454 0.42880261E+03  0.10097299E+05                                 9.272841                            7.052339      -0.097184       1.955214                    0.999228      28.998301      84.819032       0.598023       0.434951      -1.047381      -0.008471      -0.016195       0.023057       0.029422      -0.010521      -0.006703      -0.018062       0.001401      -0.036065      -0.027211       0.007654       0.019556             11.098840       6.785662      -1.102792       3.713381       9.856125       1.171121      16.654731           0.000002
           90              C       8.269152      10.801866       6.714403       0.068001      39.895161 0.43429720E+03  0.10164791E+05                                10.327181                            7.004705      -0.176044       1.949008                    0.999149      27.022277      76.453483       0.617690       0.423666      -1.064088       0.006823      -0.005189       0.007320       0.011272      -0.011484       0.014909       0.006600      -0.008496       0.056871      -0.027300       0.002412       0.024889             14.175819       8.270601       2.998858       5.241535       9.074692       3.317342      25.182165          -0.000002
           91              C       7.899546       9.972093       7.872617      -0.151822      36.374718 0.47208237E+03  0.11315521E+05                                 9.537686                            7.230669       0.149223       2.006600                    0.999674      30.252117      87.460086       0.615289       0.415308      -1.066236       0.006367       0.018548       0.018862       0.027209       0.040256       0.006188      -0.009362      -0.030693      -0.027853      -0.041792      -0.006246       0.048039             11.453916       7.701992       2.545160       3.117063       7.903531       0.830106      18.756224          -0.000004
           92              C       8.395741      10.343667       9.122624      -0.104530      33.698113 0.42233641E+03  0.99007521E+04                                 9.172827                            6.919562      -0.021280       1.961896                    0.999710      29.588919      86.166551       0.614563       0.425138      -1.054073       0.017274      -0.001098      -0.029841       0.034498      -0.001888      -0.004141      -0.033220       0.004312      -0.004260      -0.035132       0.003256       0.031875             10.948329       7.520496       2.931467       3.712279       8.859555       1.684725      16.464935          -0.000002
           93              C       9.879632       0.112840       9.321060      -0.032248      39.042941 0.45123178E+03  0.10657963E+05                                10.121055                            7.101974      -0.120038       1.965926                    0.998967      27.714759      78.658782       0.618645       0.419170      -1.067398       0.000174      -0.018937      -0.049367       0.052875      -0.007241       0.013963      -0.006407      -0.006308      -0.030521      -0.019417       0.000051       0.019366             13.337947       8.021629       3.256847       4.443861       9.750655       3.472053      22.241556          -0.000001
           94              C      10.251457       0.912978       8.196593      -0.106712      35.621753 0.45615599E+03  0.10874538E+05                                 9.531044                            7.194953       0.031432       1.976696                    0.999686      29.859211      86.979586       0.603719       0.425573      -1.056418      -0.001831      -0.031076      -0.012201       0.033436       0.030411       0.008512      -0.008492      -0.032884      -0.034382      -0.034716      -0.005758       0.040474             11.528897       7.719625       2.491782       3.375381       8.060271       1.415471      18.806794          -0.000006
           95              C       9.798039       0.548243       6.924987      -0.148273      34.765210 0.42976089E+03  0.10103492E+05                                 9.332393                            6.938716       0.050880       1.981296                    0.999701      29.905237      86.781629       0.620153       0.420110      -1.058814       0.008784       0.003570       0.028567       0.030099       0.003192      -0.003650      -0.031337      -0.009252       0.024185      -0.027230      -0.009178       0.036408             11.377888       7.879284       2.970729       4.449881       8.560730       2.607141      17.693649          -0.000006
           96              C      10.278917       0.576738      10.699307       0.639589      23.621543 0.24221638E+03  0.50052994E+04                                 7.788012                            5.609996      -0.273268       1.967033                    0.999046      22.507546      64.176378       0.608313       0.487251      -1.005737       0.049820       0.028460       0.044083       0.072355       0.048143      -0.063601      -0.024425       0.134971      -0.164371      -0.079754      -0.054964       0.134718              9.853782       5.701108       0.230251       3.373950       8.886742       2.212050      14.973495           0.000000
           97              C       9.433696       8.531388      14.012502       0.652389      23.790974 0.24120683E+03  0.49553405E+04                                 7.736814                            5.552879      -0.104475       2.031607                    0.999179      21.873203      61.215844       0.621934       0.479378      -1.014711       0.067281       0.026659       0.015218       0.073953      -0.023038      -0.029924      -0.006227      -0.023923       0.360838      -0.090078      -0.034791       0.124869              9.777800      12.166963       3.108963       1.089998      12.594122       0.593073       4.572315           0.000002
           98              C       8.171686       7.707314      13.709584      -0.026585      40.205791 0.44433115E+03  0.10407534E+05                                10.184036                            6.958117       0.012178       2.006474                    0.999233      27.257157      75.909647       0.639966       0.408609      -1.079088      -0.041082      -0.026321      -0.015605       0.051226      -0.007279      -0.015489       0.000725      -0.000702      -0.018174      -0.018486       0.001197       0.017289             13.653177      17.738768       6.573428       2.778494      16.796958      -0.766628       6.423803           0.000002
           99              C       8.162569       6.384009      14.133453      -0.112101      38.318409 0.44694355E+03  0.10637096E+05                                10.039734                            7.136262      -0.122248       1.926164                    0.999568      30.183071      88.838227       0.602304       0.427287      -1.051746      -0.028440       0.007605       0.003083       0.029600      -0.017202      -0.002227      -0.018326       0.042050       0.028270      -0.038659       0.014386       0.024274             12.728814      15.038670       4.761659       1.835957      17.099050      -1.515179       6.048721           0.000002
          100              C       7.035667       5.596408      13.930968      -0.171912      42.316255 0.49968141E+03  0.12260132E+05                                10.813344                            7.613780      -0.260327       1.869705                    0.999057      31.812793      95.877593       0.573806       0.435050      -1.044323       0.006589       0.032003       0.033097       0.046508       0.007937      -0.009565      -0.025986      -0.037530       0.011566      -0.024031      -0.015551       0.039582             13.804790      19.824461       3.693694       2.962508      15.045224      -1.380879       6.544686           0.000000
          101              C       5.917883       6.132113      13.299215       0.050943      40.809915 0.46040415E+03  0.10940307E+05                                10.448933                            7.202454      -0.147312       1.943883                    0.999325      27.924464      79.751023       0.610046       0.422526      -1.064215      -0.004099       0.020261      -0.001038       0.020697       0.024558       0.035550       0.000885       0.026889      -0.069863      -0.045127      -0.007898       0.053025             14.017674      20.314809       5.819818       1.334845      15.313687      -2.347848       6.424527           0.000000
          102              C       5.928139       7.455419      12.875346      -0.152897      38.479391 0.46148299E+03  0.11045931E+05                                 9.981225                            7.215790       0.010767       1.963233                    0.999654      30.500057      89.353222       0.604806       0.423100      -1.056768       0.025008       0.001578       0.010318       0.027099      -0.016848       0.023530      -0.021629       0.033830      -0.026303      -0.032705      -0.012749       0.045454             12.300874      16.146805       4.827992       2.029464      14.363487      -1.732366       6.392330           0.000002
          103              C       7.055041       8.243019      13.077831      -0.098316      35.005090 0.43072082E+03  0.10116044E+05                                 9.336042                            6.941000       0.012544       1.971927                    0.999628      29.427248      84.922003       0.621744       0.419449      -1.060871      -0.006027      -0.025615       0.009835       0.028092      -0.006312      -0.006494      -0.015219      -0.046254      -0.027231      -0.025215      -0.008211       0.033426             11.244581      15.217935       4.147480       2.400514      12.333747      -1.099955       6.182062           0.000004
          104              C       1.254922       9.330386      12.209576       0.621684      24.975305 0.24595451E+03  0.50712988E+04                                 7.890299                            5.549574      -0.053325       2.036357                    0.999593      22.202287      61.999663       0.632624       0.469565      -1.021230      -0.033176      -0.014697       0.040374       0.054283       0.043046       0.044014       0.047275       0.086361      -0.303685      -0.122418      -0.004636       0.127053              9.926413       6.352259      -1.875550      -3.113506       9.526343      -1.308975      13.900637           0.000002
          105              C       1.555608       9.741854      10.807569      -0.036543      36.369397 0.43179730E+03  0.10058633E+05                                 9.523614                            6.893201       0.019242       2.017118                    0.999166      27.063733      75.575356       0.637168       0.412661      -1.074635      -0.006330       0.012896      -0.044688       0.046940      -0.006242      -0.005506       0.000607      -0.008275       0.001884      -0.009897       0.001260       0.008637             11.914906       6.640357      -1.042112      -4.018526      10.384051      -2.306418      18.720309           0.000002
          106              C       2.021383       8.785563       9.917715      -0.093880      34.209541 0.41913296E+03  0.97571914E+04                                 9.156804                            6.817457       0.067118       1.991114                    0.999637      28.976442      82.702286       0.632716       0.415838      -1.065325      -0.007264       0.024644      -0.012580       0.028607      -0.006681       0.000553      -0.012725      -0.035790      -0.067061      -0.025384      -0.007767       0.033152             11.000433       6.291768      -1.043657      -3.451550       9.798206      -1.748737      16.911325          -0.000001
          107              C       2.335164       9.128642       8.609662      -0.154200      34.575258 0.43398724E+03  0.10205996E+05                                 9.221224                            6.936562       0.098846       1.996201                    0.999664      29.822967      85.953719       0.626448       0.415760      -1.063845      -0.010716       0.001391       0.025146       0.027369      -0.014152      -0.009383       0.020891      -0.023723      -0.011350      -0.017672      -0.016501       0.034173             10.957107       5.952454      -0.369586      -3.059803      10.019300      -3.254909      16.899566          -0.000005
          108              C       2.201227      10.430291       8.171755       0.087561      38.969815 0.41554851E+03  0.96303439E+04                                10.191465                            6.868856      -0.177768       1.953452                    0.999222      26.654323      75.323497       0.620737       0.425773      -1.061547       0.000120       0.001204       0.003537       0.003739       0.023599      -0.000772      -0.003957       0.019127       0.029472      -0.030578       0.009306       0.021271             13.961839       7.617167       0.002348      -6.019038      10.122143      -3.558123      24.146207          -0.000001
          109              C       2.584685      -0.013678       9.072948      -0.152791      34.959944 0.44356957E+03  0.10488856E+05                                 9.344896                            7.029594       0.182593       2.026004                    0.999731      29.760231      86.019897       0.620026       0.417763      -1.062527      -0.014061      -0.016906       0.020809       0.030274      -0.007108      -0.009162      -0.009612      -0.044338      -0.056044      -0.027783      -0.006137       0.033920             11.402888       7.215269      -0.912374      -4.845179       8.426076      -0.424891      18.567320          -0.000003
          110              C       1.414580      11.046922      10.381271      -0.070239      33.612453 0.42880261E+03  0.10097299E+05                                 9.272841                            7.052339      -0.097184       1.955214                    0.999228      28.998300      84.819026       0.598023       0.434951      -1.047381      -0.008471      -0.016195      -0.023057       0.029422      -0.010521       0.006703       0.018062       0.001401      -0.036065      -0.027211       0.007654       0.019556             11.098839       6.785662      -1.102792      -3.713381       9.856125      -1.171121      16.654730           0.000002
          111              C       2.573252      10.801866       6.784597       0.068001      39.895163 0.43429723E+03  0.10164792E+05                                10.327181                            7.004705      -0.176044       1.949008                    0.999149      27.022278      76.453485       0.617690       0.423666      -1.064088       0.006823      -0.005189      -0.007320       0.011272      -0.011484      -0.014909      -0.006600      -0.008496       0.056871      -0.027300       0.002412       0.024889             14.175819       8.270601       2.998858      -5.241535       9.074692      -3.317342      25.182164          -0.000002
          112              C       2.203646       9.972093       5.626383      -0.151822      36.374718 0.47208239E+03  0.11315521E+05                                 9.537685                            7.230669       0.149222       2.006600                    0.999674      30.252118      87.460088       0.615289       0.415308      -1.066236       0.006367       0.018548      -0.018862       0.027209       0.040256      -0.006188       0.009362      -0.030693      -0.027853      -0.041792      -0.006246       0.048039             11.453915       7.701993       2.545161      -3.117063       7.903532      -0.830106      18.756222          -0.000004
          113              C       2.699841      10.343667       4.376376      -0.104530      33.698117 0.42233647E+03  0.99007540E+04                                 9.172828                            6.919563      -0.021280       1.961896                    0.999710      29.588921      86.166558       0.614563       0.425138      -1.054073       0.017274      -0.001099       0.029841       0.034498      -0.001888       0.004141       0.033220       0.004312      -0.004260      -0.035132       0.003256       0.031875             10.948330       7.520497       2.931468      -3.712280       8.859556      -1.684726      16.464936          -0.000002
          114              C       4.183732       0.112840       4.177940      -0.032248      39.042941 0.45123178E+03  0.10657963E+05                                10.121055                            7.101974      -0.120038       1.965926                    0.998967      27.714759      78.658783       0.618645       0.419170      -1.067398       0.000174      -0.018937       0.049367       0.052875      -0.007241      -0.013963       0.006407      -0.006308      -0.030521      -0.019417       0.000051       0.019366             13.337947       8.021630       3.256847      -4.443861       9.750655      -3.472053      22.241556          -0.000001
          115              C       4.555557       0.912978       5.302407      -0.106712      35.621745 0.45615587E+03  0.10874535E+05                                 9.531042                            7.194952       0.031432       1.976696                    0.999686      29.859209      86.979575       0.603719       0.425573      -1.056418      -0.001831      -0.031076       0.012201       0.033436       0.030411      -0.008512       0.008492      -0.032884      -0.034382      -0.034716      -0.005758       0.040474             11.528894       7.719624       2.491782      -3.375380       8.060270      -1.415471      18.806787          -0.000006
          116              C       4.102139       0.548243       6.574013      -0.148273      34.765208 0.42976085E+03  0.10103491E+05                                 9.332393                            6.938716       0.050880       1.981296                    0.999701      29.905235      86.781622       0.620153       0.420110      -1.058814       0.008784       0.003570      -0.028567       0.030099       0.003192       0.003650       0.031337      -0.009252       0.024185      -0.027230      -0.009178       0.036408             11.377887       7.879284       2.970729      -4.449881       8.560730      -2.607141      17.693647          -0.000006
          117              C       4.583017       0.576738       2.799693       0.639589      23.621543 0.24221638E+03  0.50052995E+04                                 7.788012                            5.609996      -0.273268       1.967033                    0.999046      22.507546      64.176377       0.608313       0.487251      -1.005737       0.049820       0.028460      -0.044083       0.072355       0.048143       0.063601       0.024426       0.134971      -0.164371      -0.079754      -0.054964       0.134718              9.853781       5.701108       0.230251      -3.373950       8.886742      -2.212050      14.973494           0.000000
          118              C       6.800386       2.866592       0.513502       0.652389      23.790976 0.24120685E+03  0.49553409E+04                                 7.736815                            5.552879      -0.104475       2.031607                    0.999179      21.873204      61.215849       0.621934       0.479378      -1.014711      -0.067281      -0.026659       0.015218       0.073953      -0.023038       0.029924       0.006227      -0.023923       0.360838      -0.090078      -0.034791       0.124869              9.777801      12.166964       3.108964      -1.089999      12.594123      -0.593073       4.572316           0.000002
          119              C       8.062396       3.690666       0.210584      -0.026585      40.205791 0.44433113E+03  0.10407534E+05                                10.184036                            6.958117       0.012178       2.006474                    0.999233      27.257156      75.909646       0.639966       0.408609      -1.079088       0.041082       0.026321      -0.015605       0.051226      -0.007279       0.015489      -0.000725      -0.000702      -0.018174      -0.018486       0.001197       0.017289             13.653177      17.738769       6.573428      -2.778494      16.796959       0.766628       6.423804           0.000002
          120              C       8.071513       5.013971       0.634453      -0.112101      38.318413 0.44694360E+03  0.10637098E+05                                10.039735                            7.136262      -0.122248       1.926164                    0.999568      30.183073      88.838237       0.602304       0.427287      -1.051746       0.028440      -0.007605       0.003083       0.029600      -0.017202       0.002227       0.018326       0.042050       0.028269      -0.038659       0.014386       0.024274             12.728815      15.038672       4.761659      -1.835957      17.099052       1.515179       6.048722           0.000001
          121              C       9.198415       5.801572       0.431968      -0.171912      42.316258 0.49968146E+03  0.12260134E+05                                10.813344                            7.613780      -0.260327       1.869705                    0.999057      31.812794      95.877596       0.573806       0.435050      -1.044323      -0.006589      -0.032003       0.033097       0.046508       0.007937       0.009565       0.025986      -0.037530       0.011566      -0.024031      -0.015551       0.039582             13.804791      19.824463       3.693694      -2.962508      15.045224       1.380879       6.544686           0.000000
          122              C      10.316199       5.265867      26.798215       0.050943      40.809917 0.46040418E+03  0.10940308E+05                                10.448934                            7.202454      -0.147312       1.943883                    0.999325      27.924465      79.751026       0.610046       0.422526      -1.064215       0.004099      -0.020261      -0.001038       0.020697       0.024558      -0.035550      -0.000885       0.026889      -0.069863      -0.045127      -0.007898       0.053025             14.017675      20.314810       5.819818      -1.334845      15.313688       2.347848       6.424527           0.000000
          123              C      10.305943       3.942561      26.374346      -0.152897      38.479391 0.46148299E+03  0.11045931E+05                                 9.981225                            7.215790       0.010767       1.963233                    0.999654      30.500057      89.353221       0.604806       0.423100      -1.056768      -0.025008      -0.001578       0.010318       0.027099      -0.016848      -0.023530       0.021629       0.033830      -0.026304      -0.032705      -0.012749       0.045454             12.300874      16.146805       4.827993      -2.029464      14.363488       1.732366       6.392330           0.000001
          124              C       9.179041       3.154961      26.576831      -0.098316      35.005091 0.43072082E+03  0.10116044E+05                                 9.336042                            6.941000       0.012544       1.971927                    0.999628      29.427248      84.922005       0.621744       0.419449      -1.060871       0.006027       0.025615       0.009835       0.028092      -0.006312       0.006494       0.015219      -0.046254      -0.027231      -0.025215      -0.008211       0.033426             11.244582      15.217935       4.147481      -2.400514      12.333748       1.099955       6.182062           0.000004
          125              C       3.587360       2.067594      25.708576       0.621684      24.975305 0.24595451E+03  0.50712987E+04                                 7.890298                            5.549574      -0.053324       2.036357                    0.999593      22.202287      61.999661       0.632624       0.469565      -1.021230       0.033176       0.014697       0.040374       0.054283       0.043046      -0.044014      -0.047275       0.086361      -0.303685      -0.122417      -0.004636       0.127053              9.926413       6.352259      -1.875550       3.113506       9.526343       1.308975      13.900637           0.000002
          126              C       3.286674       1.656126      24.306569      -0.036543      36.369400 0.43179732E+03  0.10058634E+05                                 9.523615                            6.893202       0.019242       2.017118                    0.999166      27.063734      75.575362       0.637168       0.412661      -1.074635       0.006330      -0.012896      -0.044688       0.046940      -0.006242       0.005506      -0.000607      -0.008275       0.001884      -0.009897       0.001260       0.008637             11.914907       6.640358      -1.042112       4.018527      10.384052       2.306418      18.720312           0.000002
          127              C       2.820899       2.612417      23.416715      -0.093880      34.209542 0.41913297E+03  0.97571918E+04                                 9.156804                            6.817457       0.067118       1.991114                    0.999637      28.976442      82.702287       0.632716       0.415838      -1.065325       0.007264      -0.024644      -0.012580       0.028607      -0.006681      -0.000553       0.012725      -0.035790      -0.067061      -0.025384      -0.007767       0.033152             11.000433       6.291768      -1.043657       3.451550       9.798206       1.748737      16.911326          -0.000001
          128              C       2.507118       2.269338      22.108662      -0.154200      34.575255 0.43398719E+03  0.10205994E+05                                 9.221223                            6.936562       0.098846       1.996201                    0.999664      29.822966      85.953717       0.626448       0.415760      -1.063845       0.010716      -0.001391       0.025146       0.027369      -0.014152       0.009383      -0.020891      -0.023723      -0.011350      -0.017672      -0.016501       0.034173             10.957106       5.952453      -0.369586       3.059803      10.019300       3.254908      16.899566          -0.000005
          129              C       2.641055       0.967689      21.670755       0.087561      38.969817 0.41554854E+03  0.96303447E+04                                10.191465                            6.868857      -0.177768       1.953452                    0.999222      26.654324      75.323501       0.620737       0.425773      -1.061547      -0.000120      -0.001204       0.003537       0.003739       0.023599       0.000772       0.003957       0.019127       0.029472      -0.030578       0.009306       0.021271             13.961839       7.617167       0.002347       6.019038      10.122143       3.558123      24.146208          -0.000001
          130              C       3.111215       0.013678      22.571948      -0.152791      34.959944 0.44356957E+03  0.10488856E+05                                 9.344897                            7.029594       0.182593       2.026004                    0.999731      29.760231      86.019899       0.620026       0.417763      -1.062527       0.014061       0.016906       0.020809       0.030274      -0.007108       0.009162       0.009612      -0.044338      -0.056044      -0.027783      -0.006137       0.033920             11.402889       7.215269      -0.912375       4.845180       8.426077       0.424890      18.567321          -0.000003
          131              C       3.427702       0.351058      23.880271      -0.070239      33.612457 0.42880266E+03  0.10097300E+05                                 9.272841                            7.052339      -0.097184       1.955214                    0.999228      28.998302      84.819033       0.598023       0.434951      -1.047381       0.008471       0.016195      -0.023057       0.029422      -0.010521      -0.006703      -0.018062       0.001401      -0.036065      -0.027211       0.007654       0.019556             11.098840       6.785662      -1.102792       3.713381       9.856125       1.171121      16.654732           0.000002
          132              C       2.269030       0.596114      20.283597       0.068001      39.895158 0.43429720E+03  0.10164791E+05                                10.327181                            7.004705      -0.176045       1.949008                    0.999149      27.022277      76.453483       0.617690       0.423666      -1.064088      -0.006823       0.005189      -0.007320       0.011272      -0.011484       0.014909       0.006600      -0.008496       0.056871      -0.027300       0.002412       0.024889             14.175818       8.270601       2.998857       5.241535       9.074691       3.317342      25.182163          -0.000002
          133              C       2.638636       1.425887      19.125383      -0.151822      36.374712 0.47208239E+03  0.11315521E+05                                 9.537685                            7.230669       0.149223       2.006600                    0.999674      30.252117      87.460084       0.615289       0.415308      -1.066236      -0.006367      -0.018548      -0.018862       0.027209       0.040256       0.006188      -0.009362      -0.030693      -0.027853      -0.041792      -0.006246       0.048039             11.453913       7.701992       2.545160       3.117062       7.903530       0.830105      18.756218          -0.000004
          134              C       2.142441       1.054313      17.875376      -0.104530      33.698103 0.42233637E+03  0.99007509E+04                                 9.172825                            6.919562      -0.021280       1.961896                    0.999710      29.588919      86.166548       0.614563       0.425138      -1.054073      -0.017274       0.001099       0.029841       0.034498      -0.001888      -0.004141      -0.033220       0.004312      -0.004260      -0.035132       0.003256       0.031875             10.948324       7.520494       2.931467       3.712274       8.859554       1.684719      16.464925          -0.000002
          135              C       0.658550      11.285140      17.676941      -0.032248      39.042915 0.45123170E+03  0.10657961E+05                                10.121051                            7.101974      -0.120038       1.965926                    0.998967      27.714759      78.658783       0.618645       0.419170      -1.067398      -0.000174       0.018937       0.049367       0.052875      -0.007241       0.013963      -0.006407      -0.006308      -0.030521      -0.019417       0.000051       0.019366             13.337937       8.021625       3.256845       4.443851       9.750651       3.472040      22.241536          -0.000001
          136              C       0.286725      10.485002      18.801407      -0.106712      35.621740 0.45615572E+03  0.10874531E+05                                 9.531041                            7.194951       0.031431       1.976696                    0.999686      29.859211      86.979583       0.603719       0.425573      -1.056418       0.001831       0.031076       0.012201       0.033436       0.030411       0.008512      -0.008492      -0.032884      -0.034382      -0.034716      -0.005758       0.040474             11.528892       7.719623       2.491783       3.375378       8.060271       1.415468      18.806783          -0.000006
          137              C       0.740143      10.849737      20.073013      -0.148273      34.765212 0.42976092E+03  0.10103493E+05                                 9.332393                            6.938716       0.050880       1.981296                    0.999701      29.905238      86.781633       0.620153       0.420110      -1.058814      -0.008784      -0.003570      -0.028567       0.030099       0.003192      -0.003650      -0.031337      -0.009252       0.024185      -0.027230      -0.009178       0.036408             11.377888       7.879283       2.970728       4.449881       8.560730       2.607140      17.693650          -0.000006
          138              C       0.259265      10.821242      16.298693       0.639589      23.621544 0.24221650E+03  0.50053025E+04                                 7.788012                            5.609997      -0.273269       1.967033                    0.999046      22.507547      64.176381       0.608312       0.487251      -1.005737      -0.049820      -0.028460      -0.044083       0.072355       0.048143      -0.063601      -0.024426       0.134971      -0.164371      -0.079754      -0.054964       0.134718              9.853781       5.701108       0.230249       3.373948       8.886742       2.212047      14.973492           0.000000
          139              O       9.004305       3.236912      14.431241      -0.635686      37.587893 0.52875598E+03  0.12592954E+05                                 8.765658                            6.958929       0.752357       2.282848                    0.998316      27.822511      71.573911       0.748812       0.343448      -1.157643       0.018596       0.030799       0.117105       0.122507       0.004115       0.029251      -0.018637      -0.019940      -0.287713      -0.104262       0.044091       0.060171             10.396764       7.578248      -3.664001      -0.393005      14.655729      -2.883655       8.956314           0.000003
          140              O       9.781479       1.250016      13.959316      -0.714986      48.044383 0.69132052E+03  0.17738067E+05                                10.582019                            8.170317      -0.125919       1.966195                    0.995788      30.670745      83.921074       0.659249       0.362101      -1.133924      -0.031265      -0.025974       0.094608       0.102970       0.045238       0.013525       0.075416       0.042725      -0.090370      -0.097554       0.005002       0.092552             13.103057      10.913382      -4.623873      -5.189055      13.186464       4.224753      15.209326           0.000004
          141              O       5.854408       9.595959      24.368395      -0.724581      38.609520 0.59108365E+03  0.14554370E+05                                 9.012886                            7.407068       0.396516       2.128154                    0.999149      30.134838      80.244817       0.714639       0.348077      -1.147486      -0.142856       0.066485      -0.069706       0.172300       0.045080       0.060902      -0.025591       0.001324      -0.219841      -0.112380       0.025333       0.087047             10.539134       6.055011       0.343052      -0.526950      13.703348      -5.538941      11.859044          -0.000000
          142              O       0.039789       3.522432      12.847538      -0.696983      36.345198 0.55541772E+03  0.13426913E+05                                 8.550758                            7.144114       0.584988       2.208181                    0.998982      28.939560      75.652969       0.735261       0.344594      -1.153638       0.087286       0.008144       0.029022       0.092344      -0.057556      -0.021740      -0.005351       0.038404       0.209233      -0.097305       0.021640       0.075665              9.726879      15.339876      -0.336578       0.749448       8.405039       0.061218       5.435723           0.000003
          143              O       6.396546       0.245740      25.025526      -0.620046      40.891955 0.61500012E+03  0.15301674E+05                                 9.532758                            7.739053       0.156651       2.090257                    0.995404      28.640521      76.786267       0.674079       0.365201      -1.133236      -0.000442      -0.001889      -0.052995       0.053030      -0.012780       0.035312       0.070861       0.087244      -0.119346      -0.110118       0.034400       0.075719             11.273514       8.135237      -1.449615      -3.565510       8.672476       3.073198      17.012829           0.000002
          144              O       1.216962       1.626378      13.043544      -0.643966      45.488160 0.65235781E+03  0.16443036E+05                                10.211761                            7.942276       0.175358       2.090601                    0.995569      28.966374      77.713580       0.670154       0.362606      -1.137273       0.034475       0.050679      -0.009606       0.062041      -0.041913      -0.017381       0.009816      -0.116993       0.245785      -0.113871       0.027165       0.086706             12.587289       9.008519       3.495811      -0.081885      21.281241       0.699432       7.472107           0.000003
          145              O       7.229777       8.161068       0.932241      -0.635686      37.587890 0.52875593E+03  0.12592953E+05                                 8.765657                            6.958929       0.752357       2.282848                    0.998316      27.822511      71.573908       0.748812       0.343448      -1.157643      -0.018596      -0.030799       0.117105       0.122507       0.004115      -0.029251       0.018637      -0.019940      -0.287713      -0.104262       0.044091       0.060171             10.396763       7.578247      -3.664001       0.393005      14.655728       2.883655       8.956313           0.000003
          146              O       6.452603      10.147964       0.460316      -0.714986      48.044382 0.69132052E+03  0.17738067E+05                                10.582019                            8.170317      -0.125919       1.966195                    0.995788      30.670745      83.921074       0.659249       0.362101      -1.133924       0.031265       0.025974       0.094608       0.102970       0.045238      -0.013525      -0.075416       0.042725      -0.090370      -0.097554       0.005002       0.092552             13.103057      10.913382      -4.623873       5.189054      13.186464      -4.224753      15.209325           0.000004
          147              O      10.379674       1.802021      10.869395      -0.724581      38.609530 0.59108370E+03  0.14554371E+05                                 9.012887                            7.407068       0.396516       2.128154                    0.999149      30.134839      80.244821       0.714639       0.348077      -1.147486       0.142857      -0.066485      -0.069706       0.172300       0.045080      -0.060902       0.025591       0.001324      -0.219841      -0.112380       0.025333       0.087047             10.539138       6.055012       0.343054       0.526951      13.703353       5.538945      11.859048          -0.000000
          148              O       4.802493       7.875548      26.346538      -0.696983      36.345195 0.55541768E+03  0.13426912E+05                                 8.550758                            7.144113       0.584988       2.208181                    0.998982      28.939560      75.652967       0.735261       0.344594      -1.153638      -0.087286      -0.008144       0.029022       0.092344      -0.057556       0.021740       0.005351       0.038404       0.209233      -0.097305       0.021640       0.075665              9.726879      15.339875      -0.336578      -0.749448       8.405038      -0.061218       5.435723           0.000003
          149              O       9.837536      11.152240      11.526526      -0.620046      40.891960 0.61500012E+03  0.15301674E+05                                 9.532759                            7.739053       0.156650       2.090257                    0.995404      28.640521      76.786266       0.674079       0.365201      -1.133236       0.000442       0.001889      -0.052995       0.053030      -0.012780      -0.035312      -0.070861       0.087244      -0.119346      -0.110118       0.034400       0.075719             11.273516       8.135238      -1.449615       3.565512       8.672475      -3.073198      17.012835           0.000002
          150              O       3.625320       9.771602      26.542544      -0.643966      45.488158 0.65235778E+03  0.16443035E+05                                10.211761                            7.942275       0.175358       2.090601                    0.995569      28.966374      77.713577       0.670154       0.362606      -1.137273      -0.034475      -0.050679      -0.009606       0.062041      -0.041913       0.017381      -0.009816      -0.116993       0.245785      -0.113871       0.027165       0.086706             12.587288       9.008519       3.495811       0.081885      21.281239      -0.699432       7.472107           0.000003
          151              O       1.533877       8.161068      12.566759      -0.635686      37.587888 0.52875590E+03  0.12592952E+05                                 8.765657                            6.958928       0.752357       2.282848                    0.998316      27.822510      71.573905       0.748812       0.343448      -1.157643      -0.018596      -0.030799      -0.117105       0.122507       0.004115       0.029251      -0.018637      -0.019940      -0.287713      -0.104262       0.044091       0.060171             10.396762       7.578247      -3.664001      -0.393005      14.655727      -2.883655       8.956313           0.000003
          152              O       0.756703      10.147964      13.038684      -0.714986      48.044381 0.69132050E+03  0.17738066E+05                                10.582019                            8.170317      -0.125919       1.966195                    0.995788      30.670745      83.921073       0.659249       0.362101      -1.133924       0.031265       0.025974      -0.094608       0.102970       0.045238       0.013525       0.075416       0.042725      -0.090370      -0.097554       0.005002       0.092552             13.103056      10.913382      -4.623873      -5.189054      13.186463       4.224752      15.209324           0.000004
          153              O       4.683774       1.802021       2.629605      -0.724581      38.609529 0.59108368E+03  0.14554371E+05                                 9.012887                            7.407068       0.396516       2.128154                    0.999149      30.134838      80.244818       0.714639       0.348077      -1.147486       0.142856      -0.066485       0.069706       0.172300       0.045080       0.060902      -0.025591       0.001324      -0.219841      -0.112380       0.025333       0.087047             10.539137       6.055012       0.343054      -0.526951      13.703352      -5.538945      11.859048          -0.000000
          154              O      10.498393       7.875548      14.150462      -0.696983      36.345194 0.55541766E+03  0.13426911E+05                                 8.550758                            7.144113       0.584988       2.208181                    0.998982      28.939559      75.652964       0.735261       0.344594      -1.153638      -0.087286      -0.008144      -0.029022       0.092344      -0.057556      -0.021740      -0.005351       0.038404       0.209233      -0.097305       0.021640       0.075665              9.726878      15.339875      -0.336578       0.749448       8.405038       0.061218       5.435723           0.000003
          155              O       4.141636      11.152240       1.972474      -0.620046      40.891959 0.61500010E+03  0.15301673E+05                                 9.532759                            7.739053       0.156651       2.090257                    0.995404      28.640521      76.786264       0.674079       0.365201      -1.133236       0.000442       0.001889       0.052995       0.053030      -0.012780       0.035312       0.070861       0.087244      -0.119346      -0.110118       0.034400       0.075719             11.273515       8.135238      -1.449615      -3.565512       8.672474       3.073198      17.012833           0.000002
          156              O       9.321220       9.771602      13.954456      -0.643966      45.488159 0.65235779E+03  0.16443035E+05                                10.211761                            7.942275       0.175358       2.090601                    0.995569      28.966374      77.713578       0.670154       0.362606      -1.137273      -0.034475      -0.050679       0.009606       0.062041      -0.041913      -0.017381       0.009816      -0.116993       0.245785      -0.113871       0.027165       0.086706             12.587288       9.008519       3.495811      -0.081885      21.281239       0.699432       7.472107           0.000003
          157              O       3.308405       3.236912      26.065759      -0.635686      37.587888 0.52875590E+03  0.12592952E+05                                 8.765657                            6.958928       0.752357       2.282848                    0.998316      27.822510      71.573905       0.748812       0.343448      -1.157643       0.018596       0.030799      -0.117105       0.122507       0.004115      -0.029251       0.018637      -0.019940      -0.287713      -0.104262       0.044091       0.060171             10.396762       7.578247      -3.664001       0.393005      14.655727       2.883654       8.956313           0.000003
          158              O       4.085579       1.250016      26.537684      -0.714986      48.044381 0.69132050E+03  0.17738066E+05                                10.582019                            8.170317      -0.125919       1.966195                    0.995788      30.670745      83.921073       0.659249       0.362101      -1.133924      -0.031265      -0.025974      -0.094608       0.102970       0.045238      -0.013525      -0.075416       0.042725      -0.090370      -0.097554       0.005002       0.092552             13.103057      10.913382      -4.623873       5.189054      13.186463      -4.224753      15.209325           0.000004
          159              O       0.158508       9.595959      16.128605      -0.724581      38.609516 0.59108357E+03  0.14554367E+05                                 9.012885                            7.407067       0.396516       2.128154                    0.999149      30.134837      80.244812       0.714639       0.348077      -1.147486      -0.142857       0.066485       0.069706       0.172300       0.045080      -0.060902       0.025591       0.001324      -0.219841      -0.112380       0.025333       0.087047             10.539133       6.055011       0.343052       0.526950      13.703347       5.538940      11.859042          -0.000000
          160              O       5.735689       3.522432       0.651462      -0.696983      36.345194 0.55541765E+03  0.13426911E+05                                 8.550757                            7.144113       0.584988       2.208181                    0.998982      28.939559      75.652964       0.735261       0.344594      -1.153638       0.087286       0.008144      -0.029022       0.092344      -0.057556       0.021740       0.005351       0.038404       0.209233      -0.097305       0.021640       0.075665              9.726879      15.339875      -0.336578      -0.749448       8.405038      -0.061218       5.435723           0.000003
          161              O       0.700646       0.245740      15.471474      -0.620046      40.891955 0.61500011E+03  0.15301674E+05                                 9.532758                            7.739053       0.156650       2.090257                    0.995404      28.640521      76.786266       0.674079       0.365201      -1.133236      -0.000442      -0.001889       0.052995       0.053030      -0.012780      -0.035312      -0.070861       0.087244      -0.119346      -0.110118       0.034400       0.075719             11.273514       8.135237      -1.449615       3.565510       8.672475      -3.073198      17.012829           0.000002
          162              O       6.912862       1.626378       0.455456      -0.643966      45.488163 0.65235785E+03  0.16443037E+05                                10.211761                            7.942276       0.175358       2.090600                    0.995569      28.966375      77.713582       0.670154       0.362606      -1.137273       0.034475       0.050679       0.009606       0.062041      -0.041913       0.017381      -0.009816      -0.116993       0.245785      -0.113871       0.027165       0.086706             12.587289       9.008520       3.495812       0.081885      21.281241      -0.699433       7.472107           0.000003

******************************************************
Auxiliary information for the entire system
The total spin magnetic moment of the unit cell is   -0.000049
The total net atomic charge of the unit cell is   0.000003
Accuracy of reproducing the electrostatic potential in the unit cell:
  The inner radius (bohr) =    5.0000
  The outer radius (bohr) =   12.0000
  Valid grid points have density less than (e/(bohr^3)) =    0.0001
  The number of valid grid points were=       272650
  The rms potential error without charges in kcal/mol is=      5.40053
  The rms potential error with partial charges in kcal/mol is=      1.79707
  The RRMSE value at monopole order=      0.33276
  The rms potential error with partial charges and cloud penetration in kcal/mol is=      1.81058
  The RRMSE value at monopole order with cloud penetration is=      0.33526
  The rms potential error with partial charges and atomic dipoles in kcal/mol is=      0.53599
  The RRMSE value at dipole order=      0.09925
  The rms potential error with partial charges, atomic dipoles and cloud penetration in kcal/mol is=      0.52763
  The RRMSE value at dipole order with cloud penetration=      0.09770

******************************************************
The electron densities and ab initio electrostatic potential were computed in VASP using the PBE functional and
projector augmented wave method. See the main text of the journal article for a description of computational details.
The atomic charges, dipoles, and quadrupoles were computed with the DDEC6 method as described in
(a) T. A. Manz and N. Gabaldon Limas, RSC Adv. 6 (2016) 47771-47801 DOI: 10.1039/c6ra04656h
(b) N. Gabaldon Limas and T. A. Manz, RSC Adv. 8 (2018) 2678-2707 DOI: 10.1039/c7ra11829e.
For each atom in the material, the electron cloud parameters were fit to the spherically averaged atom-in-material
electron density using radial positions for which this density was between 10^-4 and 10^-2 electrons per cubic bohr.
The polarizabilities, dispersion coefficients, and quantum Drude oscillator (QDO) parameters were fit using the MCLF method.
The magnetic structure of the system was optimized in VASP from the default ferromagnetic initial guess using spin polarization.
The atomic spin moments (ASMs) were computed on this optimized magnetic structure using the DDEC6 partition as inputs
to the method of T. A. Manz and D. S. Sholl, J. Chem. Theory Comput. 7 (2011) 4146-4164 DOI: 10.1021/ct200539n.
The RMSE and RRMSE were computed using a uniform grid with Ewald summation.
