# Supplementary material for: A collection of forcefield precursors for metal–organic frameworks
Source: RSC Adv. 2019 Nov 13;9(63):36492–507. doi: 10.1039/c9ra07327b (PMC9075174; doi:10.1039/c9ra07327b)
Supplement: RA-009-C9RA07327B-s4483 [file RA-009-C9RA07327B-s4483.xyz]

  332
jmolscript: load "" {1 1 1} spacegroup "x,y,z" unitcell [{     13.026000     0.000000     0.000000 }, {     -5.032754    13.746698     0.000000 }, {      0.000000     0.000000    25.778000 }]
Cu    -0.531063     9.324385    16.549476     0.345612
Cu    -1.243260     9.490720    13.456116     0.335258
Cu     1.663999    12.301920    20.944625     0.302096
Cu    -3.371707    10.398002    15.649824     0.268165
Cu     2.011309     4.422313     3.660476     0.345617
Cu     2.723506     4.255978     0.567116     0.335248
Cu    -0.183753     1.444778     8.055625     0.302101
Cu     4.851953     3.348696     2.760824     0.268195
Cu     8.524309     4.422313     9.228524     0.345620
Cu     9.236506     4.255978    12.321884     0.335257
Cu     6.329247     1.444778     4.833375     0.302108
Cu    11.364953     3.348696    10.128176     0.268158
Cu     5.981937     9.324385    22.117524     0.345619
Cu     5.269740     9.490720    25.210884     0.335268
Cu     8.176999    12.301920    17.722375     0.302098
Cu     3.141293    10.398002    23.017176     0.268121
H      1.499040    10.019968    19.851638     0.076174
H     -2.145285     6.115906    11.556277     0.088356
H     -0.751170    11.483992    18.098734     0.101192
H      2.185241     7.882357    19.207188     0.056546
H      3.453084     7.148283    17.554818     0.062784
H      0.260884     6.559924    17.425928     0.054103
H     -0.491189     7.148283    10.324089     0.060802
H     -0.387630     8.993090     9.042922     0.054045
H      1.085285     9.008211    12.004815     0.052006
H     -1.237836    13.478637    18.518915     0.075853
H      3.225861     1.136852    20.256352     0.053543
H      6.500094     1.077741    19.163365     0.059337
H      1.737293     6.704265    15.858626     0.120532
H      1.695464     8.426726    15.482267     0.113440
H      3.168437     7.498824    15.201287     0.126774
H      3.907783     9.393119    18.310113     0.112648
H      4.464082     9.097565    16.662899     0.130134
H      2.991908    10.026842    16.943879     0.125455
H      1.053839     4.579025    18.714828     0.128784
H      2.381427     5.343342    17.843532     0.128681
H      2.195214     5.610027    19.578391     0.126619
H     -0.942275     5.928951    19.361856     0.128782
H      0.055933     7.009441    20.333686     0.113631
H     -0.986235     7.667908    19.070564     0.118417
H      0.479963    10.590456    10.726226     0.121500
H     -0.825271    11.273667     9.756973     0.120343
H     -1.138014    10.740295    11.409343     0.123796
H     -2.699359     9.789024     8.968166     0.122983
H     -2.588551     8.041818     9.182124     0.118052
H     -2.981846     9.076945    10.556091     0.133000
H      0.652878     6.794993    13.061713     0.122759
H      1.362587     6.012806    11.649078     0.119427
H      2.358485     7.035560    12.685354     0.123837
H      1.781910     9.108562     9.674483     0.112774
H      3.027491     8.385486    10.690137     0.136205
H      2.031592     7.362731     9.656439     0.116945
H     -2.783935    12.638714    20.282130     0.118387
H     -2.672355    13.330173    21.900989     0.143347
H     -1.514315    12.102593    21.382851     0.124198
H      5.772829     1.146475    21.810766     0.171565
H     -0.237854    13.426400    21.779832     0.104069
H      4.087176     1.200087    22.326326     0.141070
H      1.502419    13.244944    17.299616     0.118630
H      6.585829     1.160221    16.714455     0.130248
H      5.086061     0.236443    16.621654     0.137621
H      5.427257     3.011902    18.062645     0.123798
H      4.474346     2.533516    19.470123     0.120167
H      3.940516     2.088123    17.848687     0.130460
H     -0.018794     3.726730     6.962638     0.076175
H      3.625531     7.630792    24.445277     0.088366
H      2.231416     2.262706     5.209734     0.101191
H     -0.704995     5.864341     6.318188     0.056547
H     -1.972838     6.598415     4.665818     0.062785
H      1.219362     7.186774     4.536928     0.054107
H      1.971435     6.598415    23.213089     0.060813
H      1.867876     4.753608    21.931922     0.054058
H      0.394961     4.738487    24.893815     0.052002
H      2.718082     0.268061     5.629915     0.075851
H     -1.745615    12.609846     7.367352     0.053547
H      8.006152    12.668957     6.274365     0.059338
H     -0.257047     7.042433     2.969626     0.120538
H     -0.215218     5.319972     2.593267     0.113443
H     -1.688191     6.247874     2.312287     0.126780
H     10.598463     4.353579     5.421113     0.112647
H     10.042164     4.649133     3.773899     0.130136
H     11.514338     3.719856     4.054879     0.125456
H      0.426407     9.167673     5.825828     0.128787
H     -0.901181     8.403356     4.954532     0.128683
H     -0.714968     8.136671     6.689391     0.126625
H      2.422521     7.817747     6.472856     0.128788
H      1.424313     6.737257     7.444686     0.113641
H      2.466481     6.078790     6.181564     0.118417
H      1.000283     3.156242    23.615226     0.121507
H      2.305517     2.473031    22.645973     0.120358
H      2.618260     3.006403    24.298343     0.123796
H      4.179605     3.957674    21.857166     0.122995
H      4.068797     5.704880    22.071124     0.118065
H      4.462092     4.669753    23.445091     0.133004
H      0.827368     6.951705     0.172713     0.122754
H      0.117659     7.733892    24.538078     0.119441
H     -0.878239     6.711138    25.574354     0.123834
H     -0.301664     4.638136    22.563483     0.112781
H     -1.547245     5.361212    23.579137     0.136208
H     -0.551346     6.383967    22.545439     0.116958
H      4.264181     1.107984     7.393130     0.118387
H      4.152601     0.416525     9.011989     0.143358
H      2.994561     1.644105     8.493851     0.124200
H     -4.292583    12.600223     8.921766     0.171572
H      1.718100     0.320298     8.890832     0.104070
H     -2.606930    12.546611     9.437326     0.141083
H     -0.022173     0.501754     4.410616     0.118628
H      7.920417    12.586477     3.825455     0.130250
H     -3.605815    13.510255     3.732654     0.137615
H     -3.947011    10.734796     5.173645     0.123800
H     -2.994100    11.213182     6.581123     0.120168
H     -2.460270    11.658575     4.959687     0.130458
H      6.494206     3.726730     5.926362     0.076170
H     10.138531     7.630792    14.221723     0.088361
H      8.744416     2.262706     7.679266     0.101195
H      5.808005     5.864341     6.570812     0.056544
H      4.540162     6.598415     8.223182     0.062786
H      7.732362     7.186774     8.352072     0.054110
H      8.484435     6.598415    15.453911     0.060809
H      8.380876     4.753608    16.735078     0.054054
H      6.907961     4.738487    13.773185     0.052002
H      9.231082     0.268061     7.259085     0.075855
H      4.767385    12.609846     5.521648     0.053547
H      1.493152    12.668957     6.614635     0.059337
H      6.255953     7.042433     9.919374     0.120542
H      6.297782     5.319972    10.295733     0.113446
H      4.824809     6.247874    10.576713     0.126785
H      4.085463     4.353579     7.467887     0.112647
H      3.529164     4.649133     9.115101     0.130141
H      5.001338     3.719856     8.834121     0.125459
H      6.939407     9.167673     7.063172     0.128790
H      5.611819     8.403356     7.934468     0.128685
H      5.798032     8.136671     6.199609     0.126623
H      8.935521     7.817747     6.416144     0.128786
H      7.937313     6.737257     5.444314     0.113635
H      8.979481     6.078790     6.707436     0.118417
H      7.513283     3.156242    15.051774     0.121504
H      8.818517     2.473031    16.021027     0.120353
H      9.131260     3.006403    14.368657     0.123795
H     10.692605     3.957674    16.809834     0.122991
H     10.581797     5.704880    16.595876     0.118060
H     10.975092     4.669753    15.221909     0.133001
H      7.340368     6.951705    12.716287     0.122753
H      6.630659     7.733892    14.128922     0.119437
H      5.634761     6.711138    13.092646     0.123834
H      6.211336     4.638136    16.103517     0.112779
H      4.965755     5.361212    15.087863     0.136208
H      5.961654     6.383967    16.121561     0.116954
H     10.777181     1.107984     5.495870     0.118388
H     10.665601     0.416525     3.877011     0.143354
H      9.507561     1.644105     4.395149     0.124197
H      2.220417    12.600223     3.967234     0.171574
H      8.231100     0.320298     3.998168     0.104068
H      3.906070    12.546611     3.451674     0.141083
H      6.490827     0.501754     8.478384     0.118629
H      1.407417    12.586477     9.063545     0.130255
H      2.907185    13.510255     9.156346     0.137623
H      2.565989    10.734796     7.715355     0.123801
H      3.518900    11.213182     6.307877     0.120167
H      4.052730    11.658575     7.929313     0.130461
H      8.012040    10.019968    18.815362     0.076173
H      4.367715     6.115906     1.332723     0.088353
H      5.761830    11.483992    20.568266     0.101195
H      8.698241     7.882357    19.459812     0.056546
H      9.966084     7.148283    21.112182     0.062784
H      6.773884     6.559924    21.241072     0.054102
H      6.021811     7.148283     2.564911     0.060803
H      6.125370     8.993090     3.846078     0.054048
H      7.598285     9.008211     0.884185     0.052009
H      5.275164    13.478637    20.148085     0.075855
H      9.738861     1.136852    18.410648     0.053545
H     -0.012906     1.077741    19.503635     0.059337
H      8.250293     6.704265    22.808374     0.120528
H      8.208464     8.426726    23.184733     0.113438
H      9.681437     7.498824    23.465713     0.126771
H     -2.605217     9.393119    20.356887     0.112648
H     -2.048918     9.097565    22.004101     0.130136
H     -3.521092    10.026842    21.723121     0.125456
H      7.566839     4.579025    19.952172     0.128783
H      8.894427     5.343342    20.823468     0.128679
H      8.708214     5.610027    19.088609     0.126619
H      5.570725     5.928951    19.305144     0.128781
H      6.568933     7.009441    18.333314     0.113631
H      5.526765     7.667908    19.596436     0.118417
H      6.992963    10.590456     2.162774     0.121501
H      5.687729    11.273667     3.132027     0.120346
H      5.374986    10.740295     1.479657     0.123800
H      3.813641     9.789024     3.920834     0.122989
H      3.924449     8.041818     3.706876     0.118055
H      3.531154     9.076945     2.332909     0.133006
H      7.165878     6.794993    25.605287     0.122764
H      7.875587     6.012806     1.239922     0.119430
H      8.871485     7.035560     0.203646     0.123841
H      8.294910     9.108562     3.214517     0.112776
H      9.540491     8.385486     2.198863     0.136207
H      8.544592     7.362731     3.232561     0.116947
H      3.729065    12.638714    18.384870     0.118389
H      3.840645    13.330173    16.766011     0.143351
H      4.998685    12.102593    17.284149     0.124198
H     12.285829     1.146475    16.856234     0.171569
H      6.275146    13.426400    16.887168     0.104069
H     10.600176     1.200087    16.340674     0.141075
H      8.015419    13.244944    21.367384     0.118629
H      0.072829     1.160221    21.952545     0.130246
H     11.599061     0.236443    22.045346     0.137621
H     -1.085743     3.011902    20.604355     0.123797
H     10.987346     2.533516    19.196877     0.120168
H     10.453516     2.088123    20.818313     0.130461
C      0.851470    10.127192    18.995808     0.039497
C     -2.121334     6.900842    12.298684     0.077050
C      0.055169    11.405635    18.812784     0.088382
C      1.647918     7.912599    18.271446     0.048897
C      2.786539     7.944217    17.255793     0.076462
C      0.766382     6.687769    18.371981     0.069233
C     -0.440860     8.039069    10.932450     0.042510
C     -0.921725     9.131931     9.970930     0.071864
C      1.024950     8.109177    11.406765     0.063692
C     -0.447395    13.621603    19.240699     0.028548
C      3.834174     0.290055    20.537333     0.077298
C      5.599731     0.936150    18.583360     0.072934
C      3.594774     9.202040    17.294460    -0.406084
C      2.311829     7.618420    15.848314    -0.423556
C      1.669408     5.462938    18.645227    -0.413915
C     -0.356903     6.834858    19.351545    -0.413008
C     -0.576060    10.539593    10.507113    -0.417835
C     -2.407074     9.001338     9.646128    -0.410462
C      1.373542     6.900842    12.262595    -0.408395
C      2.040445     8.249393    10.272533    -0.410808
C     -2.106494    12.948015    21.063204    -0.407342
C      4.783207     0.750570    21.635475    -0.481906
C      5.976241     0.416525    17.204237    -0.416149
C      4.801387     2.237962    18.482826    -0.415409
C      0.628776     3.619506     6.106808     0.039492
C      3.601580     6.845856    25.187684     0.077052
C      1.425077     2.341063     5.923784     0.088380
C     -0.167672     5.834099     5.382446     0.048897
C     -1.306293     5.802481     4.366793     0.076462
C      0.713864     7.058929     5.482981     0.069232
C      1.921106     5.707629    23.821450     0.042508
C      2.401971     4.614767    22.859930     0.071863
C      0.455296     5.637521    24.295765     0.063693
C      1.927641     0.125095     6.351699     0.028548
C     -2.353928    13.456643     7.648333     0.077297
C     -4.119485    12.810548     5.694360     0.072933
C     10.911472     4.544658     4.405460    -0.406084
C     -0.831583     6.128278     2.959314    -0.423556
C     -0.189162     8.283760     5.756227    -0.413915
C      1.837149     6.911840     6.462545    -0.413009
C      2.056306     3.207105    23.396113    -0.417837
C      3.887320     4.745360    22.535128    -0.410462
C      0.106704     6.845856    25.151595    -0.408397
C     -0.560199     5.497305    23.161533    -0.410807
C      3.586740     0.798683     8.174204    -0.407342
C     -3.302961    12.996128     8.746475    -0.481901
C     -4.495995    13.330173     4.315237    -0.416147
C     -3.321141    11.508736     5.593826    -0.415408
C      7.141776     3.619506     6.782192     0.039487
C     10.114580     6.845856    13.479316     0.077055
C      7.938077     2.341063     6.965216     0.088386
C      6.345328     5.834099     7.506554     0.048898
C      5.206707     5.802481     8.522207     0.076462
C      7.226864     7.058929     7.406019     0.069232
C      8.434106     5.707629    14.845550     0.042508
C      8.914971     4.614767    15.807070     0.071863
C      6.968296     5.637521    14.371235     0.063693
C      8.440641     0.125095     6.537301     0.028547
C      4.159072    13.456643     5.240667     0.077299
C      2.393515    12.810548     7.194640     0.072933
C      4.398472     4.544658     8.483540    -0.406085
C      5.681417     6.128278     9.929686    -0.423556
C      6.323838     8.283760     7.132773    -0.413915
C      8.350149     6.911840     6.426455    -0.413009
C      8.569306     3.207105    15.270887    -0.417837
C     10.400320     4.745360    16.131872    -0.410463
C      6.619704     6.845856    13.515405    -0.408397
C      5.952801     5.497305    15.505467    -0.410808
C     10.099740     0.798683     4.714796    -0.407341
C      3.210039    12.996128     4.142525    -0.481904
C      2.017005    13.330173     8.573763    -0.416148
C      3.191859    11.508736     7.295174    -0.415409
C      7.364470    10.127192    19.671192     0.039492
C      4.391666     6.900842     0.590316     0.077045
C      6.568169    11.405635    19.854216     0.088387
C      8.160918     7.912599    20.395554     0.048898
C      9.299539     7.944217    21.411207     0.076463
C      7.279382     6.687769    20.295019     0.069233
C      6.072140     8.039069     1.956550     0.042509
C      5.591275     9.131931     2.918070     0.071864
C      7.537950     8.109177     1.482235     0.063691
C      6.065605    13.621603    19.426301     0.028548
C     10.347174     0.290055    18.129667     0.077298
C     12.112731     0.936150    20.083640     0.072935
C     -2.918226     9.202040    21.372540    -0.406085
C      8.824829     7.618420    22.818686    -0.423556
C      8.182408     5.462938    20.021773    -0.413915
C      6.156097     6.834858    19.315455    -0.413008
C      5.936940    10.539593     2.381887    -0.417835
C      4.105926     9.001338     3.242872    -0.410462
C      7.886542     6.900842     0.626405    -0.408397
C      8.553445     8.249393     2.616467    -0.410807
C      4.406506    12.948015    17.603796    -0.407342
C     11.296207     0.750570    17.031525    -0.481905
C     12.489241     0.416525    21.462763    -0.416149
C     11.314387     2.237962    20.184174    -0.415409
N      0.772306     9.162174    18.103889    -0.191041
N     -1.358157     7.957963    12.187838    -0.207537
N      0.407967    12.377527    19.562924    -0.195137
N      0.707940     4.584524     5.214889    -0.191042
N      2.838403     5.788735    25.076838    -0.207546
N      1.072279     1.369171     6.673924    -0.195139
N      7.220940     4.584524     7.674111    -0.191039
N      9.351403     5.788735    13.590162    -0.207538
N      7.585279     1.369171     6.215076    -0.195142
N      7.285306     9.162174    20.563111    -0.191038
N      5.154843     7.957963     0.701162    -0.207543
N      6.920967    12.377527    19.104076    -0.195139
Cl     3.488380    12.580978    22.035034    -0.378970
Cl     0.092943    10.619324    14.786261    -0.412427
Cl    -3.500457    10.454364    13.363315    -0.456353
Cl    -2.647523     8.619180    16.879434    -0.445137
Cl    11.017866     1.165720     9.146034    -0.378939
Cl     1.387303     3.127374     1.897261    -0.412409
Cl     4.980703     3.292334     0.474315    -0.456289
Cl     4.127769     5.127518     3.990434    -0.445118
Cl     4.504866     1.165720     3.742966    -0.378911
Cl     7.900303     3.127374    10.991739    -0.412419
Cl    11.493703     3.292334    12.414685    -0.456321
Cl    10.640769     5.127518     8.898566    -0.445135
Cl    -3.024620    12.580978    16.631966    -0.378950
Cl     6.605943    10.619324    23.880739    -0.412431
Cl     3.012543    10.454364    25.303685    -0.456379
Cl     3.865477     8.619180    21.787566    -0.445151

The following XYZ coordinates are in angstroms. Other properties are in atomic units.
The sperically averaged electron density of each atom fit to a function of the form exp(a - br)
eigen_1, eigen_2 and eigen_3 are the three eigenvalues of traceless quadrupole moment tensor
  atom number  atomic symbol              X              Y              Z     net charge C6 coefficient C8 coefficient C10 coefficient fluctuating dipole atomic polarizability isotropic forcefield polarizability              a              b squared Pearson coefficient          <r^3>          <r^4>         wp_QDO          m_QDO          q_QDO       dipole_x       dipole_y       dipole_z         dipole            Qxy            Qxz            Qyz     Q(x^2-y^2)  Q(3z^2 - R^2)        eigen_1        eigen_2        eigen_3 static polarizability      alpha(xx)      alpha(xy)      alpha(xz)      alpha(yy)      alpha(yz)      alpha(zz) atomic spin moment
            1             Cu      -0.531063       9.324385      16.549476       0.345612      90.211037 0.21789215E+04  0.72521138E+05                                18.210883                           16.808052       0.498408       1.939763                    0.999270      55.280540     157.826948       0.378494       0.486211      -1.082006      -0.023568      -0.007626      -0.034340       0.042343      -0.013206      -0.044464       0.003355      -0.076483      -0.179360      -0.085524       0.014122       0.071402             19.546761      22.899054       0.488778       6.353058      12.442472      -0.698820      23.298758          -0.000006
            2             Cu      -1.243260       9.490720      13.456116       0.335258      98.381149 0.22453685E+04  0.75221740E+05                                19.230797                           17.035008       0.533194       1.946454                    0.999257      55.575812     158.675716       0.377244       0.484650      -1.083945      -0.033664       0.095949      -0.002755       0.101720       0.033870      -0.013682       0.001674      -0.006099       0.018343      -0.039861       0.006409       0.033452             21.514378      16.074188       1.615862       2.250354      18.578648       9.321716      29.890297          -0.000001
            3             Cu       1.663999      12.301920      20.944625       0.302096     105.543976 0.22115792E+04  0.74068635E+05                                20.239020                           17.046654       0.331675       1.878731                    0.999863      56.915690     164.349142       0.371165       0.492728      -1.075698       0.008099       0.040097       0.072930       0.083620      -0.012345       0.017131       0.019776      -0.009056       0.047256      -0.034185       0.004168       0.030018             22.629881      31.294675      -4.137338      12.257596      15.241960      -1.139082      21.353008          -0.000007
            4             Cu      -3.371707      10.398002      15.649824       0.268165     108.948869 0.27953466E+04  0.99909959E+05                                21.406666                           19.605187       0.063348       1.767313                    0.999994      61.682417     187.927201       0.332350       0.515629      -1.056695       0.024279       0.034357      -0.032124       0.052932       0.043630       0.035194      -0.054836      -0.091552      -0.088279      -0.096408       0.004351       0.092057             22.924303      17.099661      -4.245787      -1.998382      22.335648       5.573550      29.337599          -0.000061
            5             Cu       2.011309       4.422313       3.660476       0.345617      90.210826 0.21789150E+04  0.72520871E+05                                18.210866                           16.808037       0.498406       1.939763                    0.999270      55.280436     157.826630       0.378493       0.486211      -1.082005       0.023562       0.007631      -0.034343       0.042342      -0.013203       0.044463      -0.003362      -0.076485      -0.179372      -0.085525       0.014121       0.071404             19.546744      22.899027       0.488794      -6.353065      12.442462       0.698798      23.298743           0.000019
            6             Cu       2.723506       4.255978       0.567116       0.335248      98.382588 0.22454100E+04  0.75223464E+05                                19.230941                           17.035129       0.533217       1.946456                    0.999257      55.576376     158.677589       0.377244       0.484648      -1.083947       0.033659      -0.095951      -0.002762       0.101721       0.033872       0.013678      -0.001678      -0.006084       0.018330      -0.039860       0.006408       0.033452             21.514542      16.074298       1.615884      -2.250370      18.578796      -9.321798      29.890531          -0.000018
            7             Cu      -0.183753       1.444778       8.055625       0.302101     105.544970 0.22116027E+04  0.74069575E+05                                20.239052                           17.046670       0.331730       1.878743                    0.999863      56.916213     164.350508       0.371168       0.492723      -1.075701      -0.008102      -0.040104       0.072927       0.083620      -0.012340      -0.017140      -0.019774      -0.009050       0.047267      -0.034187       0.004164       0.030022             22.629922      31.294766      -4.137305     -12.257640      15.241954       1.139060      21.353045           0.000031
            8             Cu       4.851953       3.348696       2.760824       0.268195     108.948953 0.27953483E+04  0.99909979E+05                                21.406602                           19.605130       0.063401       1.767327                    0.999994      61.682605     187.927403       0.332352       0.515626      -1.056697      -0.024292      -0.034351      -0.032123       0.052934       0.043637      -0.035185       0.054829      -0.091538      -0.088312      -0.096401       0.004346       0.092055             22.924232      17.099607      -4.245766       1.998385      22.335607      -5.573563      29.337482          -0.000166
            9             Cu       8.524309       4.422313       9.228524       0.345620      90.209828 0.21788839E+04  0.72519587E+05                                18.210761                           16.807942       0.498390       1.939762                    0.999270      55.280012     157.825190       0.378494       0.486213      -1.082004       0.023568       0.007631       0.034343       0.042345      -0.013210      -0.044459       0.003366      -0.076498      -0.179357      -0.085521       0.014109       0.071411             19.546629      22.898893       0.488795       6.353031      12.442390      -0.698794      23.298605           0.000027
           10             Cu       9.236506       4.255978      12.321884       0.335257      98.380536 0.22453524E+04  0.75221083E+05                                19.230761                           17.034982       0.533170       1.946449                    0.999257      55.575542     158.674945       0.377243       0.484652      -1.083944       0.033659      -0.095946       0.002759       0.101717       0.033875      -0.013685       0.001667      -0.006094       0.018349      -0.039865       0.006406       0.033460             21.514332      16.074149       1.615866       2.250339      18.578620       9.321693      29.890227           0.000010
           11             Cu       6.329247       1.444778       4.833375       0.302108     105.545655 0.22116210E+04  0.74070312E+05                                20.239077                           17.046691       0.331772       1.878753                    0.999863      56.916581     164.351509       0.371169       0.492721      -1.075703      -0.008101      -0.040111      -0.072921       0.083618      -0.012337       0.017146       0.019774      -0.009041       0.047258      -0.034187       0.004164       0.030023             22.629948      31.294815      -4.137318      12.257639      15.241983      -1.139050      21.353047           0.000036
           12             Cu      11.364953       3.348696      10.128176       0.268158     108.949652 0.27953738E+04  0.99911190E+05                                21.406785                           19.605298       0.063351       1.767313                    0.999994      61.682613     187.928142       0.332348       0.515630      -1.056694      -0.024283      -0.034351       0.032125       0.052931       0.043634       0.035191      -0.054832      -0.091553      -0.088305      -0.096407       0.004347       0.092060             22.924428      17.099756      -4.245812      -1.998401      22.335796       5.573611      29.337731           0.000017
           13             Cu       5.981937       9.324385      22.117524       0.345619      90.210129 0.21788939E+04  0.72519987E+05                                18.210772                           16.807955       0.498408       1.939765                    0.999270      55.280196     157.825696       0.378494       0.486211      -1.082005      -0.023570      -0.007624       0.034340       0.042343      -0.013210       0.044461      -0.003354      -0.076484      -0.179354      -0.085520       0.014118       0.071402             19.546635      22.898929       0.488770      -6.353023      12.442398       0.698817      23.298576           0.000008
           14             Cu       5.269740       9.490720      25.210884       0.335268      98.379511 0.22453217E+04  0.75219798E+05                                19.230628                           17.034865       0.533167       1.946450                    0.999257      55.575210     158.673716       0.377244       0.484652      -1.083944      -0.033664       0.095944       0.002749       0.101715       0.033870       0.013687      -0.001668      -0.006105       0.018349      -0.039862       0.006407       0.033455             21.514178      16.074065       1.615830      -2.250318      18.578512      -9.321641      29.889958          -0.000017
           15             Cu       8.176999      12.301920      17.722375       0.302098     105.544771 0.22116014E+04  0.74069533E+05                                20.239057                           17.046691       0.331705       1.878737                    0.999863      56.916104     164.350300       0.371166       0.492725      -1.075700       0.008102       0.040103      -0.072928       0.083620      -0.012340      -0.017138      -0.019773      -0.009051       0.047254      -0.034184       0.004166       0.030018             22.629913      31.294719      -4.137323     -12.257602      15.241986       1.139064      21.353035          -0.000006
           16             Cu       3.141293      10.398002      23.017176       0.268121     108.951223 0.27954216E+04  0.99913422E+05                                21.407073                           19.605532       0.063318       1.767301                    0.999994      61.682953     187.930258       0.332344       0.515634      -1.056692       0.024282       0.034361       0.032125       0.052937       0.043624      -0.035199       0.054841      -0.091575      -0.088248      -0.096414       0.004350       0.092063             22.924761      17.099966      -4.245887       1.998430      22.336081      -5.573696      29.338235           0.000058
           17              H       1.499040      10.019968      19.851638       0.076174       1.877848 0.17714629E+02  0.21355262E+03                                 2.509383                            2.441266      -1.874341       1.925134                    0.993471       5.255799      16.661038       0.402721       1.261622      -0.706767       0.028695      -0.017844       0.033295       0.047438      -0.006223       0.003980      -0.006491      -0.000408      -0.003503      -0.007067      -0.004232       0.011299              2.516056       2.472626      -0.150993       0.575052       2.373171       0.059188       2.702371          -0.000010
           18              H      -2.145285       6.115906      11.556277       0.088356       1.589190 0.13823744E+02  0.15801673E+03                                 2.320748                            2.213738      -1.911581       1.918270                    0.992900       5.176898      16.447485       0.403061       1.329408      -0.691453       0.004709      -0.034210      -0.035720       0.049684      -0.000920      -0.004979       0.006656      -0.005451       0.015418      -0.007804      -0.003275       0.011079              2.365183       1.945768       0.244711      -0.076622       2.523444       0.560571       2.626337           0.000003
           19              H      -0.751170      11.483992      18.098734       0.101192       1.433885 0.12426129E+02  0.13826481E+03                                 2.179693                            2.113097      -1.788682       1.994908                    0.991577       4.805780      15.049464       0.408504       1.347517      -0.689323      -0.041659       0.008259      -0.032512       0.053485       0.000046       0.006588      -0.002797       0.005302       0.006882      -0.006361      -0.002463       0.008824              2.197491       2.365798      -0.030680       0.485952       2.104010       0.151127       2.122665          -0.000007
           20              H       2.185241       7.882357      19.207188       0.056546       1.374121 0.12293661E+02  0.13538992E+03                                 2.068867                            2.060672      -1.492719       2.115401                    0.990747       4.658230      14.155999       0.429371       1.295293      -0.701490       0.027279      -0.015141       0.034421       0.046457      -0.002644       0.004334      -0.003321       0.004062       0.003788      -0.004566      -0.002864       0.007430              2.086586       2.064955       0.008664       0.278350       1.912550      -0.089659       2.282254          -0.000008
           21              H       3.453084       7.148283      17.554818       0.062784       1.260594 0.10525080E+02  0.11079683E+03                                 1.923850                            1.885368      -1.035368       2.340287                    0.992564       4.161662      12.112594       0.459416       1.266480      -0.709910       0.032790      -0.028761       0.007879       0.044322      -0.006147       0.003742      -0.001449       0.000582      -0.005637      -0.005984      -0.002463       0.008447              1.961673       2.160402      -0.378178       0.107240       2.046585      -0.192927       1.678031          -0.000009
           22              H       0.260884       6.559924      17.425928       0.054103       1.474017 0.13005917E+02  0.14384173E+03                                 2.104084                            2.070559      -1.193459       2.254074                    0.992206       4.367699      12.880238       0.448019       1.236134      -0.716759      -0.029265      -0.007637      -0.031931       0.043981       0.002429       0.004833       0.004190      -0.000071       0.009773      -0.004643      -0.003892       0.008535              2.130621       2.125626       0.131360       0.324301       1.751223       0.060712       2.515013          -0.000010
           23              H      -0.491189       7.148283      10.324089       0.060802       1.436785 0.12968435E+02  0.14415965E+03                                 2.107769                            2.099514      -1.363241       2.180673                    0.990396       4.519311      13.617557       0.432283       1.274622      -0.707162       0.003987      -0.032619      -0.031781       0.045715      -0.000592      -0.001708       0.004956      -0.000890       0.011199      -0.004506      -0.002569       0.007075              2.122717       1.961187       0.051258       0.006961       2.232554       0.304213       2.174409           0.000007
           24              H      -0.387630       8.993090       9.042922       0.054045       1.366887 0.11607983E+02  0.12473163E+03                                 1.996908                            1.953442      -1.000639       2.342494                    0.993999       4.231578      12.283720       0.462393       1.232751      -0.717544       0.016891      -0.001427      -0.038897       0.042431      -0.002004      -0.005982      -0.000086      -0.002888       0.008782      -0.007082       0.000268       0.006813              2.033087       1.961359      -0.082613      -0.369221       1.660289       0.090983       2.477612           0.000009
           25              H       1.085285       9.008211      12.004815       0.052006       1.811900 0.17115461E+02  0.20160523E+03                                 2.369476                            2.340355      -1.319832       2.188653                    0.992035       4.559751      13.624425       0.433298       1.200069      -0.726157       0.009819       0.037302       0.022865       0.044840       0.005283       0.006331       0.004994      -0.003375      -0.018184      -0.009949      -0.002032       0.011981              2.378891       2.051579      -0.093315       0.026252       2.575199       0.380494       2.509896           0.000004
           26              H      -1.237836      13.478637      18.518915       0.075853       1.339827 0.11948592E+02  0.13115640E+03                                 2.062355                            2.054580      -1.625213       2.065987                    0.990032       4.669907      14.345971       0.421185       1.324832      -0.694888      -0.038965       0.008017      -0.028202       0.048764      -0.003349       0.004883      -0.003069       0.002658       0.000358      -0.004229      -0.003617       0.007845              2.068981       2.228573       0.114458       0.230401       1.953544       0.082297       2.024827          -0.000006
           27              H       3.225861       1.136852      20.256352       0.053543       1.457402 0.12520990E+02  0.13663866E+03                                 2.063319                            2.013327      -0.974997       2.353209                    0.995194       4.201532      12.152778       0.462327       1.214008      -0.722799      -0.022865       0.037353      -0.002528       0.043869      -0.006190       0.000023      -0.000561      -0.003052      -0.014468      -0.004947      -0.003855       0.008802              2.104679       2.082277      -0.385901      -0.041318       2.473372      -0.168183       1.758387          -0.000013
           28              H       6.500094       1.077741      19.163365       0.059337       1.524265 0.13759372E+02  0.15355285E+03                                 2.115669                            2.105467      -1.030538       2.328636                    0.994251       4.252528      12.390617       0.454273       1.208174      -0.724530       0.042092       0.011720       0.014338       0.045985       0.002934       0.002376       0.002489       0.011071      -0.010786      -0.006175      -0.002585       0.008761              2.111170       2.537627       0.080631       0.275152       1.881151       0.029401       1.914733          -0.000016
           29              H       1.737293       6.704265      15.858626       0.120532       1.576663 0.14028520E+02  0.15672087E+03                                 2.143531                            2.109276      -1.282452       2.223911                    0.998355       4.042810      11.640589       0.461004       1.189285      -0.730154      -0.013207      -0.022819       0.005630       0.026960       0.011657       0.003614       0.001384      -0.018170      -0.012638      -0.013450      -0.003813       0.017262              2.141604       2.067740       0.464701      -0.027555       2.297941       0.003939       2.059130          -0.000013
           30              H       1.695464       8.426726      15.482267       0.113440       1.578085 0.14051930E+02  0.15966418E+03                                 2.239619                            2.177675      -1.608684       2.051213                    0.995437       4.732025      14.502922       0.425945       1.265557      -0.707116      -0.007902       0.025615      -0.005915       0.027451      -0.000471       0.002722      -0.004321      -0.005881       0.013674      -0.006005      -0.001843       0.007849              2.255723       2.293901      -0.538141       0.363235       2.241782      -0.242729       2.231485          -0.000004
           31              H       3.168437       7.498824      15.201287       0.126774       1.397044 0.11245446E+02  0.11934336E+03                                 2.006501                            1.906445      -1.130772       2.301625                    0.998618       3.881540      11.034490       0.476191       1.212002      -0.723844       0.022155       0.003152      -0.008044       0.023780       0.000397      -0.005342      -0.000435       0.010617       0.000932      -0.005496      -0.003124       0.008620              2.067917       2.389161      -0.213237      -0.540651       1.547648       0.189318       2.266941          -0.000005
           32              H       3.907783       9.393119      18.310113       0.112648       1.340228 0.11441877E+02  0.12365481E+03                                 2.036332                            1.990546      -1.383610       2.175577                    0.996310       4.349723      13.055515       0.436429       1.298610      -0.701680       0.002913      -0.003424       0.026899       0.027273       0.004017       0.005677       0.003174      -0.002199       0.020850      -0.008238      -0.002588       0.010826              2.052005       1.963758       0.145519       0.402504       1.816404       0.215069       2.375854          -0.000011
           33              H       4.464082       9.097565      16.662899       0.130134       1.472740 0.12286013E+02  0.13253300E+03                                 2.045620                            1.972098      -1.044840       2.342990                    0.999350       3.772309      10.609116       0.478317       1.187073      -0.731844       0.014139      -0.009147      -0.018139       0.024751       0.000017      -0.005960       0.001459       0.005190      -0.000012      -0.005302      -0.002176       0.007478              2.075906       2.545344      -0.053824      -0.499199       1.738839       0.113993       1.943535          -0.000012
           34              H       2.991908      10.026842      16.943879       0.125455       1.464745 0.12850464E+02  0.14193627E+03                                 2.122841                            2.083436      -1.322540       2.220110                    0.996995       4.120914      12.211943       0.437783       1.266698      -0.711189      -0.022411       0.013796      -0.014091       0.029852      -0.005032       0.004313      -0.004292      -0.014152      -0.014594      -0.009083      -0.003723       0.012805              2.130879       2.102814      -0.356905       0.159151       2.554582      -0.171013       1.735239          -0.000008
           35              H       1.053839       4.579025      18.714828       0.128784       1.324600 0.10468244E+02  0.10795543E+03                                 1.859257                            1.780600      -0.979016       2.366422                    0.999505       3.613491       9.776386       0.522932       1.135769      -0.743659      -0.022674      -0.015073      -0.002413       0.027333       0.006078       0.002995      -0.000506      -0.002797      -0.022685      -0.008792      -0.001352       0.010144              1.906867       1.842068       0.441430      -0.049335       2.392165      -0.125865       1.486368          -0.000021
           36              H       2.381427       5.343342      17.843532       0.128681       1.440834 0.12056754E+02  0.12932341E+03                                 1.995875                            1.935862      -1.148446       2.286899                    0.998593       3.818538      10.674811       0.489903       1.165600      -0.735905       0.013503       0.002807      -0.025702       0.029169      -0.005072      -0.009519       0.000834       0.007288       0.019982      -0.010694      -0.003474       0.014168              2.022870       2.144859      -0.106181      -0.519454       1.836749      -0.020207       2.087002          -0.000019
           37              H       2.195214       5.610027      19.578391       0.126619       1.210389 0.99111454E+01  0.10283606E+03                                 1.877810                            1.833666      -1.132609       2.301857                    0.998572       3.964204      11.475898       0.464020       1.272178      -0.708713       0.008846       0.010665       0.021845       0.025869      -0.003425       0.009699       0.003993       0.001233       0.014817      -0.011760      -0.000177       0.011938              1.902057       1.803678      -0.034746       0.407507       1.608951      -0.098907       2.293541          -0.000013
           38              H      -0.942275       5.928951      19.361856       0.128782       1.228130 0.98333451E+01  0.10154336E+03                                 1.881756                            1.816329      -1.032675       2.352675                    0.999132       3.848643      11.013660       0.471451       1.258111      -0.712678      -0.008901      -0.021647      -0.008321       0.024841       0.006476      -0.002595       0.003229      -0.002049      -0.013015      -0.008451      -0.000325       0.008775              1.921257       2.020687       0.466271      -0.061230       2.184480      -0.050300       1.558605          -0.000015
           39              H       0.055933       7.009441      20.333686       0.113631       1.356891 0.11535528E+02  0.12392852E+03                                 2.001688                            1.958337      -1.140453       2.285059                    0.998657       4.109116      11.980430       0.457303       1.246719      -0.714548       0.020097       0.004811       0.013648       0.024765      -0.000663       0.004835       0.004263       0.007851       0.011501      -0.008074      -0.000382       0.008456              2.021765       1.827498      -0.003380       0.221454       1.619148      -0.032797       2.618649          -0.000012
           40              H      -0.986235       7.667908      19.070564       0.118417       1.362740 0.11523762E+02  0.12554839E+03                                 2.093279                            2.021430      -1.619605       2.054853                    0.995197       4.643730      14.284491       0.422800       1.329702      -0.693173      -0.014625       0.020331      -0.013555       0.028477      -0.009093       0.000663       0.001582       0.006145      -0.010787      -0.008385      -0.003021       0.011406              2.135692       2.349577      -0.511082       0.041116       2.298647      -0.196213       1.758851          -0.000010
           41              H       0.479963      10.590456      10.726226       0.121500       1.559664 0.13485779E+02  0.14895897E+03                                 2.110458                            2.050944      -1.356695       2.191942                    0.997964       4.023877      11.465221       0.474081       1.169669      -0.734279       0.027854      -0.006157       0.008939       0.029894       0.001098       0.007917       0.007004       0.018048      -0.032406      -0.016387      -0.000778       0.017165              2.125273       2.652427      -0.005114       0.149154       1.963350      -0.131604       1.760041           0.000009
           42              H      -0.825271      11.273667       9.756973       0.120343       1.299665 0.97686956E+01  0.10048599E+03                                 1.939515                            1.791792      -1.037920       2.339415                    0.998764       3.881086      11.004845       0.483134       1.232452      -0.717953      -0.010138       0.009796      -0.019805       0.024310      -0.001330       0.004035      -0.004644      -0.014254       0.023960      -0.011948       0.000389       0.011559              2.057460       1.662569      -0.235451       0.224135       2.427181      -0.761961       2.082629           0.000008
           43              H      -1.138014      10.740295      11.409343       0.123796       1.674101 0.14812923E+02  0.16942757E+03                                 2.295270                            2.211080      -1.556345       2.097692                    0.996223       4.436644      13.352887       0.432677       1.237654      -0.715757      -0.019706       0.002967       0.019374       0.027793       0.001971      -0.002345       0.007515      -0.004584      -0.006647      -0.008674       0.000051       0.008623              2.333973       2.045612      -0.091976      -0.513998       1.982539       0.040191       2.973769           0.000006
           44              H      -2.699359       9.789024       8.968166       0.122983       1.291107 0.10042967E+02  0.10356759E+03                                 1.898589                            1.796143      -0.983782       2.364466                    0.999425       3.787758      10.600082       0.493053       1.204623      -0.725252       0.000274       0.022132      -0.009845       0.024225      -0.000904       0.002367      -0.008432      -0.001626      -0.010663      -0.009651       0.000606       0.009045              1.967755       1.658189      -0.233024       0.310673       2.227499      -0.574195       2.017579           0.000012
           45              H      -2.588551       8.041818       9.182124       0.118052       1.317696 0.10865539E+02  0.11577912E+03                                 2.003262                            1.929783      -1.368756       2.181256                    0.997294       4.277606      12.698623       0.447229       1.285277      -0.704341       0.002867      -0.027388      -0.008981       0.028965       0.001104       0.003285       0.009255      -0.006825      -0.013655      -0.010573      -0.001117       0.011690              2.040564       1.798839       0.296951       0.234925       2.389052       0.437758       1.933800           0.000008
           46              H      -2.981846       9.076945      10.556091       0.133000       1.478808 0.12944993E+02  0.14294085E+03                                 2.116427                            2.074360      -1.357792       2.194539                    0.996893       4.094068      12.047444       0.444994       1.246516      -0.715558      -0.006552       0.004837       0.029094       0.030212       0.002488      -0.006425       0.002445       0.009626       0.003052      -0.008176      -0.001132       0.009308              2.132465       2.057006       0.014642      -0.397955       1.729108      -0.060888       2.611280           0.000009
           47              H       0.652878       6.794993      13.061713       0.122759       1.590453 0.13744022E+02  0.15454759E+03                                 2.242348                            2.151716      -1.437675       2.155870                    0.997343       4.307466      12.925634       0.431192       1.263244      -0.710897      -0.020895       0.000551       0.017480       0.027248       0.004308      -0.007838      -0.007116       0.004377       0.019889      -0.008898      -0.005991       0.014889              2.299298       2.452663       0.058831      -0.544245       1.672895      -0.135422       2.772336          -0.000003
           48              H       1.362587       6.012806      11.649078       0.119427       1.709911 0.15545138E+02  0.17833496E+03                                 2.280554                            2.235605      -1.245886       2.240597                    0.998266       4.122528      12.063246       0.442830       1.205665      -0.727023      -0.003788      -0.015030      -0.016087       0.022339      -0.002899       0.002349       0.000527      -0.013286       0.006265      -0.008823       0.002619       0.006204              2.274372       1.935436      -0.100673      -0.066316       2.554433       0.517940       2.333247           0.000009
           49              H       2.358485       7.035560      12.685354       0.123837       1.381059 0.11018001E+02  0.11601333E+03                                 1.969081                            1.869306      -1.076576       2.323474                    0.998992       3.834861      10.761587       0.489116       1.189294      -0.729284       0.018340       0.012753       0.008714       0.023978       0.004999       0.006096      -0.002113      -0.003590      -0.014250      -0.010212       0.002184       0.008028              2.034275       2.583869      -0.016075       0.500841       1.464537      -0.002112       2.054418          -0.000001
           50              H       1.781910       9.108562       9.674483       0.112774       1.398356 0.11581671E+02  0.12389553E+03                                 1.987373                            1.916451      -1.350115       2.181788                    0.998364       4.141749      11.844763       0.481467       1.189201      -0.726847      -0.014821       0.021501      -0.004587       0.026514      -0.004691       0.001853      -0.006456      -0.009189      -0.005063      -0.006219      -0.004724       0.010943              2.023606       1.824506      -0.214951       0.010653       2.254781      -0.511365       1.991532           0.000009
           51              H       3.027491       8.385486      10.690137       0.136205       1.425392 0.11596647E+02  0.12224893E+03                                 1.941110                            1.868404      -0.990698       2.368896                    0.999251       3.558971       9.620767       0.514699       1.128860      -0.747496       0.018890       0.005031       0.019104       0.027333       0.004846       0.003314       0.005292       0.013985       0.006051      -0.010924       0.000470       0.010454              1.979259       2.660330      -0.014935       0.212553       1.543203      -0.010234       1.734242           0.000012
           52              H       2.031592       7.362731       9.656439       0.116945       1.338434 0.11197612E+02  0.11969574E+03                                 2.000548                            1.941317      -1.206225       2.258286                    0.998054       4.135028      12.120874       0.453998       1.262115      -0.710643      -0.004557      -0.022042      -0.004857       0.023026       0.000600      -0.004938       0.006915      -0.004732      -0.006348      -0.009331       0.000637       0.008693              2.037390       1.769503      -0.197022      -0.176280       2.115945       0.534444       2.226722           0.000007
           53              H      -2.783935      12.638714      20.282130       0.118387       1.314570 0.11085813E+02  0.11936168E+03                                 2.041085                            1.982861      -1.496260       2.130829                    0.995302       4.412179      13.400143       0.427721       1.329990      -0.694594      -0.011769      -0.003777      -0.021027       0.024391       0.004363       0.003305       0.000901       0.001053      -0.004767      -0.004680      -0.001724       0.006404              2.064442       2.423689       0.305859       0.409906       1.844645       0.229714       1.924991          -0.000009
           54              H      -2.672355      13.330173      21.900989       0.143347       1.446704 0.12093007E+02  0.13010933E+03                                 2.039618                            1.971971      -1.168358       2.302372                    0.997043       3.696472      10.427623       0.472100       1.205863      -0.728003      -0.010190       0.014653       0.023393       0.029424       0.000198      -0.009946       0.001849      -0.002864       0.022480      -0.010770      -0.002331       0.013101              2.062924       2.250776      -0.191828      -0.489609       1.853939       0.289841       2.084056          -0.000006
           55              H      -1.514315      12.102593      21.382851       0.124198       1.637163 0.14630916E+02  0.16668135E+03                                 2.273844                            2.211451      -1.414405       2.166692                    0.995703       4.261637      12.763622       0.428920       1.253471      -0.714121       0.016024      -0.018090       0.007369       0.025264      -0.003207      -0.000651      -0.006627      -0.013090      -0.007020      -0.007691      -0.003718       0.011408              2.305163       2.247242      -0.289622       0.064585       2.892159      -0.230436       1.776089          -0.000008
           56              H       5.772829       1.146475      21.810766       0.171565       1.562303 0.12794605E+02  0.13989334E+03                                 2.162170                            2.043661      -1.150624       2.308834                    0.998828       3.715604      10.635958       0.457629       1.224114      -0.723818       0.027785       0.007756       0.031704       0.042863       0.009183       0.014303       0.010240       0.016177       0.009481      -0.015458      -0.009226       0.024684              2.196725       2.755911       0.455581       0.148644       2.076131       0.173918       1.758134          -0.000019
           57              H      -0.237854      13.426400      21.779832       0.104069       1.989753 0.18386391E+02  0.22028106E+03                                 2.440167                            2.344257      -1.701993       1.965750                    0.998431       5.020115      15.081230       0.456121       1.120844      -0.739359      -0.020971      -0.020557      -0.023174       0.037409       0.005211      -0.004262      -0.000387       0.000539      -0.010529      -0.006593      -0.001414       0.008007              2.502973       2.304866      -0.037097       0.165438       3.208738       0.082314       1.995314          -0.000004
           58              H       4.087176       1.200087      22.326326       0.141070       1.366147 0.10762293E+02  0.11339473E+03                                 2.010491                            1.887918      -1.238889       2.259259                    0.997479       3.851683      11.045132       0.468086       1.241917      -0.716743      -0.021064       0.013348       0.009138       0.026559       0.002686      -0.000965       0.008150       0.009526       0.004010      -0.011368       0.004397       0.006971              2.099400       1.999527      -0.452086      -0.449727       2.200486       0.622224       2.098187          -0.000006
           59              H       1.502419      13.244944      17.299616       0.118630       1.430084 0.12012754E+02  0.13086157E+03                                 2.098007                            2.016671      -1.443187       2.154100                    0.996891       4.260820      12.664097       0.442872       1.269576      -0.708638       0.011345      -0.022626       0.006991       0.026258      -0.009173       0.000301       0.003100      -0.014749      -0.002553      -0.011593      -0.001130       0.012723              2.145291       2.211021      -0.514207      -0.035084       2.607660      -0.080134       1.617192          -0.000007
           60              H       6.585829       1.160221      16.714455       0.130248       1.279638 0.98371499E+01  0.10077146E+03                                 1.877233                            1.769198      -1.091767       2.323759                    0.998847       3.727562      10.346581       0.501098       1.193204      -0.728062       0.009907       0.021285      -0.005556       0.024126       0.005458      -0.002617       0.001299      -0.005644       0.010725      -0.008627       0.004065       0.004562              1.948254       1.951503       0.474252      -0.392134       2.144352      -0.442350       1.748908          -0.000009
           61              H       5.086061       0.236443      16.621654       0.137621       1.570968 0.13899839E+02  0.15512616E+03                                 2.166873                            2.124439      -1.229452       2.265056                    0.997137       3.899302      11.269135       0.450734       1.217615      -0.724933      -0.025442      -0.003835      -0.011991       0.028387       0.001740       0.006389       0.003981       0.011874       0.008114      -0.008703      -0.002253       0.010956              2.162634       2.472191       0.217145       0.403342       1.888297       0.116342       2.127413          -0.000012
           62              H       5.427257       3.011902      18.062645       0.123798       1.309794 0.10069089E+02  0.10396447E+03                                 1.917602                            1.797079      -1.046628       2.330996                    0.999444       3.839324      10.771287       0.493215       1.202750      -0.725116       0.019975       0.008949      -0.010504       0.024278       0.003383      -0.004085      -0.003694       0.003944      -0.020639      -0.008833      -0.000344       0.009176              2.009917       1.854459       0.498662      -0.316060       2.473619      -0.405899       1.701673          -0.000015
           63              H       4.474346       2.533516      19.470123       0.120167       1.345246 0.11083316E+02  0.11776797E+03                                 1.975519                            1.906292      -1.328070       2.202948                    0.998282       4.096987      11.840818       0.468822       1.229533      -0.717750      -0.003420      -0.002559       0.028604       0.028922      -0.006827      -0.004644       0.001112       0.001225       0.031254      -0.012312       0.000033       0.012279              2.009418       1.693778      -0.085772      -0.414281       1.989488       0.217513       2.344989          -0.000013
           64              H       3.940516       2.088123      17.848687       0.130460       1.563873 0.14013448E+02  0.15592523E+03                                 2.117229                            2.099415      -1.175252       2.282725                    0.997988       3.857323      10.949438       0.466715       1.179459      -0.734417      -0.016570      -0.011190      -0.017937       0.026861      -0.000595       0.007366       0.001815       0.004625      -0.004428      -0.007477      -0.001052       0.008529              2.104593       2.389748      -0.009639       0.370627       1.963360      -0.029332       1.960671          -0.000024
           65              H      -0.018794       3.726730       6.962638       0.076175       1.877876 0.17714966E+02  0.21355762E+03                                 2.509401                            2.441283      -1.874342       1.925131                    0.993471       5.255845      16.661200       0.402721       1.261616      -0.706768      -0.028695       0.017844       0.033294       0.047438      -0.006223      -0.003979       0.006492      -0.000409      -0.003501      -0.007068      -0.004231       0.011299              2.516074       2.472644      -0.150995      -0.575057       2.373189      -0.059188       2.702389           0.000012
           66              H       3.625531       7.630792      24.445277       0.088366       1.589144 0.13823253E+02  0.15800987E+03                                 2.320715                            2.213708      -1.911594       1.918271                    0.992900       5.176820      16.447227       0.403061       1.329419      -0.691451      -0.004709       0.034211      -0.035721       0.049684      -0.000920       0.004979      -0.006656      -0.005450       0.015415      -0.007803      -0.003274       0.011078              2.365149       1.945743       0.244705       0.076620       2.523406      -0.560560       2.626298          -0.000003
           67              H       2.231416       2.262706       5.209734       0.101191       1.433909 0.12426384E+02  0.13826827E+03                                 2.179709                            2.113112      -1.788677       1.994907                    0.991578       4.805825      15.049614       0.408504       1.347509      -0.689325       0.041658      -0.008259      -0.032511       0.053485       0.000046      -0.006588       0.002796       0.005302       0.006880      -0.006361      -0.002463       0.008824              2.197508       2.365817      -0.030681      -0.485957       2.104027      -0.151129       2.122679           0.000007
           68              H      -0.704995       5.864341       6.318188       0.056547       1.374127 0.12293727E+02  0.13539079E+03                                 2.068869                            2.060675      -1.492714       2.115402                    0.990747       4.658237      14.156013       0.429372       1.295289      -0.701491      -0.027279       0.015142       0.034421       0.046456      -0.002644      -0.004334       0.003321       0.004062       0.003788      -0.004566      -0.002864       0.007430              2.086589       2.064958       0.008663      -0.278350       1.912553       0.089660       2.282256           0.000008
           69              H      -1.972838       6.598415       4.665818       0.062785       1.260592 0.10525067E+02  0.11079665E+03                                 1.923848                            1.885367      -1.035366       2.340288                    0.992564       4.161659      12.112580       0.459416       1.266479      -0.709910      -0.032790       0.028761       0.007878       0.044322      -0.006147      -0.003742       0.001449       0.000582      -0.005637      -0.005985      -0.002463       0.008447              1.961671       2.160400      -0.378178      -0.107240       2.046583       0.192926       1.678029           0.000007
           70              H       1.219362       7.186774       4.536928       0.054107       1.474011 0.13005845E+02  0.14384070E+03                                 2.104075                            2.070550      -1.193443       2.254081                    0.992206       4.367686      12.880177       0.448021       1.236130      -0.716760       0.029265       0.007637      -0.031931       0.043981       0.002429      -0.004834      -0.004190      -0.000072       0.009775      -0.004644      -0.003892       0.008536              2.130611       2.125618       0.131360      -0.324298       1.751216      -0.060713       2.515000           0.000007
           71              H       1.971435       6.598415      23.213089       0.060813       1.436746 0.12967975E+02  0.14415337E+03                                 2.107739                            2.099484      -1.363248       2.180677                    0.990396       4.519237      13.617314       0.432284       1.274631      -0.707160      -0.003987       0.032620      -0.031782       0.045717      -0.000592       0.001709      -0.004956      -0.000891       0.011200      -0.004505      -0.002570       0.007075              2.122686       1.961159       0.051257      -0.006961       2.232521      -0.304208       2.174378          -0.000007
           72              H       1.867876       4.753608      21.931922       0.054058       1.366853 0.11607607E+02  0.12472661E+03                                 1.996876                            1.953412      -1.000626       2.342505                    0.993999       4.231511      12.283488       0.462395       1.232753      -0.717544      -0.016891       0.001428      -0.038899       0.042432      -0.002004       0.005982       0.000086      -0.002889       0.008782      -0.007082       0.000268       0.006814              2.033055       1.961328      -0.082611       0.369211       1.660266      -0.090982       2.477570          -0.000011
           73              H       0.394961       4.738487      24.893815       0.052002       1.811924 0.17115748E+02  0.20160922E+03                                 2.369484                            2.340363      -1.319818       2.188654                    0.992035       4.559785      13.624496       0.433301       1.200057      -0.726160      -0.009819      -0.037301       0.022864       0.044839       0.005283      -0.006331      -0.004994      -0.003376      -0.018184      -0.009949      -0.002032       0.011981              2.378899       2.051587      -0.093316      -0.026252       2.575206      -0.380495       2.509904          -0.000002
           74              H       2.718082       0.268061       5.629915       0.075851       1.339846 0.11948818E+02  0.13115943E+03                                 2.062369                            2.054594      -1.625206       2.065986                    0.990032       4.669945      14.346093       0.421185       1.324825      -0.694889       0.038965      -0.008017      -0.028201       0.048763      -0.003349      -0.004884       0.003069       0.002658       0.000358      -0.004229      -0.003617       0.007846              2.068995       2.228588       0.114458      -0.230402       1.953558      -0.082297       2.024840           0.000006
           75              H      -1.745615      12.609846       7.367352       0.053547       1.457396 0.12520933E+02  0.13663794E+03                                 2.063317                            2.013325      -0.975007       2.353206                    0.995194       4.201525      12.152768       0.462327       1.214010      -0.722798       0.022865      -0.037355      -0.002527       0.043870      -0.006190      -0.000023       0.000561      -0.003052      -0.014470      -0.004948      -0.003855       0.008802              2.104677       2.082275      -0.385901       0.041319       2.473371       0.168181       1.758385           0.000011
           76              H       8.006152      12.668957       6.274365       0.059338       1.524273 0.13759459E+02  0.15355406E+03                                 2.115674                            2.105472      -1.030542       2.328634                    0.994251       4.252540      12.390658       0.454273       1.208173      -0.724530      -0.042092      -0.011721       0.014337       0.045985       0.002934      -0.002376      -0.002489       0.011071      -0.010787      -0.006175      -0.002585       0.008761              2.111176       2.537636       0.080632      -0.275155       1.881156      -0.029402       1.914737           0.000014
           77              H      -0.257047       7.042433       2.969626       0.120538       1.576635 0.14028217E+02  0.15671673E+03                                 2.143513                            2.109258      -1.282441       2.223920                    0.998355       4.042772      11.640475       0.461004       1.189291      -0.730153       0.013207       0.022819       0.005629       0.026960       0.011657      -0.003614      -0.001384      -0.018170      -0.012638      -0.013450      -0.003813       0.017263              2.141585       2.067723       0.464695       0.027554       2.297921      -0.003939       2.059112           0.000011
           78              H      -0.215218       5.319972       2.593267       0.113443       1.578064 0.14051697E+02  0.15966096E+03                                 2.239606                            2.177663      -1.608672       2.051221                    0.995437       4.731991      14.502821       0.425944       1.265564      -0.707114       0.007902      -0.025615      -0.005916       0.027451      -0.000471      -0.002722       0.004322      -0.005881       0.013674      -0.006005      -0.001844       0.007849              2.255709       2.293888      -0.538136      -0.363232       2.241768       0.242726       2.231471           0.000003
           79              H      -1.688191       6.247874       2.312287       0.126780       1.397014 0.11245159E+02  0.11933980E+03                                 2.006491                            1.906437      -1.130785       2.301628                    0.998618       3.881501      11.034430       0.476185       1.212022      -0.723840      -0.022155      -0.003151      -0.008046       0.023780       0.000397       0.005342       0.000435       0.010616       0.000932      -0.005496      -0.003124       0.008620              2.067906       2.389148      -0.213235       0.540646       1.547641      -0.189316       2.266929           0.000005
           80              H      10.598463       4.353579       5.421113       0.112647       1.340241 0.11442019E+02  0.12365672E+03                                 2.036342                            1.990556      -1.383609       2.175575                    0.996310       4.349751      13.055612       0.436429       1.298607      -0.701681      -0.002912       0.003424       0.026899       0.027272       0.004017      -0.005677      -0.003174      -0.002199       0.020850      -0.008238      -0.002588       0.010826              2.052016       1.963767       0.145520      -0.402506       1.816413      -0.215071       2.375867           0.000010
           81              H      10.042164       4.649133       3.773899       0.130136       1.472764 0.12286284E+02  0.13253685E+03                                 2.045654                            1.972129      -1.044863       2.342980                    0.999350       3.772351      10.609324       0.478309       1.187084      -0.731841      -0.014138       0.009148      -0.018140       0.024751       0.000017       0.005959      -0.001460       0.005189      -0.000012      -0.005301      -0.002176       0.007478              2.075942       2.545393      -0.053826       0.499212       1.738866      -0.113996       1.943566           0.000012
           82              H      11.514338       3.719856       4.054879       0.125456       1.464731 0.12850317E+02  0.14193434E+03                                 2.122836                            2.083431      -1.322541       2.220113                    0.996994       4.120898      12.211912       0.437781       1.266706      -0.711188       0.022411      -0.013796      -0.014092       0.029852      -0.005032      -0.004313       0.004292      -0.014152      -0.014594      -0.009083      -0.003723       0.012805              2.130873       2.102810      -0.356905      -0.159150       2.554574       0.171012       1.735235           0.000009
           83              H       0.426407       9.167673       5.825828       0.128787       1.324582 0.10468060E+02  0.10795311E+03                                 1.859244                            1.780588      -0.979005       2.366431                    0.999505       3.613461       9.776300       0.522932       1.135774      -0.743657       0.022673       0.015073      -0.002412       0.027333       0.006078      -0.002995       0.000507      -0.002797      -0.022684      -0.008792      -0.001352       0.010143              1.906853       1.842055       0.441425       0.049335       2.392146       0.125864       1.486359           0.000016
           84              H      -0.901181       8.403356       4.954532       0.128683       1.440823 0.12056652E+02  0.12932211E+03                                 1.995871                            1.935858      -1.148441       2.286903                    0.998593       3.818524      10.674784       0.489901       1.165606      -0.735904      -0.013504      -0.002807      -0.025703       0.029169      -0.005073       0.009519      -0.000834       0.007288       0.019982      -0.010695      -0.003474       0.014169              2.022866       2.144856      -0.106181       0.519452       1.836746       0.020206       2.086997           0.000014
           85              H      -0.714968       8.136671       6.689391       0.126625       1.210364 0.99108951E+01  0.10283287E+03                                 1.877790                            1.833648      -1.132614       2.301860                    0.998572       3.964158      11.475753       0.464020       1.272185      -0.708712      -0.008846      -0.010663       0.021846       0.025869      -0.003425      -0.009699      -0.003993       0.001232       0.014817      -0.011761      -0.000177       0.011938              1.902036       1.803659      -0.034745      -0.407500       1.608936       0.098905       2.293514           0.000010
           86              H       2.422521       7.817747       6.472856       0.128788       1.228117 0.98332154E+01  0.10154177E+03                                 1.881748                            1.816321      -1.032686       2.352674                    0.999132       3.848624      11.013619       0.471450       1.258117      -0.712677       0.008900       0.021648      -0.008319       0.024841       0.006476       0.002596      -0.003228      -0.002049      -0.013014      -0.008450      -0.000325       0.008775              1.921249       2.020677       0.466267       0.061230       2.184470       0.050300       1.558600           0.000010
           87              H       1.424313       6.737257       7.444686       0.113641       1.356857 0.11535170E+02  0.12392386E+03                                 2.001666                            1.958316      -1.140476       2.285057                    0.998657       4.109064      11.980289       0.457301       1.246731      -0.714546      -0.020097      -0.004810       0.013649       0.024765      -0.000663      -0.004835      -0.004263       0.007850       0.011501      -0.008074      -0.000382       0.008456              2.021742       1.827479      -0.003381      -0.221451       1.619133       0.032798       2.618616           0.000009
           88              H       2.466481       6.078790       6.181564       0.118417       1.362757 0.11523938E+02  0.12555070E+03                                 2.093289                            2.021439      -1.619589       2.054856                    0.995197       4.643757      14.284566       0.422801       1.329694      -0.693174       0.014624      -0.020330      -0.013554       0.028476      -0.009093      -0.000663      -0.001582       0.006145      -0.010787      -0.008385      -0.003021       0.011406              2.135702       2.349589      -0.511085      -0.041116       2.298658       0.196214       1.758859           0.000006
           89              H       1.000283       3.156242      23.615226       0.121507       1.559643 0.13485530E+02  0.14895542E+03                                 2.110430                            2.050918      -1.356699       2.191942                    0.997964       4.023842      11.465060       0.474087       1.169661      -0.734281      -0.027854       0.006157       0.008937       0.029894       0.001099      -0.007917      -0.007004       0.018048      -0.032406      -0.016387      -0.000779       0.017165              2.125244       2.652387      -0.005114      -0.149150       1.963325       0.131601       1.760021          -0.000006
           90              H       2.305517       2.473031      22.645973       0.120358       1.299616 0.97682622E+01  0.10048070E+03                                 1.939491                            1.791772      -1.037962       2.339411                    0.998763       3.881023      11.004724       0.483127       1.232478      -0.717947       0.010138      -0.009798      -0.019806       0.024312      -0.001329      -0.004035       0.004645      -0.014254       0.023961      -0.011948       0.000389       0.011559              2.057433       1.662551      -0.235446      -0.224130       2.427146       0.761945       2.082602          -0.000008
           91              H       2.618260       3.006403      24.298343       0.123796       1.674124 0.14813195E+02  0.16943152E+03                                 2.295292                            2.211100      -1.556307       2.097704                    0.996223       4.436691      13.353077       0.432675       1.237654      -0.715756       0.019705      -0.002967       0.019372       0.027792       0.001971       0.002346      -0.007515      -0.004582      -0.006648      -0.008674       0.000052       0.008622              2.333996       2.045630      -0.091977       0.514004       1.982559      -0.040191       2.973800          -0.000002
           92              H       4.179605       3.957674      21.857166       0.122995       1.291065 0.10042566E+02  0.10356258E+03                                 1.898560                            1.796118      -0.983786       2.364474                    0.999425       3.787692      10.599903       0.493051       1.204637      -0.725249      -0.000273      -0.022132      -0.009847       0.024225      -0.000904      -0.002367       0.008433      -0.001625      -0.010662      -0.009651       0.000607       0.009045              1.967724       1.658166      -0.233019      -0.310665       2.227460       0.574180       2.017546          -0.000013
           93              H       4.068797       5.704880      22.071124       0.118065       1.317648 0.10865063E+02  0.11577305E+03                                 2.003234                            1.929757      -1.368812       2.181244                    0.997294       4.277536      12.698453       0.447226       1.285299      -0.704336      -0.002865       0.027388      -0.008983       0.028966       0.001104      -0.003285      -0.009255      -0.006823      -0.013652      -0.010573      -0.001116       0.011689              2.040535       1.798816       0.296944      -0.234920       2.389014      -0.437748       1.933774          -0.000010
           94              H       4.462092       4.669753      23.445091       0.133004       1.478791 0.12944786E+02  0.14293776E+03                                 2.116394                            2.074330      -1.357732       2.194562                    0.996894       4.094034      12.047246       0.445002       1.246500      -0.715561       0.006552      -0.004835       0.029092       0.030210       0.002488       0.006425      -0.002446       0.009627       0.003054      -0.008177      -0.001132       0.009309              2.132431       2.056975       0.014642       0.397944       1.729085       0.060886       2.611234          -0.000009
           95              H       0.827368       6.951705       0.172713       0.122754       1.590485 0.13744369E+02  0.15455240E+03                                 2.242371                            2.151738      -1.437678       2.155863                    0.997344       4.307520      12.925816       0.431191       1.263238      -0.710898       0.020896      -0.000551       0.017478       0.027247       0.004308       0.007837       0.007116       0.004377       0.019887      -0.008898      -0.005990       0.014888              2.299322       2.452691       0.058834       0.544253       1.672911       0.135427       2.772365           0.000004
           96              H       0.117659       7.733892      24.538078       0.119441       1.709818 0.15544059E+02  0.17831966E+03                                 2.280483                            2.235537      -1.245872       2.240616                    0.998266       4.122400      12.062808       0.442834       1.205676      -0.727021       0.003788       0.015032      -0.016087       0.022341      -0.002899      -0.002349      -0.000527      -0.013287       0.006263      -0.008824       0.002619       0.006205              2.274301       1.935380      -0.100668       0.066313       2.554347      -0.517917       2.333174          -0.000002
           97              H      -0.878239       6.711138      25.574354       0.123834       1.381069 0.11018093E+02  0.11601442E+03                                 1.969081                            1.869307      -1.076566       2.323475                    0.998992       3.834872      10.761589       0.489119       1.189285      -0.729286      -0.018341      -0.012752       0.008712       0.023977       0.004999      -0.006096       0.002113      -0.003590      -0.014250      -0.010212       0.002184       0.008028              2.034275       2.583872      -0.016076      -0.500839       1.464537       0.002114       2.054417           0.000002
           98              H      -0.301664       4.638136      22.563483       0.112781       1.398336 0.11581462E+02  0.12389272E+03                                 1.987354                            1.916433      -1.350111       2.181794                    0.998364       4.141710      11.844623       0.481469       1.189201      -0.726847       0.014820      -0.021500      -0.004588       0.026513      -0.004692      -0.001853       0.006456      -0.009188      -0.005062      -0.006220      -0.004723       0.010943              2.023587       1.824489      -0.214948      -0.010653       2.254756       0.511358       1.991515          -0.000010
           99              H      -1.547245       5.361212      23.579137       0.136208       1.425383 0.11596563E+02  0.12224788E+03                                 1.941108                            1.868401      -0.990697       2.368900                    0.999251       3.558954       9.620731       0.514697       1.128866      -0.747494      -0.018891      -0.005030       0.019102       0.027332       0.004846      -0.003313      -0.005292       0.013985       0.006050      -0.010924       0.000471       0.010453              1.979256       2.660327      -0.014936      -0.212551       1.543201       0.010234       1.734240          -0.000011
          100              H      -0.551346       6.383967      22.545439       0.116958       1.338379 0.11197032E+02  0.11968815E+03                                 2.000507                            1.941279      -1.206239       2.258292                    0.998054       4.134929      12.120567       0.453998       1.262130      -0.710640       0.004556       0.022042      -0.004859       0.023027       0.000600       0.004938      -0.006915      -0.004732      -0.006349      -0.009331       0.000638       0.008693              2.037347       1.769469      -0.197015       0.176272       2.115899      -0.534427       2.226674          -0.000009
          101              H       4.264181       1.107984       7.393130       0.118387       1.314592 0.11086043E+02  0.11936469E+03                                 2.041099                            1.982875      -1.496246       2.130830                    0.995302       4.412218      13.400263       0.427722       1.329980      -0.694595       0.011769       0.003777      -0.021026       0.024390       0.004363      -0.003305      -0.000901       0.001053      -0.004767      -0.004680      -0.001724       0.006404              2.064457       2.423711       0.305862      -0.409910       1.844657      -0.229715       1.925002           0.000009
          102              H       4.152601       0.416525       9.011989       0.143358       1.446659 0.12092536E+02  0.13010303E+03                                 2.039578                            1.971935      -1.168346       2.302385                    0.997043       3.696406      10.427396       0.472103       1.205866      -0.728002       0.010190      -0.014654       0.023394       0.029425       0.000198       0.009946      -0.001849      -0.002864       0.022482      -0.010770      -0.002332       0.013102              2.062884       2.250729      -0.191824       0.489594       1.853907      -0.289834       2.084016           0.000012
          103              H       2.994561       1.644105       8.493851       0.124200       1.637181 0.14631128E+02  0.16668444E+03                                 2.273863                            2.211469      -1.414419       2.166685                    0.995702       4.261664      12.763748       0.428917       1.253473      -0.714121      -0.016023       0.018089       0.007369       0.025264      -0.003207       0.000651       0.006627      -0.013090      -0.007019      -0.007691      -0.003717       0.011408              2.305183       2.247261      -0.289625      -0.064586       2.892185       0.230441       1.776103           0.000013
          104              H      -4.292583      12.600223       8.921766       0.171572       1.562267 0.12794234E+02  0.13988825E+03                                 2.162136                            2.043631      -1.150601       2.308849                    0.998829       3.715553      10.635769       0.457633       1.224114      -0.723818      -0.027784      -0.007757       0.031705       0.042864       0.009183      -0.014304      -0.010240       0.016176       0.009481      -0.015458      -0.009226       0.024684              2.196690       2.755860       0.455571      -0.148641       2.076101      -0.173915       1.758110           0.000022
          105              H       1.718100       0.320298       8.890832       0.104070       1.989765 0.18386521E+02  0.22028274E+03                                 2.440162                            2.344254      -1.701976       1.965754                    0.998431       5.020124      15.081203       0.456125       1.120833      -0.739362       0.020972       0.020556      -0.023174       0.037409       0.005212       0.004263       0.000386       0.000539      -0.010526      -0.006593      -0.001414       0.008007              2.502967       2.304861      -0.037096      -0.165438       3.208729      -0.082313       1.995311           0.000009
          106              H      -2.606930      12.546611       9.437326       0.141083       1.366075 0.10761603E+02  0.11338581E+03                                 2.010437                            1.887871      -1.238877       2.259278                    0.997478       3.851565      11.044764       0.468086       1.241935      -0.716739       0.021063      -0.013349       0.009141       0.026560       0.002686       0.000965      -0.008149       0.009524       0.004014      -0.011368       0.004396       0.006971              2.099341       1.999472      -0.452067       0.449708       2.200423      -0.622197       2.098127           0.000009
          107              H      -0.022173       0.501754       4.410616       0.118628       1.430094 0.12012851E+02  0.13086288E+03                                 2.098015                            2.016678      -1.443181       2.154101                    0.996891       4.260835      12.664146       0.442871       1.269575      -0.708639      -0.011345       0.022626       0.006990       0.026258      -0.009173      -0.000301      -0.003100      -0.014749      -0.002552      -0.011593      -0.001130       0.012723              2.145300       2.211034      -0.514214       0.035082       2.607669       0.080137       1.617196           0.000009
          108              H       7.920417      12.586477       3.825455       0.130250       1.279616 0.98369430E+01  0.10076899E+03                                 1.877228                            1.769193      -1.091769       2.323764                    0.998847       3.727533      10.346541       0.501093       1.193222      -0.728058      -0.009907      -0.021285      -0.005558       0.024127       0.005458       0.002618      -0.001299      -0.005644       0.010726      -0.008627       0.004065       0.004562              1.948249       1.951501       0.474253       0.392133       2.144347       0.442348       1.748900           0.000012
          109              H      -3.605815      13.510255       3.732654       0.137615       1.571051 0.13900849E+02  0.15514096E+03                                 2.166995                            2.124554      -1.229452       2.265054                    0.997137       3.899418      11.269768       0.450708       1.217658      -0.724923       0.025441       0.003834      -0.011992       0.028385       0.001740      -0.006387      -0.003982       0.011874       0.008109      -0.008703      -0.002251       0.010955              2.162756       2.472339       0.217165      -0.403378       1.888395      -0.116352       2.127534           0.000016
          110              H      -3.947011      10.734796       5.173645       0.123800       1.309776 0.10068916E+02  0.10396229E+03                                 1.917590                            1.797068      -1.046627       2.330999                    0.999444       3.839294      10.771200       0.493214       1.202756      -0.725114      -0.019975      -0.008949      -0.010505       0.024279       0.003383       0.004085       0.003695       0.003944      -0.020638      -0.008832      -0.000344       0.009176              2.009904       1.854448       0.498659       0.316057       2.473602       0.405894       1.701661           0.000012
          111              H      -2.994100      11.213182       6.581123       0.120168       1.345238 0.11083232E+02  0.11776688E+03                                 1.975514                            1.906287      -1.328075       2.202947                    0.998282       4.096973      11.840776       0.468822       1.229536      -0.717749       0.003421       0.002559       0.028605       0.028922      -0.006827       0.004644      -0.001111       0.001226       0.031255      -0.012313       0.000033       0.012279              2.009413       1.693773      -0.085772       0.414279       1.989483      -0.217514       2.344983           0.000011
          112              H      -2.460270      11.658575       4.959687       0.130458       1.563900 0.14013792E+02  0.15593033E+03                                 2.117272                            2.099456      -1.175251       2.282724                    0.997988       3.857369      10.949686       0.466705       1.179476      -0.734412       0.016569       0.011189      -0.017937       0.026860      -0.000595      -0.007365      -0.001815       0.004625      -0.004431      -0.007477      -0.001051       0.008528              2.104635       2.389798      -0.009641      -0.370638       1.963399       0.029333       1.960708           0.000021
          113              H       6.494206       3.726730       5.926362       0.076170       1.877944 0.17715758E+02  0.21356920E+03                                 2.509438                            2.441318      -1.874331       1.925126                    0.993472       5.255946      16.661510       0.402724       1.261596      -0.706772      -0.028694       0.017845      -0.033293       0.047436      -0.006223       0.003979      -0.006492      -0.000409      -0.003502      -0.007068      -0.004231       0.011299              2.516112       2.472679      -0.150999       0.575069       2.373226       0.059191       2.702430           0.000012
          114              H      10.138531       7.630792      14.221723       0.088361       1.589173 0.13823567E+02  0.15801430E+03                                 2.320737                            2.213729      -1.911594       1.918267                    0.992900       5.176873      16.447415       0.403060       1.329413      -0.691452      -0.004709       0.034211       0.035720       0.049684      -0.000921      -0.004979       0.006656      -0.005450       0.015417      -0.007803      -0.003275       0.011078              2.365172       1.945760       0.244709      -0.076622       2.523432       0.560568       2.626325          -0.000002
          115              H       8.744416       2.262706       7.679266       0.101195       1.433872 0.12425989E+02  0.13826288E+03                                 2.179682                            2.113087      -1.788683       1.994910                    0.991577       4.805756      15.049380       0.408504       1.347519      -0.689323       0.041659      -0.008258       0.032512       0.053486       0.000047       0.006588      -0.002796       0.005302       0.006881      -0.006361      -0.002463       0.008824              2.197480       2.365786      -0.030680       0.485948       2.104000       0.151125       2.122653           0.000007
          116              H       5.808005       5.864341       6.570812       0.056544       1.374153 0.12294034E+02  0.13539496E+03                                 2.068890                            2.060695      -1.492712       2.115398                    0.990747       4.658294      14.156209       0.429372       1.295282      -0.701492      -0.027278       0.015142      -0.034419       0.046455      -0.002644       0.004334      -0.003322       0.004062       0.003787      -0.004566      -0.002864       0.007430              2.086610       2.064979       0.008663       0.278354       1.912572      -0.089661       2.282280           0.000007
          117              H       4.540162       6.598415       8.223182       0.062786       1.260598 0.10525133E+02  0.11079752E+03                                 1.923854                            1.885372      -1.035372       2.340284                    0.992564       4.161673      12.112633       0.459416       1.266478      -0.709910      -0.032790       0.028761      -0.007878       0.044322      -0.006147       0.003742      -0.001449       0.000582      -0.005638      -0.005984      -0.002463       0.008447              1.961677       2.160407      -0.378180       0.107239       2.046589      -0.192927       1.678034           0.000006
          118              H       7.732362       7.186774       8.352072       0.054110       1.473988 0.13005586E+02  0.14383716E+03                                 2.104058                            2.070534      -1.193442       2.254086                    0.992206       4.367644      12.880037       0.448022       1.236135      -0.716759       0.029266       0.007637       0.031931       0.043982       0.002429       0.004834       0.004190      -0.000072       0.009775      -0.004644      -0.003892       0.008536              2.130594       2.125600       0.131358       0.324295       1.751203       0.060712       2.514978           0.000009
          119              H       8.484435       6.598415      15.453911       0.060809       1.436763 0.12968174E+02  0.14415609E+03                                 2.107752                            2.099497      -1.363249       2.180674                    0.990396       4.519268      13.617417       0.432284       1.274627      -0.707161      -0.003988       0.032619       0.031782       0.045717      -0.000592      -0.001709       0.004956      -0.000891       0.011200      -0.004506      -0.002570       0.007075              2.122699       1.961171       0.051257       0.006961       2.232535       0.304210       2.174391          -0.000006
          120              H       8.380876       4.753608      16.735078       0.054054       1.366857 0.11607658E+02  0.12472730E+03                                 1.996882                            1.953417      -1.000629       2.342503                    0.993999       4.231520      12.283523       0.462394       1.232755      -0.717544      -0.016891       0.001427       0.038899       0.042432      -0.002004      -0.005982      -0.000086      -0.002889       0.008782      -0.007082       0.000268       0.006814              2.033060       1.961334      -0.082612      -0.369213       1.660270       0.090982       2.477577          -0.000012
          121              H       6.907961       4.738487      13.773185       0.052002       1.811918 0.17115669E+02  0.20160811E+03                                 2.369481                            2.340360      -1.319820       2.188655                    0.992035       4.559773      13.624462       0.433301       1.200059      -0.726159      -0.009819      -0.037301      -0.022864       0.044839       0.005283       0.006331       0.004994      -0.003376      -0.018184      -0.009949      -0.002032       0.011981              2.378897       2.051584      -0.093315       0.026252       2.575204       0.380495       2.509901          -0.000002
          122              H       9.231082       0.268061       7.259085       0.075855       1.339828 0.11948611E+02  0.13115666E+03                                 2.062356                            2.054582      -1.625215       2.065985                    0.990032       4.669910      14.345985       0.421185       1.324832      -0.694888       0.038965      -0.008017       0.028202       0.048764      -0.003350       0.004883      -0.003069       0.002657       0.000358      -0.004229      -0.003617       0.007845              2.068982       2.228575       0.114457       0.230401       1.953545       0.082296       2.024828           0.000007
          123              H       4.767385      12.609846       5.521648       0.053547       1.457386 0.12520816E+02  0.13663634E+03                                 2.063308                            2.013317      -0.974997       2.353212                    0.995194       4.201505      12.152695       0.462327       1.214012      -0.722798       0.022866      -0.037354       0.002528       0.043870      -0.006190       0.000024      -0.000561      -0.003052      -0.014470      -0.004947      -0.003855       0.008802              2.104668       2.082267      -0.385899      -0.041318       2.473359      -0.168181       1.758378           0.000011
          124              H       1.493152      12.668957       6.614635       0.059337       1.524286 0.13759614E+02  0.15355616E+03                                 2.115682                            2.105480      -1.030535       2.328633                    0.994251       4.252564      12.390728       0.454274       1.208168      -0.724531      -0.042091      -0.011721      -0.014336       0.045985       0.002934       0.002376       0.002489       0.011071      -0.010787      -0.006175      -0.002585       0.008761              2.111184       2.537645       0.080632       0.275155       1.881163       0.029401       1.914743           0.000013
          125              H       6.255953       7.042433       9.919374       0.120542       1.576622 0.14028065E+02  0.15671463E+03                                 2.143502                            2.109248      -1.282436       2.223924                    0.998355       4.042749      11.640401       0.461005       1.189293      -0.730153       0.013207       0.022819      -0.005629       0.026959       0.011657       0.003614       0.001384      -0.018170      -0.012638      -0.013450      -0.003813       0.017263              2.141575       2.067712       0.464691      -0.027553       2.297909       0.003940       2.059103           0.000011
          126              H       6.297782       5.319972      10.295733       0.113446       1.578056 0.14051603E+02  0.15965964E+03                                 2.239599                            2.177656      -1.608679       2.051220                    0.995437       4.731973      14.502755       0.425944       1.265564      -0.707114       0.007902      -0.025615       0.005916       0.027451      -0.000470       0.002722      -0.004321      -0.005880       0.013674      -0.006005      -0.001844       0.007849              2.255701       2.293879      -0.538133       0.363230       2.241760      -0.242725       2.231465           0.000003
          127              H       4.824809       6.247874      10.576713       0.126785       1.397001 0.11245027E+02  0.11933804E+03                                 2.006478                            1.906425      -1.130786       2.301630                    0.998618       3.881477      11.034343       0.476187       1.212021      -0.723840      -0.022155      -0.003151       0.008046       0.023780       0.000398      -0.005342      -0.000435       0.010616       0.000932      -0.005496      -0.003124       0.008620              2.067892       2.389130      -0.213233      -0.540640       1.547633       0.189315       2.266914           0.000004
          128              H       4.085463       4.353579       7.467887       0.112647       1.340259 0.11442199E+02  0.12365904E+03                                 2.036351                            1.990564      -1.383588       2.175580                    0.996311       4.349776      13.055672       0.436431       1.298597      -0.701683      -0.002913       0.003424      -0.026898       0.027271       0.004017       0.005677       0.003174      -0.002199       0.020850      -0.008237      -0.002588       0.010826              2.052024       1.963776       0.145521       0.402509       1.816420       0.215072       2.375876           0.000009
          129              H       3.529164       4.649133       9.115101       0.130141       1.472718 0.12285797E+02  0.13253030E+03                                 2.045615                            1.972093      -1.044850       2.342993                    0.999350       3.772279      10.609073       0.478312       1.187088      -0.731841      -0.014139       0.009147       0.018140       0.024752       0.000017      -0.005960       0.001460       0.005190      -0.000011      -0.005302      -0.002176       0.007478              2.075901       2.545336      -0.053825      -0.499198       1.738836       0.113993       1.943531           0.000013
          130              H       5.001338       3.719856       8.834121       0.125459       1.464729 0.12850299E+02  0.14193413E+03                                 2.122836                            2.083431      -1.322554       2.220109                    0.996994       4.120893      12.211908       0.437780       1.266708      -0.711187       0.022411      -0.013796       0.014092       0.029852      -0.005032       0.004312      -0.004292      -0.014152      -0.014594      -0.009082      -0.003723       0.012805              2.130873       2.102809      -0.356904       0.159151       2.554574      -0.171013       1.735236           0.000009
          131              H       6.939407       9.167673       7.063172       0.128790       1.324567 0.10467919E+02  0.10795132E+03                                 1.859234                            1.780579      -0.979005       2.366434                    0.999505       3.613438       9.776231       0.522932       1.135777      -0.743657       0.022674       0.015073       0.002413       0.027333       0.006078       0.002995      -0.000507      -0.002797      -0.022684      -0.008792      -0.001352       0.010144              1.906842       1.842045       0.441421      -0.049334       2.392130      -0.125862       1.486351           0.000017
          132              H       5.611819       8.403356       7.934468       0.128685       1.440821 0.12056631E+02  0.12932185E+03                                 1.995869                            1.935857      -1.148441       2.286903                    0.998593       3.818521      10.674777       0.489901       1.165606      -0.735904      -0.013503      -0.002806       0.025703       0.029169      -0.005072      -0.009519       0.000834       0.007287       0.019982      -0.010695      -0.003474       0.014169              2.022865       2.144853      -0.106181      -0.519452       1.836745      -0.020205       2.086996           0.000013
          133              H       5.798032       8.136671       6.199609       0.126623       1.210390 0.99111583E+01  0.10283622E+03                                 1.877809                            1.833666      -1.132611       2.301855                    0.998572       3.964206      11.475903       0.464021       1.272176      -0.708714      -0.008845      -0.010663      -0.021846       0.025868      -0.003425       0.009699       0.003993       0.001232       0.014817      -0.011760      -0.000177       0.011937              1.902056       1.803677      -0.034746       0.407506       1.608951      -0.098907       2.293540           0.000009
          134              H       8.935521       7.817747       6.416144       0.128786       1.228108 0.98331237E+01  0.10154058E+03                                 1.881741                            1.816314      -1.032677       2.352680                    0.999132       3.848606      11.013554       0.471451       1.258119      -0.712677       0.008901       0.021648       0.008320       0.024841       0.006476      -0.002595       0.003229      -0.002049      -0.013014      -0.008450      -0.000325       0.008775              1.921241       2.020669       0.466265      -0.061228       2.184460      -0.050299       1.558594           0.000011
          135              H       7.937313       6.737257       5.444314       0.113635       1.356900 0.11535623E+02  0.12392983E+03                                 2.001696                            1.958345      -1.140470       2.285050                    0.998657       4.109139      11.980525       0.457301       1.246720      -0.714548      -0.020096      -0.004809      -0.013648       0.024764      -0.000663       0.004834       0.004262       0.007851       0.011501      -0.008074      -0.000382       0.008455              2.021774       1.827505      -0.003381       0.221455       1.619155      -0.032799       2.618662           0.000009
          136              H       8.979481       6.078790       6.707436       0.118417       1.362743 0.11523794E+02  0.12554884E+03                                 2.093283                            2.021433      -1.619607       2.054851                    0.995197       4.643739      14.284530       0.422799       1.329703      -0.693172       0.014625      -0.020330       0.013555       0.028477      -0.009093       0.000662       0.001582       0.006145      -0.010787      -0.008384      -0.003021       0.011406              2.135695       2.349582      -0.511083       0.041117       2.298650      -0.196214       1.758854           0.000007
          137              H       7.513283       3.156242      15.051774       0.121504       1.559653 0.13485640E+02  0.14895692E+03                                 2.110437                            2.050925      -1.356695       2.191942                    0.997964       4.023856      11.465104       0.474087       1.169659      -0.734281      -0.027854       0.006157      -0.008938       0.029894       0.001099       0.007917       0.007004       0.018048      -0.032406      -0.016387      -0.000778       0.017165              2.125252       2.652399      -0.005114       0.149151       1.963332      -0.131602       1.760026          -0.000007
          138              H       8.818517       2.473031      16.021027       0.120353       1.299630 0.97683890E+01  0.10048224E+03                                 1.939498                            1.791777      -1.037949       2.339412                    0.998763       3.881040      11.004751       0.483129       1.232470      -0.717949       0.010138      -0.009797       0.019806       0.024311      -0.001329       0.004035      -0.004644      -0.014254       0.023960      -0.011948       0.000389       0.011559              2.057440       1.662555      -0.235447       0.224132       2.427155      -0.761949       2.082609          -0.000008
          139              H       9.131260       3.006403      14.368657       0.123795       1.674108 0.14813008E+02  0.16942878E+03                                 2.295277                            2.211086      -1.556323       2.097700                    0.996223       4.436655      13.352931       0.432676       1.237654      -0.715757       0.019705      -0.002967      -0.019373       0.027792       0.001971      -0.002346       0.007515      -0.004583      -0.006646      -0.008674       0.000051       0.008623              2.333980       2.045617      -0.091976      -0.513999       1.982546       0.040191       2.973778          -0.000002
          140              H      10.692605       3.957674      16.809834       0.122991       1.291077 0.10042679E+02  0.10356399E+03                                 1.898568                            1.796125      -0.983782       2.364473                    0.999425       3.787710      10.599951       0.493051       1.204633      -0.725250      -0.000274      -0.022132       0.009846       0.024225      -0.000904       0.002367      -0.008432      -0.001626      -0.010662      -0.009651       0.000607       0.009045              1.967733       1.658173      -0.233020       0.310667       2.227471      -0.574184       2.017555          -0.000013
          141              H      10.581797       5.704880      16.595876       0.118060       1.317664 0.10865213E+02  0.11577496E+03                                 2.003243                            1.929765      -1.368787       2.181251                    0.997294       4.277558      12.698506       0.447227       1.285292      -0.704338      -0.002866       0.027388       0.008983       0.028965       0.001104       0.003285       0.009255      -0.006824      -0.013654      -0.010573      -0.001117       0.011690              2.040544       1.798824       0.296946       0.234922       2.389026       0.437751       1.933783          -0.000010
          142              H      10.975092       4.669753      15.221909       0.133001       1.478803 0.12944921E+02  0.14293968E+03                                 2.116410                            2.074345      -1.357756       2.194552                    0.996893       4.094051      12.047331       0.444999       1.246505      -0.715560       0.006553      -0.004836      -0.029092       0.030211       0.002488      -0.006425       0.002446       0.009627       0.003053      -0.008176      -0.001132       0.009308              2.132448       2.056990       0.014642      -0.397949       1.729096      -0.060887       2.611257          -0.000008
          143              H       7.340368       6.951705      12.716287       0.122753       1.590488 0.13744395E+02  0.15455271E+03                                 2.242371                            2.151737      -1.437670       2.155866                    0.997344       4.307519      12.925796       0.431192       1.263234      -0.710899       0.020896      -0.000551      -0.017478       0.027248       0.004308      -0.007838      -0.007116       0.004377       0.019887      -0.008898      -0.005990       0.014889              2.299322       2.452690       0.058833      -0.544253       1.672910      -0.135426       2.772365           0.000006
          144              H       6.630659       7.733892      14.128922       0.119437       1.709843 0.15544341E+02  0.17832361E+03                                 2.280500                            2.235553      -1.245877       2.240611                    0.998266       4.122429      12.062899       0.442834       1.205671      -0.727022       0.003788       0.015031       0.016088       0.022341      -0.002899       0.002349       0.000527      -0.013287       0.006264      -0.008824       0.002619       0.006205              2.274318       1.935394      -0.100669      -0.066313       2.554368       0.517922       2.333192          -0.000003
          145              H       5.634761       6.711138      13.092646       0.123834       1.381073 0.11018130E+02  0.11601491E+03                                 1.969085                            1.869310      -1.076566       2.323474                    0.998992       3.834878      10.761611       0.489119       1.189285      -0.729286      -0.018341      -0.012753      -0.008712       0.023977       0.004999       0.006096      -0.002112      -0.003590      -0.014250      -0.010212       0.002184       0.008028              2.034279       2.583878      -0.016076       0.500841       1.464539      -0.002113       2.054421           0.000001
          146              H       6.211336       4.638136      16.103517       0.112779       1.398339 0.11581490E+02  0.12389311E+03                                 1.987358                            1.916437      -1.350113       2.181792                    0.998364       4.141715      11.844644       0.481468       1.189202      -0.726847       0.014821      -0.021500       0.004588       0.026514      -0.004692       0.001853      -0.006456      -0.009188      -0.005062      -0.006220      -0.004723       0.010943              2.023590       1.824492      -0.214948       0.010653       2.254760      -0.511359       1.991518          -0.000011
          147              H       4.965755       5.361212      15.087863       0.136208       1.425378 0.11596502E+02  0.12224699E+03                                 1.941095                            1.868390      -0.990693       2.368900                    0.999251       3.558950       9.620685       0.514702       1.128858      -0.747496      -0.018890      -0.005030      -0.019102       0.027332       0.004846       0.003313       0.005292       0.013985       0.006050      -0.010924       0.000471       0.010453              1.979243       2.660307      -0.014936       0.212550       1.543193      -0.010234       1.734230          -0.000014
          148              H       5.961654       6.383967      16.121561       0.116954       1.338386 0.11197112E+02  0.11968919E+03                                 2.000513                            1.941285      -1.206236       2.258292                    0.998054       4.134943      12.120609       0.453998       1.262129      -0.710640       0.004556       0.022042       0.004859       0.023027       0.000600      -0.004938       0.006915      -0.004732      -0.006349      -0.009331       0.000638       0.008693              2.037353       1.769474      -0.197017      -0.176274       2.115906       0.534429       2.226681          -0.000010
          149              H      10.777181       1.107984       5.495870       0.118388       1.314566 0.11085770E+02  0.11936112E+03                                 2.041083                            1.982859      -1.496263       2.130828                    0.995302       4.412173      13.400128       0.427721       1.329992      -0.694593       0.011770       0.003777       0.021027       0.024391       0.004363       0.003305       0.000901       0.001053      -0.004767      -0.004680      -0.001724       0.006404              2.064439       2.423689       0.305857       0.409905       1.844641       0.229712       1.924987           0.000010
          150              H      10.665601       0.416525       3.877011       0.143354       1.446660 0.12092533E+02  0.13010296E+03                                 2.039577                            1.971933      -1.168342       2.302385                    0.997043       3.696408      10.427391       0.472104       1.205864      -0.728003       0.010190      -0.014654      -0.023394       0.029425       0.000198      -0.009946       0.001849      -0.002863       0.022483      -0.010771      -0.002332       0.013102              2.062883       2.250729      -0.191825      -0.489595       1.853905       0.289833       2.084013           0.000013
          151              H       9.507561       1.644105       4.395149       0.124197       1.637211 0.14631476E+02  0.16668944E+03                                 2.273891                            2.211495      -1.414424       2.166679                    0.995703       4.261716      12.763950       0.428915       1.253473      -0.714121      -0.016022       0.018089      -0.007368       0.025263      -0.003206      -0.000651      -0.006626      -0.013090      -0.007020      -0.007691      -0.003717       0.011408              2.305212       2.247288      -0.289629       0.064586       2.892226      -0.230445       1.776121           0.000012
          152              H       2.220417      12.600223       3.967234       0.171574       1.562273 0.12794298E+02  0.13988914E+03                                 2.162139                            2.043633      -1.150591       2.308850                    0.998829       3.715572      10.635832       0.457633       1.224111      -0.723818      -0.027783      -0.007758      -0.031705       0.042864       0.009183       0.014304       0.010240       0.016176       0.009480      -0.015458      -0.009226       0.024684              2.196693       2.755864       0.455572       0.148641       2.076105       0.173915       1.758112           0.000020
          153              H       8.231100       0.320298       3.998168       0.104068       1.989808 0.18387040E+02  0.22029056E+03                                 2.440197                            2.344285      -1.701984       1.965746                    0.998431       5.020199      15.081494       0.456123       1.120832      -0.739362       0.020973       0.020556       0.023174       0.037409       0.005212      -0.004263      -0.000386       0.000540      -0.010526      -0.006594      -0.001413       0.008007              2.503004       2.304894      -0.037097       0.165441       3.208779       0.082316       1.995337           0.000008
          154              H       3.906070      12.546611       3.451674       0.141083       1.366075 0.10761607E+02  0.11338597E+03                                 2.010446                            1.887878      -1.238881       2.259278                    0.997478       3.851574      11.044834       0.468082       1.241944      -0.716737       0.021064      -0.013349      -0.009141       0.026560       0.002686      -0.000965       0.008149       0.009524       0.004014      -0.011368       0.004397       0.006971              2.099351       1.999480      -0.452070      -0.449711       2.200435       0.622202       2.098136           0.000009
          155              H       6.490827       0.501754       8.478384       0.118629       1.430095 0.12012869E+02  0.13086315E+03                                 2.098017                            2.016680      -1.443183       2.154100                    0.996891       4.260838      12.664165       0.442871       1.269576      -0.708638      -0.011345       0.022625      -0.006990       0.026258      -0.009173       0.000301       0.003100      -0.014749      -0.002552      -0.011593      -0.001130       0.012723              2.145302       2.211035      -0.514214      -0.035083       2.607673      -0.080136       1.617198           0.000009
          156              H       1.407417      12.586477       9.063545       0.130255       1.279607 0.98368599E+01  0.10076791E+03                                 1.877217                            1.769184      -1.091771       2.323765                    0.998847       3.727516      10.346478       0.501095       1.193220      -0.728059      -0.009907      -0.021285       0.005558       0.024127       0.005458      -0.002618       0.001299      -0.005644       0.010726      -0.008627       0.004065       0.004562              1.948238       1.951488       0.474248      -0.392129       2.144334      -0.442345       1.748892           0.000011
          157              H       2.907185      13.510255       9.156346       0.137623       1.570999 0.13900246E+02  0.15513242E+03                                 2.166940                            2.124501      -1.229451       2.265060                    0.997137       3.899341      11.269446       0.450716       1.217651      -0.724925       0.025442       0.003835       0.011992       0.028386       0.001740       0.006388       0.003982       0.011874       0.008112      -0.008703      -0.002252       0.010955              2.162700       2.472271       0.217155       0.403363       1.888350       0.116347       2.127479           0.000017
          158              H       2.565989      10.734796       7.715355       0.123801       1.309774 0.10068900E+02  0.10396209E+03                                 1.917589                            1.797068      -1.046632       2.330998                    0.999444       3.839292      10.771199       0.493214       1.202758      -0.725114      -0.019975      -0.008949       0.010505       0.024279       0.003383      -0.004085      -0.003695       0.003944      -0.020638      -0.008833      -0.000344       0.009176              2.009903       1.854448       0.498658      -0.316057       2.473601      -0.405895       1.701662           0.000011
          159              H       3.518900      11.213182       6.307877       0.120167       1.345252 0.11083365E+02  0.11776859E+03                                 1.975522                            1.906294      -1.328071       2.202946                    0.998282       4.096993      11.840830       0.468823       1.229531      -0.717750       0.003421       0.002559      -0.028604       0.028921      -0.006827      -0.004644       0.001111       0.001226       0.031255      -0.012313       0.000034       0.012279              2.009421       1.693780      -0.085773      -0.414282       1.989491       0.217515       2.344993           0.000010
          160              H       4.052730      11.658575       7.929313       0.130461       1.563880 0.14013570E+02  0.15592730E+03                                 2.117259                            2.099444      -1.175251       2.282728                    0.997988       3.857334      10.949578       0.466704       1.179481      -0.734411       0.016569       0.011189       0.017938       0.026861      -0.000595       0.007365       0.001815       0.004625      -0.004430      -0.007477      -0.001051       0.008528              2.104623       2.389784      -0.009641       0.370636       1.963388      -0.029333       1.960698           0.000021
          161              H       8.012040      10.019968      18.815362       0.076173       1.877889 0.17715113E+02  0.21355975E+03                                 2.509408                            2.441289      -1.874342       1.925129                    0.993471       5.255860      16.661240       0.402722       1.261612      -0.706769       0.028695      -0.017845      -0.033294       0.047438      -0.006223      -0.003980       0.006491      -0.000409      -0.003502      -0.007068      -0.004231       0.011299              2.516081       2.472650      -0.150995      -0.575060       2.373195      -0.059189       2.702398          -0.000009
          162              H       4.367715       6.115906       1.332723       0.088353       1.589229 0.13824165E+02  0.15802263E+03                                 2.320776                            2.213763      -1.911573       1.918268                    0.992900       5.176968      16.447725       0.403061       1.329397      -0.691455       0.004709      -0.034209       0.035719       0.049682      -0.000921       0.004979      -0.006656      -0.005452       0.015420      -0.007803      -0.003276       0.011079              2.365213       1.945790       0.244717       0.076624       2.523477      -0.560581       2.626371           0.000003
          163              H       5.761830      11.483992      20.568266       0.101195       1.433866 0.12425917E+02  0.13826189E+03                                 2.179677                            2.113082      -1.788681       1.994912                    0.991577       4.805742      15.049331       0.408504       1.347521      -0.689322      -0.041660       0.008258       0.032512       0.053486       0.000047      -0.006588       0.002797       0.005302       0.006883      -0.006361      -0.002463       0.008824              2.197475       2.365781      -0.030680      -0.485947       2.103995      -0.151125       2.122649          -0.000006
          164              H       8.698241       7.882357      19.459812       0.056546       1.374128 0.12293748E+02  0.13539109E+03                                 2.068872                            2.060677      -1.492716       2.115401                    0.990747       4.658244      14.156043       0.429372       1.295290      -0.701491       0.027279      -0.015142      -0.034421       0.046456      -0.002644      -0.004334       0.003321       0.004062       0.003788      -0.004566      -0.002864       0.007430              2.086592       2.064960       0.008663      -0.278351       1.912555       0.089659       2.282259          -0.000009
          165              H       9.966084       7.148283      21.112182       0.062784       1.260598 0.10525126E+02  0.11079743E+03                                 1.923853                            1.885371      -1.035369       2.340286                    0.992564       4.161671      12.112623       0.459416       1.266478      -0.709910       0.032789      -0.028761      -0.007879       0.044322      -0.006146      -0.003742       0.001449       0.000582      -0.005637      -0.005984      -0.002463       0.008447              1.961676       2.160406      -0.378179      -0.107241       2.046589       0.192927       1.678034          -0.000009
          166              H       6.773884       6.559924      21.241072       0.054102       1.474017 0.13005925E+02  0.14384187E+03                                 2.104087                            2.070561      -1.193465       2.254072                    0.992206       4.367702      12.880258       0.448018       1.236136      -0.716759      -0.029265      -0.007637       0.031931       0.043981       0.002429      -0.004833      -0.004190      -0.000071       0.009773      -0.004643      -0.003892       0.008535              2.130623       2.125629       0.131360      -0.324301       1.751225      -0.060713       2.515017          -0.000010
          167              H       6.021811       7.148283       2.564911       0.060803       1.436818 0.12968804E+02  0.14416469E+03                                 2.107792                            2.099536      -1.363239       2.180668                    0.990396       4.519372      13.617761       0.432284       1.274612      -0.707163       0.003987      -0.032617       0.031780       0.045714      -0.000591       0.001708      -0.004955      -0.000890       0.011199      -0.004505      -0.002569       0.007074              2.122740       1.961208       0.051259      -0.006961       2.232578      -0.304218       2.174433           0.000006
          168              H       6.125370       8.993090       3.846078       0.054048       1.366888 0.11607997E+02  0.12473182E+03                                 1.996908                            1.953442      -1.000641       2.342493                    0.993999       4.231581      12.283734       0.462393       1.232750      -0.717544       0.016892      -0.001427       0.038898       0.042431      -0.002004       0.005982       0.000086      -0.002888       0.008782      -0.007082       0.000268       0.006814              2.033087       1.961360      -0.082613       0.369220       1.660290      -0.090983       2.477613           0.000008
          169              H       7.598285       9.008211       0.884185       0.052009       1.811881 0.17115249E+02  0.20160227E+03                                 2.369469                            2.340348      -1.319834       2.188655                    0.992034       4.559727      13.624370       0.433296       1.200076      -0.726156       0.009819       0.037302      -0.022866       0.044840       0.005283      -0.006331      -0.004993      -0.003375      -0.018184      -0.009949      -0.002032       0.011981              2.378884       2.051573      -0.093315      -0.026252       2.575191      -0.380492       2.509888           0.000005
          170              H       5.275164      13.478637      20.148085       0.075855       1.339822 0.11948537E+02  0.13115567E+03                                 2.062352                            2.054577      -1.625219       2.065985                    0.990032       4.669898      14.345945       0.421184       1.324834      -0.694887      -0.038965       0.008017       0.028202       0.048764      -0.003349      -0.004883       0.003069       0.002657       0.000358      -0.004228      -0.003617       0.007845              2.068978       2.228570       0.114457      -0.230401       1.953541      -0.082297       2.024824          -0.000006
          171              H       9.738861       1.136852      18.410648       0.053545       1.457390 0.12520859E+02  0.13663690E+03                                 2.063310                            2.013319      -0.974992       2.353213                    0.995194       4.201511      12.152708       0.462328       1.214010      -0.722799      -0.022866       0.037354       0.002528       0.043869      -0.006190      -0.000023       0.000561      -0.003052      -0.014469      -0.004947      -0.003855       0.008802              2.104669       2.082268      -0.385898       0.041318       2.473360       0.168182       1.758379          -0.000013
          172              H      -0.012906       1.077741      19.503635       0.059337       1.524277 0.13759518E+02  0.15355488E+03                                 2.115678                            2.105476      -1.030542       2.328633                    0.994251       4.252549      12.390689       0.454273       1.208172      -0.724530       0.042092       0.011720      -0.014337       0.045985       0.002934      -0.002376      -0.002489       0.011071      -0.010786      -0.006175      -0.002585       0.008761              2.111180       2.537640       0.080631      -0.275154       1.881159      -0.029401       1.914740          -0.000016
          173              H       8.250293       6.704265      22.808374       0.120528       1.576673 0.14028643E+02  0.15672263E+03                                 2.143544                            2.109288      -1.282458       2.223907                    0.998355       4.042829      11.640670       0.461002       1.189289      -0.730154      -0.013207      -0.022819      -0.005631       0.026960       0.011657      -0.003614      -0.001384      -0.018169      -0.012637      -0.013450      -0.003812       0.017262              2.141617       2.067752       0.464705       0.027555       2.297956      -0.003939       2.059142          -0.000013
          174              H       8.208464       8.426726      23.184733       0.113438       1.578092 0.14052001E+02  0.15966514E+03                                 2.239623                            2.177679      -1.608681       2.051213                    0.995438       4.732034      14.502944       0.425945       1.265554      -0.707116      -0.007902       0.025615       0.005915       0.027451      -0.000471      -0.002722       0.004321      -0.005881       0.013674      -0.006005      -0.001843       0.007848              2.255727       2.293905      -0.538143      -0.363236       2.241786       0.242729       2.231488          -0.000003
          175              H       9.681437       7.498824      23.465713       0.126771       1.397053 0.11245528E+02  0.11934441E+03                                 2.006506                            1.906450      -1.130763       2.301627                    0.998618       3.881553      11.034524       0.476192       1.211999      -0.723845       0.022155       0.003152       0.008044       0.023780       0.000397       0.005342       0.000435       0.010617       0.000932      -0.005496      -0.003124       0.008620              2.067922       2.389169      -0.213238       0.540654       1.547651      -0.189319       2.266948          -0.000004
          176              H      -2.605217       9.393119      20.356887       0.112648       1.340232 0.11441918E+02  0.12365536E+03                                 2.036334                            1.990549      -1.383607       2.175578                    0.996310       4.349730      13.055537       0.436429       1.298608      -0.701680       0.002913      -0.003424      -0.026899       0.027272       0.004017      -0.005677      -0.003174      -0.002199       0.020850      -0.008238      -0.002588       0.010826              2.052008       1.963760       0.145519      -0.402505       1.816407      -0.215070       2.375857          -0.000010
          177              H      -2.048918       9.097565      22.004101       0.130136       1.472728 0.12285890E+02  0.13253136E+03                                 2.045610                            1.972089      -1.044834       2.342994                    0.999350       3.772293      10.609064       0.478317       1.187074      -0.731844       0.014139      -0.009147       0.018139       0.024751       0.000018       0.005960      -0.001459       0.005190      -0.000012      -0.005301      -0.002176       0.007478              2.075896       2.545331      -0.053824       0.499195       1.738832      -0.113992       1.943526          -0.000010
          178              H      -3.521092      10.026842      21.723121       0.125456       1.464744 0.12850462E+02  0.14193628E+03                                 2.122843                            2.083438      -1.322547       2.220108                    0.996994       4.120915      12.211957       0.437782       1.266700      -0.711189      -0.022411       0.013796       0.014091       0.029852      -0.005032      -0.004313       0.004292      -0.014152      -0.014594      -0.009082      -0.003723       0.012805              2.130880       2.102815      -0.356905      -0.159151       2.554584       0.171013       1.735241          -0.000007
          179              H       7.566839       4.579025      19.952172       0.128783       1.324594 0.10468177E+02  0.10795458E+03                                 1.859253                            1.780596      -0.979014       2.366424                    0.999505       3.613480       9.776353       0.522932       1.135772      -0.743658      -0.022674      -0.015073       0.002413       0.027333       0.006078      -0.002995       0.000507      -0.002797      -0.022685      -0.008792      -0.001352       0.010144              1.906862       1.842064       0.441428       0.049335       2.392159       0.125865       1.486365          -0.000022
          180              H       8.894427       5.343342      20.823468       0.128679       1.440844 0.12056861E+02  0.12932485E+03                                 1.995884                            1.935870      -1.148449       2.286896                    0.998593       3.818555      10.674872       0.489902       1.165600      -0.735905       0.013503       0.002807       0.025703       0.029169      -0.005072       0.009519      -0.000834       0.007288       0.019982      -0.010695      -0.003474       0.014168              2.022879       2.144870      -0.106182       0.519458       1.836757       0.020207       2.087012          -0.000018
          181              H       8.708214       5.610027      19.088609       0.126619       1.210389 0.99111464E+01  0.10283606E+03                                 1.877810                            1.833666      -1.132607       2.301857                    0.998572       3.964203      11.475891       0.464020       1.272177      -0.708714       0.008846       0.010664      -0.021846       0.025869      -0.003425      -0.009699      -0.003993       0.001232       0.014818      -0.011760      -0.000177       0.011938              1.902056       1.803678      -0.034746      -0.407507       1.608951       0.098907       2.293541          -0.000013
          182              H       5.570725       5.928951      19.305144       0.128781       1.228126 0.98333022E+01  0.10154281E+03                                 1.881753                            1.816325      -1.032670       2.352677                    0.999132       3.848634      11.013627       0.471452       1.258111      -0.712678      -0.008901      -0.021647       0.008321       0.024841       0.006476       0.002595      -0.003229      -0.002049      -0.013014      -0.008451      -0.000325       0.008775              1.921253       2.020683       0.466269       0.061230       2.184475       0.050300       1.558602          -0.000015
          183              H       6.568933       7.009441      18.333314       0.113631       1.356892 0.11535537E+02  0.12392863E+03                                 2.001688                            1.958337      -1.140452       2.285059                    0.998657       4.109117      11.980430       0.457303       1.246718      -0.714549       0.020097       0.004811      -0.013648       0.024765      -0.000663      -0.004835      -0.004263       0.007851       0.011502      -0.008074      -0.000382       0.008456              2.021765       1.827498      -0.003380      -0.221454       1.619148       0.032798       2.618649          -0.000012
          184              H       5.526765       7.667908      19.596436       0.118417       1.362743 0.11523797E+02  0.12554887E+03                                 2.093282                            2.021433      -1.619612       2.054850                    0.995197       4.643737      14.284518       0.422800       1.329702      -0.693173      -0.014625       0.020330       0.013555       0.028477      -0.009093      -0.000663      -0.001582       0.006145      -0.010787      -0.008385      -0.003021       0.011406              2.135695       2.349581      -0.511083      -0.041117       2.298650       0.196214       1.758854          -0.000010
          185              H       6.992963      10.590456       2.162774       0.121501       1.559657 0.13485706E+02  0.14895806E+03                                 2.110457                            2.050944      -1.356691       2.191946                    0.997964       4.023867      11.465209       0.474079       1.169674      -0.734277       0.027854      -0.006157      -0.008939       0.029894       0.001098      -0.007917      -0.007004       0.018048      -0.032406      -0.016387      -0.000778       0.017165              2.125272       2.652426      -0.005113      -0.149154       1.963350       0.131603       1.760041           0.000010
          186              H       5.687729      11.273667       3.132027       0.120346       1.299655 0.97686082E+01  0.10048486E+03                                 1.939506                            1.791784      -1.037917       2.339418                    0.998764       3.881068      11.004780       0.483135       1.232451      -0.717953      -0.010138       0.009797       0.019804       0.024310      -0.001329      -0.004035       0.004644      -0.014254       0.023960      -0.011948       0.000389       0.011558              2.057449       1.662562      -0.235449      -0.224134       2.427168       0.761954       2.082617           0.000009
          187              H       5.374986      10.740295       1.479657       0.123800       1.674079 0.14812682E+02  0.16942420E+03                                 2.295255                            2.211066      -1.556353       2.097692                    0.996223       4.436614      13.352796       0.432676       1.237659      -0.715755      -0.019706       0.002968      -0.019374       0.027793       0.001971       0.002345      -0.007516      -0.004585      -0.006647      -0.008674       0.000050       0.008624              2.333958       2.045601      -0.091975       0.513994       1.982528      -0.040191       2.973746           0.000006
          188              H       3.813641       9.789024       3.920834       0.122989       1.291092 0.10042825E+02  0.10356584E+03                                 1.898580                            1.796135      -0.983784       2.364469                    0.999425       3.787737      10.600033       0.493051       1.204629      -0.725251       0.000274       0.022133       0.009844       0.024225      -0.000904      -0.002367       0.008432      -0.001626      -0.010663      -0.009651       0.000606       0.009045              1.967746       1.658182      -0.233023      -0.310670       2.227487       0.574190       2.017567           0.000011
          189              H       3.924449       8.041818       3.706876       0.118055       1.317698 0.10865555E+02  0.11577932E+03                                 2.003262                            1.929782      -1.368738       2.181263                    0.997294       4.277609      12.698629       0.447230       1.285275      -0.704341       0.002866      -0.027387       0.008981       0.028964       0.001104      -0.003285      -0.009255      -0.006825      -0.013655      -0.010573      -0.001117       0.011690              2.040563       1.798840       0.296950      -0.234925       2.389050      -0.437757       1.933800           0.000007
          190              H       3.531154       9.076945       2.332909       0.133006       1.478790 0.12944801E+02  0.14293833E+03                                 2.116417                            2.074351      -1.357804       2.194537                    0.996893       4.094047      12.047400       0.444992       1.246523      -0.715556      -0.006552       0.004837      -0.029094       0.030213       0.002488       0.006424      -0.002445       0.009626       0.003051      -0.008176      -0.001132       0.009308              2.132455       2.056997       0.014642       0.397952       1.729101       0.060887       2.611266           0.000007
          191              H       7.165878       6.794993      25.605287       0.122764       1.590428 0.13743754E+02  0.15454389E+03                                 2.242328                            2.151698      -1.437669       2.155875                    0.997343       4.307433      12.925524       0.431192       1.263248      -0.710896      -0.020895       0.000553      -0.017481       0.027249       0.004308       0.007838       0.007116       0.004377       0.019889      -0.008898      -0.005991       0.014889              2.299277       2.452639       0.058830       0.544237       1.672883       0.135419       2.772309          -0.000004
          192              H       7.875587       6.012806       1.239922       0.119430       1.709939 0.15545473E+02  0.17833981E+03                                 2.280576                            2.235626      -1.245885       2.240593                    0.998266       4.122581      12.063443       0.442829       1.205662      -0.727024      -0.003787      -0.015029       0.016086       0.022338      -0.002898      -0.002349      -0.000527      -0.013284       0.006266      -0.008822       0.002619       0.006203              2.274394       1.935454      -0.100675       0.066317       2.554459      -0.517946       2.333268           0.000009
          193              H       8.871485       7.035560       0.203646       0.123841       1.381037 0.11017800E+02  0.11601089E+03                                 1.969076                            1.869302      -1.076583       2.323478                    0.998992       3.834835      10.761560       0.489110       1.189311      -0.729280       0.018341       0.012753      -0.008714       0.023978       0.004999      -0.006096       0.002112      -0.003590      -0.014249      -0.010212       0.002184       0.008028              2.034270       2.583861      -0.016074      -0.500840       1.464535       0.002112       2.054415           0.000000
          194              H       8.294910       9.108562       3.214517       0.112776       1.398342 0.11581535E+02  0.12389376E+03                                 1.987366                            1.916444      -1.350115       2.181791                    0.998364       4.141728      11.844708       0.481466       1.189207      -0.726846      -0.014821       0.021501       0.004588       0.026514      -0.004691      -0.001853       0.006456      -0.009189      -0.005062      -0.006219      -0.004724       0.010943              2.023598       1.824499      -0.214950      -0.010653       2.254773       0.511362       1.991523           0.000009
          195              H       9.540491       8.385486       2.198863       0.136207       1.425371 0.11596435E+02  0.12224615E+03                                 1.941094                            1.868389      -0.990689       2.368903                    0.999251       3.558943       9.620676       0.514700       1.128863      -0.747495       0.018890       0.005031      -0.019104       0.027333       0.004846      -0.003314      -0.005292       0.013985       0.006051      -0.010924       0.000470       0.010454              1.979241       2.660303      -0.014935      -0.212551       1.543192       0.010234       1.734228           0.000014
          196              H       8.544592       7.362731       3.232561       0.116947       1.338435 0.11197632E+02  0.11969607E+03                                 2.000553                            1.941322      -1.206238       2.258281                    0.998054       4.135038      12.120929       0.453996       1.262119      -0.710642      -0.004556      -0.022041       0.004858       0.023025       0.000600       0.004938      -0.006915      -0.004731      -0.006346      -0.009330       0.000637       0.008693              2.037395       1.769508      -0.197024       0.176281       2.115950      -0.534446       2.226728           0.000007
          197              H       3.729065      12.638714      18.384870       0.118389       1.314554 0.11085642E+02  0.11935943E+03                                 2.041073                            1.982850      -1.496266       2.130829                    0.995302       4.412149      13.400047       0.427721       1.329995      -0.694593      -0.011770      -0.003777       0.021028       0.024392       0.004363      -0.003305      -0.000901       0.001053      -0.004767      -0.004680      -0.001724       0.006404              2.064429       2.423674       0.305856      -0.409902       1.844635      -0.229712       1.924979          -0.000010
          198              H       3.840645      13.330173      16.766011       0.143351       1.446687 0.12092813E+02  0.13010661E+03                                 2.039593                            1.971949      -1.168352       2.302376                    0.997043       3.696446      10.427497       0.472105       1.205855      -0.728005      -0.010190       0.014653      -0.023393       0.029424       0.000198       0.009946      -0.001849      -0.002864       0.022481      -0.010770      -0.002331       0.013102              2.062899       2.250748      -0.191825       0.489600       1.853919      -0.289836       2.084031          -0.000008
          199              H       4.998685      12.102593      17.284149       0.124198       1.637175 0.14631036E+02  0.16668292E+03                                 2.273845                            2.211452      -1.414413       2.166687                    0.995703       4.261648      12.763627       0.428923       1.253462      -0.714123       0.016023      -0.018090      -0.007368       0.025264      -0.003207       0.000651       0.006626      -0.013090      -0.007019      -0.007691      -0.003718       0.011408              2.305164       2.247242      -0.289621      -0.064585       2.892160       0.230437       1.776090          -0.000009
          200              H      12.285829       1.146475      16.856234       0.171569       1.562291 0.12794473E+02  0.13989145E+03                                 2.162152                            2.043645      -1.150613       2.308839                    0.998828       3.715583      10.635859       0.457633       1.224108      -0.723819       0.027784       0.007756      -0.031704       0.042864       0.009183      -0.014304      -0.010240       0.016177       0.009481      -0.015458      -0.009226       0.024684              2.196707       2.755883       0.455575      -0.148642       2.076115      -0.173916       1.758121          -0.000019
          201              H       6.275146      13.426400      16.887168       0.104069       1.989772 0.18386601E+02  0.22028391E+03                                 2.440167                            2.344257      -1.701990       1.965748                    0.998431       5.020135      15.081237       0.456126       1.120832      -0.739362      -0.020972      -0.020557       0.023174       0.037409       0.005211       0.004263       0.000387       0.000539      -0.010527      -0.006593      -0.001414       0.008007              2.502972       2.304865      -0.037097      -0.165437       3.208736      -0.082314       1.995314          -0.000004
          202              H      10.600176       1.200087      16.340674       0.141075       1.366123 0.10762066E+02  0.11339177E+03                                 2.010471                            1.887901      -1.238890       2.259264                    0.997479       3.851641      11.044993       0.468087       1.241921      -0.716742      -0.021064       0.013349      -0.009139       0.026559       0.002686       0.000965      -0.008149       0.009525       0.004012      -0.011368       0.004397       0.006971              2.099379       1.999507      -0.452079       0.449720       2.200463      -0.622214       2.098165          -0.000005
          203              H       8.015419      13.244944      21.367384       0.118629       1.430084 0.12012761E+02  0.13086169E+03                                 2.098008                            2.016673      -1.443186       2.154100                    0.996891       4.260823      12.664114       0.442871       1.269578      -0.708638       0.011344      -0.022626      -0.006990       0.026258      -0.009173      -0.000301      -0.003100      -0.014749      -0.002553      -0.011593      -0.001130       0.012723              2.145293       2.211023      -0.514208       0.035084       2.607663       0.080134       1.617193          -0.000007
          204              H       0.072829       1.160221      21.952545       0.130246       1.279645 0.98372089E+01  0.10077217E+03                                 1.877235                            1.769200      -1.091759       2.323760                    0.998847       3.727571      10.346595       0.501100       1.193200      -0.728064       0.009907       0.021284       0.005556       0.024126       0.005458       0.002618      -0.001299      -0.005644       0.010725      -0.008627       0.004065       0.004562              1.948256       1.951505       0.474252       0.392135       2.144354       0.442351       1.748910          -0.000008
          205              H      11.599061       0.236443      22.045346       0.137621       1.570950 0.13899634E+02  0.15512329E+03                                 2.166857                            2.124424      -1.229453       2.265058                    0.997137       3.899280      11.269049       0.450736       1.217616      -0.724933      -0.025443      -0.003836       0.011992       0.028387       0.001739      -0.006389      -0.003981       0.011873       0.008115      -0.008703      -0.002253       0.010956              2.162617       2.472172       0.217143      -0.403338       1.888284      -0.116340       2.127396          -0.000009
          206              H      -1.085743       3.011902      20.604355       0.123797       1.309806 0.10069196E+02  0.10396581E+03                                 1.917610                            1.797086      -1.046628       2.330993                    0.999444       3.839342      10.771339       0.493215       1.202746      -0.725116       0.019975       0.008949       0.010504       0.024278       0.003383       0.004085       0.003694       0.003944      -0.020639      -0.008833      -0.000343       0.009176              2.009925       1.854466       0.498665       0.316062       2.473631       0.405901       1.701679          -0.000014
          207              H      10.987346       2.533516      19.196877       0.120168       1.345241 0.11083263E+02  0.11776729E+03                                 1.975516                            1.906289      -1.328070       2.202949                    0.998282       4.096979      11.840796       0.468822       1.229535      -0.717749      -0.003421      -0.002559      -0.028604       0.028922      -0.006827       0.004644      -0.001112       0.001226       0.031255      -0.012313       0.000033       0.012279              2.009415       1.693776      -0.085772       0.414280       1.989485      -0.217512       2.344985          -0.000013
          208              H      10.453516       2.088123      20.818313       0.130461       1.563871 0.14013440E+02  0.15592525E+03                                 2.117236                            2.099421      -1.175256       2.282725                    0.997988       3.857321      10.949465       0.466712       1.179466      -0.734415      -0.016570      -0.011190       0.017937       0.026861      -0.000595      -0.007365      -0.001815       0.004625      -0.004428      -0.007477      -0.001052       0.008529              2.104600       2.389757      -0.009639      -0.370629       1.963366       0.029332       1.960677          -0.000022
          209              C       0.851470      10.127192      18.995808       0.039497      35.782849 0.43744918E+03  0.10338943E+05                                 9.593658                            7.067870       0.078781       2.022118                    0.998732      28.351502      82.726719       0.605169       0.428234      -1.052838      -0.011852       0.000422      -0.021550       0.024598       0.023708      -0.051002      -0.038154       0.029826      -0.083314      -0.066099      -0.013242       0.079342             11.655794       7.681831      -3.582483       0.611414      18.656725       4.354309       8.628826          -0.000026
          210              C      -2.121334       6.900842      12.298684       0.077050      35.480922 0.40820910E+03  0.95365219E+04                                 9.734824                            6.958445      -0.231687       1.935285                    0.997777      27.938329      82.569141       0.589421       0.444808      -1.036975       0.004178       0.014588       0.009457       0.017880      -0.055575       0.033875      -0.050053       0.062403      -0.032368      -0.074258      -0.023423       0.097681             12.036037      12.455502       5.675522      -5.851380      11.003173      -2.058176      12.649437           0.000000
          211              C       0.055169      11.405635      18.812784       0.088382      34.159823 0.41261359E+03  0.96338122E+04                                 9.465398                            6.978566      -0.089057       1.986677                    0.997489      27.506691      80.407740       0.592695       0.442609      -1.041656       0.015684       0.001079       0.004235       0.016281       0.015254      -0.080103      -0.033785       0.026435       0.026287      -0.074755      -0.024523       0.099278             11.592768       8.075281      -2.547057       1.156217      19.041300       4.024548       7.661723          -0.000025
          212              C       1.647918       7.912599      18.271446       0.048897      27.432743 0.40648193E+03  0.94654137E+04                                 8.421279                            7.114525      -0.570765       1.842145                    0.995443      27.649762      81.003839       0.563282       0.466962      -1.026691      -0.048973       0.042731      -0.038604       0.075594      -0.033322      -0.000866      -0.020385      -0.037103      -0.050130      -0.037067      -0.013866       0.050933              9.525865      10.248858       0.243749      -1.977345      10.901874      -0.885440       7.426864          -0.000010
          213              C       2.786539       7.944217      17.255793       0.076462      26.346047 0.41788802E+03  0.97873207E+04                                 8.033184                            7.048894      -0.361200       1.903159                    0.998414      27.407041      80.222976       0.586528       0.445875      -1.039815      -0.017064       0.061079      -0.049658       0.080547       0.005493      -0.000193       0.001140       0.006223       0.015189      -0.008928       0.003670       0.005258              8.762198       9.553753       1.197427      -0.702745       7.657436       0.493463       9.075404          -0.000009
          214              C       0.766382       6.687769      18.371981       0.069233      27.199968 0.42648972E+03  0.10027789E+05                                 8.090732                            7.013255      -0.431236       1.874735                    0.998256      27.596536      80.619633       0.602348       0.432476      -1.049031       0.004363      -0.027075       0.072015       0.077060      -0.009610      -0.005724      -0.002183      -0.004607      -0.063517      -0.022710       0.002157       0.020552              8.910633       9.925454       0.192746      -1.187403       9.690491      -1.051709       7.115956          -0.000011
          215              C      -0.440860       8.039069      10.932450       0.042510      28.385139 0.42724458E+03  0.10061683E+05                                 8.562990                            7.237051      -0.531267       1.854314                    0.994879      27.831595      81.681585       0.565762       0.459704      -1.031939      -0.034245       0.027460       0.064015       0.077619      -0.011764      -0.032437      -0.001118       0.021237       0.021993      -0.030652      -0.009977       0.040629              9.816824      11.279782      -0.297312      -0.478125       7.732677      -2.146982      10.438014           0.000001
          216              C      -0.921725       9.131931       9.970930       0.071864      26.535530 0.43789476E+03  0.10351571E+05                                 7.978099                            7.139754      -0.345295       1.905163                    0.998160      27.494942      80.221869       0.593529       0.436544      -1.047845      -0.055290       0.040493       0.040837       0.079777       0.002616       0.003379       0.003314      -0.000837      -0.024967      -0.009685       0.001524       0.008161              8.611061       8.506078      -0.069452       1.105266       8.912652      -1.110935       8.414453           0.000004
          217              C       1.024950       8.109177      11.406765       0.063692      27.347000 0.43448779E+03  0.10265432E+05                                 8.096349                            7.046159      -0.455963       1.864322                    0.998259      27.858368      81.634492       0.604990       0.428508      -1.051244       0.038190      -0.059557      -0.027963       0.076076       0.006328      -0.002104      -0.014905       0.019451       0.002006      -0.021068       0.005183       0.015885              8.923341      10.852090      -0.825217      -1.067755       6.909658      -1.159008       9.008276           0.000003
          218              C      -0.447395      13.621603      19.240699       0.028548      28.828858 0.44278782E+03  0.10529449E+05                                 8.800356                            7.484708      -0.523545       1.855969                    0.994552      28.195115      83.361558       0.542889       0.474444      -1.023036       0.044823      -0.039328       0.027189       0.065536      -0.034710       0.005691      -0.021828      -0.065209      -0.034056      -0.042405      -0.017846       0.060251             10.057307       9.101003      -0.892132      -2.398163      11.972920      -0.409320       9.097997          -0.000007
          219              C       3.834174       0.290055      20.537333       0.077298      26.731985 0.42944654E+03  0.10118982E+05                                 7.988133                            7.034159      -0.370114       1.891076                    0.998842      27.823933      81.481948       0.601633       0.432062      -1.048845       0.023236      -0.051343       0.070344       0.090134       0.008785      -0.001227       0.008298       0.011591       0.023027      -0.016927       0.005237       0.011691              8.633695       8.665160       0.536221      -1.086601       8.479154       0.501335       8.756770          -0.000008
          220              C       5.599731       0.936150      18.583360       0.072934      26.869651 0.44716835E+03  0.10607325E+05                                 7.977329                            7.151903      -0.341959       1.903495                    0.998222      27.552991      80.060768       0.601960       0.428947      -1.054339      -0.032652       0.022080      -0.061587       0.073120      -0.001106      -0.018994       0.000848      -0.021476      -0.028497      -0.026819       0.010910       0.015909              8.678230       7.952910      -0.456956      -1.449922      10.584096      -0.519392       7.497683          -0.000011
          221              C       3.594774       9.202040      17.294460      -0.406084      30.650956 0.54339378E+03  0.13485724E+05                                 8.170850                            7.423091       0.179831       1.998926                    0.998917      33.268913      97.742693       0.649023       0.380265      -1.090425      -0.048491      -0.064967      -0.016478       0.082726       0.011902       0.015546       0.006853       0.002111       0.049684      -0.021306      -0.006571       0.027877              8.545634       9.944942       1.621565       0.247322       8.835823       0.577086       6.856136          -0.000018
          222              C       2.311829       7.618420      15.848314      -0.423556      31.855266 0.56786251E+03  0.14270448E+05                                 8.448936                            7.638792      -0.016782       1.932876                    0.998161      34.035365     101.117300       0.632520       0.385334      -1.085189       0.022730       0.032709       0.062089       0.073767       0.025534       0.006927       0.004304      -0.028036       0.023292      -0.033363       0.005486       0.027877              8.913850       8.453387      -0.229228       0.502089       6.933386       1.148022      11.354776          -0.000015
          223              C       1.669408       5.462938      18.645227      -0.413915      31.836991 0.55677972E+03  0.13831805E+05                                 8.337559                            7.499243       0.307381       2.032202                    0.999756      33.076988      95.627468       0.650921       0.378776      -1.097054      -0.050314       0.058892      -0.011757       0.078345      -0.014296      -0.001950       0.009669      -0.004613      -0.023584      -0.015106      -0.005945       0.021051              8.899315       8.474717      -1.347827       0.101012      10.872626      -1.257973       7.350602          -0.000036
          224              C      -0.356903       6.834858      19.351545      -0.413008      32.745895 0.58157136E+03  0.14688491E+05                                 8.635633                            7.758050       0.056912       1.958314                    0.998317      33.786703     100.320772       0.624883       0.388091      -1.084280       0.057588      -0.009975      -0.051319       0.077779      -0.007190      -0.002352       0.013219       0.022520      -0.026872      -0.021412       0.002041       0.019371              9.157241      10.821478       0.015564      -1.787178       7.953851      -0.742812       8.696394          -0.000025
          225              C      -0.576060      10.539593      10.507113      -0.417835      31.786563 0.56040260E+03  0.14012487E+05                                 8.430408                            7.568766       0.157211       1.985177                    0.999164      33.758732      99.486165       0.639013       0.383337      -1.088461      -0.034559      -0.062584      -0.010954       0.072326       0.011781       0.016351       0.017024      -0.011327      -0.058755      -0.030448      -0.002676       0.033124              8.975369       7.476590       0.247138       0.017773      10.874075      -1.444780       8.575442           0.000013
          226              C      -2.407074       9.001338       9.646128      -0.410462      31.119399 0.54993244E+03  0.13652481E+05                                 8.233398                            7.454315       0.275891       2.029856                    0.999256      33.032291      96.223160       0.651128       0.378911      -1.094307       0.069371       0.016517       0.030120       0.077410       0.008461       0.016764       0.006302      -0.000515      -0.073107      -0.031114       0.004987       0.026127              8.671141       9.232267       0.367487       1.713950       7.932704      -0.467818       8.848453           0.000014
          227              C       1.373542       6.900842      12.262595      -0.408395      30.650326 0.54256113E+03  0.13485027E+05                                 8.223253                            7.453188       0.063874       1.960061                    0.998625      33.682300      99.635757       0.641854       0.383943      -1.085777      -0.015547       0.055328      -0.041327       0.070787       0.010920       0.008363      -0.024722      -0.026922       0.019745      -0.030185      -0.003092       0.033277              8.584789       8.858545      -0.949500       0.516367       7.227636      -0.994874       9.668188          -0.000001
          228              C       2.040445       8.249393      10.272533      -0.410808      32.611632 0.55805206E+03  0.13912320E+05                                 8.567391                            7.556751       0.213718       2.003765                    0.999381      33.410136      97.698050       0.640257       0.383731      -1.090273      -0.047562      -0.013661       0.065119       0.081788       0.009100      -0.007208      -0.002216      -0.006734       0.003719      -0.012163      -0.000338       0.012501              9.327872      10.931351      -0.695030      -2.730616       7.092477      -0.309976       9.959787           0.000012
          229              C      -2.106494      12.948015      21.063204      -0.407342      31.601897 0.55226062E+03  0.13789699E+05                                 8.424249                            7.527437       0.006976       1.945140                    0.998640      33.632151      99.780413       0.637550       0.384753      -1.084996       0.043461       0.046007      -0.016866       0.065498       0.020074      -0.002150      -0.002572      -0.011382       0.002878      -0.021347       0.000400       0.020947              8.961771      11.212523       1.800966      -0.898747       8.987200      -0.000114       6.685589          -0.000013
          230              C       4.783207       0.750570      21.635475      -0.481906      34.435707 0.58495843E+03  0.14826847E+05                                 8.902024                            7.742940       0.072913       1.942690                    0.998892      35.358280     105.904235       0.628730       0.384342      -1.084617      -0.017180       0.030111      -0.076631       0.084108       0.006257       0.028859       0.039187      -0.006401       0.104136      -0.041565      -0.024226       0.065791              9.540798       9.420178       0.784061       0.734151      10.828693       3.357871       8.373522          -0.000018
          231              C       5.976241       0.416525      17.204237      -0.416149      30.238213 0.53790696E+03  0.13292617E+05                                 8.072701                            7.368777       0.232021       2.014707                    0.999198      33.132692      96.585100       0.654769       0.378543      -1.093561      -0.023335       0.028058       0.053457       0.064726      -0.008034      -0.010103       0.019264      -0.029684       0.052353      -0.026431      -0.008289       0.034720              8.374475       8.257143       0.063881      -1.393149       8.631193      -0.130578       8.235088          -0.000017
          232              C       4.801387       2.237962      18.482826      -0.415409      32.537339 0.56089236E+03  0.13994356E+05                                 8.520331                            7.545616       0.254775       2.015332                    0.999607      33.433421      97.656406       0.644899       0.380663      -1.092973       0.038221      -0.070150      -0.006885       0.080183      -0.013356      -0.003667       0.007764      -0.010482       0.016001      -0.017105      -0.000474       0.017579              9.300233       7.704327      -0.881259      -0.882514      12.931411      -0.802980       7.264962          -0.000031
          233              C       0.628776       3.619506       6.106808       0.039492      35.783222 0.43745394E+03  0.10339089E+05                                 9.593731                            7.067913       0.078768       2.022111                    0.998732      28.351716      82.727599       0.605167       0.428234      -1.052837       0.011849      -0.000422      -0.021551       0.024598       0.023708       0.051001       0.038154       0.029824      -0.083309      -0.066098      -0.013243       0.079341             11.655894       7.681893      -3.582528      -0.611415      18.656908      -4.354347       8.628881           0.000008
          234              C       3.601580       6.845856      25.187684       0.077052      35.480775 0.40820697E+03  0.95364636E+04                                 9.734824                            6.958445      -0.231726       1.935276                    0.997776      27.938232      82.568930       0.589419       0.444811      -1.036973      -0.004180      -0.014586       0.009458       0.017880      -0.055576      -0.033876       0.050056       0.062409      -0.032373      -0.074262      -0.023423       0.097685             12.036040      12.455510       5.675523       5.851389      11.003170       2.058185      12.649439           0.000001
          235              C       1.425077       2.341063       5.923784       0.088380      34.160079 0.41261696E+03  0.96339132E+04                                 9.465439                            6.978589      -0.089059       1.986673                    0.997490      27.506874      80.408436       0.592695       0.442608      -1.041656      -0.015686      -0.001082       0.004234       0.016283       0.015251       0.080100       0.033783       0.026433       0.026286      -0.074753      -0.024520       0.099273             11.592825       8.075321      -2.547086      -1.156220      19.041407      -4.024559       7.661747           0.000002
          236              C      -0.167672       5.834099       5.382446       0.048897      27.432787 0.40648241E+03  0.94654269E+04                                 8.421283                            7.114525      -0.570765       1.842144                    0.995443      27.649788      81.003906       0.563283       0.466962      -1.026691       0.048972      -0.042731      -0.038604       0.075594      -0.033321       0.000866       0.020385      -0.037104      -0.050130      -0.037067      -0.013867       0.050933              9.525875      10.248875       0.243747       1.977350      10.901889       0.885438       7.426862           0.000002
          237              C      -1.306293       5.802481       4.366793       0.076462      26.346079 0.41788858E+03  0.97873373E+04                                 8.033190                            7.048898      -0.361200       1.903158                    0.998414      27.407064      80.223061       0.586528       0.445875      -1.039815       0.017064      -0.061079      -0.049658       0.080547       0.005493       0.000193      -0.001140       0.006222       0.015187      -0.008928       0.003670       0.005258              8.762206       9.553778       1.197432       0.702755       7.657441      -0.493462       9.075399           0.000002
          238              C       0.713864       7.058929       5.482981       0.069232      27.200069 0.42649162E+03  0.10027845E+05                                 8.090751                            7.013270      -0.431237       1.874733                    0.998256      27.596602      80.619873       0.602347       0.432476      -1.049031      -0.004363       0.027076       0.072015       0.077060      -0.009610       0.005725       0.002183      -0.004608      -0.063513      -0.022709       0.002157       0.020552              8.910657       9.925486       0.192751       1.187409       9.690526       1.051710       7.115960           0.000003
          239              C       1.921106       5.707629      23.821450       0.042508      28.385209 0.42724564E+03  0.10061714E+05                                 8.563001                            7.237056      -0.531264       1.854316                    0.994878      27.831596      81.681583       0.565763       0.459703      -1.031939       0.034245      -0.027460       0.064016       0.077620      -0.011764       0.032437       0.001120       0.021237       0.021996      -0.030652      -0.009976       0.040628              9.816839      11.279803      -0.297311       0.478129       7.732681       2.146990      10.438035          -0.000006
          240              C       2.401971       4.614767      22.859930       0.071863      26.535649 0.43789734E+03  0.10351647E+05                                 7.978123                            7.139776      -0.345289       1.905164                    0.998160      27.495005      80.222113       0.593527       0.436544      -1.047845       0.055291      -0.040493       0.040837       0.079777       0.002617      -0.003380      -0.003315      -0.000842      -0.024964      -0.009685       0.001522       0.008163              8.611087       8.506090      -0.069455      -1.105280       8.912682       1.110942       8.414489          -0.000009
          241              C       0.455296       5.637521      24.295765       0.063693      27.347039 0.43448832E+03  0.10265447E+05                                 8.096353                            7.046160      -0.455962       1.864321                    0.998259      27.858398      81.634570       0.604990       0.428507      -1.051244      -0.038190       0.059558      -0.027962       0.076075       0.006328       0.002104       0.014904       0.019450       0.002001      -0.021068       0.005182       0.015885              8.923347      10.852106      -0.825214       1.067760       6.909652       1.159008       9.008284          -0.000004
          242              C       1.927641       0.125095       6.351699       0.028548      28.828848 0.44278753E+03  0.10529446E+05                                 8.800374                            7.484721      -0.523552       1.855965                    0.994552      28.195208      83.362008       0.542886       0.474446      -1.023034      -0.044822       0.039329       0.027187       0.065536      -0.034711      -0.005691       0.021828      -0.065210      -0.034055      -0.042405      -0.017845       0.060251             10.057331       9.101022      -0.892144       2.398167      11.972961       0.409325       9.098012           0.000005
          243              C      -2.353928      13.456643       7.648333       0.077297      26.732069 0.42944841E+03  0.10119038E+05                                 7.988150                            7.034175      -0.370124       1.891072                    0.998842      27.824006      81.482237       0.601632       0.432063      -1.048845      -0.023236       0.051342       0.070345       0.090135       0.008785       0.001229      -0.008299       0.011589       0.023026      -0.016928       0.005238       0.011690              8.633715       8.665180       0.536215       1.086611       8.479185      -0.501339       8.756779           0.000006
          244              C      -4.119485      12.810548       5.694360       0.072933      26.869694 0.44716938E+03  0.10607356E+05                                 7.977336                            7.151910      -0.341961       1.903494                    0.998222      27.553033      80.060924       0.601960       0.428947      -1.054339       0.032651      -0.022080      -0.061587       0.073120      -0.001105       0.018994      -0.000847      -0.021477      -0.028498      -0.026820       0.010911       0.015909              8.678238       7.952910      -0.456954       1.449909      10.584112       0.519389       7.497693           0.000007
          245              C      10.911472       4.544658       4.405460      -0.406084      30.651013 0.54339500E+03  0.13485767E+05                                 8.170866                            7.423101       0.179828       1.998925                    0.998917      33.268984      97.743067       0.649022       0.380265      -1.090424       0.048492       0.064968      -0.016479       0.082727       0.011901      -0.015546      -0.006853       0.002108       0.049690      -0.021306      -0.006572       0.027878              8.545654       9.944982       1.621567      -0.247307       8.835830      -0.577090       6.856149           0.000012
          246              C      -0.831583       6.128278       2.959314      -0.423556      31.855218 0.56786206E+03  0.14270431E+05                                 8.448924                            7.638786      -0.016766       1.932883                    0.998161      34.035273     101.116927       0.632521       0.385334      -1.085189      -0.022731      -0.032709       0.062087       0.073765       0.025533      -0.006929      -0.004305      -0.028039       0.023299      -0.033366       0.005487       0.027878              8.913835       8.453377      -0.229227      -0.502093       6.933374      -1.148025      11.354755           0.000006
          247              C      -0.189162       8.283760       5.756227      -0.413915      31.836917 0.55677823E+03  0.13831755E+05                                 8.337542                            7.499229       0.307396       2.032209                    0.999756      33.076892      95.627060       0.650922       0.378776      -1.097055       0.050314      -0.058890      -0.011756       0.078344      -0.014299       0.001951      -0.009666      -0.004615      -0.023581      -0.015104      -0.005949       0.021053              8.899298       8.474700      -1.347831      -0.101006      10.872611       1.257969       7.350582           0.000017
          248              C       1.837149       6.911840       6.462545      -0.413009      32.746004 0.58157402E+03  0.14688573E+05                                 8.635649                            7.758066       0.056921       1.958315                    0.998317      33.786759     100.320956       0.624882       0.388091      -1.084280      -0.057589       0.009976      -0.051317       0.077779      -0.007193       0.002354      -0.013215       0.022515      -0.026871      -0.021407       0.002036       0.019371              9.157259      10.821507       0.015560       1.787185       7.953870       0.742819       8.696399           0.000007
          249              C       2.056306       3.207105      23.396113      -0.417837      31.786731 0.56040723E+03  0.14012632E+05                                 8.430441                            7.568798       0.157218       1.985178                    0.999164      33.758842      99.486594       0.639012       0.383338      -1.088461       0.034558       0.062584      -0.010954       0.072326       0.011783      -0.016347      -0.017023      -0.011327      -0.058753      -0.030445      -0.002678       0.033123              8.975403       7.476606       0.247143      -0.017759      10.874120       1.444786       8.575484          -0.000012
          250              C       3.887320       4.745360      22.535128      -0.410462      31.119413 0.54993366E+03  0.13652513E+05                                 8.233398                            7.454324       0.275906       2.029861                    0.999256      33.032230      96.222855       0.651128       0.378911      -1.094307      -0.069369      -0.016515       0.030118       0.077407       0.008463      -0.016765      -0.006301      -0.000499      -0.073099      -0.031112       0.004982       0.026129              8.671137       9.232270       0.367491      -1.713966       7.932692       0.467812       8.848450          -0.000025
          251              C       0.106704       6.845856      25.151595      -0.408397      30.650374 0.54256214E+03  0.13485054E+05                                 8.223254                            7.453191       0.063890       1.960065                    0.998625      33.682290      99.635613       0.641854       0.383943      -1.085778       0.015548      -0.055327      -0.041328       0.070787       0.010920      -0.008362       0.024723      -0.026917       0.019730      -0.030184      -0.003092       0.033276              8.584791       8.858570      -0.949501      -0.516356       7.227622       0.994895       9.668180           0.000000
          252              C      -0.560199       5.497305      23.161533      -0.410807      32.611601 0.55805128E+03  0.13912290E+05                                 8.567378                            7.556740       0.213734       2.003772                    0.999381      33.410029      97.697543       0.640259       0.383730      -1.090274       0.047559       0.013661       0.065117       0.081785       0.009099       0.007212       0.002219      -0.006728       0.003724      -0.012163      -0.000340       0.012504              9.327860      10.931353      -0.695026       2.730622       7.092447       0.309979       9.959780          -0.000022
          253              C       3.586740       0.798683       8.174204      -0.407342      31.601965 0.55226234E+03  0.13789754E+05                                 8.424263                            7.527451       0.006971       1.945138                    0.998640      33.632213      99.780670       0.637549       0.384753      -1.084996      -0.043461      -0.046007      -0.016865       0.065497       0.020076       0.002149       0.002573      -0.011382       0.002881      -0.021348       0.000401       0.020947              8.961786      11.212549       1.800968       0.898738       8.987218       0.000123       6.685591           0.000018
          254              C      -3.302961      12.996128       8.746475      -0.481901      34.435525 0.58495534E+03  0.14826741E+05                                 8.901985                            7.742917       0.072933       1.942699                    0.998892      35.358084     105.903351       0.628732       0.384342      -1.084617       0.017181      -0.030115      -0.076629       0.084108       0.006259      -0.028861      -0.039187      -0.006411       0.104148      -0.041565      -0.024231       0.065796              9.540753       9.420113       0.784066      -0.734160      10.828663      -3.357853       8.373484           0.000026
          255              C      -4.495995      13.330173       4.315237      -0.416147      30.238057 0.53790346E+03  0.13292515E+05                                 8.072665                            7.368738       0.232020       2.014708                    0.999198      33.132646      96.585053       0.654772       0.378541      -1.093562       0.023335      -0.028059       0.053455       0.064725      -0.008037       0.010104      -0.019263      -0.029687       0.052360      -0.026435      -0.008287       0.034722              8.374439       8.257144       0.063891       1.393096       8.631139       0.130574       8.235034           0.000022
          256              C      -3.321141      11.508736       5.593826      -0.415408      32.537245 0.56089054E+03  0.13994300E+05                                 8.520309                            7.545598       0.254780       2.015334                    0.999607      33.433367      97.656230       0.644900       0.380663      -1.092973      -0.038222       0.070149      -0.006887       0.080182      -0.013360       0.003668      -0.007762      -0.010482       0.016007      -0.017109      -0.000471       0.017581              9.300209       7.704312      -0.881255       0.882499      12.931375       0.802966       7.264941           0.000019
          257              C       7.141776       3.619506       6.782192       0.039487      35.783520 0.43745783E+03  0.10339209E+05                                 9.593798                            7.067953       0.078754       2.022103                    0.998732      28.351906      82.728420       0.605163       0.428235      -1.052836       0.011851      -0.000421       0.021551       0.024598       0.023708      -0.051000      -0.038155       0.029826      -0.083314      -0.066099      -0.013242       0.079340             11.655984       7.681942      -3.582553       0.611422      18.657064       4.354392       8.628945           0.000009
          258              C      10.114580       6.845856      13.479316       0.077055      35.480850 0.40820795E+03  0.95364919E+04                                 9.734832                            6.958450      -0.231715       1.935278                    0.997777      27.938274      82.569063       0.589419       0.444810      -1.036974      -0.004178      -0.014587      -0.009456       0.017879      -0.055577       0.033877      -0.050056       0.062407      -0.032374      -0.074261      -0.023425       0.097686             12.036048      12.455516       5.675530      -5.851388      11.003182      -2.058182      12.649447          -0.000004
          259              C       7.938077       2.341063       6.965216       0.088386      34.159883 0.41261415E+03  0.96338324E+04                                 9.465415                            6.978573      -0.089078       1.986670                    0.997489      27.506754      80.408054       0.592694       0.442609      -1.041656      -0.015685      -0.001081      -0.004235       0.016282       0.015254      -0.080102      -0.033783       0.026433       0.026282      -0.074754      -0.024521       0.099275             11.592797       8.075298      -2.547087       1.156210      19.041371       4.024544       7.661722           0.000004
          260              C       6.345328       5.834099       7.506554       0.048898      27.432763 0.40648205E+03  0.94654196E+04                                 8.421291                            7.114531      -0.570770       1.842141                    0.995444      27.649842      81.004158       0.563281       0.466963      -1.026690       0.048973      -0.042730       0.038603       0.075594      -0.033322      -0.000865      -0.020386      -0.037103      -0.050129      -0.037067      -0.013867       0.050933              9.525885      10.248874       0.243740      -1.977350      10.901904      -0.885437       7.426876           0.000003
          261              C       5.206707       5.802481       8.522207       0.076462      26.346130 0.41788963E+03  0.97873692E+04                                 8.033202                            7.048908      -0.361209       1.903155                    0.998414      27.407122      80.223296       0.586528       0.445875      -1.039815       0.017064      -0.061079       0.049659       0.080547       0.005493      -0.000194       0.001140       0.006222       0.015185      -0.008928       0.003671       0.005257              8.762219       9.553778       1.197424      -0.702757       7.657453       0.493468       9.075425           0.000002
          262              C       7.226864       7.058929       7.406019       0.069232      27.200061 0.42649166E+03  0.10027845E+05                                 8.090750                            7.013270      -0.431235       1.874735                    0.998256      27.596579      80.619785       0.602348       0.432476      -1.049031      -0.004362       0.027076      -0.072015       0.077060      -0.009610      -0.005724      -0.002184      -0.004607      -0.063519      -0.022710       0.002158       0.020553              8.910655       9.925482       0.192752      -1.187411       9.690525      -1.051707       7.115958           0.000003
          263              C       8.434106       5.707629      14.845550       0.042508      28.385203 0.42724578E+03  0.10061716E+05                                 8.562990                            7.237051      -0.531262       1.854316                    0.994879      27.831580      81.681473       0.565764       0.459702      -1.031940       0.034245      -0.027461      -0.064015       0.077619      -0.011764      -0.032438      -0.001118       0.021238       0.021998      -0.030653      -0.009977       0.040630              9.816825      11.279784      -0.297310      -0.478121       7.732674      -2.146984      10.438016          -0.000005
          264              C       8.914971       4.614767      15.807070       0.071863      26.535603 0.43789638E+03  0.10351617E+05                                 7.978110                            7.139765      -0.345285       1.905165                    0.998160      27.494959      80.221912       0.593528       0.436544      -1.047846       0.055290      -0.040493      -0.040837       0.079777       0.002617       0.003380       0.003314      -0.000841      -0.024965      -0.009685       0.001523       0.008162              8.611072       8.506083      -0.069454       1.105276       8.912666      -1.110939       8.414467          -0.000009
          265              C       6.968296       5.637521      14.371235       0.063693      27.347005 0.43448775E+03  0.10265430E+05                                 8.096345                            7.046155      -0.455960       1.864322                    0.998259      27.858369      81.634452       0.604990       0.428507      -1.051244      -0.038190       0.059557       0.027963       0.076075       0.006328      -0.002104      -0.014904       0.019449       0.002002      -0.021067       0.005183       0.015885              8.923337      10.852083      -0.825213      -1.067749       6.909650      -1.159008       9.008278          -0.000004
          266              C       8.440641       0.125095       6.537301       0.028547      28.828848 0.44278743E+03  0.10529444E+05                                 8.800374                            7.484720      -0.523549       1.855967                    0.994552      28.195189      83.361960       0.542886       0.474446      -1.023034      -0.044822       0.039329      -0.027188       0.065536      -0.034712       0.005690      -0.021828      -0.065211      -0.034057      -0.042406      -0.017845       0.060252             10.057333       9.101022      -0.892144      -2.398166      11.972967      -0.409330       9.098010           0.000005
          267              C       4.159072      13.456643       5.240667       0.077299      26.732009 0.42944730E+03  0.10119006E+05                                 7.988142                            7.034169      -0.370120       1.891074                    0.998842      27.823964      81.482110       0.601632       0.432063      -1.048844      -0.023236       0.051342      -0.070344       0.090135       0.008785      -0.001227       0.008299       0.011591       0.023028      -0.016928       0.005237       0.011692              8.633705       8.665169       0.536211      -1.086606       8.479175       0.501331       8.756771           0.000006
          268              C       2.393515      12.810548       7.194640       0.072933      26.869741 0.44717027E+03  0.10607384E+05                                 7.977348                            7.151919      -0.341962       1.903493                    0.998222      27.553079      80.061120       0.601959       0.428947      -1.054339       0.032651      -0.022081       0.061587       0.073121      -0.001104      -0.018994       0.000847      -0.021476      -0.028500      -0.026820       0.010911       0.015908              8.678254       7.952925      -0.456959      -1.449914      10.584138      -0.519396       7.497698           0.000006
          269              C       4.398472       4.544658       8.483540      -0.406085      30.651023 0.54339568E+03  0.13485785E+05                                 8.170865                            7.423105       0.179834       1.998926                    0.998917      33.268984      97.743011       0.649023       0.380265      -1.090425       0.048491       0.064967       0.016479       0.082726       0.011903       0.015546       0.006853       0.002110       0.049690      -0.021308      -0.006571       0.027878              8.545649       9.944957       1.621568       0.247321       8.835837       0.577090       6.856152           0.000012
          270              C       5.681417       6.128278       9.929686      -0.423556      31.855244 0.56786253E+03  0.14270443E+05                                 8.448928                            7.638790      -0.016765       1.932883                    0.998161      34.035254     101.116825       0.632521       0.385334      -1.085189      -0.022730      -0.032709      -0.062087       0.073765       0.025534       0.006930       0.004306      -0.028036       0.023302      -0.033366       0.005487       0.027879              8.913842       8.453368      -0.229229       0.502099       6.933373       1.148031      11.354783           0.000007
          271              C       6.323838       8.283760       7.132773      -0.413915      31.836965 0.55677959E+03  0.13831799E+05                                 8.337552                            7.499240       0.307390       2.032206                    0.999756      33.076950      95.627291       0.650921       0.378776      -1.097054       0.050315      -0.058890       0.011756       0.078345      -0.014299      -0.001951       0.009668      -0.004615      -0.023578      -0.015105      -0.005948       0.021053              8.899308       8.474707      -1.347836       0.101010      10.872620      -1.257963       7.350597           0.000016
          272              C       8.350149       6.911840       6.426455      -0.413009      32.745933 0.58157250E+03  0.14688528E+05                                 8.635644                            7.758061       0.056905       1.958312                    0.998317      33.786733     100.320926       0.624882       0.388091      -1.084280      -0.057588       0.009977       0.051318       0.077778      -0.007192      -0.002354       0.013216       0.022520      -0.026865      -0.021408       0.002037       0.019372              9.157253      10.821497       0.015562      -1.787172       7.953858      -0.742814       8.696403           0.000008
          273              C       8.569306       3.207105      15.270887      -0.417837      31.786619 0.56040436E+03  0.14012540E+05                                 8.430416                            7.568776       0.157224       1.985181                    0.999164      33.758756      99.486213       0.639013       0.383337      -1.088461       0.034559       0.062584       0.010955       0.072327       0.011782       0.016348       0.017023      -0.011326      -0.058751      -0.030445      -0.002677       0.033123              8.975376       7.476591       0.247141       0.017767      10.874085      -1.444779       8.575452          -0.000012
          274              C      10.400320       4.745360      16.131872      -0.410463      31.119384 0.54993267E+03  0.13652484E+05                                 8.233392                            7.454316       0.275905       2.029861                    0.999256      33.032235      96.222883       0.651128       0.378911      -1.094307      -0.069369      -0.016516      -0.030118       0.077408       0.008463       0.016765       0.006302      -0.000504      -0.073104      -0.031113       0.004984       0.026129              8.671132       9.232262       0.367489       1.713955       7.932689      -0.467813       8.848445          -0.000023
          275              C       6.619704       6.845856      13.515405      -0.408397      30.650378 0.54256193E+03  0.13485048E+05                                 8.223255                            7.453189       0.063888       1.960064                    0.998625      33.682314      99.635705       0.641855       0.383943      -1.085778       0.015547      -0.055327       0.041329       0.070788       0.010920       0.008361      -0.024722      -0.026917       0.019732      -0.030183      -0.003092       0.033275              8.584793       8.858568      -0.949499       0.516359       7.227624      -0.994891       9.668187           0.000002
          276              C       5.952801       5.497305      15.505467      -0.410808      32.611608 0.55805163E+03  0.13912301E+05                                 8.567381                            7.556745       0.213728       2.003770                    0.999381      33.410043      97.697600       0.640258       0.383731      -1.090274       0.047560       0.013661      -0.065117       0.081785       0.009099      -0.007212      -0.002218      -0.006728       0.003725      -0.012163      -0.000340       0.012503              9.327861      10.931343      -0.695026      -2.730621       7.092455      -0.309981       9.959785          -0.000024
          277              C      10.099740       0.798683       4.714796      -0.407341      31.601881 0.55226037E+03  0.13789692E+05                                 8.424248                            7.527437       0.006970       1.945139                    0.998640      33.632142      99.780420       0.637549       0.384753      -1.084996      -0.043461      -0.046007       0.016866       0.065497       0.020076      -0.002150      -0.002572      -0.011383       0.002879      -0.021348       0.000400       0.020948              8.961771      11.212536       1.800953      -0.898735       8.987205      -0.000127       6.685571           0.000018
          278              C       3.210039      12.996128       4.142525      -0.481904      34.435728 0.58495984E+03  0.14826890E+05                                 8.902029                            7.742952       0.072922       1.942693                    0.998892      35.358270     105.904190       0.628729       0.384342      -1.084616       0.017182      -0.030116       0.076629       0.084108       0.006262       0.028860       0.039188      -0.006412       0.104146      -0.041563      -0.024234       0.065796              9.540803       9.420147       0.784064       0.734156      10.828741       3.357875       8.373522           0.000024
          279              C       2.017005      13.330173       8.573763      -0.416148      30.238065 0.53790390E+03  0.13292525E+05                                 8.072666                            7.368743       0.232029       2.014711                    0.999198      33.132610      96.584839       0.654772       0.378541      -1.093562       0.023335      -0.028059      -0.053455       0.064724      -0.008037      -0.010105       0.019264      -0.029687       0.052362      -0.026435      -0.008288       0.034723              8.374437       8.257124       0.063879      -1.393110       8.631146      -0.130576       8.235042           0.000021
          280              C       3.191859      11.508736       7.295174      -0.415409      32.537235 0.56089003E+03  0.13994283E+05                                 8.520304                            7.545591       0.254786       2.015336                    0.999607      33.433348      97.656122       0.644901       0.380662      -1.092974      -0.038221       0.070150       0.006887       0.080183      -0.013359      -0.003669       0.007762      -0.010481       0.016007      -0.017108      -0.000472       0.017580              9.300205       7.704308      -0.881261      -0.882501      12.931367      -0.802970       7.264941           0.000018
          281              C       7.364470      10.127192      19.671192       0.039492      35.783114 0.43745269E+03  0.10339050E+05                                 9.593706                            7.067899       0.078772       2.022113                    0.998732      28.351663      82.727347       0.605168       0.428234      -1.052837      -0.011853       0.000421       0.021550       0.024598       0.023707       0.051001       0.038154       0.029825      -0.083314      -0.066099      -0.013241       0.079340             11.655858       7.681866      -3.582501      -0.611419      18.656838      -4.354338       8.628869          -0.000026
          282              C       4.391666       6.900842       0.590316       0.077045      35.480977 0.40820948E+03  0.95365358E+04                                 9.734840                            6.958451      -0.231679       1.935286                    0.997777      27.938385      82.569404       0.589420       0.444809      -1.036975       0.004175       0.014588      -0.009456       0.017879      -0.055576      -0.033877       0.050053       0.062402      -0.032368      -0.074257      -0.023426       0.097683             12.036062      12.455528       5.675538       5.851393      11.003201       2.058177      12.649456           0.000006
          283              C       6.568169      11.405635      19.854216       0.088387      34.159764 0.41261268E+03  0.96337869E+04                                 9.465393                            6.978562      -0.089066       1.986675                    0.997489      27.506657      80.407650       0.592695       0.442609      -1.041656       0.015684       0.001080      -0.004236       0.016281       0.015255       0.080104       0.033785       0.026434       0.026285      -0.074756      -0.024523       0.099279             11.592762       8.075275      -2.547062      -1.156212      19.041301      -4.024539       7.661711          -0.000024
          284              C       8.160918       7.912599      20.395554       0.048898      27.432735 0.40648185E+03  0.94654120E+04                                 8.421281                            7.114527      -0.570765       1.842145                    0.995443      27.649775      81.003901       0.563282       0.466963      -1.026691      -0.048973       0.042730       0.038604       0.075594      -0.033322       0.000866       0.020385      -0.037102      -0.050128      -0.037067      -0.013866       0.050933              9.525868      10.248857       0.243746       1.977345      10.901881       0.885434       7.426865          -0.000010
          285              C       9.299539       7.944217      21.411207       0.076463      26.346040 0.41788789E+03  0.97873174E+04                                 8.033183                            7.048893      -0.361201       1.903158                    0.998414      27.407045      80.222995       0.586528       0.445875      -1.039815      -0.017064       0.061079       0.049658       0.080547       0.005494       0.000193      -0.001140       0.006222       0.015187      -0.008928       0.003670       0.005258              8.762197       9.553747       1.197425       0.702742       7.657439      -0.493467       9.075406          -0.000009
          286              C       7.279382       6.687769      20.295019       0.069233      27.199967 0.42648975E+03  0.10027790E+05                                 8.090732                            7.013255      -0.431237       1.874735                    0.998256      27.596538      80.619646       0.602348       0.432476      -1.049031       0.004363      -0.027075      -0.072014       0.077059      -0.009610       0.005724       0.002183      -0.004607      -0.063518      -0.022710       0.002158       0.020552              8.910634       9.925455       0.192746       1.187403       9.690490       1.051705       7.115955          -0.000012
          287              C       6.072140       8.039069       1.956550       0.042509      28.385155 0.42724477E+03  0.10061692E+05                                 8.563001                            7.237057      -0.531272       1.854311                    0.994879      27.831674      81.681907       0.565761       0.459704      -1.031938      -0.034245       0.027461      -0.064015       0.077619      -0.011764       0.032436       0.001118       0.021237       0.021992      -0.030651      -0.009977       0.040628              9.816839      11.279799      -0.297313       0.478129       7.732693       2.146983      10.438024           0.000001
          288              C       5.591275       9.131931       2.918070       0.071864      26.535581 0.43789580E+03  0.10351604E+05                                 7.978114                            7.139766      -0.345300       1.905160                    0.998160      27.494997      80.222113       0.593527       0.436544      -1.047845      -0.055291       0.040494      -0.040838       0.079778       0.002616      -0.003378      -0.003314      -0.000835      -0.024965      -0.009685       0.001524       0.008161              8.611079       8.506092      -0.069454      -1.105267       8.912679       1.110943       8.414466           0.000003
          289              C       7.537950       8.109177       1.482235       0.063691      27.347048 0.43448881E+03  0.10265463E+05                                 8.096359                            7.046167      -0.455967       1.864320                    0.998259      27.858408      81.634664       0.604989       0.428508      -1.051243       0.038190      -0.059557       0.027962       0.076075       0.006328       0.002104       0.014905       0.019453       0.002007      -0.021070       0.005184       0.015886              8.923353      10.852111      -0.825219       1.067750       6.909668       1.159008       9.008281           0.000003
          290              C       6.065605      13.621603      19.426301       0.028548      28.828847 0.44278745E+03  0.10529440E+05                                 8.800359                            7.484709      -0.523545       1.855969                    0.994552      28.195117      83.361607       0.542888       0.474445      -1.023035       0.044823      -0.039329      -0.027188       0.065537      -0.034711      -0.005690       0.021829      -0.065210      -0.034058      -0.042406      -0.017846       0.060251             10.057312       9.101009      -0.892133       2.398162      11.972933       0.409324       9.097995          -0.000007
          291              C      10.347174       0.290055      18.129667       0.077298      26.732006 0.42944709E+03  0.10118999E+05                                 7.988138                            7.034165      -0.370115       1.891076                    0.998842      27.823942      81.481996       0.601633       0.432063      -1.048845       0.023235      -0.051343      -0.070343       0.090134       0.008785       0.001227      -0.008299       0.011591       0.023028      -0.016928       0.005237       0.011691              8.633700       8.665165       0.536217       1.086605       8.479161      -0.501336       8.756773          -0.000008
          292              C      12.112731       0.936150      20.083640       0.072935      26.869661 0.44716848E+03  0.10607329E+05                                 7.977332                            7.151904      -0.341961       1.903495                    0.998222      27.553008      80.060842       0.601960       0.428947      -1.054339      -0.032652       0.022080       0.061587       0.073121      -0.001106       0.018993      -0.000848      -0.021476      -0.028498      -0.026818       0.010910       0.015909              8.678234       7.952916      -0.456958       1.449919      10.584106       0.519396       7.497679          -0.000010
          293              C      -2.918226       9.202040      21.372540      -0.406085      30.650993 0.54339485E+03  0.13485757E+05                                 8.170857                            7.423098       0.179833       1.998926                    0.998917      33.268943      97.742805       0.649023       0.380265      -1.090425      -0.048490      -0.064967       0.016479       0.082726       0.011903      -0.015546      -0.006853       0.002112       0.049685      -0.021307      -0.006571       0.027878              8.545640       9.944944       1.621568      -0.247326       8.835837      -0.577088       6.856140          -0.000017
          294              C       8.824829       7.618420      22.818686      -0.423556      31.855238 0.56786160E+03  0.14270422E+05                                 8.448935                            7.638789      -0.016788       1.932875                    0.998161      34.035362     101.117337       0.632520       0.385334      -1.085188       0.022730       0.032709      -0.062089       0.073767       0.025534      -0.006926      -0.004304      -0.028034       0.023293      -0.033363       0.005486       0.027877              8.913849       8.453387      -0.229226      -0.502087       6.933390      -1.148023      11.354771          -0.000015
          295              C       8.182408       5.462938      20.021773      -0.413915      31.836953 0.55677887E+03  0.13831778E+05                                 8.337551                            7.499235       0.307383       2.032203                    0.999756      33.076963      95.627365       0.650921       0.378776      -1.097054      -0.050315       0.058891       0.011757       0.078345      -0.014296       0.001950      -0.009668      -0.004613      -0.023580      -0.015105      -0.005946       0.021051              8.899306       8.474710      -1.347826      -0.101007      10.872611       1.257969       7.350599          -0.000036
          296              C       6.156097       6.834858      19.315455      -0.413008      32.745875 0.58157089E+03  0.14688476E+05                                 8.635631                            7.758048       0.056909       1.958313                    0.998317      33.786687     100.320717       0.624883       0.388091      -1.084280       0.057588      -0.009976       0.051319       0.077778      -0.007191       0.002353      -0.013219       0.022520      -0.026868      -0.021411       0.002040       0.019371              9.157239      10.821476       0.015563       1.787177       7.953849       0.742811       8.696392          -0.000026
          297              C       5.936940      10.539593       2.381887      -0.417835      31.786498 0.56040120E+03  0.14012440E+05                                 8.430391                            7.568752       0.157219       1.985181                    0.999164      33.758653      99.485818       0.639014       0.383337      -1.088462      -0.034559      -0.062583       0.010954       0.072325       0.011783      -0.016352      -0.017025      -0.011331      -0.058760      -0.030450      -0.002677       0.033127              8.975351       7.476580       0.247141      -0.017773      10.874062       1.444772       8.575411           0.000013
          298              C       4.105926       9.001338       3.242872      -0.410462      31.119466 0.54993435E+03  0.13652540E+05                                 8.233410                            7.454328       0.275899       2.029857                    0.999256      33.032326      96.223291       0.651128       0.378911      -1.094307       0.069371       0.016517      -0.030120       0.077410       0.008461      -0.016766      -0.006303      -0.000516      -0.073109      -0.031116       0.004987       0.026129              8.671153       9.232285       0.367486      -1.713955       7.932716       0.467817       8.848458           0.000011
          299              C       7.886542       6.900842       0.626405      -0.408397      30.650459 0.54256481E+03  0.13485146E+05                                 8.223289                            7.453223       0.063872       1.960059                    0.998625      33.682403      99.636277       0.641851       0.383944      -1.085776      -0.015546       0.055330       0.041326       0.070788       0.010917      -0.008361       0.024720      -0.026922       0.019752      -0.030182      -0.003094       0.033275              8.584827       8.858579      -0.949511      -0.516382       7.227673       0.994875       9.668228          -0.000002
          300              C       8.553445       8.249393       2.616467      -0.410807      32.611618 0.55805214E+03  0.13912322E+05                                 8.567389                            7.556751       0.213721       2.003766                    0.999381      33.410110      97.697954       0.640257       0.383731      -1.090273      -0.047560      -0.013660      -0.065118       0.081786       0.009099       0.007210       0.002217      -0.006732       0.003725      -0.012164      -0.000338       0.012501              9.327868      10.931343      -0.695026       2.730620       7.092479       0.309975       9.959782           0.000014
          301              C       4.406506      12.948015      17.603796      -0.407342      31.601898 0.55226074E+03  0.13789700E+05                                 8.424248                            7.527440       0.006976       1.945141                    0.998640      33.632126      99.780266       0.637549       0.384753      -1.084996       0.043461       0.046007       0.016866       0.065498       0.020075       0.002150       0.002572      -0.011384       0.002879      -0.021347       0.000400       0.020947              8.961769      11.212523       1.800966       0.898746       8.987201       0.000122       6.685583          -0.000014
          302              C      11.296207       0.750570      17.031525      -0.481905      34.435728 0.58495926E+03  0.14826871E+05                                 8.902025                            7.742947       0.072917       1.942691                    0.998892      35.358295     105.904226       0.628730       0.384342      -1.084617      -0.017180       0.030113       0.076631       0.084108       0.006258      -0.028859      -0.039187      -0.006405       0.104138      -0.041564      -0.024228       0.065793              9.540797       9.420162       0.784060      -0.734152      10.828704      -3.357871       8.373525          -0.000017
          303              C      12.489241       0.416525      21.462763      -0.416149      30.238208 0.53790691E+03  0.13292615E+05                                 8.072701                            7.368778       0.232019       2.014707                    0.999198      33.132679      96.585045       0.654768       0.378543      -1.093561      -0.023335       0.028058      -0.053457       0.064726      -0.008034       0.010104      -0.019263      -0.029684       0.052354      -0.026432      -0.008289       0.034720              8.374474       8.257140       0.063879       1.393152       8.631196       0.130580       8.235086          -0.000015
          304              C      11.314387       2.237962      20.184174      -0.415409      32.537348 0.56089231E+03  0.13994355E+05                                 8.520331                            7.545614       0.254776       2.015332                    0.999607      33.433426      97.656433       0.644899       0.380663      -1.092973       0.038221      -0.070150       0.006885       0.080183      -0.013356       0.003668      -0.007764      -0.010482       0.016000      -0.017105      -0.000475       0.017580              9.300236       7.704332      -0.881259       0.882511      12.931416       0.802983       7.264958          -0.000030
          305              N       0.772306       9.162174      18.103889      -0.191041      42.249255 0.59919263E+03  0.15021350E+05                                10.241212                            7.997021      -0.129310       1.976973                    0.998735      28.641985      80.703070       0.610439       0.400241      -1.092112       0.086045      -0.047269       0.076020       0.124166      -0.011663      -0.064556      -0.000603      -0.048160      -0.144333      -0.093319       0.037256       0.056063             12.104989       9.147376      -3.468307       0.606520      17.779930       4.052624       9.387662          -0.000020
          306              N      -1.358157       7.957963      12.187838      -0.207537      44.851325 0.61022719E+03  0.15386746E+05                                10.694438                            8.080004      -0.180388       1.954518                    0.998857      29.070379      82.476455       0.605464       0.401202      -1.090122       0.015110      -0.054719      -0.102429       0.117107      -0.009362      -0.031032      -0.064344       0.063528      -0.021243      -0.088935       0.026993       0.061942             13.077598      13.791741       5.752990      -5.685856      12.055115      -2.342730      13.385937          -0.000004
          307              N       0.407967      12.377527      19.562924      -0.195137      41.099208 0.56533404E+03  0.14039360E+05                                10.116199                            7.787689      -0.248694       1.932720                    0.999132      28.960594      82.580865       0.613085       0.402294      -1.085167      -0.068299       0.047680      -0.053965       0.099249      -0.021068      -0.045328      -0.002472      -0.057257      -0.063209      -0.067511       0.018300       0.049211             12.177032       9.092515      -2.538840       1.434090      18.499685       3.453533       8.938895          -0.000018
          308              N       0.707940       4.584524       5.214889      -0.191042      42.249371 0.59919396E+03  0.15021397E+05                                10.241242                            7.997038      -0.129326       1.976968                    0.998735      28.642043      80.703361       0.610437       0.400242      -1.092111      -0.086046       0.047268       0.076018       0.124165      -0.011663       0.064555       0.000604      -0.048162      -0.144330      -0.093317       0.037255       0.056063             12.105032       9.147408      -3.468325      -0.606520      17.780003      -4.052642       9.387684          -0.000009
          309              N       2.838403       5.788735      25.076838      -0.207546      44.851695 0.61023264E+03  0.15386931E+05                                10.694528                            8.080064      -0.180408       1.954509                    0.998857      29.070570      82.477356       0.605458       0.401204      -1.090120      -0.015114       0.054720      -0.102428       0.117108      -0.009361       0.031032       0.064343       0.063525      -0.021245      -0.088932       0.026992       0.061940             13.077717      13.791870       5.753048       5.685923      12.055217       2.342764      13.386063           0.000006
          310              N       1.072279       1.369171       6.673924      -0.195139      41.099649 0.56534043E+03  0.14039573E+05                                10.116305                            7.787761      -0.248737       1.932702                    0.999132      28.960863      82.582069       0.613078       0.402297      -1.085164       0.068297      -0.047680      -0.053966       0.099248      -0.021068       0.045327       0.002471      -0.057256      -0.063209      -0.067509       0.018298       0.049212             12.177170       9.092622      -2.538888      -1.434110      18.499908      -3.453566       8.938980          -0.000005
          311              N       7.220940       4.584524       7.674111      -0.191039      42.249198 0.59919074E+03  0.15021298E+05                                10.241223                            7.997021      -0.129337       1.976966                    0.998735      28.641967      80.703125       0.610437       0.400242      -1.092110      -0.086044       0.047268      -0.076019       0.124164      -0.011663      -0.064556      -0.000604      -0.048160      -0.144336      -0.093320       0.037256       0.056063             12.105011       9.147386      -3.468311       0.606524      17.779969       4.052641       9.387677          -0.000010
          312              N       9.351403       5.788735      13.590162      -0.207538      44.851233 0.61022587E+03  0.15386704E+05                                10.694421                            8.079992      -0.180388       1.954519                    0.998856      29.070332      82.476272       0.605464       0.401202      -1.090123      -0.015112       0.054719       0.102428       0.117107      -0.009360      -0.031032      -0.064343       0.063526      -0.021246      -0.088932       0.026991       0.061941             13.077576      13.791720       5.752985      -5.685843      12.055099      -2.342733      13.385907          -0.000007
          313              N       7.585279       1.369171       6.215076      -0.195142      41.099942 0.56534496E+03  0.14039720E+05                                10.116370                            7.787805      -0.248753       1.932695                    0.999132      28.961021      82.582749       0.613074       0.402298      -1.085162       0.068297      -0.047680       0.053966       0.099248      -0.021068      -0.045325      -0.002470      -0.057254      -0.063210      -0.067507       0.018296       0.049211             12.177256       9.092677      -2.538921       1.434107      18.500063       3.453593       8.939028          -0.000004
          314              N       7.285306       9.162174      20.563111      -0.191038      42.249189 0.59919123E+03  0.15021307E+05                                10.241205                            7.997014      -0.129313       1.976973                    0.998735      28.641954      80.702973       0.610439       0.400241      -1.092112       0.086045      -0.047269      -0.076021       0.124166      -0.011663       0.064557       0.000603      -0.048159      -0.144335      -0.093320       0.037257       0.056063             12.104982       9.147366      -3.468299      -0.606521      17.779921      -4.052629       9.387659          -0.000020
          315              N       5.154843       7.957963       0.701162      -0.207543      44.851315 0.61022665E+03  0.15386735E+05                                10.694458                            8.080015      -0.180402       1.954514                    0.998856      29.070375      82.476555       0.605461       0.401203      -1.090121       0.015109      -0.054716       0.102427       0.117105      -0.009363       0.031032       0.064345       0.063532      -0.021240      -0.088937       0.026995       0.061942             13.077626      13.791769       5.753004       5.685869      12.055149       2.342725      13.385960           0.000009
          316              N       6.920967      12.377527      19.104076      -0.195139      41.099488 0.56533834E+03  0.14039499E+05                                10.116257                            7.787729      -0.248711       1.932712                    0.999132      28.960750      82.581518       0.613082       0.402295      -1.085166      -0.068298       0.047681       0.053966       0.099249      -0.021067       0.045327       0.002472      -0.057256      -0.063210      -0.067509       0.018298       0.049210             12.177107       9.092566      -2.538868      -1.434093      18.499820      -3.453551       8.938936          -0.000017
          317             Cl       3.488380      12.580978      22.035034      -0.378970     139.854529 0.38902713E+04  0.14837664E+06                                18.444395                           16.889401       1.236636       2.047858                    0.999674      73.512684     218.389349       0.584037       0.274967      -1.258600       0.128160       0.069077       0.142269       0.203561       0.040022       0.089282      -0.015839       0.136729      -0.048074      -0.101322      -0.032949       0.134271             19.449405      23.327276      -0.118838       3.466285      17.660832      -3.875896      17.360108          -0.000035
          318             Cl       0.092943      10.619324      14.786261      -0.412427     127.404838 0.36413204E+04  0.13642040E+06                                17.021458                           16.159644       1.439336       2.097949                    0.999925      73.402603     215.172748       0.607925       0.268928      -1.267312       0.076697       0.157574      -0.026525       0.177245       0.056906       0.025286      -0.028309      -0.017047       0.072963      -0.082930       0.035360       0.047570             17.747491      14.568982       2.551128       3.342676      15.134753       2.306196      23.538739          -0.000009
          319             Cl      -3.500457      10.454364      13.363315      -0.456353     134.510808 0.41304410E+04  0.15987495E+06                                17.831637                           17.412299       1.207317       2.024699                    0.999890      75.914544     227.011479       0.574877       0.275263      -1.258568      -0.055322       0.065394      -0.093332       0.126680      -0.029660       0.010846       0.010167       0.063174       0.245198      -0.085282       0.001972       0.083309             17.952286      15.533682      -2.453182      -0.582492      14.502231       0.813320      23.820944           0.000044
          320             Cl      -2.647523       8.619180      16.879434      -0.445137     153.034570 0.49025901E+04  0.19682365E+06                                19.119737                           18.791861       1.405422       2.083487                    0.999733      75.287155     224.609827       0.564819       0.270113      -1.272526      -0.048363      -0.089163       0.041269       0.109509       0.014881       0.013248      -0.049965       0.021476      -0.181894      -0.087238       0.036008       0.051230             19.234942      21.568507       1.319715       0.368515      17.752476      -0.664979      18.383841          -0.000033
          321             Cl      11.017866       1.165720       9.146034      -0.378939     139.854255 0.38902589E+04  0.14837606E+06                                18.444383                           16.889386       1.236629       2.047858                    0.999674      73.512551     218.388932       0.584037       0.274967      -1.258599      -0.128161      -0.069090       0.142268       0.203566       0.040019      -0.089282       0.015834       0.136719      -0.048077      -0.101315      -0.032953       0.134268             19.449394      23.327309      -0.118817      -3.466291      17.660788       3.875858      17.360086           0.000062
          322             Cl       1.387303       3.127374       1.897261      -0.412409     127.404357 0.36413016E+04  0.13641951E+06                                17.021405                           16.159593       1.439366       2.097959                    0.999925      73.402486     215.172199       0.607926       0.268928      -1.267313      -0.076711      -0.157566      -0.026541       0.177246       0.056915      -0.025279       0.028316      -0.017043       0.072984      -0.082940       0.035358       0.047582             17.747436      14.568935       2.551126      -3.342671      15.134713      -2.306207      23.538659           0.000034
          323             Cl       4.980703       3.292334       0.474315      -0.456289     134.509427 0.41303868E+04  0.15987233E+06                                17.831517                           17.412191       1.207371       2.024719                    0.999890      75.914060     227.009657       0.574879       0.275263      -1.258568       0.055306      -0.065382      -0.093362       0.126688      -0.029655      -0.010861      -0.010158       0.063153       0.245279      -0.085283       0.001945       0.083338             17.952157      15.533588      -2.453165       0.582494      14.502148      -0.813306      23.820736           0.000009
          324             Cl       4.127769       5.127518       3.990434      -0.445118     153.033813 0.49025563E+04  0.19682191E+06                                19.119655                           18.791782       1.405422       2.083489                    0.999733      75.286978     224.608922       0.564821       0.270112      -1.272527       0.048351       0.089173       0.041257       0.109507       0.014880      -0.013248       0.049963       0.021461      -0.181882      -0.087234       0.036008       0.051226             19.234863      21.568415       1.319719      -0.368517      17.752412       0.664947      18.383761           0.000028
          325             Cl       4.504866       1.165720       3.742966      -0.378911     139.854761 0.38902749E+04  0.14837683E+06                                18.444439                           16.889432       1.236635       2.047861                    0.999674      73.512563     218.389140       0.584035       0.274967      -1.258599      -0.128165      -0.069099      -0.142257       0.203564       0.040019       0.089281      -0.015839       0.136715      -0.048099      -0.101317      -0.032948       0.134266             19.449457      23.327403      -0.118819       3.466303      17.660837      -3.875874      17.360132           0.000064
          326             Cl       7.900303       3.127374      10.991739      -0.412419     127.403611 0.36412757E+04  0.13641828E+06                                17.021335                           16.159533       1.439381       2.097964                    0.999925      73.402317     215.171413       0.607928       0.268928      -1.267313      -0.076697      -0.157573       0.026544       0.177246       0.056908       0.025276      -0.028318      -0.017052       0.072982      -0.082933       0.035353       0.047580             17.747360      14.568874       2.551106       3.342645      15.134645       2.306186      23.538560           0.000027
          327             Cl      11.493703       3.292334      12.414685      -0.456321     134.507620 0.41303122E+04  0.15986866E+06                                17.831314                           17.411993       1.207371       2.024718                    0.999890      75.913856     227.008224       0.574884       0.275261      -1.258570       0.055320      -0.065386       0.093345       0.126684      -0.029659       0.010855       0.010160       0.063169       0.245242      -0.085286       0.001961       0.083325             17.951955      15.533402      -2.453118      -0.582489      14.501983       0.813301      23.820479           0.000008
          328             Cl      10.640769       5.127518       8.898566      -0.445135     153.033181 0.49025314E+04  0.19682067E+06                                19.119611                           18.791741       1.405440       2.083494                    0.999733      75.286809     224.608316       0.564821       0.270113      -1.272526       0.048367       0.089170      -0.041253       0.109510       0.014883       0.013250      -0.049961       0.021473      -0.181893      -0.087236       0.036006       0.051230             19.234814      21.568355       1.319711       0.368534      17.752377      -0.664954      18.383708           0.000028
          329             Cl      -3.024620      12.580978      16.631966      -0.378950     139.853026 0.38902173E+04  0.14837403E+06                                18.444237                           16.889263       1.236628       2.047857                    0.999674      73.512492     218.388211       0.584041       0.274966      -1.258601       0.128164       0.069089      -0.142261       0.203562       0.040022      -0.089282       0.015835       0.136717      -0.048079      -0.101317      -0.032950       0.134267             19.449232      23.327088      -0.118831      -3.466258      17.660653       3.875829      17.359957          -0.000034
          330             Cl       6.605943      10.619324      23.880739      -0.412431     127.404534 0.36413115E+04  0.13641998E+06                                17.021432                           16.159627       1.439343       2.097952                    0.999925      73.402507     215.172351       0.607925       0.268928      -1.267312       0.076688       0.157578       0.026520       0.177244       0.056901      -0.025288       0.028307      -0.017052       0.072958      -0.082926       0.035360       0.047566             17.747456      14.568978       2.551122      -3.342668      15.134727      -2.306186      23.538664          -0.000005
          331             Cl       3.012543      10.454364      25.303685      -0.456379     134.514459 0.41305872E+04  0.15988211E+06                                17.832026                           17.412663       1.207286       2.024688                    0.999890      75.915116     227.014674       0.574868       0.275264      -1.258565      -0.055325       0.065401       0.093312       0.126670      -0.029660      -0.010841      -0.010173       0.063175       0.245190      -0.085281       0.001975       0.083306             17.952689      15.533992      -2.453247       0.582495      14.502532      -0.813355      23.821543           0.000035
          332             Cl       3.865477       8.619180      21.787566      -0.445151     153.035079 0.49026124E+04  0.19682477E+06                                19.119774                           18.791898       1.405431       2.083488                    0.999733      75.287303     224.610429       0.564819       0.270113      -1.272526      -0.048371      -0.089149      -0.041266       0.109500       0.014882      -0.013246       0.049964       0.021480      -0.181890      -0.087237       0.036006       0.051231             19.234976      21.568532       1.319709      -0.368538      17.752523       0.665004      18.383871          -0.000038

******************************************************
Auxiliary information for the entire system
The total spin magnetic moment of the unit cell is   -0.000295
The total net atomic charge of the unit cell is   -0.000008
Accuracy of reproducing the electrostatic potential in the unit cell:
  The inner radius (bohr) =    5.0000
  The outer radius (bohr) =   12.0000
  Valid grid points have density less than (e/(bohr^3)) =    0.0001
  The number of valid grid points were=       112972
  The rms potential error without charges in kcal/mol is=      6.16042
  The rms potential error with partial charges in kcal/mol is=      1.74500
  The RRMSE value at monopole order=      0.28326
  The rms potential error with partial charges and cloud penetration in kcal/mol is=      1.73442
  The RRMSE value at monopole order with cloud penetration is=      0.28154
  The rms potential error with partial charges and atomic dipoles in kcal/mol is=      0.40906
  The RRMSE value at dipole order=      0.06640
  The rms potential error with partial charges, atomic dipoles and cloud penetration in kcal/mol is=      0.41267
  The RRMSE value at dipole order with cloud penetration=      0.06699

******************************************************
The electron densities and ab initio electrostatic potential were computed in VASP using the PBE functional and
projector augmented wave method. See the main text of the journal article for a description of computational details.
The atomic charges, dipoles, and quadrupoles were computed with the DDEC6 method as described in
(a) T. A. Manz and N. Gabaldon Limas, RSC Adv. 6 (2016) 47771-47801 DOI: 10.1039/c6ra04656h
(b) N. Gabaldon Limas and T. A. Manz, RSC Adv. 8 (2018) 2678-2707 DOI: 10.1039/c7ra11829e.
For each atom in the material, the electron cloud parameters were fit to the spherically averaged atom-in-material
electron density using radial positions for which this density was between 10^-4 and 10^-2 electrons per cubic bohr.
The polarizabilities, dispersion coefficients, and quantum Drude oscillator (QDO) parameters were fit using the MCLF method.
The magnetic structure of the system was optimized in VASP from the default ferromagnetic initial guess using spin polarization.
The atomic spin moments (ASMs) were computed on this optimized magnetic structure using the DDEC6 partition as inputs
to the method of T. A. Manz and D. S. Sholl, J. Chem. Theory Comput. 7 (2011) 4146-4164 DOI: 10.1021/ct200539n.
The RMSE and RRMSE were computed using a uniform grid with Ewald summation.
