# Supplementary material for: A collection of forcefield precursors for metal–organic frameworks
Source: RSC Adv. 2019 Nov 13;9(63):36492–507. doi: 10.1039/c9ra07327b (PMC9075174; doi:10.1039/c9ra07327b)
Supplement: RA-009-C9RA07327B-s4484 [file RA-009-C9RA07327B-s4484.xyz]

   40
jmolscript: load "" {1 1 1} spacegroup "x,y,z" unitcell [{      6.267200     0.000000     0.000000 }, {     -2.242893     8.323505     0.000000 }, {     -0.099115    -3.565084    12.434647 }]
Nd     3.568757     5.280258     0.931355     2.012142
Nd     3.406454    -0.687044     3.203414     1.966859
Nd     0.356435    -0.521837    11.503292     2.012140
Nd     0.518738     5.445465     9.231233     1.966857
H      3.939983     7.016869     3.671951     0.386745
H     -0.014791    -2.258448     8.762696     0.386746
C      5.799698     0.269422     0.567020     0.541826
C      2.710278     2.056774     1.596609     0.548975
C      3.675670     2.507030     2.714483     0.508433
C      0.433404     5.937701     5.952466     0.528997
C     -1.874506     4.488999    11.867627     0.541826
C      1.214914     2.701647    10.838038     0.548974
C      0.249522     2.251391     9.720164     0.508433
C      3.491788    -1.179280     6.482181     0.528998
N      0.181894     5.420428     1.633913     0.729121
N      3.743298    -0.662007    10.800734     0.729125
O      2.996925     7.714802     1.286986    -0.682267
O      5.673399     1.499657     0.688879    -0.578315
O      2.405219     0.853546     1.560548    -0.589507
O      2.294412     2.962476     0.818200    -0.705521
O      4.063611     1.609535     3.507814    -0.561693
O      4.005128     3.704552     2.761735    -0.534933
O      0.257906     5.886003     4.718949    -0.584738
O      0.023131     5.116200     6.811700    -0.554912
O     -0.624524     6.344878     2.018143    -0.465695
O     -0.273701     4.450144     0.936329    -0.515241
O      1.412774     5.522274     1.995761    -0.486093
O      3.338532     6.422688     3.665734    -0.964183
O      0.928267    -2.956381    11.147661    -0.682266
O     -1.748207     3.258764    11.745768    -0.578315
O      1.519973     3.904875    10.874099    -0.589507
O      1.630780     1.795945    11.616447    -0.705522
O     -0.138419     3.148886     8.926833    -0.561693
O     -0.079936     1.053869     9.672912    -0.534933
O      3.667286    -1.127582     7.715698    -0.584739
O      3.902061    -0.357779     5.622947    -0.554912
O      4.549716    -1.586457    10.416504    -0.465695
O      4.198893     0.308277    11.498318    -0.515241
O      2.512418    -0.763853    10.438886    -0.486092
O      0.586660    -1.664267     8.768913    -0.964185

The following XYZ coordinates are in angstroms. Other properties are in atomic units.
The sperically averaged electron density of each atom fit to a function of the form exp(a - br)
eigen_1, eigen_2 and eigen_3 are the three eigenvalues of traceless quadrupole moment tensor
  atom number  atomic symbol              X              Y              Z     net charge C6 coefficient C8 coefficient C10 coefficient fluctuating dipole atomic polarizability isotropic forcefield polarizability              a              b squared Pearson coefficient          <r^3>          <r^4>         wp_QDO          m_QDO          q_QDO       dipole_x       dipole_y       dipole_z         dipole            Qxy            Qxz            Qyz     Q(x^2-y^2)  Q(3z^2 - R^2)        eigen_1        eigen_2        eigen_3 static polarizability      alpha(xx)      alpha(xy)      alpha(xz)      alpha(yy)      alpha(yz)      alpha(zz) atomic spin moment
            1             Nd       3.568757       5.280258       0.931355       2.012142     192.074267 0.50909559E+04  0.19640231E+06                                22.242777                           19.715535       2.830864       2.511263                    0.999370      88.385250     220.059423       0.554511       0.286318      -1.317463      -0.026513       0.006822       0.008869       0.028778      -0.019792      -0.027758       0.065742       0.117645       0.193902      -0.115775       0.012891       0.102883             25.212103      29.158572      -0.321314       0.333509      29.246153      -0.761535      17.231585           0.000091
            2             Nd       3.406454      -0.687044       3.203414       1.966859     157.762364 0.42955852E+04  0.15978709E+06                                19.050378                           17.605499       2.667475       2.470779                    0.999567      88.900750     221.665369       0.608529       0.270586      -1.328184       0.050289      -0.000967       0.040914       0.064837      -0.016992      -0.024781       0.078193       0.186594      -0.162398      -0.138683       0.010229       0.128454             20.497965      15.756513       0.744610      -0.733923      21.660603      -3.516867      24.076780           0.000046
            3             Nd       0.356435      -0.521837      11.503292       2.012140     192.074342 0.50909596E+04  0.19640250E+06                                22.242790                           19.715548       2.830863       2.511263                    0.999370      88.385284     220.059571       0.554510       0.286318      -1.317463       0.026515      -0.006823      -0.008869       0.028779      -0.019792      -0.027758       0.065744       0.117644       0.193913      -0.115777       0.012890       0.102886             25.212116      29.158571      -0.321314       0.333507      29.246181      -0.761536      17.231595           0.000084
            4             Nd       0.518738       5.445465       9.231233       1.966857     157.762373 0.42955859E+04  0.15978713E+06                                19.050386                           17.605507       2.667467       2.470777                    0.999567      88.900714     221.665320       0.608528       0.270586      -1.328183      -0.050287       0.000967      -0.040914       0.064836      -0.016995      -0.024782       0.078194       0.186602      -0.162405      -0.138687       0.010227       0.128460             20.497973      15.756513       0.744610      -0.733927      21.660608      -3.516872      24.076799           0.000038
            5              H       3.939983       7.016869       3.671951       0.386745       0.553958 0.37247934E+01  0.31190056E+02                                 1.260331                            1.249254      -1.499524       2.309586                    0.998202       2.601777       7.469539       0.465545       1.571197      -0.652232       0.022897       0.011614       0.009792       0.027478       0.009264      -0.001931      -0.001437      -0.006785      -0.003741      -0.009316      -0.001603       0.010919              1.258955       1.371677       0.116263      -0.008418       1.223258       0.000753       1.181930           0.000002
            6              H      -0.014791      -2.258448       8.762696       0.386746       0.553958 0.37247866E+01  0.31189993E+02                                 1.260331                            1.249254      -1.499532       2.309583                    0.998202       2.601774       7.469536       0.465544       1.571200      -0.652232      -0.022897      -0.011614      -0.009791       0.027478       0.009265      -0.001930      -0.001437      -0.006785      -0.003743      -0.009316      -0.001603       0.010920              1.258955       1.371677       0.116264      -0.008418       1.223259       0.000753       1.181930           0.000002
            7              C       5.799698       0.269422       0.567020       0.541826      22.620985 0.27022737E+03  0.57425391E+04                                 7.440077                            5.910133      -0.237746       1.973380                    0.998563      23.649588      68.519726       0.594614       0.484726      -1.006426      -0.081481       0.042286       0.119578       0.150752       0.006724       0.115353       0.004275       0.129459       0.065803      -0.079059      -0.075505       0.154564              8.335853       6.940375       0.280240      -2.382496      11.435648      -0.666876       6.631537           0.000005
            8              C       2.710278       2.056774       1.596609       0.548975      21.486158 0.25891512E+03  0.54201772E+04                                 7.085009                            5.722171      -0.002329       2.053369                    0.999400      22.958430      65.095117       0.616956       0.474237      -1.016325      -0.105419      -0.025950      -0.104531       0.150710      -0.047706      -0.131812       0.035176       0.120917       0.021408      -0.102569      -0.077908       0.180477              7.780478       6.228869       0.363579       2.148739      10.524553      -1.083029       6.588011           0.000005
            9              C       3.675670       2.507030       2.714483       0.508433      22.714169 0.26506425E+03  0.55269259E+04                                 7.137767                            5.642746       0.196755       2.115388                    0.999249      22.574983      61.861066       0.652098       0.450465      -1.039653       0.077520       0.050269       0.126688       0.156800      -0.043421      -0.089330       0.044212       0.159294       0.031552      -0.102838      -0.050142       0.152980              7.835775       5.740849       0.640172       1.908348      10.859477      -1.181777       6.906998           0.000008
           10              C       0.433404       5.937701       5.952466       0.528997      24.357047 0.26535434E+03  0.55404515E+04                                 7.528904                            5.689563       0.064137       2.073165                    0.999362      22.531546      62.001474       0.641245       0.457470      -1.034535      -0.088897      -0.120211      -0.059661       0.160974      -0.095005      -0.032373       0.038290       0.122548      -0.285533      -0.110530      -0.058428       0.168958              8.610579       5.247861       1.720590       0.172698       6.576722      -1.010570      14.007154           0.000006
           11              C      -1.874506       4.488999      11.867627       0.541826      22.620984 0.27022736E+03  0.57425385E+04                                 7.440075                            5.910132      -0.237744       1.973380                    0.998563      23.649583      68.519694       0.594614       0.484726      -1.006426       0.081481      -0.042285      -0.119578       0.150751       0.006724       0.115353       0.004275       0.129459       0.065803      -0.079059      -0.075505       0.154564              8.335851       6.940372       0.280240      -2.382496      11.435644      -0.666876       6.631535           0.000005
           12              C       1.214914       2.701647      10.838038       0.548974      21.486167 0.25891527E+03  0.54201813E+04                                 7.085011                            5.722172      -0.002329       2.053368                    0.999400      22.958438      65.095144       0.616956       0.474237      -1.016325       0.105419       0.025950       0.104531       0.150710      -0.047706      -0.131812       0.035176       0.120917       0.021407      -0.102569      -0.077908       0.180477              7.780480       6.228871       0.363580       2.148740      10.524555      -1.083028       6.588013           0.000004
           13              C       0.249522       2.251391       9.720164       0.508433      22.714169 0.26506426E+03  0.55269262E+04                                 7.137768                            5.642746       0.196755       2.115388                    0.999249      22.574982      61.861063       0.652097       0.450465      -1.039653      -0.077520      -0.050269      -0.126688       0.156800      -0.043421      -0.089330       0.044212       0.159294       0.031552      -0.102838      -0.050142       0.152980              7.835775       5.740850       0.640172       1.908349      10.859476      -1.181778       6.907000           0.000008
           14              C       3.491788      -1.179280       6.482181       0.528998      24.357041 0.26535426E+03  0.55404495E+04                                 7.528903                            5.689562       0.064136       2.073164                    0.999362      22.531543      62.001464       0.641246       0.457470      -1.034535       0.088897       0.120210       0.059661       0.160974      -0.095005      -0.032373       0.038290       0.122548      -0.285533      -0.110530      -0.058428       0.168958              8.610578       5.247860       1.720590       0.172698       6.576721      -1.010569      14.007152           0.000006
           15              N       0.181894       5.420428       1.633913       0.729121      17.851200 0.19001126E+03  0.36236345E+04                                 5.810930                            4.568517       0.265693       2.221399                    0.999855      19.242426      49.441689       0.779720       0.411910      -1.069615       0.000771      -0.038353       0.029670       0.048496      -0.006784      -0.012531      -0.045208      -0.048127       0.073464      -0.046102      -0.017956       0.064058              6.553692       8.205978       0.199657       0.855372       6.553833       1.932309       4.901266           0.000008
           16              N       3.743298      -0.662007      10.800734       0.729125      17.851068 0.19000960E+03  0.36235975E+04                                 5.810928                            4.568516       0.265693       2.221399                    0.999855      19.242331      49.441528       0.779715       0.411914      -1.069612      -0.000771       0.038351      -0.029668       0.048494      -0.006782      -0.012534      -0.045216      -0.048131       0.073483      -0.046108      -0.017961       0.064069              6.553690       8.205975       0.199656       0.855371       6.553831       1.932308       4.901265           0.000008
           17              O       2.996925       7.714802       1.286986      -0.682267      49.676136 0.82839513E+03  0.22261566E+05                                10.847793                            9.078647      -0.170864       1.939400                    0.996779      31.583942      88.743083       0.610874       0.373109      -1.124296       0.022882       0.093818      -0.013839       0.097555       0.044694       0.076707      -0.029999       0.034405      -0.036724      -0.102451       0.014928       0.087523             12.130247      10.860119       3.131775      -3.689281      14.890276      -4.197680      10.640345          -0.000000
           18              O       5.673399       1.499657       0.688879      -0.578315      38.634389 0.62512476E+03  0.15639736E+05                                 9.169556                            7.879129       0.030556       2.059367                    0.992860      28.412844      76.747098       0.657389       0.372410      -1.126087      -0.023935      -0.058706       0.083879       0.105142       0.012462       0.085508       0.011720      -0.023101      -0.059405      -0.096715       0.016477       0.080239             10.171282       7.647437      -0.629727      -0.762761      16.631706      -0.027632       6.234703          -0.000000
           19              O       2.405219       0.853546       1.560548      -0.589507      36.422964 0.58927096E+03  0.14494269E+05                                 8.709936                            7.574223       0.320637       2.147585                    0.996367      28.162103      74.878634       0.682075       0.365084      -1.134221      -0.033550       0.052894      -0.066085       0.091053      -0.010108      -0.091258       0.016115      -0.011354      -0.115829      -0.107764       0.020262       0.087502              9.470306       7.284711       1.607385       0.903377      15.023239      -0.697310       6.102968          -0.000000
           20              O       2.294412       2.962476       0.818200      -0.705521      49.026933 0.83664125E+03  0.22533771E+05                                10.741914                            9.133748      -0.240140       1.920289                    0.995988      31.651489      88.966627       0.608165       0.373930      -1.123934      -0.004357      -0.074907       0.057117       0.094300      -0.055472      -0.089485      -0.035510      -0.005263       0.049278      -0.123818       0.029401       0.094416             11.913609      10.197013      -2.593725       2.641825      15.082597      -4.358276      10.461216          -0.000001
           21              O       4.063611       1.609535       3.507814      -0.561693      31.869442 0.47572764E+03  0.11077087E+05                                 7.877923                            6.701112       0.393149       2.173764                    0.997810      27.275938      70.256654       0.743143       0.353970      -1.144535       0.045033       0.110687       0.038019       0.125400      -0.049809      -0.052131      -0.032447      -0.041072      -0.012861      -0.093815       0.037633       0.056182              8.459777       5.550238      -1.183168       1.210831      11.060919      -3.759411       8.768175           0.000007
           22              O       4.005128       3.704552       2.761735      -0.534933      33.874450 0.51004006E+03  0.12086862E+05                                 8.268224                            7.013824       0.456632       2.210047                    0.996420      26.983186      70.159331       0.714595       0.361690      -1.138167       0.014060      -0.055498       0.129375       0.141476      -0.010969      -0.081613       0.014948      -0.002076      -0.100936      -0.094474       0.013171       0.081303              8.984869       6.403407       1.952170       0.214614      14.550433      -0.259167       6.000767           0.000000
           23              O       0.257906       5.886003       4.718949      -0.584738      38.652099 0.52418780E+03  0.12489328E+05                                 9.006571                            7.046108       0.631155       2.248155                    0.998201      27.627530      71.689438       0.723787       0.355175      -1.145004      -0.028063      -0.099027       0.073986       0.126759      -0.059263      -0.019781      -0.004143       0.104762       0.087077      -0.094767       0.023709       0.071059             10.619015       6.174242       0.556347       1.055448       5.825488      -0.179895      19.857314           0.000002
           24              O       0.023131       5.116200       6.811700      -0.554912      32.873036 0.47484179E+03  0.11044520E+05                                 8.031730                            6.668336       0.488537       2.197402                    0.998733      27.397817      70.391021       0.749878       0.351170      -1.147515      -0.055803      -0.007981      -0.107634       0.121502      -0.041195      -0.042990      -0.042067       0.014459       0.023906      -0.084626       0.035716       0.048910              8.883733       5.641709       1.301561      -1.692545       7.664283      -3.723227      13.345205           0.000007
           25              O      -0.624524       6.344878       2.018143      -0.465695      38.908208 0.63923060E+03  0.16032701E+05                                 9.286475                            8.029632      -0.093603       2.038736                    0.993177      27.239277      72.932490       0.645642       0.378238      -1.125181      -0.012622       0.002239       0.031578       0.034081      -0.106943      -0.078693      -0.027986      -0.110539      -0.029937      -0.160203       0.032211       0.127992             10.218343      12.345139      -2.552975      -0.309333      10.625511       1.852651       7.684378          -0.000001
           26              O      -0.273701       4.450144       0.936329      -0.515241      42.538463 0.66323050E+03  0.16836572E+05                                 9.887770                            8.222202      -0.224253       1.981946                    0.994560      28.140433      76.510525       0.631210       0.382246      -1.119024       0.040844      -0.011003       0.074389       0.085575       0.063307       0.049608       0.002594      -0.121207       0.146376      -0.123739       0.040652       0.083087             11.186805      10.529418       2.291325       1.495481      13.776566       4.587697       9.254430          -0.000000
           27              O       1.412774       5.522274       1.995761      -0.486093      40.177080 0.60837219E+03  0.15104882E+05                                 9.516595                            7.846586      -0.124100       2.023830                    0.995500      27.383997      73.484072       0.650032       0.379510      -1.121726      -0.034344      -0.065932       0.048711       0.088878       0.047690       0.058291      -0.067558       0.108818       0.018448      -0.129164       0.037892       0.091272             10.779269      16.969541       0.756083       1.259933       7.795629       1.295287       7.572638           0.000000
           28              O       3.338532       6.422688       3.665734      -0.964183      39.090340 0.81486328E+03  0.21696381E+05                                 8.975618                            8.729912       0.434705       2.103587                    0.995141      33.853100      93.107148       0.655899       0.350725      -1.147692       0.022742      -0.126163       0.128452       0.181478       0.084669       0.014121      -0.010884      -0.012377      -0.156369      -0.073551      -0.037422       0.110973              9.078712      10.580573      -0.020980      -0.218133       7.666242       0.350988       8.989322          -0.000014
           29              O       0.928267      -2.956381      11.147661      -0.682266      49.676047 0.82839330E+03  0.22261504E+05                                10.847781                            9.078637      -0.170866       1.939400                    0.996779      31.583907      88.742956       0.610875       0.373109      -1.124296      -0.022881      -0.093818       0.013839       0.097554       0.044694       0.076707      -0.029999       0.034405      -0.036723      -0.102452       0.014928       0.087523             12.130233      10.860105       3.131771      -3.689277      14.890258      -4.197674      10.640335          -0.000000
           30              O      -1.748207       3.258764      11.745768      -0.578315      38.634388 0.62512488E+03  0.15639740E+05                                 9.169556                            7.879130       0.030556       2.059367                    0.992860      28.412847      76.747108       0.657389       0.372410      -1.126087       0.023935       0.058706      -0.083879       0.105142       0.012462       0.085508       0.011720      -0.023101      -0.059405      -0.096715       0.016476       0.080239             10.171281       7.647438      -0.629728      -0.762761      16.631702      -0.027631       6.234704          -0.000001
           31              O       1.519973       3.904875      10.874099      -0.589507      36.422906 0.58926980E+03  0.14494232E+05                                 8.709926                            7.574214       0.320639       2.147586                    0.996367      28.162081      74.878545       0.682076       0.365084      -1.134221       0.033550      -0.052894       0.066085       0.091052      -0.010108      -0.091258       0.016115      -0.011354      -0.115828      -0.107764       0.020262       0.087502              9.470294       7.284702       1.607383       0.903375      15.023219      -0.697309       6.102962          -0.000001
           32              O       1.630780       1.795945      11.616447      -0.705522      49.026998 0.83664280E+03  0.22533823E+05                                10.741923                            9.133757      -0.240142       1.920288                    0.995988      31.651519      88.966742       0.608165       0.373930      -1.123934       0.004357       0.074907      -0.057118       0.094300      -0.055472      -0.089485      -0.035510      -0.005263       0.049278      -0.123818       0.029401       0.094416             11.913619      10.197023      -2.593726       2.641828      15.082608      -4.358280      10.461227          -0.000001
           33              O      -0.138419       3.148886       8.926833      -0.561693      31.869394 0.47572675E+03  0.11077060E+05                                 7.877913                            6.701104       0.393152       2.173765                    0.997810      27.275924      70.256588       0.743144       0.353970      -1.144535      -0.045033      -0.110687      -0.038019       0.125400      -0.049809      -0.052131      -0.032447      -0.041072      -0.012861      -0.093815       0.037633       0.056182              8.459766       5.550231      -1.183167       1.210829      11.060902      -3.759406       8.768165           0.000007
           34              O      -0.079936       1.053869       9.672912      -0.534933      33.874452 0.51004018E+03  0.12086866E+05                                 8.268225                            7.013825       0.456631       2.210047                    0.996420      26.983190      70.159346       0.714595       0.361690      -1.138167      -0.014060       0.055498      -0.129374       0.141476      -0.010969      -0.081613       0.014947      -0.002076      -0.100936      -0.094474       0.013171       0.081303              8.984868       6.403407       1.952170       0.214615      14.550430      -0.259166       6.000768           0.000001
           35              O       3.667286      -1.127582       7.715698      -0.584739      38.652105 0.52418791E+03  0.12489331E+05                                 9.006571                            7.046108       0.631156       2.248155                    0.998201      27.627536      71.689451       0.723787       0.355175      -1.145004       0.028063       0.099027      -0.073987       0.126759      -0.059264      -0.019781      -0.004143       0.104761       0.087078      -0.094768       0.023709       0.071059             10.619015       6.174241       0.556347       1.055448       5.825488      -0.179895      19.857317           0.000002
           36              O       3.902061      -0.357779       5.622947      -0.554912      32.873045 0.47484192E+03  0.11044524E+05                                 8.031734                            6.668340       0.488540       2.197403                    0.998733      27.397807      70.391011       0.749878       0.351170      -1.147514       0.055804       0.007980       0.107634       0.121502      -0.041195      -0.042990      -0.042066       0.014460       0.023906      -0.084626       0.035716       0.048911              8.883738       5.641712       1.301561      -1.692546       7.664287      -3.723228      13.345214           0.000006
           37              O       4.549716      -1.586457      10.416504      -0.465695      38.908020 0.63922701E+03  0.16032588E+05                                 9.286449                            8.029612      -0.093614       2.038734                    0.993177      27.239193      72.932217       0.645643       0.378238      -1.125181       0.012624      -0.002241      -0.031578       0.034081      -0.106943      -0.078695      -0.027988      -0.110538      -0.029930      -0.160204       0.032214       0.127990             10.218312      12.345096      -2.552969      -0.309333      10.625482       1.852645       7.684359          -0.000001
           38              O       4.198893       0.308277      11.498318      -0.515241      42.538335 0.66322834E+03  0.16836505E+05                                 9.887760                            8.222194      -0.224262       1.981944                    0.994560      28.140370      76.510358       0.631210       0.382247      -1.119024      -0.040843       0.011005      -0.074388       0.085574       0.063309       0.049606       0.002590      -0.121211       0.146385      -0.123743       0.040658       0.083085             11.186792      10.529405       2.291322       1.495479      13.776548       4.587691       9.254422          -0.000000
           39              O       2.512418      -0.763853      10.438886      -0.486092      40.176901 0.60836922E+03  0.15104792E+05                                 9.516576                            7.846573      -0.124110       2.023828                    0.995499      27.383911      73.483825       0.650032       0.379511      -1.121725       0.034341       0.065932      -0.048712       0.088878       0.047691       0.058291      -0.067562       0.108817       0.018457      -0.129168       0.037896       0.091272             10.779246      16.969499       0.756081       1.259930       7.795614       1.295284       7.572625           0.000000
           40              O       0.586660      -1.664267       8.768913      -0.964185      39.090314 0.81486227E+03  0.21696338E+05                                 8.975586                            8.729881       0.434705       2.103588                    0.995141      33.853171      93.107172       0.655904       0.350723      -1.147694      -0.022740       0.126166      -0.128449       0.181477       0.084674       0.014127      -0.010890      -0.012377      -0.156396      -0.073564      -0.037419       0.110982              9.078678      10.580531      -0.020974      -0.218132       7.666217       0.350986       8.989286          -0.000014

******************************************************
Auxiliary information for the entire system
The total spin magnetic moment of the unit cell is   0.000324
The total net atomic charge of the unit cell is   -0.000001
Accuracy of reproducing the electrostatic potential in the unit cell:
  The inner radius (bohr) =    5.0000
  The outer radius (bohr) =   12.0000
  Valid grid points have density less than (e/(bohr^3)) =    0.0001
  The number of valid grid points were=        11018
  The rms potential error without charges in kcal/mol is=     11.30593
  The rms potential error with partial charges in kcal/mol is=      2.54914
  The RRMSE value at monopole order=      0.22547
  The rms potential error with partial charges and cloud penetration in kcal/mol is=      2.54514
  The RRMSE value at monopole order with cloud penetration is=      0.22512
  The rms potential error with partial charges and atomic dipoles in kcal/mol is=      1.40670
  The RRMSE value at dipole order=      0.12442
  The rms potential error with partial charges, atomic dipoles and cloud penetration in kcal/mol is=      1.38770
  The RRMSE value at dipole order with cloud penetration=      0.12274

******************************************************
The electron densities and ab initio electrostatic potential were computed in VASP using the PBE functional and
projector augmented wave method. See the main text of the journal article for a description of computational details.
The atomic charges, dipoles, and quadrupoles were computed with the DDEC6 method as described in
(a) T. A. Manz and N. Gabaldon Limas, RSC Adv. 6 (2016) 47771-47801 DOI: 10.1039/c6ra04656h
(b) N. Gabaldon Limas and T. A. Manz, RSC Adv. 8 (2018) 2678-2707 DOI: 10.1039/c7ra11829e.
For each atom in the material, the electron cloud parameters were fit to the spherically averaged atom-in-material
electron density using radial positions for which this density was between 10^-4 and 10^-2 electrons per cubic bohr.
The polarizabilities, dispersion coefficients, and quantum Drude oscillator (QDO) parameters were fit using the MCLF method.
The magnetic structure of the system was optimized in VASP from the default ferromagnetic initial guess using spin polarization.
The atomic spin moments (ASMs) were computed on this optimized magnetic structure using the DDEC6 partition as inputs
to the method of T. A. Manz and D. S. Sholl, J. Chem. Theory Comput. 7 (2011) 4146-4164 DOI: 10.1021/ct200539n.
The RMSE and RRMSE were computed using a uniform grid with Ewald summation.
