# Supplementary material for: A collection of forcefield precursors for metal–organic frameworks
Source: RSC Adv. 2019 Nov 13;9(63):36492–507. doi: 10.1039/c9ra07327b (PMC9075174; doi:10.1039/c9ra07327b)
Supplement: RA-009-C9RA07327B-s4485 [file RA-009-C9RA07327B-s4485.xyz]

  248
jmolscript: load "" {1 1 1} spacegroup "x,y,z" unitcell [{      7.357800     0.000000     0.000000 }, {      0.000000    21.996900     0.000000 }, {      0.000000     0.000000    20.344700 }]
Cu     4.202187    12.920539    13.716193     0.462279
Cu     3.155613    20.074811    13.716193     0.462302
Cu     4.202187     9.076361    16.800857     0.462355
Cu     3.155613     1.922089    16.800857     0.462268
Cu     3.155613     9.076361     6.628507     0.462270
Cu     4.202187     1.922089     6.628507     0.462300
Cu     3.155613    12.920539     3.543843     0.462342
Cu     4.202187    20.074811     3.543843     0.462274
Cu     3.678900    10.998450    10.172350     0.652516
Cu     3.678900     0.000000    10.172350     0.652427
Cu     3.678900    10.998450     0.000000     0.652228
Cu     3.678900     0.000000     0.000000     0.652376
Cu     0.000000    16.497675     3.662046     0.153927
Cu     0.000000     5.499225     6.510304     0.153901
Cu     0.000000     5.499225    16.682654     0.153907
Cu     0.000000    16.497675    13.834396     0.153894
H      1.507613    11.697951    14.222980     0.092344
H      6.855998    11.332803    13.185400     0.131598
H      0.796114    13.565488    10.137764     0.130742
H      2.743724    13.899841    11.279102     0.098856
H      3.464788    12.516236     7.649607     0.113914
H      3.423584    14.330980     6.064755     0.123849
H      4.514746    15.657393     4.589764     0.089442
H      0.593039    14.612541     5.997618     0.089676
H      6.964158    13.312524     7.629262     0.129007
H      5.850187    21.297399    14.222980     0.092327
H      0.501802    21.662547    13.185400     0.131592
H      6.561686    19.429862    10.137764     0.130743
H      4.614076    19.095509    11.279102     0.098858
H      3.893012    20.479114     7.649607     0.113903
H      3.934216    18.664370     6.064755     0.123845
H      2.843054    17.337957     4.589764     0.089436
H      6.764761    18.382809     5.997618     0.089670
H      0.393642    19.682826     7.629262     0.129009
H      1.507613    10.298949    16.294070     0.092343
H      6.855998    10.664097    17.331650     0.131590
H      0.796114     8.431412     0.034586     0.130739
H      2.743724     8.097059    19.237948     0.098853
H      3.464788     9.480664     2.522743     0.113913
H      3.423584     7.665920     4.107595     0.123846
H      4.514746     6.339507     5.582586     0.089438
H      0.593039     7.384359     4.174732     0.089673
H      6.964158     8.684376     2.543087     0.129010
H      5.850187     0.699501    16.294070     0.092359
H      0.501802     0.334353    17.331650     0.131596
H      6.561686     2.567038     0.034586     0.130771
H      4.614076     2.901391    19.237948     0.098881
H      3.893012     1.517786     2.522743     0.113931
H      3.934216     3.332530     4.107595     0.123858
H      2.843054     4.658943     5.582586     0.089461
H      6.764761     3.614091     4.174732     0.089688
H      0.393642     2.314074     2.543087     0.129010
H      5.850187    10.298949     6.121720     0.092343
H      0.501802    10.664097     7.159300     0.131597
H      6.561686     8.431412    10.206936     0.130740
H      4.614076     8.097059     9.065598     0.098857
H      3.893012     9.480664    12.695093     0.113913
H      3.934216     7.665920    14.279945     0.123847
H      2.843054     6.339507    15.754936     0.089440
H      6.764761     7.384359    14.347082     0.089675
H      0.393642     8.684376    12.715438     0.129007
H      1.507613     0.699501     6.121720     0.092327
H      6.855998     0.334353     7.159300     0.131590
H      0.796114     2.567038    10.206936     0.130742
H      2.743724     2.901391     9.065598     0.098859
H      3.464788     1.517786    12.695093     0.113903
H      3.423584     3.332530    14.279945     0.123844
H      4.514746     4.658943    15.754936     0.089435
H      0.593039     3.614091    14.347082     0.089668
H      6.964158     2.314074    12.715438     0.129010
H      5.850187    11.697951     4.050630     0.092342
H      0.501802    11.332803     3.013050     0.131589
H      6.561686    13.565488    -0.034586     0.130732
H      4.614076    13.899841     1.106752     0.098851
H      3.893012    12.516236    17.821957     0.113913
H      3.934216    14.330980    16.237105     0.123848
H      2.843054    15.657393    14.762114     0.089440
H      6.764761    14.612541    16.169968     0.089676
H      0.393642    13.312524    17.801613     0.129014
H      1.507613    21.297399     4.050630     0.092359
H      6.855998    21.662547     3.013050     0.131595
H      0.796114    19.429862    -0.034586     0.130762
H      2.743724    19.095509     1.106752     0.098877
H      3.464788    20.479114    17.821957     0.113931
H      3.423584    18.664370    16.237105     0.123859
H      4.514746    17.337957    14.762114     0.089463
H      0.593039    18.382809    16.169968     0.089689
H      6.964158    19.682826    17.801613     0.129014
C      4.385985    11.443227    14.889269    -0.425839
C      1.360457    12.080478    13.388033     0.091642
C      0.150835    11.845331    12.767316    -0.140602
C      7.280543    12.380295    11.521814     0.066892
C      0.918989    13.170644    10.969862    -0.143428
C      2.086672    13.365096    11.661582     0.039898
C      6.000286    12.105554    10.801408     0.399009
C      4.301370    12.783718     7.956202     0.043988
C      5.055544    13.675253     7.040894     0.131424
C      4.351403    14.386193     6.094051    -0.186947
C      5.015076    15.168842     5.201326     0.072684
C      7.022284    14.570747     6.034238     0.086031
C      6.441018    13.770059     7.012818    -0.174811
C      1.376644    15.317541     3.110705    -0.075944
C      2.971815    21.552123    14.889269    -0.425845
C      5.997343    20.914872    13.388033     0.091629
C      7.206965    21.150019    12.767316    -0.140607
C      0.077257    20.615055    11.521814     0.066904
C      6.438811    19.824706    10.969862    -0.143427
C      5.271128    19.630254    11.661582     0.039905
C      1.357514    20.889796    10.801408     0.399016
C      3.056430    20.211632     7.956202     0.043963
C      2.302256    19.320097     7.040894     0.131429
C      3.006397    18.609157     6.094051    -0.186957
C      2.342724    17.826508     5.201326     0.072663
C      0.335516    18.424603     6.034238     0.086018
C      0.916782    19.225291     7.012818    -0.174817
C      5.981156    17.677809     3.110705    -0.075957
C      4.385985    10.553673    15.627781    -0.425681
C      1.360457     9.916422    17.129017     0.091645
C      0.150835    10.151569    17.749734    -0.140612
C      7.280543     9.616605    18.995236     0.066903
C      0.918989     8.826256    19.547188    -0.143419
C      2.086672     8.631804    18.855468     0.039927
C      6.000286     9.891346    19.715642     0.399008
C      4.301370     9.213182     2.216148     0.043942
C      5.055544     8.321647     3.131456     0.131433
C      4.351403     7.610707     4.078299    -0.186968
C      5.015076     6.828058     4.971024     0.072668
C      7.022284     7.426153     4.138112     0.086015
C      6.441018     8.226841     3.159532    -0.174815
C      1.376644     6.679359     7.061645    -0.075946
C      2.971815     0.444777    15.627781    -0.425702
C      5.997343     1.082028    17.129017     0.091672
C      7.206965     0.846881    17.749734    -0.140596
C      0.077257     1.381845    18.995236     0.066889
C      6.438811     2.172194    19.547188    -0.143425
C      5.271128     2.366646    18.855468     0.039916
C      1.357514     1.107104    19.715642     0.399009
C      3.056430     1.785268     2.216148     0.044003
C      2.302256     2.676803     3.131456     0.131428
C      3.006397     3.387743     4.078299    -0.186936
C      2.342724     4.170392     4.971024     0.072704
C      0.335516     3.572297     4.138112     0.086044
C      0.916782     2.771609     3.159532    -0.174804
C      5.981156     4.319091     7.061645    -0.075938
C      2.971815    10.553673     5.455431    -0.425815
C      5.997343     9.916422     6.956667     0.091640
C      7.206965    10.151569     7.577384    -0.140601
C      0.077257     9.616605     8.822886     0.066890
C      6.438811     8.826256     9.374838    -0.143428
C      5.271128     8.631804     8.683118     0.039900
C      1.357514     9.891346     9.543292     0.399009
C      3.056430     9.213182    12.388498     0.043988
C      2.302256     8.321647    13.303806     0.131422
C      3.006397     7.610707    14.250649    -0.186949
C      2.342724     6.828058    15.143374     0.072683
C      0.335516     7.426153    14.310462     0.086031
C      0.916782     8.226841    13.331882    -0.174812
C      5.981156     6.679359    17.233995    -0.075945
C      4.385985     0.444777     5.455431    -0.425841
C      1.360457     1.082028     6.956667     0.091628
C      0.150835     0.846881     7.577384    -0.140605
C      7.280543     1.381845     8.822886     0.066902
C      0.918989     2.172194     9.374838    -0.143426
C      2.086672     2.366646     8.683118     0.039905
C      6.000286     1.107104     9.543292     0.399017
C      4.301370     1.785268    12.388498     0.043961
C      5.055544     2.676803    13.303806     0.131429
C      4.351403     3.387743    14.250649    -0.186959
C      5.015076     4.170392    15.143374     0.072664
C      7.022284     3.572297    14.310462     0.086019
C      6.441018     2.771609    13.331882    -0.174818
C      1.376644     4.319091    17.233995    -0.075954
C      2.971815    11.443227     4.716919    -0.425687
C      5.997343    12.080478     3.215683     0.091647
C      7.206965    11.845331     2.594966    -0.140611
C      0.077257    12.380295     1.349464     0.066901
C      6.438811    13.170644     0.797512    -0.143417
C      5.271128    13.365096     1.489232     0.039929
C      1.357514    12.105554     0.629058     0.399009
C      3.056430    12.783718    18.128552     0.043941
C      2.302256    13.675253    17.213244     0.131436
C      3.006397    14.386193    16.266401    -0.186968
C      2.342724    15.168842    15.373676     0.072668
C      0.335516    14.570747    16.206588     0.086016
C      0.916782    13.770059    17.185168    -0.174813
C      5.981156    15.317541    13.283055    -0.075937
C      4.385985    21.552123     4.716919    -0.425711
C      1.360457    20.914872     3.215683     0.091671
C      0.150835    21.150019     2.594966    -0.140595
C      7.280543    20.615055     1.349464     0.066886
C      0.918989    19.824706     0.797512    -0.143422
C      2.086672    19.630254     1.489232     0.039915
C      6.000286    20.889796     0.629058     0.399010
C      4.301370    20.211632    18.128552     0.043998
C      5.055544    19.320097    17.213244     0.131429
C      4.351403    18.609157    16.266401    -0.186937
C      5.015076    17.826508    15.373676     0.072703
C      7.022284    18.424603    16.206588     0.086044
C      6.441018    19.225291    17.185168    -0.174804
C      1.376644    17.677809    13.283055    -0.075929
N      2.327272    12.824193    12.860088    -0.195146
N      5.845036    12.711789     9.656612    -0.331771
N      4.631735    12.332562     9.094895    -0.095666
N      6.337273    15.272888     5.155347    -0.162041
N      2.122725    14.445584     3.116605    -0.360216
N      5.030528    20.171157    12.860088    -0.195154
N      1.512764    20.283561     9.656612    -0.331813
N      2.726065    20.662788     9.094895    -0.095674
N      1.020527    17.722462     5.155347    -0.162064
N      5.235075    18.549766     3.116605    -0.360231
N      2.327272     9.172707    17.656962    -0.195174
N      5.845036     9.285111     0.515738    -0.331813
N      4.631735     9.664338     1.077455    -0.095674
N      6.337273     6.724012     5.017003    -0.162062
N      2.122725     7.551316     7.055745    -0.360209
N      5.030528     1.825743    17.656962    -0.195152
N      1.512764     1.713339     0.515738    -0.331739
N      2.726065     1.334112     1.077455    -0.095686
N      1.020527     4.274438     5.017003    -0.162021
N      5.235075     3.447134     7.055745    -0.360218
N      5.030528     9.172707     7.484612    -0.195147
N      1.512764     9.285111    10.688088    -0.331769
N      2.726065     9.664338    11.249805    -0.095666
N      1.020527     6.724012    15.189353    -0.162040
N      5.235075     7.551316    17.228095    -0.360205
N      2.327272     1.825743     7.484612    -0.195156
N      5.845036     1.713339    10.688088    -0.331812
N      4.631735     1.334112    11.249805    -0.095673
N      6.337273     4.274438    15.189353    -0.162062
N      2.122725     3.447134    17.228095    -0.360223
N      5.030528    12.824193     2.687738    -0.195175
N      1.512764    12.711789    19.828962    -0.331814
N      2.726065    12.332562    19.267245    -0.095672
N      1.020527    15.272888    15.327697    -0.162059
N      5.235075    14.445584    13.288955    -0.360206
N      2.327272    20.171157     2.687738    -0.195153
N      5.845036    20.283561    19.828962    -0.331741
N      4.631735    20.662788    19.267245    -0.095682
N      6.337273    17.722462    15.327697    -0.162019
N      2.122725    18.549766    13.288955    -0.360213
O      5.181363    11.274511    11.329557    -0.504074
O      2.176437    21.720839    11.329557    -0.504119
O      5.181363    10.722389    19.187493    -0.504096
O      2.176437     0.276061    19.187493    -0.504044
O      2.176437    10.722389     9.015143    -0.504073
O      5.181363     0.276061     9.015143    -0.504116
O      2.176437    11.274511     1.157207    -0.504091
O      5.181363    21.720839     1.157207    -0.504039

The following XYZ coordinates are in angstroms. Other properties are in atomic units.
The sperically averaged electron density of each atom fit to a function of the form exp(a - br)
eigen_1, eigen_2 and eigen_3 are the three eigenvalues of traceless quadrupole moment tensor
  atom number  atomic symbol              X              Y              Z     net charge C6 coefficient C8 coefficient C10 coefficient fluctuating dipole atomic polarizability isotropic forcefield polarizability              a              b squared Pearson coefficient          <r^3>          <r^4>         wp_QDO          m_QDO          q_QDO       dipole_x       dipole_y       dipole_z         dipole            Qxy            Qxz            Qyz     Q(x^2-y^2)  Q(3z^2 - R^2)        eigen_1        eigen_2        eigen_3 static polarizability      alpha(xx)      alpha(xy)      alpha(xz)      alpha(yy)      alpha(yz)      alpha(zz) atomic spin moment
            1             Cu       4.202187      12.920539      13.716193       0.462279      93.842060 0.16659008E+04  0.51440139E+05                                17.646928                           14.149009       1.005972       2.132824                    0.997810      50.485669     135.305165       0.440168       0.450645      -1.111473       0.036809       0.043349      -0.057108       0.080594      -0.001286      -0.057563       0.038201      -0.018512       0.116058      -0.068060      -0.016054       0.084114             20.517288      21.860145       6.578944       1.289270      23.650096      -2.329025      16.041624           0.334527
            2             Cu       3.155613      20.074811      13.716193       0.462302      93.841338 0.16658787E+04  0.51439265E+05                                17.646812                           14.148888       1.005960       2.132825                    0.997809      50.485399     135.304030       0.440172       0.450643      -1.111475      -0.036831      -0.043312      -0.057164       0.080624      -0.001280       0.057564      -0.038195      -0.018524       0.115999      -0.068063      -0.016036       0.084099             20.517178      21.859987       6.578914      -1.289301      23.649997       2.329042      16.041549           0.334551
            3             Cu       4.202187       9.076361      16.800857       0.462355      93.836911 0.16657937E+04  0.51435919E+05                                17.646250                           14.148514       1.006058       2.132862                    0.997810      50.484235     135.299380       0.440179       0.450642      -1.111477       0.036810      -0.043351       0.057141       0.080619       0.001273       0.057552       0.038205      -0.018521       0.116122      -0.068062      -0.016054       0.084116             20.516497      21.859337      -6.578658      -1.289284      23.649169      -2.328857      16.040985           0.336400
            4             Cu       3.155613       1.922089      16.800857       0.462268      93.844101 0.16659467E+04  0.51441923E+05                                17.647195                           14.149215       1.006053       2.132837                    0.997811      50.486320     135.307506       0.440165       0.450645      -1.111473      -0.036797       0.043391       0.057073       0.080586       0.001273      -0.057540      -0.038203      -0.018488       0.116147      -0.068045      -0.016068       0.084112             20.517632      21.860543      -6.579071       1.289314      23.650482       2.329047      16.041873           0.336250
            5             Cu       3.155613       9.076361       6.628507       0.462270      93.840404 0.16658696E+04  0.51439008E+05                                17.646886                           14.149001       1.005920       2.132813                    0.997810      50.484950     135.303644       0.440162       0.450653      -1.111467      -0.036856      -0.043352       0.057086       0.080601      -0.001278      -0.057505       0.038169      -0.018431       0.115963      -0.067983      -0.016055       0.084037             20.517222      21.860093       6.578899       1.289280      23.649975      -2.328978      16.041596           0.334510
            6             Cu       4.202187       1.922089       6.628507       0.462300      93.839933 0.16658520E+04  0.51438275E+05                                17.646740                           14.148853       1.005909       2.132814                    0.997809      50.484831     135.302636       0.440168       0.450648      -1.111471       0.036847       0.043315       0.057151       0.080624      -0.001277       0.057546      -0.038188      -0.018491       0.115966      -0.068038      -0.016038       0.084076             20.517076      21.859879       6.578857      -1.289303      23.649852       2.329007      16.041497           0.334502
            7             Cu       3.155613      12.920539       3.543843       0.462342      93.838032 0.16658198E+04  0.51436916E+05                                17.646354                           14.148598       1.006056       2.132858                    0.997810      50.484665     135.300693       0.440179       0.450640      -1.111478      -0.036787       0.043348      -0.057146       0.080610       0.001272       0.057566       0.038207      -0.018559       0.116151      -0.068086      -0.016046       0.084132             20.516619      21.859494      -6.578730      -1.289292      23.649295      -2.328832      16.041067           0.336495
            8             Cu       4.202187      20.074811       3.543843       0.462274      93.842744 0.16659184E+04  0.51440866E+05                                17.647113                           14.149159       1.006007       2.132827                    0.997811      50.485751     135.306027       0.440162       0.450649      -1.111469       0.036789      -0.043390      -0.057070       0.080580       0.001271      -0.057543      -0.038206      -0.018494       0.116161      -0.068051      -0.016067       0.084118             20.517529      21.860435      -6.579043       1.289305      23.650357       2.329015      16.041794           0.336242
            9             Cu       3.678900      10.998450      10.172350       0.652516      72.013788 0.13048800E+04  0.37776712E+05                                14.927758                           12.432227       0.880073       2.165644                    0.994958      45.136078     115.834177       0.476315       0.444180      -1.119303       0.000001      -0.000001      -0.000001       0.000002      -0.005199       0.068390       0.042106       0.115640       0.057699      -0.092858      -0.013826       0.106684             18.064746      25.579154       9.189306      -0.192629      14.628377      -0.866543      13.986709          -0.739408
           10             Cu       3.678900       0.000000      10.172350       0.652427      72.018138 0.13049713E+04  0.37780212E+05                                14.928667                           12.432907       0.880038       2.165612                    0.994959      45.137014     115.839872       0.476285       0.444197      -1.119286      -0.000001       0.000001      -0.000002       0.000002      -0.005126      -0.068441      -0.042045       0.115714       0.057722      -0.092815      -0.013945       0.106760             18.065960      25.580987       9.190070       0.192769      14.629338       0.866647      13.987555          -0.740532
           11             Cu       3.678900      10.998450       0.000000       0.652228      72.032838 0.13052884E+04  0.37791738E+05                                14.930538                           12.434318       0.879937       2.165532                    0.994960      45.142169     115.857211       0.476263       0.444190      -1.119289       0.000001       0.000001       0.000000       0.000001       0.005193      -0.068373       0.042123       0.115675       0.057682      -0.092876      -0.013805       0.106681             18.068417      25.584743      -9.191543       0.192804      14.631248      -0.866743      13.989259           0.714523
           12             Cu       3.678900       0.000000       0.000000       0.652376      72.025957 0.13051378E+04  0.37786063E+05                                14.929255                           12.433329       0.879978       2.165576                    0.994959      45.140352     115.848250       0.476301       0.444171      -1.119308      -0.000002      -0.000002       0.000001       0.000003       0.005273       0.068308      -0.042200       0.115594       0.057682      -0.092930      -0.013663       0.106593             18.066764      25.582303      -9.190539      -0.192656      14.629900       0.866631      13.988088           0.714084
           13             Cu       0.000000      16.497675       3.662046       0.153927     124.812583 0.21669883E+04  0.71833034E+05                                21.250865                           16.087069       1.013729       2.058210                    0.998055      59.442249     167.895912       0.412582       0.447846      -1.107421      -0.000009      -0.000005       0.085603       0.085603       0.032974       0.000005       0.000017      -0.053547      -0.279091      -0.093030       0.004040       0.088990             26.778819      26.685448     -12.150140       0.000016      37.576113       0.000063      16.074897           0.077948
           14             Cu       0.000000       5.499225       6.510304       0.153901     124.813016 0.21670057E+04  0.71833786E+05                                21.250959                           16.087176       1.013725       2.058207                    0.998055      59.442372     167.896705       0.412578       0.447848      -1.107419      -0.000003       0.000004      -0.085597       0.085597      -0.032996      -0.000008      -0.000001      -0.053557      -0.279116      -0.093039       0.004024       0.089015             26.778888      26.685453      12.150021       0.000027      37.576203      -0.000081      16.075009           0.078236
           15             Cu       0.000000       5.499225      16.682654       0.153907     124.814579 0.21670357E+04  0.71834875E+05                                21.250867                           16.087079       1.013761       2.058215                    0.998055      59.443341     167.898378       0.412589       0.447837      -1.107428       0.000009       0.000006      -0.085657       0.085657       0.032967       0.000005       0.000016      -0.053548      -0.279139      -0.093046       0.004053       0.088993             26.778810      26.685423     -12.150120       0.000016      37.576125       0.000058      16.074883           0.077841
           16             Cu       0.000000      16.497675      13.834396       0.153894     124.815535 0.21670568E+04  0.71835846E+05                                21.251114                           16.087273       1.013760       2.058211                    0.998055      59.443306     167.899363       0.412581       0.447843      -1.107423       0.000003      -0.000004       0.085629       0.085629      -0.032987      -0.000009       0.000001      -0.053559      -0.279150      -0.093050       0.004036       0.089014             26.779112      26.685694      12.150178       0.000025      37.576546      -0.000082      16.075095           0.078435
           17              H       1.507613      11.697951      14.222980       0.092344       0.969055 0.68519472E+01  0.65362094E+02                                 1.674384                            1.572501      -0.955704       2.420821                    0.997634       3.624389      10.333914       0.474455       1.353315      -0.692134       0.004901      -0.019666       0.041631       0.046303       0.007167       0.000478      -0.013120       0.007760       0.021218      -0.017507       0.001940       0.015568              1.722592       1.418513      -0.054177       0.217211       1.501135      -0.314009       2.248128           0.001287
           18              H       6.855998      11.332803      13.185400       0.131598       0.962366 0.71370255E+01  0.69260259E+02                                 1.704992                            1.636939      -1.352803       2.246693                    0.993995       3.741959      11.009079       0.448291       1.407924      -0.680559      -0.026641      -0.021707       0.017195       0.038426       0.011511       0.002898      -0.010264      -0.003220       0.011255      -0.017484       0.003251       0.014232              1.721118       1.930786       0.293080      -0.197655       1.598951      -0.168692       1.633618          -0.000173
           19              H       0.796114      13.565488      10.137764       0.130742       1.030358 0.76154718E+01  0.73852951E+02                                 1.691763                            1.623556      -0.900938       2.464563                    0.999082       3.345030       9.309489       0.486593       1.297983      -0.706373      -0.002860       0.020209      -0.034444       0.040037       0.007616      -0.006192      -0.012129      -0.007439       0.026550      -0.013025      -0.007228       0.020253              1.698006       1.518758      -0.010706       0.194081       1.487352      -0.262157       2.087908           0.000078
           20              H       2.743724      13.899841      11.279102       0.098856       1.237866 0.93424896E+01  0.95100173E+02                                 1.900753                            1.788324      -0.957738       2.427609                    0.997720       3.525673       9.966794       0.468734       1.283693      -0.710199       0.031085       0.035410      -0.021920       0.051968       0.012679      -0.000437      -0.018082       0.007759       0.015052      -0.023830       0.002121       0.021710              1.938485       2.237790       0.489126      -0.265149       1.859519      -0.164720       1.718145           0.000394
           21              H       3.464788      12.516236       7.649607       0.113914       1.066053 0.79051807E+01  0.78420987E+02                                 1.807190                            1.705657      -1.321670       2.260246                    0.993966       3.767347      11.076887       0.447386       1.380076      -0.686404      -0.042638      -0.014751      -0.017758       0.048487       0.002143       0.006645      -0.004456       0.019663      -0.015242      -0.012222      -0.002410       0.014632              1.854315       2.229501       0.290311       0.266055       1.587222      -0.007816       1.746222          -0.001188
           22              H       3.423584      14.330980       6.064755       0.123849       1.059182 0.77882402E+01  0.76505910E+02                                 1.757520                            1.664400      -1.243237       2.298691                    0.994631       3.622352      10.389504       0.467459       1.333850      -0.696507      -0.037541      -0.002049       0.000569       0.037602      -0.002110      -0.005393      -0.012664       0.019846      -0.016360      -0.019864       0.005602       0.014262              1.786536       2.372609       0.019851       0.063925       1.507000      -0.071337       1.480000           0.000194
           23              H       4.514746      15.657393       4.589764       0.089442       1.056076 0.75430644E+01  0.74060707E+02                                 1.801634                            1.670595      -1.246746       2.283059                    0.993772       3.855373      11.329286       0.449615       1.387476      -0.684524      -0.025309       0.023404      -0.030180       0.045816      -0.004765       0.004479      -0.012012       0.012355      -0.003057      -0.015611       0.001232       0.014379              1.867066       1.831983      -0.363921       0.328108       1.948766      -0.409317       1.820449          -0.000127
           24              H       0.593039      14.612541       5.997618       0.089676       1.107396 0.79294688E+01  0.77747229E+02                                 1.773521                            1.649354      -0.943920       2.424691                    0.997912       3.561269       9.994624       0.485568       1.286516      -0.707318       0.044600      -0.000279      -0.002287       0.044660       0.000201       0.005424      -0.012167       0.024360      -0.005705      -0.019920       0.004397       0.015524              1.817043       2.550766       0.095335      -0.100781       1.472936      -0.057998       1.427426           0.000007
           25              H       6.964158      13.312524       7.629262       0.129007       0.989537 0.70405989E+01  0.67314747E+02                                 1.663763                            1.569731      -1.122914       2.348024                    0.997537       3.514985       9.886551       0.488127       1.312418      -0.700619       0.024930      -0.017921       0.020979       0.037186      -0.001867       0.009445      -0.006237       0.023629      -0.043627      -0.019170      -0.002832       0.022002              1.693679       1.587537      -0.209709       0.271419       1.615836      -0.396600       1.877662          -0.000111
           26              H       5.850187      21.297399      14.222980       0.092327       0.969093 0.68522848E+01  0.65366101E+02                                 1.674425                            1.572537      -0.955712       2.420808                    0.997634       3.624487      10.334246       0.474451       1.353310      -0.692135      -0.004902       0.019670       0.041627       0.046301       0.007167      -0.000477       0.013121       0.007761       0.021216      -0.017508       0.001939       0.015568              1.722635       1.418546      -0.054179      -0.217220       1.501169       0.314019       2.248190           0.001261
           27              H       0.501802      21.662547      13.185400       0.131592       0.962360 0.71369771E+01  0.69259709E+02                                 1.704991                            1.636939      -1.352795       2.246698                    0.993995       3.741958      11.009089       0.448289       1.407932      -0.680558       0.026642       0.021708       0.017192       0.038427       0.011510      -0.002896       0.010265      -0.003217       0.011250      -0.017482       0.003249       0.014234              1.721117       1.930786       0.293080       0.197655       1.598949       0.168691       1.633617          -0.000206
           28              H       6.561686      19.429862      10.137764       0.130743       1.030398 0.76158708E+01  0.73857930E+02                                 1.691818                            1.623606      -0.900991       2.464536                    0.999081       3.345123       9.309877       0.486581       1.297996      -0.706370       0.002860      -0.020205      -0.034445       0.040036       0.007616       0.006192       0.012129      -0.007440       0.026552      -0.013025      -0.007228       0.020253              1.698062       1.518807      -0.010707      -0.194092       1.487396       0.262169       2.087983           0.000040
           29              H       4.614076      19.095509      11.279102       0.098858       1.237892 0.93427514E+01  0.95103604E+02                                 1.900786                            1.788353      -0.957753       2.427600                    0.997720       3.525725       9.967015       0.468728       1.283699      -0.710197      -0.031087      -0.035406      -0.021923       0.051967       0.012679       0.000436       0.018082       0.007761       0.015050      -0.023831       0.002122       0.021709              1.938519       2.237834       0.489138       0.265155       1.859551       0.164723       1.718173           0.000361
           30              H       3.893012      20.479114       7.649607       0.113903       1.066060 0.79052304E+01  0.78421457E+02                                 1.807185                            1.705653      -1.321649       2.260251                    0.993966       3.767347      11.076818       0.447392       1.380060      -0.686408       0.042636       0.014754      -0.017756       0.048485       0.002145      -0.006647       0.004456       0.019662      -0.015233      -0.012222      -0.002409       0.014631              1.854310       2.229493       0.290309      -0.266053       1.587218       0.007816       1.746218          -0.001222
           31              H       3.934216      18.664370       6.064755       0.123845       1.059148 0.77879343E+01  0.76502182E+02                                 1.757490                            1.664374      -1.243169       2.298727                    0.994632       3.622286      10.389279       0.467459       1.333861      -0.696506       0.037541       0.002052       0.000569       0.037602      -0.002108       0.005391       0.012663       0.019844      -0.016360      -0.019862       0.005601       0.014261              1.786506       2.372563       0.019851      -0.063923       1.506977       0.071335       1.479978           0.000174
           32              H       2.843054      17.337957       4.589764       0.089436       1.056110 0.75433661E+01  0.74064390E+02                                 1.801668                            1.670624      -1.246760       2.283045                    0.993772       3.855455      11.329573       0.449612       1.387470      -0.684525       0.025310      -0.023402      -0.030179       0.045815      -0.004764      -0.004479       0.012012       0.012357      -0.003062      -0.015612       0.001233       0.014379              1.867103       1.832018      -0.363930      -0.328117       1.948805       0.409330       1.820484          -0.000128
           33              H       6.764761      18.382809       5.997618       0.089670       1.107381 0.79293382E+01  0.77745579E+02                                 1.773503                            1.649339      -0.943905       2.424698                    0.997912       3.561240       9.994498       0.485571       1.286514      -0.707319      -0.044601       0.000281      -0.002286       0.044660       0.000200      -0.005423       0.012168       0.024359      -0.005705      -0.019920       0.004397       0.015523              1.817024       2.550733       0.095333       0.100780       1.472923       0.057998       1.427415          -0.000014
           34              H       0.393642      19.682826       7.629262       0.129009       0.989531 0.70405564E+01  0.67314358E+02                                 1.663768                            1.569736      -1.122935       2.348017                    0.997537       3.514993       9.886632       0.488121       1.312435      -0.700616      -0.024930       0.017923       0.020979       0.037187      -0.001867      -0.009445       0.006238       0.023630      -0.043632      -0.019171      -0.002832       0.022003              1.693684       1.587542      -0.209709      -0.271419       1.615842       0.396602       1.877669          -0.000144
           35              H       1.507613      10.298949      16.294070       0.092343       0.969072 0.68520980E+01  0.65363876E+02                                 1.674401                            1.572515      -0.955707       2.420816                    0.997634       3.624429      10.334047       0.474455       1.353310      -0.692135       0.004902       0.019669      -0.041629       0.046302      -0.007166      -0.000477      -0.013121       0.007759       0.021215      -0.017507       0.001939       0.015568              1.722610       1.418527       0.054179      -0.217217       1.501149      -0.314014       2.248154           0.001283
           36              H       6.855998      10.664097      17.331650       0.131590       0.962444 0.71377487E+01  0.69268799E+02                                 1.705053                            1.636995      -1.352910       2.246623                    0.993995       3.742122      11.009559       0.448296       1.407878      -0.680567      -0.026636       0.021709      -0.017192       0.038422      -0.011511      -0.002898      -0.010263      -0.003233       0.011272      -0.017484       0.003250       0.014234              1.721180       1.930859      -0.293093       0.197662       1.599005      -0.168700       1.633676           0.000359
           37              H       0.796114       8.431412       0.034586       0.130739       1.030416 0.76160433E+01  0.73860148E+02                                 1.691849                            1.623635      -0.901046       2.464512                    0.999081       3.345161       9.310069       0.486571       1.298012      -0.706367      -0.002862      -0.020204       0.034445       0.040036      -0.007617       0.006192      -0.012128      -0.007436       0.026556      -0.013026      -0.007226       0.020252              1.698094       1.518833       0.010707      -0.194097       1.487422      -0.262178       2.088026           0.000383
           38              H       2.743724       8.097059      19.237948       0.098853       1.237868 0.93425223E+01  0.95100769E+02                                 1.900773                            1.788341      -0.957748       2.427608                    0.997720       3.525679       9.966886       0.468725       1.283713      -0.710195       0.031090      -0.035405       0.021923       0.051968      -0.012680       0.000438      -0.018080       0.007763       0.015046      -0.023829       0.002121       0.021708              1.938507       2.237821      -0.489137       0.265154       1.859540      -0.164723       1.718159           0.000469
           39              H       3.464788       9.480664       2.522743       0.113913       1.066093 0.79055535E+01  0.78425500E+02                                 1.807218                            1.705684      -1.321676       2.260232                    0.993966       3.767437      11.077159       0.447389       1.380054      -0.686408      -0.042634       0.014754       0.017752       0.048481      -0.002146      -0.006643      -0.004458       0.019662      -0.015239      -0.012222      -0.002407       0.014630              1.854345       2.229534      -0.290316      -0.266056       1.587248      -0.007820       1.746252           0.001214
           40              H       3.423584       7.665920       4.107595       0.123846       1.059219 0.77885927E+01  0.76510240E+02                                 1.757556                            1.664433      -1.243293       2.298654                    0.994631       3.622450      10.389845       0.467456       1.333843      -0.696508      -0.037538       0.002048      -0.000572       0.037598       0.002114       0.005394      -0.012666       0.019847      -0.016353      -0.019867       0.005605       0.014262              1.786575       2.372662      -0.019851      -0.063927       1.507031      -0.071341       1.480030           0.000275
           41              H       4.514746       6.339507       5.582586       0.089438       1.056128 0.75435274E+01  0.74066391E+02                                 1.801689                            1.670641      -1.246781       2.283033                    0.993771       3.855498      11.329742       0.449610       1.387469      -0.684525      -0.025308      -0.023399       0.030181       0.045813       0.004765      -0.004477      -0.012011       0.012357      -0.003058      -0.015611       0.001234       0.014377              1.867125       1.832039       0.363936      -0.328122       1.948830      -0.409337       1.820505           0.000075
           42              H       0.593039       7.384359       4.174732       0.089673       1.107417 0.79296645E+01  0.77749718E+02                                 1.773549                            1.649379      -0.943954       2.424672                    0.997912       3.561333       9.994878       0.485562       1.286523      -0.707316       0.044600       0.000281       0.002286       0.044659      -0.000201      -0.005425      -0.012168       0.024360      -0.005705      -0.019921       0.004397       0.015524              1.817073       2.550813      -0.095338       0.100784       1.472959      -0.058001       1.427448           0.000066
           43              H       6.964158       8.684376       2.543087       0.129010       0.989540 0.70406475E+01  0.67315540E+02                                 1.663787                            1.569753      -1.122928       2.348018                    0.997537       3.515031       9.886806       0.488115       1.312445      -0.700613       0.024929       0.017923      -0.020979       0.037186       0.001867      -0.009445      -0.006238       0.023630      -0.043634      -0.019172      -0.002832       0.022003              1.693704       1.587559       0.209712      -0.271423       1.615860      -0.396609       1.877692           0.000149
           44              H       5.850187       0.699501      16.294070       0.092359       0.969017 0.68516186E+01  0.65358248E+02                                 1.674351                            1.572471      -0.955721       2.420825                    0.997634       3.624301      10.333644       0.474456       1.353329      -0.692131      -0.004901      -0.019665      -0.041635       0.046305      -0.007166       0.000477       0.013120       0.007759       0.021216      -0.017506       0.001939       0.015567              1.722558       1.418487       0.054177       0.217207       1.501107       0.314001       2.248081           0.001260
           45              H       0.501802       0.334353      17.331650       0.131596       0.962454 0.71378480E+01  0.69270087E+02                                 1.705070                            1.637011      -1.352960       2.246600                    0.993994       3.742162      11.009746       0.448292       1.407885      -0.680565       0.026634      -0.021705      -0.017198       0.038422      -0.011511       0.002901       0.010262      -0.003237       0.011278      -0.017485       0.003253       0.014233              1.721198       1.930880      -0.293098      -0.197667       1.599020       0.168703       1.633693           0.000341
           46              H       6.561686       2.567038       0.034586       0.130771       1.030371 0.76156158E+01  0.73854740E+02                                 1.691772                            1.623566      -0.900950       2.464554                    0.999082       3.345074       9.309654       0.486594       1.297974      -0.706374       0.002862       0.020210       0.034441       0.040035      -0.007617      -0.006191       0.012128      -0.007438       0.026550      -0.013025      -0.007226       0.020251              1.698015       1.518768       0.010705       0.194081       1.487360       0.262158       2.087917           0.000372
           47              H       4.614076       2.901391      19.237948       0.098881       1.237817 0.93420412E+01  0.95094550E+02                                 1.900706                            1.788283      -0.957703       2.427631                    0.997721       3.525606       9.966577       0.468738       1.283696      -0.710198      -0.031087       0.035411       0.021916       0.051968      -0.012679      -0.000438       0.018080       0.007760       0.015045      -0.023828       0.002120       0.021708              1.938437       2.237732      -0.489107      -0.265138       1.859474       0.164713       1.718104           0.000459
           48              H       3.893012       1.517786       2.522743       0.113931       1.066123 0.79058532E+01  0.78429458E+02                                 1.807268                            1.705727      -1.321741       2.260202                    0.993965       3.767535      11.077628       0.447377       1.380071      -0.686404       0.042634      -0.014751       0.017758       0.048483      -0.002143       0.006642       0.004458       0.019663      -0.015249      -0.012222      -0.002408       0.014630              1.854399       2.229608      -0.290330       0.266072       1.587288       0.007820       1.746301           0.001201
           49              H       3.934216       3.332530       4.107595       0.123858       1.059247 0.77888467E+01  0.76513402E+02                                 1.757585                            1.664458      -1.243357       2.298624                    0.994630       3.622507      10.390073       0.467453       1.333840      -0.696508       0.037539      -0.002044      -0.000569       0.037599       0.002117      -0.005395       0.012667       0.019848      -0.016355      -0.019869       0.005606       0.014263              1.786605       2.372710      -0.019851       0.063930       1.507053       0.071342       1.480051           0.000262
           50              H       2.843054       4.658943       5.582586       0.089461       1.056070 0.75430106E+01  0.74060084E+02                                 1.801628                            1.670589      -1.246769       2.283052                    0.993772       3.855357      11.329251       0.449615       1.387476      -0.684524       0.025309       0.023401       0.030181       0.045815       0.004766       0.004478       0.012010       0.012354      -0.003054      -0.015609       0.001232       0.014377              1.867059       1.831976       0.363919       0.328106       1.948760       0.409316       1.820442           0.000071
           51              H       6.764761       3.614091       4.174732       0.089688       1.107426 0.79297580E+01  0.77751030E+02                                 1.773572                            1.649398      -0.943990       2.424659                    0.997911       3.561359       9.995046       0.485554       1.286537      -0.707313      -0.044600      -0.000277       0.002290       0.044659      -0.000204       0.005424       0.012167       0.024361      -0.005706      -0.019921       0.004397       0.015523              1.817097       2.550854      -0.095341      -0.100787       1.472975       0.058002       1.427463           0.000052
           52              H       0.393642       2.314074       2.543087       0.129010       0.989591 0.70410861E+01  0.67320608E+02                                 1.663819                            1.569782      -1.122918       2.348009                    0.997537       3.515120       9.887037       0.488121       1.312412      -0.700620      -0.024929      -0.017921      -0.020975       0.037183       0.001867       0.009445       0.006237       0.023630      -0.043629      -0.019170      -0.002832       0.022002              1.693737       1.587591       0.209719       0.271432       1.615891       0.396622       1.877730           0.000137
           53              H       5.850187      10.298949       6.121720       0.092343       0.969050 0.68518971E+01  0.65361472E+02                                 1.674377                            1.572494      -0.955695       2.420827                    0.997634       3.624369      10.333833       0.474457       1.353313      -0.692134      -0.004901       0.019666      -0.041632       0.046303       0.007166       0.000478      -0.013121       0.007760       0.021219      -0.017507       0.001940       0.015568              1.722584       1.418507      -0.054177       0.217209       1.501129      -0.314007       2.248117           0.001286
           54              H       0.501802      10.664097       7.159300       0.131597       0.962355 0.71369183E+01  0.69258930E+02                                 1.704978                            1.636927      -1.352780       2.246705                    0.993996       3.741923      11.008936       0.448293       1.407923      -0.680560       0.026642       0.021705      -0.017195       0.038426       0.011510       0.002898      -0.010264      -0.003220       0.011254      -0.017483       0.003251       0.014232              1.721104       1.930769       0.293077      -0.197653       1.598938      -0.168690       1.633605          -0.000172
           55              H       6.561686       8.431412      10.206936       0.130740       1.030366 0.76155532E+01  0.73853923E+02                                 1.691770                            1.623563      -0.900937       2.464562                    0.999082       3.345048       9.309545       0.486593       1.297981      -0.706374       0.002861      -0.020209       0.034443       0.040037       0.007616      -0.006191      -0.012129      -0.007439       0.026550      -0.013025      -0.007228       0.020252              1.698014       1.518765      -0.010706       0.194082       1.487358      -0.262158       2.087918           0.000065
           56              H       4.614076       8.097059       9.065598       0.098857       1.237874 0.93425733E+01  0.95101265E+02                                 1.900763                            1.788333      -0.957741       2.427606                    0.997720       3.525688       9.966858       0.468732       1.283694      -0.710198      -0.031085      -0.035410       0.021919       0.051967       0.012679      -0.000437      -0.018082       0.007760       0.015052      -0.023830       0.002121       0.021709              1.938496       2.237804       0.489130      -0.265151       1.859529      -0.164722       1.718153           0.000380
           57              H       3.893012       9.480664      12.695093       0.113913       1.066064 0.79052829E+01  0.78422225E+02                                 1.807198                            1.705665      -1.321675       2.260241                    0.993966       3.767368      11.076951       0.447387       1.380070      -0.686405       0.042638       0.014750       0.017758       0.048486       0.002143       0.006646      -0.004457       0.019663      -0.015242      -0.012222      -0.002410       0.014632              1.854324       2.229513       0.290313       0.266057       1.587229      -0.007816       1.746231          -0.001191
           58              H       3.934216       7.665920      14.279945       0.123847       1.059180 0.77882215E+01  0.76505689E+02                                 1.757519                            1.664399      -1.243231       2.298694                    0.994631       3.622348      10.389494       0.467458       1.333853      -0.696507       0.037541       0.002048      -0.000570       0.037602      -0.002110      -0.005393      -0.012664       0.019845      -0.016360      -0.019864       0.005602       0.014262              1.786535       2.372607       0.019851       0.063925       1.507000      -0.071337       1.479999           0.000188
           59              H       2.843054       6.339507      15.754936       0.089440       1.056076 0.75430672E+01  0.74060719E+02                                 1.801633                            1.670594      -1.246740       2.283061                    0.993772       3.855370      11.329265       0.449615       1.387474      -0.684525       0.025310      -0.023404       0.030179       0.045816      -0.004765       0.004479      -0.012012       0.012355      -0.003056      -0.015611       0.001233       0.014378              1.867065       1.831981      -0.363920       0.328108       1.948765      -0.409317       1.820448          -0.000131
           60              H       6.764761       7.384359      14.347082       0.089675       1.107387 0.79293853E+01  0.77746177E+02                                 1.773509                            1.649345      -0.943903       2.424699                    0.997912       3.561247       9.994535       0.485570       1.286514      -0.707318      -0.044601       0.000279       0.002286       0.044660       0.000201       0.005424      -0.012167       0.024360      -0.005704      -0.019921       0.004397       0.015524              1.817031       2.550748       0.095334      -0.100780       1.472927      -0.057998       1.427418          -0.000002
           61              H       0.393642       8.684376      12.715438       0.129007       0.989534 0.70405662E+01  0.67314356E+02                                 1.663759                            1.569728      -1.122907       2.348027                    0.997537       3.514976       9.886520       0.488128       1.312419      -0.700619      -0.024930       0.017921      -0.020979       0.037186      -0.001867       0.009445      -0.006237       0.023629      -0.043628      -0.019170      -0.002832       0.022002              1.693675       1.587534      -0.209708       0.271418       1.615833      -0.396599       1.877658          -0.000116
           62              H       1.507613       0.699501       6.121720       0.092327       0.969085 0.68522087E+01  0.65365163E+02                                 1.674413                            1.572526      -0.955695       2.420817                    0.997634       3.624458      10.334131       0.474454       1.353308      -0.692135       0.004902      -0.019670      -0.041628       0.046301       0.007167      -0.000477       0.013121       0.007761       0.021217      -0.017508       0.001939       0.015568              1.722623       1.418537      -0.054178      -0.217217       1.501160       0.314016       2.248173           0.001260
           63              H       6.855998       0.334353       7.159300       0.131590       0.962355 0.71369232E+01  0.69259033E+02                                 1.704984                            1.636932      -1.352785       2.246703                    0.993995       3.741938      11.009007       0.448290       1.407931      -0.680558      -0.026643      -0.021708      -0.017193       0.038427       0.011510      -0.002896       0.010265      -0.003217       0.011249      -0.017482       0.003249       0.014233              1.721110       1.930777       0.293078       0.197654       1.598943       0.168690       1.633610          -0.000205
           64              H       0.796114       2.567038      10.206936       0.130742       1.030406 0.76159366E+01  0.73858705E+02                                 1.691822                            1.623611      -0.900987       2.464535                    0.999081       3.345137       9.309915       0.486582       1.297992      -0.706371      -0.002860       0.020206       0.034444       0.040035       0.007616       0.006192       0.012129      -0.007439       0.026552      -0.013025      -0.007228       0.020253              1.698067       1.518811      -0.010707      -0.194093       1.487400       0.262170       2.087989           0.000028
           65              H       2.743724       2.901391       9.065598       0.098859       1.237896 0.93427894E+01  0.95104091E+02                                 1.900789                            1.788356      -0.957750       2.427601                    0.997720       3.525733       9.967044       0.468728       1.283698      -0.710197       0.031087       0.035406       0.021922       0.051966       0.012679       0.000436       0.018082       0.007761       0.015050      -0.023830       0.002122       0.021708              1.938523       2.237839       0.489140       0.265155       1.859554       0.164724       1.718176           0.000345
           66              H       3.464788       1.517786      12.695093       0.113903       1.066066 0.79052920E+01  0.78422202E+02                                 1.807190                            1.705657      -1.321647       2.260250                    0.993966       3.767360      11.076857       0.447392       1.380056      -0.686408      -0.042636      -0.014754       0.017756       0.048485       0.002145      -0.006647       0.004456       0.019661      -0.015232      -0.012222      -0.002409       0.014631              1.854315       2.229500       0.290310      -0.266054       1.587223       0.007817       1.746223          -0.001226
           67              H       3.423584       3.332530      14.279945       0.123844       1.059150 0.77879496E+01  0.76502368E+02                                 1.757492                            1.664375      -1.243169       2.298726                    0.994632       3.622289      10.389289       0.467459       1.333861      -0.696506      -0.037541      -0.002051      -0.000569       0.037601      -0.002109       0.005391       0.012663       0.019844      -0.016360      -0.019862       0.005601       0.014261              1.786508       2.372565       0.019851      -0.063923       1.506979       0.071336       1.479979           0.000168
           68              H       4.514746       4.658943      15.754936       0.089435       1.056107 0.75433418E+01  0.74064079E+02                                 1.801665                            1.670621      -1.246753       2.283049                    0.993772       3.855446      11.329534       0.449613       1.387469      -0.684525      -0.025310       0.023402       0.030178       0.045815      -0.004764      -0.004479       0.012012       0.012357      -0.003061      -0.015612       0.001233       0.014379              1.867098       1.832014      -0.363929      -0.328116       1.948801       0.409328       1.820480          -0.000133
           69              H       0.593039       3.614091      14.347082       0.089668       1.107375 0.79292798E+01  0.77744839E+02                                 1.773495                            1.649333      -0.943892       2.424705                    0.997912       3.561224       9.994432       0.485573       1.286513      -0.707319       0.044601      -0.000281       0.002285       0.044661       0.000200      -0.005423       0.012168       0.024359      -0.005704      -0.019921       0.004397       0.015523              1.817016       2.550721       0.095333       0.100779       1.472917       0.057997       1.427409          -0.000023
           70              H       6.964158       2.314074      12.715438       0.129010       0.989530 0.70405431E+01  0.67314189E+02                                 1.663766                            1.569734      -1.122933       2.348018                    0.997537       3.514988       9.886610       0.488122       1.312433      -0.700616       0.024930      -0.017922      -0.020979       0.037186      -0.001867      -0.009445       0.006238       0.023629      -0.043633      -0.019171      -0.002831       0.022003              1.693681       1.587540      -0.209708      -0.271418       1.615839       0.396601       1.877666          -0.000148
           71              H       5.850187      11.697951       4.050630       0.092342       0.969062 0.68520075E+01  0.65362767E+02                                 1.674388                            1.572503      -0.955688       2.420827                    0.997634       3.624397      10.333921       0.474457       1.353308      -0.692135      -0.004902      -0.019669       0.041630       0.046303      -0.007166      -0.000477      -0.013121       0.007759       0.021215      -0.017507       0.001939       0.015568              1.722597       1.418517       0.054178      -0.217214       1.501139      -0.314010       2.248135           0.001282
           72              H       0.501802      11.332803       3.013050       0.131589       0.962441 0.71377147E+01  0.69268390E+02                                 1.705050                            1.636993      -1.352905       2.246626                    0.993995       3.742111      11.009522       0.448296       1.407880      -0.680567       0.026635      -0.021709       0.017192       0.038423      -0.011511      -0.002898      -0.010263      -0.003233       0.011272      -0.017485       0.003250       0.014235              1.721177       1.930855      -0.293092       0.197662       1.599002      -0.168699       1.633673           0.000359
           73              H       6.561686      13.565488      -0.034586       0.130732       1.030429 0.76161665E+01  0.73861643E+02                                 1.691864                            1.623649      -0.901049       2.464508                    0.999081       3.345187       9.310161       0.486569       1.298013      -0.706366       0.002862       0.020204      -0.034444       0.040035      -0.007617       0.006191      -0.012128      -0.007436       0.026556      -0.013026      -0.007227       0.020252              1.698109       1.518845       0.010707      -0.194100       1.487434      -0.262182       2.088047           0.000379
           74              H       4.614076      13.899841       1.106752       0.098851       1.237879 0.93426221E+01  0.95102066E+02                                 1.900786                            1.788352      -0.957750       2.427606                    0.997720       3.525698       9.966964       0.468723       1.283715      -0.710194      -0.031090       0.035405      -0.021922       0.051968      -0.012679       0.000438      -0.018080       0.007764       0.015047      -0.023829       0.002122       0.021707              1.938520       2.237838      -0.489143       0.265157       1.859552      -0.164725       1.718170           0.000464
           75              H       3.893012      12.516236      17.821957       0.113913       1.066099 0.79056181E+01  0.78426308E+02                                 1.807225                            1.705690      -1.321679       2.260229                    0.993965       3.767454      11.077223       0.447388       1.380053      -0.686408       0.042634      -0.014754      -0.017751       0.048481      -0.002146      -0.006643      -0.004457       0.019661      -0.015239      -0.012222      -0.002407       0.014629              1.854353       2.229544      -0.290318      -0.266058       1.587254      -0.007820       1.746260           0.001214
           76              H       3.934216      14.330980      16.237105       0.123848       1.059222 0.77886176E+01  0.76510552E+02                                 1.757559                            1.664435      -1.243295       2.298653                    0.994631       3.622456      10.389870       0.467456       1.333843      -0.696508       0.037538      -0.002048       0.000573       0.037598       0.002115       0.005395      -0.012666       0.019847      -0.016352      -0.019867       0.005605       0.014262              1.786577       2.372667      -0.019852      -0.063927       1.507033      -0.071341       1.480032           0.000275
           77              H       2.843054      15.657393      14.762114       0.089440       1.056131 0.75435544E+01  0.74066699E+02                                 1.801689                            1.670641      -1.246773       2.283035                    0.993771       3.855504      11.329751       0.449612       1.387464      -0.684526       0.025308       0.023398      -0.030180       0.045813       0.004765      -0.004477      -0.012010       0.012357      -0.003057      -0.015611       0.001234       0.014377              1.867125       1.832039       0.363936      -0.328122       1.948830      -0.409337       1.820505           0.000080
           78              H       6.764761      14.612541      16.169968       0.089676       1.107415 0.79296475E+01  0.77749511E+02                                 1.773547                            1.649377      -0.943945       2.424676                    0.997912       3.561329       9.994865       0.485562       1.286522      -0.707316      -0.044600      -0.000280      -0.002285       0.044659      -0.000202      -0.005425      -0.012168       0.024360      -0.005704      -0.019922       0.004397       0.015524              1.817071       2.550810      -0.095337       0.100784       1.472957      -0.058001       1.427446           0.000067
           79              H       0.393642      13.312524      17.801613       0.129014       0.989531 0.70405698E+01  0.67314613E+02                                 1.663777                            1.569744      -1.122919       2.348024                    0.997537       3.515011       9.886737       0.488116       1.312446      -0.700613      -0.024929      -0.017922       0.020979       0.037186       0.001867      -0.009445      -0.006237       0.023629      -0.043635      -0.019172      -0.002831       0.022003              1.693694       1.587551       0.209710      -0.271421       1.615851      -0.396605       1.877680           0.000148
           80              H       1.507613      21.297399       4.050630       0.092359       0.969006 0.68515167E+01  0.65356993E+02                                 1.674336                            1.572457      -0.955700       2.420836                    0.997634       3.624264      10.333496       0.474459       1.353325      -0.692132       0.004902       0.019665       0.041635       0.046306      -0.007166       0.000477       0.013120       0.007759       0.021216      -0.017506       0.001939       0.015567              1.722542       1.418475       0.054176       0.217204       1.501094       0.313997       2.248057           0.001261
           81              H       6.855998      21.662547       3.013050       0.131595       0.962451 0.71378143E+01  0.69269674E+02                                 1.705066                            1.637007      -1.352955       2.246603                    0.993994       3.742151      11.009704       0.448292       1.407885      -0.680565      -0.026634       0.021705       0.017199       0.038423      -0.011511       0.002901       0.010262      -0.003237       0.011278      -0.017485       0.003253       0.014233              1.721194       1.930875      -0.293097      -0.197667       1.599017       0.168703       1.633690           0.000341
           82              H       0.796114      19.429862      -0.034586       0.130762       1.030381 0.76157098E+01  0.73855878E+02                                 1.691784                            1.623577      -0.900952       2.464551                    0.999082       3.345093       9.309721       0.486592       1.297976      -0.706374      -0.002862      -0.020210      -0.034441       0.040035      -0.007616      -0.006190       0.012128      -0.007437       0.026550      -0.013025      -0.007226       0.020251              1.698028       1.518778       0.010706       0.194083       1.487370       0.262161       2.087934           0.000369
           83              H       2.743724      19.095509       1.106752       0.098877       1.237828 0.93421494E+01  0.95095966E+02                                 1.900721                            1.788297      -0.957709       2.427627                    0.997721       3.525625       9.966661       0.468735       1.283700      -0.710197       0.031087      -0.035411      -0.021915       0.051967      -0.012678      -0.000438       0.018080       0.007761       0.015046      -0.023828       0.002121       0.021707              1.938453       2.237753      -0.489114      -0.265141       1.859489       0.164715       1.718116           0.000455
           84              H       3.464788      20.479114      17.821957       0.113931       1.066123 0.79058479E+01  0.78429380E+02                                 1.807266                            1.705725      -1.321735       2.260204                    0.993965       3.767532      11.077611       0.447378       1.380070      -0.686404      -0.042634       0.014751      -0.017757       0.048483      -0.002143       0.006642       0.004458       0.019663      -0.015248      -0.012222      -0.002408       0.014630              1.854397       2.229604      -0.290330       0.266071       1.587286       0.007820       1.746299           0.001200
           85              H       3.423584      18.664370      16.237105       0.123859       1.059244 0.77888234E+01  0.76513118E+02                                 1.757582                            1.664456      -1.243356       2.298625                    0.994630       3.622502      10.390056       0.467453       1.333841      -0.696508      -0.037539       0.002044       0.000570       0.037599       0.002118      -0.005396       0.012667       0.019848      -0.016355      -0.019869       0.005606       0.014263              1.786602       2.372706      -0.019851       0.063930       1.507051       0.071342       1.480049           0.000263
           86              H       4.514746      17.337957      14.762114       0.089463       1.056074 0.75430524E+01  0.74060587E+02                                 1.801631                            1.670591      -1.246767       2.283051                    0.993772       3.855369      11.329288       0.449616       1.387473      -0.684524      -0.025309      -0.023401      -0.030181       0.045815       0.004765       0.004478       0.012010       0.012354      -0.003053      -0.015609       0.001232       0.014377              1.867062       1.831979       0.363920       0.328107       1.948763       0.409317       1.820445           0.000075
           87              H       0.593039      18.382809      16.169968       0.089689       1.107420 0.79296975E+01  0.77750280E+02                                 1.773564                            1.649392      -0.943983       2.424663                    0.997911       3.561344       9.994990       0.485555       1.286537      -0.707313       0.044600       0.000277      -0.002288       0.044660      -0.000204       0.005425       0.012167       0.024361      -0.005705      -0.019921       0.004397       0.015523              1.817090       2.550843      -0.095340      -0.100786       1.472969       0.058001       1.427458           0.000055
           88              H       6.964158      19.682826      17.801613       0.129014       0.989577 0.70409620E+01  0.67319132E+02                                 1.663805                            1.569769      -1.122904       2.348018                    0.997537       3.515088       9.886930       0.488122       1.312414      -0.700619       0.024929       0.017921       0.020976       0.037183       0.001867       0.009445       0.006237       0.023629      -0.043630      -0.019170      -0.002832       0.022002              1.693723       1.587578       0.209717       0.271429       1.615877       0.396617       1.877713           0.000137
           89              C       4.385985      11.443227      14.889269      -0.425839      64.452233 0.92585456E+03  0.26254272E+05                                13.504455                           10.197145       0.126659       1.879317                    0.999944      40.976347     128.724238       0.512865       0.421159      -1.062834      -0.015841      -0.030972       0.013399       0.037279      -0.025222       0.008551       0.123809       0.195903      -0.044038      -0.184368       0.074853       0.109515             14.944275       8.722065      -0.123590      -0.018517      19.457372      -8.786475      16.653389           0.068154
           90              C       1.360457      12.080478      13.388033       0.091642      25.160358 0.34556286E+03  0.77351471E+04                                 7.717822                            6.390326       0.062211       2.044264                    0.998579      26.385784      76.058303       0.617468       0.443149      -1.039085       0.014384       0.033701      -0.027379       0.045741      -0.023491      -0.015866       0.000916      -0.053718       0.020856      -0.043398       0.009472       0.033926              8.517500      10.436183       1.756078       2.340729       5.905045      -0.961493       9.211271           0.000079
           91              C       0.150835      11.845331      12.767316      -0.140602      31.458079 0.45230873E+03  0.10824734E+05                                 8.919421                            7.284513      -0.204203       1.922274                    0.998053      29.814577      88.739581       0.581737       0.439944      -1.041419      -0.001521       0.016816      -0.003187       0.017182      -0.005526      -0.010619       0.011536      -0.052326      -0.042895      -0.027690      -0.009374       0.037065             10.010949      12.603612       1.430905       3.653812       6.200759      -0.942220      11.228475           0.001627
           92              C       7.280543      12.380295      11.521814       0.066892      35.631089 0.43573423E+03  0.10297824E+05                                 9.830885                            7.207051      -0.390507       1.898544                    0.997996      27.253021      79.759836       0.579772       0.447018      -1.040636       0.016635       0.014201       0.018740       0.028802      -0.007366      -0.017703       0.012203      -0.040642      -0.029383      -0.030642      -0.001921       0.032562             12.217410      17.160607       2.884151       5.943823       6.817747      -0.125497      12.673875          -0.008312
           93              C       0.918989      13.170644      10.969862      -0.143428      31.464878 0.45341636E+03  0.10862251E+05                                 8.917512                            7.308325      -0.188674       1.919619                    0.998548      30.165075      89.946530       0.578780       0.441743      -1.039938      -0.010591       0.011190       0.010574       0.018687      -0.005494      -0.022494      -0.004165      -0.058599       0.052059      -0.046610       0.020395       0.026215              9.855020      13.544949       2.605435       2.997171       6.581374      -0.429344       9.438738           0.001924
           94              C       2.086672      13.365096      11.661582       0.039898      26.476489 0.36468395E+03  0.82886326E+04                                 7.924145                            6.522996       0.023669       2.003240                    0.999573      27.885069      81.470397       0.615929       0.437531      -1.040540      -0.019617       0.004968       0.049919       0.053865       0.017428      -0.024138      -0.017265      -0.040331      -0.007457      -0.036568      -0.006065       0.042632              8.669350      10.918693       1.997760       2.232894       5.994507      -0.747561       9.094850           0.001069
           95              C       6.000286      12.105554      10.801408       0.399009      29.374950 0.31501830E+03  0.69414578E+04                                 8.885752                            6.296776      -0.369569       1.906238                    0.998824      25.222956      73.906271       0.588924       0.471989      -1.015276      -0.046555      -0.033006       0.027306       0.063264      -0.034449      -0.020950       0.037759      -0.036277      -0.047446      -0.038092      -0.030750       0.068842             11.192070      14.620936       2.336113       5.483450       6.445163      -0.549919      12.510111          -0.003231
           96              C       4.301370      12.783718       7.956202       0.043988      32.802612 0.35856221E+03  0.80901088E+04                                 9.177582                            6.506416      -0.117962       1.983581                    0.998145      26.827526      77.312339       0.613149       0.442742      -1.040667       0.036148       0.007674      -0.002408       0.037032      -0.043960       0.005709       0.057691      -0.009535      -0.117594      -0.081749       0.002713       0.079035             11.070607       8.277770       1.704767       0.361785       8.976310      -5.712805      15.957742           0.002647
           97              C       5.055544      13.675253       7.040894       0.131424      31.996450 0.38869965E+03  0.88701200E+04                                 8.940003                            6.698463      -0.140171       1.984399                    0.999137      25.690247      72.337928       0.620045       0.432880      -1.055831      -0.002091      -0.008290       0.004986       0.009897       0.014828      -0.006823      -0.006317      -0.006253       0.029934      -0.020206       0.000908       0.019298             10.417085       9.577347       1.180648      -0.946286       9.600349      -6.049148      12.073559          -0.005610
           98              C       4.351403      14.386193       6.094051      -0.186947      33.325510 0.45641333E+03  0.10917188E+05                                 9.088178                            7.204292      -0.042581       1.952838                    0.999365      30.478972      89.871015       0.600479       0.426438      -1.052498       0.005328      -0.005310      -0.003819       0.008436      -0.004960      -0.014718       0.021015       0.016731      -0.061812      -0.035172       0.005610       0.029562             10.066520       9.961044       0.424669       0.232490       9.603866      -4.949484      10.634651           0.000993
           99              C       5.015076      15.168842       5.201326       0.072684      26.799370 0.35310861E+03  0.79623406E+04                                 8.038269                            6.461233      -0.055259       1.993067                    0.999226      27.114355      78.946613       0.612660       0.443357      -1.036942       0.045054      -0.008864       0.008891       0.046771      -0.020020       0.012359       0.022587      -0.035772       0.004802      -0.039039       0.003946       0.035093              8.745306      10.350784       0.624500      -0.302372       8.232037      -3.285834       7.653098          -0.000285
          100              C       7.022284      14.570747       6.034238       0.086031      25.122833 0.32533605E+03  0.71338202E+04                                 7.495529                            6.053777       0.272241       2.105773                    0.999783      25.850557      72.430580       0.661248       0.422427      -1.057434      -0.032756       0.008037      -0.025344       0.042189      -0.006785       0.004417       0.028889       0.009441      -0.020313      -0.034512       0.009288       0.025224              8.102463       9.086790       0.638296      -0.566634       7.401582      -3.447918       7.819017          -0.000224
          101              C       6.441018      13.770059       7.012818      -0.174811      32.180038 0.45391815E+03  0.10792961E+05                                 8.803380                            7.147195       0.131177       2.015118                    0.999646      29.696106      86.002280       0.610405       0.422012      -1.060104       0.001398       0.002096      -0.007409       0.007826      -0.013915       0.015727       0.014260      -0.010073      -0.044689      -0.032598       0.010043       0.022555              9.506280       9.876946       1.159730      -1.004071       8.495872      -4.538190      10.146022           0.001144
          102              C       1.376644      15.317541       3.110705      -0.075944      51.854599 0.63219497E+03  0.16307148E+05                                12.082993                            8.605403       0.229284       1.985297                    0.999857      33.366627     100.191393       0.540576       0.439261      -1.051002       0.050950      -0.067183       0.006328       0.084555       0.156587      -0.029898       0.053157       0.061915       0.262360      -0.215270       0.094315       0.120955             15.100934      16.247271     -10.345536      -2.063544      20.898705       3.268955       8.156825           0.006153
          103              C       2.971815      21.552123      14.889269      -0.425845      64.453764 0.92587877E+03  0.26255169E+05                                13.504740                           10.197332       0.126545       1.879278                    0.999944      40.976933     128.727203       0.512856       0.421163      -1.062829       0.015840       0.031021       0.013338       0.037297      -0.025222      -0.008552      -0.123809       0.195904      -0.044043      -0.184368       0.074852       0.109516             14.944608       8.722230      -0.123612       0.018495      19.457809       8.786715      16.653785           0.068093
          104              C       5.997343      20.914872      13.388033       0.091629      25.160830 0.34557046E+03  0.77353606E+04                                 7.717895                            6.390377       0.062244       2.044265                    0.998579      26.386206      76.059763       0.617468       0.443147      -1.039086      -0.014394      -0.033681      -0.027392       0.045738      -0.023491       0.015866      -0.000906      -0.053716       0.020865      -0.043400       0.009480       0.033920              8.517589      10.436287       1.756085      -2.340766       5.905091       0.961511       9.211388           0.000035
          105              C       7.206965      21.150019      12.767316      -0.140607      31.458173 0.45230977E+03  0.10824766E+05                                 8.919437                            7.284518      -0.204212       1.922271                    0.998053      29.814621      88.739752       0.581737       0.439944      -1.041419       0.001519      -0.016799      -0.003198       0.017168      -0.005528       0.010619      -0.011535      -0.052311      -0.042922      -0.027687      -0.009374       0.037061             10.010978      12.603666       1.430904      -3.653838       6.200762       0.942219      11.228506           0.001574
          106              C       0.077257      20.615055      11.521814       0.066904      35.630768 0.43572823E+03  0.10297658E+05                                 9.830881                            7.207036      -0.390538       1.898537                    0.997996      27.252845      79.759490       0.579768       0.447022      -1.040632      -0.016638      -0.014187       0.018735       0.028794      -0.007374       0.017712      -0.012206      -0.040646      -0.029391      -0.030652      -0.001921       0.032573             12.217436      17.160666       2.884156      -5.943855       6.817745       0.125496      12.673897          -0.008356
          107              C       6.438811      19.824706      10.969862      -0.143427      31.465090 0.45341922E+03  0.10862351E+05                                 8.917583                            7.308366      -0.188733       1.919600                    0.998547      30.165256      89.947562       0.578776       0.441745      -1.039935       0.010582      -0.011170       0.010562       0.018663      -0.005497       0.022495       0.004162      -0.058590       0.052051      -0.046606       0.020396       0.026210              9.855119      13.545099       2.605450      -2.997233       6.581413       0.429350       9.438844           0.001866
          108              C       5.271128      19.630254      11.661582       0.039905      26.476617 0.36468560E+03  0.82886876E+04                                 7.924190                            6.523022       0.023629       2.003225                    0.999573      27.885215      81.471168       0.615926       0.437533      -1.040539       0.019608      -0.004943       0.049908       0.053849       0.017430       0.024140       0.017268      -0.040328      -0.007456      -0.036568      -0.006068       0.042636              8.669411      10.918782       1.997773      -2.232919       5.994537       0.747565       9.094914           0.001023
          109              C       1.357514      20.889796      10.801408       0.399016      29.374561 0.31501266E+03  0.69413070E+04                                 8.885703                            6.296734      -0.369570       1.906241                    0.998824      25.222777      73.905759       0.588924       0.471991      -1.015275       0.046549       0.033009       0.027297       0.063257      -0.034452       0.020943      -0.037766      -0.036263      -0.047440      -0.038098      -0.030746       0.068844             11.192032      14.620923       2.336116      -5.483443       6.445134       0.549904      12.510039          -0.003282
          110              C       3.056430      20.211632       7.956202       0.043963      32.803122 0.35856768E+03  0.80902610E+04                                 9.177650                            6.506444      -0.117912       1.983594                    0.998145      26.827816      77.313245       0.613151       0.442739      -1.040669      -0.036148      -0.007668      -0.002414       0.037032      -0.043940      -0.005709      -0.057678      -0.009521      -0.117584      -0.081731       0.002722       0.079009             11.070714       8.277823       1.704787      -0.361767       8.976390       5.712888      15.957929           0.002587
          111              C       2.302256      19.320097       7.040894       0.131429      31.996700 0.38870173E+03  0.88701906E+04                                 8.940094                            6.698511      -0.140227       1.984378                    0.999137      25.690338      72.338574       0.620038       0.432884      -1.055828       0.002091       0.008297       0.004986       0.009903       0.014826       0.006815       0.006313      -0.006256       0.029931      -0.020204       0.000916       0.019288             10.417221       9.577414       1.180676       0.946319       9.600478       6.049273      12.073771          -0.005648
          112              C       3.006397      18.609157       6.094051      -0.186957      33.325549 0.45641328E+03  0.10917182E+05                                 9.088169                            7.204276      -0.042540       1.952851                    0.999365      30.478965      89.870832       0.600482       0.426436      -1.052500      -0.005325       0.005320      -0.003824       0.008443      -0.004949       0.014714      -0.021011       0.016735      -0.061820      -0.035172       0.005621       0.029551             10.066525       9.961001       0.424676      -0.232486       9.603877       4.949519      10.634697           0.000965
          113              C       2.342724      17.826508       5.201326       0.072663      26.800024 0.35311875E+03  0.79626244E+04                                 8.038360                            6.461295      -0.055200       1.993074                    0.999227      27.114902      78.948424       0.612662       0.443353      -1.036945      -0.045055       0.008868       0.008892       0.046773      -0.020020      -0.012367      -0.022581      -0.035763       0.004791      -0.039040       0.003957       0.035083              8.745415      10.350887       0.624500       0.302364       8.232145       3.285901       7.653212          -0.000290
          114              C       0.335516      18.424603       6.034238       0.086018      25.123120 0.32534045E+03  0.71339397E+04                                 7.495572                            6.053806       0.272263       2.105774                    0.999783      25.850791      72.431323       0.661248       0.422426      -1.057435       0.032756      -0.008034      -0.025345       0.042189      -0.006790      -0.004418      -0.028885       0.009453      -0.020327      -0.034513       0.009297       0.025216              8.102516       9.086822       0.638299       0.566644       7.401636       3.447962       7.819091          -0.000254
          115              C       0.916782      19.225291       7.012818      -0.174817      32.180398 0.45392408E+03  0.10793147E+05                                 8.803475                            7.147262       0.131115       2.015097                    0.999646      29.696305      86.003295       0.610399       0.422015      -1.060101      -0.001400      -0.002089      -0.007408       0.007824      -0.013913      -0.015722      -0.014253      -0.010072      -0.044702      -0.032590       0.010036       0.022555              9.506395       9.877029       1.159750       1.004100       8.495979       4.538275      10.146176           0.001087
          116              C       5.981156      17.677809       3.110705      -0.075957      51.855096 0.63220190E+03  0.16307367E+05                                12.083040                            8.605429       0.229305       1.985298                    0.999857      33.366888     100.192193       0.540577       0.439259      -1.051003      -0.050959       0.067176       0.006353       0.084556       0.156586       0.029898      -0.053137       0.061900       0.262341      -0.215260       0.094315       0.120945             15.100992      16.247365     -10.345599       2.063537      20.898773      -3.268928       8.156838           0.006133
          117              C       4.385985      10.553673      15.627781      -0.425681      64.444509 0.92571870E+03  0.26249399E+05                                13.503295                           10.196319       0.126813       1.879391                    0.999944      40.973322     128.711309       0.512893       0.421152      -1.062840      -0.015783       0.031003      -0.013361       0.037267       0.025135      -0.008603       0.123805       0.195916      -0.044043      -0.184361       0.074890       0.109472             14.942970       8.721379       0.123609       0.018488      19.455614      -8.785607      16.651917           0.068656
          118              C       1.360457       9.916422      17.129017       0.091645      25.160448 0.34556338E+03  0.77351617E+04                                 7.717820                            6.390311       0.062247       2.044271                    0.998579      26.385902      76.058655       0.617471       0.443147      -1.039086       0.014388      -0.033688       0.027390       0.045740       0.023493       0.015868       0.000909      -0.053721       0.020863      -0.043403       0.009478       0.033925              8.517510      10.436208      -1.756072      -2.340745       5.905047      -0.961500       9.211274          -0.000012
          119              C       0.150835      10.151569      17.749734      -0.140612      31.459065 0.45232440E+03  0.10825230E+05                                 8.919671                            7.284690      -0.204330       1.922224                    0.998053      29.815379      88.743178       0.581722       0.439950      -1.041413      -0.001513      -0.016804       0.003193       0.017172       0.005525       0.010614       0.011538      -0.052338      -0.042881      -0.027689      -0.009379       0.037068             10.011257      12.604047      -1.430949      -3.653959       6.200929      -0.942250      11.228793           0.001234
          120              C       7.280543       9.616605      18.995236       0.066903      35.631284 0.43573450E+03  0.10297844E+05                                 9.830955                            7.207072      -0.390574       1.898522                    0.997996      27.253122      79.760488       0.579769       0.447020      -1.040633       0.016643      -0.014181      -0.018734       0.028794       0.007374       0.017710       0.012216      -0.040662      -0.029386      -0.030654      -0.001930       0.032584             12.217551      17.160856      -2.884192      -5.943915       6.817810      -0.125511      12.673987           0.005823
          121              C       0.918989       8.826256      19.547188      -0.143419      31.464705 0.45341258E+03  0.10862154E+05                                 8.917521                            7.308319      -0.188717       1.919610                    0.998547      30.165014      89.946754       0.578777       0.441746      -1.039935      -0.010579      -0.011173      -0.010558       0.018660       0.005495       0.022492      -0.004157      -0.058575       0.052039      -0.046596       0.020393       0.026203              9.855051      13.544997      -2.605432      -2.997179       6.581387      -0.429376       9.438768           0.002641
          122              C       2.086672       8.631804      18.855468       0.039927      26.475781 0.36467202E+03  0.82882978E+04                                 7.924027                            6.522901       0.023674       2.003249                    0.999573      27.884571      81.468757       0.615932       0.437533      -1.040539      -0.019609      -0.004942      -0.049904       0.053845      -0.017425       0.024141      -0.017259      -0.040321      -0.007457      -0.036567      -0.006058       0.042625              8.669226      10.918557      -1.997738      -2.232839       5.994434      -0.747555       9.094686           0.000810
          123              C       6.000286       9.891346      19.715642       0.399008      29.375190 0.31501938E+03  0.69414918E+04                                 8.885809                            6.296785      -0.369612       1.906223                    0.998824      25.223137      73.907001       0.588923       0.471989      -1.015276      -0.046554       0.033009      -0.027286       0.063256       0.034454       0.020939       0.037780      -0.036254      -0.047499      -0.038123      -0.030733       0.068855             11.192202      14.621227      -2.336179      -5.483563       6.445220      -0.549896      12.510160           0.002802
          124              C       4.301370       9.213182       2.216148       0.043942      32.804246 0.35858009E+03  0.80906209E+04                                 9.177888                            6.506578      -0.117891       1.983593                    0.998145      26.828381      77.315562       0.613140       0.442742      -1.040666       0.036143      -0.007666       0.002411       0.037026       0.043948      -0.005704       0.057677      -0.009545      -0.117616      -0.081733       0.002709       0.079024             11.071033       8.278009      -1.704844      -0.361732       8.976688      -5.713145      15.958404          -0.003058
          125              C       5.055544       8.321647       3.131456       0.131433      31.996678 0.38869921E+03  0.88701314E+04                                 8.940141                            6.698522      -0.140251       1.984377                    0.999137      25.690280      72.338748       0.620032       0.432888      -1.055824      -0.002092       0.008273      -0.005000       0.009890      -0.014817       0.006824      -0.006294      -0.006237       0.030008      -0.020208       0.000926       0.019282             10.417297       9.577492      -1.180690       0.946330       9.600561      -6.049338      12.073839           0.006218
          126              C       4.351403       7.610707       4.078299      -0.186968      33.326495 0.45642765E+03  0.10917629E+05                                 9.088370                            7.204410      -0.042591       1.952826                    0.999365      30.479617      89.873657       0.600473       0.426438      -1.052497       0.005329       0.005324       0.003821       0.008446       0.004962       0.014726       0.021004       0.016730      -0.061805      -0.035164       0.005601       0.029563             10.066766       9.961250      -0.424689      -0.232491       9.604117      -4.949659      10.634931           0.000205
          127              C       5.015076       6.828058       4.971024       0.072668      26.800074 0.35311860E+03  0.79626304E+04                                 8.038406                            6.461317      -0.055261       1.993055                    0.999227      27.114975      78.949013       0.612657       0.443356      -1.036942       0.045057       0.008875      -0.008885       0.046774       0.020024      -0.012362       0.022586      -0.035760       0.004827      -0.039042       0.003955       0.035087              8.745476      10.350967      -0.624511       0.302372       8.232210      -3.285933       7.653252           0.000818
          128              C       7.022284       7.426153       4.138112       0.086015      25.123496 0.32534574E+03  0.71340941E+04                                 7.495671                            6.053871       0.272221       2.105758                    0.999783      25.851072      72.432615       0.661241       0.422428      -1.057433      -0.032758      -0.008028       0.025352       0.042193       0.006787      -0.004420       0.028884       0.009451      -0.020332      -0.034512       0.009297       0.025215              8.102634       9.086986      -0.638319       0.566660       7.401740      -3.448013       7.819175           0.000764
          129              C       6.441018       8.226841       3.159532      -0.174815      32.180636 0.45392701E+03  0.10793242E+05                                 8.803539                            7.147296       0.131118       2.015097                    0.999646      29.696407      86.003907       0.610396       0.422016      -1.060100       0.001395      -0.002089       0.007408       0.007822       0.013915      -0.015720       0.014254      -0.010068      -0.044687      -0.032588       0.010035       0.022553              9.506476       9.877131      -1.159771       1.004119       8.496059      -4.538328      10.146239          -0.000852
          130              C       1.376644       6.679359       7.061645      -0.075946      51.853877 0.63218631E+03  0.16306845E+05                                12.082795                            8.605280       0.229367       1.985320                    0.999857      33.366539     100.190387       0.540586       0.439254      -1.051007       0.050947       0.067177      -0.006328       0.084548      -0.156580       0.029900       0.053133       0.061899       0.262358      -0.215256       0.094320       0.120935             15.100649      16.247001      10.345316       2.063477      20.898254       3.268829       8.156691           0.006180
          131              C       2.971815       0.444777      15.627781      -0.425702      64.446185 0.92574560E+03  0.26250369E+05                                13.503503                           10.196449       0.126844       1.879390                    0.999944      40.974118     128.714586       0.512891       0.421151      -1.062840       0.015772      -0.030948      -0.013421       0.037238       0.025131       0.008600      -0.123796       0.195909      -0.044067      -0.184351       0.074880       0.109471             14.943212       8.721496       0.123585      -0.018516      19.455924       8.785784      16.652215           0.068594
          132              C       5.997343       1.082028      17.129017       0.091672      25.159546 0.34554861E+03  0.77347451E+04                                 7.717663                            6.390195       0.062200       2.044274                    0.998578      26.385119      76.055869       0.617474       0.443150      -1.039085      -0.014377       0.033710       0.027370       0.045740       0.023495      -0.015869      -0.000920      -0.053714       0.020838      -0.043397       0.009465       0.033933              8.517333      10.436008      -1.756042       2.340688       5.904926       0.961472       9.211064          -0.000044
          133              C       7.206965       0.846881      17.749734      -0.140596      31.458686 0.45231855E+03  0.10825056E+05                                 8.919606                            7.284647      -0.204336       1.922226                    0.998053      29.815166      88.742437       0.581723       0.439951      -1.041412       0.001521       0.016835       0.003172       0.017198       0.005529      -0.010618      -0.011536      -0.052354      -0.042841      -0.027695      -0.009376       0.037071             10.011179      12.603944      -1.430950       3.653893       6.200888       0.942252      11.228704           0.001201
          134              C       0.077257       1.381845      18.995236       0.066889      35.632163 0.43574732E+03  0.10298220E+05                                 9.831065                            7.207145      -0.390568       1.898517                    0.997996      27.253626      79.762170       0.579770       0.447016      -1.040636      -0.016639       0.014206      -0.018746       0.028811       0.007362      -0.017700      -0.012213      -0.040649      -0.029377      -0.030641      -0.001928       0.032569             12.217691      17.161090      -2.884237       5.943995       6.817871       0.125491      12.674112           0.005810
          135              C       6.438811       2.172194      19.547188      -0.143425      31.465532 0.45342757E+03  0.10862599E+05                                 8.917656                            7.308431      -0.188659       1.919619                    0.998547      30.165551      89.948593       0.578773       0.441745      -1.039936       0.010593       0.011202      -0.010581       0.018699       0.005491      -0.022490       0.004166      -0.058594       0.052045      -0.046603       0.020392       0.026211              9.855202      13.545264      -2.605499       2.997227       6.581481       0.429343       9.438861           0.002617
          136              C       5.271128       2.366646      18.855468       0.039916      26.476362 0.36468232E+03  0.82885931E+04                                 7.924158                            6.523012       0.023674       2.003246                    0.999573      27.884957      81.470273       0.615924       0.437535      -1.040537       0.019623       0.004976      -0.049922       0.053870      -0.017425      -0.024134       0.017257      -0.040324      -0.007488      -0.036561      -0.006062       0.042623              8.669374      10.918769      -1.997758       2.232930       5.994510       0.747539       9.094844           0.000791
          137              C       1.357514       1.107104      19.715642       0.399009      29.376119 0.31503074E+03  0.69418061E+04                                 8.885977                            6.296890      -0.369635       1.906208                    0.998824      25.223657      73.908917       0.588920       0.471988      -1.015276       0.046566      -0.033003      -0.027297       0.063267       0.034448      -0.020947      -0.037775      -0.036269      -0.047491      -0.038116      -0.030737       0.068853             11.192422      14.621504      -2.336207       5.483708       6.445312       0.549902      12.510450           0.002793
          138              C       3.056430       1.785268       2.216148       0.044003      32.803454 0.35857101E+03  0.80903663E+04                                 9.177733                            6.506490      -0.117945       1.983579                    0.998145      26.828066      77.314464       0.613145       0.442741      -1.040667      -0.036149       0.007658       0.002415       0.037030       0.043971       0.005709      -0.057693      -0.009565      -0.117605      -0.081752       0.002701       0.079051             11.070815       8.277928      -1.704815       0.361780       8.976478       5.712952      15.958038          -0.003079
          139              C       2.302256       2.676803       3.131456       0.131428      31.996815 0.38870298E+03  0.88702262E+04                                 8.940103                            6.698513      -0.140202       1.984392                    0.999137      25.690405      72.338795       0.620039       0.432883      -1.055828       0.002089      -0.008278      -0.004989       0.009888      -0.014822      -0.006834       0.006302      -0.006237       0.030006      -0.020212       0.000916       0.019296             10.417223       9.577505      -1.180677      -0.946307       9.600467       6.049241      12.073697           0.006197
          140              C       3.006397       3.387743       4.078299      -0.186936      33.325992 0.45642031E+03  0.10917415E+05                                 9.088303                            7.204374      -0.042637       1.952817                    0.999365      30.479321      89.872772       0.600471       0.426441      -1.052495      -0.005333      -0.005320       0.003826       0.008449       0.004977      -0.014723      -0.021011       0.016710      -0.061811      -0.035166       0.005594       0.029572             10.066670       9.961229      -0.424672       0.232506       9.603998       4.949557      10.634782           0.000184
          141              C       2.342724       4.170392       4.971024       0.072704      26.799098 0.35310358E+03  0.79622037E+04                                 8.038248                            6.461210      -0.055317       1.993056                    0.999226      27.114123      78.945991       0.612658       0.443360      -1.036940      -0.045051      -0.008872      -0.008885       0.046768       0.020021       0.012353      -0.022598      -0.035776       0.004817      -0.039042       0.003938       0.035104              8.745292      10.350783      -0.624508      -0.302380       8.232021       3.285827       7.653072           0.000805
          142              C       0.335516       3.572297       4.138112       0.086044      25.122985 0.32533756E+03  0.71338734E+04                                 7.495604                            6.053820       0.272171       2.105754                    0.999783      25.850636      72.431295       0.661240       0.422431      -1.057430       0.032756       0.008029       0.025355       0.042194       0.006778       0.004413      -0.028892       0.009422      -0.020326      -0.034509       0.009279       0.025230              8.102556       9.086928      -0.638320      -0.566658       7.401658       3.447961       7.819084           0.000736
          143              C       0.916782       2.771609       3.159532      -0.174804      32.180533 0.45392494E+03  0.10793171E+05                                 8.803472                            7.147245       0.131215       2.015125                    0.999646      29.696445      86.003682       0.610403       0.422012      -1.060103      -0.001393       0.002085       0.007420       0.007833       0.013916       0.015727      -0.014263      -0.010074      -0.044687      -0.032600       0.010043       0.022557              9.506395       9.877095      -1.159750      -1.004089       8.495965       4.538259      10.146125          -0.000884
          144              C       5.981156       4.319091       7.061645      -0.075938      51.853689 0.63218256E+03  0.16306736E+05                                12.082811                            8.605286       0.229334       1.985314                    0.999857      33.366379     100.190108       0.540583       0.439258      -1.051004      -0.050949      -0.067171      -0.006315       0.084544      -0.156583      -0.029899      -0.053145       0.061883       0.262351      -0.215259       0.094314       0.120945             15.100682      16.246983      10.345330      -2.063487      20.898345      -3.268874       8.156717           0.006151
          145              C       2.971815      10.553673       5.455431      -0.425815      64.449436 0.92580588E+03  0.26252565E+05                                13.504172                           10.196947       0.126630       1.879321                    0.999944      40.975070     128.719727       0.512864       0.421164      -1.062829       0.015840       0.030959      -0.013392       0.037265      -0.025199       0.008550       0.123802       0.195898      -0.044062      -0.184357       0.074850       0.109507             14.943955       8.721890      -0.123598      -0.018508      19.456943      -8.786266      16.653032           0.068182
          146              C       5.997343       9.916422       6.956667       0.091640      25.160259 0.34556133E+03  0.77351010E+04                                 7.717791                            6.390304       0.062227       2.044270                    0.998579      26.385693      76.057875       0.617470       0.443148      -1.039086      -0.014381      -0.033704       0.027377       0.045741      -0.023492      -0.015865       0.000915      -0.053719       0.020858      -0.043399       0.009472       0.033927              8.517461      10.436124       1.756068       2.340711       5.905024      -0.961491       9.211235           0.000078
          147              C       7.206965      10.151569       7.577384      -0.140601      31.457934 0.45230640E+03  0.10824661E+05                                 8.919389                            7.284491      -0.204186       1.922281                    0.998053      29.814453      88.739033       0.581738       0.439944      -1.041419       0.001522      -0.016820       0.003184       0.017186      -0.005526      -0.010620       0.011537      -0.052323      -0.042896      -0.027691      -0.009373       0.037064             10.010907      12.603549       1.430896       3.653793       6.200739      -0.942218      11.228434           0.001628
          148              C       0.077257       9.616605       8.822886       0.066890      35.631118 0.43573486E+03  0.10297839E+05                                 9.830874                            7.207045      -0.390497       1.898547                    0.997996      27.253023      79.759738       0.579774       0.447016      -1.040637      -0.016634      -0.014204      -0.018742       0.028805      -0.007364      -0.017702       0.012202      -0.040639      -0.029381      -0.030639      -0.001920       0.032559             12.217394      17.160586       2.884151       5.943810       6.817742      -0.125495      12.673852          -0.008314
          149              C       6.438811       8.826256       9.374838      -0.143428      31.464920 0.45341706E+03  0.10862273E+05                                 8.917519                            7.308330      -0.188662       1.919622                    0.998548      30.165114      89.946674       0.578780       0.441743      -1.039938       0.010593      -0.011194      -0.010577       0.018692      -0.005495      -0.022493      -0.004164      -0.058600       0.052063      -0.046610       0.020395       0.026215              9.855030      13.544965       2.605440       2.997177       6.581380      -0.429342       9.438747           0.001905
          150              C       5.271128       8.631804       8.683118       0.039900      26.476391 0.36468214E+03  0.82885825E+04                                 7.924130                            6.522982       0.023669       2.003241                    0.999573      27.885004      81.470199       0.615930       0.437531      -1.040540       0.019620      -0.004972      -0.049922       0.053869       0.017428      -0.024138      -0.017262      -0.040330      -0.007461      -0.036568      -0.006062       0.042630              8.669334      10.918672       1.997760       2.232887       5.994498      -0.747560       9.094832           0.001054
          151              C       1.357514       9.891346       9.543292       0.399009      29.374941 0.31501824E+03  0.69414564E+04                                 8.885752                            6.296777      -0.369575       1.906236                    0.998824      25.222948      73.906251       0.588924       0.471989      -1.015276       0.046557       0.033003      -0.027307       0.063264      -0.034449      -0.020950       0.037758      -0.036280      -0.047444      -0.038091      -0.030751       0.068843             11.192068      14.620938       2.336116       5.483446       6.445164      -0.549916      12.510101          -0.003233
          152              C       3.056430       9.213182      12.388498       0.043988      32.802596 0.35856216E+03  0.80901084E+04                                 9.177581                            6.506417      -0.117952       1.983584                    0.998145      26.827541      77.312412       0.613148       0.442742      -1.040667      -0.036148      -0.007676       0.002407       0.037032      -0.043959       0.005710       0.057690      -0.009534      -0.117594      -0.081748       0.002714       0.079034             11.070603       8.277774       1.704769       0.361789       8.976306      -5.712795      15.957728           0.002636
          153              C       2.302256       8.321647      13.303806       0.131422      31.996414 0.38869921E+03  0.88701106E+04                                 8.940012                            6.698471      -0.140178       1.984397                    0.999137      25.690223      72.337946       0.620043       0.432881      -1.055830       0.002091       0.008289      -0.004989       0.009898       0.014827      -0.006823      -0.006315      -0.006255       0.029933      -0.020206       0.000910       0.019296             10.417094       9.577356       1.180651      -0.946288       9.600362      -6.049152      12.073564          -0.005619
          154              C       3.006397       7.610707      14.250649      -0.186949      33.325459 0.45641259E+03  0.10917167E+05                                 9.088175                            7.204291      -0.042581       1.952839                    0.999365      30.478933      89.870912       0.600479       0.426438      -1.052498      -0.005327       0.005307       0.003817       0.008433      -0.004960      -0.014719       0.021015       0.016730      -0.061813      -0.035172       0.005610       0.029562             10.066516       9.961033       0.424669       0.232489       9.603871      -4.949483      10.634644           0.000980
          155              C       2.342724       6.828058      15.143374       0.072683      26.799315 0.35310775E+03  0.79623150E+04                                 8.038256                            6.461224      -0.055245       1.993072                    0.999226      27.114307      78.946404       0.612661       0.443357      -1.036942      -0.045055       0.008864      -0.008893       0.046772      -0.020021       0.012359       0.022588      -0.035769       0.004801      -0.039039       0.003946       0.035093              8.745291      10.350758       0.624500      -0.302373       8.232030      -3.285831       7.653086          -0.000296
          156              C       0.335516       7.426153      14.310462       0.086031      25.122706 0.32533418E+03  0.71337665E+04                                 7.495498                            6.053756       0.272264       2.105782                    0.999783      25.850454      72.430143       0.661250       0.422427      -1.057435       0.032757      -0.008039       0.025343       0.042189      -0.006785       0.004418       0.028889       0.009443      -0.020308      -0.034513       0.009289       0.025224              8.102428       9.086749       0.638291      -0.566629       7.401554      -3.447900       7.818982          -0.000241
          157              C       0.916782       8.226841      13.331882      -0.174812      32.179927 0.45391652E+03  0.10792912E+05                                 8.803363                            7.147186       0.131182       2.015120                    0.999646      29.696030      86.002015       0.610405       0.422013      -1.060104      -0.001398      -0.002099       0.007406       0.007824      -0.013914       0.015727       0.014262      -0.010075      -0.044691      -0.032598       0.010043       0.022555              9.506258       9.876930       1.159724      -1.004065       8.495854      -4.538171      10.145990           0.001127
          158              C       5.981156       6.679359      17.233995      -0.075945      51.854628 0.63219565E+03  0.16307164E+05                                12.082974                            8.605393       0.229269       1.985292                    0.999857      33.366664     100.191366       0.540578       0.439260      -1.051003      -0.050957       0.067183      -0.006336       0.084560       0.156595      -0.029910       0.053163       0.061911       0.262384      -0.215286       0.094330       0.120956             15.100907      16.247233     -10.345513      -2.063532      20.898680       3.268942       8.156808           0.006132
          159              C       4.385985       0.444777       5.455431      -0.425841      64.452074 0.92585041E+03  0.26254163E+05                                13.504541                           10.197196       0.126553       1.879287                    0.999944      40.976195     128.724391       0.512858       0.421165      -1.062828      -0.015846      -0.031017      -0.013337       0.037296      -0.025217      -0.008553      -0.123801       0.195909      -0.044070      -0.184362       0.074843       0.109520             14.944380       8.722108      -0.123617       0.018489      19.457499       8.786559      16.653532           0.068083
          160              C       1.360457       1.082028       6.956667       0.091628      25.160704 0.34556855E+03  0.77353032E+04                                 7.717859                            6.390352       0.062266       2.044273                    0.998579      26.386086      76.059217       0.617471       0.443146      -1.039087       0.014393       0.033683       0.027391       0.045738      -0.023492       0.015865      -0.000906      -0.053716       0.020864      -0.043400       0.009479       0.033921              8.517543      10.436222       1.756075      -2.340745       5.905067       0.961506       9.211342           0.000030
          161              C       0.150835       0.846881       7.577384      -0.140605      31.457992 0.45230687E+03  0.10824676E+05                                 8.919398                            7.284492      -0.204200       1.922276                    0.998053      29.814485      88.739173       0.581738       0.439943      -1.041419      -0.001520       0.016802       0.003196       0.017170      -0.005529       0.010620      -0.011535      -0.052310      -0.042922      -0.027688      -0.009374       0.037061             10.010928      12.603588       1.430896      -3.653808       6.200740       0.942218      11.228455           0.001572
          162              C       7.280543       1.381845       8.822886       0.066902      35.630748 0.43572833E+03  0.10297658E+05                                 9.830867                            7.207030      -0.390529       1.898540                    0.997996      27.252828      79.759353       0.579769       0.447021      -1.040633       0.016637       0.014190      -0.018736       0.028796      -0.007372       0.017711      -0.012206      -0.040645      -0.029392      -0.030651      -0.001921       0.032571             12.217411      17.160626       2.884153      -5.943833       6.817738       0.125497      12.673870          -0.008359
          163              C       0.918989       2.172194       9.374838      -0.143426      31.465097 0.45341936E+03  0.10862355E+05                                 8.917584                            7.308368      -0.188722       1.919603                    0.998547      30.165270      89.947611       0.578776       0.441745      -1.039935      -0.010583       0.011174      -0.010566       0.018668      -0.005498       0.022494       0.004161      -0.058592       0.052052      -0.046607       0.020397       0.026210              9.855119      13.545098       2.605451      -2.997233       6.581415       0.429349       9.438845           0.001846
          164              C       2.086672       2.366646       8.683118       0.039905      26.476551 0.36468444E+03  0.82886551E+04                                 7.924180                            6.523014       0.023636       2.003228                    0.999573      27.885165      81.471004       0.615926       0.437533      -1.040538      -0.019611       0.004947      -0.049911       0.053853       0.017428       0.024140       0.017265      -0.040327      -0.007462      -0.036568      -0.006065       0.042633              8.669399      10.918765       1.997772      -2.232915       5.994530       0.747564       9.094903           0.001005
          165              C       6.000286       1.107104       9.543292       0.399017      29.374502 0.31501209E+03  0.69412911E+04                                 8.885694                            6.296730      -0.369571       1.906241                    0.998824      25.222735      73.905611       0.588923       0.471992      -1.015275      -0.046550      -0.033006      -0.027298       0.063257      -0.034452       0.020944      -0.037766      -0.036265      -0.047439      -0.038097      -0.030748       0.068845             11.192015      14.620902       2.336116      -5.483427       6.445129       0.549903      12.510016          -0.003286
          166              C       4.301370       1.785268      12.388498       0.043961      32.803157 0.35856832E+03  0.80902802E+04                                 9.177661                            6.506453      -0.117904       1.983596                    0.998145      26.827849      77.313401       0.613150       0.442739      -1.040669       0.036148       0.007671       0.002413       0.037032      -0.043939      -0.005709      -0.057678      -0.009522      -0.117586      -0.081731       0.002723       0.079008             11.070725       8.277835       1.704791      -0.361767       8.976401       5.712891      15.957940           0.002577
          167              C       5.055544       2.676803      13.303806       0.131429      31.996614 0.38870059E+03  0.88701605E+04                                 8.940092                            6.698512      -0.140230       1.984378                    0.999137      25.690289      72.338490       0.620036       0.432885      -1.055827      -0.002092      -0.008294      -0.004989       0.009903       0.014825       0.006814       0.006311      -0.006259       0.029929      -0.020203       0.000917       0.019286             10.417217       9.577414       1.180676       0.946318       9.600477       6.049267      12.073759          -0.005656
          168              C       4.351403       3.387743      14.250649      -0.186959      33.325530 0.45641312E+03  0.10917178E+05                                 9.088169                            7.204278      -0.042538       1.952852                    0.999365      30.478952      89.870813       0.600482       0.426436      -1.052500       0.005324      -0.005315       0.003820       0.008437      -0.004950       0.014715      -0.021012       0.016733      -0.061820      -0.035172       0.005620       0.029553             10.066525       9.960997       0.424675      -0.232486       9.603883       4.949518      10.634694           0.000951
          169              C       5.015076       4.170392      15.143374       0.072664      26.799939 0.35311744E+03  0.79625864E+04                                 8.038342                            6.461283      -0.055185       1.993080                    0.999227      27.114828      78.948123       0.612663       0.443353      -1.036945       0.045056      -0.008866      -0.008895       0.046774      -0.020021      -0.012366      -0.022582      -0.035759       0.004791      -0.039040       0.003956       0.035084              8.745394      10.350859       0.624500       0.302367       8.232130       3.285893       7.653194          -0.000301
          170              C       7.022284       3.572297      14.310462       0.086019      25.122995 0.32533860E+03  0.71338863E+04                                 7.495540                            6.053784       0.272288       2.105784                    0.999783      25.850692      72.430889       0.661250       0.422425      -1.057436      -0.032757       0.008037       0.025343       0.042188      -0.006790      -0.004420      -0.028885       0.009455      -0.020321      -0.034514       0.009297       0.025216              8.102480       9.086783       0.638295       0.566640       7.401604       3.447942       7.819053          -0.000271
          171              C       6.441018       2.771609      13.331882      -0.174818      32.180302 0.45392267E+03  0.10793104E+05                                 8.803460                            7.147254       0.131119       2.015099                    0.999646      29.696239      86.003064       0.610399       0.422015      -1.060101       0.001400       0.002093       0.007404       0.007821      -0.013912      -0.015721      -0.014255      -0.010075      -0.044705      -0.032591       0.010036       0.022555              9.506376       9.877019       1.159747       1.004095       8.495962       4.538258      10.146147           0.001072
          172              C       1.376644       4.319091      17.233995      -0.075954      51.854988 0.63220001E+03  0.16307302E+05                                12.083006                            8.605407       0.229286       1.985294                    0.999857      33.366860     100.191972       0.540579       0.439258      -1.051004       0.050967      -0.067175      -0.006360       0.084561       0.156596       0.029909      -0.053145       0.061896       0.262366      -0.215277       0.094328       0.120949             15.100947      16.247309     -10.345564       2.063522      20.898721      -3.268910       8.156810           0.006116
          173              C       2.971815      11.443227       4.716919      -0.425687      64.443841 0.92570798E+03  0.26249007E+05                                13.503197                           10.196251       0.126838       1.879400                    0.999944      40.972979     128.709827       0.512895       0.421151      -1.062841       0.015780      -0.031000       0.013361       0.037263       0.025150      -0.008597       0.123798       0.195926      -0.044070      -0.184360       0.074873       0.109487             14.942858       8.721314       0.123600       0.018496      19.455471      -8.785536      16.651789           0.068680
          174              C       5.997343      12.080478       3.215683       0.091647      25.160301 0.34556103E+03  0.77350937E+04                                 7.717789                            6.390290       0.062260       2.044277                    0.998579      26.385768      76.058126       0.617473       0.443147      -1.039087      -0.014388       0.033688      -0.027389       0.045739       0.023493       0.015868       0.000910      -0.053722       0.020858      -0.043403       0.009476       0.033927              8.517473      10.436162      -1.756069      -2.340726       5.905027      -0.961493       9.211229          -0.000011
          175              C       7.206965      11.845331       2.594966      -0.140611      31.458956 0.45232279E+03  0.10825181E+05                                 8.919653                            7.284680      -0.204335       1.922224                    0.998053      29.815302      88.742896       0.581722       0.439950      -1.041412       0.001513       0.016804      -0.003193       0.017172       0.005525       0.010614       0.011537      -0.052343      -0.042881      -0.027690      -0.009380       0.037071             10.011232      12.604008      -1.430945      -3.653939       6.200921      -0.942249      11.228766           0.001235
          176              C       0.077257      12.380295       1.349464       0.066901      35.631260 0.43573453E+03  0.10297844E+05                                 9.830949                            7.207072      -0.390570       1.898524                    0.997996      27.253112      79.760434       0.579769       0.447020      -1.040633      -0.016642       0.014183       0.018735       0.028794       0.007374       0.017709       0.012216      -0.040663      -0.029388      -0.030653      -0.001931       0.032585             12.217538      17.160834      -2.884191      -5.943897       6.817807      -0.125512      12.673972           0.005822
          177              C       6.438811      13.170644       0.797512      -0.143417      31.464642 0.45341130E+03  0.10862116E+05                                 8.917509                            7.308308      -0.188711       1.919612                    0.998547      30.164988      89.946665       0.578777       0.441746      -1.039935       0.010580       0.011175       0.010560       0.018663       0.005496       0.022492      -0.004157      -0.058577       0.052037      -0.046596       0.020394       0.026202              9.855038      13.544976      -2.605428      -2.997175       6.581377      -0.429377       9.438761           0.002637
          178              C       5.271128      13.365096       1.489232       0.039929      26.475719 0.36467082E+03  0.82882644E+04                                 7.924017                            6.522892       0.023683       2.003253                    0.999573      27.884527      81.468617       0.615932       0.437533      -1.040539       0.019609       0.004944       0.049906       0.053848      -0.017424       0.024140      -0.017258      -0.040319      -0.007460      -0.036565      -0.006058       0.042623              8.669216      10.918549      -1.997741      -2.232837       5.994425      -0.747552       9.094673           0.000808
          179              C       1.357514      12.105554       0.629058       0.399009      29.375125 0.31501875E+03  0.69414748E+04                                 8.885802                            6.296783      -0.369615       1.906223                    0.998824      25.223098      73.906884       0.588923       0.471990      -1.015276       0.046554      -0.033007       0.027285       0.063255       0.034455       0.020940       0.037780      -0.036257      -0.047501      -0.038122      -0.030734       0.068857             11.192189      14.621211      -2.336179      -5.483552       6.445215      -0.549893      12.510141           0.002801
          180              C       3.056430      12.783718      18.128552       0.043941      32.804278 0.35858069E+03  0.80906377E+04                                 9.177892                            6.506582      -0.117881       1.983597                    0.998145      26.828411      77.315669       0.613140       0.442741      -1.040667      -0.036143       0.007667      -0.002410       0.037026       0.043945      -0.005704       0.057676      -0.009546      -0.117616      -0.081731       0.002710       0.079021             11.071036       8.278016      -1.704845      -0.361736       8.976685      -5.713141      15.958407          -0.003062
          181              C       2.302256      13.675253      17.213244       0.131436      31.996561 0.38869768E+03  0.88700891E+04                                 8.940129                            6.698516      -0.140251       1.984379                    0.999137      25.690214      72.338568       0.620031       0.432889      -1.055823       0.002092      -0.008270       0.005002       0.009889      -0.014817       0.006823      -0.006292      -0.006239       0.030006      -0.020207       0.000929       0.019279             10.417280       9.577481      -1.180689       0.946329       9.600544      -6.049323      12.073815           0.006214
          182              C       3.006397      14.386193      16.266401      -0.186968      33.326428 0.45642664E+03  0.10917601E+05                                 9.088367                            7.204409      -0.042589       1.952828                    0.999365      30.479574      89.873558       0.600472       0.426439      -1.052496      -0.005328      -0.005321      -0.003818       0.008443       0.004962       0.014728       0.021007       0.016726      -0.061799      -0.035165       0.005601       0.029564             10.066760       9.961249      -0.424692      -0.232489       9.604111      -4.949654      10.634921           0.000204
          183              C       2.342724      15.168842      15.373676       0.072668      26.800086 0.35311878E+03  0.79626342E+04                                 8.038403                            6.461315      -0.055246       1.993060                    0.999227      27.114983      78.948997       0.612658       0.443356      -1.036942      -0.045057      -0.008874       0.008887       0.046775       0.020023      -0.012363       0.022587      -0.035758       0.004827      -0.039043       0.003956       0.035087              8.745472      10.350966      -0.624514       0.302375       8.232205      -3.285930       7.653245           0.000822
          184              C       0.335516      14.570747      16.206588       0.086016      25.123433 0.32534486E+03  0.71340690E+04                                 7.495657                            6.053861       0.272239       2.105765                    0.999783      25.851026      72.432425       0.661242       0.422428      -1.057433       0.032758       0.008031      -0.025348       0.042192       0.006787      -0.004422       0.028884       0.009452      -0.020327      -0.034513       0.009297       0.025215              8.102616       9.086973      -0.638316       0.566657       7.401721      -3.448001       7.819154           0.000764
          185              C       0.916782      13.770059      17.185168      -0.174813      32.180504 0.45392500E+03  0.10793182E+05                                 8.803520                            7.147285       0.131122       2.015100                    0.999646      29.696306      86.003554       0.610396       0.422016      -1.060099      -0.001395       0.002093      -0.007404       0.007820       0.013913      -0.015720       0.014256      -0.010071      -0.044689      -0.032589       0.010036       0.022553              9.506453       9.877115      -1.159770       1.004118       8.496035      -4.538309      10.146209          -0.000856
          186              C       5.981156      15.317541      13.283055      -0.075937      51.854227 0.63219018E+03  0.16306971E+05                                12.082837                            8.605301       0.229334       1.985310                    0.999857      33.366684     100.190938       0.540586       0.439254      -1.051007      -0.050951      -0.067180       0.006332       0.084553      -0.156586       0.029905       0.053143       0.061902       0.262383      -0.215269       0.094328       0.120941             15.100710      16.247067      10.345370       2.063480      20.898353       3.268838       8.156712           0.006218
          187              C       4.385985      21.552123       4.716919      -0.425711      64.445490 0.92573470E+03  0.26249992E+05                                13.503461                           10.196424       0.126837       1.879390                    0.999944      40.973758     128.713442       0.512888       0.421154      -1.062838      -0.015777       0.030942       0.013423       0.037236       0.025136       0.008600      -0.123791       0.195920      -0.044099      -0.184350       0.074867       0.109483             14.943162       8.721467       0.123579      -0.018521      19.455859       8.785747      16.652159           0.068574
          188              C       1.360457      20.914872       3.215683       0.091671      25.159422 0.34554673E+03  0.77346892E+04                                 7.717631                            6.390174       0.062221       2.044283                    0.998578      26.384997      76.055341       0.617476       0.443149      -1.039086       0.014376      -0.033710      -0.027369       0.045740       0.023496      -0.015868      -0.000920      -0.053714       0.020835      -0.043397       0.009463       0.033934              8.517293      10.435956      -1.756038       2.340668       5.904906       0.961465       9.211017          -0.000044
          189              C       0.150835      21.150019       2.594966      -0.140595      31.458576 0.45231700E+03  0.10825009E+05                                 8.919586                            7.284636      -0.204336       1.922227                    0.998053      29.815091      88.742145       0.581724       0.439951      -1.041412      -0.001521      -0.016836      -0.003170       0.017200       0.005531      -0.010618      -0.011536      -0.052356      -0.042840      -0.027696      -0.009376       0.037072             10.011150      12.603897      -1.430947       3.653870       6.200879       0.942251      11.228673           0.001201
          190              C       7.280543      20.615055       1.349464       0.066886      35.632161 0.43574777E+03  0.10298231E+05                                 9.831056                            7.207144      -0.390558       1.898520                    0.997996      27.253622      79.762097       0.579771       0.447015      -1.040636       0.016638      -0.014208       0.018747       0.028812       0.007362      -0.017699      -0.012213      -0.040649      -0.029378      -0.030640      -0.001929       0.032569             12.217672      17.161058      -2.884237       5.943971       6.817868       0.125492      12.674091           0.005809
          191              C       0.918989      19.824706       0.797512      -0.143422      31.465394 0.45342505E+03  0.10862523E+05                                 8.917628                            7.308409      -0.188651       1.919622                    0.998547      30.165474      89.948291       0.578775       0.441745      -1.039936      -0.010594      -0.011205       0.010583       0.018702       0.005492      -0.022490       0.004166      -0.058594       0.052045      -0.046603       0.020392       0.026211              9.855170      13.545214      -2.605491       2.997212       6.581462       0.429345       9.438835           0.002613
          192              C       2.086672      19.630254       1.489232       0.039915      26.476315 0.36468147E+03  0.82885688E+04                                 7.924147                            6.523002       0.023685       2.003250                    0.999573      27.884924      81.470146       0.615925       0.437535      -1.040537      -0.019624      -0.004978       0.049923       0.053872      -0.017424      -0.024134       0.017257      -0.040322      -0.007490      -0.036560      -0.006061       0.042621              8.669363      10.918756      -1.997761       2.232922       5.994504       0.747537       9.094829           0.000789
          193              C       6.000286      20.889796       0.629058       0.399010      29.376046 0.31503007E+03  0.69417873E+04                                 8.885963                            6.296885      -0.369633       1.906209                    0.998824      25.223610      73.908745       0.588920       0.471988      -1.015276      -0.046567       0.033000       0.027298       0.063267       0.034449      -0.020948      -0.037774      -0.036271      -0.047492      -0.038116      -0.030739       0.068854             11.192400      14.621474      -2.336206       5.483688       6.445305       0.549900      12.510420           0.002792
          194              C       4.301370      20.211632      18.128552       0.043998      32.803505 0.35857184E+03  0.80903897E+04                                 9.177746                            6.506500      -0.117933       1.983583                    0.998145      26.828089      77.314558       0.613144       0.442741      -1.040666       0.036147      -0.007661      -0.002413       0.037029       0.043968       0.005709      -0.057692      -0.009564      -0.117607      -0.081751       0.002702       0.079049             11.070829       8.277936      -1.704817       0.361778       8.976491       5.712961      15.958060          -0.003081
          195              C       5.055544      19.320097      17.213244       0.131429      31.996682 0.38870120E+03  0.88701769E+04                                 8.940089                            6.698506      -0.140200       1.984395                    0.999137      25.690331      72.338591       0.620038       0.432884      -1.055828      -0.002090       0.008273       0.004992       0.009886      -0.014821      -0.006834       0.006300      -0.006238       0.030004      -0.020211       0.000918       0.019294             10.417204       9.577487      -1.180675      -0.946306       9.600451       6.049228      12.073675           0.006195
          196              C       4.351403      18.609157      16.266401      -0.186937      33.325980 0.45642024E+03  0.10917415E+05                                 9.088309                            7.204381      -0.042640       1.952816                    0.999365      30.479307      89.872780       0.600470       0.426442      -1.052494       0.005333       0.005316      -0.003821       0.008444       0.004977      -0.014726      -0.021013       0.016709      -0.061808      -0.035167       0.005593       0.029574             10.066676       9.961230      -0.424676       0.232502       9.604009       4.949562      10.634790           0.000185
          197              C       5.015076      17.826508      15.373676       0.072703      26.799172 0.35310481E+03  0.79622379E+04                                 8.038257                            6.461217      -0.055307       1.993058                    0.999226      27.114185      78.946186       0.612658       0.443360      -1.036940       0.045052       0.008870       0.008887       0.046769       0.020022       0.012354      -0.022598      -0.035773       0.004820      -0.039042       0.003939       0.035103              8.745302      10.350796      -0.624512      -0.302383       8.232031       3.285831       7.653078           0.000811
          198              C       7.022284      18.424603      16.206588       0.086044      25.122891 0.32533629E+03  0.71338369E+04                                 7.495581                            6.053806       0.272185       2.105760                    0.999783      25.850567      72.431005       0.661241       0.422431      -1.057430      -0.032757      -0.008032      -0.025351       0.042193       0.006778       0.004415      -0.028892       0.009425      -0.020320      -0.034510       0.009280       0.025229              8.102530       9.086902      -0.638315      -0.566653       7.401631       3.447944       7.819055           0.000740
          199              C       6.441018      19.225291      17.185168      -0.174804      32.180377 0.45392271E+03  0.10793104E+05                                 8.803450                            7.147234       0.131216       2.015128                    0.999646      29.696324      86.003261       0.610402       0.422013      -1.060103       0.001394      -0.002091      -0.007416       0.007830       0.013915       0.015727      -0.014265      -0.010075      -0.044689      -0.032601       0.010044       0.022557              9.506367       9.877073      -1.159748      -1.004087       8.495939       4.538237      10.146090          -0.000884
          200              C       1.376644      17.677809      13.283055      -0.075929      51.853991 0.63218597E+03  0.16306843E+05                                12.082831                            8.605293       0.229313       1.985307                    0.999857      33.366532     100.190586       0.540584       0.439256      -1.051006       0.050952       0.067176       0.006320       0.084550      -0.156587      -0.029907      -0.053154       0.061885       0.262373      -0.215271       0.094324       0.120947             15.100716      16.247023      10.345364      -2.063487      20.898400      -3.268876       8.156724           0.006191
          201              N       2.327272      12.824193      12.860088      -0.195146      34.016278 0.53971549E+03  0.13223208E+05                                 8.886854                            7.620888      -0.186455       1.958233                    0.998845      28.386238      79.894462       0.619522       0.403532      -1.086421      -0.111108      -0.013754      -0.055902       0.125137      -0.005521      -0.034788      -0.042502      -0.037828       0.006596      -0.058757       0.000758       0.057999              9.697083      11.582253       2.045624       1.898353       6.889453      -1.179133      10.619543           0.029186
          202              N       5.845036      12.711789       9.656612      -0.331771      41.667775 0.56454633E+03  0.13921221E+05                                10.071152                            7.701466       0.282363       2.088911                    0.998323      29.554728      82.158277       0.630449       0.393984      -1.098186      -0.166913      -0.103452       0.007086       0.196501      -0.051126       0.109312       0.046713       0.131211       0.147825      -0.147700      -0.006828       0.154527             11.888227      11.554320       0.005214       6.329912       6.716998      -2.223581      17.393361          -0.012157
          203              N       4.631735      12.332562       9.094895      -0.095666      38.059616 0.45682000E+03  0.10700915E+05                                 9.459593                            6.889847       0.140356       2.072108                    0.999468      26.813312      73.024226       0.671004       0.389677      -1.099468       0.137296       0.087853      -0.034855       0.166683      -0.014037       0.052031       0.022110       0.019870       0.021886      -0.059521       0.000187       0.059334             11.387886       9.848652       0.559098       3.838528       7.379742      -3.755471      16.935263          -0.066162
          204              N       6.337273      15.272888       5.155347      -0.162041      33.193725 0.49604759E+03  0.11882407E+05                                 8.732675                            7.320581      -0.136786       1.992856                    0.998683      27.237897      75.444489       0.631140       0.405134      -1.086922      -0.049351      -0.069739       0.067333       0.108779      -0.026445       0.024347       0.020647       0.034165      -0.047750      -0.050391       0.007998       0.042393              9.372326      11.636127       0.477383       0.277731       8.638109      -3.052087       7.842743           0.003580
          205              N       2.122725      14.445584       3.116605      -0.360216      51.256688 0.63232394E+03  0.16136355E+05                                11.590631                            8.330367       0.037279       1.984853                    0.998481      31.716224      91.447342       0.583204       0.411547      -1.079847      -0.007903      -0.001902      -0.007320       0.010938       0.078389       0.006240       0.005608       0.013978       0.144967      -0.102861       0.042484       0.060377             14.332948      15.810599      -9.953174      -0.429950      19.662500       1.756317       7.525746           0.005552
          206              N       5.030528      20.171157      12.860088      -0.195154      34.016701 0.53972318E+03  0.13223448E+05                                 8.886925                            7.620939      -0.186459       1.958228                    0.998845      28.386500      79.895431       0.619520       0.403531      -1.086421       0.111098       0.013776      -0.055918       0.125137      -0.005520       0.034784       0.042506      -0.037815       0.006579      -0.058755       0.000757       0.057998              9.697173      11.582361       2.045639      -1.898382       6.889503       1.179150      10.619656           0.029175
          207              N       1.512764      20.283561       9.656612      -0.331813      41.669747 0.56457751E+03  0.13922189E+05                                10.071449                            7.701665       0.282378       2.088902                    0.998324      29.555599      82.161430       0.630442       0.393982      -1.098186       0.166915       0.103474       0.007090       0.196514      -0.051137      -0.109310      -0.046712       0.131222       0.147861      -0.147710      -0.006821       0.154531             11.888613      11.554733       0.005235      -6.330153       6.717183       2.223647      17.393923          -0.012215
          208              N       2.726065      20.662788       9.094895      -0.095674      38.060244 0.45682642E+03  0.10701143E+05                                 9.459818                            6.889984       0.140295       2.072079                    0.999469      26.813570      73.026075       0.670982       0.389687      -1.099456      -0.137276      -0.087833      -0.034842       0.166653      -0.014041      -0.052026      -0.022111       0.019875       0.021891      -0.059520       0.000189       0.059331             11.388186       9.848901       0.559140      -3.838589       7.379936       3.755602      16.935723          -0.066247
          209              N       1.020527      17.722462       5.155347      -0.162064      33.194697 0.49606499E+03  0.11882930E+05                                 8.732823                            7.320692      -0.136769       1.992849                    0.998683      27.238479      75.446479       0.631138       0.405132      -1.086923       0.049351       0.069740       0.067335       0.108781      -0.026441      -0.024343      -0.020636       0.034176      -0.047761      -0.050380       0.007984       0.042396              9.372497      11.636314       0.477410      -0.277712       8.638275       3.052178       7.842903           0.003577
          210              N       5.235075      18.549766       3.116605      -0.360231      51.257122 0.63232976E+03  0.16136541E+05                                11.590673                            8.330389       0.037323       1.984861                    0.998481      31.716446      91.448089       0.583205       0.411546      -1.079848       0.007901       0.001898      -0.007277       0.010908       0.078394      -0.006245      -0.005594       0.013971       0.144956      -0.102864       0.042489       0.060375             14.332999      15.810672      -9.953219       0.429927      19.662561      -1.756287       7.525765           0.005527
          211              N       2.327272       9.172707      17.656962      -0.195174      34.017105 0.53973227E+03  0.13223724E+05                                 8.886997                            7.621007      -0.186460       1.958227                    0.998845      28.386698      79.896114       0.619517       0.403532      -1.086421      -0.111098       0.013773       0.055916       0.125136       0.005523       0.034792      -0.042501      -0.037814       0.006577      -0.058761       0.000765       0.057995              9.697253      11.582501      -2.045675      -1.898396       6.889569      -1.179134      10.619691           0.028213
          212              N       5.845036       9.285111       0.515738      -0.331813      41.670046 0.56458142E+03  0.13922312E+05                                10.071505                            7.701697       0.282403       2.088910                    0.998323      29.555704      82.161837       0.630440       0.393983      -1.098186      -0.166962       0.103490      -0.007102       0.196563       0.051153      -0.109318       0.046718       0.131197       0.147881      -0.147726      -0.006809       0.154535             11.888687      11.554845      -0.005242      -6.330194       6.717238      -2.223683      17.393978           0.011633
          213              N       4.631735       9.664338       1.077455      -0.095674      38.060291 0.45682603E+03  0.10701108E+05                                 9.459703                            6.889885       0.140326       2.072094                    0.999468      26.813683      73.025776       0.671002       0.389677      -1.099466       0.137340      -0.087836       0.034872       0.166714       0.014056      -0.052061       0.022118       0.019813       0.021886      -0.059563       0.000214       0.059350             11.388057       9.848800      -0.559131      -3.838531       7.379879      -3.755595      16.935493           0.063561
          214              N       6.337273       6.724012       5.017003      -0.162062      33.194645 0.49606301E+03  0.11882883E+05                                 8.732856                            7.320706      -0.136801       1.992842                    0.998683      27.238426      75.446598       0.631133       0.405136      -1.086920      -0.049351       0.069751      -0.067324       0.108780       0.026443      -0.024342       0.020639       0.034175      -0.047730      -0.050381       0.007989       0.042392              9.372543      11.636391      -0.477413      -0.277717       8.638319      -3.052195       7.842920           0.002059
          215              N       2.122725       7.551316       7.055745      -0.360209      51.256377 0.63231963E+03  0.16136213E+05                                11.590572                            8.330328       0.037303       1.984859                    0.998481      31.716129      91.446888       0.583207       0.411546      -1.079848      -0.007906       0.001906       0.007299       0.010927      -0.078392      -0.006242       0.005588       0.013965       0.144948      -0.102860       0.042493       0.060367             14.332855      15.810516       9.953103       0.429910      19.662340       1.756252       7.525710           0.005634
          216              N       5.030528       1.825743      17.656962      -0.195152      34.016599 0.53972230E+03  0.13223422E+05                                 8.886925                            7.620946      -0.186471       1.958227                    0.998845      28.386408      79.895195       0.619518       0.403533      -1.086420       0.111105      -0.013748       0.055897       0.125131       0.005524      -0.034794       0.042504      -0.037830       0.006599      -0.058765       0.000763       0.058002              9.697181      11.582441      -2.045648       1.898423       6.889496       1.179105      10.619604           0.028176
          217              N       1.512764       1.713339       0.515738      -0.331739      41.667931 0.56454699E+03  0.13921235E+05                                10.071136                            7.701435       0.282411       2.088928                    0.998323      29.554874      82.158549       0.630455       0.393980      -1.098189       0.166971      -0.103475      -0.007099       0.196562       0.051141       0.109325      -0.046721       0.131178       0.147863      -0.147717      -0.006819       0.154536             11.888231      11.554375      -0.005219       6.329934       6.716991       2.223593      17.393328           0.011621
          218              N       2.726065       1.334112       1.077455      -0.095686      38.061278 0.45684155E+03  0.10701533E+05                                 9.459756                            6.889925       0.140345       2.072101                    0.999468      26.814122      73.026508       0.671013       0.389668      -1.099476      -0.137374       0.087852       0.034890       0.166753       0.014050       0.052070      -0.022117       0.019803       0.021900      -0.059567       0.000208       0.059359             11.388120       9.848863      -0.559110       3.838625       7.379876       3.755587      16.935620           0.063539
          219              N       1.020527       4.274438       5.017003      -0.162021      33.193298 0.49603892E+03  0.11882152E+05                                 8.732627                            7.320534      -0.136813       1.992853                    0.998683      27.237616      75.443662       0.631140       0.405136      -1.086920       0.049347      -0.069746      -0.067324       0.108776       0.026447       0.024346      -0.020652       0.034166      -0.047744      -0.050396       0.008003       0.042393              9.372283      11.636096      -0.477375       0.277739       8.638061       3.052067       7.842693           0.002053
          220              N       5.235075       3.447134       7.055745      -0.360218      51.257128 0.63232959E+03  0.16136538E+05                                11.590703                            8.330407       0.037278       1.984849                    0.998481      31.716357      91.447878       0.583202       0.411548      -1.079847       0.007909      -0.001911       0.007324       0.010947      -0.078391       0.006238      -0.005602       0.013956       0.144939      -0.102858       0.042485       0.060373             14.333038      15.810682       9.953248      -0.429930      19.662638      -1.756299       7.525795           0.005593
          221              N       5.030528       9.172707       7.484612      -0.195147      34.016216 0.53971462E+03  0.13223188E+05                                 8.886868                            7.620902      -0.186454       1.958231                    0.998845      28.386208      79.894517       0.619518       0.403534      -1.086419       0.111102       0.013745       0.055896       0.125128      -0.005519      -0.034787      -0.042500      -0.037830       0.006591      -0.058755       0.000758       0.057997              9.697097      11.582262       2.045625       1.898357       6.889463      -1.179133      10.619566           0.029181
          222              N       1.512764       9.285111      10.688088      -0.331769      41.667670 0.56454472E+03  0.13921172E+05                                10.071141                            7.701460       0.282370       2.088915                    0.998323      29.554670      82.158112       0.630448       0.393984      -1.098185       0.166913       0.103449      -0.007089       0.196499      -0.051126       0.109313       0.046714       0.131210       0.147823      -0.147700      -0.006828       0.154528             11.888211      11.554314       0.005216       6.329906       6.716990      -2.223571      17.393329          -0.012171
          223              N       2.726065       9.664338      11.249805      -0.095666      38.059610 0.45681996E+03  0.10700915E+05                                 9.459596                            6.889849       0.140367       2.072111                    0.999468      26.813308      73.024238       0.671003       0.389678      -1.099467      -0.137295      -0.087854       0.034854       0.166682      -0.014038       0.052030       0.022110       0.019868       0.021885      -0.059522       0.000189       0.059333             11.387888       9.848659       0.559099       3.838533       7.379741      -3.755467      16.935264          -0.066166
          224              N       1.020527       6.724012      15.189353      -0.162040      33.193568 0.49604485E+03  0.11882320E+05                                 8.732637                            7.320554      -0.136798       1.992855                    0.998683      27.237807      75.444079       0.631143       0.405134      -1.086923       0.049354       0.069742      -0.067338       0.108785      -0.026445       0.024346       0.020647       0.034165      -0.047750      -0.050391       0.007998       0.042393              9.372284      11.636071       0.477380       0.277731       8.638074      -3.052069       7.842706           0.003564
          225              N       5.235075       7.551316      17.228095      -0.360205      51.255842 0.63231124E+03  0.16135949E+05                                11.590519                            8.330294       0.037270       1.984856                    0.998481      31.715867      91.446067       0.583205       0.411548      -1.079847       0.007904       0.001904       0.007319       0.010939       0.078394       0.006238       0.005607       0.013967       0.144962      -0.102864       0.042486       0.060378             14.332802      15.810425      -9.953057      -0.429935      19.662307       1.756286       7.525675           0.005549
          226              N       2.327272       1.825743       7.484612      -0.195156      34.016556 0.53972061E+03  0.13223370E+05                                 8.886911                            7.620930      -0.186453       1.958230                    0.998845      28.386414      79.895169       0.619519       0.403532      -1.086420      -0.111096      -0.013772       0.055913       0.125133      -0.005520       0.034784       0.042505      -0.037817       0.006578      -0.058754       0.000757       0.057997              9.697153      11.582324       2.045631      -1.898375       6.889491       1.179148      10.619643           0.029164
          227              N       5.845036       1.713339      10.688088      -0.331812      41.669630 0.56457582E+03  0.13922137E+05                                10.071432                            7.701655       0.282387       2.088906                    0.998324      29.555543      82.161241       0.630442       0.393983      -1.098186      -0.166915      -0.103472      -0.007093       0.196513      -0.051136      -0.109311      -0.046713       0.131220       0.147860      -0.147711      -0.006821       0.154531             11.888589      11.554717       0.005237      -6.330140       6.717172       2.223635      17.393878          -0.012229
          228              N       4.631735       1.334112      11.249805      -0.095673      38.060182 0.45682570E+03  0.10701122E+05                                 9.459809                            6.889979       0.140306       2.072083                    0.999469      26.813546      73.025992       0.670982       0.389688      -1.099456       0.137275       0.087835       0.034842       0.166653      -0.014042      -0.052025      -0.022112       0.019873       0.021891      -0.059521       0.000191       0.059330             11.388171       9.848894       0.559141      -3.838584       7.379927       3.755591      16.935693          -0.066251
          229              N       6.337273       4.274438      15.189353      -0.162062      33.194498 0.49606147E+03  0.11882819E+05                                 8.732777                            7.320658      -0.136780       1.992850                    0.998683      27.238364      75.445965       0.631141       0.405132      -1.086924      -0.049355      -0.069743      -0.067341       0.108788      -0.026442      -0.024343      -0.020636       0.034177      -0.047761      -0.050380       0.007984       0.042397              9.372445      11.636250       0.477406      -0.277712       8.638227       3.052154       7.842857           0.003563
          230              N       2.122725       3.447134      17.228095      -0.360223      51.256866 0.63232509E+03  0.16136396E+05                                11.590651                            8.330373       0.037304       1.984857                    0.998481      31.716305      91.447682       0.583204       0.411547      -1.079847      -0.007899      -0.001900       0.007279       0.010908       0.078398      -0.006244      -0.005597       0.013967       0.144949      -0.102866       0.042488       0.060378             14.332971      15.810634      -9.953198       0.429920      19.662532      -1.756276       7.525748           0.005523
          231              N       5.030528      12.824193       2.687738      -0.195175      34.017008 0.53973038E+03  0.13223664E+05                                 8.886979                            7.620992      -0.186468       1.958227                    0.998844      28.386631      79.895844       0.619518       0.403531      -1.086421       0.111100      -0.013773      -0.055915       0.125137       0.005523       0.034792      -0.042503      -0.037815       0.006577      -0.058761       0.000764       0.057997              9.697232      11.582472      -2.045674      -1.898388       6.889555      -1.179128      10.619669           0.028220
          232              N       1.512764      12.711789      19.828962      -0.331814      41.670032 0.56458136E+03  0.13922310E+05                                10.071504                            7.701698       0.282411       2.088913                    0.998323      29.555691      82.161803       0.630440       0.393983      -1.098186       0.166962      -0.103488       0.007105       0.196562       0.051153      -0.109319       0.046719       0.131195       0.147877      -0.147727      -0.006809       0.154535             11.888685      11.554852      -0.005244      -6.330198       6.717234      -2.223674      17.393969           0.011627
          233              N       2.726065      12.332562      19.267245      -0.095672      38.060196 0.45682474E+03  0.10701070E+05                                 9.459687                            6.889874       0.140332       2.072097                    0.999468      26.813642      73.025622       0.671003       0.389677      -1.099467      -0.137339       0.087837      -0.034871       0.166713       0.014057      -0.052060       0.022119       0.019810       0.021884      -0.059565       0.000216       0.059349             11.388036       9.848788      -0.559130      -3.838529       7.379861      -3.755580      16.935458           0.063558
          234              N       1.020527      15.272888      15.327697      -0.162059      33.194643 0.49606306E+03  0.11882882E+05                                 8.732846                            7.320700      -0.136804       1.992842                    0.998683      27.238429      75.446546       0.631134       0.405135      -1.086920       0.049353      -0.069751       0.067328       0.108784       0.026443      -0.024341       0.020640       0.034175      -0.047729      -0.050381       0.007989       0.042391              9.372531      11.636384      -0.477413      -0.277716       8.638305      -3.052187       7.842905           0.002072
          235              N       5.235075      14.445584      13.288955      -0.360206      51.257021 0.63232760E+03  0.16136469E+05                                11.590660                            8.330378       0.037289       1.984852                    0.998481      31.716358      91.447739       0.583205       0.411546      -1.079848       0.007903      -0.001903      -0.007305       0.010929      -0.078391      -0.006243       0.005601       0.013977       0.144952      -0.102860       0.042484       0.060376             14.332978      15.810648       9.953207       0.429909      19.662528       1.756261       7.525759           0.005651
          236              N       2.327272      20.171157       2.687738      -0.195153      34.016399 0.53971856E+03  0.13223305E+05                                 8.886889                            7.620920      -0.186463       1.958232                    0.998844      28.386281      79.894701       0.619519       0.403533      -1.086420      -0.111104       0.013747      -0.055895       0.125129       0.005524      -0.034793       0.042505      -0.037831       0.006601      -0.058765       0.000762       0.058003              9.697138      11.582378      -2.045639       1.898406       6.889471       1.179101      10.619564           0.028172
          237              N       5.845036      20.283561      19.828962      -0.331741      41.667846 0.56454591E+03  0.13921202E+05                                10.071126                            7.701432       0.282419       2.088931                    0.998323      29.554828      82.158402       0.630454       0.393981      -1.098189      -0.166971       0.103471       0.007102       0.196561       0.051140       0.109326      -0.046721       0.131177       0.147858      -0.147717      -0.006819       0.154536             11.888216      11.554367      -0.005221       6.329926       6.716983       2.223583      17.393298           0.011615
          238              N       4.631735      20.662788      19.267245      -0.095682      38.061071 0.45683881E+03  0.10701450E+05                                 9.459718                            6.889901       0.140361       2.072107                    0.999468      26.814033      73.026161       0.671015       0.389668      -1.099476       0.137371      -0.087854      -0.034888       0.166753       0.014051       0.052070      -0.022118       0.019801       0.021897      -0.059568       0.000211       0.059358             11.388070       9.848826      -0.559107       3.838608       7.379845       3.755564      16.935538           0.063537
          239              N       6.337273      17.722462      15.327697      -0.162019      33.193323 0.49603951E+03  0.11882168E+05                                 8.732621                            7.320531      -0.136814       1.992853                    0.998683      27.237637      75.443673       0.631141       0.405135      -1.086921      -0.049349       0.069747       0.067327       0.108779       0.026447       0.024345      -0.020651       0.034167      -0.047742      -0.050395       0.008002       0.042393              9.372276      11.636093      -0.477376       0.277737       8.638052       3.052061       7.842681           0.002065
          240              N       2.122725      18.549766      13.288955      -0.360213      51.257654 0.63233582E+03  0.16136743E+05                                11.590792                            8.330458       0.037250       1.984838                    0.998481      31.716520      91.448597       0.583199       0.411549      -1.079846      -0.007908       0.001909      -0.007329       0.010949      -0.078391       0.006237      -0.005608       0.013962       0.144943      -0.102859       0.042483       0.060376             14.333163      15.810822       9.953354      -0.429931      19.662823      -1.756311       7.525845           0.005612
          241              O       5.181363      11.274511      11.329557      -0.504074      40.298663 0.65158619E+03  0.16531398E+05                                 9.570978                            8.082992      -0.175081       1.981186                    0.996085      28.716700      79.042327       0.642044       0.376014      -1.119316       0.028799       0.033755      -0.025676       0.051265       0.043700      -0.005367      -0.019849       0.016484      -0.098763      -0.044256      -0.019637       0.063893             10.867276      14.981790       4.624909       0.280512       8.605827      -0.223918       9.014210          -0.070158
          242              O       2.176437      21.720839      11.329557      -0.504119      40.298975 0.65159185E+03  0.16531578E+05                                 9.571020                            8.083016      -0.174951       1.981219                    0.996086      28.716854      79.042857       0.642044       0.376013      -1.119316      -0.028778      -0.033754      -0.025705       0.051266       0.043703       0.005366       0.019840       0.016500      -0.098751      -0.044249      -0.019644       0.063893             10.867344      14.981903       4.624947      -0.280521       8.605867       0.223923       9.014262          -0.070265
          243              O       5.181363      10.722389      19.187493      -0.504096      40.299748 0.65160433E+03  0.16531954E+05                                 9.571036                            8.083004      -0.174921       1.981222                    0.996086      28.717321      79.043960       0.642056       0.376004      -1.119324       0.028781      -0.033743       0.025714       0.051265      -0.043685       0.005400      -0.019853       0.016458      -0.098842      -0.044250      -0.019648       0.063898             10.867396      14.982044      -4.625005      -0.280558       8.605914      -0.223926       9.014230           0.067697
          244              O       2.176437       0.276061      19.187493      -0.504044      40.300219 0.65161392E+03  0.16532261E+05                                 9.571119                            8.083074      -0.175114       1.981167                    0.996086      28.717477      79.044597       0.642052       0.376005      -1.119323      -0.028800       0.033757       0.025678       0.051268      -0.043684      -0.005404       0.019861       0.016442      -0.098839      -0.044253      -0.019646       0.063899             10.867489      14.982183      -4.625038       0.280568       8.605959       0.223910       9.014325           0.067660
          245              O       2.176437      10.722389       9.015143      -0.504073      40.298554 0.65158408E+03  0.16531331E+05                                 9.570963                            8.082981      -0.175088       1.981184                    0.996085      28.716653      79.042172       0.642044       0.376014      -1.119316      -0.028799      -0.033757       0.025673       0.051264       0.043701      -0.005366      -0.019850       0.016484      -0.098760      -0.044257      -0.019636       0.063893             10.867255      14.981759       4.624899       0.280508       8.605814      -0.223919       9.014192          -0.070155
          246              O       5.181363       0.276061       9.015143      -0.504116      40.298708 0.65158664E+03  0.16531412E+05                                 9.570980                            8.082986      -0.174955       1.981220                    0.996086      28.716737      79.042440       0.642045       0.376013      -1.119316       0.028777       0.033754       0.025702       0.051264       0.043703       0.005366       0.019840       0.016499      -0.098750      -0.044249      -0.019644       0.063892             10.867293      14.981826       4.624922      -0.280514       8.605833       0.223925       9.014219          -0.070264
          247              O       2.176437      11.274511       1.157207      -0.504091      40.299446 0.65159853E+03  0.16531768E+05                                 9.570990                            8.082969      -0.174923       1.981224                    0.996086      28.717192      79.043493       0.642057       0.376004      -1.119324      -0.028780       0.033742      -0.025712       0.051263      -0.043684       0.005400      -0.019853       0.016457      -0.098843      -0.044249      -0.019648       0.063898             10.867338      14.981957      -4.624977      -0.280552       8.605876      -0.223924       9.014181           0.067697
          248              O       5.181363      21.720839       1.157207      -0.504039      40.299936 0.65160838E+03  0.16532084E+05                                 9.571075                            8.083041      -0.175115       1.981169                    0.996085      28.717352      79.044141       0.642053       0.376005      -1.119323       0.028799      -0.033759      -0.025674       0.051266      -0.043683      -0.005404       0.019861       0.016442      -0.098839      -0.044252      -0.019646       0.063898             10.867435      14.982103      -4.625014       0.280561       8.605924       0.223910       9.014277           0.067662

******************************************************
Auxiliary information for the entire system
The total spin magnetic moment of the unit cell is   3.867268
The total net atomic charge of the unit cell is   0.000010
Accuracy of reproducing the electrostatic potential in the unit cell:
  The inner radius (bohr) =    5.0000
  The outer radius (bohr) =   12.0000
  Valid grid points have density less than (e/(bohr^3)) =    0.0001
  The number of valid grid points were=        36076
  The rms potential error without charges in kcal/mol is=      5.24000
  The rms potential error with partial charges in kcal/mol is=      1.47898
  The RRMSE value at monopole order=      0.28225
  The rms potential error with partial charges and cloud penetration in kcal/mol is=      1.47677
  The RRMSE value at monopole order with cloud penetration is=      0.28183
  The rms potential error with partial charges and atomic dipoles in kcal/mol is=      0.69142
  The RRMSE value at dipole order=      0.13195
  The rms potential error with partial charges, atomic dipoles and cloud penetration in kcal/mol is=      0.68735
  The RRMSE value at dipole order with cloud penetration=      0.13117

******************************************************
The electron densities and ab initio electrostatic potential were computed in VASP using the PBE functional and
projector augmented wave method. See the main text of the journal article for a description of computational details.
The atomic charges, dipoles, and quadrupoles were computed with the DDEC6 method as described in
(a) T. A. Manz and N. Gabaldon Limas, RSC Adv. 6 (2016) 47771-47801 DOI: 10.1039/c6ra04656h
(b) N. Gabaldon Limas and T. A. Manz, RSC Adv. 8 (2018) 2678-2707 DOI: 10.1039/c7ra11829e.
For each atom in the material, the electron cloud parameters were fit to the spherically averaged atom-in-material
electron density using radial positions for which this density was between 10^-4 and 10^-2 electrons per cubic bohr.
The polarizabilities, dispersion coefficients, and quantum Drude oscillator (QDO) parameters were fit using the MCLF method.
The magnetic structure of the system was optimized in VASP from the default ferromagnetic initial guess using spin polarization.
The atomic spin moments (ASMs) were computed on this optimized magnetic structure using the DDEC6 partition as inputs
to the method of T. A. Manz and D. S. Sholl, J. Chem. Theory Comput. 7 (2011) 4146-4164 DOI: 10.1021/ct200539n.
The RMSE and RRMSE were computed using a uniform grid with Ewald summation.
