# Supplementary material for: A collection of forcefield precursors for metal–organic frameworks
Source: RSC Adv. 2019 Nov 13;9(63):36492–507. doi: 10.1039/c9ra07327b (PMC9075174; doi:10.1039/c9ra07327b)
Supplement: RA-009-C9RA07327B-s4486 [file RA-009-C9RA07327B-s4486.xyz]

  106
jmolscript: load "" {1 1 1} spacegroup "x,y,z" unitcell [{      8.680000     0.000000     0.000000 }, {     -2.219732    10.861806     0.000000 }, {      0.000000     0.000000    25.090300 }]
Yb     5.107960     9.327902    14.924965     1.372993
Yb     1.352308     1.533904     2.379815     1.372995
Yb     1.352308     1.533904    10.165335     1.373006
Yb     5.107960     9.327902    22.710485     1.372995
H     -0.540952     5.586227    15.653838     0.126386
H      0.838162     4.147038    14.502193     0.127468
H      4.628311     0.207460    17.668589     0.116512
H      7.001220     5.275579     3.108688     0.126388
H      5.622106     6.714768     1.957043     0.127469
H      1.831957    10.654346     5.123439     0.116512
H      7.001220     5.275579     9.436462     0.126387
H      5.622106     6.714768    10.588107     0.127469
H      1.831957    10.654346     7.421711     0.116513
H     -0.540952     5.586227    21.981612     0.126387
H      0.838162     4.147038    23.133257     0.127469
H      4.628311     0.207460    19.966861     0.116512
Ru     3.001634     1.786007    15.329922     0.345498
Ru     3.458634     9.075799     2.784772     0.345487
Ru     3.458634     9.075799     9.760378     0.345500
Ru     3.001634     1.786007    22.305528     0.345494
Ru    -1.171430     6.222729    18.817725     0.396545
Ru     7.631698     4.639077     6.272575     0.396551
C      1.615188     3.305248    17.410159     0.100917
C      0.790485     4.180709    18.105160     0.098332
C      0.007868     5.011637    16.138081     0.082466
C      0.843046     4.123142    15.430534     0.067396
C      4.059931     0.788567    18.117706     0.083971
C      2.485308     2.415666    18.122724     0.104769
C      1.596801     0.354095    15.385372     0.017579
C      4.369762     0.419266    14.963855     0.078996
C      3.903064     8.840424    11.687062     0.068831
C      4.471806     3.156441    15.059198    -0.065054
C      6.559077     7.243738    17.395105     0.074901
C      4.845080     7.556558     4.865009     0.100919
C      5.669783     6.681097     5.560010     0.098329
C      6.452400     5.850169     3.592931     0.082463
C      5.617222     6.738664     2.885384     0.067400
C      2.400337    10.073239     5.572556     0.083972
C      3.974960     8.446140     5.577574     0.104771
C      4.863467    10.507711     2.840222     0.017578
C      2.090506    10.442540     2.418705     0.078998
C      2.557204     2.021382    24.232212     0.068833
C      1.988462     7.705365     2.514048    -0.065055
C     -0.098809     3.618068     4.849955     0.074903
C      4.845080     7.556558     7.680141     0.100918
C      5.669783     6.681097     6.985140     0.098333
C      6.452400     5.850169     8.952219     0.082466
C      5.617222     6.738664     9.659765     0.067398
C      2.400337    10.073239     6.972594     0.083972
C      3.974960     8.446140     6.967576     0.104775
C      4.863467    10.507711     9.704928     0.017574
C      2.090506    10.442540    10.126445     0.078998
C      2.557204     2.021382    13.403238     0.068833
C      1.988462     7.705365    10.031102    -0.065057
C     -0.098809     3.618068     7.695195     0.074901
C      1.615188     3.305248    20.225291     0.100918
C      0.790485     4.180709    19.530290     0.098328
C      0.007868     5.011637    21.497369     0.082460
C      0.843046     4.123142    22.204915     0.067399
C      4.059931     0.788567    19.517744     0.083971
C      2.485308     2.415666    19.512726     0.104774
C      1.596801     0.354095    22.250078     0.017583
C      4.369762     0.419266    22.671595     0.078995
C      3.903064     8.840424     0.858088     0.068833
C      4.471806     3.156441    22.576252    -0.065052
C      6.559077     7.243738    20.240345     0.074898
C      6.146003     4.758557    18.817725    -0.068462
C      0.177874     7.692331    18.817725    -0.075766
C      0.314265     6.103249     6.272575    -0.068469
C      6.282394     3.169475     6.272575    -0.075772
N      1.639972     3.247680    16.047756    -0.125310
N     -0.029251     5.061602    17.450304    -0.118266
N      3.268511     1.598858    17.410159    -0.114260
N     -1.427342    10.361077    15.355264    -0.459603
N      2.998437    10.489246    14.835894    -0.479508
N      4.173731     8.730720    12.796053    -0.469614
N      5.332144     3.882009    14.805786    -0.355511
N      6.056039     7.819414    16.539526    -0.471249
N      4.820296     7.614126     3.502606    -0.125312
N      6.489519     5.800204     4.905154    -0.118265
N      3.191757     9.262948     4.865009    -0.114259
N      7.887610     0.500729     2.810114    -0.459605
N      3.461831     0.372560     2.290744    -0.479507
N      2.286537     2.131086     0.250903    -0.469617
N      1.128124     6.979797     2.260636    -0.355514
N      0.404229     3.042392     3.994376    -0.471237
N      4.820296     7.614126     9.042544    -0.125312
N      6.489519     5.800204     7.639996    -0.118265
N      3.191757     9.262948     7.680141    -0.114264
N      7.887610     0.500729     9.735036    -0.459601
N      3.461831     0.372560    10.254406    -0.479507
N      2.286537     2.131086    12.294247    -0.469620
N      1.128124     6.979797    10.284514    -0.355514
N      0.404229     3.042392     8.550774    -0.471247
N      1.639972     3.247680    21.587694    -0.125312
N     -0.029251     5.061602    20.185146    -0.118262
N      3.268511     1.598858    20.225291    -0.114259
N     -1.427342    10.361077    22.280186    -0.459609
N      2.998437    10.489246    22.799556    -0.479506
N      4.173731     8.730720    24.839397    -0.469616
N      5.332144     3.882009    22.829664    -0.355514
N      6.056039     7.819414    21.095924    -0.471233
N      5.393530     3.887440    18.817725    -0.332834
N      0.933882     8.597119    18.817725    -0.336780
N      1.066738     6.974366     6.272575    -0.332831
N      5.526386     2.264687     6.272575    -0.336779

The following XYZ coordinates are in angstroms. Other properties are in atomic units.
The sperically averaged electron density of each atom fit to a function of the form exp(a - br)
eigen_1, eigen_2 and eigen_3 are the three eigenvalues of traceless quadrupole moment tensor
  atom number  atomic symbol              X              Y              Z     net charge C6 coefficient C8 coefficient C10 coefficient fluctuating dipole atomic polarizability isotropic forcefield polarizability              a              b squared Pearson coefficient          <r^3>          <r^4>         wp_QDO          m_QDO          q_QDO       dipole_x       dipole_y       dipole_z         dipole            Qxy            Qxz            Qyz     Q(x^2-y^2)  Q(3z^2 - R^2)        eigen_1        eigen_2        eigen_3 static polarizability      alpha(xx)      alpha(xy)      alpha(xz)      alpha(yy)      alpha(yz)      alpha(zz) atomic spin moment
            1             Yb       5.107960       9.327902      14.924965       1.372993     188.642194 0.41270455E+04  0.15392739E+06                                23.984446                           19.281769       0.187767       1.827205                    0.998696      78.342570     203.865838       0.486120       0.337820      -1.240681      -0.007983      -0.012075       0.000554       0.014486       0.065783      -0.253482       0.032901      -0.279360       0.062158      -0.343300       0.138418       0.204882             28.135789      33.746759      -3.542443      10.624240      21.693937      -2.678690      28.966672           0.000652
            2             Yb       1.352308       1.533904       2.379815       1.372995     188.641533 0.41270308E+04  0.15392669E+06                                23.984383                           19.281727       0.187772       1.827206                    0.998696      78.342511     203.865537       0.486121       0.337820      -1.240681       0.007983       0.012074       0.000551       0.014485       0.065783       0.253483      -0.032898      -0.279364       0.062161      -0.343302       0.138418       0.204884             28.135705      33.746679      -3.542409     -10.624182      21.693878       2.678657      28.966557           0.000609
            3             Yb       1.352308       1.533904      10.165335       1.373006     188.641579 0.41270252E+04  0.15392642E+06                                23.984380                           19.281709       0.187766       1.827205                    0.998696      78.342473     203.865357       0.486122       0.337820      -1.240681       0.007983       0.012075      -0.000553       0.014486       0.065780      -0.253480       0.032900      -0.279357       0.062163      -0.343297       0.138415       0.204882             28.135722      33.746684      -3.542431      10.624219      21.693886      -2.678683      28.966598           0.000654
            4             Yb       5.107960       9.327902      22.710485       1.372995     188.640479 0.41270066E+04  0.15392555E+06                                23.984287                           19.281663       0.187779       1.827209                    0.998696      78.342380     203.864973       0.486122       0.337820      -1.240681      -0.007983      -0.012074      -0.000552       0.014485       0.065784       0.253484      -0.032898      -0.279364       0.062155      -0.343303       0.138419       0.204884             28.135578      33.746489      -3.542371     -10.624130      21.693774       2.678632      28.966471           0.000609
            5              H      -0.540952       5.586227      15.653838       0.126386       1.211782 0.86037313E+01  0.85698999E+02                                 1.871253                            1.712246      -1.008232       2.423753                    0.997888       3.346687       9.324525       0.481217       1.277841      -0.711806      -0.030331       0.029875      -0.026704       0.050255      -0.010399       0.001617      -0.008499      -0.005462       0.037402      -0.017545       0.000046       0.017499              1.951909       1.973966      -0.521232       0.361695       2.020304      -0.372321       1.861457          -0.000181
            6              H       0.838162       4.147038      14.502193       0.127468       1.126468 0.78838154E+01  0.76691723E+02                                 1.773023                            1.632508      -0.857488       2.495479                    0.999497       3.216285       8.803383       0.496693       1.267668      -0.714527      -0.000235       0.003928      -0.049768       0.049924      -0.009290       0.003523      -0.007295      -0.001324       0.035828      -0.015521      -0.001109       0.016630              1.842036       1.444970      -0.065941      -0.027738       1.449099      -0.003395       2.632038          -0.000169
            7              H       4.628311       0.207460      17.668589       0.116512       1.187636 0.85280562E+01  0.85460146E+02                                 1.892748                            1.738801      -1.105026       2.368472                    0.996391       3.555649      10.208206       0.459739       1.329478      -0.699000       0.029039      -0.031297      -0.019622       0.046987      -0.015374       0.003729       0.000172       0.009775      -0.009760      -0.014983      -0.003174       0.018157              1.973428       1.956944      -0.477036      -0.379654       2.040502       0.375266       1.922837          -0.000155
            8              H       7.001220       5.275579       3.108688       0.126388       1.211772 0.86036434E+01  0.85697898E+02                                 1.871242                            1.712236      -1.008221       2.423758                    0.997888       3.346673       9.324471       0.481218       1.277840      -0.711807       0.030331      -0.029874      -0.026704       0.050255      -0.010399      -0.001617       0.008499      -0.005462       0.037403      -0.017545       0.000046       0.017499              1.951896       1.973953      -0.521226      -0.361691       2.020290       0.372317       1.861446          -0.000194
            9              H       5.622106       6.714768       1.957043       0.127469       1.126461 0.78837503E+01  0.76690912E+02                                 1.773014                            1.632501      -0.857485       2.495481                    0.999497       3.216270       8.803325       0.496695       1.267667      -0.714528       0.000236      -0.003928      -0.049769       0.049924      -0.009290      -0.003523       0.007295      -0.001324       0.035828      -0.015520      -0.001110       0.016630              1.842026       1.444964      -0.065940       0.027738       1.449092       0.003395       2.632024          -0.000183
           10              H       1.831957      10.654346       5.123439       0.116512       1.187633 0.85280326E+01  0.85459874E+02                                 1.892747                            1.738801      -1.105023       2.368474                    0.996391       3.555647      10.208207       0.459738       1.329481      -0.698999      -0.029039       0.031297      -0.019623       0.046987      -0.015374      -0.003729      -0.000172       0.009775      -0.009760      -0.014983      -0.003174       0.018157              1.973427       1.956943      -0.477035       0.379653       2.040501      -0.375265       1.922836          -0.000156
           11              H       7.001220       5.275579       9.436462       0.126387       1.211771 0.86036310E+01  0.85697722E+02                                 1.871240                            1.712234      -1.008219       2.423759                    0.997888       3.346669       9.324450       0.481219       1.277838      -0.711807       0.030331      -0.029874       0.026705       0.050255      -0.010399       0.001617      -0.008499      -0.005462       0.037402      -0.017545       0.000046       0.017499              1.951894       1.973951      -0.521227       0.361691       2.020288      -0.372317       1.861443          -0.000182
           12              H       5.622106       6.714768      10.588107       0.127469       1.126459 0.78837370E+01  0.76690740E+02                                 1.773011                            1.632498      -0.857482       2.495483                    0.999497       3.216267       8.803310       0.496696       1.267666      -0.714528       0.000236      -0.003928       0.049768       0.049924      -0.009290       0.003523      -0.007295      -0.001324       0.035828      -0.015520      -0.001110       0.016630              1.842023       1.444962      -0.065940      -0.027738       1.449090      -0.003395       2.632017          -0.000169
           13              H       1.831957      10.654346       7.421711       0.116513       1.187635 0.85280455E+01  0.85460043E+02                                 1.892749                            1.738802      -1.105025       2.368473                    0.996391       3.555650      10.208221       0.459738       1.329481      -0.698999      -0.029039       0.031297       0.019622       0.046987      -0.015374       0.003729       0.000172       0.009775      -0.009759      -0.014983      -0.003174       0.018157              1.973429       1.956945      -0.477036      -0.379654       2.040503       0.375266       1.922838          -0.000154
           14              H      -0.540952       5.586227      21.981612       0.126387       1.211776 0.86036821E+01  0.85698387E+02                                 1.871247                            1.712241      -1.008224       2.423756                    0.997888       3.346679       9.324496       0.481217       1.277841      -0.711806      -0.030331       0.029875       0.026704       0.050255      -0.010399      -0.001617       0.008499      -0.005462       0.037401      -0.017545       0.000046       0.017499              1.951902       1.973959      -0.521229      -0.361692       2.020296       0.372319       1.861451          -0.000193
           15              H       0.838162       4.147038      23.133257       0.127469       1.126468 0.78838051E+01  0.76691581E+02                                 1.773021                            1.632506      -0.857487       2.495479                    0.999497       3.216279       8.803358       0.496694       1.267667      -0.714528      -0.000235       0.003928       0.049769       0.049924      -0.009290      -0.003523       0.007295      -0.001324       0.035829      -0.015521      -0.001109       0.016630              1.842034       1.444968      -0.065941       0.027738       1.449097       0.003395       2.632036          -0.000183
           16              H       4.628311       0.207460      19.966861       0.116512       1.187632 0.85280152E+01  0.85459608E+02                                 1.892741                            1.738796      -1.105023       2.368474                    0.996391       3.555639      10.208160       0.459741       1.329475      -0.699000       0.029039      -0.031297       0.019623       0.046987      -0.015374      -0.003729      -0.000172       0.009775      -0.009760      -0.014983      -0.003174       0.018157              1.973420       1.956937      -0.477033       0.379651       2.040494      -0.375264       1.922830          -0.000158
           17             Ru       3.001634       1.786007      15.329922       0.345498     249.664302 0.43686126E+04  0.16660749E+06                                28.220707                           19.673160       2.389230       2.337455                    0.993128      96.365943     260.336098       0.483414       0.332228      -1.235874      -0.010678       0.062280       0.084830       0.105778      -0.003789       0.001137       0.010323       0.007783       0.081568      -0.021119      -0.008342       0.029462             35.189013      33.363308       1.348435      -5.142566      30.972418       5.969612      41.231313           0.493445
           18             Ru       3.458634       9.075799       2.784772       0.345487     249.666725 0.43686640E+04  0.16660983E+06                                28.220766                           19.673191       2.389243       2.337457                    0.993128      96.366776     260.338083       0.483417       0.332225      -1.235877       0.010677      -0.062284       0.084829       0.105779      -0.003810      -0.001145      -0.010330       0.007809       0.081593      -0.021149      -0.008323       0.029472             35.189093      33.363414       1.348477       5.142583      30.972509      -5.969615      41.231356           0.493407
           19             Ru       3.458634       9.075799       9.760378       0.345500     249.668408 0.43687040E+04  0.16661116E+06                                28.220378                           19.672896       2.389416       2.337507                    0.993129      96.367918     260.338064       0.483436       0.332212      -1.235894       0.010673      -0.062289      -0.084824       0.105778      -0.003826       0.001111       0.010369       0.007746       0.081633      -0.021152      -0.008350       0.029502             35.188628      33.362988       1.348499      -5.142500      30.972114       5.969508      41.230783           0.493440
           20             Ru       3.001634       1.786007      22.305528       0.345494     249.663553 0.43685988E+04  0.16660700E+06                                28.220801                           19.673242       2.389182       2.337441                    0.993128      96.365440     260.335637       0.483408       0.332232      -1.235869      -0.010680       0.062279      -0.084830       0.105778      -0.003793      -0.001167      -0.010303       0.007808       0.081504      -0.021118      -0.008315       0.029433             35.189118      33.363389       1.348430       5.142589      30.972502      -5.969642      41.231465           0.493397
           21             Ru      -1.171430       6.222729      18.817725       0.396545     247.374469 0.42421058E+04  0.16039351E+06                                27.908869                           19.266320       2.586783       2.397121                    0.994779      94.863673     254.111570       0.493689       0.328131      -1.241299       0.072518      -0.072670      -0.000004       0.102663       0.028450       0.000007      -0.000000      -0.022388       0.069197      -0.042105       0.019040       0.023066             35.335827      34.558968      -3.232219       0.000016      46.550085      -0.000021      24.898428           0.682399
           22             Ru       7.631698       4.639077       6.272575       0.396551     247.376619 0.42421454E+04  0.16039498E+06                                27.908652                           19.266128       2.586919       2.397159                    0.994780      94.864811     254.112542       0.493704       0.328121      -1.241312      -0.072521       0.072670       0.000005       0.102665       0.028412      -0.000026       0.000027      -0.022421       0.069308      -0.042095       0.018992       0.023103             35.335598      34.558756      -3.232063       0.000025      46.549837      -0.000033      24.898203           0.682420
           23              C       1.615188       3.305248      17.410159       0.100917      35.844423 0.38617049E+03  0.88186008E+04                                 9.616856                            6.689365      -0.016541       2.017714                    0.999513      26.128226      74.160491       0.617254       0.434532      -1.052366       0.015973      -0.000961      -0.060183       0.062274       0.039689       0.005749      -0.008540       0.007929      -0.070405      -0.036275      -0.015375       0.051650             11.778986      10.623959      -5.887699       0.328584      10.657838       0.050394      14.055162          -0.002803
           24              C       0.790485       4.180709      18.105160       0.098332      35.651080 0.38600886E+03  0.88042885E+04                                 9.535529                            6.663805       0.001360       2.021172                    0.999517      26.098005      73.764313       0.622487       0.431398      -1.055434      -0.038110       0.046161      -0.019118       0.062839       0.037338       0.007464      -0.004753       0.016271      -0.044842      -0.034376      -0.011445       0.045821             11.602893      10.012799      -5.386809      -0.107601      10.140919       0.174176      14.654961          -0.001345
           25              C       0.007868       5.011637      16.138081       0.082466      25.721561 0.31159445E+03  0.67482978E+04                                 7.647373                            5.942172       0.321281       2.143452                    0.999454      25.041378      69.363604       0.665533       0.424944      -1.057568      -0.008308      -0.003893       0.041089       0.042101       0.043345       0.007891      -0.015706       0.003001      -0.063002      -0.044826      -0.009426       0.054252              8.507441       7.529332      -3.436261      -0.127065       7.701904       0.256441      10.291087          -0.001755
           26              C       0.843046       4.123142      15.430534       0.067396      26.215828 0.31761607E+03  0.68945887E+04                                 7.692443                            5.961903       0.440818       2.177286                    0.999757      25.106937      69.063794       0.672360       0.419661      -1.063514       0.025839      -0.027182       0.017905       0.041558       0.038279       0.008241      -0.015682       0.014799      -0.033538      -0.042917      -0.001912       0.044829              8.594109       7.591762      -3.574481      -0.212225       7.818504       0.176987      10.372061          -0.004949
           27              C       4.059931       0.788567      18.117706       0.083971      27.497612 0.34362583E+03  0.76761042E+04                                 8.190487                            6.374180      -0.125787       1.990183                    0.998411      26.201201      75.292646       0.618382       0.443398      -1.039600      -0.029421       0.022698      -0.028895       0.047071       0.030290       0.001599      -0.003160       0.028500      -0.142629      -0.047870      -0.009377       0.057247              9.145545       7.502791      -3.183771      -0.025827       8.567230       0.013830      11.366614          -0.002315
           28              C       2.485308       2.415666      18.122724       0.104769      36.235566 0.39154086E+03  0.90058997E+04                                 9.770431                            6.791765      -0.274264       1.930855                    0.999158      26.636368      76.811536       0.602749       0.441794      -1.044089       0.040627      -0.022760      -0.040703       0.061849       0.029323      -0.000113      -0.009372      -0.020505      -0.091894      -0.033025      -0.014123       0.047148             11.955010      10.471132      -5.516673       0.555634      10.632113      -0.204117      14.761787          -0.000748
           29              C       1.596801       0.354095      15.385372       0.017579      43.211026 0.56497200E+03  0.14079832E+05                                10.584180                            8.083639       0.451152       2.072474                    0.999733      30.694546      88.739493       0.566653       0.433729      -1.061036      -0.000502      -0.066276      -0.001729       0.066300      -0.131645      -0.012117      -0.014270      -0.030514       0.281796      -0.180743       0.084907       0.095836             11.997936      14.377201       7.705586       0.257685      14.395931       0.534387       7.220675          -0.008608
           30              C       4.369762       0.419266      14.963855       0.078996      40.789801 0.51507450E+03  0.12554836E+05                                10.250102                            7.764876       0.442368       2.090755                    0.999978      29.363401      84.214221       0.572446       0.438965      -1.056859       0.017484      -0.032242      -0.043104       0.056597       0.147987       0.001992      -0.004620      -0.055196       0.299264      -0.200483       0.097923       0.102560             11.734311      14.561774      -6.864277      -2.558063      12.647338       2.322615       7.993822          -0.009813
           31              C       3.903064       8.840424      11.687062       0.068831      42.887271 0.51316609E+03  0.12507799E+05                                10.639234                            7.770714       0.429047       2.085380                    0.999947      29.515734      84.894814       0.569493       0.441261      -1.054547      -0.036443      -0.003451       0.045848       0.058669       0.019969      -0.084324       0.027372      -0.023753      -0.480801      -0.191682       0.085493       0.106189             12.734417       7.540164      -0.000128       2.983746       6.865533       0.059320      23.797554          -0.008537
           32              C       4.471806       3.156441      15.059198      -0.065054      43.178621 0.61932151E+03  0.15866364E+05                                10.750806                            8.601421       0.306021       2.021354                    0.999794      32.293942      96.109247       0.533690       0.447977      -1.047616       0.008091      -0.007238      -0.014999       0.018515      -0.113539       0.047263       0.040600      -0.053107       0.265272      -0.175502       0.072209       0.103293             11.835444      15.182599       6.871771      -1.506995      12.567389      -0.920825       7.756345          -0.004395
           33              C       6.559077       7.243738      17.395105       0.074901      41.421406 0.51615521E+03  0.12617451E+05                                10.448782                            7.840546       0.353788       2.063901                    0.999886      29.600854      85.674056       0.561011       0.446626      -1.049823      -0.015350       0.028849      -0.023762       0.040404       0.077984      -0.087113       0.106835       0.008348      -0.216017      -0.195516       0.079861       0.115654             12.044328      10.027054      -3.930742       4.774752      12.427174      -6.042198      13.678758          -0.012488
           34              C       4.845080       7.556558       4.865009       0.100919      35.844385 0.38617001E+03  0.88185870E+04                                 9.616848                            6.689359      -0.016540       2.017715                    0.999513      26.128211      74.160432       0.617254       0.434532      -1.052366      -0.015973       0.000961      -0.060183       0.062274       0.039689      -0.005749       0.008540       0.007929      -0.070405      -0.036275      -0.015375       0.051650             11.778976      10.623957      -5.887699      -0.328584      10.657834      -0.050394      14.055138          -0.002805
           35              C       5.669783       6.681097       5.560010       0.098329      35.651148 0.38600971E+03  0.88043133E+04                                 9.535542                            6.663814       0.001355       2.021170                    0.999517      26.098039      73.764451       0.622487       0.431399      -1.055434       0.038110      -0.046161      -0.019118       0.062839       0.037338      -0.007463       0.004752       0.016271      -0.044841      -0.034376      -0.011445       0.045821             11.602910      10.012821      -5.386824       0.107602      10.140939      -0.174177      14.654970          -0.001348
           36              C       6.452400       5.850169       3.592931       0.082463      25.721657 0.31159601E+03  0.67483412E+04                                 7.647399                            5.942194       0.321272       2.143449                    0.999454      25.041432      69.363843       0.665531       0.424945      -1.057567       0.008309       0.003894       0.041088       0.042100       0.043345      -0.007891       0.015705       0.003000      -0.063000      -0.044825      -0.009426       0.054251              8.507469       7.529357      -3.436270       0.127070       7.701928      -0.256448      10.291122          -0.001774
           37              C       5.617222       6.738664       2.885384       0.067400      26.215691 0.31761410E+03  0.68945341E+04                                 7.692413                            5.961882       0.440827       2.177290                    0.999757      25.106850      69.063455       0.672361       0.419661      -1.063515      -0.025837       0.027182       0.017905       0.041557       0.038279      -0.008241       0.015682       0.014799      -0.033540      -0.042917      -0.001912       0.044830              8.594075       7.591734      -3.574465       0.212225       7.818472      -0.176988      10.372019          -0.004966
           38              C       2.400337      10.073239       5.572556       0.083972      27.497629 0.34362599E+03  0.76761104E+04                                 8.190499                            6.374188      -0.125792       1.990182                    0.998411      26.201205      75.292726       0.618381       0.443399      -1.039599       0.029420      -0.022698      -0.028894       0.047070       0.030290      -0.001599       0.003161       0.028501      -0.142628      -0.047869      -0.009378       0.057247              9.145560       7.502797      -3.183771       0.025827       8.567242      -0.013829      11.366640          -0.002318
           39              C       3.974960       8.446140       5.577574       0.104771      36.235528 0.39154034E+03  0.90058849E+04                                 9.770425                            6.791762      -0.274263       1.930856                    0.999158      26.636346      76.811465       0.602749       0.441794      -1.044089      -0.040626       0.022760      -0.040702       0.061848       0.029324       0.000113       0.009372      -0.020505      -0.091894      -0.033025      -0.014124       0.047149             11.955004      10.471127      -5.516670      -0.555642      10.632109       0.204126      14.761777          -0.000749
           40              C       4.863467      10.507711       2.840222       0.017578      43.211281 0.56497571E+03  0.14079947E+05                                10.584214                            8.083660       0.451168       2.072478                    0.999733      30.694671      88.739920       0.566653       0.433728      -1.061036       0.000504       0.066277      -0.001732       0.066301      -0.131649       0.012118       0.014272      -0.030514       0.281802      -0.180749       0.084910       0.095839             11.997978      14.377255       7.705619      -0.257687      14.395982      -0.534389       7.220697          -0.008619
           41              C       2.090506      10.442540       2.418705       0.078998      40.789889 0.51507575E+03  0.12554874E+05                                10.250116                            7.764886       0.442369       2.090755                    0.999978      29.363442      84.214381       0.572446       0.438965      -1.056859      -0.017485       0.032240      -0.043105       0.056597       0.147987      -0.001993       0.004619      -0.055196       0.299268      -0.200483       0.097924       0.102559             11.734328      14.561793      -6.864286       2.558067      12.647357      -2.322619       7.993834          -0.009824
           42              C       2.557204       2.021382      24.232212       0.068833      42.886578 0.51315687E+03  0.12507520E+05                                10.639136                            7.770652       0.429003       2.085371                    0.999947      29.515428      84.893784       0.569494       0.441262      -1.054547       0.036437       0.003455       0.045852       0.058669       0.019973       0.084326      -0.027373      -0.023751      -0.480781      -0.191678       0.085489       0.106190             12.734293       7.540097      -0.000128      -2.983702       6.865477      -0.059325      23.797303          -0.008555
           43              C       1.988462       7.705365       2.514048      -0.065055      43.178995 0.61932780E+03  0.15866569E+05                                10.750870                            8.601468       0.306026       2.021353                    0.999794      32.294129      96.110006       0.533688       0.447977      -1.047616      -0.008090       0.007239      -0.015001       0.018517      -0.113541      -0.047263      -0.040600      -0.053109       0.265277      -0.175506       0.072211       0.103295             11.835519      15.182696       6.871822       1.507005      12.567470       0.920831       7.756390          -0.004408
           44              C      -0.098809       3.618068       4.849955       0.074903      41.421560 0.51615757E+03  0.12617524E+05                                10.448816                            7.840571       0.353778       2.063898                    0.999886      29.600897      85.674256       0.561009       0.446626      -1.049823       0.015348      -0.028848      -0.023761       0.040403       0.077984       0.087114      -0.106838       0.008350      -0.216016      -0.195518       0.079864       0.115654             12.044367      10.027084      -3.930753      -4.774769      12.427213       6.042220      13.678804          -0.012487
           45              C       4.845080       7.556558       7.680141       0.100918      35.844378 0.38616994E+03  0.88185850E+04                                 9.616848                            6.689360      -0.016539       2.017715                    0.999513      26.128207      74.160422       0.617254       0.434532      -1.052366      -0.015973       0.000961       0.060182       0.062273       0.039690       0.005748      -0.008539       0.007930      -0.070405      -0.036275      -0.015376       0.051650             11.778976      10.623957      -5.887699       0.328581      10.657834       0.050398      14.055136          -0.002802
           46              C       5.669783       6.681097       6.985140       0.098333      35.651020 0.38600814E+03  0.88042682E+04                                 9.535520                            6.663801       0.001360       2.021172                    0.999517      26.097975      73.764222       0.622487       0.431399      -1.055434       0.038110      -0.046160       0.019117       0.062838       0.037338       0.007463      -0.004752       0.016271      -0.044845      -0.034376      -0.011446       0.045822             11.602882      10.012796      -5.386808      -0.107608      10.140914       0.174183      14.654935          -0.001345
           47              C       6.452400       5.850169       8.952219       0.082466      25.721473 0.31159328E+03  0.67482652E+04                                 7.647354                            5.942161       0.321288       2.143455                    0.999454      25.041315      69.363355       0.665534       0.424944      -1.057568       0.008309       0.003894      -0.041088       0.042100       0.043346       0.007891      -0.015705       0.003001      -0.063002      -0.044826      -0.009427       0.054253              8.507418       7.529317      -3.436252      -0.127066       7.701888       0.256442      10.291050          -0.001757
           48              C       5.617222       6.738664       9.659765       0.067398      26.215705 0.31761425E+03  0.68945384E+04                                 7.692419                            5.961886       0.440821       2.177288                    0.999757      25.106845      69.063452       0.672361       0.419661      -1.063514      -0.025837       0.027182      -0.017905       0.041557       0.038280       0.008241      -0.015682       0.014799      -0.033542      -0.042918      -0.001913       0.044831              8.594080       7.591744      -3.574472      -0.212224       7.818483       0.176987      10.372015          -0.004951
           49              C       2.400337      10.073239       6.972594       0.083972      27.497646 0.34362629E+03  0.76761180E+04                                 8.190495                            6.374185      -0.125799       1.990179                    0.998411      26.201235      75.292797       0.618382       0.443398      -1.039600       0.029420      -0.022698       0.028894       0.047070       0.030288       0.001599      -0.003161       0.028502      -0.142624      -0.047868      -0.009377       0.057245              9.145555       7.502795      -3.183771      -0.025827       8.567239       0.013829      11.366630          -0.002315
           50              C       3.974960       8.446140       6.967576       0.104775      36.235486 0.39153989E+03  0.90058719E+04                                 9.770415                            6.791756      -0.274268       1.930855                    0.999158      26.636342      76.811439       0.602750       0.441794      -1.044089      -0.040626       0.022760       0.040702       0.061848       0.029323      -0.000113      -0.009372      -0.020505      -0.091893      -0.033025      -0.014122       0.047147             11.954989      10.471116      -5.516663       0.555633      10.632097      -0.204117      14.761755          -0.000747
           51              C       4.863467      10.507711       9.704928       0.017574      43.211879 0.56498455E+03  0.14080221E+05                                10.584301                            8.083718       0.451206       2.072485                    0.999733      30.694936      88.740831       0.566652       0.433728      -1.061036       0.000504       0.066279       0.001732       0.066303      -0.131657      -0.012123      -0.014269      -0.030509       0.281821      -0.180760       0.084917       0.095842             11.998083      14.377391       7.705704       0.257687      14.396110       0.534392       7.220749          -0.008603
           52              C       2.090506      10.442540      10.126445       0.078998      40.790189 0.51507987E+03  0.12555001E+05                                10.250171                            7.764922       0.442382       2.090756                    0.999978      29.363563      84.214847       0.572444       0.438966      -1.056859      -0.017480       0.032238       0.043108       0.056596       0.147988       0.001995      -0.004622      -0.055194       0.299269      -0.200484       0.097924       0.102560             11.734397      14.561884      -6.864338      -2.558087      12.647433       2.322637       7.993873          -0.009807
           53              C       2.557204       2.021382      13.403238       0.068833      42.886821 0.51316008E+03  0.12507619E+05                                10.639179                            7.770679       0.429005       2.085370                    0.999947      29.515535      84.894211       0.569492       0.441262      -1.054546       0.036440       0.003453      -0.045852       0.058670       0.019972      -0.084324       0.027373      -0.023751      -0.480789      -0.191680       0.085489       0.106190             12.734346       7.540127      -0.000129       2.983719       6.865503       0.059324      23.797407          -0.008543
           54              C       1.988462       7.705365      10.031102      -0.065057      43.179769 0.61934097E+03  0.15866988E+05                                10.750980                            8.601549       0.306056       2.021358                    0.999794      32.294505      96.111310       0.533687       0.447976      -1.047617      -0.008085       0.007242       0.014999       0.018514      -0.113547       0.047261       0.040608      -0.053110       0.265281      -0.175513       0.072214       0.103299             11.835645      15.182862       6.871913      -1.507019      12.567611      -0.920839       7.756462          -0.004390
           55              C      -0.098809       3.618068       7.695195       0.074901      41.421761 0.51616025E+03  0.12617603E+05                                10.448828                            7.840576       0.353817       2.063908                    0.999886      29.601027      85.674613       0.561011       0.446625      -1.049824       0.015349      -0.028849       0.023761       0.040404       0.077982      -0.087116       0.106841       0.008350      -0.216016      -0.195521       0.079868       0.115653             12.044384      10.027098      -3.930761       4.774779      12.427234      -6.042234      13.678822          -0.012487
           56              C       1.615188       3.305248      20.225291       0.100918      35.844423 0.38617062E+03  0.88186034E+04                                 9.616850                            6.689362      -0.016539       2.017715                    0.999513      26.128233      74.160484       0.617254       0.434532      -1.052367       0.015973      -0.000960       0.060183       0.062274       0.039689      -0.005750       0.008540       0.007929      -0.070404      -0.036276      -0.015374       0.051650             11.778978      10.623950      -5.887692      -0.328587      10.657828      -0.050392      14.055157          -0.002805
           57              C       0.790485       4.180709      19.530290       0.098328      35.651155 0.38600981E+03  0.88043157E+04                                 9.535543                            6.663814       0.001360       2.021171                    0.999517      26.098037      73.764433       0.622487       0.431399      -1.055434      -0.038110       0.046161       0.019118       0.062839       0.037338      -0.007463       0.004752       0.016271      -0.044841      -0.034377      -0.011445       0.045822             11.602911      10.012813      -5.386817       0.107601      10.140932      -0.174175      14.654988          -0.001349
           58              C       0.007868       5.011637      21.497369       0.082460      25.721704 0.31159656E+03  0.67483568E+04                                 7.647411                            5.942201       0.321275       2.143449                    0.999454      25.041457      69.363949       0.665530       0.424946      -1.057567      -0.008309      -0.003893      -0.041089       0.042101       0.043346      -0.007891       0.015706       0.003001      -0.063005      -0.044827      -0.009426       0.054254              8.507484       7.529368      -3.436278       0.127069       7.701941      -0.256446      10.291143          -0.001775
           59              C       0.843046       4.123142      22.204915       0.067399      26.215726 0.31761447E+03  0.68945433E+04                                 7.692413                            5.961879       0.440831       2.177291                    0.999757      25.106875      69.063499       0.672363       0.419660      -1.063515       0.025839      -0.027182      -0.017906       0.041559       0.038278      -0.008241       0.015682       0.014799      -0.033536      -0.042917      -0.001911       0.044827              8.594075       7.591733      -3.574466       0.212223       7.818473      -0.176986      10.372021          -0.004967
           60              C       4.059931       0.788567      19.517744       0.083971      27.497581 0.34362540E+03  0.76760911E+04                                 8.190480                            6.374176      -0.125781       1.990185                    0.998411      26.201173      75.292522       0.618382       0.443398      -1.039600      -0.029421       0.022698       0.028895       0.047071       0.030289      -0.001599       0.003161       0.028500      -0.142627      -0.047869      -0.009377       0.057246              9.145536       7.502781      -3.183764       0.025824       8.567219      -0.013826      11.366608          -0.002321
           61              C       2.485308       2.415666      19.512726       0.104774      36.235506 0.39154020E+03  0.90058796E+04                                 9.770416                            6.791757      -0.274260       1.930857                    0.999158      26.636337      76.811398       0.602750       0.441793      -1.044090       0.040628      -0.022760       0.040702       0.061849       0.029323       0.000113       0.009372      -0.020505      -0.091897      -0.033026      -0.014123       0.047149             11.954991      10.471113      -5.516661      -0.555637      10.632094       0.204122      14.761767          -0.000750
           62              C       1.596801       0.354095      22.250078       0.017583      43.210637 0.56496619E+03  0.14079652E+05                                10.584127                            8.083603       0.451142       2.072474                    0.999733      30.694371      88.738902       0.566654       0.433729      -1.061035      -0.000502      -0.066275       0.001731       0.066299      -0.131644       0.012115       0.014273      -0.030516       0.281786      -0.180741       0.084906       0.095835             11.997871      14.377114       7.705533      -0.257687      14.395854      -0.534388       7.220644          -0.008618
           63              C       4.369762       0.419266      22.671595       0.078995      40.789549 0.51507105E+03  0.12554729E+05                                10.250061                            7.764850       0.442362       2.090755                    0.999978      29.363286      84.213791       0.572447       0.438965      -1.056860       0.017487      -0.032243       0.043101       0.056596       0.147987      -0.001991       0.004617      -0.055196       0.299264      -0.200483       0.097924       0.102559             11.734259      14.561701      -6.864238       2.558050      12.647281      -2.322605       7.993794          -0.009824
           64              C       3.903064       8.840424       0.858088       0.068833      42.886865 0.51316076E+03  0.12507638E+05                                10.639176                            7.770678       0.429016       2.085373                    0.999947      29.515559      84.894231       0.569493       0.441261      -1.054547      -0.036441      -0.003453      -0.045850       0.058669       0.019971       0.084325      -0.027372      -0.023749      -0.480785      -0.191678       0.085489       0.106189             12.734342       7.540126      -0.000128      -2.983721       6.865501      -0.059322      23.797398          -0.008557
           65              C       4.471806       3.156441      22.576252      -0.065052      43.178258 0.61931534E+03  0.15866170E+05                                10.750765                            8.601392       0.306010       2.021353                    0.999794      32.293748      96.108628       0.533690       0.447978      -1.047615       0.008092      -0.007237       0.014998       0.018515      -0.113540      -0.047265      -0.040595      -0.053107       0.265267      -0.175502       0.072212       0.103290             11.835396      15.182536       6.871735       1.506993      12.567331       0.920825       7.756321          -0.004406
           66              C       6.559077       7.243738      20.240345       0.074898      41.421388 0.51615533E+03  0.12617451E+05                                10.448770                            7.840542       0.353787       2.063902                    0.999886      29.600842      85.673936       0.561012       0.446625      -1.049824      -0.015352       0.028851       0.023765       0.040408       0.077986       0.087117      -0.106839       0.008351      -0.216021      -0.195522       0.079866       0.115656             12.044310      10.027037      -3.930731      -4.774742      12.427150       6.042185      13.678744          -0.012489
           67              C       6.146003       4.758557      18.817725      -0.068462      45.969981 0.59947609E+03  0.15212130E+05                                11.118173                            8.401083       0.262490       2.006696                    0.999920      31.984039      94.302474       0.546711       0.441499      -1.052908      -0.027942       0.004270       0.000000       0.028267      -0.114319      -0.000000      -0.000001       0.063489       0.307590      -0.169910       0.067380       0.102530             12.983149      16.702611       8.668843      -0.000001      15.488029      -0.000002       6.758807          -0.011401
           68              C       0.177874       7.692331      18.817725      -0.075766      46.829771 0.63633018E+03  0.16365236E+05                                11.218047                            8.627132       0.306341       2.014831                    0.999892      32.429654      95.785511       0.542981       0.438613      -1.056231      -0.014663       0.032593       0.000000       0.035739      -0.127410       0.000000      -0.000000       0.027846       0.288442      -0.176242       0.080095       0.096147             12.878513      12.430975       7.435262       0.000002      19.389807       0.000002       6.814756          -0.015188
           69              C       0.314265       6.103249       6.272575      -0.068469      45.971125 0.59949295E+03  0.15212665E+05                                11.118338                            8.401191       0.262517       2.006698                    0.999920      31.984546      94.304298       0.546709       0.441498      -1.052909       0.027941      -0.004270      -0.000001       0.028266      -0.114327      -0.000004       0.000003       0.063492       0.307609      -0.169921       0.067384       0.102536             12.983360      16.702892       8.669014       0.000000      15.488293      -0.000001       6.758894          -0.011398
           70              C       6.282394       3.169475       6.272575      -0.075772      46.830970 0.63634876E+03  0.16365836E+05                                11.218224                            8.627252       0.306363       2.014831                    0.999892      32.430183      95.787476       0.542978       0.438613      -1.056231       0.014665      -0.032592      -0.000000       0.035739      -0.127418      -0.000004       0.000004       0.027850       0.288459      -0.176253       0.080100       0.096153             12.878733      12.431185       7.435413       0.000001      19.390164      -0.000000       6.814850          -0.015186
           71              N       1.639972       3.247680      16.047756      -0.125310      38.019641 0.48984722E+03  0.11668055E+05                                 9.528191                            7.231365      -0.034097       2.016821                    0.999247      26.909546      73.725670       0.642328       0.400324      -1.092881      -0.037455       0.053531       0.038976       0.076076       0.007887       0.024303      -0.025176       0.006427       0.033350      -0.038462       0.002492       0.035970             11.053260       9.307708      -4.314901       0.668914       9.772303      -0.335664      14.079770          -0.005061
           72              N      -0.029251       5.061602      17.450304      -0.118266      37.226827 0.47895425E+03  0.11355602E+05                                 9.440191                            7.180720      -0.027759       2.026368                    0.999344      26.664551      73.115206       0.639907       0.403713      -1.089525       0.037065      -0.048942      -0.036749       0.071552       0.016008       0.022094      -0.020306       0.012449       0.048599      -0.040578       0.007741       0.032836             10.980427       9.433458      -4.300197       0.703088       9.773027      -0.575590      13.734796          -0.008655
           73              N       3.268511       1.598858      17.410159      -0.114260      38.303907 0.48802575E+03  0.11676210E+05                                 9.733582                            7.315120      -0.254340       1.952591                    0.999358      27.133872      75.819697       0.622609       0.411179      -1.079797       0.002337      -0.002410       0.068188       0.068270      -0.010612      -0.000246      -0.008859      -0.011481      -0.110394      -0.038122       0.006824       0.031298             11.442897      10.218738      -4.934488       0.101507      11.024402       0.498557      13.085549          -0.002454
           74              N      -1.427342      10.361077      15.355264      -0.459603      44.896945 0.62182205E+03  0.15614434E+05                                10.212312                            7.985144       0.560660       2.138557                    0.999735      31.531189      86.732706       0.634330       0.384530      -1.111532       0.107813       0.005415       0.033006       0.112883      -0.105702       0.005509      -0.021684       0.011738       0.206879      -0.141032       0.051623       0.089409             11.493536      14.243413       7.159262       0.741603      13.471970       0.313825       6.765224           0.033610
           75              N       2.998437      10.489246      14.835894      -0.479508      45.233831 0.60892385E+03  0.15186490E+05                                10.218939                            7.854182       0.736460       2.197779                    0.999837      31.269411      85.275802       0.646460       0.379901      -1.116676      -0.091143       0.028651      -0.061124       0.113420       0.098239       0.016191      -0.001716      -0.019527       0.224052      -0.136884       0.056544       0.080340             11.728980      15.151485      -6.997671      -2.452457      11.999373       2.292813       8.036082           0.019114
           76              N       4.173731       8.730720      12.796053      -0.469614      45.769726 0.58772660E+03  0.14562655E+05                                10.378368                            7.760820       0.609192       2.158370                    0.999827      31.223259      85.525178       0.643235       0.384301      -1.110859      -0.087189      -0.000486      -0.063873       0.108083       0.009871      -0.047522       0.029270      -0.001105      -0.401177      -0.148808       0.070298       0.078510             12.381916       7.519464      -0.051509       3.212413       6.913541       0.946081      22.712741           0.020480
           77              N       5.332144       3.882009      14.805786      -0.355511      38.575876 0.59970867E+03  0.14988128E+05                                 9.315777                            7.937572       0.348939       2.054089                    0.999871      31.785142      88.465892       0.622061       0.393973      -1.100043      -0.092756      -0.075182       0.023134       0.121619      -0.138875       0.068963       0.052355      -0.051657       0.337991      -0.220078       0.084657       0.135421              9.924565      12.607300       4.927671      -0.870911      10.116090      -0.787192       7.050304           0.061913
           78              N       6.056039       7.819414      16.539526      -0.471249      46.187426 0.60308380E+03  0.15040407E+05                                10.446273                            7.877533       0.615822       2.162128                    0.999751      31.291170      86.000042       0.636488       0.385864      -1.109691       0.050930      -0.042408       0.056421       0.087038       0.069163      -0.063496       0.071698       0.011645      -0.167653      -0.144709       0.047323       0.097386             12.181279       9.813893      -3.832578       4.689542      12.998551      -6.603631      13.731394           0.022363
           79              N       4.820296       7.614126       3.502606      -0.125312      38.019769 0.48984928E+03  0.11668117E+05                                 9.528214                            7.231382      -0.034097       2.016820                    0.999247      26.909604      73.725888       0.642327       0.400324      -1.092881       0.037454      -0.053529       0.038974       0.076074       0.007886      -0.024303       0.025175       0.006427       0.033352      -0.038460       0.002490       0.035970             11.053288       9.307736      -4.314915      -0.668907       9.772330       0.335655      14.079798          -0.005067
           80              N       6.489519       5.800204       4.905154      -0.118265      37.227008 0.47895697E+03  0.11355683E+05                                 9.440218                            7.180739      -0.027724       2.026376                    0.999344      26.664640      73.115511       0.639906       0.403713      -1.089525      -0.037064       0.048942      -0.036748       0.071551       0.016009      -0.022094       0.020307       0.012448       0.048598      -0.040578       0.007742       0.032836             10.980462       9.433494      -4.300219      -0.703081       9.773065       0.575581      13.734826          -0.008657
           81              N       3.191757       9.262948       4.865009      -0.114259      38.303929 0.48802618E+03  0.11676222E+05                                 9.733581                            7.315119      -0.254332       1.952593                    0.999358      27.133887      75.819723       0.622610       0.411179      -1.079797      -0.002337       0.002409       0.068185       0.068268      -0.010613       0.000247       0.008860      -0.011480      -0.110391      -0.038121       0.006823       0.031298             11.442896      10.218734      -4.934483      -0.101511      11.024401      -0.498552      13.085552          -0.002454
           82              N       7.887610       0.500729       2.810114      -0.459605      44.897157 0.62182542E+03  0.15614538E+05                                10.212333                            7.985158       0.560658       2.138555                    0.999735      31.531305      86.733057       0.634331       0.384530      -1.111533      -0.107813      -0.005418       0.033004       0.112882      -0.105700      -0.005509       0.021683       0.011740       0.206875      -0.141030       0.051622       0.089407             11.493562      14.243450       7.159282      -0.741607      13.471999      -0.313827       6.765238           0.033595
           83              N       3.461831       0.372560       2.290744      -0.479507      45.233873 0.60892442E+03  0.15186508E+05                                10.218944                            7.854185       0.736460       2.197779                    0.999837      31.269428      85.275862       0.646460       0.379901      -1.116676       0.091142      -0.028652      -0.061127       0.113421       0.098237      -0.016192       0.001714      -0.019525       0.224059      -0.136883       0.056540       0.080343             11.728986      15.151493      -6.997674       2.452460      11.999379      -2.292814       8.036086           0.019094
           84              N       2.286537       2.131086       0.250903      -0.469617      45.769538 0.58772434E+03  0.14562586E+05                                10.378356                            7.760814       0.609198       2.158371                    0.999827      31.223156      85.524885       0.643234       0.384302      -1.110859       0.087189       0.000487      -0.063876       0.108085       0.009877       0.047525      -0.029270      -0.001100      -0.401198      -0.148816       0.070295       0.078520             12.381902       7.519454      -0.051508      -3.212402       6.913536      -0.946085      22.712716           0.020457
           85              N       1.128124       6.979797       2.260636      -0.355514      38.576162 0.59971417E+03  0.14988299E+05                                 9.315812                            7.937600       0.348932       2.054085                    0.999871      31.785323      88.466480       0.622061       0.393972      -1.100044       0.092755       0.075182       0.023131       0.121618      -0.138871      -0.068962      -0.052355      -0.051656       0.337982      -0.220073       0.084655       0.135418              9.924603      12.607349       4.927693       0.870914      10.116128       0.787195       7.050331           0.061879
           86              N       0.404229       3.042392       3.994376      -0.471237      46.186913 0.60307596E+03  0.15040159E+05                                10.446184                            7.877473       0.615825       2.162132                    0.999751      31.290994      85.999335       0.636491       0.385863      -1.109692      -0.050929       0.042408       0.056420       0.087037       0.069158       0.063495      -0.071699       0.011646      -0.167642      -0.144706       0.047326       0.097380             12.181168       9.813807      -3.832533      -4.689491      12.998429       6.603557      13.731268           0.022369
           87              N       4.820296       7.614126       9.042544      -0.125312      38.019893 0.48985108E+03  0.11668169E+05                                 9.528229                            7.231392      -0.034076       2.016825                    0.999247      26.909666      73.726066       0.642327       0.400323      -1.092881       0.037452      -0.053528      -0.038974       0.076072       0.007887       0.024303      -0.025175       0.006430       0.033343      -0.038461       0.002493       0.035969             11.053307       9.307756      -4.314929       0.668903       9.772352      -0.335650      14.079812          -0.005056
           88              N       6.489519       5.800204       7.639996      -0.118265      37.226875 0.47895515E+03  0.11355631E+05                                 9.440208                            7.180734      -0.027763       2.026366                    0.999344      26.664568      73.115309       0.639905       0.403714      -1.089525      -0.037062       0.048940       0.036746       0.071547       0.016007       0.022093      -0.020305       0.012448       0.048597      -0.040575       0.007741       0.032834             10.980447       9.433485      -4.300214       0.703081       9.773055      -0.575581      13.734802          -0.008655
           89              N       3.191757       9.262948       7.680141      -0.114264      38.304421 0.48803341E+03  0.11676438E+05                                 9.733655                            7.315169      -0.254292       1.952601                    0.999358      27.134113      75.820495       0.622608       0.411179      -1.079797      -0.002336       0.002409      -0.068185       0.068268      -0.010612      -0.000246      -0.008861      -0.011481      -0.110395      -0.038122       0.006824       0.031298             11.442989      10.218807      -4.934521       0.101510      11.024482       0.498562      13.085678          -0.002448
           90              N       7.887610       0.500729       9.735036      -0.459601      44.897120 0.62182423E+03  0.15614498E+05                                10.212310                            7.985138       0.560657       2.138557                    0.999734      31.531324      86.733020       0.634333       0.384528      -1.111534      -0.107812      -0.005420      -0.033004       0.112881      -0.105695       0.005502      -0.021676       0.011741       0.206867      -0.141023       0.051629       0.089395             11.493538      14.243417       7.159266       0.741602      13.471973       0.313824       6.765223           0.033611
           91              N       3.461831       0.372560      10.254406      -0.479507      45.233955 0.60892545E+03  0.15186537E+05                                10.218938                            7.854178       0.736464       2.197780                    0.999837      31.269498      85.275996       0.646462       0.379899      -1.116677       0.091140      -0.028651       0.061126       0.113419       0.098232       0.016192      -0.001715      -0.019524       0.224058      -0.136879       0.056537       0.080342             11.728980      15.151485      -6.997672      -2.452458      11.999374       2.292814       8.036081           0.019115
           92              N       2.286537       2.131086      12.294247      -0.469620      45.769935 0.58773019E+03  0.14562769E+05                                10.378414                            7.760852       0.609189       2.158367                    0.999827      31.223311      85.525447       0.643233       0.384302      -1.110859       0.087190       0.000487       0.063876       0.108086       0.009878      -0.047524       0.029270      -0.001102      -0.401194      -0.148814       0.070295       0.078519             12.381974       7.519495      -0.051509       3.212427       6.913571       0.946092      22.712857           0.020479
           93              N       1.128124       6.979797      10.284514      -0.355514      38.576164 0.59971370E+03  0.14988274E+05                                 9.315761                            7.937557       0.348959       2.054094                    0.999871      31.785503      88.466751       0.622067       0.393968      -1.100047       0.092745       0.075174      -0.023132       0.121606      -0.138860       0.068948       0.052363      -0.051658       0.337946      -0.220056       0.084653       0.135403              9.924549      12.607276       4.927661      -0.870908      10.116076      -0.787190       7.050294           0.061912
           94              N       0.404229       3.042392       8.550774      -0.471247      46.187630 0.60308669E+03  0.15040497E+05                                10.446296                            7.877548       0.615814       2.162125                    0.999751      31.291264      86.000346       0.636488       0.385863      -1.109692      -0.050929       0.042408      -0.056421       0.087038       0.069153      -0.063497       0.071701       0.011643      -0.167633      -0.144705       0.047332       0.097373             12.181308       9.813914      -3.832587       4.689554      12.998585      -6.603651      13.731426           0.022364
           95              N       1.639972       3.247680      21.587694      -0.125312      38.019653 0.48984738E+03  0.11668061E+05                                 9.528198                            7.231370      -0.034106       2.016818                    0.999247      26.909550      73.725716       0.642328       0.400324      -1.092880      -0.037456       0.053532      -0.038975       0.076077       0.007888      -0.024303       0.025174       0.006426       0.033355      -0.038461       0.002491       0.035969             11.053268       9.307716      -4.314905      -0.668911       9.772311       0.335661      14.079778          -0.005064
           96              N      -0.029251       5.061602      20.185146      -0.118262      37.226654 0.47895159E+03  0.11355523E+05                                 9.440161                            7.180699      -0.027752       2.026371                    0.999344      26.664477      73.114937       0.639908       0.403713      -1.089525       0.037066      -0.048942       0.036749       0.071552       0.016009      -0.022094       0.020306       0.012448       0.048600      -0.040577       0.007742       0.032836             10.980390       9.433422      -4.300175      -0.703085       9.772989       0.575587      13.734759          -0.008659
           97              N       3.268511       1.598858      20.225291      -0.114259      38.303775 0.48802389E+03  0.11676153E+05                                 9.733558                            7.315105      -0.254346       1.952591                    0.999358      27.133810      75.819460       0.622610       0.411179      -1.079797       0.002339      -0.002410      -0.068188       0.068271      -0.010612       0.000248       0.008858      -0.011481      -0.110394      -0.038121       0.006824       0.031297             11.442866      10.218711      -4.934471      -0.101509      11.024372      -0.498551      13.085515          -0.002451
           98              N      -1.427342      10.361077      22.280186      -0.459609      44.897031 0.62182398E+03  0.15614495E+05                                10.212327                            7.985157       0.560660       2.138556                    0.999735      31.531229      86.732852       0.634329       0.384530      -1.111532       0.107814       0.005416      -0.033005       0.112883      -0.105705      -0.005512       0.021686       0.011739       0.206875      -0.141034       0.051620       0.089414             11.493551      14.243430       7.159270      -0.741608      13.471987      -0.313830       6.765236           0.033593
           99              N       2.998437      10.489246      22.799556      -0.479506      45.233467 0.60891834E+03  0.15186319E+05                                10.218894                            7.854152       0.736462       2.197782                    0.999837      31.269253      85.275279       0.646460       0.379901      -1.116675      -0.091144       0.028651       0.061124       0.113421       0.098241      -0.016192       0.001716      -0.019528       0.224053      -0.136887       0.056545       0.080341             11.728922      15.151401      -6.997626       2.452444      11.999314      -2.292801       8.036050           0.019099
          100              N       4.173731       8.730720      24.839397      -0.469616      45.769621 0.58772537E+03  0.14562618E+05                                10.378363                            7.760818       0.609196       2.158370                    0.999827      31.223201      85.525020       0.643234       0.384301      -1.110859      -0.087190      -0.000488       0.063875       0.108085       0.009875       0.047524      -0.029270      -0.001098      -0.401190      -0.148813       0.070295       0.078518             12.381910       7.519460      -0.051508      -3.212409       6.913538      -0.946082      22.712732           0.020452
          101              N       5.332144       3.882009      22.829664      -0.355514      38.575777 0.59970692E+03  0.14988074E+05                                 9.315769                            7.937566       0.348935       2.054088                    0.999871      31.785062      88.465654       0.622060       0.393973      -1.100043      -0.092758      -0.075184      -0.023134       0.121622      -0.138878      -0.068968      -0.052349      -0.051655       0.337986      -0.220081       0.084660       0.135421              9.924556      12.607288       4.927664       0.870912      10.116077       0.787193       7.050301           0.061877
          102              N       6.056039       7.819414      21.095924      -0.471233      46.186620 0.60307157E+03  0.15040022E+05                                10.446149                            7.877450       0.615821       2.162132                    0.999751      31.290870      85.998921       0.636492       0.385864      -1.109692       0.050929      -0.042409      -0.056422       0.087039       0.069163       0.063495      -0.071697       0.011649      -0.167652      -0.144707       0.047322       0.097386             12.181123       9.813772      -3.832516      -4.689471      12.998374       6.603528      13.731224           0.022369
          103              N       5.393530       3.887440      18.817725      -0.332834      41.076711 0.59057476E+03  0.14682011E+05                                 9.776536                            7.923294       0.588321       2.154730                    0.999690      30.607996      84.563009       0.618056       0.398628      -1.098410       0.048109       0.084025       0.000001       0.096822      -0.109452      -0.000002       0.000002       0.048762       0.412635      -0.180907       0.043362       0.137545             11.058803      14.562869       7.219035      -0.000000      12.328148      -0.000000       6.285393           0.084596
          104              N       0.933882       8.597119      18.817725      -0.336780      39.891874 0.58159780E+03  0.14371624E+05                                 9.473197                            7.750562       0.577928       2.138101                    0.999893      30.828837      84.302059       0.639953       0.387324      -1.108797      -0.091211      -0.064659       0.000000       0.111804      -0.117986      -0.000002       0.000002       0.012225       0.352379      -0.176874       0.059414       0.117460             10.593841       9.413529       5.347094       0.000001      16.356893       0.000001       6.011100           0.090962
          105              N       1.066738       6.974366       6.272575      -0.332831      41.077054 0.59058018E+03  0.14682173E+05                                 9.776549                            7.923300       0.588331       2.154732                    0.999690      30.608246      84.563653       0.618059       0.398625      -1.098412      -0.048106      -0.084020      -0.000001       0.096818      -0.109443      -0.000010       0.000009       0.048758       0.412621      -0.180895       0.043355       0.137540             11.058824      14.562897       7.219054       0.000001      12.328175       0.000001       6.285402           0.084604
          106              N       5.526386       2.264687       6.272575      -0.336779      39.892382 0.58160642E+03  0.14371884E+05                                 9.473233                            7.750587       0.577934       2.138100                    0.999893      30.829195      84.303059       0.639956       0.387321      -1.108800       0.091207       0.064655      -0.000000       0.111799      -0.117975      -0.000012       0.000009       0.012223       0.352358      -0.176859       0.059407       0.117453             10.593887       9.413567       5.347122       0.000000      16.356974      -0.000000       6.011121           0.090968

******************************************************
Auxiliary information for the entire system
The total spin magnetic moment of the unit cell is   3.970759
The total net atomic charge of the unit cell is   -0.000002
Accuracy of reproducing the electrostatic potential in the unit cell:
  The inner radius (bohr) =    5.0000
  The outer radius (bohr) =   12.0000
  Valid grid points have density less than (e/(bohr^3)) =    0.0001
  The number of valid grid points were=        68776
  The rms potential error without charges in kcal/mol is=      8.46119
  The rms potential error with partial charges in kcal/mol is=      2.31056
  The RRMSE value at monopole order=      0.27308
  The rms potential error with partial charges and cloud penetration in kcal/mol is=      2.30904
  The RRMSE value at monopole order with cloud penetration is=      0.27290
  The rms potential error with partial charges and atomic dipoles in kcal/mol is=      0.73575
  The RRMSE value at dipole order=      0.08696
  The rms potential error with partial charges, atomic dipoles and cloud penetration in kcal/mol is=      0.71778
  The RRMSE value at dipole order with cloud penetration=      0.08483

******************************************************
The electron densities and ab initio electrostatic potential were computed in VASP using the PBE functional and
projector augmented wave method. See the main text of the journal article for a description of computational details.
The atomic charges, dipoles, and quadrupoles were computed with the DDEC6 method as described in
(a) T. A. Manz and N. Gabaldon Limas, RSC Adv. 6 (2016) 47771-47801 DOI: 10.1039/c6ra04656h
(b) N. Gabaldon Limas and T. A. Manz, RSC Adv. 8 (2018) 2678-2707 DOI: 10.1039/c7ra11829e.
For each atom in the material, the electron cloud parameters were fit to the spherically averaged atom-in-material
electron density using radial positions for which this density was between 10^-4 and 10^-2 electrons per cubic bohr.
The polarizabilities, dispersion coefficients, and quantum Drude oscillator (QDO) parameters were fit using the MCLF method.
The magnetic structure of the system was optimized in VASP from the default ferromagnetic initial guess using spin polarization.
The atomic spin moments (ASMs) were computed on this optimized magnetic structure using the DDEC6 partition as inputs
to the method of T. A. Manz and D. S. Sholl, J. Chem. Theory Comput. 7 (2011) 4146-4164 DOI: 10.1021/ct200539n.
The RMSE and RRMSE were computed using a uniform grid with Ewald summation.
