# Supplementary material for: A collection of forcefield precursors for metal–organic frameworks
Source: RSC Adv. 2019 Nov 13;9(63):36492–507. doi: 10.1039/c9ra07327b (PMC9075174; doi:10.1039/c9ra07327b)
Supplement: RA-009-C9RA07327B-s4487 [file RA-009-C9RA07327B-s4487.xyz]

   74
jmolscript: load "" {1 1 1} spacegroup "x,y,z" unitcell [{     12.390000     0.000000     0.000000 }, {     -4.014383    13.197983     0.000000 }, {     -0.944023    -6.571627    12.132248 }]
Eu     5.738663     3.436798     6.455812     1.383943
Eu     1.692931     3.189558     5.676436     1.383950
H      5.880696    -1.038706     6.132851     0.134229
H     -1.606390     9.779053     4.391874     0.094694
H      2.301698    -1.113303     4.365183     0.125907
H      5.871093     5.692027     3.979377     0.132694
H      6.892957     7.185356     2.506522     0.098627
H      2.955189     5.151971     1.231423     0.141627
H     -3.921556     6.887697     9.215656     0.135506
H      0.593061    -4.106848     9.523815     0.095429
H      7.370462     7.803762     5.468004     0.132553
H      1.550898     7.665062     5.999397     0.134229
H      9.037984    -3.152697     7.740374     0.094694
H      5.129896     7.739659     7.767065     0.125907
H      1.560501     0.934329     8.152871     0.132690
H      0.538637    -0.559000     9.625726     0.098627
H      4.476405     1.474385    10.900825     0.141628
H     11.353150    -0.261341     2.916592     0.135510
H      6.838533    10.733204     2.608433     0.095432
H      0.061132    -1.177406     6.664244     0.132552
C      4.023888     0.685773     5.327270     0.613932
C      4.071108    -0.828156     5.273888     0.029887
C      5.155658    -1.506698     5.785869    -0.172733
C      5.154825    -2.898444     5.777376     0.173060
C     -0.897769    10.258961     4.755841     0.085023
C      3.037835    -1.543382     4.735216    -0.145395
C      3.550595     4.361736     3.716108     0.600665
C      4.287529     5.274228     2.772219     0.018454
C      5.485813     5.878235     3.153171    -0.141077
C      6.097500     6.775650     2.254172     0.086844
C      4.442558     6.428282     0.675766     0.175489
C      3.749159     5.547214     1.508038    -0.169536
C      7.358895     5.693704     7.063395     0.564728
C      7.831634     7.094546     7.301187     0.035967
C     -4.052106     7.499849     8.526544    -0.152572
C      0.266367    -4.372017     8.695182     0.081503
C     -4.385046     9.375515     6.581745     0.166943
C      7.681948     8.047185     6.309982    -0.183294
C      3.407706     5.940583     6.804978     0.613930
C      3.360486     7.454512     6.858360     0.029887
C      2.275936     8.133054     6.346379    -0.172732
C      2.276769     9.524800     6.354872     0.173061
C      8.329363    -3.632605     7.376407     0.085023
C      4.393759     8.169738     7.397032    -0.145395
C      3.880999     2.264620     8.416140     0.600663
C      3.144065     1.352128     9.360029     0.018454
C      1.945781     0.748121     8.979077    -0.141076
C      1.334094    -0.149294     9.878076     0.086843
C      2.989036     0.198074    11.456482     0.175490
C      3.682435     1.079142    10.624210    -0.169536
C      0.072699     0.932652     5.068853     0.564723
C     -0.400040    -0.468190     4.831061     0.035970
C     11.483700    -0.873493     3.605704    -0.152573
C      7.165227    10.998373     3.437066     0.081504
C     11.816640    -2.749159     5.550503     0.166943
C     -0.250354    -1.420829     5.822266    -0.183293
N      0.116135     9.581055     5.256903    -0.253643
N      5.578002     7.065257     1.044587    -0.259911
N      0.126697    -3.433776     7.757359    -0.273307
N      7.315459    -2.954699     6.875345    -0.253645
N      1.853592    -0.438901    11.087661    -0.259907
N      7.304897    10.060132     4.374889    -0.273307
O      5.064856     1.247700     5.776163    -0.594109
O      2.970521     1.238615     4.966942    -0.525442
O      4.164931     3.961518     4.744922    -0.617454
O      2.375050     4.065554     3.473463    -0.529481
O      7.213013     4.901320     8.009710    -0.508766
O      7.069263     5.374282     5.879287    -0.581002
O      2.366738     5.378656     6.356085    -0.594115
O      4.461073     5.387741     7.165306    -0.525435
O      3.266663     2.664838     7.387326    -0.617452
O      5.056544     2.560802     8.658785    -0.529475
O      0.218581     1.725036     4.122538    -0.508758
O      0.362331     1.252074     6.252961    -0.580992

The following XYZ coordinates are in angstroms. Other properties are in atomic units.
The sperically averaged electron density of each atom fit to a function of the form exp(a - br)
eigen_1, eigen_2 and eigen_3 are the three eigenvalues of traceless quadrupole moment tensor
  atom number  atomic symbol              X              Y              Z     net charge C6 coefficient C8 coefficient C10 coefficient fluctuating dipole atomic polarizability isotropic forcefield polarizability              a              b squared Pearson coefficient          <r^3>          <r^4>         wp_QDO          m_QDO          q_QDO       dipole_x       dipole_y       dipole_z         dipole            Qxy            Qxz            Qyz     Q(x^2-y^2)  Q(3z^2 - R^2)        eigen_1        eigen_2        eigen_3 static polarizability      alpha(xx)      alpha(xy)      alpha(xz)      alpha(yy)      alpha(yz)      alpha(zz) atomic spin moment
            1             Eu       5.738663       3.436798       6.455812       1.383943     196.924040 0.49847899E+04  0.19506828E+06                                23.761015                           20.206408       0.548756       1.870054                    0.999024      92.293571     246.677589       0.509570       0.307159      -1.269491       0.004215      -0.016934      -0.015501       0.023341      -0.179279      -0.042778       0.015698       0.107729       0.000498      -0.188191      -0.008650       0.196841             28.895208      24.705550       8.754545      -0.025534      42.160068      -1.714360      19.820007           0.000612
            2             Eu       1.692931       3.189558       5.676436       1.383950     196.923676 0.49847785E+04  0.19506770E+06                                23.760973                           20.206374       0.548772       1.870058                    0.999024      92.293547     246.677374       0.509571       0.307158      -1.269491      -0.004205       0.016953       0.015509       0.023359      -0.179282      -0.042779       0.015698       0.107729       0.000495      -0.188194      -0.008651       0.196845             28.895156      24.705472       8.754494      -0.025562      42.159997      -1.714378      19.819999           0.000630
            3              H       5.880696      -1.038706       6.132851       0.134229       1.318736 0.10387710E+02  0.10846881E+03                                 1.945832                            1.853360      -1.602652       2.125586                    0.992577       3.756148      10.718307       0.473032       1.240026      -0.717109       0.024166       0.022538       0.011166       0.034881       0.011791      -0.003576       0.006917       0.000173       0.006683      -0.015972       0.004512       0.011460              1.967081       2.216076       0.136876       0.283215       2.096685       0.109036       1.588482           0.001633
            4              H      -1.606390       9.779053       4.391874       0.094694       1.356585 0.97389402E+01  0.99091360E+02                                 1.948828                            1.770667      -0.784740       2.505753                    0.999445       3.392640       9.255057       0.498641       1.207240      -0.729044      -0.033488      -0.024464      -0.017788       0.045126       0.004352       0.011728       0.002682      -0.008150      -0.031946      -0.017850       0.003791       0.014059              2.047335       2.586963       0.511218       0.402746       1.895866       0.250185       1.659177           0.001579
            5              H       2.301698      -1.113303       4.365183       0.125907       1.161518 0.85556575E+01  0.85503059E+02                                 1.829503                            1.713950      -1.249519       2.294579                    0.995633       3.569689      10.116970       0.475997       1.287579      -0.707115      -0.026598       0.019504      -0.016957       0.037086      -0.001823       0.010713      -0.002236      -0.002213      -0.005500      -0.011768       0.001091       0.010677              1.892603       2.351310      -0.371155       0.317472       1.792518      -0.145679       1.533982           0.000984
            6              H       5.871093       5.692027       3.979377       0.132694       1.008458 0.69205274E+01  0.66197869E+02                                 1.712215                            1.573306      -1.307772       2.264855                    0.995335       3.634643      10.386104       0.477400       1.341277      -0.693503       0.015588      -0.006465       0.032595       0.036705       0.003284       0.002370      -0.002427       0.007967       0.001157      -0.006726       0.001281       0.005446              1.804825       1.579354       0.020560       0.403986       1.440246      -0.180066       2.394874           0.000187
            7              H       6.892957       7.185356       2.506522       0.098627       1.403208 0.99168184E+01  0.10116679E+03                                 1.978714                            1.775494      -0.831682       2.484101                    0.999172       3.388922       9.199903       0.503666       1.192058      -0.732743       0.042239       0.018938       0.012583       0.047970       0.009890       0.006213      -0.011682       0.019672       0.002213      -0.021972       0.008166       0.013807              2.098315       2.561331       0.600653       0.431223       1.873829       0.234072       1.859786           0.000779
            8              H       2.955189       5.151971       1.231423       0.141627       1.307961 0.10149681E+02  0.10510373E+03                                 1.924306                            1.824498      -1.496871       2.182392                    0.993075       3.625517      10.217449       0.480922       1.229888      -0.720409      -0.031876      -0.019186      -0.004718       0.037502       0.006844      -0.001927       0.004196      -0.000188      -0.050490      -0.017870       0.002523       0.015347              1.954716       2.092848       0.340364       0.250361       1.730229      -0.050275       2.041072           0.001109
            9              H      -3.921556       6.887697       9.215656       0.135506       1.133056 0.80507812E+01  0.77509510E+02                                 1.667953                            1.565002      -0.916078       2.459400                    0.999013       3.108556       8.044345       0.557655       1.140836      -0.745135       0.006177      -0.026137       0.029979       0.040250      -0.000923       0.009140      -0.005160      -0.014158       0.037518      -0.016267      -0.000809       0.017076              1.708768       1.398454      -0.053203       0.164210       1.820161      -0.428928       1.907689          -0.000655
           10              H       0.593061      -4.106848       9.523815       0.095429       1.274939 0.87883255E+01  0.86357566E+02                                 1.801977                            1.629486      -0.769713       2.513822                    0.999633       3.221451       8.381707       0.550155       1.132991      -0.747522       0.015403       0.011795       0.040381       0.044799       0.003439       0.009111      -0.002384      -0.022059       0.032294      -0.019808       0.006057       0.013751              1.897914       1.603426       0.200861       0.467927       1.625868       0.351285       2.464448          -0.000491
           11              H       7.370462       7.803762       5.468004       0.132553       1.144645 0.86674354E+01  0.87517484E+02                                 1.848191                            1.751615      -1.471467       2.187780                    0.993755       3.796394      11.067421       0.456966       1.327449      -0.696807      -0.010018      -0.016174      -0.030594       0.036027       0.004542       0.001020       0.014402       0.007937       0.016864      -0.016851       0.000971       0.015881              1.896519       1.642382       0.194649       0.301480       1.846263       0.196202       2.200912          -0.001025
           12              H       1.550898       7.665062       5.999397       0.134229       1.318732 0.10387670E+02  0.10846827E+03                                 1.945827                            1.853355      -1.602653       2.125585                    0.992577       3.756142      10.718281       0.473032       1.240025      -0.717110      -0.024166      -0.022539      -0.011166       0.034881       0.011791      -0.003576       0.006918       0.000174       0.006684      -0.015972       0.004512       0.011460              1.967077       2.216070       0.136876       0.283214       2.096680       0.109036       1.588479           0.001634
           13              H       9.037984      -3.152697       7.740374       0.094694       1.356578 0.97388708E+01  0.99090349E+02                                 1.948809                            1.770651      -0.784743       2.505751                    0.999445       3.392634       9.254987       0.498648       1.207227      -0.729047       0.033489       0.024464       0.017788       0.045126       0.004352       0.011727       0.002682      -0.008149      -0.031945      -0.017849       0.003791       0.014059              2.047315       2.586934       0.511210       0.402740       1.895847       0.250182       1.659163           0.001576
           14              H       5.129896       7.739659       7.767065       0.125907       1.161513 0.85556040E+01  0.85502334E+02                                 1.829493                            1.713941      -1.249522       2.294579                    0.995633       3.569674      10.116895       0.476000       1.287574      -0.707116       0.026598      -0.019504       0.016957       0.037087      -0.001823       0.010713      -0.002236      -0.002214      -0.005500      -0.011768       0.001092       0.010677              1.892593       2.351296      -0.371152       0.317469       1.792508      -0.145678       1.533975           0.000981
           15              H       1.560501       0.934329       8.152871       0.132690       1.008468 0.69206140E+01  0.66198892E+02                                 1.712225                            1.573315      -1.307771       2.264853                    0.995335       3.634664      10.386173       0.477400       1.341275      -0.693504      -0.015588       0.006465      -0.032595       0.036704       0.003284       0.002370      -0.002427       0.007967       0.001158      -0.006726       0.001281       0.005445              1.804836       1.579362       0.020560       0.403989       1.440254      -0.180068       2.394891           0.000188
           16              H       0.538637      -0.559000       9.625726       0.098627       1.403230 0.99170088E+01  0.10116938E+03                                 1.978750                            1.775523      -0.831684       2.484100                    0.999172       3.388944       9.200042       0.503657       1.192074      -0.732739      -0.042238      -0.018938      -0.012583       0.047969       0.009890       0.006214      -0.011682       0.019671       0.002213      -0.021972       0.008166       0.013806              2.098355       2.561382       0.600670       0.431235       1.873862       0.234078       1.859820           0.000782
           17              H       4.476405       1.474385      10.900825       0.141628       1.307949 0.10149536E+02  0.10510157E+03                                 1.924272                            1.824466      -1.496877       2.182389                    0.993075       3.625486      10.217241       0.480935       1.229863      -0.720415       0.031876       0.019186       0.004718       0.037502       0.006844      -0.001927       0.004196      -0.000188      -0.050492      -0.017871       0.002524       0.015347              1.954680       2.092810       0.340356       0.250354       1.730199      -0.050272       2.041030           0.001103
           18              H      11.353150      -0.261341       2.916592       0.135510       1.133057 0.80507948E+01  0.77509687E+02                                 1.667955                            1.565003      -0.916072       2.459402                    0.999013       3.108560       8.044362       0.557655       1.140836      -0.745135      -0.006178       0.026136      -0.029980       0.040250      -0.000923       0.009140      -0.005159      -0.014158       0.037519      -0.016267      -0.000809       0.017076              1.708770       1.398455      -0.053203       0.164210       1.820162      -0.428928       1.907691          -0.000654
           19              H       6.838533      10.733204       2.608433       0.095432       1.274904 0.87880308E+01  0.86353791E+02                                 1.801929                            1.629447      -0.769706       2.513825                    0.999633       3.221412       8.381514       0.550169       1.132975      -0.747526      -0.015403      -0.011795      -0.040381       0.044799       0.003439       0.009110      -0.002383      -0.022059       0.032296      -0.019808       0.006057       0.013751              1.897860       1.603385       0.200852       0.467906       1.625826       0.351270       2.464370          -0.000499
           20              H       0.061132      -1.177406       6.664244       0.132552       1.144649 0.86674699E+01  0.87517921E+02                                 1.848195                            1.751618      -1.471465       2.187780                    0.993755       3.796402      11.067451       0.456966       1.327449      -0.696807       0.010018       0.016173       0.030594       0.036027       0.004543       0.001020       0.014402       0.007937       0.016864      -0.016851       0.000971       0.015880              1.896523       1.642385       0.194649       0.301481       1.846266       0.196203       2.200918          -0.001024
           21              C       4.023888       0.685773       5.327270       0.613932      22.447252 0.24641013E+03  0.50758975E+04                                 7.367050                            5.584989      -0.043019       2.053340                    0.999310      21.841421      60.683610       0.626375       0.474698      -1.019892       0.006286       0.066485       0.004768       0.066952       0.004558      -0.044121      -0.014336       0.026014       0.282915      -0.061495      -0.047840       0.109335              8.838051       7.942583      -0.899209       1.187666      13.905619       0.464841       4.665951           0.002804
           22              C       4.071108      -0.828156       5.273888       0.029887      35.489459 0.40137116E+03  0.91742812E+04                                 9.367914                            6.631641       0.143884       2.060424                    0.999226      26.173561      72.236997       0.652158       0.410892      -1.076532       0.006689      -0.038646       0.003485       0.039376       0.002635      -0.013674      -0.002779       0.042823       0.077924      -0.034627       0.000979       0.033648             11.993146      11.047182      -2.461270       2.358606      19.184763       0.177918       5.747493           0.011470
           23              C       5.155658      -1.506698       5.785869      -0.172733      37.402944 0.45268966E+03  0.10823063E+05                                 9.945022                            7.233286      -0.180808       1.910565                    0.999283      30.588597      90.640033       0.591091       0.433413      -1.046582      -0.013331       0.012134      -0.007099       0.019374       0.018686      -0.045913       0.013200       0.024778       0.173298      -0.062493      -0.017319       0.079811             12.517134      12.728185      -5.782810       2.600174      18.789175      -1.396972       6.034043           0.010906
           24              C       5.154825      -2.898444       5.777376       0.173060      38.082154 0.38236915E+03  0.86831592E+04                                10.075618                            6.623843      -0.170557       1.965369                    0.999358      25.703966      72.016986       0.626820       0.430297      -1.058235      -0.031303      -0.005218      -0.015057       0.035126      -0.006355      -0.023173      -0.004611       0.025599       0.085672      -0.030732      -0.010437       0.041168             13.807369      17.099385      -7.461394       4.516155      17.486320      -2.350304       6.836401           0.009300
           25              C      -0.897769      10.258961       4.755841       0.085023      26.838555 0.32130963E+03  0.70182803E+04                                 7.818253                            5.996727       0.188443       2.072793                    0.999739      26.008180      72.550378       0.668133       0.419697      -1.059957       0.033023       0.000037       0.019442       0.038321       0.027721      -0.014431       0.015482       0.038134       0.096758      -0.054597       0.016139       0.038458              8.962402      11.545342      -0.891566       2.658309      10.169305       0.021037       5.172560           0.003981
           26              C       3.037835      -1.543382       4.735216      -0.145395      31.384132 0.42980132E+03  0.10105533E+05                                 8.729714                            6.990291       0.072385       1.999731                    0.999647      29.434195      85.442889       0.611027       0.426338      -1.054837       0.008594      -0.001405       0.004969       0.010027      -0.011171      -0.011225      -0.011290       0.017501       0.088073      -0.032582      -0.001174       0.033755              9.772110      10.886853      -0.188477       2.340582      12.946302       0.435821       5.483176           0.007711
           27              C       3.550595       4.361736       3.716108       0.600665      23.015666 0.24657072E+03  0.50842176E+04                                 7.497033                            5.577241      -0.093503       2.032322                    0.999233      22.064462      61.498735       0.627906       0.473073      -1.019926      -0.018976      -0.042529       0.033361       0.057287      -0.040405      -0.005189       0.077445      -0.107884      -0.018211      -0.076357      -0.040701       0.117058              9.207798       7.803808       2.257289      -0.812001       8.253867      -4.646324      11.565719           0.000529
           28              C       4.287529       5.274228       2.772219       0.018454      37.663039 0.41809571E+03  0.96418647E+04                                 9.731132                            6.747997       0.117321       2.048077                    0.999169      26.443034      72.990502       0.650302       0.408418      -1.079582       0.013579       0.028082      -0.029146       0.042691      -0.022101       0.010332       0.017779      -0.004747      -0.027328      -0.033685       0.005520       0.028164             12.954084       9.412764       3.435004      -0.431967      10.406505      -6.404405      19.042982           0.002440
           29              C       5.485813       5.878235       3.153171      -0.141077      33.801426 0.45768108E+03  0.10924552E+05                                 9.236550                            7.260518       0.016867       1.982803                    0.999404      29.653799      86.552897       0.594103       0.431920      -1.052077      -0.007021       0.001688      -0.008237       0.010954      -0.020254       0.000142       0.016268       0.011469       0.001815      -0.027799       0.002564       0.025234             10.572051       9.643819       3.218527       0.927347       8.589845      -2.897961      13.482490           0.007061
           30              C       6.097500       6.775650       2.254172       0.086844      28.581541 0.33119672E+03  0.72820310E+04                                 8.151820                            6.080643       0.155577       2.059561                    0.999561      26.174435      73.017807       0.665419       0.418643      -1.061677      -0.022049      -0.001899      -0.024876       0.033296      -0.012800       0.004536       0.023604       0.019007      -0.081713      -0.041494       0.010900       0.030594              9.627759       9.192971       2.562485       2.502914       7.014174      -1.536343      12.676133           0.003849
           31              C       4.442558       6.428282       0.675766       0.175489      39.677700 0.38164243E+03  0.86648489E+04                                10.378573                            6.618647      -0.202261       1.954641                    0.999313      25.740138      72.173736       0.626742       0.430440      -1.057864       0.026446       0.003564       0.022412       0.034848      -0.033938      -0.012451       0.021081      -0.008525      -0.012518      -0.033147      -0.014384       0.047531             15.149745       9.500825       1.272297       4.103405       9.030486      -6.155043      26.917924           0.006480
           32              C       3.749159       5.547214       1.508038      -0.169536      39.186327 0.45616220E+03  0.10910200E+05                                10.248383                            7.241840      -0.163831       1.916323                    0.999176      30.482504      89.891361       0.593995       0.431132      -1.049572      -0.000630      -0.004805       0.018854       0.019467      -0.034917      -0.022296       0.037431      -0.040366      -0.134210      -0.060189      -0.017955       0.078144             13.579282       8.408027       1.794705       1.041421       9.622946      -6.696624      22.706873           0.009162
           33              C       7.358895       5.693704       7.063395       0.564728      24.616053 0.26744092E+03  0.56155151E+04                                 7.803256                            5.785635      -0.153957       1.996786                    0.999330      22.734410      63.491779       0.621497       0.469359      -1.024158      -0.018047      -0.039710      -0.016406       0.046602      -0.054775      -0.016854       0.000017       0.132075      -0.083911      -0.072566      -0.029159       0.101725              9.463941       6.488565       3.588690       0.982837      13.792810       0.173286       8.110448           0.002855
           34              C       7.831634       7.094546       7.301187       0.035967      35.353702 0.41099211E+03  0.94718498E+04                                 9.409274                            6.780793      -0.011620       2.014800                    0.999471      26.370371      73.634119       0.633499       0.419526      -1.068478       0.012350       0.036202       0.003509       0.038412      -0.014486      -0.013813       0.001144       0.042847       0.035402      -0.031978       0.001903       0.030075             11.662428       7.735639       4.127466       2.315771      17.455023       0.138211       9.796623          -0.001513
           35              C      -4.052106       7.499849       8.526544      -0.152572      31.061844 0.41157681E+03  0.95365711E+04                                 8.558200                            6.779878       0.183478       2.035351                    0.999763      28.918469      82.309057       0.631162       0.418817      -1.063564      -0.003409      -0.004232      -0.007468       0.009236      -0.009916      -0.003465      -0.016556       0.024868       0.030484      -0.028318       0.010279       0.018039              9.537365       6.625519       2.183721       2.639091      12.035429       0.382294       9.951146          -0.003744
           36              C       0.266367      -4.372017       8.695182       0.081503      26.288887 0.31489811E+03  0.68241291E+04                                 7.619813                            5.886565       0.182524       2.065492                    0.999797      25.843604      71.139861       0.684926       0.412653      -1.067499      -0.007392       0.014286      -0.040522       0.043598      -0.005348      -0.002584       0.012269       0.072277       0.060554      -0.048735       0.020362       0.028373              8.525777       5.519644       1.612386       2.149941      10.200984      -0.281049       9.856703          -0.001756
           37              C      -4.385046       9.375515       6.581745       0.166943      35.865778 0.39588735E+03  0.91080827E+04                                 9.732483                            6.817736      -0.251851       1.938302                    0.999335      26.255892      75.103403       0.604659       0.440291      -1.047613       0.012078      -0.007933       0.028834       0.032253      -0.012319      -0.020012      -0.009092       0.042505      -0.027568      -0.031259      -0.004794       0.036052             12.034253       6.887781       2.291672       1.533244      17.402014      -4.206428      11.812965          -0.005600
           38              C       7.681948       8.047185       6.309982      -0.183294      36.805536 0.47675913E+03  0.11557536E+05                                 9.859069                            7.452813      -0.200055       1.902671                    0.999050      31.032023      92.866574       0.578319       0.436891      -1.043551       0.007928      -0.016825       0.010422       0.021320      -0.005498      -0.025165       0.027402       0.093432      -0.023214      -0.058363      -0.003788       0.062151             11.804558       7.249851       3.248200       1.048264      18.388807      -2.224127       9.775017          -0.007402
           39              C       3.407706       5.940583       6.804978       0.613930      22.447245 0.24641011E+03  0.50758959E+04                                 7.367043                            5.584985      -0.043019       2.053340                    0.999310      21.841413      60.683539       0.626376       0.474697      -1.019893      -0.006287      -0.066484      -0.004769       0.066951       0.004558      -0.044121      -0.014336       0.026014       0.282911      -0.061494      -0.047839       0.109333              8.838040       7.942577      -0.899208       1.187666      13.905594       0.464842       4.665948           0.002807
           40              C       3.360486       7.454512       6.858360       0.029887      35.489417 0.40137081E+03  0.91742697E+04                                 9.367901                            6.631636       0.143882       2.060423                    0.999226      26.173548      72.236909       0.652159       0.410891      -1.076533      -0.006690       0.038646      -0.003486       0.039375       0.002635      -0.013673      -0.002779       0.042824       0.077922      -0.034627       0.000980       0.033648             11.993127      11.047168      -2.461265       2.358603      19.184726       0.177919       5.747487           0.011464
           41              C       2.275936       8.133054       6.346379      -0.172732      37.402909 0.45268924E+03  0.10823048E+05                                 9.945008                            7.233277      -0.180809       1.910565                    0.999283      30.588582      90.639904       0.591093       0.433412      -1.046583       0.013332      -0.012135       0.007098       0.019375       0.018686      -0.045913       0.013201       0.024777       0.173299      -0.062493      -0.017318       0.079812             12.517118      12.728166      -5.782806       2.600169      18.789151      -1.396971       6.034035           0.010907
           42              C       2.276769       9.524800       6.354872       0.173061      38.082130 0.38236896E+03  0.86831524E+04                                10.075608                            6.623838      -0.170556       1.965368                    0.999358      25.703959      72.016916       0.626821       0.430297      -1.058235       0.031303       0.005218       0.015057       0.035126      -0.006355      -0.023172      -0.004611       0.025600       0.085672      -0.030732      -0.010436       0.041168             13.807354      17.099366      -7.461387       4.516150      17.486303      -2.350301       6.836395           0.009302
           43              C       8.329363      -3.632605       7.376407       0.085023      26.838485 0.32130878E+03  0.70182524E+04                                 7.818222                            5.996708       0.188439       2.072791                    0.999739      26.008145      72.550082       0.668136       0.419696      -1.059959      -0.033023      -0.000037      -0.019443       0.038321       0.027721      -0.014431       0.015483       0.038134       0.096759      -0.054597       0.016138       0.038459              8.962364      11.545292      -0.891566       2.658297      10.169258       0.021035       5.172542           0.003975
           44              C       4.393759       8.169738       7.397032      -0.145395      31.384053 0.42980016E+03  0.10105496E+05                                 8.729690                            6.990276       0.072380       1.999729                    0.999647      29.434151      85.442626       0.611029       0.426337      -1.054837      -0.008594       0.001404      -0.004970       0.010026      -0.011171      -0.011225      -0.011290       0.017500       0.088074      -0.032583      -0.001173       0.033756              9.772081      10.886828      -0.188474       2.340577      12.946250       0.435820       5.483164           0.007699
           45              C       3.880999       2.264620       8.416140       0.600663      23.015730 0.24657156E+03  0.50842377E+04                                 7.497040                            5.577246      -0.093500       2.032323                    0.999233      22.064473      61.498710       0.627907       0.473073      -1.019927       0.018975       0.042530      -0.033361       0.057287      -0.040405      -0.005190       0.077445      -0.107884      -0.018212      -0.076356      -0.040701       0.117057              9.207807       7.803819       2.257297      -0.812008       8.253879      -4.646330      11.565724           0.000524
           46              C       3.144065       1.352128       9.360029       0.018454      37.663060 0.41809621E+03  0.96418785E+04                                 9.731133                            6.748001       0.117316       2.048075                    0.999169      26.443051      72.990545       0.650302       0.408418      -1.079582      -0.013579      -0.028082       0.029147       0.042691      -0.022101       0.010332       0.017779      -0.004748      -0.027329      -0.033684       0.005520       0.028164             12.954082       9.412761       3.435009      -0.431983      10.406513      -6.404411      19.042970           0.002442
           47              C       1.945781       0.748121       8.979077      -0.141076      33.801447 0.45768116E+03  0.10924555E+05                                 9.236551                            7.260516       0.016877       1.982806                    0.999404      29.653826      86.552997       0.594104       0.431920      -1.052077       0.007021      -0.001687       0.008237       0.010954      -0.020255       0.000142       0.016267       0.011467       0.001818      -0.027798       0.002565       0.025234             10.572056       9.643812       3.218530       0.927330       8.589854      -2.897980      13.482502           0.007059
           48              C       1.334094      -0.149294       9.878076       0.086843      28.581624 0.33119742E+03  0.72820550E+04                                 8.151852                            6.080657       0.155577       2.059561                    0.999561      26.174478      73.018131       0.665417       0.418644      -1.061675       0.022049       0.001899       0.024877       0.033296      -0.012799       0.004536       0.023604       0.019005      -0.081714      -0.041494       0.010900       0.030593              9.627804       9.193016       2.562502       2.502932       7.014203      -1.536350      12.676194           0.003856
           49              C       2.989036       0.198074      11.456482       0.175490      39.677685 0.38164229E+03  0.86648454E+04                                10.378572                            6.618647      -0.202260       1.954641                    0.999313      25.740134      72.173736       0.626742       0.430441      -1.057864      -0.026446      -0.003564      -0.022412       0.034848      -0.033937      -0.012451       0.021081      -0.008525      -0.012519      -0.033147      -0.014384       0.047531             15.149745       9.500819       1.272291       4.103410       9.030483      -6.155044      26.917934           0.006481
           50              C       3.682435       1.079142      10.624210      -0.169536      39.186175 0.45616072E+03  0.10910147E+05                                10.248331                            7.241812      -0.163836       1.916321                    0.999176      30.482467      89.890945       0.593999       0.431130      -1.049574       0.000630       0.004805      -0.018854       0.019467      -0.034917      -0.022296       0.037431      -0.040366      -0.134213      -0.060189      -0.017955       0.078144             13.579199       8.407980       1.794695       1.041405       9.622898      -6.696582      22.706720           0.009151
           51              C       0.072699       0.932652       5.068853       0.564723      24.616221 0.26744312E+03  0.56155718E+04                                 7.803283                            5.785653      -0.153940       1.996789                    0.999330      22.734509      63.492073       0.621497       0.469358      -1.024159       0.018048       0.039713       0.016406       0.046604      -0.054777      -0.016855       0.000015       0.132083      -0.083914      -0.072572      -0.029159       0.101730              9.463973       6.488587       3.588704       0.982837      13.792861       0.173281       8.110471           0.002925
           52              C      -0.400040      -0.468190       4.831061       0.035970      35.353694 0.41099211E+03  0.94718494E+04                                 9.409267                            6.780791      -0.011616       2.014801                    0.999471      26.370377      73.634124       0.633500       0.419526      -1.068478      -0.012350      -0.036203      -0.003509       0.038412      -0.014486      -0.013813       0.001146       0.042846       0.035394      -0.031976       0.001901       0.030075             11.662415       7.735630       4.127452       2.315763      17.455001       0.138190       9.796615          -0.001520
           53              C      11.483700      -0.873493       3.605704      -0.152573      31.061929 0.41157840E+03  0.95366175E+04                                 8.558214                            6.779892       0.183481       2.035351                    0.999763      28.918531      82.309288       0.631161       0.418817      -1.063564       0.003407       0.004230       0.007469       0.009235      -0.009917      -0.003463      -0.016556       0.024871       0.030494      -0.028320       0.010279       0.018041              9.537378       6.625530       2.183715       2.639094      12.035437       0.382276       9.951166          -0.003740
           54              C       7.165227      10.998373       3.437066       0.081504      26.288830 0.31489777E+03  0.68241171E+04                                 7.619798                            5.886563       0.182529       2.065494                    0.999797      25.843552      71.139599       0.684926       0.412653      -1.067499       0.007392      -0.014285       0.040522       0.043597      -0.005348      -0.002585       0.012270       0.072278       0.060552      -0.048735       0.020361       0.028374              8.525754       5.519633       1.612378       2.149920      10.200976      -0.281068       9.856653          -0.001759
           55              C      11.816640      -2.749159       5.550503       0.166943      35.865738 0.39588685E+03  0.91080692E+04                                 9.732483                            6.817737      -0.251858       1.938300                    0.999335      26.255868      75.103356       0.604659       0.440292      -1.047612      -0.012079       0.007934      -0.028834       0.032253      -0.012319      -0.020013      -0.009091       0.042506      -0.027572      -0.031258      -0.004796       0.036054             12.034253       6.887781       2.291671       1.533242      17.402016      -4.206432      11.812962          -0.005600
           56              C      -0.250354      -1.420829       5.822266      -0.183293      36.805494 0.47675840E+03  0.11557515E+05                                 9.859066                            7.452810      -0.200056       1.902671                    0.999050      31.031999      92.866518       0.578318       0.436891      -1.043551      -0.007929       0.016823      -0.010422       0.021319      -0.005499      -0.025165       0.027399       0.093436      -0.023209      -0.058363      -0.003790       0.062152             11.804553       7.249845       3.248191       1.048262      18.388794      -2.224140       9.775021          -0.007397
           57              N       0.116135       9.581055       5.256903      -0.253643      35.148152 0.46271154E+03  0.10798283E+05                                 8.789251                            6.822569       0.408750       2.134713                    0.999792      27.729866      73.684267       0.695737       0.377239      -1.116162      -0.003356       0.204998      -0.002249       0.205038      -0.015700       0.024446      -0.008174       0.288882       0.215460      -0.181388       0.059606       0.121782             10.177029      15.576196      -2.802749       4.051595       8.639804      -0.791622       6.315087           0.048350
           58              N       5.578002       7.065257       1.044587      -0.259911      37.517670 0.47600449E+03  0.11178857E+05                                 9.199471                            6.912319       0.408783       2.131583                    0.999792      27.914088      74.222082       0.692870       0.376416      -1.117629      -0.092334      -0.129964       0.125584       0.202947      -0.071230       0.097988       0.089270       0.073871       0.067286      -0.175569       0.052179       0.123390             11.185980       9.934324       1.209599       5.776646       6.358389      -0.839623      17.265225           0.038191
           59              N       0.126697      -3.433776       7.757359      -0.273307      35.354686 0.49580057E+03  0.11784998E+05                                 8.806240                            7.102359       0.486334       2.154932                    0.999738      28.236336      75.995689       0.675389       0.381531      -1.111783      -0.040253      -0.206148      -0.035558       0.213030      -0.063855       0.000280      -0.074056       0.192252       0.289931      -0.181853       0.059240       0.122613              9.639127       6.523762       0.748157       2.441653       9.692627      -2.506215      12.700993          -0.028210
           60              N       7.315459      -2.954699       6.875345      -0.253645      35.148099 0.46271093E+03  0.10798262E+05                                 8.789230                            6.822556       0.408744       2.134710                    0.999792      27.729891      73.684249       0.695739       0.377238      -1.116163       0.003357      -0.204999       0.002248       0.205039      -0.015700       0.024445      -0.008173       0.288883       0.215465      -0.181389       0.059608       0.121782             10.177002      15.576152      -2.802737       4.051583       8.639780      -0.791618       6.315074           0.048336
           61              N       1.853592      -0.438901      11.087661      -0.259907      37.517860 0.47600650E+03  0.11178923E+05                                 9.199534                            6.912356       0.408789       2.131587                    0.999792      27.914046      74.222173       0.692865       0.376418      -1.117627       0.092333       0.129963      -0.125583       0.202945      -0.071229       0.097988       0.089269       0.073871       0.067287      -0.175568       0.052178       0.123389             11.186071       9.934386       1.209599       5.776708       6.358426      -0.839637      17.265402           0.038198
           62              N       7.304897      10.060132       4.374889      -0.273307      35.354544 0.49579847E+03  0.11784934E+05                                 8.806210                            7.102340       0.486335       2.154933                    0.999738      28.236291      75.995480       0.675391       0.381530      -1.111784       0.040253       0.206149       0.035559       0.213031      -0.063856       0.000280      -0.074058       0.192252       0.289933      -0.181855       0.059240       0.122615              9.639090       6.523744       0.748157       2.441639       9.692598      -2.506198      12.700928          -0.028209
           63              O       5.064856       1.247700       5.776163      -0.594109      31.909759 0.48628580E+03  0.11362282E+05                                 7.852046                            6.705940       0.572017       2.225036                    0.998727      27.468525      70.409858       0.755915       0.346784      -1.152743      -0.047955      -0.030483      -0.008203       0.057413       0.035467       0.004139       0.005918       0.046354       0.086043      -0.056832       0.021953       0.034879              8.831634       8.207126       2.883666       0.985331      12.505134       1.695232       5.782643           0.035096
           64              O       2.970521       1.238615       4.966942      -0.525442      33.570566 0.52372593E+03  0.12536212E+05                                 8.357235                            7.184632       0.154002       2.109091                    0.996037      27.325264      72.203946       0.692321       0.369604      -1.128179       0.032361      -0.014037      -0.010746       0.036875      -0.012774      -0.011071      -0.018701       0.061049       0.086648      -0.052733       0.016010       0.036724              9.357155      10.596994      -3.498377       1.169904      11.610254      -0.856123       5.864218           0.084680
           65              O       4.164931       3.961518       4.744922      -0.617454      43.027518 0.67480730E+03  0.17204331E+05                                 9.890213                            8.156906      -0.048218       2.008125                    0.996442      29.493397      80.355755       0.649749       0.369745      -1.128391      -0.032551       0.021506      -0.045731       0.060112      -0.033450       0.020564       0.029676      -0.063668       0.055114      -0.066825       0.014981       0.051845             11.750695       7.730374      -0.486645       2.281096      10.839662      -5.113209      16.682050           0.057172
           66              O       2.375050       4.065554       3.473463      -0.529481      26.423612 0.40264264E+03  0.89899628E+04                                 6.883878                            6.097212       0.687543       2.284840                    0.998363      26.259135      66.173443       0.792308       0.346237      -1.151189       0.026487      -0.008257      -0.029534       0.040521       0.002538      -0.004890       0.048433       0.023971      -0.115994      -0.069577       0.031583       0.037994              7.341153       8.995772       2.356991      -0.195108       6.602275      -1.165796       6.425410           0.035243
           67              O       7.213013       4.901320       8.009710      -0.508766      27.125471 0.39395804E+03  0.87560876E+04                                 7.050362                            6.029107       0.634911       2.257468                    0.998717      26.440377      66.673624       0.796450       0.346009      -1.150347      -0.007307       0.032460       0.007642       0.034139      -0.005269      -0.034424      -0.039519       0.021633      -0.004060      -0.056967       0.007061       0.049906              7.827269       6.067317       1.493177      -0.054658       9.865380      -2.931723       7.549109          -0.121342
           68              O       7.069263       5.374282       5.879287      -0.581002      30.450309 0.45939399E+03  0.10599906E+05                                 7.642367                            6.531900       0.586807       2.234278                    0.998155      27.290946      69.893641       0.762192       0.348277      -1.149600       0.004575       0.052055       0.011574       0.053522      -0.016034       0.032730       0.015490       0.052667       0.129926      -0.058687      -0.003602       0.062289              8.492242       7.046024       1.903050       1.971685       8.301069       2.128042      10.129633          -0.067890
           69              O       2.366738       5.378656       6.356085      -0.594115      31.909914 0.48628880E+03  0.11362369E+05                                 7.852067                            6.705957       0.572016       2.225034                    0.998727      27.468625      70.410162       0.755915       0.346784      -1.152743       0.047954       0.030484       0.008202       0.057412       0.035470       0.004139       0.005918       0.046360       0.086052      -0.056837       0.021955       0.034883              8.831659       8.207142       2.883671       0.985332      12.505176       1.695240       5.782659           0.035018
           70              O       4.461073       5.387741       7.165306      -0.525435      33.570198 0.52371884E+03  0.12536000E+05                                 8.357182                            7.184590       0.153986       2.109088                    0.996037      27.325085      72.203369       0.692322       0.369604      -1.128178      -0.032360       0.014038       0.010745       0.036874      -0.012767      -0.011069      -0.018699       0.061039       0.086629      -0.052723       0.016006       0.036717              9.357090      10.596935      -3.498348       1.169897      11.610152      -0.856115       5.864185           0.084704
           71              O       3.266663       2.664838       7.387326      -0.617452      43.027445 0.67480611E+03  0.17204291E+05                                 9.890196                            8.156895      -0.048216       2.008126                    0.996442      29.493387      80.355675       0.649750       0.369745      -1.128391       0.032551      -0.021504       0.045731       0.060111      -0.033450       0.020564       0.029675      -0.063669       0.055117      -0.066826       0.014982       0.051844             11.750673       7.730352      -0.486639       2.281074      10.839651      -5.113204      16.682016           0.057176
           72              O       5.056544       2.560802       8.658785      -0.529475      26.423070 0.40263236E+03  0.89896711E+04                                 6.883761                            6.097115       0.687542       2.284842                    0.998364      26.258979      66.172702       0.792318       0.346235      -1.151191      -0.026485       0.008260       0.029533       0.040521       0.002539      -0.004890       0.048433       0.023972      -0.115992      -0.069577       0.031583       0.037994              7.341022       8.995626       2.356941      -0.195095       6.602156      -1.165755       6.425284           0.035241
           73              O       0.218581       1.725036       4.122538      -0.508758      27.125522 0.39395891E+03  0.87561106E+04                                 7.050364                            6.029107       0.634941       2.257481                    0.998717      26.440431      66.673749       0.796452       0.346008      -1.150348       0.007308      -0.032457      -0.007640       0.034136      -0.005273      -0.034428      -0.039531       0.021648      -0.004083      -0.056985       0.007071       0.049914              7.827271       6.067320       1.493179      -0.054660       9.865386      -2.931726       7.549107          -0.121429
           74              O       0.362331       1.252074       6.252961      -0.580992      30.449981 0.45938798E+03  0.10599727E+05                                 7.642289                            6.531839       0.586818       2.234285                    0.998155      27.290883      69.893233       0.762199       0.348275      -1.149602      -0.004575      -0.052054      -0.011573       0.053521      -0.016038       0.032730       0.015498       0.052680       0.129925      -0.058697      -0.003594       0.062290              8.492148       7.045945       1.903014       1.971659       8.300965       2.128010      10.129533          -0.067969

******************************************************
Auxiliary information for the entire system
The total spin magnetic moment of the unit cell is   0.288894
The total net atomic charge of the unit cell is   0.000001
Accuracy of reproducing the electrostatic potential in the unit cell:
  The inner radius (bohr) =    5.0000
  The outer radius (bohr) =   12.0000
  Valid grid points have density less than (e/(bohr^3)) =    0.0001
  The number of valid grid points were=       239238
  The rms potential error without charges in kcal/mol is=      3.76347
  The rms potential error with partial charges in kcal/mol is=      1.31769
  The RRMSE value at monopole order=      0.35013
  The rms potential error with partial charges and cloud penetration in kcal/mol is=      1.31374
  The RRMSE value at monopole order with cloud penetration is=      0.34908
  The rms potential error with partial charges and atomic dipoles in kcal/mol is=      0.60091
  The RRMSE value at dipole order=      0.15967
  The rms potential error with partial charges, atomic dipoles and cloud penetration in kcal/mol is=      0.58615
  The RRMSE value at dipole order with cloud penetration=      0.15575

******************************************************
The electron densities and ab initio electrostatic potential were computed in VASP using the PBE functional and
projector augmented wave method. See the main text of the journal article for a description of computational details.
The atomic charges, dipoles, and quadrupoles were computed with the DDEC6 method as described in
(a) T. A. Manz and N. Gabaldon Limas, RSC Adv. 6 (2016) 47771-47801 DOI: 10.1039/c6ra04656h
(b) N. Gabaldon Limas and T. A. Manz, RSC Adv. 8 (2018) 2678-2707 DOI: 10.1039/c7ra11829e.
For each atom in the material, the electron cloud parameters were fit to the spherically averaged atom-in-material
electron density using radial positions for which this density was between 10^-4 and 10^-2 electrons per cubic bohr.
The polarizabilities, dispersion coefficients, and quantum Drude oscillator (QDO) parameters were fit using the MCLF method.
The magnetic structure of the system was optimized in VASP from the default ferromagnetic initial guess using spin polarization.
The atomic spin moments (ASMs) were computed on this optimized magnetic structure using the DDEC6 partition as inputs
to the method of T. A. Manz and D. S. Sholl, J. Chem. Theory Comput. 7 (2011) 4146-4164 DOI: 10.1021/ct200539n.
The RMSE and RRMSE were computed using a uniform grid with Ewald summation.
