# Supplementary material for: A collection of forcefield precursors for metal–organic frameworks
Source: RSC Adv. 2019 Nov 13;9(63):36492–507. doi: 10.1039/c9ra07327b (PMC9075174; doi:10.1039/c9ra07327b)
Supplement: RA-009-C9RA07327B-s4488 [file RA-009-C9RA07327B-s4488.xyz]

   46
jmolscript: load "" {1 1 1} spacegroup "x,y,z" unitcell [{      9.157100     0.000000     0.000000 }, {      1.870633    10.288424     0.000000 }, {     -1.870650    -0.752285    10.260881 }]
Zn     6.867825     0.232968     0.250673     1.100085
Zn     2.289258     9.303171    10.010208     1.100085
P      9.362116     2.081136     0.567016     1.340532
P      4.373529     0.413327     2.117025     1.340530
P     -0.205033     7.455003     9.693865     1.340531
P      4.783554     9.122812     8.143856     1.340530
H      0.097300     2.230560     2.539568     0.457008
H      5.498269     2.834692     9.876098     0.406145
H      2.481072     3.670805     0.885514     0.138058
H      4.481242     2.369673     2.410281     0.457006
H      8.237359     9.642393     3.549239     0.406145
H      2.097470     0.614736     3.725726     0.138058
H      9.059783     7.305579     7.721313     0.457008
H      3.658814     6.701447     0.384783     0.406145
H      6.676011     5.865334     9.375367     0.138058
H      4.675841     7.166466     7.850600     0.457005
H      0.919724    -0.106254     6.711642     0.406145
H      7.059613     8.921403     6.535155     0.138058
C      6.917803     3.966303     9.987121     0.341803
C      9.716190     3.819137     0.264218    -0.338424
C      1.859713     4.263801     0.529461    -0.179821
C      6.817823     9.670375     4.685939     0.341802
C      4.019453    -0.015743     3.828232    -0.338424
C      2.718829     0.216277     4.291100    -0.179821
C      2.239280     5.569836     0.273760     0.341804
C     -0.559107     5.717002     9.996663    -0.338424
C      7.297370     5.272338     9.731420    -0.179820
C      2.339260    -0.134236     5.574942     0.341803
C      5.137630     9.551882     6.432649    -0.338424
C      6.438254     9.319862     5.969781    -0.179819
O      0.541528     1.751466     2.045096    -0.664286
O      7.873532     1.910635     0.276839    -0.778352
O     -0.769108     0.512291     9.941973    -0.753142
O      5.624847     3.620501     9.679910    -0.519564
O      4.037015     1.911556     1.896313    -0.664283
O      5.862114     0.136393     1.925762    -0.778353
O      5.347639     9.877904     1.237873    -0.753141
O      8.110779     9.389272     4.318600    -0.519563
O      8.615555     7.784673     8.215785    -0.664286
O      1.283551     7.625504     9.984042    -0.778352
O      9.926191     9.023848     0.318908    -0.753142
O      3.532236     5.915638     0.580971    -0.519564
O      5.120068     7.624583     8.364568    -0.664283
O      3.294969     9.399746     8.335119    -0.778353
O      3.809444    -0.341765     9.023008    -0.753141
O      1.046304     0.146867     5.942281    -0.519563

The following XYZ coordinates are in angstroms. Other properties are in atomic units.
The sperically averaged electron density of each atom fit to a function of the form exp(a - br)
eigen_1, eigen_2 and eigen_3 are the three eigenvalues of traceless quadrupole moment tensor
  atom number  atomic symbol              X              Y              Z     net charge C6 coefficient C8 coefficient C10 coefficient fluctuating dipole atomic polarizability isotropic forcefield polarizability              a              b squared Pearson coefficient          <r^3>          <r^4>         wp_QDO          m_QDO          q_QDO       dipole_x       dipole_y       dipole_z         dipole            Qxy            Qxz            Qyz     Q(x^2-y^2)  Q(3z^2 - R^2)        eigen_1        eigen_2        eigen_3 static polarizability      alpha(xx)      alpha(xy)      alpha(xz)      alpha(yy)      alpha(yz)      alpha(zz) atomic spin moment
            1             Zn       6.867825       0.232968       0.250673       1.100085      80.260385 0.14631869E+04  0.43856724E+05                                15.468973                           12.729273       0.147052       1.955292                    0.999111      41.634457     110.908547       0.492075       0.415278      -1.131364      -0.000001       0.013354       0.014370       0.019617      -0.021047       0.019564      -0.063266      -0.092151       0.073601      -0.063628      -0.034265       0.097893             18.374918      23.064990       1.021148      -0.948995      15.923082       1.456761      16.136683          -0.000009
            2             Zn       2.289258       9.303171      10.010208       1.100085      80.260377 0.14631867E+04  0.43856718E+05                                15.468972                           12.729273       0.147053       1.955292                    0.999111      41.634455     110.908538       0.492075       0.415278      -1.131364       0.000001      -0.013354      -0.014370       0.019617      -0.021047       0.019564      -0.063266      -0.092151       0.073601      -0.063628      -0.034265       0.097893             18.374917      23.064988       1.021147      -0.948995      15.923080       1.456761      16.136682          -0.000009
            3              P       9.362116       2.081136       0.567016       1.340532      75.851104 0.13051395E+04  0.39541395E+05                                14.186703                           11.169881       0.377420       1.911865                    0.999793      47.379820     144.275134       0.563949       0.358485      -1.128495       0.011267      -0.112402       0.006611       0.113159      -0.017142       0.046757      -0.045997       0.118786       0.217739      -0.107650      -0.004336       0.111986             17.062847      17.289587       1.561821      -0.011208      21.990295      -0.166989      11.908660          -0.000003
            4              P       4.373529       0.413327       2.117025       1.340530      75.851141 0.13051404E+04  0.39541442E+05                                14.186727                           11.169900       0.377406       1.911863                    0.999793      47.379853     144.275433       0.563947       0.358486      -1.128494      -0.011269       0.014812      -0.111616       0.113157      -0.047883       0.013690      -0.033232      -0.055283      -0.304465      -0.107648      -0.004336       0.111984             17.062874      17.289611       0.125382      -1.556822      11.986937      -0.900389      21.912075          -0.000003
            5              P      -0.205033       7.455003       9.693865       1.340531      75.851103 0.13051395E+04  0.39541395E+05                                14.186703                           11.169881       0.377420       1.911865                    0.999793      47.379820     144.275135       0.563949       0.358485      -1.128495      -0.011267       0.112402      -0.006611       0.113159      -0.017142       0.046757      -0.045997       0.118786       0.217739      -0.107650      -0.004336       0.111986             17.062848      17.289587       1.561821      -0.011208      21.990295      -0.166989      11.908660          -0.000003
            6              P       4.783554       9.122812       8.143856       1.340530      75.851138 0.13051403E+04  0.39541441E+05                                14.186726                           11.169900       0.377406       1.911863                    0.999793      47.379852     144.275430       0.563947       0.358486      -1.128494       0.011269      -0.014812       0.111616       0.113157      -0.047883       0.013690      -0.033232      -0.055283      -0.304465      -0.107648      -0.004336       0.111984             17.062874      17.289610       0.125382      -1.556820      11.986937      -0.900389      21.912074          -0.000003
            7              H       0.097300       2.230560       2.539568       0.457008       0.403624 0.23630633E+01  0.17243821E+02                                 0.947805                            0.939381      -1.247541       2.513779                    0.999923       1.808900       4.484927       0.599388       1.400361      -0.687462      -0.011115       0.011750       0.025715       0.030378      -0.009574      -0.007704       0.008970       0.000028       0.023314      -0.013518      -0.005061       0.018579              0.945545       0.913842      -0.066952      -0.083228       0.913344       0.073076       1.009448          -0.000002
            8              H       5.498269       2.834692       9.876098       0.406145       0.423264 0.23715969E+01  0.17541378E+02                                 1.005435                            0.955873      -1.220593       2.460301                    0.999983       2.206598       5.739509       0.573182       1.444744      -0.673578      -0.012501      -0.019435       0.000687       0.023119       0.010610       0.004448       0.001224       0.014071      -0.034714      -0.012417      -0.006757       0.019175              1.032533       0.942164       0.132958      -0.004428       1.314245      -0.089925       0.841189          -0.000002
            9              H       2.481072       3.670805       0.885514       0.138058       0.975434 0.67518876E+01  0.63798407E+02                                 1.643261                            1.531019      -1.143396       2.352312                    0.996387       3.439272       9.575652       0.497914       1.301868      -0.702956       0.026579      -0.019903       0.009247       0.034468       0.001521       0.005861       0.000235       0.006535      -0.018180      -0.008412      -0.000469       0.008882              1.707591       1.740669      -0.373916       0.234044       1.967171      -0.295458       1.414934          -0.000002
           10              H       4.481242       2.369673       2.410281       0.457006       0.403627 0.23630814E+01  0.17243981E+02                                 0.947807                            0.939384      -1.247536       2.513780                    0.999923       1.808907       4.484943       0.599389       1.400357      -0.687463       0.011115       0.024787       0.013598       0.030379       0.006983       0.010112       0.009725      -0.010272      -0.007587      -0.013518      -0.005062       0.018579              0.945547       0.913844       0.078110       0.072859       0.998279       0.079304       0.924519          -0.000002
           11              H       8.237359       9.642393       3.549239       0.406145       0.423265 0.23716071E+01  0.17541476E+02                                 1.005438                            0.955876      -1.220592       2.460302                    0.999983       2.206603       5.739529       0.573180       1.444746      -0.673578       0.012501       0.002106      -0.019333       0.023119      -0.003660      -0.010906       0.000458       0.024516      -0.003379      -0.012418      -0.006757       0.019175              1.032536       0.942167       0.014138      -0.132280       0.856836      -0.123461       1.298606          -0.000002
           12              H       2.097470       0.614736       3.725726       0.138058       0.975435 0.67518931E+01  0.63798481E+02                                 1.643263                            1.531020      -1.143397       2.352312                    0.996387       3.439277       9.575672       0.497914       1.301869      -0.702956      -0.026579       0.010678      -0.019173       0.034468      -0.005733      -0.001945      -0.000192       0.012361      -0.000701      -0.008412      -0.000469       0.008881              1.707594       1.740672      -0.260760       0.355805       1.460979      -0.332572       1.921130          -0.000002
           13              H       9.059783       7.305579       7.721313       0.457008       0.403624 0.23630633E+01  0.17243821E+02                                 0.947805                            0.939381      -1.247541       2.513779                    0.999923       1.808900       4.484927       0.599388       1.400361      -0.687462       0.011115      -0.011750      -0.025715       0.030378      -0.009574      -0.007704       0.008970       0.000028       0.023314      -0.013518      -0.005061       0.018579              0.945545       0.913842      -0.066952      -0.083228       0.913344       0.073076       1.009448          -0.000002
           14              H       3.658814       6.701447       0.384783       0.406145       0.423264 0.23715979E+01  0.17541385E+02                                 1.005434                            0.955873      -1.220593       2.460301                    0.999983       2.206598       5.739507       0.573182       1.444743      -0.673578       0.012501       0.019435      -0.000687       0.023119       0.010610       0.004448       0.001224       0.014071      -0.034714      -0.012417      -0.006757       0.019175              1.032533       0.942164       0.132958      -0.004428       1.314245      -0.089925       0.841189          -0.000002
           15              H       6.676011       5.865334       9.375367       0.138058       0.975434 0.67518922E+01  0.63798463E+02                                 1.643262                            1.531019      -1.143397       2.352312                    0.996387       3.439273       9.575656       0.497914       1.301869      -0.702956      -0.026579       0.019903      -0.009246       0.034468       0.001521       0.005861       0.000235       0.006535      -0.018181      -0.008412      -0.000469       0.008882              1.707592       1.740670      -0.373917       0.234045       1.967172      -0.295458       1.414934          -0.000002
           16              H       4.675841       7.166466       7.850600       0.457005       0.403627 0.23630815E+01  0.17243981E+02                                 0.947807                            0.939384      -1.247536       2.513781                    0.999923       1.808907       4.484943       0.599388       1.400357      -0.687463      -0.011115      -0.024787      -0.013598       0.030379       0.006983       0.010112       0.009725      -0.010272      -0.007587      -0.013518      -0.005062       0.018579              0.945547       0.913844       0.078110       0.072859       0.998279       0.079304       0.924519          -0.000002
           17              H       0.919724      -0.106254       6.711642       0.406145       0.423265 0.23716066E+01  0.17541472E+02                                 1.005438                            0.955876      -1.220593       2.460302                    0.999983       2.206603       5.739530       0.573180       1.444747      -0.673578      -0.012501      -0.002106       0.019333       0.023119      -0.003660      -0.010906       0.000458       0.024516      -0.003378      -0.012418      -0.006757       0.019175              1.032536       0.942167       0.014138      -0.132280       0.856836      -0.123461       1.298606          -0.000002
           18              H       7.059613       8.921403       6.535155       0.138058       0.975435 0.67518995E+01  0.63798554E+02                                 1.643264                            1.531020      -1.143398       2.352311                    0.996387       3.439278       9.575675       0.497914       1.301869      -0.702956       0.026579      -0.010678       0.019173       0.034468      -0.005733      -0.001945      -0.000192       0.012361      -0.000701      -0.008412      -0.000469       0.008881              1.707594       1.740673      -0.260760       0.355805       1.460980      -0.332572       1.921131          -0.000002
           19              C       6.917803       3.966303       9.987121       0.341803      29.822507 0.33417419E+03  0.73462349E+04                                 8.514415                            6.231232       0.023388       2.032452                    0.999421      24.233462      67.067470       0.639452       0.435719      -1.053654      -0.074109      -0.020597      -0.024328       0.080673       0.008510       0.023580       0.011903       0.077357      -0.113767      -0.046988      -0.017601       0.064589             10.215422      10.753035       2.168043       1.357006      14.878687      -1.758800       5.014543          -0.000001
           20              C       9.716190       3.819137       0.264218      -0.338424      48.471741 0.63793062E+03  0.16337268E+05                                11.264438                            8.231081      -0.120713       1.910039                    0.998949      32.552179      94.436498       0.600521       0.398264      -1.087283       0.079581       0.073853      -0.031678       0.113097       0.009900      -0.010447       0.042863       0.056893       0.062310      -0.063513       0.019439       0.044074             14.060212      13.229685       2.249316       1.777855      22.288092      -2.661829       6.662858          -0.000001
           21              C       1.859713       4.263801       0.529461      -0.179821      37.974012 0.46756384E+03  0.11244502E+05                                 9.946128                            7.326092      -0.216160       1.899006                    0.998317      30.663052      90.471895       0.591659       0.430462      -1.050692      -0.041071      -0.030195      -0.026575       0.057487      -0.032254       0.015202       0.030357       0.081108       0.050782      -0.072921       0.028441       0.044481             11.967597      11.629164       3.065921       1.270508      18.417033      -2.121383       5.856595          -0.000002
           22              C       6.817823       9.670375       4.685939       0.341802      29.822564 0.33417514E+03  0.73462606E+04                                 8.514428                            6.231243       0.023406       2.032457                    0.999421      24.233480      67.067531       0.639451       0.435719      -1.053654       0.074107      -0.022758      -0.022321       0.080672      -0.022891      -0.010207       0.010447       0.097207      -0.054236      -0.046989      -0.017600       0.064589             10.215436      10.753044      -1.194843      -2.261472       5.323806      -2.459331      14.569459          -0.000001
           23              C       4.019453      -0.015743       3.828232      -0.338424      48.471899 0.63793328E+03  0.16337354E+05                                11.264468                            8.231104      -0.120711       1.910039                    0.998949      32.552218      94.436677       0.600520       0.398265      -1.087283      -0.079582      -0.036993       0.071338       0.113097       0.011147      -0.009104       0.046750       0.003865      -0.096778      -0.063510       0.019436       0.044074             14.060251      13.229713      -1.608627      -2.373305       7.134636      -3.772827      21.816403          -0.000001
           24              C       2.718829       0.216277       4.291100      -0.179821      37.973655 0.46755908E+03  0.11244347E+05                                 9.946017                            7.326017      -0.216179       1.899000                    0.998317      30.662931      90.471060       0.591667       0.430458      -1.050696       0.041071      -0.024295      -0.032056       0.057486      -0.017518       0.031058       0.034841       0.019945      -0.132706      -0.072920       0.028439       0.044481             11.967457      11.629039      -1.042920      -3.150565       6.233086      -3.014618      18.040245          -0.000002
           25              C       2.239280       5.569836       0.273760       0.341804      29.822486 0.33417392E+03  0.73462274E+04                                 8.514411                            6.231229       0.023389       2.032452                    0.999421      24.233451      67.067427       0.639452       0.435719      -1.053654       0.074109       0.020597       0.024328       0.080673       0.008510       0.023580       0.011903       0.077357      -0.113767      -0.046988      -0.017601       0.064589             10.215416      10.753029       2.168042       1.357005      14.878678      -1.758799       5.014541          -0.000001
           26              C      -0.559107       5.717002       9.996663      -0.338424      48.471751 0.63793078E+03  0.16337273E+05                                11.264439                            8.231082      -0.120713       1.910039                    0.998949      32.552182      94.436506       0.600521       0.398264      -1.087283      -0.079581      -0.073853       0.031678       0.113097       0.009900      -0.010447       0.042862       0.056893       0.062310      -0.063513       0.019439       0.044074             14.060214      13.229686       2.249317       1.777855      22.288097      -2.661830       6.662859          -0.000001
           27              C       7.297370       5.272338       9.731420      -0.179820      37.973977 0.46756331E+03  0.11244486E+05                                 9.946121                            7.326087      -0.216159       1.899007                    0.998317      30.663036      90.471826       0.591660       0.430462      -1.050692       0.041071       0.030195       0.026575       0.057487      -0.032254       0.015202       0.030357       0.081108       0.050782      -0.072921       0.028441       0.044481             11.967588      11.629155       3.065917       1.270507      18.417019      -2.121382       5.856591          -0.000002
           28              C       2.339260      -0.134236       5.574942       0.341803      29.822547 0.33417490E+03  0.73462541E+04                                 8.514425                            6.231241       0.023407       2.032458                    0.999421      24.233471      67.067503       0.639451       0.435719      -1.053654      -0.074107       0.022758       0.022321       0.080672      -0.022892      -0.010207       0.010447       0.097207      -0.054236      -0.046989      -0.017600       0.064589             10.215433      10.753042      -1.194842      -2.261471       5.323804      -2.459330      14.569454          -0.000001
           29              C       5.137630       9.551882       6.432649      -0.338424      48.471913 0.63793351E+03  0.16337361E+05                                11.264470                            8.231105      -0.120711       1.910039                    0.998949      32.552223      94.436694       0.600520       0.398265      -1.087283       0.079582       0.036993      -0.071338       0.113097       0.011147      -0.009105       0.046750       0.003865      -0.096778      -0.063510       0.019436       0.044074             14.060253      13.229715      -1.608628      -2.373305       7.134638      -3.772828      21.816408          -0.000001
           30              C       6.438254       9.319862       5.969781      -0.179819      37.973619 0.46755857E+03  0.11244331E+05                                 9.946009                            7.326012      -0.216179       1.899000                    0.998317      30.662916      90.470993       0.591668       0.430458      -1.050696      -0.041071       0.024294       0.032056       0.057486      -0.017518       0.031058       0.034841       0.019945      -0.132705      -0.072920       0.028439       0.044481             11.967446      11.629029      -1.042920      -3.150560       6.233082      -3.014616      18.040228          -0.000002
           31              O       0.541528       1.751466       2.045096      -0.664286      23.059111 0.38212128E+03  0.84452217E+04                                 6.340416                            5.979053       0.456190       2.252721                    0.996794      25.558252      64.685624       0.789953       0.350829      -1.144103       0.060762      -0.075645       0.013286       0.097932      -0.021086      -0.024797       0.024298       0.001852       0.230965      -0.059602      -0.028782       0.088383              6.562039       5.601505      -0.725035       0.624890       5.502520      -0.723242       8.582091          -0.000003
           32              O       7.873532       1.910635       0.276839      -0.778352      43.540772 0.67609137E+03  0.17111462E+05                                 9.717249                            7.902675       0.292348       2.115869                    0.997672      29.772374      78.789453       0.698635       0.346397      -1.155911      -0.074426       0.024984      -0.053165       0.094815      -0.012944       0.020331      -0.013814       0.054776      -0.030303      -0.031329      -0.013699       0.045028             11.556040      16.142311       5.427174       1.134366      12.388296       0.117791       6.137514          -0.000003
           33              O      -0.769108       0.512291       9.941973      -0.753142      39.151165 0.61898841E+03  0.15365864E+05                                 9.056555                            7.601466       0.326364       2.137313                    0.996779      29.287859      77.441126       0.704836       0.350061      -1.149764       0.026024      -0.001069      -0.079469       0.083628      -0.003547      -0.014939       0.007743       0.021034       0.090500      -0.026779      -0.010084       0.036863             10.325516      11.064875      -4.884472      -2.324610      12.662261       2.597216       7.249411          -0.000005
           34              O       5.624847       3.620501       9.679910      -0.519564      22.198255 0.30724689E+03  0.64419963E+04                                 6.143803                            5.262764       0.433942       2.226190                    0.999243      24.826606      61.570669       0.864175       0.338043      -1.152642       0.091723       0.030521       0.019150       0.098546       0.117943       0.019339       0.002092       0.026643      -0.325832      -0.112172      -0.061714       0.173886              6.643788       8.554545       2.096269       0.813230       7.419033      -0.215296       3.957786          -0.000008
           35              O       4.037015       1.911556       1.896313      -0.664283      23.059006 0.38211903E+03  0.84451588E+04                                 6.340395                            5.979034       0.456171       2.252715                    0.996794      25.558184      64.685385       0.789955       0.350828      -1.144103      -0.060754       0.018781      -0.074469       0.097925       0.023183       0.022835       0.032529      -0.110386      -0.105768      -0.059595      -0.028784       0.088379              6.562016       5.601487      -0.676227       0.677404       8.671075      -0.490927       5.413486          -0.000003
           36              O       5.862114       0.136393       1.925762      -0.778353      43.540881 0.67609369E+03  0.17111534E+05                                 9.717259                            7.902684       0.292363       2.115873                    0.997672      29.772421      78.789579       0.698635       0.346397      -1.155911       0.074427      -0.054852       0.021029       0.094817      -0.021218       0.011423      -0.012773       0.040590      -0.072861      -0.031328      -0.013696       0.045024             11.556052      16.142343      -0.734486      -5.495594       6.153758      -0.339306      12.372056          -0.000003
           37              O       5.347639       9.877904       1.237873      -0.753141      39.151216 0.61898890E+03  0.15365882E+05                                 9.056571                            7.601476       0.326329       2.137304                    0.996779      29.287831      77.441116       0.704835       0.350061      -1.149763      -0.026024      -0.079177      -0.006877       0.083627       0.014640       0.004634       0.011728      -0.033307      -0.072521      -0.026780      -0.010085       0.036865             10.325537      11.064888       1.961247       5.041383       6.899570       2.174732      13.012152          -0.000005
           38              O       8.110779       9.389272       4.318600      -0.519563      22.198141 0.30724492E+03  0.64419430E+04                                 6.143769                            5.262737       0.433922       2.226183                    0.999243      24.826586      61.570508       0.864180       0.338041      -1.152643      -0.091724       0.016866       0.031838       0.098546      -0.010662      -0.119040      -0.008839       0.175744       0.121469      -0.112171      -0.061713       0.173884              6.643749       8.554488      -0.657766      -2.150104       4.007672      -0.465402       7.369087          -0.000008
           39              O       8.615555       7.784673       8.215785      -0.664286      23.059111 0.38212127E+03  0.84452216E+04                                 6.340416                            5.979053       0.456190       2.252721                    0.996794      25.558252      64.685624       0.789953       0.350829      -1.144103      -0.060762       0.075645      -0.013286       0.097932      -0.021086      -0.024797       0.024299       0.001852       0.230965      -0.059602      -0.028782       0.088383              6.562039       5.601505      -0.725035       0.624890       5.502520      -0.723242       8.582091          -0.000003
           40              O       1.283551       7.625504       9.984042      -0.778352      43.540765 0.67609124E+03  0.17111458E+05                                 9.717248                            7.902675       0.292348       2.115869                    0.997672      29.772371      78.789444       0.698635       0.346397      -1.155911       0.074426      -0.024984       0.053165       0.094815      -0.012944       0.020331      -0.013814       0.054776      -0.030303      -0.031329      -0.013699       0.045028             11.556039      16.142309       5.427173       1.134366      12.388294       0.117791       6.137514          -0.000003
           41              O       9.926191       9.023848       0.318908      -0.753142      39.151163 0.61898837E+03  0.15365862E+05                                 9.056554                            7.601465       0.326364       2.137313                    0.996779      29.287859      77.441124       0.704836       0.350061      -1.149764      -0.026024       0.001069       0.079469       0.083628      -0.003547      -0.014939       0.007743       0.021034       0.090500      -0.026779      -0.010084       0.036863             10.325515      11.064874      -4.884472      -2.324610      12.662260       2.597216       7.249411          -0.000005
           42              O       3.532236       5.915638       0.580971      -0.519564      22.198247 0.30724673E+03  0.64419920E+04                                 6.143801                            5.262763       0.433942       2.226190                    0.999243      24.826605      61.570657       0.864175       0.338043      -1.152642      -0.091723      -0.030521      -0.019150       0.098546       0.117943       0.019339       0.002092       0.026643      -0.325831      -0.112171      -0.061714       0.173886              6.643786       8.554542       2.096268       0.813229       7.419030      -0.215296       3.957785          -0.000008
           43              O       5.120068       7.624583       8.364568      -0.664283      23.059006 0.38211902E+03  0.84451588E+04                                 6.340395                            5.979034       0.456171       2.252715                    0.996794      25.558185      64.685386       0.789955       0.350828      -1.144103       0.060754      -0.018781       0.074469       0.097925       0.023183       0.022835       0.032529      -0.110386      -0.105768      -0.059595      -0.028784       0.088379              6.562015       5.601486      -0.676227       0.677404       8.671074      -0.490927       5.413485          -0.000003
           44              O       3.294969       9.399746       8.335119      -0.778353      43.540869 0.67609350E+03  0.17111528E+05                                 9.717257                            7.902683       0.292363       2.115873                    0.997672      29.772417      78.789565       0.698635       0.346397      -1.155911      -0.074427       0.054852      -0.021029       0.094817      -0.021218       0.011423      -0.012773       0.040590      -0.072862      -0.031328      -0.013696       0.045024             11.556050      16.142340      -0.734486      -5.495593       6.153757      -0.339306      12.372054          -0.000003
           45              O       3.809444      -0.341765       9.023008      -0.753141      39.151218 0.61898895E+03  0.15365883E+05                                 9.056572                            7.601476       0.326328       2.137304                    0.996779      29.287831      77.441118       0.704835       0.350061      -1.149763       0.026024       0.079177       0.006877       0.083627       0.014640       0.004634       0.011728      -0.033307      -0.072521      -0.026780      -0.010085       0.036865             10.325537      11.064889       1.961247       5.041383       6.899570       2.174733      13.012153          -0.000005
           46              O       1.046304       0.146867       5.942281      -0.519563      22.198155 0.30724515E+03  0.64419493E+04                                 6.143773                            5.262740       0.433922       2.226183                    0.999243      24.826591      61.570530       0.864179       0.338042      -1.152643       0.091723      -0.016866      -0.031838       0.098546      -0.010661      -0.119040      -0.008839       0.175744       0.121469      -0.112172      -0.061713       0.173884              6.643753       8.554494      -0.657766      -2.150106       4.007674      -0.465402       7.369091          -0.000008

******************************************************
Auxiliary information for the entire system
The total spin magnetic moment of the unit cell is   -0.000149
The total net atomic charge of the unit cell is   -0.000001
Accuracy of reproducing the electrostatic potential in the unit cell:
  The inner radius (bohr) =    5.0000
  The outer radius (bohr) =   12.0000
  Valid grid points have density less than (e/(bohr^3)) =    0.0001
  The number of valid grid points were=        58012
  The rms potential error without charges in kcal/mol is=      6.06492
  The rms potential error with partial charges in kcal/mol is=      1.44263
  The RRMSE value at monopole order=      0.23786
  The rms potential error with partial charges and cloud penetration in kcal/mol is=      1.42057
  The RRMSE value at monopole order with cloud penetration is=      0.23423
  The rms potential error with partial charges and atomic dipoles in kcal/mol is=      0.46978
  The RRMSE value at dipole order=      0.07746
  The rms potential error with partial charges, atomic dipoles and cloud penetration in kcal/mol is=      0.45140
  The RRMSE value at dipole order with cloud penetration=      0.07443

******************************************************
The electron densities and ab initio electrostatic potential were computed in VASP using the PBE functional and
projector augmented wave method. See the main text of the journal article for a description of computational details.
The atomic charges, dipoles, and quadrupoles were computed with the DDEC6 method as described in
(a) T. A. Manz and N. Gabaldon Limas, RSC Adv. 6 (2016) 47771-47801 DOI: 10.1039/c6ra04656h
(b) N. Gabaldon Limas and T. A. Manz, RSC Adv. 8 (2018) 2678-2707 DOI: 10.1039/c7ra11829e.
For each atom in the material, the electron cloud parameters were fit to the spherically averaged atom-in-material
electron density using radial positions for which this density was between 10^-4 and 10^-2 electrons per cubic bohr.
The polarizabilities, dispersion coefficients, and quantum Drude oscillator (QDO) parameters were fit using the MCLF method.
The magnetic structure of the system was optimized in VASP from the default ferromagnetic initial guess using spin polarization.
The atomic spin moments (ASMs) were computed on this optimized magnetic structure using the DDEC6 partition as inputs
to the method of T. A. Manz and D. S. Sholl, J. Chem. Theory Comput. 7 (2011) 4146-4164 DOI: 10.1021/ct200539n.
The RMSE and RRMSE were computed using a uniform grid with Ewald summation.
