# Supplementary material for: A collection of forcefield precursors for metal–organic frameworks
Source: RSC Adv. 2019 Nov 13;9(63):36492–507. doi: 10.1039/c9ra07327b (PMC9075174; doi:10.1039/c9ra07327b)
Supplement: RA-009-C9RA07327B-s4489 [file RA-009-C9RA07327B-s4489.xyz]

  108
jmolscript: load "" {1 1 1} spacegroup "x,y,z" unitcell [{     10.151000     0.000000     0.000000 }, {      0.000000    11.695400     0.000000 }, {      0.000000    -0.427415    14.910075 }]
Mn     1.042406     8.813570     2.773125     0.987462
Mn     9.312527     8.534418     5.501967     1.002686
Mn     6.117906     8.515822     4.681913     0.987601
Mn     4.237027     8.794975     1.953071     1.002706
Mn     9.108594     2.454415    12.136950     0.987491
Mn     0.838473     2.733567     9.408108     1.002614
Mn     4.033094     2.752163    10.228162     0.987477
Mn     5.913973     2.473010    12.957004     1.002584
Mn     0.000000     5.633992     7.455038     1.022867
Mn     5.075500     0.000000     0.000000     1.021755
Mn     0.000000    -0.213707     7.455038     1.007126
Mn     5.075500     5.847700     0.000000     1.007114
H      2.510342     9.843164     5.537602     0.025943
H      8.515674     2.052671     6.400895     0.025981
H      0.131963     0.097979     3.477029     0.029599
H      3.904075     0.368715     8.108099     0.030617
H      1.995687     6.003814     3.937751     0.020320
H      7.165591     5.617013     7.231386     0.031535
H      7.585842     7.486228     1.917436     0.025977
H      3.440174     3.581321     1.054142     0.025891
H      5.207463     5.536013     3.978008     0.029502
H      8.979575     4.837862    14.257014     0.030586
H      7.071187    11.325579     3.517287     0.020217
H      2.090091     0.016980     0.223651     0.031536
H      7.640658     1.424821     9.372473     0.025933
H      1.635326     9.215314     8.509180     0.025984
H     10.019037    11.170006    11.433046     0.029596
H      6.246925    10.899270     6.801976     0.030614
H      8.155313     5.264171    10.972324     0.020320
H      2.985409     5.650972     7.678689     0.031525
H      2.565158     3.781757    12.992639     0.025974
H      6.710826     7.686664    13.855933     0.025891
H      4.943537     5.731972    10.932067     0.029509
H      1.171425     6.430123     0.653061     0.030590
H      3.079813    -0.057594    11.392788     0.020222
H      8.060909    -0.444395    14.686424     0.031524
C      3.263546     9.559357     4.911975     0.538534
C      1.332826     6.326019     4.692648     0.537602
C      0.135008    11.338640     4.318256     0.528644
C      2.938714     0.623893     8.222906     0.527284
C      7.310750     6.425730     6.640500     0.542249
C      9.134885     2.632436     6.967180     0.545714
C      8.339046     7.770035     2.543062     0.538549
C      6.408326    11.003374     2.762390     0.537490
C      5.210508     5.990753     3.136782     0.528587
C      8.014214     4.582685    14.142206     0.527248
C      2.235250    10.903663     0.814537     0.542207
C      4.059385     3.001557     0.487858     0.545590
C      6.887453     1.708628     9.998100     0.538530
C      8.818174     4.941966    10.217427     0.537606
C     10.015992    -0.070655    10.591819     0.528644
C      7.212285    10.644092     6.687169     0.527278
C      2.840250     4.842255     8.269575     0.542252
C      1.016115     8.635549     7.942895     0.545710
C      1.811953     3.497950    12.367013     0.538551
C      3.742674     0.264611    12.147685     0.537493
C      4.940492     5.277232    11.773293     0.528585
C      2.136785     6.685300     0.767869     0.527248
C      7.915750     0.364322    14.095538     0.542205
C      6.091615     8.266428    14.422217     0.545593
O      3.002970     9.327434     3.700382    -0.554882
O      8.517603     6.814375     6.546418    -0.553404
O      9.862813     1.955460     7.768447    -0.565934
O      2.650223     1.536900     9.052950    -0.551086
O      0.791880     7.457600     4.523568    -0.559873
O      0.028829    10.084319     4.199572    -0.560983
O      0.007106     0.280874     5.354506    -0.501529
O      6.334935     6.926525     6.073470    -0.506640
O      4.354068     9.375216     5.476918    -0.515667
O      9.088901     3.853205     6.897699    -0.506565
O      1.129806     5.548900     5.617371    -0.506520
O      2.143993    -0.001126     7.517660    -0.505522
O      8.078470     8.001959     3.754655    -0.554936
O      3.442103    10.515017     0.908620    -0.553298
O      4.787313     3.251118    14.596665    -0.565982
O      7.725723     3.669678    13.312162    -0.551107
O      5.867380     9.871792     2.931470    -0.559927
O      5.104329     7.245074     3.255466    -0.561033
O      5.082606     5.353119     2.100531    -0.501487
O      1.259435    10.402868     1.381568    -0.506740
O      9.429568     7.954176     1.978120    -0.515597
O      4.013401     1.780788     0.557339    -0.506500
O      6.205306     0.085093     1.837667    -0.506414
O      7.219493     5.207703    14.847453    -0.505513
O      7.148030     1.940551    11.209693    -0.554877
O      1.633397     4.453610     8.363657    -0.553401
O      0.288187     9.312525     7.141628    -0.565945
O      7.500777     9.731085     5.857125    -0.551110
O      9.359120     3.810385    10.386507    -0.559865
O     -0.028829     1.183666    10.710503    -0.560976
O     -0.007106    10.987111     9.555569    -0.501537
O      3.816065     4.341460     8.836605    -0.506628
O      5.796932     1.892769     9.433157    -0.515664
O      1.062099     7.414780     8.012376    -0.506563
O      9.021194     5.719085     9.292704    -0.506531
O      8.007007    11.269111     7.392415    -0.505505
O      2.072530     3.266026    11.155420    -0.554918
O      6.708897     0.752968    14.001455    -0.553289
O      5.363687     8.016867     0.313410    -0.565999
O      2.425277     7.598307     1.597913    -0.551121
O      4.283620     1.396193    11.978605    -0.559898
O      5.046671     4.022911    11.654609    -0.561005
O      5.068394     5.914866    12.809544    -0.501503
O      8.891565     0.865117    13.528507    -0.506748
O      0.721432     3.313809    12.931955    -0.515612
O      6.137599     9.487197    14.352736    -0.506495
O      3.945694    11.182892    13.072408    -0.506428
O      2.931507     6.060282     0.062622    -0.505500

The following XYZ coordinates are in angstroms. Other properties are in atomic units.
The sperically averaged electron density of each atom fit to a function of the form exp(a - br)
eigen_1, eigen_2 and eigen_3 are the three eigenvalues of traceless quadrupole moment tensor
  atom number  atomic symbol              X              Y              Z     net charge C6 coefficient C8 coefficient C10 coefficient fluctuating dipole atomic polarizability isotropic forcefield polarizability              a              b squared Pearson coefficient          <r^3>          <r^4>         wp_QDO          m_QDO          q_QDO       dipole_x       dipole_y       dipole_z         dipole            Qxy            Qxz            Qyz     Q(x^2-y^2)  Q(3z^2 - R^2)        eigen_1        eigen_2        eigen_3 static polarizability      alpha(xx)      alpha(xy)      alpha(xz)      alpha(yy)      alpha(yz)      alpha(zz) atomic spin moment
            1             Mn       1.042406       8.813570       2.773125       0.987462     134.194806 0.30188890E+04  0.10859136E+06                                22.041686                           18.597106       0.154452       1.840552                    0.999472      54.239140     158.967623       0.396354       0.429610      -1.120323      -0.010770       0.006007      -0.012204       0.017350      -0.031486       0.019276       0.001631       0.021163       0.070533      -0.047309       0.009041       0.038268             25.534193      31.321537       0.867528      -7.060021      19.895329      -0.092124      25.385714           4.683415
            2             Mn       9.312527       8.534418       5.501967       1.002686     103.563051 0.24332935E+04  0.83592838E+05                                19.301313                           17.161941       0.141918       1.836343                    0.999674      54.225812     159.386142       0.392791       0.453910      -1.096301      -0.004026      -0.000992      -0.007297       0.008393      -0.006926      -0.005881      -0.001093       0.011122       0.024472      -0.013569       0.001638       0.011931             21.292758      23.163507       0.477098       0.640420      19.727004      -0.307344      20.987763           4.705416
            3             Mn       6.117906       8.515822       4.681913       0.987601     134.190221 0.30187605E+04  0.10858508E+06                                22.040731                           18.596350       0.154573       1.840603                    0.999471      54.237116     158.958081       0.396375       0.429594      -1.120339      -0.010772      -0.005984       0.012178       0.017325       0.031472      -0.019271       0.001637       0.021143       0.070488      -0.047287       0.009040       0.038248             25.533041      31.320086      -0.867432       7.059344      19.894550      -0.091927      25.384486           4.683601
            4             Mn       4.237027       8.794975       1.953071       1.002706     103.561565 0.24332316E+04  0.83590065E+05                                19.301077                           17.161675       0.141913       1.836353                    0.999674      54.224436     159.380753       0.392797       0.453907      -1.096304      -0.003983       0.001013       0.007269       0.008350       0.006982       0.005845      -0.001101       0.011093       0.024456      -0.013601       0.001703       0.011898             21.292570      23.163229      -0.476987      -0.640486      19.727059      -0.307375      20.987420           4.705415
            5             Mn       9.108594       2.454415      12.136950       0.987491     134.193831 0.30188597E+04  0.10858994E+06                                22.041490                           18.596942       0.154480       1.840563                    0.999472      54.238763     158.965749       0.396358       0.429607      -1.120326       0.010770      -0.006008       0.012206       0.017352      -0.031486       0.019271       0.001628       0.021167       0.070526      -0.047306       0.009042       0.038264             25.533966      31.321281       0.867560      -7.059897      19.895174      -0.092140      25.385441           4.683254
            6             Mn       0.838473       2.733567       9.408108       1.002614     103.564498 0.24333406E+04  0.83595032E+05                                19.301631                           17.162215       0.141890       1.836326                    0.999674      54.226956     159.391111       0.392784       0.453916      -1.096296       0.004027       0.000994       0.007298       0.008394      -0.006921      -0.005876      -0.001096       0.011130       0.024449      -0.013564       0.001641       0.011922             21.293121      23.163943       0.477116       0.640439      19.727348      -0.307367      20.988071           4.705236
            7             Mn       4.033094       2.752163      10.228162       0.987477     134.194250 0.30188789E+04  0.10859086E+06                                22.041586                           18.597043       0.154484       1.840562                    0.999472      54.239088     158.967170       0.396356       0.429609      -1.120324       0.010773       0.005984      -0.012177       0.017325       0.031469      -0.019263       0.001635       0.021153       0.070481      -0.047282       0.009041       0.038241             25.534064      31.321512      -0.867509       7.059725      19.895244      -0.091951      25.385438           4.683238
            8             Mn       5.913973       2.473010      12.957004       1.002584     103.563634 0.24333009E+04  0.83593346E+05                                19.301592                           17.162123       0.141851       1.836321                    0.999674      54.226200     159.388700       0.392783       0.453918      -1.096294       0.003983      -0.001012      -0.007271       0.008352       0.006979       0.005844      -0.001100       0.011093       0.024472      -0.013601       0.001701       0.011900             21.293148      23.163869      -0.476981      -0.640499      19.727589      -0.307383      20.987985           4.705243
            9             Mn       0.000000       5.633992       7.455038       1.022867     136.404471 0.30491297E+04  0.10977306E+06                                22.123152                           18.597593       0.138935       1.841729                    0.999627      53.366119     155.641966       0.399961       0.425372      -1.124942      -0.000001      -0.000002       0.000003       0.000003      -0.016824       0.017715       0.058569       0.052273      -0.003082      -0.078745       0.031589       0.047156             25.635360      21.785220      -0.497085       0.796926      31.016936      -8.626037      24.103926           4.692066
           10             Mn       5.075500       0.000000       0.000000       1.021755     136.435458 0.30499923E+04  0.10981594E+06                                22.130122                           18.603108       0.138066       1.841372                    0.999630      53.379341     155.707718       0.399794       0.425504      -1.124813      -0.000001       0.000004      -0.000004       0.000005       0.016824      -0.017689       0.058528       0.052264      -0.003102      -0.078697       0.031588       0.047109             25.643877      21.791753       0.497125      -0.797044      31.028091      -8.629886      24.111787           4.691489
           11             Mn       0.000000      -0.213707       7.455038       1.007126     119.288717 0.26939673E+04  0.94496108E+05                                20.729853                           17.803871       0.156421       1.845059                    0.999465      53.760437     157.285945       0.395746       0.441233      -1.109195       0.000002       0.000001       0.000003       0.000004      -0.021075      -0.036136      -0.030748      -0.021033      -0.071256      -0.065294       0.027028       0.038266             23.581599      20.267573       0.633296       1.725049      27.798412       6.284406      22.678811           4.689275
           12             Mn       5.075500       5.847700       0.000000       1.007114     119.288146 0.26939496E+04  0.94495388E+05                                20.729859                           17.803865       0.156410       1.845057                    0.999465      53.760289     157.285745       0.395744       0.441235      -1.109192       0.000003      -0.000001      -0.000005       0.000006       0.021055       0.036118      -0.030768      -0.020988      -0.071170      -0.065271       0.027024       0.038247             23.581648      20.267441      -0.633103      -1.724965      27.798907       6.284153      22.678597           4.689583
           13              H       2.510342       9.843164       5.537602       0.025943       1.514624 0.11337030E+02  0.12199360E+03                                 2.192886                            1.967430      -1.406991       2.165549                    0.991326       4.460759      13.272116       0.444568       1.280356      -0.705590      -0.047496       0.014967       0.049426       0.070163      -0.004571      -0.005459      -0.003738       0.006469       0.008086      -0.009821       0.002041       0.007780              2.336561       2.782294      -0.380161      -0.807882       1.813856       0.369453       2.413533           0.001688
           14              H       8.515674       2.052671       6.400895       0.025981       1.834090 0.14567506E+02  0.16255461E+03                                 2.280048                            2.081809      -1.151758       2.279331                    0.995989       4.048562      11.254733       0.491999       1.115649      -0.749805      -0.044371      -0.040310      -0.037959       0.070955       0.002066       0.015133       0.000820       0.004826       0.000942      -0.013938      -0.002733       0.016671              2.370762       2.222349       0.525460       0.460316       2.655212       0.591068       2.234725           0.002747
           15              H       0.131963       0.097979       3.477029       0.029599       1.449475 0.10945530E+02  0.11345917E+03                                 1.934692                            1.797054      -0.881926       2.422912                    0.998700       3.615541       9.616563       0.534056       1.106412      -0.753053      -0.010550       0.029085      -0.056830       0.064706       0.000842       0.003863      -0.006898      -0.014224       0.005972      -0.010097      -0.001300       0.011397              1.977475       1.530565      -0.006782      -0.069648       1.808467      -0.461810       2.593394           0.002561
           16              H       3.904075       0.368715       8.108099       0.030617       1.596303 0.12195362E+02  0.13082088E+03                                 2.113201                            1.928725      -1.091261       2.316170                    0.996508       3.939833      10.914936       0.499168       1.143871      -0.741430       0.060178      -0.020781      -0.015508       0.065526      -0.007620      -0.003005       0.002251       0.003372      -0.007440      -0.006570      -0.003589       0.010159              2.192899       3.124614      -0.297206      -0.144852       1.734146       0.188464       1.719938           0.002857
           17              H       1.995687       6.003814       3.937751       0.020320       1.760494 0.14030612E+02  0.15546839E+03                                 2.240268                            2.056163      -0.912853       2.376314                    0.997672       4.085373      11.405163       0.489182       1.129978      -0.745649       0.044404      -0.027300      -0.047459       0.070494      -0.006205      -0.007581       0.002721      -0.000850      -0.005509      -0.008858      -0.002443       0.011302              2.330346       2.444478      -0.262129      -0.855556       1.842182       0.224918       2.704378           0.003445
           18              H       7.165591       5.617013       7.231386       0.031535       1.694312 0.12992564E+02  0.14191177E+03                                 2.213328                            2.001413      -1.196816       2.267482                    0.994980       4.072731      11.468471       0.485035       1.156138      -0.737812      -0.012211      -0.056701       0.040307       0.070631       0.007415      -0.001673      -0.011034      -0.004626      -0.010568      -0.012287      -0.002855       0.015142              2.326427       1.871793       0.060930      -0.056455       2.755353      -0.899600       2.352135           0.002650
           19              H       7.585842       7.486228       1.917436       0.025977       1.514429 0.11335340E+02  0.12197154E+03                                 2.192759                            1.967330      -1.406990       2.165578                    0.991327       4.460478      13.271305       0.444560       1.280417      -0.705578      -0.047502      -0.014961      -0.049437       0.070173       0.004574       0.005457      -0.003737       0.006467       0.008093      -0.009822       0.002044       0.007778              2.336416       2.782104       0.380126       0.807807       1.813763       0.369418       2.413380           0.001686
           20              H       3.440174       3.581321       1.054142       0.025891       1.834811 0.14574443E+02  0.16265082E+03                                 2.280580                            2.082253      -1.152152       2.279084                    0.995985       4.049475      11.257796       0.491966       1.115595      -0.749817      -0.044360       0.040298       0.037947       0.070934      -0.002064      -0.015130       0.000819       0.004836       0.000943      -0.013933      -0.002738       0.016671              2.371337       2.222857      -0.525638      -0.460473       2.655917       0.591273       2.235236           0.002746
           21              H       5.207463       5.536013       3.978008       0.029502       1.449777 0.10948307E+02  0.11349498E+03                                 1.934947                            1.797272      -0.882133       2.422778                    0.998698       3.615984       9.617992       0.534029       1.106399      -0.753056      -0.010550      -0.029084       0.056816       0.064694      -0.000842      -0.003861      -0.006894      -0.014221       0.005970      -0.010094      -0.001298       0.011392              1.977743       1.530734       0.006784       0.069664       1.808708      -0.461902       2.593786           0.002561
           22              H       8.979575       4.837862      14.257014       0.030586       1.596424 0.12196449E+02  0.13083513E+03                                 2.113280                            1.928789      -1.091342       2.316114                    0.996508       3.940003      10.915423       0.499169       1.143846      -0.741436       0.060173       0.020779       0.015513       0.065523       0.007619       0.003007       0.002251       0.003368      -0.007454      -0.006566      -0.003594       0.010160              2.192986       3.124761       0.297221       0.144861       1.734207       0.188476       1.719991           0.002856
           23              H       7.071187      11.325579       3.517287       0.020217       1.761331 0.14038674E+02  0.15557904E+03                                 2.240870                            2.056666      -0.913146       2.376075                    0.997673       4.086508      11.408865       0.489157       1.129881      -0.745670       0.044393       0.027300       0.047435       0.070471       0.006210       0.007578       0.002723      -0.000846      -0.005520      -0.008856      -0.002449       0.011305              2.330998       2.445173       0.262232       0.855914       1.842633       0.224995       2.705187           0.003445
           24              H       2.090091       0.016980       0.223651       0.031536       1.694553 0.12994850E+02  0.14194369E+03                                 2.213566                            2.001609      -1.197106       2.267345                    0.994976       4.073107      11.469999       0.485001       1.156162      -0.737805      -0.012192       0.056696      -0.040306       0.070623      -0.007410       0.001668      -0.011039      -0.004613      -0.010579      -0.012295      -0.002843       0.015138              2.326688       1.871987      -0.060931       0.056457       2.755681      -0.899745       2.352397           0.002651
           25              H       7.640658       1.424821       9.372473       0.025933       1.514679 0.11337518E+02  0.12200008E+03                                 2.192931                            1.967466      -1.407004       2.165536                    0.991326       4.460849      13.272423       0.444566       1.280347      -0.705592       0.047495      -0.014967      -0.049425       0.070162      -0.004571      -0.005459      -0.003737       0.006468       0.008086      -0.009821       0.002041       0.007780              2.336611       2.782360      -0.380173      -0.807907       1.813889       0.369464       2.413584           0.001685
           26              H       1.635326       9.215314       8.509180       0.025984       1.834058 0.14567195E+02  0.16255030E+03                                 2.280023                            2.081789      -1.151752       2.279337                    0.995989       4.048522      11.254596       0.492001       1.115651      -0.749805       0.044371       0.040310       0.037960       0.070956       0.002066       0.015133       0.000819       0.004827       0.000942      -0.013938      -0.002734       0.016672              2.370736       2.222325       0.525451       0.460309       2.655180       0.591058       2.234701           0.002751
           27              H      10.019037      11.170006      11.433046       0.029596       1.449501 0.10945775E+02  0.11346241E+03                                 1.934719                            1.797077      -0.881941       2.422903                    0.998700       3.615577       9.616706       0.534051       1.106416      -0.753052       0.010550      -0.029084       0.056830       0.064706       0.000842       0.003863      -0.006898      -0.014223       0.005973      -0.010097      -0.001300       0.011397              1.977504       1.530584      -0.006783      -0.069649       1.808492      -0.461820       2.593436           0.002563
           28              H       6.246925      10.899270       6.801976       0.030614       1.596286 0.12195202E+02  0.13081881E+03                                 2.113193                            1.928718      -1.091249       2.316179                    0.996508       3.939809      10.914874       0.499166       1.143878      -0.741429      -0.060179       0.020783       0.015510       0.065528      -0.007621      -0.003006       0.002250       0.003373      -0.007441      -0.006570      -0.003590       0.010159              2.192891       3.124601      -0.297205      -0.144852       1.734141       0.188463       1.719932           0.002858
           29              H       8.155313       5.264171      10.972324       0.020320       1.760508 0.14030753E+02  0.15547040E+03                                 2.240283                            2.056176      -0.912873       2.376305                    0.997672       4.085393      11.405249       0.489180       1.129980      -0.745648      -0.044405       0.027299       0.047460       0.070494      -0.006205      -0.007582       0.002721      -0.000849      -0.005508      -0.008859      -0.002443       0.011302              2.330362       2.444496      -0.262132      -0.855565       1.842193       0.224921       2.704398           0.003443
           30              H       2.985409       5.650972       7.678689       0.031525       1.694385 0.12993229E+02  0.14192065E+03                                 2.213375                            2.001451      -1.196847       2.267458                    0.994980       4.072828      11.468759       0.485035       1.156123      -0.737816       0.012210       0.056699      -0.040306       0.070629       0.007415      -0.001673      -0.011034      -0.004625      -0.010569      -0.012287      -0.002855       0.015142              2.326478       1.871830       0.060931      -0.056457       2.755418      -0.899630       2.352187           0.002652
           31              H       2.565158       3.781757      12.992639       0.025974       1.514433 0.11335374E+02  0.12197198E+03                                 2.192762                            1.967333      -1.406982       2.165581                    0.991327       4.460483      13.271319       0.444560       1.280416      -0.705578       0.047502       0.014960       0.049436       0.070172       0.004574       0.005456      -0.003736       0.006468       0.008093      -0.009822       0.002044       0.007778              2.336420       2.782112       0.380128       0.807809       1.813766       0.369418       2.413382           0.001684
           32              H       6.710826       7.686664      13.855933       0.025891       1.834771 0.14574068E+02  0.16264573E+03                                 2.280561                            2.082237      -1.152144       2.279093                    0.995985       4.049423      11.257652       0.491964       1.115606      -0.749815       0.044361      -0.040298      -0.037949       0.070936      -0.002064      -0.015131       0.000819       0.004837       0.000943      -0.013934      -0.002738       0.016672              2.371315       2.222838      -0.525631      -0.460467       2.655891       0.591266       2.235217           0.002750
           33              H       4.943537       5.731972      10.932067       0.029509       1.449811 0.10948619E+02  0.11349899E+03                                 1.934968                            1.797290      -0.882159       2.422761                    0.998698       3.616037       9.618155       0.534029       1.106390      -0.753058       0.010549       0.029081      -0.056815       0.064691      -0.000841      -0.003860      -0.006893      -0.014220       0.005972      -0.010093      -0.001297       0.011390              1.977765       1.530749       0.006784       0.069665       1.808727      -0.461909       2.593818           0.002564
           34              H       1.171425       6.430123       0.653061       0.030590       1.596385 0.12196085E+02  0.13083029E+03                                 2.113252                            1.928765      -1.091315       2.316131                    0.996508       3.939948      10.915247       0.499170       1.143852      -0.741435      -0.060174      -0.020780      -0.015515       0.065524       0.007619       0.003008       0.002251       0.003367      -0.007453      -0.006566      -0.003594       0.010160              2.192956       3.124711       0.297216       0.144859       1.734186       0.188472       1.719970           0.002858
           35              H       3.079813      -0.057594      11.392788       0.020222       1.761361 0.14038960E+02  0.15558290E+03                                 2.240885                            2.056678      -0.913162       2.376063                    0.997673       4.086549      11.408985       0.489159       1.129872      -0.745672      -0.044392      -0.027297      -0.047435       0.070469       0.006209       0.007578       0.002722      -0.000845      -0.005519      -0.008856      -0.002448       0.011304              2.331014       2.445191       0.262233       0.855923       1.842644       0.224996       2.705208           0.003445
           36              H       8.060909      -0.444395      14.686424       0.031524       1.694597 0.12995244E+02  0.14194892E+03                                 2.213594                            2.001631      -1.197115       2.267334                    0.994976       4.073164      11.470158       0.485002       1.156152      -0.737807       0.012191      -0.056695       0.040304       0.070621      -0.007409       0.001667      -0.011038      -0.004613      -0.010578      -0.012294      -0.002843       0.015137              2.326719       1.872008      -0.060932       0.056458       2.755720      -0.899764       2.352428           0.002653
           37              C       3.263546       9.559357       4.911975       0.538534      20.428318 0.22845300E+03  0.46294977E+04                                 6.757408                            5.256503       0.328620       2.164786                    0.999782      22.384974      62.197878       0.666409       0.453553      -1.028972       0.053684      -0.016911      -0.052086       0.076687       0.045757      -0.025158      -0.044791      -0.186273      -0.151705      -0.086766      -0.054998       0.141764              7.518388       9.630889      -0.919437       0.366716       4.167979       1.159207       8.756298           0.018448
           38              C       1.332826       6.326019       4.692648       0.537602      20.492443 0.22315497E+03  0.44758800E+04                                 6.638977                            5.121946       0.587764       2.247018                    0.999490      22.096439      60.206731       0.692691       0.440854      -1.040889      -0.048568       0.031030       0.045720       0.073566       0.062032       0.073168       0.058181       0.086972      -0.082929      -0.087587      -0.052628       0.140215              7.415613       5.643054      -1.039840      -1.812448       8.299520      -2.556824       8.304264           0.015760
           39              C       0.135008      11.338640       4.318256       0.528644      19.111376 0.20808436E+03  0.41228304E+04                                 6.421016                            5.009697       0.356612       2.175532                    0.999892      22.106357      60.899856       0.683495       0.452288      -1.028841       0.004988      -0.044113       0.047495       0.065013      -0.006330       0.021561      -0.019094       0.184740      -0.190893      -0.081928      -0.045084       0.127012              7.101700       3.917295      -0.310504      -0.524392       8.425404       1.771876       8.962401           0.021536
           40              C       2.938714       0.623893       8.222906       0.527284      20.872163 0.21691897E+03  0.43277318E+04                                 6.744656                            5.058487       0.519535       2.225417                    0.999650      22.116716      60.450249       0.694014       0.442359      -1.038164      -0.066437       0.034806       0.006197       0.075257       0.001425      -0.026584      -0.102778      -0.089974       0.101022      -0.085780      -0.049995       0.135775              7.690670       8.187608       0.573395       1.036908       7.529740       3.786885       7.354662           0.018725
           41              C       7.310750       6.425730       6.640500       0.542249      20.885378 0.22410938E+03  0.45143155E+04                                 6.816373                            5.191529       0.283489       2.148088                    0.999762      22.263425      61.433709       0.674237       0.450985      -1.031670       0.024840       0.060301      -0.037060       0.075011      -0.006385      -0.033302       0.097798      -0.080943       0.170609      -0.085594      -0.053552       0.139146              7.660468       9.647674      -0.699615       1.707817       6.995081      -2.877430       6.338650           0.018327
           42              C       9.134885       2.632436       6.967180       0.545714      20.767111 0.22197590E+03  0.44686381E+04                                 6.817726                            5.184887       0.296687       2.154384                    0.999831      22.313737      61.914265       0.669935       0.454155      -1.028027       0.056934       0.025373       0.038909       0.073479      -0.000570      -0.091830       0.003429       0.134874       0.097080      -0.083792      -0.050366       0.134158              7.710643       5.377613      -0.063829       1.603553      12.017083      -0.342827       5.737233           0.019927
           43              C       8.339046       7.770035       2.543062       0.538549      20.427891 0.22844904E+03  0.46293957E+04                                 6.757345                            5.256482       0.328560       2.164777                    0.999782      22.384533      62.196427       0.666406       0.453557      -1.028970       0.053662       0.016956       0.052088       0.076683      -0.045758       0.025149      -0.044794      -0.186283      -0.151667      -0.086763      -0.055001       0.141764              7.518305       9.630791       0.919413      -0.366778       4.167952       1.159179       8.756171           0.018445
           44              C       6.408326      11.003374       2.762390       0.537490      20.494864 0.22318238E+03  0.44765822E+04                                 6.639443                            5.122207       0.587654       2.246934                    0.999490      22.098583      60.214257       0.692682       0.440845      -1.040891      -0.048579      -0.031086      -0.045714       0.073593      -0.062013      -0.073128       0.058205       0.087014      -0.082884      -0.087610      -0.052579       0.140189              7.416184       5.643535       1.039933       1.812762       8.300012      -2.556950       8.305007           0.015770
           45              C       5.210508       5.990753       3.136782       0.528587      19.112036 0.20809092E+03  0.41229998E+04                                 6.421133                            5.009743       0.356639       2.175523                    0.999892      22.107163      60.902707       0.683497       0.452282      -1.028843       0.004984       0.044117      -0.047498       0.065017       0.006330      -0.021561      -0.019113       0.184718      -0.190894      -0.081942      -0.045060       0.127002              7.101851       3.917321       0.310512       0.524413       8.425594       1.771846       8.962638           0.021531
           46              C       8.014214       4.582685      14.142206       0.527248      20.872406 0.21692142E+03  0.43277935E+04                                 6.744692                            5.058504       0.519564       2.225421                    0.999650      22.116972      60.451068       0.694015       0.442357      -1.038165      -0.066443      -0.034825      -0.006180       0.075271      -0.001421       0.026593      -0.102783      -0.089983       0.100946      -0.085793      -0.049983       0.135776              7.690714       8.187706      -0.573395      -1.036888       7.529827       3.786894       7.354609           0.018723
           47              C       2.235250      10.903663       0.814537       0.542207      20.886876 0.22412640E+03  0.45147575E+04                                 6.816715                            5.191726       0.283341       2.148018                    0.999762      22.264627      61.438299       0.674222       0.450985      -1.031667       0.024825      -0.060284       0.037048       0.074987       0.006426       0.033274       0.097787      -0.080904       0.170565      -0.085531      -0.053592       0.139123              7.660891       9.648200       0.699674      -1.707925       6.995495      -2.877649       6.338977           0.018335
           48              C       4.059385       3.001557       0.487858       0.545590      20.769181 0.22199865E+03  0.44692208E+04                                 6.818117                            5.185094       0.296724       2.154356                    0.999831      22.315630      61.920852       0.669931       0.454145      -1.028030       0.056968      -0.025332      -0.038927       0.073501       0.000538       0.091818       0.003454       0.134876       0.097054      -0.083793      -0.050351       0.134145              7.711145       5.377921       0.063712      -1.603695      12.017977      -0.342715       5.737538           0.019939
           49              C       6.887453       1.708628       9.998100       0.538530      20.428499 0.22845495E+03  0.46295467E+04                                 6.757433                            5.256513       0.328633       2.164786                    0.999782      22.385130      62.198350       0.666411       0.453551      -1.028973      -0.053684       0.016913       0.052089       0.076690       0.045753      -0.025165      -0.044789      -0.186266      -0.151709      -0.086769      -0.054991       0.141760              7.518422       9.630949      -0.919449       0.366707       4.167991       1.159214       8.756326           0.018443
           50              C       8.818174       4.941966      10.217427       0.537606      20.492400 0.22315431E+03  0.44758649E+04                                 6.638977                            5.121944       0.587750       2.247015                    0.999491      22.096408      60.206697       0.692690       0.440855      -1.040888       0.048569      -0.031029      -0.045722       0.073568       0.062033       0.073166       0.058181       0.086975      -0.082930      -0.087587      -0.052628       0.140215              7.415613       5.643059      -1.039843      -1.812453       8.299517      -2.556817       8.304263           0.015755
           51              C      10.015992      -0.070655      10.591819       0.528644      19.111385 0.20808434E+03  0.41228324E+04                                 6.421031                            5.009705       0.356581       2.175521                    0.999892      22.106387      60.900082       0.683492       0.452289      -1.028840      -0.004987       0.044113      -0.047497       0.065014      -0.006328       0.021560      -0.019095       0.184742      -0.190889      -0.081928      -0.045084       0.127012              7.101718       3.917302      -0.310504      -0.524394       8.425423       1.771871       8.962428           0.021533
           52              C       7.212285      10.644092       6.687169       0.527278      20.872051 0.21691772E+03  0.43277011E+04                                 6.744639                            5.058478       0.519540       2.225421                    0.999650      22.116633      60.450004       0.694013       0.442360      -1.038164       0.066437      -0.034809      -0.006198       0.075259       0.001422      -0.026588      -0.102779      -0.089980       0.101027      -0.085786      -0.049993       0.135778              7.690650       8.187590       0.573390       1.036903       7.529718       3.786870       7.354642           0.018729
           53              C       2.840250       4.842255       8.269575       0.542252      20.885565 0.22411136E+03  0.45143641E+04                                 6.816392                            5.191535       0.283499       2.148087                    0.999762      22.263593      61.434187       0.674240       0.450982      -1.031672      -0.024845      -0.060301       0.037062       0.075013      -0.006384      -0.033302       0.097792      -0.080951       0.170609      -0.085594      -0.053548       0.139141              7.660494       9.647692      -0.699615       1.707820       6.995116      -2.877453       6.338675           0.018322
           54              C       1.016115       8.635549       7.942895       0.545710      20.767080 0.22197564E+03  0.44686311E+04                                 6.817721                            5.184886       0.296689       2.154385                    0.999831      22.313706      61.914145       0.669935       0.454155      -1.028027      -0.056937      -0.025371      -0.038906       0.073479      -0.000571      -0.091831       0.003426       0.134874       0.097077      -0.083791      -0.050367       0.134159              7.710636       5.377605      -0.063836       1.603546      12.017079      -0.342831       5.737225           0.019934
           55              C       1.811953       3.497950      12.367013       0.538551      20.427923 0.22844934E+03  0.46294024E+04                                 6.757343                            5.256478       0.328571       2.164779                    0.999782      22.384563      62.196482       0.666408       0.453556      -1.028971      -0.053662      -0.016958      -0.052083       0.076680      -0.045759       0.025147      -0.044793      -0.186275      -0.151670      -0.086759      -0.055002       0.141761              7.518304       9.630797       0.919413      -0.366787       4.167951       1.159177       8.756166           0.018440
           56              C       3.742674       0.264611      12.147685       0.537493      20.495009 0.22318404E+03  0.44766232E+04                                 6.639463                            5.122218       0.587661       2.246934                    0.999490      22.098690      60.214564       0.692683       0.440843      -1.040892       0.048578       0.031083       0.045715       0.073592      -0.062014      -0.073125       0.058202       0.087018      -0.082875      -0.087606      -0.052581       0.140186              7.416209       5.643553       1.039942       1.812770       8.300043      -2.556959       8.305032           0.015765
           57              C       4.940492       5.277232      11.773293       0.528585      19.112239 0.20809332E+03  0.41230591E+04                                 6.421170                            5.009765       0.356647       2.175522                    0.999892      22.107333      60.903252       0.683497       0.452280      -1.028844      -0.004984      -0.044114       0.047501       0.065017       0.006331      -0.021558      -0.019112       0.184721      -0.190882      -0.081939      -0.045061       0.127001              7.101894       3.917339       0.310514       0.524418       8.425654       1.771859       8.962688           0.021532
           58              C       2.136785       6.685300       0.767869       0.527248      20.872335 0.21692085E+03  0.43277784E+04                                 6.744675                            5.058497       0.519582       2.225428                    0.999650      22.116916      60.450844       0.694016       0.442357      -1.038166       0.066440       0.034827       0.006181       0.075269      -0.001422       0.026594      -0.102782      -0.089989       0.100956      -0.085792      -0.049985       0.135777              7.690692       8.187677      -0.573394      -1.036885       7.529806       3.786882       7.354593           0.018730
           59              C       7.915750       0.364322      14.095538       0.542205      20.886891 0.22412624E+03  0.45147528E+04                                 6.816711                            5.191718       0.283352       2.148020                    0.999762      22.264650      61.438333       0.674224       0.450984      -1.031668      -0.024822       0.060284      -0.037050       0.074987       0.006425       0.033275       0.097785      -0.080909       0.170564      -0.085533      -0.053589       0.139122              7.660889       9.648190       0.699669      -1.707920       6.995500      -2.877655       6.338976           0.018329
           60              C       6.091615       8.266428      14.422217       0.545593      20.769055 0.22199730E+03  0.44691878E+04                                 6.818100                            5.185086       0.296714       2.154355                    0.999831      22.315540      61.920607       0.669930       0.454146      -1.028029      -0.056970       0.025328       0.038925       0.073500       0.000541       0.091818       0.003450       0.134875       0.097049      -0.083792      -0.050353       0.134144              7.711125       5.377905       0.063711      -1.603684      12.017947      -0.342714       5.737522           0.019946
           61              O       3.002970       9.327434       3.700382      -0.554882      38.972611 0.61149044E+03  0.15214076E+05                                 9.177142                            7.723766      -0.120107       2.011909                    0.995255      28.127083      75.757842       0.672900       0.365847      -1.131136       0.028814       0.009463       0.052522       0.060650       0.033290       0.026514      -0.002394      -0.104358       0.087543      -0.082601       0.033483       0.049118             10.090343       9.559938       0.407744       1.193301       5.960155       1.842253      14.750936           0.078082
           62              O       8.517603       6.814375       6.546418      -0.553404      38.558677 0.60274354E+03  0.14924595E+05                                 9.087248                            7.635308      -0.182726       1.999097                    0.993223      27.878681      74.615357       0.682000       0.362704      -1.134941      -0.058149      -0.011063       0.000294       0.059193       0.015998      -0.014821       0.057983       0.053612       0.002627      -0.077401       0.030733       0.046668              9.989488      14.033668       1.275029       0.672049       8.906332      -2.349671       7.028465           0.086001
           63              O       9.862813       1.955460       7.768447      -0.565934      40.015450 0.64432797E+03  0.16253589E+05                                 9.390690                            7.948273      -0.223652       1.980855                    0.992888      28.426405      77.271787       0.660380       0.367680      -1.128925      -0.024650       0.038482      -0.041347       0.061628      -0.034380      -0.015364      -0.040354       0.044860       0.051440      -0.070581       0.029470       0.041110             10.368555       8.423993      -2.019783       2.943626      12.590043      -1.107207      10.091630           0.086645
           64              O       2.650223       1.536900       9.052950      -0.551086      42.595166 0.62740100E+03  0.15689227E+05                                 9.746789                            7.811687      -0.073854       2.034011                    0.993419      27.945474      75.126369       0.671543       0.364734      -1.133533      -0.002272      -0.043849      -0.047848       0.064941      -0.002114      -0.022785       0.011136      -0.099287       0.134535      -0.076350       0.022412       0.053938             11.199189       9.132411      -0.685668       0.449312      12.531415       6.226418      11.933739           0.085316
           65              O       0.791880       7.457600       4.523568      -0.559873      40.399839 0.64987431E+03  0.16404438E+05                                 9.380549                            7.970274      -0.180168       1.992570                    0.993982      28.305688      76.599182       0.661951       0.366563      -1.131453       0.016306      -0.051434       0.023083       0.058687       0.002750       0.054980       0.000031      -0.042160      -0.157728      -0.085808       0.037837       0.047971             10.257350       8.755843      -3.146931      -0.503801      13.807707      -2.701021       8.208502           0.081316
           66              O       0.028829      10.084319       4.199572      -0.560983      41.229709 0.65377165E+03  0.16556662E+05                                 9.572449                            8.028207      -0.251553       1.972050                    0.993344      28.407399      77.444358       0.654210       0.369694      -1.127061      -0.003538       0.061770       0.014341       0.063511       0.001394       0.014701       0.017222      -0.028858      -0.208347      -0.074086       0.022086       0.052000             10.574281       7.677661      -0.302354      -1.348986      15.668554       2.121181       8.376629           0.082589
           67              O       0.007106       0.280874       5.354506      -0.501529      34.004238 0.46566558E+03  0.10792464E+05                                 8.297307                            6.651020       0.388395       2.190286                    0.997407      26.436712      68.090414       0.741867       0.356233      -1.141923       0.003944      -0.038275      -0.035347       0.052248      -0.010926       0.007288       0.064042       0.113165       0.051568      -0.101282       0.048741       0.052541              9.407960       5.364812      -0.703521      -0.883790       9.284699       5.067597      13.574368           0.049062
           68              O       6.334935       6.926525       6.073470      -0.506640      32.327390 0.44500181E+03  0.10179191E+05                                 7.952618                            6.440873       0.525235       2.236543                    0.998394      26.180876      66.605506       0.765942       0.349590      -1.149337       0.045263      -0.003836       0.018000       0.048862      -0.067251       0.042258       0.040544      -0.002157       0.086357      -0.106921       0.052557       0.054364              8.943790      10.813476      -2.817326       3.803636       7.422977      -3.050338       8.594918           0.050386
           69              O       4.354068       9.375216       5.476918      -0.515667      32.380643 0.46549607E+03  0.10778753E+05                                 7.997079                            6.615300       0.517037       2.231843                    0.997960      26.501667      68.045131       0.750307       0.352545      -1.145833      -0.038985      -0.007277      -0.036030       0.053581       0.006213       0.045879      -0.043874      -0.002957      -0.220855      -0.103652       0.043017       0.060635              8.887073      14.547518      -1.338531       2.139934       5.244590       0.184362       6.869111           0.051704
           70              O       9.088901       3.853205       6.897699      -0.506565      35.344417 0.46816345E+03  0.10861895E+05                                 8.524097                            6.660836       0.438773       2.208128                    0.997742      26.424086      68.033051       0.742860       0.355379      -1.142922       0.014712      -0.047892       0.008006       0.050736      -0.008168      -0.083431      -0.006169      -0.051294      -0.073437      -0.103278       0.038491       0.064787              9.866743       5.728195       0.099614       0.290543      18.214334      -1.216702       5.657701           0.048717
           71              O       1.129806       5.548900       5.617371      -0.506520      32.113203 0.43726583E+03  0.99671278E+04                                 7.924391                            6.392647       0.386940       2.186204                    0.998183      26.318224      67.027154       0.766716       0.350467      -1.147621      -0.011689       0.032212      -0.028659       0.044672       0.068472       0.046700      -0.037349       0.017370       0.070403      -0.107395       0.043568       0.063827              8.976467       5.696576       0.902318      -1.846230       9.178351      -5.129523      12.054473           0.045090
           72              O       2.143993      -0.001126       7.517660      -0.505522      35.302885 0.48972999E+03  0.11491143E+05                                 8.529996                            6.843465       0.410400       2.199449                    0.996960      26.581561      68.830001       0.727902       0.358613      -1.140314       0.020408       0.039822       0.021687       0.049725       0.058870       0.040412      -0.036550      -0.056382       0.057438      -0.099287       0.039112       0.060174              9.711174      10.528029       3.470750       3.313058       9.393643       4.227313       9.211850           0.046980
           73              O       8.078470       8.001959       3.754655      -0.554936      38.974008 0.61152139E+03  0.15215035E+05                                 9.177324                            7.723936      -0.120025       2.011923                    0.995255      28.127845      75.760293       0.672896       0.365845      -1.131138       0.028802      -0.009429      -0.052568       0.060679      -0.033278      -0.026500      -0.002396      -0.104343       0.087575      -0.082587       0.033490       0.049098             10.090537       9.560200      -0.407769      -1.193300       5.960277       1.842275      14.751135           0.078094
           74              O       3.442103      10.515017       0.908620      -0.553298      38.554272 0.60265201E+03  0.14921770E+05                                 9.086633                            7.634768      -0.182610       1.999184                    0.993220      27.876369      74.607897       0.682018       0.362707      -1.134938      -0.058061       0.011136      -0.000354       0.059120      -0.016005       0.014817       0.057969       0.053652       0.002552      -0.077402       0.030766       0.046636              9.988829      14.032907      -1.275082      -0.671923       8.905660      -2.349384       7.027920           0.085986
           75              O       4.787313       3.251118      14.596665      -0.565982      40.016102 0.64433592E+03  0.16253834E+05                                 9.390766                            7.948293      -0.223468       1.980911                    0.992888      28.426672      77.272537       0.660383       0.367677      -1.128928      -0.024651      -0.038532       0.041370       0.061676       0.034371       0.015354      -0.040341       0.044818       0.051412      -0.070550       0.029448       0.041102             10.368676       8.424100       2.019852      -2.943762      12.590164      -1.107278      10.091763           0.086652
           76              O       7.725723       3.669678      13.312162      -0.551107      42.595542 0.62740647E+03  0.15689394E+05                                 9.746834                            7.811710      -0.073764       2.034035                    0.993420      27.945626      75.126795       0.671544       0.364733      -1.133534      -0.002293       0.043820       0.047898       0.064959       0.002099       0.022786       0.011133      -0.099289       0.134528      -0.076350       0.022417       0.053932             11.199247       9.132448       0.685665      -0.449274      12.531607       6.226504      11.933687           0.085317
           77              O       5.867380       9.871792       2.931470      -0.559927      40.401517 0.64990032E+03  0.16405278E+05                                 9.380842                            7.970452      -0.180052       1.992604                    0.993981      28.306277      76.601494       0.661940       0.366565      -1.131450       0.016301       0.051479      -0.023155       0.058754      -0.002754      -0.054962       0.000014      -0.042147      -0.157628      -0.085771       0.037825       0.047946             10.257724       8.756145       3.147220       0.503818      13.808340      -2.701054       8.208685           0.081332
           78              O       5.104329       7.245074       3.255466      -0.561033      41.232356 0.65381840E+03  0.16558163E+05                                 9.572888                            8.028510      -0.251581       1.972020                    0.993346      28.408460      77.448325       0.654195       0.369695      -1.127059      -0.003536      -0.061766      -0.014396       0.063520      -0.001386      -0.014697       0.017226      -0.028866      -0.208355      -0.074088       0.022084       0.052004             10.574823       7.677901       0.302388       1.349053      15.669594       2.121303       8.376974           0.082597
           79              O       5.082606       5.353119       2.100531      -0.501487      34.004568 0.46566554E+03  0.10792496E+05                                 8.297525                            6.651148       0.388186       2.190239                    0.997406      26.436109      68.089646       0.741836       0.356246      -1.141909       0.003943       0.038256       0.035317       0.052215       0.010919      -0.007290       0.064051       0.113144       0.051522      -0.101277       0.048735       0.052542              9.408245       5.364893       0.703583       0.883870       9.285024       5.067828      13.574817           0.049055
           80              O       1.259435      10.402868       1.381568      -0.506740      32.331841 0.44507425E+03  0.10181275E+05                                 7.953335                            6.441383       0.525312       2.236527                    0.998395      26.182837      66.612182       0.765913       0.349588      -1.149337       0.045290       0.003833      -0.018029       0.048897       0.067259      -0.042261       0.040524      -0.002179       0.086360      -0.106920       0.052554       0.054366              8.944648      10.814501       2.817675      -3.804070       7.423710      -3.050755       8.595731           0.050394
           81              O       9.429568       7.954176       1.978120      -0.515597      32.377548 0.46544187E+03  0.10777171E+05                                 7.996572                            6.614911       0.517179       2.231925                    0.997959      26.500172      68.039988       0.750331       0.352544      -1.145834      -0.038983       0.007318       0.035980       0.053551      -0.006218      -0.045883      -0.043879      -0.002950      -0.220826      -0.103650       0.043017       0.060633              8.886493      14.546488       1.338410      -2.139867       5.244308       0.184328       6.868682           0.051693
           82              O       4.013401       1.780788       0.557339      -0.506500      35.344083 0.46814825E+03  0.10861485E+05                                 8.524177                            6.660815       0.438634       2.208108                    0.997740      26.423100      68.030969       0.742844       0.355388      -1.142912       0.014802       0.047811      -0.008060       0.050695       0.008166       0.083457      -0.006165      -0.051362      -0.073534      -0.103329       0.038540       0.064789              9.866926       5.728219      -0.099674      -0.290520      18.214875      -1.216620       5.657685           0.048685
           83              O       6.205306       0.085093       1.837667      -0.506414      32.112966 0.43725253E+03  0.99667929E+04                                 7.924551                            6.392698       0.386626       2.186139                    0.998181      26.316912      67.024668       0.766683       0.350483      -1.147602      -0.011769      -0.032255       0.028539       0.044647      -0.068503      -0.046700      -0.037382       0.017383       0.070484      -0.107445       0.043614       0.063832              8.976707       5.696699      -0.902425       1.846380       9.178501      -5.129726      12.054920           0.045060
           84              O       7.219493       5.207703      14.847453      -0.505513      35.302897 0.48973002E+03  0.11491155E+05                                 8.530047                            6.843507       0.410289       2.199418                    0.996960      26.581397      68.829845       0.727892       0.358618      -1.140309       0.020392      -0.039826      -0.021694       0.049725      -0.058867      -0.040415      -0.036549      -0.056404       0.057394      -0.099287       0.039105       0.060182              9.711232      10.528128      -3.470825      -3.313061       9.393783       4.227307       9.211783           0.046973
           85              O       7.148030       1.940551      11.209693      -0.554877      38.972436 0.61148628E+03  0.15213948E+05                                 9.177117                            7.723740      -0.120107       2.011911                    0.995255      28.126987      75.757529       0.672901       0.365847      -1.131136      -0.028826      -0.009461      -0.052519       0.060652       0.033288       0.026513      -0.002394      -0.104350       0.087549      -0.082597       0.033483       0.049113             10.090318       9.559909       0.407742       1.193309       5.960139       1.842252      14.750908           0.078075
           86              O       1.633397       4.453610       8.363657      -0.553401      38.558645 0.60274230E+03  0.14924559E+05                                 9.087245                            7.635302      -0.182721       1.999100                    0.993222      27.878654      74.615294       0.682000       0.362704      -1.134941       0.058152       0.011059      -0.000287       0.059195       0.015997      -0.014819       0.057978       0.053614       0.002621      -0.077397       0.030735       0.046663              9.989488      14.033681       1.275043       0.672041       8.906326      -2.349667       7.028455           0.085994
           87              O       0.288187       9.312525       7.141628      -0.565945      40.015874 0.64433659E+03  0.16253862E+05                                 9.390755                            7.948327      -0.223652       1.980852                    0.992888      28.426595      77.272450       0.660378       0.367680      -1.128925       0.024651      -0.038480       0.041355       0.061633      -0.034378      -0.015365      -0.040354       0.044862       0.051439      -0.070580       0.029471       0.041109             10.368631       8.424038      -2.019787       2.943645      12.590149      -1.107196      10.091704           0.086652
           88              O       7.500777       9.731085       5.857125      -0.551110      42.596191 0.62741998E+03  0.15689822E+05                                 9.746942                            7.811806      -0.073864       2.033999                    0.993419      27.945897      75.127813       0.671538       0.364734      -1.133533       0.002278       0.043856       0.047857       0.064953      -0.002114      -0.022786       0.011132      -0.099286       0.134539      -0.076350       0.022414       0.053936             11.199369       9.132568      -0.685676       0.449331      12.531605       6.226528      11.933934           0.085332
           89              O       9.359120       3.810385      10.386507      -0.559865      40.399597 0.64986936E+03  0.16404282E+05                                 9.380514                            7.970244      -0.180173       1.992570                    0.993982      28.305574      76.598798       0.661952       0.366563      -1.131453      -0.016304       0.051433      -0.023086       0.058686       0.002749       0.054980       0.000031      -0.042159      -0.157727      -0.085807       0.037837       0.047970             10.257312       8.755809      -3.146925      -0.503793      13.807664      -2.701007       8.208464           0.081307
           90              O      -0.028829       1.183666      10.710503      -0.560976      41.229505 0.65376731E+03  0.16556526E+05                                 9.572424                            8.028184      -0.251564       1.972048                    0.993344      28.407298      77.444052       0.654210       0.369694      -1.127061       0.003541      -0.061768      -0.014344       0.063510       0.001394       0.014701       0.017221      -0.028858      -0.208345      -0.074085       0.022085       0.052000             10.574256       7.677635      -0.302351      -1.348977      15.668535       2.121170       8.376598           0.082581
           91              O      -0.007106      10.987111       9.555569      -0.501537      34.004548 0.46567058E+03  0.10792612E+05                                 8.297368                            6.651065       0.388394       2.190285                    0.997407      26.436798      68.090806       0.741863       0.356234      -1.141922      -0.003943       0.038278       0.035348       0.052252      -0.010925       0.007286       0.064042       0.113166       0.051568      -0.101282       0.048742       0.052540              9.408032       5.364846      -0.703527      -0.883801       9.284766       5.067641      13.574485           0.049066
           92              O       3.816065       4.341460       8.836605      -0.506628      32.327356 0.44500060E+03  0.10179158E+05                                 7.952615                            6.440866       0.525212       2.236536                    0.998394      26.180814      66.605367       0.765941       0.349590      -1.149337      -0.045267       0.003826      -0.017989       0.048860      -0.067254       0.042261       0.040543      -0.002156       0.086357      -0.106925       0.052557       0.054368              8.943791      10.813476      -2.817336       3.803643       7.422979      -3.050339       8.594916           0.050371
           93              O       5.796932       1.892769       9.433157      -0.515664      32.380764 0.46549734E+03  0.10778792E+05                                 7.997098                            6.615307       0.517037       2.231841                    0.997960      26.501697      68.045266       0.750307       0.352545      -1.145833       0.038977       0.007284       0.036044       0.053586       0.006212       0.045881      -0.043874      -0.002951      -0.220869      -0.103656       0.043019       0.060637              8.887100      14.547583      -1.338539       2.139945       5.244601       0.184360       6.869117           0.051689
           94              O       1.062099       7.414780       8.012376      -0.506563      35.344236 0.46816056E+03  0.10861810E+05                                 8.524067                            6.660814       0.438775       2.208130                    0.997742      26.424015      68.032787       0.742861       0.355378      -1.142923      -0.014711       0.047889      -0.007999       0.050732      -0.008169      -0.083431      -0.006170      -0.051295      -0.073438      -0.103279       0.038492       0.064787              9.866708       5.728177       0.099602       0.290541      18.214265      -1.216703       5.657682           0.048722
           95              O       9.021194       5.719085       9.292704      -0.506531      32.113467 0.43727027E+03  0.99672561E+04                                 7.924440                            6.392684       0.386952       2.186207                    0.998183      26.318317      67.027519       0.766713       0.350468      -1.147620       0.011692      -0.032215       0.028661       0.044676       0.068473       0.046699      -0.037349       0.017371       0.070403      -0.107394       0.043568       0.063827              8.976522       5.696611       0.902325      -1.846251       9.178405      -5.129556      12.054551           0.045094
           96              O       8.007007      11.269111       7.392415      -0.505505      35.302250 0.48971911E+03  0.11490823E+05                                 8.529906                            6.843396       0.410385       2.199452                    0.996960      26.581236      68.828953       0.727905       0.358614      -1.140313      -0.020409      -0.039817      -0.021679       0.049718       0.058870       0.040411      -0.036549      -0.056385       0.057445      -0.099287       0.039113       0.060174              9.711072      10.527907       3.470708       3.313023       9.393547       4.227265       9.211761           0.046980
           97              O       2.072530       3.266026      11.155420      -0.554918      38.973269 0.61150663E+03  0.15214574E+05                                 9.177209                            7.723842      -0.120029       2.011928                    0.995255      28.127502      75.759117       0.672900       0.365845      -1.131138      -0.028793       0.009424       0.052562       0.060669      -0.033278      -0.026501      -0.002396      -0.104337       0.087586      -0.082587       0.033492       0.049095             10.090407       9.560068      -0.407764      -1.193312       5.960211       1.842245      14.750942           0.078081
           98              O       6.708897       0.752968      14.001455      -0.553289      38.553669 0.60264003E+03  0.14921396E+05                                 9.086534                            7.634688      -0.182596       1.999194                    0.993219      27.876098      74.606921       0.682023       0.362707      -1.134939       0.058057      -0.011127       0.000346       0.059114      -0.016005       0.014817       0.057969       0.053655       0.002547      -0.077403       0.030769       0.046634              9.988717      14.032777      -1.275079      -0.671907       8.905544      -2.349337       7.027831           0.085976
           99              O       5.363687       8.016867       0.313410      -0.565999      40.016956 0.64435360E+03  0.16254398E+05                                 9.390908                            7.948410      -0.223482       1.980900                    0.992888      28.427046      77.273931       0.660377       0.367678      -1.128927       0.024656       0.038527      -0.041382       0.061683       0.034368       0.015355      -0.040340       0.044819       0.051412      -0.070548       0.029449       0.041099             10.368838       8.424208       2.019863      -2.943802      12.590384      -1.107262      10.091923           0.086661
          100              O       2.425277       7.598307       1.597913      -0.551121      42.596128 0.62741757E+03  0.15689742E+05                                 9.746918                            7.811778      -0.073767       2.034029                    0.993420      27.945877      75.127645       0.671541       0.364732      -1.133534       0.002283      -0.043823      -0.047900       0.064962       0.002099       0.022786       0.011132      -0.099289       0.134532      -0.076350       0.022418       0.053932             11.199345       9.132538       0.685665      -0.449293      12.531702       6.226557      11.933795           0.085328
          101              O       4.283620       1.396193      11.978605      -0.559898      40.400238 0.64987378E+03  0.16404436E+05                                 9.380642                            7.970284      -0.180040       1.992619                    0.993980      28.305709      76.599485       0.661948       0.366564      -1.131451      -0.016295      -0.051470       0.023149       0.058742      -0.002752      -0.054961       0.000011      -0.042150      -0.157629      -0.085771       0.037825       0.047946             10.257501       8.755955       3.147161       0.503783      13.808057      -2.700984       8.208492           0.081316
          102              O       5.046671       4.022911      11.654609      -0.561005      41.230993 0.65379045E+03  0.16557271E+05                                 9.572667                            8.028326      -0.251562       1.972036                    0.993345      28.407873      77.446175       0.654204       0.369694      -1.127060       0.003535       0.061755       0.014394       0.063508      -0.001387      -0.014694       0.017229      -0.028869      -0.208360      -0.074090       0.022082       0.052007             10.574577       7.677714       0.302370       1.348999      15.669260       2.121247       8.376757           0.082581
          103              O       5.068394       5.914866      12.809544      -0.501503      34.005261 0.46567693E+03  0.10792828E+05                                 8.297636                            6.651230       0.388188       2.190234                    0.997406      26.436412      68.090696       0.741831       0.356246      -1.141909      -0.003940      -0.038265      -0.035321       0.052224       0.010920      -0.007288       0.064050       0.113144       0.051530      -0.101277       0.048736       0.052542              9.408374       5.364957       0.703592       0.883887       9.285145       5.067908      13.575022           0.049060
          104              O       8.891565       0.865117      13.528507      -0.506748      32.332317 0.44508191E+03  0.10181499E+05                                 7.953427                            6.441450       0.525273       2.236511                    0.998395      26.182998      66.612841       0.765906       0.349590      -1.149336      -0.045293      -0.003834       0.018028       0.048899       0.067258      -0.042262       0.040523      -0.002179       0.086355      -0.106918       0.052552       0.054366              8.944756      10.814625       2.817717      -3.804125       7.423804      -3.050807       8.595839           0.050386
          105              O       0.721432       3.313809      12.931955      -0.515612      32.378308 0.46545500E+03  0.10777556E+05                                 7.996706                            6.615013       0.517156       2.231910                    0.997959      26.500497      68.041179       0.750324       0.352545      -1.145833       0.038986      -0.007317      -0.035981       0.053555      -0.006218      -0.045882      -0.043878      -0.002947      -0.220829      -0.103650       0.043018       0.060632              8.886649      14.546769       1.338442      -2.139899       5.244388       0.184335       6.868792           0.051685
          106              O       6.137599       9.487197      14.352736      -0.506495      35.343823 0.46814430E+03  0.10861369E+05                                 8.524135                            6.660785       0.438644       2.208113                    0.997740      26.422997      68.030599       0.742846       0.355388      -1.142912      -0.014798      -0.047806       0.008051       0.050687       0.008167       0.083457      -0.006167      -0.051362      -0.073533      -0.103329       0.038540       0.064790              9.866876       5.728196      -0.099668      -0.290517      18.214773      -1.216620       5.657659           0.048690
          107              O       3.945694      11.182892      13.072408      -0.506428      32.113637 0.43726365E+03  0.99671116E+04                                 7.924658                            6.392778       0.386624       2.186132                    0.998181      26.317227      67.025732       0.766678       0.350483      -1.147602       0.011772       0.032263      -0.028543       0.044656      -0.068504      -0.046698      -0.037382       0.017387       0.070489      -0.107445       0.043614       0.063831              8.976831       5.696772      -0.902441       1.846417       9.178622      -5.129806      12.055099           0.045063
          108              O       2.931507       6.060282       0.062622      -0.505500      35.302562 0.48972474E+03  0.11490999E+05                                 8.529996                            6.843471       0.410270       2.199415                    0.996960      26.581246      68.829339       0.727894       0.358618      -1.140309      -0.020394       0.039820       0.021687       0.049718      -0.058868      -0.040415      -0.036548      -0.056405       0.057398      -0.099288       0.039106       0.060181              9.711170      10.528054      -3.470792      -3.313036       9.393726       4.227276       9.211731           0.046973

******************************************************
Auxiliary information for the entire system
The total spin magnetic moment of the unit cell is   59.999342
The total net atomic charge of the unit cell is   0.000005
Accuracy of reproducing the electrostatic potential in the unit cell:
  The inner radius (bohr) =    5.0000
  The outer radius (bohr) =   12.0000
  Valid grid points have density less than (e/(bohr^3)) =    0.0001
  The number of valid grid points were=        41240
  The rms potential error without charges in kcal/mol is=      2.74897
  The rms potential error with partial charges in kcal/mol is=      0.82074
  The RRMSE value at monopole order=      0.29856
  The rms potential error with partial charges and cloud penetration in kcal/mol is=      0.80481
  The RRMSE value at monopole order with cloud penetration is=      0.29277
  The rms potential error with partial charges and atomic dipoles in kcal/mol is=      0.76463
  The RRMSE value at dipole order=      0.27815
  The rms potential error with partial charges, atomic dipoles and cloud penetration in kcal/mol is=      0.74436
  The RRMSE value at dipole order with cloud penetration=      0.27078

******************************************************
The electron densities and ab initio electrostatic potential were computed in VASP using the PBE functional and
projector augmented wave method. See the main text of the journal article for a description of computational details.
The atomic charges, dipoles, and quadrupoles were computed with the DDEC6 method as described in
(a) T. A. Manz and N. Gabaldon Limas, RSC Adv. 6 (2016) 47771-47801 DOI: 10.1039/c6ra04656h
(b) N. Gabaldon Limas and T. A. Manz, RSC Adv. 8 (2018) 2678-2707 DOI: 10.1039/c7ra11829e.
For each atom in the material, the electron cloud parameters were fit to the spherically averaged atom-in-material
electron density using radial positions for which this density was between 10^-4 and 10^-2 electrons per cubic bohr.
The polarizabilities, dispersion coefficients, and quantum Drude oscillator (QDO) parameters were fit using the MCLF method.
The magnetic structure of the system was optimized in VASP from the default ferromagnetic initial guess using spin polarization.
The atomic spin moments (ASMs) were computed on this optimized magnetic structure using the DDEC6 partition as inputs
to the method of T. A. Manz and D. S. Sholl, J. Chem. Theory Comput. 7 (2011) 4146-4164 DOI: 10.1021/ct200539n.
The RMSE and RRMSE were computed using a uniform grid with Ewald summation.
