# Supplementary material for: A collection of forcefield precursors for metal–organic frameworks
Source: RSC Adv. 2019 Nov 13;9(63):36492–507. doi: 10.1039/c9ra07327b (PMC9075174; doi:10.1039/c9ra07327b)
Supplement: RA-009-C9RA07327B-s4490 [file RA-009-C9RA07327B-s4490.xyz]

  108
jmolscript: load "" {1 1 1} spacegroup "x,y,z" unitcell [{     10.130900     0.000000     0.000000 }, {      0.000000    11.682900     0.000000 }, {      0.000000    -0.422395    14.889210 }]
Mn     1.026564     8.806500     2.761651     0.984999
Mn     5.911076     2.474571    12.938723     1.001610
Mn     6.092014     8.506653     4.682954     0.985176
Mn     0.845626     2.733287     9.395092     1.001586
Mn     9.104336     2.454005    12.127559     0.985113
Mn     4.219824     8.785934     1.950487     1.001596
Mn     4.038886     2.753852    10.206256     0.985422
Mn     9.285274     8.527218     5.494118     1.001571
Mn     5.065450     0.000000     0.000000     1.015978
Mn     0.000000     5.630252     7.444605     1.015995
Mn     5.065450     5.841450     0.000000     1.009521
Mn     0.000000    -0.211197     7.444605     1.008988
H      2.514489     9.912952     5.517941     0.026860
H      8.971925     4.814435    14.251952     0.030563
H      3.446532     3.572030     1.133069     0.025514
H      2.059612    11.620135     0.153359     0.031087
H      3.134500    -0.042461    11.421513     0.026459
H      4.876002     5.753725    10.916769     0.030447
H      7.579939     7.400201     1.926664     0.026832
H      3.906475     0.393423     8.081863     0.030527
H      8.511982     2.058222     6.311536     0.025481
H      7.125062     5.693018     7.291246     0.031094
H      8.199950     5.250319    10.912302     0.026442
H      9.941452    11.137032    11.417046     0.030354
H      7.616411     1.347553     9.371269     0.026887
H      1.158975     6.446070     0.637258     0.030549
H      6.684368     7.688475    13.756141     0.025497
H      8.071288    -0.359630    14.735851     0.031111
H      6.996400    11.302966     3.467697     0.026449
H      5.254898     5.506780     3.972441     0.030429
H      2.550961     3.860304    12.962546     0.026854
H      6.224425    10.867082     6.807347     0.030504
H      1.618918     9.202283     8.577674     0.025454
H      3.005838     5.567487     7.597964     0.031133
H      1.930950     6.010186     3.976908     0.026431
H      0.189448     0.123473     3.472164     0.030338
C      3.741341     0.264795    12.121753     0.530777
C      3.239862     9.555228     4.908228     0.537181
C      8.007463     4.579415    14.135220     0.529403
C      2.224746    10.894840     0.804762     0.540085
C      4.949958     5.279128    11.749969     0.528998
C      4.045268     2.997997     0.488366     0.546081
C      8.806791     4.943063    10.212062     0.530728
C      8.305312     7.757925     2.536377     0.537166
C      2.942013     0.628442     8.198595     0.529343
C      7.290196     6.418313     6.639843     0.540098
C     10.015408    -0.071270    10.583846     0.528924
C      9.110718     2.632255     6.956239     0.546039
C      6.389559    10.995710     2.767457     0.530767
C      6.891038     1.705277     9.980982     0.537223
C      2.123437     6.681090     0.753990     0.529392
C      7.906154     0.365665    14.084448     0.540117
C      5.180942     5.981377     3.139241     0.528990
C      6.085632     8.262508    14.400844     0.546077
C      1.324109     6.317442     4.677148     0.530726
C      1.825588     3.502580    12.352833     0.537199
C      7.188887    10.632063     6.690615     0.529329
C      2.840704     4.842192     8.249367     0.540144
C      0.115492    11.331775     4.305364     0.528921
C      1.020182     8.628250     7.932971     0.546041
O      4.779556     3.253417    14.575494    -0.566905
O      2.982638     9.321653     3.690440    -0.557355
O      7.720455     3.671426    13.299042    -0.551332
O      3.428803    10.505322     0.903924    -0.547427
O      5.055218     4.024346    11.631898    -0.560466
O      5.072542     5.918625    12.788640    -0.504929
O      1.243669    10.394432     1.369956    -0.508275
O      3.940920    11.170148    13.050095    -0.502682
O      4.286789     1.397272    11.955142    -0.557035
O      4.325793     9.368029     5.477889    -0.513212
O      7.208338     5.202229    14.839480    -0.506756
O      3.997754     1.779856     0.557154    -0.506239
O      9.845006     1.954441     7.758321    -0.566858
O      8.048088     7.991499     3.754165    -0.557353
O      2.655005     1.536432     9.034773    -0.551387
O      8.494253     6.807830     6.540681    -0.547401
O     -0.010232     1.183511    10.701917    -0.560479
O      0.007092    10.972133     9.545175    -0.504931
O      6.309119     6.918720     6.074649    -0.508317
O      9.006370     5.720610     9.283720    -0.502695
O      9.352239     3.810586    10.378673    -0.557003
O      9.391243     7.945123     1.966716    -0.513207
O      2.142888     0.005628     7.494335    -0.506689
O      9.063204     3.850397     6.887451    -0.506318
O      5.351344     8.007088     0.313716    -0.566893
O      7.148262     1.938852    11.198770    -0.557348
O      2.410445     7.589079     1.590168    -0.551307
O      6.702097     0.755183    13.985286    -0.547424
O      5.075682     7.236159     3.257312    -0.560437
O      5.058358     5.341880     2.100570    -0.504976
O      8.887231     0.866073    13.519254    -0.508282
O      6.189980     0.090357     1.839115    -0.502727
O      5.844111     9.863233     2.934068    -0.557006
O      5.805107     1.892476     9.411321    -0.513193
O      2.922562     6.058276     0.049730    -0.506806
O      6.133146     9.480649    14.332056    -0.506254
O      0.285894     9.306064     7.130889    -0.566846
O      2.082812     3.269006    11.135045    -0.557371
O      7.475895     9.724073     5.854437    -0.551350
O      1.636647     4.452675     8.348529    -0.547386
O      0.010232    10.076994     4.187293    -0.560463
O     -0.007092     0.288372     5.344035    -0.504968
O      3.821781     4.341785     8.814561    -0.508324
O      1.124530     5.539895     5.605490    -0.502737
O      0.778661     7.449919     4.510537    -0.556986
O      0.739657     3.315382    12.922494    -0.513163
O      7.988012    11.254877     7.394875    -0.506757
O      1.067696     7.410108     8.001759    -0.506340

The following XYZ coordinates are in angstroms. Other properties are in atomic units.
The sperically averaged electron density of each atom fit to a function of the form exp(a - br)
eigen_1, eigen_2 and eigen_3 are the three eigenvalues of traceless quadrupole moment tensor
  atom number  atomic symbol              X              Y              Z     net charge C6 coefficient C8 coefficient C10 coefficient fluctuating dipole atomic polarizability isotropic forcefield polarizability              a              b squared Pearson coefficient          <r^3>          <r^4>         wp_QDO          m_QDO          q_QDO       dipole_x       dipole_y       dipole_z         dipole            Qxy            Qxz            Qyz     Q(x^2-y^2)  Q(3z^2 - R^2)        eigen_1        eigen_2        eigen_3 static polarizability      alpha(xx)      alpha(xy)      alpha(xz)      alpha(yy)      alpha(yz)      alpha(zz) atomic spin moment
            1             Mn       1.026564       8.806500       2.761651       0.984999     134.191622 0.30247786E+04  0.10883210E+06                                22.019611                           18.595697       0.160442       1.842148                    0.999391      54.258279     158.929671       0.397082       0.428709      -1.121160      -0.010680       0.006214      -0.012689       0.017711      -0.032039       0.018631       0.002469       0.021692       0.076909      -0.048945       0.010561       0.038384             25.481038      31.252811       0.913566      -7.009166      19.822530      -0.068961      25.367771           4.686367
            2             Mn       5.911076       2.474571      12.938723       1.001610     103.492841 0.24292982E+04  0.83419981E+05                                19.286953                           17.145631       0.146516       1.837522                    0.999659      54.228126     159.350673       0.393061       0.453793      -1.096390       0.004999       0.000524      -0.006062       0.007875       0.005724       0.007138       0.000277       0.015099       0.034530      -0.015395      -0.000202       0.015597             21.269719      23.096365      -0.546182      -0.647105      19.692158      -0.290893      21.020634           4.704109
            3             Mn       6.092014       8.506653       4.682954       0.985176     134.186730 0.30246327E+04  0.10882484E+06                                22.018434                           18.594733       0.160586       1.842209                    0.999390      54.255870     158.917784       0.397111       0.428685      -1.121183      -0.010674      -0.006202       0.012704       0.017714       0.032052      -0.018632       0.002463       0.021676       0.076946      -0.048960       0.010564       0.038395             25.479633      31.250908      -0.913530       7.008678      19.821532      -0.068978      25.366457           4.686411
            4             Mn       0.845626       2.733287       9.395092       1.001586     103.493203 0.24293019E+04  0.83420132E+05                                19.287002                           17.145647       0.146515       1.837523                    0.999659      54.227992     159.350261       0.393060       0.453793      -1.096389       0.004994      -0.000549       0.006072       0.007881      -0.005732      -0.007157       0.000296       0.015043       0.034568      -0.015383      -0.000235       0.015619             21.269806      23.096326       0.546098       0.647072      19.692357      -0.290867      21.020735           4.704061
            5             Mn       9.104336       2.454005      12.127559       0.985113     134.189608 0.30247207E+04  0.10882898E+06                                22.018898                           18.595130       0.160541       1.842188                    0.999390      54.256733     158.921911       0.397102       0.428691      -1.121177       0.010676      -0.006213       0.012692       0.017710      -0.032038       0.018641       0.002475       0.021698       0.076920      -0.048950       0.010558       0.038393             25.480169      31.251564       0.913442      -7.008937      19.821928      -0.068952      25.367015           4.686256
            6             Mn       4.219824       8.785934       1.950487       1.001596     103.493625 0.24293205E+04  0.83420896E+05                                19.287017                           17.145680       0.146529       1.837526                    0.999659      54.228075     159.350386       0.393061       0.453791      -1.096391      -0.005001      -0.000519       0.006071       0.007883       0.005713       0.007134       0.000276       0.015121       0.034543      -0.015398      -0.000199       0.015597             21.269808      23.096484      -0.546204      -0.647091      19.692200      -0.290898      21.020739           4.704087
            7             Mn       4.038886       2.753852      10.206256       0.985422     134.180694 0.30244520E+04  0.10881574E+06                                22.016874                           18.593462       0.160796       1.842295                    0.999389      54.252641     158.901799       0.397151       0.428652      -1.121214       0.010670       0.006201      -0.012704       0.017711       0.032053      -0.018640       0.002465       0.021685       0.076959      -0.048966       0.010561       0.038405             25.477768      31.248344      -0.913358       7.008031      19.820252      -0.068928      25.364709           4.686812
            8             Mn       9.285274       8.527218       5.494118       1.001571     103.493864 0.24293214E+04  0.83420924E+05                                19.287057                           17.145692       0.146524       1.837527                    0.999659      54.227820     159.349585       0.393061       0.453791      -1.096391      -0.005002       0.000544      -0.006075       0.007888      -0.005719      -0.007153       0.000292       0.015071       0.034565      -0.015385      -0.000230       0.015615             21.269882      23.096462       0.546140       0.647050      19.692407      -0.290898      21.020777           4.704088
            9             Mn       5.065450       0.000000       0.000000       1.015978     136.356971 0.30649144E+04  0.11047748E+06                                22.111946                           18.638936       0.152853       1.844565                    0.999603      53.520793     156.159884       0.399757       0.425065      -1.125210       0.000002      -0.000003       0.000008       0.000009       0.017204      -0.019850       0.061249       0.049259      -0.012898      -0.081552       0.032184       0.049369             25.548119      21.750776       0.618890      -0.919142      31.069097      -8.420522      23.824483           4.689553
           10             Mn       0.000000       5.630252       7.444605       1.015995     136.353975 0.30647970E+04  0.11047232E+06                                22.111775                           18.638692       0.152833       1.844566                    0.999603      53.520217     156.158168       0.399755       0.425070      -1.125205      -0.000001       0.000005      -0.000008       0.000009      -0.017222       0.019849       0.061244       0.049249      -0.012876      -0.081550       0.032187       0.049364             25.548005      21.750535      -0.618402       0.918891      31.069227      -8.420217      23.824254           4.689630
           11             Mn       5.065450       5.841450       0.000000       1.009521     118.061379 0.26643590E+04  0.93245748E+05                                20.626179                           17.734106       0.150358       1.843126                    0.999501      53.766382     157.378797       0.395378       0.442647      -1.107761      -0.000004       0.000002       0.000010       0.000011       0.020305       0.040149      -0.030312      -0.020796      -0.059413      -0.066671       0.029946       0.036726             23.422561      20.225921      -0.628097      -1.662674      27.669639       6.085373      22.372123           4.686662
           12             Mn       0.000000      -0.211197       7.444605       1.008988     118.071615 0.26646661E+04  0.93260777E+05                                20.628696                           17.736170       0.150008       1.842970                    0.999502      53.773135     157.410959       0.395314       0.442699      -1.107709      -0.000008      -0.000003      -0.000008       0.000012      -0.020295      -0.040135      -0.030315      -0.020786      -0.059439      -0.066659       0.029934       0.036725             23.425550      20.228030       0.628191       1.662950      27.673372       6.086414      22.375246           4.686928
           13              H       2.514489       9.912952       5.517941       0.026860       1.518444 0.11347743E+02  0.12203660E+03                                 2.189593                            1.963594      -1.406960       2.167537                    0.991550       4.429071      13.138341       0.446993       1.274164      -0.707031      -0.044247       0.023491       0.047717       0.069184      -0.005729      -0.005189      -0.003527       0.005076       0.004892      -0.010045       0.002799       0.007246              2.332024       2.726577      -0.446481      -0.773933       1.872427       0.429189       2.397068           0.001648
           14              H       8.971925       4.814435      14.251952       0.030563       1.562097 0.11855093E+02  0.12628373E+03                                 2.083156                            1.901912      -1.084869       2.320832                    0.996670       3.906748      10.788098       0.502524       1.144214      -0.741319       0.060380       0.018141       0.014567       0.064708       0.006788       0.003117       0.001854       0.003952      -0.006256      -0.006076      -0.003183       0.009259              2.161270       3.085461       0.275693       0.144897       1.701443       0.183098       1.696905           0.002813
           15              H       3.446532       3.572030       1.133069       0.025514       1.946214 0.15810453E+02  0.17956408E+03                                 2.346063                            2.147925      -1.164083       2.262476                    0.995910       4.139333      11.502219       0.492840       1.094272      -0.755576      -0.041977       0.037481       0.049033       0.074640      -0.001960      -0.016419       0.000248       0.002522       0.004594      -0.015528      -0.002035       0.017563              2.436206       2.233452      -0.487515      -0.482560       2.696045       0.645056       2.379121           0.002984
           16              H       2.059612      11.620135       0.153359       0.031087       1.584595 0.11927006E+02  0.12770346E+03                                 2.127426                            1.926181      -1.150083       2.295586                    0.995398       3.984610      11.162596       0.490389       1.166525      -0.735083      -0.015651       0.047473      -0.047806       0.069167      -0.006169       0.003454      -0.010610      -0.003291      -0.006800      -0.010804      -0.003630       0.014434              2.233094       1.811055      -0.080405       0.082696       2.517259      -0.870942       2.370968           0.002517
           17              H       3.134500      -0.042461      11.421513       0.026459       1.453052 0.10904575E+02  0.11403387E+03                                 2.011914                            1.846665      -0.812623       2.452202                    0.998666       3.776303      10.414527       0.499439       1.172732      -0.734980      -0.038651      -0.026902      -0.042339       0.063326       0.005325       0.006020       0.004792       0.000573      -0.006501      -0.006790      -0.004128       0.010918              2.086694       2.166037       0.237409       0.735966       1.676578       0.199743       2.417468           0.002684
           18              H       4.876002       5.753725      10.916769       0.030447       1.453301 0.10976650E+02  0.11380609E+03                                 1.935028                            1.797114      -0.882159       2.422240                    0.998670       3.611779       9.592032       0.535424       1.103348      -0.753949       0.001245       0.032920      -0.055205       0.064287      -0.001958      -0.002277      -0.007429      -0.014315       0.001486      -0.009241      -0.002562       0.011803              1.977980       1.538156      -0.028313       0.142443       1.822694      -0.469303       2.573088           0.002522
           19              H       7.579939       7.400201       1.926664       0.026832       1.518636 0.11349424E+02  0.12205858E+03                                 2.189718                            1.963693      -1.406978       2.167502                    0.991549       4.429360      13.139193       0.446999       1.274104      -0.707043      -0.044240      -0.023488      -0.047716       0.069179       0.005727       0.005191      -0.003526       0.005070       0.004895      -0.010044       0.002799       0.007245              2.332166       2.726754       0.446520       0.774004       1.872525       0.429230       2.397218           0.001648
           20              H       3.906475       0.393423       8.081863       0.030527       1.562267 0.11856639E+02  0.12630406E+03                                 2.083283                            1.902016      -1.084988       2.320754                    0.996669       3.906998      10.788882       0.502519       1.144190      -0.741325       0.060378      -0.018145      -0.014571       0.064708      -0.006790      -0.003121       0.001855       0.003955      -0.006263      -0.006077      -0.003187       0.009264              2.161407       3.085684      -0.275719      -0.144912       1.701538       0.183118       1.696998           0.002816
           21              H       8.511982       2.058222       6.311536       0.025481       1.946451 0.15812789E+02  0.17959758E+03                                 2.346271                            2.148098      -1.164270       2.262383                    0.995908       4.139597      11.503246       0.492814       1.094287      -0.755572      -0.041969      -0.037486      -0.049031       0.074636       0.001960       0.016420       0.000248       0.002515       0.004584      -0.015531      -0.002030       0.017560              2.436433       2.233644       0.487581       0.482622       2.696323       0.645145       2.379331           0.002986
           22              H       7.125062       5.693018       7.291246       0.031094       1.584623 0.11927253E+02  0.12770670E+03                                 2.127440                            1.926192      -1.150151       2.295552                    0.995397       3.984656      11.162732       0.490391       1.166515      -0.735085      -0.015644      -0.047473       0.047806       0.069165       0.006167      -0.003452      -0.010610      -0.003293      -0.006805      -0.010804      -0.003629       0.014433              2.233109       1.811066       0.080403      -0.082695       2.517280      -0.870950       2.370981           0.002521
           23              H       8.199950       5.250319      10.912302       0.026442       1.453190 0.10905830E+02  0.11405009E+03                                 2.012017                            1.846752      -0.812673       2.452156                    0.998665       3.776524      10.415224       0.499436       1.172707      -0.734985      -0.038641       0.026897       0.042334       0.063315      -0.005324      -0.006019       0.004790       0.000571      -0.006502      -0.006788      -0.004126       0.010914              2.086804       2.166151      -0.237423      -0.736022       1.676657       0.199752       2.417605           0.002685
           24              H       9.941452      11.137032      11.417046       0.030354       1.453693 0.10980293E+02  0.11385379E+03                                 1.935418                            1.797446      -0.882480       2.422065                    0.998667       3.612295       9.593955       0.535357       1.103390      -0.753939       0.001245      -0.032915       0.055200       0.064280       0.001957       0.002277      -0.007428      -0.014312       0.001485      -0.009239      -0.002561       0.011800              1.978389       1.538422       0.028321      -0.142491       1.823059      -0.469446       2.573687           0.002517
           25              H       7.616411       1.347553       9.371269       0.026887       1.518353 0.11346942E+02  0.12202601E+03                                 2.189520                            1.963536      -1.406953       2.167553                    0.991550       4.428924      13.137859       0.446995       1.274178      -0.707028       0.044249      -0.023493      -0.047718       0.069188      -0.005729      -0.005188      -0.003529       0.005080       0.004888      -0.010047       0.002801       0.007246              2.331942       2.726471      -0.446457      -0.773893       1.872370       0.429168       2.396984           0.001645
           26              H       1.158975       6.446070       0.637258       0.030549       1.562168 0.11855756E+02  0.12629261E+03                                 2.083221                            1.901966      -1.084931       2.320796                    0.996669       3.906857      10.788491       0.502516       1.144215      -0.741319      -0.060380      -0.018137      -0.014561       0.064705       0.006788       0.003115       0.001854       0.003952      -0.006257      -0.006075      -0.003183       0.009259              2.161340       3.085574       0.275704       0.144902       1.701491       0.183108       1.696953           0.002817
           27              H       6.684368       7.688475      13.756141       0.025497       1.946354 0.15811817E+02  0.17958331E+03                                 2.346161                            2.148007      -1.164106       2.262451                    0.995910       4.139505      11.502788       0.492835       1.094260      -0.755578       0.041977      -0.037479      -0.049027       0.074635      -0.001960      -0.016416       0.000249       0.002522       0.004594      -0.015525      -0.002035       0.017560              2.436312       2.233543      -0.487546      -0.482591       2.696170       0.645096       2.379222           0.002985
           28              H       8.071288      -0.359630      14.735851       0.031111       1.584433 0.11925552E+02  0.12768438E+03                                 2.127318                            1.926093      -1.149999       2.295647                    0.995399       3.984379      11.161902       0.490388       1.166560      -0.735075       0.015651      -0.047478       0.047813       0.069175      -0.006169       0.003454      -0.010613      -0.003294      -0.006802      -0.010806      -0.003631       0.014437              2.232975       1.810967      -0.080400       0.082692       2.517119      -0.870873       2.370839           0.002517
           29              H       6.996400      11.302966       3.467697       0.026449       1.453054 0.10904592E+02  0.11403414E+03                                 2.011923                            1.846673      -0.812639       2.452196                    0.998666       3.776304      10.414550       0.499435       1.172740      -0.734979       0.038651       0.026897       0.042341       0.063326       0.005324       0.006020       0.004791       0.000575      -0.006498      -0.006789      -0.004127       0.010916              2.086704       2.166048       0.237410       0.735971       1.676584       0.199744       2.417480           0.002688
           30              H       5.254898       5.506780       3.972441       0.030429       1.453368 0.10977267E+02  0.11381410E+03                                 1.935090                            1.797166      -0.882222       2.422207                    0.998669       3.611866       9.592336       0.535415       1.103351      -0.753948      -0.001243      -0.032915       0.055205       0.064285      -0.001957      -0.002277      -0.007427      -0.014312       0.001486      -0.009239      -0.002561       0.011800              1.978044       1.538199      -0.028314       0.142451       1.822751      -0.469325       2.573183           0.002525
           31              H       2.550961       3.860304      12.962546       0.026854       1.518588 0.11349011E+02  0.12205315E+03                                 2.189680                            1.963663      -1.406993       2.167502                    0.991549       4.429286      13.138961       0.447000       1.274111      -0.707042       0.044241       0.023490       0.047719       0.069182       0.005727       0.005191      -0.003528       0.005072       0.004892      -0.010045       0.002800       0.007245              2.332122       2.726695       0.446507       0.773983       1.872496       0.429220       2.397176           0.001644
           32              H       6.224425      10.867082       6.807347       0.030504       1.562354 0.11857438E+02  0.12631469E+03                                 2.083359                            1.902079      -1.085055       2.320714                    0.996669       3.907126      10.789324       0.502511       1.144188      -0.741325      -0.060377       0.018139       0.014564       0.064704      -0.006789      -0.003119       0.001856       0.003954      -0.006263      -0.006076      -0.003187       0.009263              2.161488       3.085818      -0.275731      -0.144918       1.701593       0.183129       1.697053           0.002818
           33              H       1.618918       9.202283       8.577674       0.025454       1.946631 0.15814543E+02  0.17962236E+03                                 2.346404                            2.148208      -1.164309       2.262349                    0.995908       4.139813      11.503978       0.492805       1.094277      -0.755574       0.041968       0.037485       0.049024       0.074631       0.001960       0.016417       0.000249       0.002516       0.004583      -0.015527      -0.002030       0.017557              2.436576       2.233768       0.487623       0.482664       2.696493       0.645201       2.379468           0.002987
           34              H       3.005838       5.567487       7.597964       0.031133       1.584415 0.11925390E+02  0.12768219E+03                                 2.127294                            1.926073      -1.150040       2.295631                    0.995398       3.984361      11.161829       0.490393       1.166552      -0.735077       0.015645       0.047480      -0.047813       0.069175       0.006167      -0.003452      -0.010613      -0.003296      -0.006806      -0.010806      -0.003629       0.014435              2.232949       1.810948       0.080396      -0.082689       2.517091      -0.870858       2.370807           0.002522
           35              H       1.930950       6.010186       3.976908       0.026431       1.453200 0.10905921E+02  0.11405137E+03                                 2.012036                            1.846767      -0.812694       2.452147                    0.998665       3.776538      10.415304       0.499430       1.172717      -0.734983       0.038642      -0.026893      -0.042335       0.063315      -0.005322      -0.006019       0.004789       0.000573      -0.006498      -0.006788      -0.004125       0.010913              2.086825       2.166173      -0.237427      -0.736034       1.676671       0.199755       2.417631           0.002689
           36              H       0.189448       0.123473       3.472164       0.030338       1.453755 0.10980869E+02  0.11386131E+03                                 1.935477                            1.797497      -0.882527       2.422040                    0.998667       3.612378       9.594254       0.535348       1.103394      -0.753937      -0.001244       0.032911      -0.055200       0.064279       0.001957       0.002277      -0.007426      -0.014309       0.001487      -0.009237      -0.002560       0.011797              1.978452       1.538463       0.028323      -0.142498       1.823114      -0.469467       2.573778           0.002520
           37              C       3.741341       0.264795      12.121753       0.530777      19.482122 0.21079789E+03  0.41750981E+04                                 6.436702                            4.987408       0.585966       2.251112                    0.999551      21.880036      59.561569       0.698861       0.442501      -1.038211       0.044061       0.030290       0.040863       0.067295      -0.061407      -0.069840       0.060942       0.092734      -0.082858      -0.091286      -0.048348       0.139635              7.163274       5.442398       1.041121       1.699606       8.040356      -2.428649       8.007068           0.016229
           38              C       3.239862       9.555228       4.908228       0.537181      20.383950 0.22808929E+03  0.46212161E+04                                 6.752582                            5.256003       0.314544       2.160798                    0.999749      22.379445      62.217260       0.665606       0.454190      -1.028404       0.051729      -0.023160      -0.050105       0.075649       0.049787      -0.026554      -0.044664      -0.180104      -0.143787      -0.086733      -0.053427       0.140160              7.508334       9.470601      -1.050630       0.408435       4.288269       1.276104       8.766131           0.018677
           39              C       8.007463       4.579415      14.135220       0.529403      20.736648 0.21554001E+03  0.42926146E+04                                 6.713127                            5.040748       0.537231       2.231951                    0.999624      22.052778      60.187571       0.695695       0.442072      -1.038515      -0.066521      -0.033813      -0.008518       0.075106      -0.001434       0.025155      -0.103265      -0.088936       0.098878      -0.085027      -0.050591       0.135618              7.647096       8.191838      -0.617911      -1.033653       7.437237       3.745251       7.312214           0.018885
           40              C       2.224746      10.894840       0.804762       0.540085      20.587170 0.22101929E+03  0.44400322E+04                                 6.765914                            5.165839       0.265000       2.143399                    0.999786      22.234087      61.422716       0.673391       0.452775      -1.029862       0.023310      -0.050853       0.041441       0.069618       0.006635       0.033321       0.096870      -0.088873       0.153918      -0.085992      -0.051560       0.137553              7.591578       9.619217       0.624966      -1.603807       6.681939      -2.850917       6.473579           0.018777
           41              C       4.949958       5.279128      11.749969       0.528998      19.232298 0.20955079E+03  0.41569839E+04                                 6.441328                            5.023355       0.381954       2.184055                    0.999902      22.087379      60.779945       0.683734       0.451575      -1.029791       0.000641      -0.044375       0.047388       0.064924       0.007229      -0.025656      -0.021814       0.182609      -0.192542      -0.084695      -0.042695       0.127391              7.123958       3.946866       0.232616       0.665253       8.522086       1.735194       8.902923           0.021210
           42              C       4.045268       2.997997       0.488366       0.546081      21.176589 0.22845814E+03  0.46286526E+04                                 6.899629                            5.258995       0.306696       2.155729                    0.999810      22.423400      62.255402       0.665929       0.453973      -1.028950       0.055239      -0.026904      -0.044041       0.075597       0.000503       0.091557       0.000146       0.137321       0.092664      -0.084107      -0.050181       0.134288              7.791410       5.373873       0.185587      -1.667969      12.036107      -0.287840       5.964250           0.019853
           43              C       8.806791       4.943063      10.212062       0.530728      19.483088 0.21080940E+03  0.41753861E+04                                 6.436886                            4.987521       0.585942       2.251083                    0.999550      21.880905      59.564506       0.698858       0.442497      -1.038213       0.044064      -0.030284      -0.040858       0.067292       0.061411       0.069833       0.060941       0.092722      -0.082830      -0.091279      -0.048349       0.139629              7.163495       5.442557      -1.041156      -1.699676       8.040603      -2.428743       8.007324           0.016234
           44              C       8.305312       7.757925       2.536377       0.537166      20.384446 0.22809455E+03  0.46213486E+04                                 6.752650                            5.256034       0.314582       2.160798                    0.999749      22.379903      62.218669       0.665610       0.454185      -1.028407       0.051733       0.023169       0.050113       0.075660      -0.049777       0.026576      -0.044659      -0.180108      -0.143786      -0.086751      -0.053406       0.140157              7.508422       9.470723       1.050664      -0.408376       4.288309       1.276137       8.766235           0.018677
           45              C       2.942013       0.628442       8.198595       0.529343      20.737338 0.21554794E+03  0.42928108E+04                                 6.713233                            5.040810       0.537213       2.231931                    0.999624      22.053369      60.189406       0.695697       0.442067      -1.038519      -0.066533       0.033826       0.008541       0.075126       0.001422      -0.025172      -0.103266      -0.088905       0.098829      -0.085047      -0.050561       0.135608              7.647224       8.192046       0.617918       1.033665       7.437346       3.745295       7.312280           0.018891
           46              C       7.290196       6.418313       6.639843       0.540098      20.587151 0.22101860E+03  0.44400203E+04                                 6.765941                            5.165854       0.264910       2.143370                    0.999786      22.234098      61.423017       0.673385       0.452779      -1.029859       0.023299       0.050860      -0.041436       0.069617      -0.006644      -0.033317       0.096877      -0.088884       0.153902      -0.085988      -0.051572       0.137560              7.591611       9.619259      -0.624985       1.603810       6.681984      -2.850935       6.473588           0.018780
           47              C      10.015408      -0.071270      10.583846       0.528924      19.232845 0.20955535E+03  0.41571025E+04                                 6.441415                            5.023366       0.382003       2.184057                    0.999902      22.088044      60.782239       0.683742       0.451567      -1.029794       0.000635       0.044392      -0.047382       0.064932      -0.007236       0.025652      -0.021817       0.182602      -0.192476      -0.084687      -0.042689       0.127376              7.124079       3.946874      -0.232601      -0.665286       8.522181       1.735092       8.903182           0.021212
           48              C       9.110718       2.632255       6.956239       0.546039      21.177103 0.22846264E+03  0.46287779E+04                                 6.899775                            5.259062       0.306619       2.155697                    0.999810      22.423869      62.257423       0.665920       0.453976      -1.028946       0.055245       0.026904       0.044024       0.075590      -0.000506      -0.091564       0.000146       0.137286       0.092634      -0.084084      -0.050200       0.134284              7.791608       5.373996      -0.185558       1.668037      12.036446      -0.287795       5.964383           0.019860
           49              C       6.389559      10.995710       2.767457       0.530767      19.482032 0.21079665E+03  0.41750678E+04                                 6.436693                            4.987400       0.585946       2.251107                    0.999551      21.879949      59.561312       0.698860       0.442503      -1.038210      -0.044059      -0.030284      -0.040862       0.067290      -0.061414      -0.069839       0.060932       0.092738      -0.082843      -0.091276      -0.048359       0.139635              7.163262       5.442394       1.041124       1.699607       8.040344      -2.428638       8.007049           0.016236
           50              C       6.891038       1.705277       9.980982       0.537223      20.383531 0.22808450E+03  0.46210968E+04                                 6.752525                            5.255977       0.314522       2.160802                    0.999749      22.379069      62.216150       0.665602       0.454195      -1.028401      -0.051735       0.023153       0.050100       0.075648       0.049794      -0.026546      -0.044669      -0.180118      -0.143773      -0.086733      -0.053435       0.140168              7.508259       9.470479      -1.050606       0.408445       4.288238       1.276088       8.766059           0.018667
           51              C       2.123437       6.681090       0.753990       0.529392      20.736883 0.21554235E+03  0.42926792E+04                                 6.713203                            5.040792       0.537141       2.231918                    0.999624      22.052998      60.188586       0.695687       0.442075      -1.038512       0.066522       0.033806       0.008520       0.075104      -0.001442       0.025147      -0.103269      -0.088926       0.098863      -0.085018      -0.050600       0.135618              7.647188       8.191956      -0.617916      -1.033666       7.437319       3.745297       7.312290           0.018895
           52              C       7.906154       0.365665      14.084448       0.540117      20.586611 0.22101316E+03  0.44398761E+04                                 6.765814                            5.165783       0.265006       2.143412                    0.999786      22.233572      61.420973       0.673392       0.452778      -1.029861      -0.023301       0.050855      -0.041434       0.069613       0.006636       0.033318       0.096876      -0.088859       0.153909      -0.085987      -0.051566       0.137554              7.591454       9.619089       0.624956      -1.603780       6.681813      -2.850838       6.473460           0.018768
           53              C       5.180942       5.981377       3.139241       0.528990      19.232262 0.20954984E+03  0.41569628E+04                                 6.441332                            5.023350       0.381917       2.184043                    0.999902      22.087372      60.780016       0.683733       0.451576      -1.029790      -0.000636       0.044369      -0.047388       0.064920       0.007233      -0.025652      -0.021804       0.182617      -0.192523      -0.084684      -0.042707       0.127390              7.123964       3.946863       0.232615       0.665261       8.522089       1.735170       8.902938           0.021218
           54              C       6.085632       8.262508      14.400844       0.546077      21.176689 0.22845869E+03  0.46286723E+04                                 6.899670                            5.259013       0.306656       2.155714                    0.999810      22.423534      62.256074       0.665925       0.453975      -1.028948      -0.055226       0.026909       0.044054       0.075596       0.000500       0.091560       0.000153       0.137328       0.092661      -0.084110      -0.050183       0.134293              7.791459       5.373915       0.185567      -1.667996      12.036166      -0.287821       5.964296           0.019855
           55              C       1.324109       6.317442       4.677148       0.530726      19.482913 0.21080699E+03  0.41753282E+04                                 6.436864                            4.987503       0.585916       2.251078                    0.999551      21.880765      59.564126       0.698856       0.442499      -1.038211      -0.044062       0.030279       0.040860       0.067289       0.061418       0.069832       0.060935       0.092729      -0.082826      -0.091274      -0.048357       0.139631              7.163468       5.442545      -1.041155      -1.699679       8.040566      -2.428719       8.007293           0.016242
           56              C       1.825588       3.502580      12.352833       0.537199      20.384169 0.22809142E+03  0.46212717E+04                                 6.752621                            5.256023       0.314552       2.160796                    0.999749      22.379649      62.217983       0.665605       0.454189      -1.028404      -0.051739      -0.023163      -0.050114       0.075663      -0.049782       0.026575      -0.044662      -0.180124      -0.143766      -0.086758      -0.053407       0.140165              7.508382       9.470651       1.050653      -0.408373       4.288295       1.276131       8.766199           0.018664
           57              C       7.188887      10.632063       6.690615       0.529329      20.737485 0.21554918E+03  0.42928468E+04                                 6.713285                            5.040837       0.537126       2.231899                    0.999624      22.053520      60.190122       0.695692       0.442069      -1.038516       0.066532      -0.033822      -0.008542       0.075123       0.001433      -0.025159      -0.103269      -0.088893       0.098814      -0.085032      -0.050574       0.135607              7.647287       8.192142       0.617913       1.033667       7.437395       3.745322       7.312324           0.018897
           58              C       2.840704       4.842192       8.249367       0.540144      20.586549 0.22101222E+03  0.44398581E+04                                 6.765834                            5.165799       0.264927       2.143389                    0.999786      22.233540      61.421145       0.673385       0.452783      -1.029857      -0.023286      -0.050861       0.041431       0.069610      -0.006645      -0.033315       0.096885      -0.088863       0.153891      -0.085983      -0.051579       0.137562              7.591476       9.619132      -0.624978       1.603785       6.681841      -2.850840       6.473454           0.018775
           59              C       0.115492      11.331775       4.305364       0.528921      19.232833 0.20955475E+03  0.41570912E+04                                 6.441429                            5.023368       0.381945       2.184038                    0.999902      22.088077      60.782515       0.683739       0.451569      -1.029792      -0.000634      -0.044387       0.047383       0.064929      -0.007238       0.025648      -0.021811       0.182609      -0.192461      -0.084680      -0.042696       0.127376              7.124096       3.946879      -0.232601      -0.665293       8.522195       1.735073       8.903214           0.021221
           60              C       1.020182       8.628250       7.932971       0.546041      21.177095 0.22846164E+03  0.46287590E+04                                 6.899797                            5.259064       0.306572       2.155681                    0.999810      22.423936      62.257904       0.665917       0.453978      -1.028944      -0.055234      -0.026910      -0.044035       0.075591      -0.000501      -0.091567       0.000154       0.137294       0.092626      -0.084087      -0.050202       0.134289              7.791636       5.374027      -0.185523       1.668065      12.036461      -0.287763       5.964420           0.019863
           61              O       4.779556       3.253417      14.575494      -0.566905      40.232624 0.64834281E+03  0.16379439E+05                                 9.421854                            7.972294      -0.229969       1.977966                    0.993111      28.482658      77.469794       0.659506       0.367615      -1.129033      -0.022409      -0.038405       0.040835       0.060370       0.032804       0.014644      -0.041841       0.045146       0.045500      -0.070071       0.028647       0.041424             10.399671       8.415939       2.005287      -2.945302      12.647736      -1.125955      10.135339           0.086749
           62              O       2.982638       9.321653       3.690440      -0.557355      39.297504 0.61698084E+03  0.15381990E+05                                 9.226139                            7.754583      -0.114216       2.012372                    0.995458      28.186419      75.946147       0.672185       0.365491      -1.131635       0.028972       0.011211       0.053186       0.061594       0.035756       0.025974      -0.001039      -0.097596       0.098349      -0.082339       0.033640       0.048699             10.155336       9.601061       0.413069       1.179494       6.020279       1.929865      14.844668           0.078338
           63              O       7.720455       3.671426      13.299042      -0.551332      42.271293 0.62283235E+03  0.15540467E+05                                 9.684666                            7.772690      -0.048260       2.043545                    0.993384      27.861767      74.722741       0.674855       0.363750      -1.134743      -0.002381       0.042977       0.046876       0.063640       0.002796       0.021008       0.008626      -0.101026       0.137133      -0.076982       0.024436       0.052546             11.116379       9.074559       0.665096      -0.429191      12.387300       6.193261      11.887279           0.085237
           64              O       3.428803      10.505322       0.903924      -0.547427      38.356600 0.59842626E+03  0.14792309E+05                                 9.061112                            7.612221      -0.133071       2.017249                    0.993163      27.772114      74.286449       0.682397       0.363114      -1.134527      -0.060733       0.010367      -0.003360       0.061702      -0.016602       0.014761       0.057034       0.051166      -0.014384      -0.076483       0.032684       0.043800              9.958400      14.032962      -1.226647      -0.597030       8.845095      -2.346394       6.997144           0.085716
           65              O       5.055218       4.024346      11.631898      -0.560466      41.333076 0.65435026E+03  0.16576011E+05                                 9.589802                            8.033806      -0.260737       1.968285                    0.993455      28.437517      77.553194       0.653691       0.369882      -1.126848       0.002018       0.061038       0.015480       0.063003       0.000146      -0.017352       0.016209      -0.029826      -0.209223      -0.075023       0.022926       0.052097             10.595144       7.686000       0.202163       1.334014      15.698148       2.123138       8.401285           0.082856
           66              O       5.072542       5.918625      12.788640      -0.504929      34.104964 0.46866894E+03  0.10876695E+05                                 8.306254                            6.666745       0.392372       2.190626                    0.997514      26.488222      68.210633       0.742134       0.355625      -1.142710      -0.005252      -0.036880      -0.035143       0.051212       0.014038      -0.010651       0.064184       0.111909       0.048910      -0.101673       0.048142       0.053531              9.412552       5.386480       0.751761       0.934790       9.316687       5.054588      13.534488           0.048950
           67              O       1.243669      10.394432       1.369956      -0.508275      32.344307 0.44740985E+03  0.10246317E+05                                 7.953188                            6.455806       0.545665       2.242357                    0.998478      26.205860      66.670576       0.765627       0.349323      -1.149756       0.046395       0.002967      -0.020900       0.050971       0.067537      -0.046963       0.040304      -0.006784       0.076592      -0.108831       0.051510       0.057320              8.933411      10.804062       2.751239      -3.809408       7.359258      -3.024683       8.636914           0.050904
           68              O       3.940920      11.170148      13.050095      -0.502682      31.604692 0.43130421E+03  0.97909014E+04                                 7.826581                            6.335947       0.430208       2.202398                    0.998196      26.161539      66.343895       0.773030       0.349036      -1.149576       0.010543       0.037734      -0.033402       0.051485      -0.071767      -0.042776      -0.043714       0.020609       0.092469      -0.113715       0.053445       0.060270              8.841086       5.606600      -0.854837       1.761082       9.041083      -5.037348      11.875576           0.045223
           69              O       4.286789       1.397272      11.955142      -0.557035      40.088955 0.64602968E+03  0.16274013E+05                                 9.322189                            7.937421      -0.160421       2.000918                    0.993904      28.171625      76.017780       0.664854       0.365711      -1.132752      -0.019044      -0.055807       0.022395       0.063076       0.003049      -0.054144       0.001191      -0.045755      -0.168843      -0.087834       0.036485       0.051349             10.180180       8.702312       3.132652       0.492481      13.692220      -2.658214       8.146010           0.081765
           70              O       4.325793       9.368029       5.477889      -0.513212      32.197105 0.46354192E+03  0.10722380E+05                                 7.967333                            6.601879       0.518198       2.233240                    0.997989      26.458255      67.901723       0.750977       0.352596      -1.145774      -0.039352      -0.004973      -0.036624       0.053988       0.007568       0.045303      -0.046692       0.000138      -0.218785      -0.104627       0.044030       0.060597              8.840747      14.404269      -1.418270       2.136355       5.252112       0.156976       6.865860           0.051536
           71              O       7.208338       5.202229      14.839480      -0.506756      35.406030 0.49235251E+03  0.11567614E+05                                 8.545400                            6.862687       0.395056       2.193902                    0.996921      26.618407      68.960235       0.726767       0.358710      -1.140286       0.019965      -0.040040      -0.020421       0.049181      -0.057510      -0.041671      -0.034573      -0.055142       0.059117      -0.098151       0.040996       0.057155              9.717516      10.551794      -3.457492      -3.275381       9.389177       4.222493       9.211576           0.047049
           72              O       3.997754       1.779856       0.557154      -0.506239      35.302204 0.46972371E+03  0.10911528E+05                                 8.523001                            6.679453       0.423212       2.202604                    0.997702      26.466312      68.272916       0.740274       0.356181      -1.141821       0.015606       0.045353      -0.006689       0.048427       0.007568       0.083069      -0.006721      -0.041938      -0.076292      -0.101105       0.034397       0.066708              9.843139       5.726934      -0.069797      -0.302772      18.155848      -1.130205       5.646634           0.048398
           73              O       9.845006       1.954441       7.758321      -0.566858      40.229793 0.64828103E+03  0.16377477E+05                                 9.421418                            7.971903      -0.229871       1.978023                    0.993110      28.481296      77.464969       0.659524       0.367614      -1.129035      -0.022402       0.038355      -0.040843       0.060342      -0.032809      -0.014640      -0.041845       0.045140       0.045509      -0.070075       0.028641       0.041433             10.399206       8.415598      -2.005275       2.945216      12.647122      -1.126030      10.134898           0.086744
           74              O       8.048088       7.991499       3.754165      -0.557353      39.298099 0.61699043E+03  0.15382291E+05                                 9.226236                            7.754647      -0.114263       2.012351                    0.995458      28.186649      75.946958       0.672182       0.365491      -1.131634       0.029014      -0.011197      -0.053185       0.061611      -0.035758      -0.025978      -0.001041      -0.097596       0.098337      -0.082340       0.033640       0.048700             10.155456       9.601137      -0.413070      -1.179484       6.020334       1.929914      14.844897           0.078334
           75              O       2.655005       1.536432       9.034773      -0.551387      42.273365 0.62286881E+03  0.15541616E+05                                 9.684995                            7.772936      -0.048247       2.043536                    0.993384      27.862576      74.725678       0.674841       0.363752      -1.134741      -0.002426      -0.043012      -0.046902       0.063685      -0.002785      -0.021003       0.008625      -0.101004       0.137104      -0.076965       0.024431       0.052534             11.116772       9.074901      -0.665142       0.429184      12.387768       6.193515      11.887649           0.085252
           76              O       8.494253       6.807830       6.540681      -0.547401      38.355812 0.59841031E+03  0.14791823E+05                                 9.061026                            7.612148      -0.133125       2.017241                    0.993163      27.771655      74.285098       0.682397       0.363117      -1.134524      -0.060716      -0.010356       0.003373       0.061685       0.016600      -0.014765       0.057046       0.051164      -0.014384      -0.076494       0.032682       0.043812              9.958308      14.032846       1.226636       0.597015       8.845014      -2.346357       6.997062           0.085713
           77              O      -0.010232       1.183511      10.701917      -0.560479      41.331293 0.65430973E+03  0.16574697E+05                                 9.589469                            8.033498      -0.260586       1.968347                    0.993454      28.436740      77.549937       0.653712       0.369877      -1.126854       0.001998      -0.061040      -0.015481       0.063004      -0.000143       0.017340       0.016215      -0.029833      -0.209188      -0.075009       0.022912       0.052097             10.594795       7.685661      -0.202110      -1.333918      15.697836       2.122964       8.400886           0.082857
           78              O       0.007092      10.972133       9.545175      -0.504931      34.105668 0.46867664E+03  0.10876937E+05                                 8.306450                            6.666855       0.392343       2.190622                    0.997513      26.488078      68.210855       0.742118       0.355631      -1.142703      -0.005255       0.036902       0.035098       0.051198      -0.014045       0.010652       0.064201       0.111928       0.048949      -0.101698       0.048153       0.053545              9.412809       5.386571      -0.751790      -0.934851       9.316838       5.054750      13.535017           0.048938
           79              O       6.309119       6.918720       6.074649      -0.508317      32.345916 0.44743693E+03  0.10247095E+05                                 7.953442                            6.455995       0.545630       2.242329                    0.998478      26.206660      66.673195       0.765617       0.349322      -1.149756       0.046410      -0.002961       0.020929       0.050997      -0.067537       0.046960       0.040305      -0.006793       0.076585      -0.108829       0.051514       0.057315              8.933706      10.804423      -2.751359       3.809538       7.359522      -3.024835       8.637174           0.050912
           80              O       9.006370       5.720610       9.283720      -0.502695      31.606472 0.43133105E+03  0.97916813E+04                                 7.826938                            6.336196       0.430102       2.202357                    0.998196      26.162021      66.346102       0.773004       0.349042      -1.149569       0.010558      -0.037735       0.033402       0.051488       0.071775       0.042779      -0.043714       0.020592       0.092474      -0.113722       0.053450       0.060272              8.841521       5.606842       0.854902      -1.761211       9.041515      -5.037648      11.876206           0.045226
           81              O       9.352239       3.810586      10.378673      -0.557003      40.087596 0.64599764E+03  0.16273009E+05                                 9.322001                            7.937235      -0.160420       2.000932                    0.993903      28.170936      76.015540       0.664860       0.365712      -1.132751      -0.019043       0.055786      -0.022386       0.063054      -0.003051       0.054148       0.001184      -0.045768      -0.168846      -0.087839       0.036482       0.051357             10.179993       8.702128      -3.132635      -0.492427      13.692034      -2.658174       8.145816           0.081760
           82              O       9.391243       7.945123       1.966716      -0.513207      32.196783 0.46353491E+03  0.10722176E+05                                 7.967269                            6.601820       0.518206       2.233243                    0.997989      26.458118      67.901220       0.750982       0.352595      -1.145775      -0.039335       0.005003       0.036657       0.054000      -0.007570      -0.045305      -0.046699       0.000130      -0.218810      -0.104638       0.044035       0.060603              8.840678      14.404172       1.418273      -2.136329       5.252071       0.156968       6.865791           0.051528
           83              O       2.142888       0.005628       7.494335      -0.506689      35.403273 0.49230356E+03  0.11566179E+05                                 8.544997                            6.862372       0.395047       2.193929                    0.996920      26.617007      68.955815       0.726779       0.358713      -1.140284       0.019904       0.040037       0.020433       0.049159       0.057517       0.041679      -0.034571      -0.055143       0.059126      -0.098162       0.041007       0.057155              9.717048      10.551323       3.457353       3.275246       9.388719       4.222220       9.211101           0.047039
           84              O       9.063204       3.850397       6.887451      -0.506318      35.306105 0.46978329E+03  0.10913281E+05                                 8.523683                            6.679915       0.423162       2.202561                    0.997703      26.467686      68.278074       0.740240       0.356185      -1.141816       0.015616      -0.045368       0.006687       0.048444      -0.007566      -0.083074      -0.006714      -0.041948      -0.076302      -0.101112       0.034402       0.066710              9.844001       5.727351       0.069870       0.302804      18.157619      -1.130269       5.647032           0.048406
           85              O       5.351344       8.007088       0.313716      -0.566893      40.232148 0.64833238E+03  0.16379109E+05                                 9.421786                            7.972233      -0.229990       1.977964                    0.993111      28.482422      77.468985       0.659508       0.367615      -1.129033       0.022412       0.038409      -0.040814       0.060360       0.032809       0.014649      -0.041842       0.045147       0.045488      -0.070076       0.028653       0.041424             10.399594       8.415911       2.005306      -2.945301      12.647607      -1.125993      10.135264           0.086752
           86              O       7.148262       1.938852      11.198770      -0.557348      39.297686 0.61698644E+03  0.15382162E+05                                 9.226157                            7.754611      -0.114223       2.012365                    0.995459      28.186550      75.946533       0.672185       0.365490      -1.131635      -0.028972      -0.011218      -0.053182       0.061592       0.035758       0.025973      -0.001037      -0.097611       0.098352      -0.082346       0.033641       0.048705             10.155346       9.601085       0.413070       1.179464       6.020292       1.929862      14.844659           0.078322
           87              O       2.410445       7.589079       1.590168      -0.551307      42.270206 0.62281105E+03  0.15539808E+05                                 9.684529                            7.772573      -0.048260       2.043556                    0.993384      27.861254      74.721130       0.674858       0.363751      -1.134741       0.002374      -0.042970      -0.046858       0.063622       0.002795       0.021008       0.008625      -0.101035       0.137131      -0.076986       0.024441       0.052545             11.116226       9.074406       0.665098      -0.429160      12.387157       6.193189      11.887116           0.085246
           88              O       6.702097       0.755183      13.985286      -0.547424      38.356484 0.59842532E+03  0.14792276E+05                                 9.061084                            7.612208      -0.133080       2.017245                    0.993164      27.772092      74.286291       0.682399       0.363114      -1.134528       0.060726      -0.010370       0.003381       0.061698      -0.016606       0.014764       0.057035       0.051165      -0.014382      -0.076486       0.032684       0.043801              9.958365      14.032871      -1.226613      -0.597041       8.845084      -2.346394       6.997138           0.085710
           89              O       5.075682       7.236159       3.257312      -0.560437      41.331006 0.65430863E+03  0.16574678E+05                                 9.589473                            8.033536      -0.260710       1.968309                    0.993454      28.436611      77.549862       0.653705       0.369881      -1.126850      -0.002007      -0.061023      -0.015459       0.062982       0.000143      -0.017352       0.016211      -0.029825      -0.209229      -0.075025       0.022927       0.052099             10.594772       7.685726       0.202134       1.333937      15.697630       2.123035       8.400960           0.082858
           90              O       5.058358       5.341880       2.100570      -0.504976      34.106252 0.46869113E+03  0.10877341E+05                                 8.306453                            6.666897       0.392397       2.190622                    0.997514      26.488829      68.212661       0.742127       0.355625      -1.142710       0.005249       0.036892       0.035153       0.051227       0.014042      -0.010647       0.064182       0.111915       0.048930      -0.101675       0.048147       0.053528              9.412779       5.386598       0.751780       0.934830       9.316884       5.054710      13.534855           0.048954
           91              O       8.887231       0.866073      13.519254      -0.508282      32.344012 0.44740684E+03  0.10246223E+05                                 7.953113                            6.455764       0.545741       2.242381                    0.998478      26.205895      66.670425       0.765634       0.349320      -1.149759      -0.046391      -0.002983       0.020921       0.050977       0.067530      -0.046957       0.040299      -0.006788       0.076598      -0.108820       0.051506       0.057313              8.933312      10.803952       2.751180      -3.809335       7.359174      -3.024628       8.636811           0.050892
           92              O       6.189980       0.090357       1.839115      -0.502727      31.605715 0.43132222E+03  0.97914118E+04                                 7.826728                            6.336064       0.430252       2.202400                    0.998196      26.162115      66.345684       0.773026       0.349035      -1.149577      -0.010548      -0.037747       0.033414       0.051504      -0.071773      -0.042772      -0.043714       0.020623       0.092486      -0.113719       0.053447       0.060272              8.841250       5.606706      -0.854859       1.761138       9.041238      -5.037439      11.875806           0.045226
           93              O       5.844111       9.863233       2.934068      -0.557006      40.087061 0.64599133E+03  0.16272795E+05                                 9.321891                            7.937178      -0.160393       2.000943                    0.993903      28.170791      76.014786       0.664866       0.365710      -1.132753       0.019047       0.055792      -0.022370       0.063055       0.003050      -0.054146       0.001188      -0.045755      -0.168847      -0.087836       0.036485       0.051351             10.179845       8.702031       3.132551       0.492436      13.691776      -2.658105       8.145730           0.081769
           94              O       5.805107       1.892476       9.411321      -0.513193      32.196606 0.46353465E+03  0.10722164E+05                                 7.967236                            6.601819       0.518218       2.233251                    0.997988      26.458143      67.901169       0.750982       0.352595      -1.145775       0.039370       0.004956       0.036600       0.053983       0.007568       0.045299      -0.046690       0.000127      -0.218734      -0.104611       0.044021       0.060591              8.840621      14.404013      -1.418243       2.136308       5.252057       0.156977       6.865795           0.051532
           95              O       2.922562       6.058276       0.049730      -0.506806      35.407959 0.49238502E+03  0.11568573E+05                                 8.545691                            6.862899       0.395090       2.193893                    0.996922      26.619281      68.963150       0.726758       0.358708      -1.140287      -0.019960       0.040052       0.020447       0.049200      -0.057510      -0.041673      -0.034575      -0.055134       0.059101      -0.098151       0.040997       0.057154              9.717860      10.552200      -3.457644      -3.275518       9.389496       4.222664       9.211883           0.047052
           96              O       6.133146       9.480649      14.332056      -0.506254      35.303081 0.46973724E+03  0.10911927E+05                                 8.523153                            6.679559       0.423173       2.202586                    0.997702      26.466621      68.274100       0.740266       0.356182      -1.141820      -0.015604      -0.045361       0.006717       0.048437       0.007564       0.083075      -0.006717      -0.041933      -0.076311      -0.101111       0.034396       0.066715              9.843323       5.727024      -0.069829      -0.302779      18.156219      -1.130210       5.646724           0.048400
           97              O       0.285894       9.306064       7.130889      -0.566846      40.229150 0.64826749E+03  0.16377048E+05                                 9.421326                            7.971824      -0.229884       1.978025                    0.993109      28.480984      77.463885       0.659527       0.367614      -1.129035       0.022399      -0.038360       0.040826       0.060332      -0.032815      -0.014645      -0.041846       0.045142       0.045495      -0.070081       0.028648       0.041432             10.399100       8.415551      -2.005288       2.945209      12.646941      -1.126069      10.134806           0.086744
           98              O       2.082812       3.269006      11.135045      -0.557371      39.299386 0.61701717E+03  0.15383128E+05                                 9.226432                            7.754814      -0.114271       2.012336                    0.995460      28.187257      75.949071       0.672174       0.365491      -1.131634      -0.029029       0.011203       0.053188       0.061621      -0.035761      -0.025975      -0.001039      -0.097611       0.098328      -0.082345       0.033639       0.048706             10.155674       9.601368      -0.413078      -1.179456       6.020453       1.929965      14.845200           0.078325
           99              O       7.475895       9.724073       5.854437      -0.551350      42.271168 0.62282777E+03  0.15540336E+05                                 9.684691                            7.772695      -0.048226       2.043563                    0.993384      27.861617      74.722487       0.674850       0.363753      -1.134740       0.002408       0.042998       0.046883       0.063660      -0.002785      -0.021001       0.008626      -0.101011       0.137097      -0.076967       0.024434       0.052533             11.116417       9.074579      -0.665147       0.429124      12.387404       6.193311      11.887267           0.085252
          100              O       1.636647       4.452675       8.348529      -0.547386      38.355617 0.59840819E+03  0.14791751E+05                                 9.060977                            7.612121      -0.133155       2.017230                    0.993163      27.771617      74.284838       0.682400       0.363116      -1.134526       0.060706       0.010362      -0.003391       0.061677       0.016605      -0.014770       0.057050       0.051166      -0.014380      -0.076501       0.032685       0.043816              9.958246      14.032718       1.226584       0.597036       8.844978      -2.346347       6.997042           0.085706
          101              O       0.010232      10.076994       4.187293      -0.560463      41.330237 0.65428801E+03  0.16574002E+05                                 9.589303                            8.033357      -0.260577       1.968358                    0.993454      28.436266      77.548202       0.653719       0.369876      -1.126855      -0.001995       0.061028       0.015469       0.062989      -0.000143       0.017341       0.016217      -0.029829      -0.209196      -0.075013       0.022916       0.052097             10.594610       7.685519      -0.202097      -1.333878      15.697593       2.122912       8.400718           0.082866
          102              O      -0.007092       0.288372       5.344035      -0.504968      34.106836 0.46869628E+03  0.10877511E+05                                 8.306638                            6.666995       0.392350       2.190615                    0.997513      26.488587      68.212618       0.742110       0.355631      -1.142702       0.005245      -0.036915      -0.035107       0.051212      -0.014050       0.010648       0.064198       0.111933       0.048967      -0.101698       0.048158       0.053540              9.413027       5.386681      -0.751810      -0.934891       9.317032       5.054876      13.535368           0.048943
          103              O       3.821781       4.341785       8.814561      -0.508324      32.346016 0.44744095E+03  0.10247202E+05                                 7.953425                            6.455999       0.545725       2.242355                    0.998479      26.206920      66.673740       0.765621       0.349319      -1.149759      -0.046403       0.002987      -0.020957       0.051004      -0.067527       0.046949       0.040300      -0.006794       0.076588      -0.108813       0.051509       0.057303              8.933672      10.804392      -2.751315       3.809490       7.359490      -3.024806       8.637132           0.050911
          104              O       1.124530       5.539895       5.605490      -0.502737      31.607429 0.43134771E+03  0.97921537E+04                                 7.827079                            6.336306       0.430153       2.202362                    0.998196      26.162535      66.347715       0.773000       0.349041      -1.149570      -0.010567       0.037749      -0.033416       0.051510       0.071780       0.042774      -0.043713       0.020607       0.092485      -0.113726       0.053451       0.060275              8.841678       5.606942       0.854924      -1.761268       9.041664      -5.037737      11.876429           0.045230
          105              O       0.778661       7.449919       4.510537      -0.556986      40.086406 0.64597383E+03  0.16272251E+05                                 9.321812                            7.937082      -0.160395       2.000950                    0.993903      28.170414      76.013636       0.664868       0.365711      -1.132752       0.019043      -0.055774       0.022372       0.063039      -0.003049       0.054151       0.001183      -0.045766      -0.168852      -0.087843       0.036485       0.051357             10.179779       8.701946      -3.132570      -0.492399      13.691752      -2.658103       8.145638           0.081770
          106              O       0.739657       3.315382      12.922494      -0.513163      32.195230 0.46350842E+03  0.10721402E+05                                 7.967004                            6.601624       0.518228       2.233266                    0.997988      26.457467      67.898876       0.750995       0.352594      -1.145777       0.039341      -0.004992      -0.036638       0.053990      -0.007568      -0.045304      -0.046698       0.000126      -0.218764      -0.104626       0.044026       0.060600              8.840361      14.403587       1.418207      -2.136256       5.251915       0.156958       6.865582           0.051513
          107              O       7.988012      11.254877       7.394875      -0.506757      35.405507 0.49234196E+03  0.11567311E+05                                 8.545332                            6.862623       0.395089       2.193919                    0.996921      26.618052      68.959276       0.726768       0.358711      -1.140285      -0.019899      -0.040053      -0.020457       0.049180       0.057518       0.041683      -0.034574      -0.055134       0.059108      -0.098164       0.041008       0.057155              9.717437      10.551799       3.457521       3.275398       9.389074       4.222402       9.211440           0.047040
          108              O       1.067696       7.410108       8.001759      -0.506340      35.307153 0.46979963E+03  0.10913761E+05                                 8.523863                            6.680040       0.423131       2.202545                    0.997703      26.468065      68.279492       0.740231       0.356186      -1.141814      -0.015620       0.045377      -0.006714       0.048458      -0.007562      -0.083081      -0.006709      -0.041939      -0.076321      -0.101118       0.034400       0.066718              9.844218       5.727456       0.069914       0.302812      18.158058      -1.130271       5.647139           0.048407

******************************************************
Auxiliary information for the entire system
The total spin magnetic moment of the unit cell is   60.001102
The total net atomic charge of the unit cell is   0.000005
Accuracy of reproducing the electrostatic potential in the unit cell:
  The inner radius (bohr) =    5.0000
  The outer radius (bohr) =   12.0000
  Valid grid points have density less than (e/(bohr^3)) =    0.0001
  The number of valid grid points were=        39492
  The rms potential error without charges in kcal/mol is=      2.80119
  The rms potential error with partial charges in kcal/mol is=      0.79467
  The RRMSE value at monopole order=      0.28369
  The rms potential error with partial charges and cloud penetration in kcal/mol is=      0.78012
  The RRMSE value at monopole order with cloud penetration is=      0.27850
  The rms potential error with partial charges and atomic dipoles in kcal/mol is=      0.74279
  The RRMSE value at dipole order=      0.26517
  The rms potential error with partial charges, atomic dipoles and cloud penetration in kcal/mol is=      0.72340
  The RRMSE value at dipole order with cloud penetration=      0.25825

******************************************************
The electron densities and ab initio electrostatic potential were computed in VASP using the PBE functional and
projector augmented wave method. See the main text of the journal article for a description of computational details.
The atomic charges, dipoles, and quadrupoles were computed with the DDEC6 method as described in
(a) T. A. Manz and N. Gabaldon Limas, RSC Adv. 6 (2016) 47771-47801 DOI: 10.1039/c6ra04656h
(b) N. Gabaldon Limas and T. A. Manz, RSC Adv. 8 (2018) 2678-2707 DOI: 10.1039/c7ra11829e.
For each atom in the material, the electron cloud parameters were fit to the spherically averaged atom-in-material
electron density using radial positions for which this density was between 10^-4 and 10^-2 electrons per cubic bohr.
The polarizabilities, dispersion coefficients, and quantum Drude oscillator (QDO) parameters were fit using the MCLF method.
The magnetic structure of the system was optimized in VASP from the default ferromagnetic initial guess using spin polarization.
The atomic spin moments (ASMs) were computed on this optimized magnetic structure using the DDEC6 partition as inputs
to the method of T. A. Manz and D. S. Sholl, J. Chem. Theory Comput. 7 (2011) 4146-4164 DOI: 10.1021/ct200539n.
The RMSE and RRMSE were computed using a uniform grid with Ewald summation.
