# Supplementary material for: A collection of forcefield precursors for metal–organic frameworks
Source: RSC Adv. 2019 Nov 13;9(63):36492–507. doi: 10.1039/c9ra07327b (PMC9075174; doi:10.1039/c9ra07327b)
Supplement: RA-009-C9RA07327B-s4491 [file RA-009-C9RA07327B-s4491.xyz]

  168
jmolscript: load "" {1 1 1} spacegroup "x,y,z" unitcell [{     10.001000     0.000000     0.000000 }, {      5.000517    14.724884     0.000000 }, {      5.000491    -0.000004    14.724893 }]
Cu     2.586263     3.845109    -0.020762     0.703034
Cu     7.586771    10.879775     0.020762     0.681016
Cu    10.087010     7.383201    11.207558     0.699368
Cu    10.087015     7.341679     3.517335     0.698887
Cu     7.586752     0.020759    10.879782     0.696998
Cu     2.586256    -0.020763     3.845111     0.700432
Cu    10.087008     3.517331     7.341684     0.701737
Cu    10.087017    11.207549     7.383209     0.701143
H      9.606964     3.025964     0.228236     0.120400
H     15.426540     4.878351    12.656046     0.130560
H     12.925298     7.091503     4.529377     0.139605
H      4.758480     4.614778     2.076210     0.119520
H      9.606965    11.698916    14.496657     0.121151
H      5.425553     9.846529     2.068847     0.130185
H     12.925295     7.633377    10.195516     0.140128
H     14.759480    10.110102    12.648683     0.121264
H      7.106712     7.134203    10.388412     0.119903
H      7.925796     9.431285    12.240804     0.131081
H     10.425037     2.833064    14.453955     0.140141
H     12.259225     5.286230    11.977228     0.119867
H      7.106717     7.590677     4.336481     0.121243
H      7.925797     5.293595     2.484089     0.130970
H     10.425056    11.891816     0.270938     0.140147
H     12.259235     9.438650     2.747665     0.119328
H      9.606970    14.496645    11.698927     0.121250
H      5.425539     2.068844     9.846536     0.129353
H     12.925300    10.195508     7.633385     0.139507
H     14.759484    12.648673    10.110112     0.120684
H      9.606959     0.228235     3.025966     0.120293
H     15.426554    12.656036     4.878357     0.131386
H     12.925293     4.529372     7.091508     0.139492
H      4.758475     2.076207     4.614781     0.119353
H      7.106711     4.336476     7.590682     0.121134
H      7.925792     2.484086     5.293599     0.131052
H     10.425035     0.270935    11.891824     0.139091
H     12.259223     2.747661     9.438656     0.118635
H      7.106718    10.388404     7.134211     0.120164
H      7.925801    12.240794     9.431294     0.131238
H     10.425057    14.453945     2.833069     0.140210
H     12.259236    11.977219     5.286237     0.119919
C     10.070009     2.487474     0.827981     0.009656
C      5.747572     4.073489    12.320023     0.012046
C     11.783184     5.731219     1.887731     0.591590
C     12.918297     6.577310     3.754848     0.003084
C      4.032408     5.922347     3.369056     0.178385
C      4.000404     5.105117     2.301501     0.013099
C     10.070013    12.237406    13.896912     0.008354
C      5.747586    10.651391     2.404870     0.012744
C     11.783181     8.993661    12.837162     0.587950
C     12.918294     8.147570    10.970045     0.005527
C     14.033406     8.802533    11.355837     0.179483
C     14.001404     9.619763    12.423392     0.010629
C      7.569758     6.534459     9.849923     0.008393
C      8.247829     9.767307    11.435941     0.011956
C      9.282927     5.474708    13.093669     0.589323
C     10.418037     3.607593    13.939762     0.002674
C     11.533150     3.993385    13.284798     0.180275
C     11.501148     5.060939    12.467567     0.012307
C      7.569763     8.190421     4.874970     0.005763
C      8.247828     4.957573     3.288952     0.012203
C      9.282938     9.250172     1.631224     0.588139
C     10.418054    11.117287     0.785131     0.006561
C     11.533165    10.731495     1.440095     0.178281
C     11.501160     9.663941     2.257326     0.014611
C     10.070015    13.896900    12.237417     0.009585
C      5.747571     2.404865    10.651399     0.013840
C     11.783188    12.837151     8.993670     0.589442
C     12.918299    10.970036     8.147578     0.005332
C     14.033411    11.355828     8.802541     0.178901
C     14.001408    12.423382     9.619773     0.011628
C     10.070006     0.827980     2.487476     0.009242
C      5.747586    12.320015     4.073494     0.012012
C     11.783177     1.887729     5.731223     0.591733
C     12.918292     3.754844     6.577315     0.003224
C      4.032403     3.369052     5.922352     0.178340
C      4.000400     2.301498     5.105120     0.012837
C      7.569758     4.874965     8.190427     0.005849
C      8.247825     3.288949     4.957577     0.012421
C      9.282924     1.631220     9.250178     0.590032
C     10.418036     0.785128    11.117294     0.007245
C     11.533148     1.440091    10.731502     0.177797
C     11.501147     2.257322     9.663947     0.014681
C      7.569764     9.849915     6.534466     0.008654
C      8.247832    11.435931     9.767316     0.012247
C      9.282940    13.093660     5.474715     0.589163
C     10.418056    13.939752     3.607599     0.002436
C     11.533166    13.284789     3.993391     0.180125
C     11.501161    12.467558     5.060946     0.012449
C      2.074208     1.825885     1.825887     0.590798
C      9.393940     1.556420     1.556421     0.172489
C     12.075214    12.898995    12.899006     0.588415
C      9.393946    13.168460    13.168472     0.171758
C      9.574958     5.536554     9.188333     0.591214
C      6.893691     5.806019     8.918868     0.174537
C      9.574965     9.188326     5.536560     0.591037
C      6.893696     8.918861     5.806025     0.174619
C      7.165711     2.242596    12.482292     0.569361
C      5.225520     3.570781    11.154106     0.152381
C      7.165730    12.482284     2.242601     0.567850
C      5.225533    11.154099     3.570787     0.152699
C      9.665972     9.605039     9.605048     0.569417
C      7.725778    10.933223    10.933233     0.151711
C      9.665969     5.119841     5.119845     0.569759
C      7.725775     3.791657     3.791660     0.153762
N      1.385141     2.636490     0.963450    -0.324294
N      6.695666     3.433398    12.969244    -0.326546
N      2.899295     4.984373     1.562900    -0.329135
N     11.795185     6.485427     3.017131    -0.334781
N     11.386144    12.088390    13.761443    -0.315438
N      6.695681    11.291482     1.755649    -0.318341
N     12.900293     9.740507    13.161993    -0.321075
N     11.795182     8.239453    11.707762    -0.332264
N      8.885890     6.398990     9.998939    -0.324329
N      9.195923     9.118087    10.795850    -0.326437
N     10.400039     5.799539    12.346823    -0.327585
N      9.294926     4.345310    13.847878    -0.336217
N      8.885895     8.325890     4.725954    -0.321760
N      9.195924     5.606793     3.929043    -0.328013
N     10.400049     8.925341     2.378070    -0.324513
N      9.294941    10.379570     0.877015    -0.330741
N     11.386147    13.761432    12.088401    -0.319095
N      6.695665     1.755645    11.291490    -0.324106
N     12.900299    13.161982     9.740517    -0.327346
N     11.795188    11.707753     8.239461    -0.335871
N      1.385138     0.963448     2.636492    -0.324016
N      6.695682    12.969235     3.433403    -0.323842
N      2.899289     1.562898     4.984376    -0.329312
N     11.795179     3.017127     6.485432    -0.335223
N      8.885889     4.725949     8.325896    -0.322435
N      9.195921     3.929039     5.606798    -0.327921
N     10.400037     2.378066     8.925347    -0.327772
N      9.294924     0.877011    10.379577    -0.338457
N      8.885896     9.998931     6.398997    -0.323939
N      9.195926    10.795841     9.118095    -0.326636
N     10.400051    12.346814     5.799546    -0.327792
N      9.294943    13.847869     4.345316    -0.335638
O     10.784084     5.664663     1.162972    -0.584667
O     10.784080     9.060217    13.561921    -0.582927
O      8.283827     6.199467    13.027113    -0.582794
O      8.283837     8.525413     1.697780    -0.582045
O     10.784088    13.561910     9.060227    -0.583639
O     10.784076     1.162970     5.664666    -0.585009
O      8.283825     1.697777     8.525419    -0.583881
O      8.283840    13.027103     6.199474    -0.582425
O      3.314332     1.898184     1.898186    -0.585645
O     13.315338    12.826696    12.826707    -0.582514
O     10.815082     5.464255     9.260632    -0.585652
O     10.815089     9.260625     5.464261    -0.585452
O      8.009795     1.603536    13.121352    -0.557238
O      8.009815    13.121344     1.603541    -0.554000
O     10.510056     8.965979     8.965987    -0.555999
O     10.510054     5.758901     5.758906    -0.557290
F      5.166521     6.061645     4.086747    -0.151356
F     15.167520     8.663235    10.638146    -0.151772
F     12.667262     3.275694    13.424096    -0.152560
F     12.667279    11.449186     1.300797    -0.152586
F     15.167524    10.638137     8.663244    -0.152381
F      5.166518     4.086743     6.061649    -0.151478
F     12.667261     1.300793    11.449193    -0.153165
F     12.667280    13.424087     3.275700    -0.152675
F      8.066807     1.401809     1.401810    -0.148917
F     18.067814    13.323071    13.323083    -0.146922
F      5.566558     5.960631     8.764256    -0.149375
F      5.566563     8.764249     5.960637    -0.149123
F     14.236422     4.211608    10.513279    -0.136803
F     14.236433    10.513272     4.211614    -0.136429
F     16.736680    11.574050    11.574060    -0.139329
F      6.735675     3.150830     3.150833    -0.138005

The following XYZ coordinates are in angstroms. Other properties are in atomic units.
The sperically averaged electron density of each atom fit to a function of the form exp(a - br)
eigen_1, eigen_2 and eigen_3 are the three eigenvalues of traceless quadrupole moment tensor
  atom number  atomic symbol              X              Y              Z     net charge C6 coefficient C8 coefficient C10 coefficient fluctuating dipole atomic polarizability isotropic forcefield polarizability              a              b squared Pearson coefficient          <r^3>          <r^4>         wp_QDO          m_QDO          q_QDO       dipole_x       dipole_y       dipole_z         dipole            Qxy            Qxz            Qyz     Q(x^2-y^2)  Q(3z^2 - R^2)        eigen_1        eigen_2        eigen_3 static polarizability      alpha(xx)      alpha(xy)      alpha(xz)      alpha(yy)      alpha(yz)      alpha(zz) atomic spin moment
            1             Cu       2.586263       3.845109      -0.020762       0.703034      76.893674 0.12369313E+04  0.35218051E+05                                15.438657                           12.012733       0.946007       2.201351                    0.993333      43.612373     109.810158       0.491719       0.437491      -1.127256       0.003893      -0.008323      -0.000489       0.009201      -0.037068      -0.003037      -0.006740      -0.042319      -0.053849      -0.035760      -0.016163       0.051924             18.723515      15.067197       5.903465      -3.555729      15.012463       2.374720      26.090883           0.667613
            2             Cu       7.586771      10.879775       0.020762       0.681016      78.619639 0.12707778E+04  0.36451199E+05                                15.691466                           12.200162       0.890650       2.179547                    0.993392      44.051777     111.573117       0.486151       0.439231      -1.125383       0.004699       0.009217       0.001954       0.010529       0.038752       0.002868      -0.007309      -0.040684      -0.059917      -0.036212      -0.017850       0.054062             19.037367      15.301762      -6.000806       3.625232      15.261538       2.419657      26.548802           0.211913
            3             Cu      10.087010       7.383201      11.207558       0.699368      77.189325 0.12427695E+04  0.35430250E+05                                15.483113                           12.046109       0.933709       2.196757                    0.993245      43.685385     110.109023       0.490669       0.437859      -1.126883       0.002786       0.001292      -0.009541       0.010023       0.002176      -0.037914       0.005631       0.007385       0.089317      -0.035178      -0.017400       0.052578             18.779085      15.105189       3.562770       5.920728      26.175043      -2.383226      15.057023           0.635509
            4             Cu      10.087015       7.341679       3.517335       0.698887      77.249558 0.12440432E+04  0.35475541E+05                                15.489993                           12.051661       0.937541       2.197664                    0.993306      43.705641     110.172929       0.490595       0.437814      -1.126915       0.003042      -0.002335       0.007970       0.008844      -0.003240       0.037780       0.006819       0.006245       0.093717      -0.036483      -0.016798       0.053281             18.786928      15.115149      -3.567372      -5.922811      26.184058      -2.383510      15.061578           0.635596
            5             Cu       7.586752       0.020759      10.879782       0.696998      77.399730 0.12468551E+04  0.35578549E+05                                15.512769                           12.067672       0.931863       2.195440                    0.993332      43.743135     110.330710       0.490085       0.437988      -1.126716       0.005520       0.002077       0.009468       0.011155       0.002771       0.036778      -0.006893       0.006224       0.091789      -0.035380      -0.016673       0.052052             18.815775      15.135755       3.575399      -5.931068      26.226309       2.390443      15.085262           0.603667
            6             Cu       2.586256      -0.020763       3.845111       0.700432      77.089873 0.12407033E+04  0.35354951E+05                                15.467246                           12.033525       0.939768       2.198909                    0.993331      43.662444     110.008584       0.491105       0.437672      -1.127057       0.003655      -0.000133      -0.007704       0.008528      -0.002596      -0.037270      -0.007668       0.006674       0.088806      -0.035670      -0.016351       0.052021             18.759486      15.095020      -3.564852       5.915368      26.141357       2.379745      15.042082           0.643776
            7             Cu      10.087008       3.517331       7.341684       0.701737      77.032629 0.12397980E+04  0.35321254E+05                                15.458073                           12.027992       0.945408       2.200651                    0.993301      43.650581     109.951644       0.491308       0.437589      -1.127156       0.003512       0.008220      -0.001828       0.009123       0.037495      -0.002704       0.006962      -0.042464      -0.054316      -0.035973      -0.016477       0.052450             18.747426      15.083783      -5.909725      -3.557607      15.030693      -2.380330      26.127803           0.668740
            8             Cu      10.087017      11.207549       7.383209       0.701143      77.050044 0.12399763E+04  0.35328151E+05                                15.461111                           12.029307       0.941321       2.199397                    0.993242      43.654153     109.968995       0.491247       0.437622      -1.127118       0.002911      -0.008909       0.001556       0.009501      -0.037096       0.002089       0.006292      -0.043342      -0.054863      -0.035276      -0.017107       0.052383             18.752435      15.087915       5.913304       3.559096      15.035427      -2.378483      26.133962           0.663910
            9              H       9.606964       3.025964       0.228236       0.120400       1.017641 0.73520831E+01  0.71825848E+02                                 1.772585                            1.661823      -1.339331       2.260175                    0.993468       3.724288      10.967367       0.445088       1.408609      -0.680978      -0.017943       0.026722      -0.024720       0.040584      -0.003311       0.000401      -0.004348      -0.005919      -0.006462      -0.004996      -0.002354       0.007350              1.813560       1.771674      -0.264907       0.357923       1.703528      -0.399210       1.965477           0.000804
           10              H      15.426540       4.878351      12.656046       0.130560       1.024194 0.74660840E+01  0.72354190E+02                                 1.719534                            1.632032      -0.934371       2.464459                    0.998436       3.348046       9.445231       0.472432       1.337814      -0.698074      -0.012081       0.041079       0.018705       0.046726      -0.009968       0.000325       0.005074      -0.013312      -0.010355      -0.011275      -0.003479       0.014754              1.738376       1.571346      -0.283785      -0.079947       2.079825       0.270507       1.563956           0.001204
           11              H      12.925298       7.091503       4.529377       0.139605       1.061566 0.77421448E+01  0.75822442E+02                                 1.772819                            1.671383      -1.075553       2.404403                    0.997009       3.367385       9.594749       0.462219       1.353074      -0.695099      -0.001663       0.023398       0.042906       0.048899      -0.001063       0.004785       0.009590      -0.003381       0.038195      -0.011675      -0.005918       0.017593              1.799025       1.540867      -0.027286      -0.008339       1.816356       0.439983       2.039852           0.000907
           12              H       4.758480       4.614778       2.076210       0.119520       1.033268 0.75211844E+01  0.73695428E+02                                 1.773877                            1.668369      -1.300726       2.278108                    0.993839       3.679095      10.754032       0.450425       1.387808      -0.685383       0.030121      -0.022861      -0.012195       0.039732      -0.001563      -0.003037       0.004759       0.005192      -0.012739      -0.007710       0.000692       0.007017              1.802920       2.171213      -0.408551      -0.141400       1.648146       0.159746       1.589400           0.000858
           13              H       9.606965      11.698916      14.496657       0.121151       1.016555 0.73428300E+01  0.71713811E+02                                 1.771421                            1.660851      -1.340476       2.259858                    0.993507       3.721385      10.957635       0.445182       1.408735      -0.680954      -0.017816      -0.026454       0.024719       0.040351       0.003200      -0.000324      -0.004269      -0.006071      -0.007433      -0.005042      -0.002308       0.007350              1.812327       1.770557       0.264622      -0.357492       1.702450      -0.398684       1.963974           0.000182
           14              H       5.425553       9.846529       2.068847       0.130185       1.021681 0.74377737E+01  0.71953358E+02                                 1.710826                            1.624313      -0.916461       2.471379                    0.998694       3.338119       9.384208       0.475960       1.330233      -0.699631      -0.011376      -0.042117      -0.018619       0.047433       0.010586      -0.000160       0.005257      -0.012962      -0.010281      -0.011682      -0.003550       0.015232              1.729424       1.563754       0.281376       0.079365       2.068060       0.268285       1.556457           0.000348
           15              H      12.925295       7.633377      10.195516       0.140128       1.059968 0.77272075E+01  0.75642674E+02                                 1.771535                            1.670174      -1.076850       2.404440                    0.997036       3.363290       9.582222       0.462200       1.353730      -0.694987      -0.001907      -0.023749      -0.042681       0.048881       0.000842      -0.004948       0.009691      -0.002682       0.038350      -0.011625      -0.006109       0.017734              1.797709       1.539631       0.027226       0.008352       1.815023       0.439725       2.038473           0.000897
           16              H      14.759480      10.110102      12.648683       0.121264       1.026497 0.74628871E+01  0.73006488E+02                                 1.768976                            1.664159      -1.306607       2.277231                    0.993678       3.668157      10.725126       0.449922       1.391598      -0.684687       0.030324       0.022892       0.012206       0.039906       0.001668       0.002863       0.004408       0.005082      -0.012786      -0.007344       0.000504       0.006840              1.797842       2.164414       0.406651       0.140577       1.643788       0.158945       1.585324           0.000248
           17              H       7.106712       7.134203      10.388412       0.119903       1.017024 0.73447837E+01  0.71705097E+02                                 1.768690                            1.658574      -1.323515       2.266356                    0.993682       3.718383      10.930451       0.446697       1.404501      -0.681776      -0.017792       0.025025       0.026887       0.040813      -0.000385      -0.003199       0.004273       0.000748       0.013052      -0.005032      -0.002381       0.007414              1.809402       1.767699      -0.356380      -0.263736       1.960730       0.397511       1.699777           0.000743
           18              H       7.925796       9.431285      12.240804       0.131081       1.023933 0.74659945E+01  0.72371297E+02                                 1.721123                            1.633494      -0.940039       2.462519                    0.998375       3.349012       9.456892       0.471464       1.340228      -0.697585      -0.011860      -0.018852       0.040837       0.046516      -0.000137      -0.010076      -0.004904      -0.001529       0.024276      -0.011177      -0.003445       0.014622              1.739980       1.572646       0.080021      -0.284104       1.565410      -0.270971       2.081884           0.001156
           19              H      10.425037       2.833064      14.453955       0.140141       1.060467 0.77306036E+01  0.75665487E+02                                 1.769939                            1.668823      -1.071108       2.406059                    0.997133       3.363802       9.575269       0.463215       1.350948      -0.695517      -0.001541      -0.042336       0.023535       0.048463      -0.004738      -0.001069      -0.009720      -0.020321      -0.015204      -0.011705      -0.005886       0.017591              1.796025       1.538423       0.008305      -0.027165       2.036334      -0.438901       1.813318           0.001010
           20              H      12.259225       5.286230      11.977228       0.119867       1.031615 0.75060059E+01  0.73503482E+02                                 1.771526                            1.666360      -1.298468       2.279398                    0.993877       3.673884      10.732741       0.450865       1.387268      -0.685506       0.029796       0.012090      -0.022718       0.039371       0.003168      -0.001456      -0.004466       0.009120      -0.000791      -0.007585       0.000664       0.006921              1.800460       2.167841       0.141042      -0.407561       1.587465      -0.159395       1.646074           0.000812
           21              H       7.106717       7.590677       4.336481       0.121243       1.013940 0.73186553E+01  0.71393666E+02                                 1.765948                            1.656278      -1.323665       2.266954                    0.993702       3.712416      10.912242       0.446695       1.405615      -0.681571      -0.018171      -0.024867      -0.026766       0.040804       0.000298       0.003025       0.004212       0.000641       0.013191      -0.004955      -0.002335       0.007290              1.806512       1.764998       0.355281       0.262904       1.957361       0.396316       1.697179           0.000733
           22              H       7.925797       5.293595       2.484089       0.130970       1.022479 0.74517916E+01  0.72188950E+02                                 1.718482                            1.631161      -0.936825       2.463980                    0.998442       3.345955       9.440940       0.472206       1.338950      -0.697850      -0.011539       0.018926      -0.041031       0.046635       0.000384       0.010219      -0.004904      -0.001404       0.024503      -0.011400      -0.003338       0.014738              1.737280       1.570523      -0.079805       0.283383       1.563110      -0.270145       2.078206           0.001177
           23              H      10.425056      11.891816       0.270938       0.140147       1.058582 0.77133353E+01  0.75461030E+02                                 1.768920                            1.667854      -1.075357       2.405260                    0.997111       3.359201       9.562725       0.462936       1.352399      -0.695268      -0.001384       0.042539      -0.023627       0.048680       0.004580       0.001051      -0.009835      -0.020624      -0.014433      -0.011670      -0.006013       0.017683              1.795015       1.537388      -0.008362       0.027120       2.035339      -0.438791       1.812316           0.000258
           24              H      12.259235       9.438650       2.747665       0.119328       1.033736 0.75258928E+01  0.73763095E+02                                 1.775517                            1.669764      -1.309115       2.275047                    0.993696       3.680655      10.764926       0.449823       1.389259      -0.685111       0.030613      -0.012155       0.022905       0.040119      -0.003374       0.001439      -0.004767       0.009486      -0.000759      -0.008030       0.000796       0.007234              1.804629       2.173479      -0.141688       0.409284       1.590732      -0.160047       1.649677           0.000776
           25              H       9.606970      14.496645      11.698927       0.121250       1.015876 0.73362860E+01  0.71634387E+02                                 1.770743                            1.660206      -1.340082       2.260199                    0.993513       3.719690      10.951687       0.445228       1.408895      -0.680930      -0.017833       0.024805      -0.026466       0.040420      -0.000329       0.003245      -0.004246       0.000592       0.012864      -0.005024      -0.002347       0.007371              1.811638       1.769848      -0.357386       0.264544       1.963268      -0.398547       1.701797           0.000710
           26              H       5.425539       2.068844       9.846536       0.129353       1.024933 0.74668638E+01  0.72305250E+02                                 1.714277                            1.627317      -0.917892       2.470129                    0.998667       3.344781       9.407499       0.475595       1.329956      -0.699668      -0.011323      -0.018624      -0.042066       0.047378      -0.000132       0.010541       0.005261      -0.001369       0.024535      -0.011638      -0.003555       0.015193              1.732989       1.566750       0.079647       0.282402       1.559395       0.269269       2.072822           0.001061
           27              H      12.925300      10.195508       7.633385       0.139507       1.062831 0.77530195E+01  0.75957425E+02                                 1.774435                            1.672710      -1.077919       2.403396                    0.997008       3.368900       9.601623       0.461961       1.353323      -0.695050      -0.001989      -0.042625      -0.023672       0.048798      -0.004898       0.000876       0.009686      -0.020494      -0.015198      -0.011626      -0.006081       0.017706              1.800710       1.541972       0.008383       0.027317       2.042110       0.440923       1.818047           0.000951
           28              H      14.759484      12.648673      10.110112       0.120684       1.027946 0.74751180E+01  0.73152464E+02                                 1.770216                            1.665179      -1.305698       2.277278                    0.993671       3.671071      10.733844       0.449946       1.391025      -0.684791       0.030287       0.012342       0.022846       0.039895       0.002871       0.001678       0.004424       0.008907      -0.001243      -0.007348       0.000497       0.006851              1.799149       2.166231       0.140859       0.407243       1.586336       0.159176       1.644879           0.000768
           29              H       9.606959       0.228235       3.025966       0.120293       1.017957 0.73550266E+01  0.71861103E+02                                 1.772861                            1.662084      -1.339263       2.260125                    0.993465       3.725025      10.969688       0.445085       1.408488      -0.680999      -0.017959      -0.024651       0.026753       0.040569       0.000398      -0.003311      -0.004372       0.000315       0.012054      -0.005021      -0.002332       0.007354              1.813839       1.771982       0.357969      -0.264942       1.965745      -0.399247       1.703789           0.000761
           30              H      15.426554      12.656036       4.878357       0.131386       1.020563 0.74330812E+01  0.71954549E+02                                 1.715676                            1.628621      -0.932909       2.465832                    0.998467       3.340479       9.418631       0.472840       1.338142      -0.698032      -0.012162       0.018707       0.041202       0.046856       0.000319      -0.010019       0.005055      -0.001427       0.025300      -0.011299      -0.003524       0.014823              1.734406       1.567987      -0.079681      -0.282718       1.560623       0.269484       2.074607           0.001073
           31              H      12.925293       4.529372       7.091508       0.139492       1.061870 0.77447647E+01  0.75853871E+02                                 1.773091                            1.671614      -1.075401       2.404402                    0.997008       3.367861       9.596204       0.462212       1.352991      -0.695116      -0.001651       0.042837       0.023465       0.048870       0.004784      -0.001065       0.009573      -0.020760      -0.013985      -0.011663      -0.005903       0.017566              1.799308       1.541076      -0.008338      -0.027297       2.040196       0.440095       1.816652           0.000951
           32              H       4.758475       2.076207       4.614781       0.119353       1.033857 0.75264045E+01  0.73758385E+02                                 1.774424                            1.668841      -1.300659       2.278003                    0.993834       3.680301      10.757949       0.450410       1.387630      -0.685414       0.030098      -0.012199      -0.022826       0.039695      -0.003025      -0.001553       0.004769       0.008944      -0.001413      -0.007711       0.000711       0.006999              1.803491       2.171979      -0.141464      -0.408767       1.589843       0.159829       1.648652           0.000821
           33              H       7.106711       4.336476       7.590682       0.121134       1.014047 0.73195841E+01  0.71404738E+02                                 1.766043                            1.656361      -1.323478       2.266995                    0.993701       3.712782      10.913345       0.446694       1.405578      -0.681578      -0.018191      -0.026833      -0.024790       0.040810       0.003041       0.000294       0.004221      -0.006236      -0.007529      -0.004968      -0.002320       0.007289              1.806608       1.765080       0.262926       0.355309       1.697259       0.396352       1.957486           0.000776
           34              H       7.925792       2.484086       5.293599       0.131052       1.022335 0.74505993E+01  0.72176103E+02                                 1.718480                            1.631158      -0.937435       2.463777                    0.998437       3.345815       9.441140       0.472141       1.339158      -0.697808      -0.011557      -0.041038       0.018965       0.046662       0.010224       0.000364      -0.004897      -0.012961      -0.010201      -0.011386      -0.003367       0.014753              1.737276       1.570523       0.283379      -0.079809       2.078181      -0.270150       1.563125           0.001200
           35              H      10.425035       0.270935      11.891824       0.139091       1.062735 0.77503141E+01  0.75909842E+02                                 1.772961                            1.671360      -1.076238       2.404004                    0.997083       3.367118       9.589247       0.462675       1.351611      -0.695403      -0.001454      -0.023528       0.042446       0.048553       0.001080       0.004551      -0.009798      -0.003118       0.038095      -0.011656      -0.005977       0.017632              1.799192       1.540585       0.027226      -0.008388       1.816560      -0.440510       2.040430           0.000909
           36              H      12.259223       2.747661       9.438656       0.118635       1.036182 0.75474416E+01  0.74024292E+02                                 1.777881                            1.671785      -1.309212       2.274460                    0.993673       3.685985      10.782775       0.449717       1.388648      -0.685213       0.030518       0.022898      -0.012147       0.040040       0.001442      -0.003331      -0.004810       0.005094      -0.013673      -0.008016       0.000816       0.007200              1.807106       2.176859       0.410230      -0.142012       1.651774      -0.160408       1.592685           0.000843
           37              H       7.106718      10.388404       7.134211       0.120164       1.016206 0.73373731E+01  0.71615251E+02                                 1.767854                            1.657830      -1.323368       2.266607                    0.993692       3.716381      10.923519       0.446756       1.404658      -0.681751      -0.017823       0.026874       0.025096       0.040861      -0.003222      -0.000394       0.004267      -0.006195      -0.007667      -0.005032      -0.002408       0.007440              1.808533       1.766877      -0.263558      -0.356140       1.698992       0.397218       1.959732           0.000770
           38              H       7.925801      12.240794       9.431294       0.131238       1.022988 0.74570645E+01  0.72261837E+02                                 1.720011                            1.632481      -0.939310       2.463017                    0.998387       3.346838       9.448713       0.471634       1.340170      -0.697604      -0.011880       0.040911      -0.018821       0.046573      -0.010083      -0.000134      -0.004908      -0.012941      -0.009905      -0.011183      -0.003465       0.014648              1.738847       1.571674      -0.283842       0.079970       2.080456      -0.270727       1.564411           0.001202
           39              H      10.425057      14.453945       2.833069       0.140210       1.060325 0.77293670E+01  0.75650689E+02                                 1.769826                            1.668727      -1.071274       2.406034                    0.997131       3.363467       9.574282       0.463211       1.351009      -0.695506      -0.001524       0.023631      -0.042286       0.048465      -0.001069      -0.004722      -0.009728      -0.002522       0.038064      -0.011702      -0.005884       0.017586              1.795915       1.538349      -0.027169       0.008308       1.813191      -0.438843       2.036206           0.000955
           40              H      12.259236      11.977219       5.286237       0.119919       1.031285 0.75029270E+01  0.73465278E+02                                 1.771127                            1.666005      -1.298087       2.279626                    0.993883       3.673011      10.729355       0.450922       1.387244      -0.685514       0.029823      -0.022657       0.012208       0.039393      -0.001454       0.003187      -0.004461       0.004955      -0.013423      -0.007615       0.000672       0.006943              1.800047       2.167253      -0.407444       0.141047       1.645744      -0.159370       1.587143           0.000831
           41              C      10.070009       2.487474       0.827981       0.009656      26.320775 0.36728600E+03  0.83368479E+04                                 7.809905                            6.512579       0.064945       2.024770                    0.999487      27.538130      79.597404       0.623126       0.433045      -1.046450       0.078027       0.033610      -0.011164       0.085688      -0.041290       0.015886       0.064239      -0.029856       0.065064      -0.082940       0.002738       0.080203              8.257460      10.062182       1.015940       0.130547       7.219754      -2.720644       7.490443          -0.004617
           42              C       5.747572       4.073489      12.320023       0.012046      26.198227 0.35870392E+03  0.80877127E+04                                 7.752065                            6.424613       0.121186       2.045310                    0.999355      27.298260      78.439018       0.629546       0.431508      -1.048203       0.065408      -0.009115       0.059988       0.089218       0.009052      -0.054853      -0.027978      -0.015195      -0.103510      -0.074994       0.012878       0.062115              8.262724       7.904960      -1.732896       2.773390       7.820602       0.950784       9.062609          -0.001032
           43              C      11.783184       5.731219       1.887731       0.591590      20.100899 0.24871121E+03  0.51614854E+04                                 6.852668                            5.628924      -0.115923       2.019461                    0.999688      22.491146      63.775323       0.617789       0.477735      -1.013086      -0.005401       0.005241      -0.007529       0.010646       0.039183      -0.026557      -0.067366      -0.067834      -0.032435      -0.057646      -0.045504       0.103150              7.349758       8.009244      -1.377153       0.483899       6.343143       2.683924       7.696885           0.000556
           44              C      12.918297       6.577310       3.754848       0.003084      26.554698 0.35991125E+03  0.81076863E+04                                 7.783089                            6.398913       0.213176       2.074168                    0.999598      27.209486      77.707706       0.637318       0.426627      -1.053013      -0.087750       0.004889      -0.013924       0.088982       0.043816       0.007462      -0.030009      -0.079747       0.083465      -0.076759       0.013329       0.063430              8.300442      10.830263      -1.795507       0.737939       6.664618       1.926491       7.406445          -0.002033
           45              C       4.032408       5.922347       3.369056       0.178385      28.441356 0.35215893E+03  0.78115551E+04                                 8.066529                            6.309024       0.303455       2.113539                    0.999585      25.000503      68.575574       0.651464       0.423855      -1.065320       0.092902       0.006943       0.059823       0.110715      -0.003531       0.045029       0.026009       0.093547       0.005574      -0.063802      -0.011156       0.074958              8.977101      11.502773      -0.919323       1.899116       6.935415       2.675012       8.493114           0.006368
           46              C       4.000404       5.105117       2.301501       0.013099      26.449882 0.35297319E+03  0.79234199E+04                                 7.791961                            6.350358       0.091242       2.034308                    0.999626      27.195081      77.870463       0.636868       0.428436      -1.050488      -0.050850      -0.028294      -0.060912       0.084241       0.017271      -0.030808      -0.074781      -0.010147      -0.079991      -0.084642      -0.002683       0.087325              8.383613       9.348039      -0.551664       1.727372       6.706345       2.931522       9.096454          -0.004896
           47              C      10.070013      12.237406      13.896912       0.008354      26.337516 0.36757690E+03  0.83443589E+04                                 7.812266                            6.514534       0.062347       2.023981                    0.999428      27.537864      79.577807       0.623177       0.432962      -1.046594       0.077303      -0.033051       0.011034       0.084793       0.041544      -0.015330       0.063758      -0.030791       0.063406      -0.082410       0.002417       0.079993              8.260065      10.068488      -1.017212      -0.129228       7.221207      -2.720681       7.490498          -0.003525
           48              C       5.747586      10.651391       2.404870       0.012744      26.182900 0.35846750E+03  0.80806313E+04                                 7.752837                            6.426549       0.118212       2.044938                    0.999346      27.269590      78.334882       0.628888       0.432053      -1.047927       0.064077       0.007057      -0.059907       0.088003      -0.007623       0.055213      -0.027317      -0.013752      -0.099392      -0.074474       0.013498       0.060976              8.263365       7.907138       1.731300      -2.777578       7.816309       0.948239       9.066648          -0.002502
           49              C      11.783181       8.993661      12.837162       0.587950      20.144345 0.24934299E+03  0.51768710E+04                                 6.857171                            5.632123      -0.110223       2.021047                    0.999710      22.512614      63.809603       0.618383       0.477066      -1.013638      -0.004587      -0.003616       0.007972       0.009883      -0.040371       0.026116      -0.067171      -0.068886      -0.031582      -0.057324      -0.046364       0.103687              7.355287       8.014750       1.380091      -0.482500       6.348221       2.687409       7.702889          -0.000863
           50              C      12.918294       8.147570      10.970045       0.005527      26.493111 0.35888617E+03  0.80781587E+04                                 7.770032                            6.388886       0.218928       2.076466                    0.999604      27.159517      77.513025       0.638007       0.426506      -1.053175      -0.088306      -0.004973       0.014918       0.089695      -0.043731      -0.008968      -0.030418      -0.078208       0.082868      -0.076739       0.013819       0.062921              8.286159      10.810754       1.791817      -0.736945       6.653294       1.922791       7.394430           0.000477
           51              C      14.033406       8.802533      11.355837       0.179483      28.442461 0.35222018E+03  0.78133802E+04                                 8.067404                            6.310229       0.308811       2.115201                    0.999574      25.001564      68.584164       0.651290       0.423943      -1.065247       0.094548      -0.007053      -0.059678       0.112029       0.003220      -0.045719       0.026209       0.093638       0.005571      -0.064032      -0.011653       0.075685              8.977840      11.504325       0.919102      -1.900102       6.935778       2.674164       8.493418           0.004148
           52              C      14.001404       9.619763      12.423392       0.010629      26.495775 0.35376351E+03  0.79447703E+04                                 7.799274                            6.356073       0.091979       2.034554                    0.999632      27.211351      77.908107       0.636857       0.428249      -1.050713      -0.051760       0.028461       0.060802       0.084770      -0.018520       0.028932      -0.074566      -0.010683      -0.079830      -0.083657      -0.003457       0.087115              8.392417       9.356471       0.548208      -1.735724       6.711588       2.935106       9.109191          -0.003922
           53              C       7.569758       6.534459       9.849923       0.008393      26.375620 0.36829444E+03  0.83657086E+04                                 7.822183                            6.523538       0.061944       2.023200                    0.999463      27.576360      79.743790       0.622295       0.433314      -1.046258       0.078397       0.011511       0.034261       0.086328      -0.016405      -0.041265      -0.064264      -0.047619       0.014231      -0.083174       0.002894       0.080280              8.269989      10.079058      -0.128275       1.020335       7.500700       2.723588       7.230209          -0.004838
           54              C       8.247829       9.767307      11.435941       0.011956      26.213285 0.35887146E+03  0.80920360E+04                                 7.752914                            6.423898       0.128264       2.047269                    0.999376      27.304567      78.447144       0.629938       0.431211      -1.048436       0.064912      -0.058727      -0.010258       0.088135       0.055322       0.008835       0.028930       0.042768       0.072881      -0.075207       0.012436       0.062771              8.264855       7.907419      -2.777553      -1.733406       9.066600      -0.950116       7.820545          -0.001346
           55              C       9.282927       5.474708      13.093669       0.589323      20.117035 0.24895761E+03  0.51678880E+04                                 6.856109                            5.631645      -0.122882       2.017249                    0.999670      22.504338      63.821093       0.617649       0.477723      -1.013090      -0.003858       0.006927       0.004377       0.009057       0.026812       0.040497       0.066857      -0.018392       0.119228      -0.057003      -0.046738       0.103741              7.353520       8.013399      -0.484189      -1.378249       7.700568      -2.685475       6.346593           0.000388
           56              C      10.418037       3.607593      13.939762       0.002674      26.529309 0.35949329E+03  0.80953419E+04                                 7.776250                            6.394032       0.180715       2.064067                    0.999516      27.192619      77.627421       0.637781       0.426472      -1.053183      -0.089306       0.014691       0.004878       0.090637      -0.007835       0.044516       0.030474      -0.082297       0.076697      -0.077663       0.013702       0.063961              8.292777      10.821033      -0.737819      -1.793370       7.398996      -1.923338       6.658304          -0.001712
           57              C      11.533150       3.993385      13.284798       0.180275      28.443381 0.35217532E+03  0.78125807E+04                                 8.069388                            6.311018       0.310674       2.115776                    0.999530      24.999310      68.591584       0.651027       0.424103      -1.065086       0.093222      -0.061004       0.007937       0.111691      -0.045434      -0.003563      -0.026329       0.044858      -0.142143      -0.064077      -0.011293       0.075369              8.980704      11.509504      -1.902608      -0.918186       8.495643      -2.674924       6.936966           0.006430
           58              C      11.501148       5.060939      12.467567       0.012307      26.460565 0.35315326E+03  0.79286084E+04                                 7.795734                            6.353434       0.090781       2.034226                    0.999630      27.198566      77.890419       0.636484       0.428632      -1.050350      -0.051441       0.060649      -0.028724       0.084555       0.030097       0.017890       0.074213       0.035320       0.054930      -0.083952      -0.002867       0.086819              8.388100       9.352711      -1.731215      -0.549650       9.102192      -2.933291       6.709397          -0.005018
           59              C       7.569763       8.190421       4.874970       0.005763      26.438087 0.36943480E+03  0.83979720E+04                                 7.834301                            6.533712       0.055697       2.020991                    0.999448      27.615703      79.883838       0.621808       0.433325      -1.046268       0.077841      -0.011096      -0.032979       0.085264       0.015766       0.040943      -0.065352      -0.048688       0.013059      -0.083339       0.001751       0.081589              8.282933      10.097240       0.126853      -1.023619       7.511208       2.726853       7.240353          -0.004857
           60              C       8.247828       4.957573       3.288952       0.012203      26.243209 0.35950681E+03  0.81104191E+04                                 7.760836                            6.431640       0.125339       2.045904                    0.999339      27.328684      78.550993       0.629220       0.431487      -1.048207       0.067108       0.060036       0.010381       0.090640      -0.054294      -0.007916       0.029292       0.043014       0.070793      -0.074377       0.012699       0.061678              8.272340       7.914527       2.778320       1.734528       9.074222      -0.951706       7.828270          -0.001398
           61              C       9.282938       9.250172       1.631224       0.588139      20.142642 0.24929277E+03  0.51758376E+04                                 6.858662                            5.632911      -0.108089       2.021691                    0.999668      22.510904      63.815685       0.618084       0.477296      -1.013463      -0.005816      -0.008095      -0.005293       0.011286      -0.026584      -0.040266       0.066939      -0.018197       0.118098      -0.057160      -0.046276       0.103437              7.357184       8.016577       0.482416       1.380679       7.704466      -2.688682       6.350508           0.001275
           62              C      10.418054      11.117287       0.785131       0.006561      26.460001 0.35831530E+03  0.80618926E+04                                 7.764490                            6.384650       0.217532       2.076454                    0.999611      27.131625      77.410524       0.638108       0.426619      -1.053132      -0.089506      -0.015719      -0.004940       0.091010       0.008226      -0.042855       0.029458      -0.079943       0.075325      -0.075389       0.013614       0.061775              8.280192      10.804542       0.736686       1.791055       7.387924      -1.920502       6.648112          -0.002969
           63              C      11.533165      10.731495       1.440095       0.178281      28.473880 0.35270175E+03  0.78268248E+04                                 8.073530                            6.314725       0.312033       2.115857                    0.999557      25.017958      68.643798       0.651022       0.423967      -1.065219       0.095133       0.061553      -0.006865       0.113518       0.045896       0.003945      -0.025879       0.042910      -0.147079      -0.064704      -0.011407       0.076110              8.984726      11.512240       1.902338       0.918788       8.500618      -2.677169       6.941320           0.003775
           64              C      11.501160       9.663941       2.257326       0.014611      26.405597 0.35221473E+03  0.79020221E+04                                 7.783847                            6.343619       0.092636       2.035297                    0.999654      27.158870      77.741373       0.637202       0.428448      -1.050497      -0.049695      -0.060628       0.029799       0.083865      -0.030241      -0.018330       0.073499       0.034100       0.054330      -0.082866      -0.003725       0.086591              8.375030       9.339071       1.726156       0.551308       9.086321      -2.927979       6.699699          -0.002372
           65              C      10.070015      13.896900      12.237417       0.009585      26.305502 0.36705528E+03  0.83298524E+04                                 7.807098                            6.510873       0.060881       2.023866                    0.999421      27.518681      79.518766       0.623192       0.433090      -1.046480       0.077418       0.011128      -0.032981       0.084883      -0.015194       0.041599       0.064206      -0.047420       0.014027      -0.082686       0.002170       0.080516              8.254119      10.059461      -0.130268      -1.015316       7.486569      -2.718521       7.216327          -0.002038
           66              C       5.747571       2.404865      10.651399       0.013840      26.162471 0.35808016E+03  0.80700742E+04                                 7.748491                            6.422576       0.117477       2.044676                    0.999355      27.265253      78.324847       0.629128       0.431986      -1.047921       0.064451      -0.059814       0.007395       0.088240       0.055654      -0.007581      -0.027323       0.043458       0.070956      -0.075093       0.013803       0.061291              8.258687       7.902060      -2.773160       1.730847       9.059176       0.949921       7.814826          -0.001541
           67              C      11.783188      12.837151       8.993670       0.589442      20.117717 0.24894994E+03  0.51671965E+04                                 6.853241                            5.629170      -0.113792       2.020043                    0.999712      22.502003      63.791319       0.618237       0.477318      -1.013401      -0.004302       0.007830      -0.003891       0.009745       0.025913      -0.040484      -0.067133      -0.018193       0.118404      -0.057497      -0.046010       0.103508              7.350682       8.010617      -0.483187       1.378116       7.697676       2.684226       6.343752           0.000332
           68              C      12.918299      10.970036       8.147578       0.005332      26.501983 0.35899129E+03  0.80812644E+04                                 7.770634                            6.388746       0.218851       2.076098                    0.999612      27.173252      77.560410       0.638164       0.426362      -1.053245      -0.088427       0.015128      -0.004840       0.089842      -0.008746      -0.043879      -0.030035      -0.081171       0.075290      -0.076897       0.014186       0.062711              8.287107      10.810247      -0.736246       1.791906       7.396628       1.924526       6.654444          -0.001635
           69              C      14.033411      11.355828       8.802541       0.178901      28.454490 0.35234266E+03  0.78167839E+04                                 8.069467                            6.311097       0.307778       2.114777                    0.999572      25.007339      68.603230       0.651280       0.423912      -1.065265       0.094421      -0.059475      -0.007229       0.111825      -0.046350       0.003095       0.025997       0.044536      -0.143585      -0.064064      -0.012348       0.076412              8.980657      11.508537      -1.900876       0.919606       8.496126       2.675423       6.937309           0.006233
           70              C      14.001408      12.423382       9.619773       0.011628      26.472569 0.35338300E+03  0.79343758E+04                                 7.794564                            6.352488       0.091877       2.034592                    0.999633      27.203985      77.887113       0.637039       0.428226      -1.050689      -0.052122       0.061291       0.028119       0.085229       0.029156      -0.018193      -0.074586       0.034494       0.055423      -0.083753      -0.003254       0.087006              8.386900       9.350896      -1.731100       0.550015       9.101875       2.932634       6.707930          -0.004966
           71              C      10.070006       0.827980       2.487476       0.009242      26.334367 0.36751195E+03  0.83432892E+04                                 7.812437                            6.514467       0.065136       2.024658                    0.999490      27.548238      79.633820       0.623050       0.433030      -1.046456       0.077992      -0.010973       0.033795       0.085704       0.016011      -0.041312       0.064115      -0.047216       0.012590      -0.082924       0.002901       0.080023              8.260255      10.066243       0.130390       1.016646       7.492415      -2.721435       7.222107          -0.004736
           72              C       5.747586      12.320015       4.073494       0.012012      26.194221 0.35868636E+03  0.80871164E+04                                 7.752560                            6.425714       0.120343       2.045325                    0.999341      27.288203      78.405929       0.629315       0.431677      -1.048114       0.065137       0.060086      -0.008805       0.089054      -0.054629       0.009238      -0.028225       0.044084       0.073640      -0.074690       0.012443       0.062247              8.262994       7.906040       2.774975      -1.732312       9.064100       0.949076       7.818841           0.000921
           73              C      11.783177       1.887729       5.731223       0.591733      20.096931 0.24865535E+03  0.51600302E+04                                 6.851768                            5.628298      -0.116040       2.019463                    0.999688      22.488478      63.765685       0.617823       0.477736      -1.013086      -0.005406      -0.007661       0.005473       0.010857      -0.026549       0.039155      -0.067347      -0.017539       0.118403      -0.057679      -0.045482       0.103160              7.348750       8.008169       0.483897      -1.377011       7.695526       2.683407       6.342555           0.000373
           74              C      12.918292       3.754844       6.577315       0.003224      26.549591 0.35982330E+03  0.81052362E+04                                 7.782158                            6.398167       0.213439       2.074311                    0.999597      27.206472      77.697682       0.637348       0.426632      -1.053006      -0.087647      -0.014215       0.005305       0.088951       0.007443       0.043751      -0.030049      -0.081521       0.078125      -0.076696       0.013231       0.063465              8.299468      10.828420       0.737859      -1.795287       7.405754       1.926321       6.664231          -0.001856
           75              C       4.032403       3.369052       5.922352       0.178340      28.440724 0.35214562E+03  0.78111423E+04                                 8.066317                            6.308838       0.304320       2.113819                    0.999583      24.999835      68.571976       0.651488       0.423846      -1.065331       0.092985       0.059621       0.007253       0.110695       0.045086      -0.003490       0.025978       0.044045      -0.142936      -0.063746      -0.011250       0.074996              8.976938      11.502407       1.898986      -0.919428       8.492789       2.675065       6.935619           0.006465
           76              C       4.000400       2.301498       5.105120       0.012837      26.452725 0.35300598E+03  0.79241619E+04                                 7.791511                            6.349835       0.092776       2.034692                    0.999630      27.197758      77.872438       0.637031       0.428326      -1.050580      -0.050805      -0.061036      -0.028166       0.084261      -0.030778       0.017242      -0.074653       0.035033       0.055418      -0.084560      -0.002638       0.087198              8.383257       9.347751       1.727270      -0.551806       9.095687       2.931523       6.706334          -0.005066
           77              C       7.569758       4.874965       8.190427       0.005849      26.435444 0.36939724E+03  0.83969471E+04                                 7.833760                            6.533384       0.055551       2.020946                    0.999448      27.615168      79.882794       0.621820       0.433325      -1.046262       0.077782      -0.033356      -0.010665       0.085302       0.040953       0.015799      -0.065375      -0.030873       0.066472      -0.083379       0.001776       0.081603              8.282263      10.096065      -1.023470       0.126971       7.239873       2.726647       7.510850          -0.004762
           78              C       8.247825       3.288949       4.957577       0.012421      26.239341 0.35944719E+03  0.81089014E+04                                 7.760848                            6.431692       0.123787       2.045502                    0.999334      27.326134      78.547998       0.629119       0.431565      -1.048138       0.067057       0.010434       0.060109       0.090657      -0.007945      -0.054374       0.029323      -0.013778      -0.099799      -0.074417       0.012641       0.061776              8.272339       7.914465       1.734462       2.778138       7.828264      -0.951802       9.074288          -0.001174
           79              C       9.282924       1.631220       9.250178       0.590032      20.105851 0.24876715E+03  0.51627936E+04                                 6.852692                            5.628680      -0.112479       2.020527                    0.999669      22.495458      63.782696       0.617964       0.477586      -1.013192      -0.005714      -0.005514      -0.007729       0.011081      -0.040433      -0.026333       0.066868      -0.067736      -0.032178      -0.057289      -0.045997       0.103286              7.350113       8.009950       1.378118       0.483294       6.343919      -2.683959       7.696470           0.000616
           80              C      10.418036       0.785128      11.117294       0.007245      26.447531 0.35806138E+03  0.80551417E+04                                 7.761199                            6.381486       0.217365       2.076200                    0.999620      27.135885      77.429931       0.638371       0.426498      -1.053156      -0.089828      -0.004690      -0.016016       0.091365      -0.043136       0.008080       0.029370      -0.078057       0.083081      -0.075786       0.013823       0.061963              8.276715      10.796203       1.789403       0.735362       6.646702      -1.921644       7.387241          -0.002099
           81              C      11.533148       1.440091      10.731502       0.177797      28.484275 0.35280094E+03  0.78296665E+04                                 8.075823                            6.315786       0.310515       2.115334                    0.999557      25.022154      68.660699       0.650933       0.423991      -1.065192       0.095039      -0.006825       0.061294       0.113296       0.003760       0.046546      -0.025596       0.095377       0.008331      -0.064629      -0.012218       0.076847              8.987876      11.517618       0.919966       1.902830       6.943269      -2.678223       8.502741           0.006233
           82              C      11.501147       2.257322       9.663947       0.014681      26.403316 0.35213941E+03  0.78999526E+04                                 7.782299                            6.341912       0.093750       2.035498                    0.999658      27.163370      77.753753       0.637440       0.428309      -1.050577      -0.050150       0.029741      -0.060642       0.084125      -0.017811      -0.030298       0.073221      -0.009734      -0.078706      -0.082839      -0.003187       0.086025              8.373566       9.338698       0.553138       1.723948       6.698844      -2.927260       9.083154          -0.004744
           83              C       7.569764       9.849915       6.534466       0.008654      26.370565 0.36821208E+03  0.83634207E+04                                 7.821833                            6.523352       0.061221       2.023091                    0.999460      27.571044      79.728001       0.622222       0.433386      -1.046208       0.078404       0.033987       0.011777       0.086261      -0.041271      -0.016415      -0.064393      -0.030952       0.064147      -0.083255       0.002858       0.080397              8.269607      10.078756       1.020306      -0.128350       7.229799       2.723185       7.500266          -0.004731
           84              C       8.247832      11.435931       9.767316       0.012247      26.202782 0.35870374E+03  0.80871636E+04                                 7.750674                            6.422326       0.129044       2.047647                    0.999377      27.295581      78.411439       0.630036       0.431201      -1.048460       0.064965      -0.010172      -0.058574       0.088062       0.008863       0.055335       0.029009      -0.014937      -0.101178      -0.075329       0.012462       0.062867              8.262310       7.905391      -1.732723      -2.776449       7.818205      -0.949884       9.063333          -0.001094
           85              C       9.282940      13.093660       5.474715       0.589163      20.120418 0.24899682E+03  0.51688186E+04                                 6.856536                            5.631832      -0.122048       2.017497                    0.999671      22.504921      63.819966       0.617692       0.477680      -1.013130      -0.003725       0.004770       0.007229       0.009428       0.040498       0.026854       0.066842      -0.068881      -0.032157      -0.056992      -0.046773       0.103765              7.354149       8.013844      -1.378457      -0.484027       6.347244      -2.685993       7.701359           0.000532
           86              C      10.418056      13.939752       3.607599       0.002436      26.536239 0.35960282E+03  0.80983811E+04                                 7.777465                            6.394905       0.180732       2.064003                    0.999516      27.196662      77.640334       0.637756       0.426458      -1.053198      -0.089117       0.005392       0.015030       0.090536       0.044431      -0.007822       0.030387      -0.079413       0.085229      -0.077574       0.013741       0.063834              8.294186      10.823078      -1.793910      -0.737913       6.659311      -1.923657       7.400169          -0.002026
           87              C      11.533166      13.284789       3.993391       0.180125      28.444692 0.35218647E+03  0.78127589E+04                                 8.068992                            6.310632       0.311912       2.116117                    0.999526      25.000340      68.590354       0.651133       0.424038      -1.065145       0.093361       0.008408      -0.060720       0.111687      -0.003564      -0.045460      -0.026361       0.093529       0.003996      -0.064127      -0.011274       0.075401              8.980298      11.508553      -0.918096      -1.902380       6.936796      -2.675029       8.495545           0.006419
           88              C      11.501161      12.467558       5.060946       0.012449      26.455664 0.35307905E+03  0.79264365E+04                                 7.794451                            6.352555       0.091241       2.034399                    0.999632      27.195098      77.875138       0.636567       0.428604      -1.050379      -0.051264      -0.028299       0.061137       0.084656       0.017960       0.030172       0.074195      -0.010010      -0.080312      -0.083890      -0.003024       0.086914              8.386622       9.350308      -0.549622      -1.730236       6.708611      -2.933043       9.100948          -0.005002
           89              C       2.074208       1.825885       1.825887       0.590798      19.988774 0.25053398E+03  0.52106574E+04                                 6.833016                            5.655327      -0.171134       2.001500                    0.999556      22.544846      64.071328       0.615177       0.478718      -1.012206       0.012331      -0.008286      -0.008288       0.017012      -0.008108      -0.008088       0.081214      -0.068836       0.069211      -0.058237      -0.046822       0.105059              7.308840       8.282691       0.522158       0.522128       6.821839      -2.857431       6.821990           0.003148
           90              C       9.393940       1.556420       1.556421       0.172489      28.342472 0.37805454E+03  0.85504785E+04                                 8.103523                            6.591878       0.271598       2.100564                    0.999808      25.550514      71.159678       0.628311       0.431018      -1.059076      -0.110082      -0.012688      -0.012685       0.111534       0.014954       0.014957      -0.028924       0.103734      -0.103316      -0.066760      -0.005619       0.072379              8.716381      10.976505       0.643454       0.643720       7.586218      -2.879283       7.586421           0.005884
           91              C      12.075214      12.898995      12.899006       0.588415      20.035875 0.25122789E+03  0.52282403E+04                                 6.842758                            5.662561      -0.173707       2.000828                    0.999581      22.565861      64.131817       0.614935       0.478618      -1.012349       0.011219       0.009184       0.009072       0.017103       0.009525       0.009576       0.079654      -0.070157       0.070238      -0.056262      -0.047992       0.104254              7.320130       8.293264      -0.522649      -0.522667       6.833345      -2.865292       6.833782           0.001791
           92              C       9.393946      13.168460      13.168472       0.171758      28.336809 0.37814903E+03  0.85530373E+04                                 8.102913                            6.593437       0.265038       2.098613                    0.999798      25.548693      71.153301       0.628140       0.431114      -1.059031      -0.110141       0.013021       0.013048       0.111673      -0.014694      -0.014598      -0.030279       0.100699      -0.100487      -0.067026      -0.003269       0.070296              8.714387      10.969567      -0.642371      -0.642127       7.586885      -2.879245       7.586710           0.003420
           93              C       9.574958       5.536554       9.188333       0.591214      20.018781 0.25099120E+03  0.52229330E+04                                 6.841880                            5.662137      -0.169512       2.001626                    0.999583      22.566820      64.166271       0.614493       0.478998      -1.011984       0.011404       0.008793      -0.009853       0.017448       0.008171      -0.008751      -0.079483      -0.070152       0.069261      -0.056194      -0.047551       0.103745              7.318594       8.293126      -0.522859       0.523151       6.831343       2.862670       6.831312           0.003094
           94              C       6.893691       5.806019       8.918868       0.174537      28.275261 0.37695264E+03  0.85199764E+04                                 8.094244                            6.584862       0.263168       2.098659                    0.999814      25.510888      71.043458       0.628227       0.431358      -1.058788      -0.110084       0.013423      -0.013705       0.111743      -0.016120       0.015390       0.029568       0.103299      -0.102015      -0.067542      -0.004758       0.072300              8.706036      10.964208      -0.642336       0.643465       7.576741       2.874464       7.577158           0.005857
           95              C       9.574965       9.188326       5.536560       0.591037      20.023868 0.25106230E+03  0.52247810E+04                                 6.843002                            5.662899      -0.169115       2.001704                    0.999583      22.570163      64.177976       0.614458       0.478991      -1.011988       0.011421      -0.010075       0.009083       0.017733      -0.008730       0.008224      -0.079501      -0.069808       0.070372      -0.056201      -0.047572       0.103773              7.319916       8.294375       0.523400      -0.522757       6.832868       2.863478       6.832504           0.003128
           96              C       6.893696       8.918861       5.806025       0.174619      28.272432 0.37691166E+03  0.85188077E+04                                 8.093817                            6.584587       0.264007       2.098984                    0.999814      25.508694      71.036039       0.628229       0.431369      -1.058782      -0.110037      -0.013965       0.013759       0.111770       0.015323      -0.016134       0.029609       0.102462      -0.103920      -0.067524      -0.004666       0.072190              8.705561      10.963466       0.643281      -0.642503       7.576792       2.874248       7.576424           0.005796
           97              C       7.165711       2.242596      12.482292       0.569361      19.598577 0.25065507E+03  0.52094743E+04                                 6.709388                            5.625132      -0.052509       2.037869                    0.999750      22.611071      64.062581       0.622542       0.473391      -1.015886       0.006985      -0.002396       0.003880       0.008342       0.049550      -0.050306      -0.043118       0.041537      -0.044527      -0.057266      -0.041950       0.099216              7.163108       5.849508      -1.545240       1.544233       7.820290       1.698481       7.819527          -0.004506
           98              C       5.225520       3.570781      11.154106       0.152381      30.281753 0.40028239E+03  0.91739620E+04                                 8.439025                            6.758477       0.151276       2.052148                    0.999774      26.054637      72.800033       0.624530       0.427920      -1.062084      -0.079347       0.055394      -0.055297       0.111455      -0.057575       0.059041       0.000688       0.002318      -0.002242      -0.082440      -0.000079       0.082519              9.307337       9.669539      -2.833614       2.835583       9.125048       1.048534       9.127424           0.007557
           99              C       7.165730      12.482284       2.242601       0.567850      19.632643 0.25115418E+03  0.52220278E+04                                 6.715647                            5.629579      -0.050038       2.038331                    0.999751      22.626692      64.103526       0.622536       0.473198      -1.016071       0.006932       0.004246      -0.002594       0.008533      -0.050411       0.049718      -0.043071       0.042927      -0.039761      -0.057172      -0.042190       0.099362              7.170606       5.853778       1.546009      -1.546592       7.828349       1.702778       7.829690          -0.002967
          100              C       5.225533      11.154099       3.570787       0.152699      30.279264 0.40029196E+03  0.91740932E+04                                 8.437828                            6.758079       0.152546       2.052474                    0.999774      26.054914      72.796751       0.624624       0.427859      -1.062138      -0.079519      -0.055308       0.055389       0.111581       0.058892      -0.057590       0.001232       0.001591      -0.001522      -0.082736       0.000707       0.082029              9.305596       9.667742       2.835028      -2.833095       9.125691       1.047156       9.123354           0.004894
          101              C       9.665972       9.605039       9.605048       0.569417      19.632263 0.25116253E+03  0.52232089E+04                                 6.719926                            5.632715      -0.048093       2.038326                    0.999767      22.638740      64.182533       0.621744       0.473709      -1.015609       0.005846      -0.002915      -0.002973       0.007177       0.050108       0.050010       0.042225       0.043114      -0.043254      -0.056608      -0.042492       0.099100              7.175164       5.859022      -1.547991      -1.548485       7.833239      -1.701300       7.833232          -0.004645
          102              C       7.725778      10.933223      10.933233       0.151711      30.313061 0.40038463E+03  0.91772871E+04                                 8.443891                            6.758284       0.148140       2.051063                    0.999794      26.074441      72.869532       0.624658       0.427786      -1.062121      -0.081230       0.056023       0.055918       0.113419      -0.057937      -0.057868       0.000323       0.000179      -0.000455      -0.081684      -0.000406       0.082089              9.315637       9.682096      -2.842478      -2.841870       9.132819      -1.044914       9.131994           0.007776
          103              C       9.665969       5.119841       5.119845       0.569759      19.615741 0.25091687E+03  0.52163250E+04                                 6.713340                            5.627965      -0.046016       2.039605                    0.999741      22.624489      64.111201       0.622397       0.473374      -1.015886       0.004942       0.002609       0.002587       0.006158      -0.050229      -0.050242       0.043714       0.041913      -0.041847      -0.057679      -0.042210       0.099890              7.167545       5.853184       1.546229       1.546174       7.824762      -1.699051       7.824689          -0.004699
          104              C       7.725775       3.791657       3.791660       0.153762      30.247450 0.39962395E+03  0.91554303E+04                                 8.433993                            6.753764       0.146146       2.050634                    0.999799      26.036029      72.742876       0.624608       0.428027      -1.061979      -0.081051      -0.055148      -0.055104       0.112459       0.058633       0.058602       0.000024       0.001253      -0.001193      -0.082682      -0.000437       0.083118              9.302195       9.663594       2.833307       2.833335       9.121418      -1.048247       9.121574           0.007827
          105              N       1.385141       2.636490       0.963450      -0.324294      38.088184 0.58668752E+03  0.14615644E+05                                 9.398149                            7.820935      -0.144218       1.959530                    0.999095      29.269633      81.940071       0.628859       0.390969      -1.099647      -0.082863      -0.043548       0.024183       0.096682      -0.025523       0.018367       0.037496       0.043398      -0.029937      -0.062006       0.023478       0.038529             10.210830      12.159839       1.218707       0.514477       8.968575      -3.424570       9.504078           0.058326
          106              N       6.695666       3.433398      12.969244      -0.326546      38.509161 0.58562699E+03  0.14603876E+05                                 9.518745                            7.864988      -0.153547       1.960649                    0.998613      29.307762      82.479372       0.620087       0.396101      -1.094473      -0.060039       0.015101      -0.080625       0.101652      -0.024031      -0.024652      -0.033079       0.004643      -0.094356      -0.062679       0.022381       0.040297             10.441862       9.290533      -2.261262       3.096493      10.307121       1.399389      11.727932           0.052122
          107              N       2.899295       4.984373       1.562900      -0.329135      39.618852 0.58977315E+03  0.14700365E+05                                 9.656685                            7.836193      -0.081233       1.977730                    0.999254      29.321981      81.900372       0.629371       0.390442      -1.100873       0.046418       0.038465       0.077887       0.098492       0.006845       0.015125      -0.044449       0.046127      -0.074529      -0.065286       0.025607       0.039679             10.741421      12.019956      -0.969641       1.524760       8.755084       3.978818      11.449223           0.059189
          108              N      11.795185       6.485427       3.017131      -0.334781      39.357692 0.59305811E+03  0.14810046E+05                                 9.616222                            7.870739      -0.128572       1.964999                    0.998827      29.352388      82.193918       0.626155       0.391710      -1.099442       0.094765      -0.025968       0.023263       0.100975       0.029769       0.033707      -0.010343      -0.013411       0.067099      -0.055845       0.013414       0.042431             10.591988      12.388736      -2.287441       0.415788       9.063838       3.291176      10.323390           0.053910
          109              N      11.386144      12.088390      13.761443      -0.315438      37.805027 0.58107947E+03  0.14437800E+05                                 9.344351                            7.777102      -0.128390       1.966135                    0.999095      29.124566      81.363567       0.631552       0.390329      -1.100358      -0.082616       0.040464      -0.021117       0.094386       0.024450      -0.017094       0.035071       0.043928      -0.032817      -0.059027       0.020624       0.038403             10.151124      12.096517      -1.204771      -0.516363       8.912899      -3.399792       9.443955           0.018594
          110              N       6.695681      11.291482       1.755649      -0.318341      38.224420 0.58012125E+03  0.14429720E+05                                 9.466842                            7.823351      -0.143242       1.965756                    0.998637      29.160768      81.910340       0.622399       0.395638      -1.095000      -0.059676      -0.015458       0.080183       0.101141       0.024236       0.023421      -0.030409       0.002131      -0.095093      -0.060063       0.019557       0.040506             10.383800       9.239716       2.250025      -3.076537      10.252710       1.391146      11.658973           0.017222
          111              N      12.900293       9.740507      13.161993      -0.321075      39.345862 0.58452086E+03  0.14535453E+05                                 9.610950                            7.799299      -0.076314       1.980908                    0.999251      29.188375      81.405492       0.631154       0.390250      -1.101119       0.046241      -0.037682      -0.076261       0.096819      -0.005923      -0.015110      -0.040873       0.044572      -0.074813      -0.061419       0.022470       0.038949             10.690012      11.968377       0.966865      -1.522071       8.710847       3.953304      11.390812           0.019554
          112              N      11.795182       8.239453      11.707762      -0.332264      39.275907 0.59156860E+03  0.14762436E+05                                 9.602211                            7.860430      -0.127438       1.966061                    0.998847      29.308702      82.022168       0.626664       0.391669      -1.099555       0.091499       0.023778      -0.022676       0.097219      -0.028426      -0.033540      -0.009437      -0.014324       0.067820      -0.054537       0.012237       0.042300             10.575867      12.368545       2.281361      -0.417607       9.049670       3.285166      10.309387           0.050081
          113              N       8.885890       6.398990       9.998939      -0.324329      38.043653 0.58582846E+03  0.14588109E+05                                 9.387672                            7.812665      -0.140088       1.961045                    0.999096      29.252285      81.859837       0.629533       0.390714      -1.099886      -0.083164      -0.023726      -0.043574       0.096840      -0.018804      -0.024491      -0.037444       0.036172      -0.050791      -0.061644       0.023928       0.037716             10.198852      12.145907      -0.515311       1.216016       9.492697       3.419632       8.957952           0.056140
          114              N       9.195923       9.118087      10.795850      -0.326437      38.479365 0.58490202E+03  0.14580368E+05                                 9.511439                            7.857756      -0.148668       1.962339                    0.998602      29.291644      82.401822       0.620691       0.395863      -1.094706      -0.060251       0.081238       0.014875       0.102230       0.025020      -0.023701       0.033113       0.049124       0.042995      -0.062884       0.022740       0.040144             10.434977       9.284161      -3.095623      -2.260453      11.720860      -1.397495      10.299911           0.050138
          115              N      10.400039       5.799539      12.346823      -0.327585      39.548373 0.58841318E+03  0.14657117E+05                                 9.643422                            7.825401      -0.078055       1.979043                    0.999228      29.287494      81.761786       0.630054       0.390267      -1.101063       0.045825      -0.077734       0.038899       0.098263      -0.014992       0.006779       0.042842       0.061237      -0.031282      -0.063928       0.024212       0.039717             10.726809      12.004641      -1.524593      -0.968108      11.432359      -3.972100       8.743425           0.056338
          116              N       9.294926       4.345310      13.847878      -0.336217      39.437349 0.59458291E+03  0.14858083E+05                                 9.629387                            7.881258      -0.123370       1.966028                    0.998909      29.391436      82.338550       0.625671       0.391751      -1.099382       0.094558      -0.022000      -0.025723       0.100433      -0.034180       0.030420       0.010120      -0.040764      -0.012366      -0.056691       0.013722       0.042969             10.607002      12.407658      -0.414202      -2.293596      10.335651      -3.295281       9.077696           0.056324
          117              N       8.885895       8.325890       4.725954      -0.321760      37.924792 0.58344113E+03  0.14512172E+05                                 9.365486                            7.794414      -0.139293       1.962092                    0.999075      29.189199      81.606370       0.630623       0.390482      -1.100175      -0.084342       0.021667       0.043301       0.097252       0.018333       0.024405      -0.037088       0.037471      -0.052462      -0.061421       0.023083       0.038338             10.174560      12.119142       0.516106      -1.210429       9.469178       3.409908       8.935360           0.055636
          118              N       9.195924       5.606793       3.929043      -0.328013      38.485593 0.58513508E+03  0.14587504E+05                                 9.511423                            7.858772      -0.143856       1.963741                    0.998604      29.299231      82.424576       0.620721       0.395808      -1.094753      -0.058126      -0.080203      -0.013170       0.099923      -0.025530       0.023365       0.033921       0.049709       0.041691      -0.063741       0.023887       0.039854             10.433840       9.283292       3.094456       2.258973      11.718906      -1.398673      10.299322           0.050511
          119              N      10.400049       8.925341       2.378070      -0.324513      39.491287 0.58735540E+03  0.14624498E+05                                 9.637005                            7.820614      -0.083281       1.977752                    0.999230      29.255342      81.660169       0.629962       0.390492      -1.100881       0.045943       0.077307      -0.039176       0.098091       0.014198      -0.006062       0.042232       0.060518      -0.032214      -0.062851       0.023594       0.039257             10.719318      11.999278       1.523163       0.969007      11.422474      -3.966934       8.736203           0.052900
          120              N       9.294941      10.379570       0.877015      -0.330741      39.239736 0.59077239E+03  0.14737171E+05                                 9.593289                            7.852315      -0.121046       1.968223                    0.998863      29.293180      81.955871       0.627344       0.391387      -1.099785       0.090787       0.021913       0.023854       0.096392       0.032928      -0.027592       0.009308      -0.040876      -0.012769      -0.053412       0.011742       0.041670             10.566313      12.356717       0.416246       2.280947      10.299786      -3.283412       9.042437           0.018776
          121              N      11.386147      13.761432      12.088401      -0.319095      37.923833 0.58351386E+03  0.14514236E+05                                 9.365887                            7.795428      -0.132263       1.964121                    0.999097      29.184977      81.591659       0.630526       0.390535      -1.100153      -0.083318      -0.021606       0.041609       0.095603      -0.017393       0.025244       0.036252       0.037301      -0.050839      -0.060522       0.021897       0.038625             10.174625      12.121485      -0.516545      -1.209875       9.467645      -3.408520       8.934744           0.048661
          122              N       6.695665       1.755645      11.291490      -0.324106      38.406765 0.58368555E+03  0.14541780E+05                                 9.498603                            7.849194      -0.146874       1.963445                    0.998638      29.253371      82.257969       0.621105       0.395824      -1.094785      -0.059397       0.081921      -0.014167       0.102175       0.024085       0.024043      -0.032319       0.050796       0.042994      -0.062263       0.021422       0.040841             10.419217       9.270959      -3.089247       2.255190      11.701105       1.397836      10.285587           0.047207
          123              N      12.900299      13.161982       9.740517      -0.327346      39.554511 0.58845823E+03  0.14659763E+05                                 9.648197                            7.828678      -0.083408       1.977492                    0.999247      29.288888      81.792580       0.629510       0.390564      -1.100760       0.046087      -0.077263      -0.039791       0.098371      -0.014733      -0.006574      -0.042884       0.060274      -0.030429      -0.063572       0.024462       0.039110             10.732602      12.010344      -1.523795       0.970027      11.440504       3.974772       8.746957           0.053535
          124              N      11.795188      11.707753       8.239461      -0.335871      39.389152 0.59364530E+03  0.14828311E+05                                 9.621752                            7.875113      -0.129753       1.964667                    0.998849      29.365218      82.238633       0.625927       0.391758      -1.099413       0.092200      -0.021680       0.025128       0.097991      -0.033928      -0.029333      -0.010474      -0.040844      -0.013395      -0.055814       0.013181       0.042633             10.598554      12.396642      -0.415062       2.289865      10.329414       3.293098       9.069605           0.055868
          125              N       1.385138       0.963448       2.636492      -0.324016      38.080606 0.58649828E+03  0.14609715E+05                                 9.396528                            7.819288      -0.143608       1.959760                    0.999095      29.266180      81.926327       0.628973       0.390930      -1.099677      -0.082790       0.024486      -0.043255       0.096565       0.018407      -0.025416       0.037329       0.036949      -0.049652      -0.061827       0.023291       0.038536             10.209159      12.158771       0.514477       1.218568       9.501583      -3.423708       8.967122           0.056140
          126              N       6.695682      12.969235       3.433403      -0.323842      38.432516 0.58416396E+03  0.14557825E+05                                 9.506030                            7.854950      -0.152947       1.961313                    0.998611      29.268327      82.332838       0.620527       0.396080      -1.094522      -0.060305      -0.080049       0.016037       0.101497      -0.024628      -0.024096      -0.031993       0.048922       0.042282      -0.061866       0.021579       0.040287             10.427632       9.278119       3.091309      -2.258519      11.710595       1.396769      10.294181           0.047600
          127              N       2.899289       1.562898       4.984376      -0.329312      39.617427 0.58972451E+03  0.14698766E+05                                 9.656000                            7.835486      -0.080939       1.977842                    0.999253      29.321693      81.896978       0.629449       0.390404      -1.100906       0.046415       0.077878       0.038483       0.098490       0.015178       0.006896      -0.044358       0.060410      -0.031577      -0.065232       0.025568       0.039664             10.740789      12.019296       1.524927      -0.969706      11.448087       3.978683       8.754984           0.057553
          128              N      11.795179       3.017127       6.485432      -0.335223      39.370290 0.59332310E+03  0.14818521E+05                                 9.619111                            7.873230      -0.129428       1.964688                    0.998824      29.357907      82.218208       0.625960       0.391783      -1.099375       0.095033       0.022911      -0.025545       0.101038       0.033768       0.029911      -0.010426      -0.040417      -0.012664      -0.056086       0.013685       0.042401             10.595250      12.392411       0.415900      -2.288706      10.325917       3.291952       9.067423           0.056827
          129              N       8.885889       4.725949       8.325896      -0.322435      37.942970 0.58383852E+03  0.14524721E+05                                 9.369025                            7.797629      -0.139990       1.961762                    0.999075      29.198629      81.643758       0.630416       0.390538      -1.100121      -0.084457       0.043025       0.022285       0.097369       0.024485       0.018367      -0.037414       0.045020      -0.030038      -0.061774       0.023367       0.038407             10.178286      12.123059      -1.211668       0.516032       8.939157       3.411181       9.472643           0.058729
          130              N       9.195921       3.929039       5.606798      -0.327921      38.490389 0.58524299E+03  0.14591001E+05                                 9.512888                            7.860044      -0.144911       1.963368                    0.998604      29.300964      82.434198       0.620601       0.395863      -1.094705      -0.058205      -0.013243      -0.080111       0.099905       0.023360      -0.025616       0.033891       0.004001      -0.095447      -0.063775       0.023939       0.039837             10.435500       9.284594       2.259102       3.094832      10.300905      -1.399120      11.721000           0.052826
          131              N      10.400037       2.378066       8.925347      -0.327772      39.589603 0.58914996E+03  0.14681216E+05                                 9.654033                            7.833476      -0.085801       1.976439                    0.999227      29.302392      81.840417       0.629297       0.390584      -1.100753       0.045346      -0.039812       0.077749       0.098419      -0.006712       0.014466       0.042942       0.046496      -0.074464      -0.063718       0.024386       0.039332             10.739180      12.018891       0.970802       1.524503       8.753066      -3.977343      11.445582           0.059246
          132              N       9.294924       0.877011      10.379577      -0.338457      39.482552 0.59540178E+03  0.14883699E+05                                 9.636036                            7.886069      -0.127138       1.964882                    0.998856      29.413381      82.414896       0.625551       0.391690      -1.099422       0.092483       0.025976       0.020383       0.098200      -0.029485       0.033659       0.011214      -0.015217       0.068419      -0.056347       0.014217       0.042130             10.614818      12.416643       2.297027       0.413269       9.085146      -3.298594      10.342665           0.051501
          133              N       8.885896       9.998931       6.398997      -0.323939      38.040715 0.58576330E+03  0.14585965E+05                                 9.387205                            7.812236      -0.139957       1.961074                    0.999101      29.249713      81.849064       0.629554       0.390715      -1.099894      -0.083108      -0.043696      -0.023410       0.096769      -0.024498      -0.018842      -0.037394       0.043418      -0.028819      -0.061606       0.023906       0.037700             10.198475      12.145457       1.216159      -0.515254       8.957679       3.419323       9.492291           0.057907
          134              N       9.195926      10.795841       9.118095      -0.326636      38.486324 0.58506528E+03  0.14585365E+05                                 9.512489                            7.858886      -0.148328       1.962392                    0.998606      29.294700      82.411375       0.620646       0.395867      -1.094710      -0.059917       0.014966       0.081472       0.102234      -0.023596       0.024943       0.033218       0.003165      -0.095870      -0.062985       0.022810       0.040175             10.436031       9.285646      -2.259807      -3.096321      10.300867      -1.398155      11.721581           0.052311
          135              N      10.400051      12.346814       5.799546      -0.327792      39.559111 0.58863023E+03  0.14664026E+05                                 9.645732                            7.827377      -0.079418       1.978555                    0.999227      29.292269      81.782037       0.629904       0.390320      -1.101014       0.046154       0.039389      -0.077478       0.098410       0.006775      -0.014826       0.043020       0.046248      -0.076483      -0.064089       0.024424       0.039664             10.729502      12.006505      -0.968569      -1.523531       8.746080      -3.973853      11.435921           0.058712
          136              N       9.294943      13.847869       4.345316      -0.335638      39.421375 0.59424133E+03  0.14847236E+05                                 9.626286                            7.878499      -0.122639       1.966342                    0.998910      29.383458      82.306574       0.625847       0.391702      -1.099429       0.094608      -0.025032      -0.021691       0.100239       0.030283      -0.034181       0.009929      -0.014025       0.067096      -0.056458       0.013476       0.042982             10.603754      12.403346      -2.292971      -0.414079       9.075120      -3.294486      10.332795           0.054296
          137              O      10.784084       5.664663       1.162972      -0.584667      30.109575 0.50985976E+03  0.12074995E+05                                 7.499725                            6.919974       0.773073       2.278802                    0.998907      27.964239      72.559152       0.734312       0.352200      -1.146377       0.002994       0.005121       0.002827       0.006571       0.059740       0.060479      -0.071083       0.024860      -0.036417      -0.129284       0.061702       0.067581              7.576650       8.686612      -0.107746       1.989858       6.200099       1.142697       7.843238           0.001195
          138              O      10.784080       9.060217      13.561921      -0.582927      30.077390 0.50921680E+03  0.12056533E+05                                 7.496924                            6.918096       0.768013       2.277727                    0.998906      27.939744      72.497032       0.733981       0.352453      -1.146117       0.005242      -0.006537      -0.002908       0.008870      -0.061075      -0.060849      -0.070119       0.025257      -0.035818      -0.129604       0.060582       0.069022              7.573746       8.682911       0.109149      -1.986682       6.198415       1.142972       7.839913           0.001363
          139              O       8.283827       6.199467      13.027113      -0.582794      30.081236 0.50924507E+03  0.12057043E+05                                 7.496282                            6.916937       0.773743       2.279462                    0.998949      27.943033      72.498680       0.734277       0.352316      -1.146260       0.004858      -0.004122       0.006327       0.008979      -0.061378       0.060951       0.070117       0.031125      -0.019466      -0.129890       0.060581       0.069308              7.573122       8.681791      -1.989532      -0.107197       7.840289      -1.142272       6.197285           0.001317
          140              O       8.283837       8.525413       1.697780      -0.582045      30.032661 0.50817278E+03  0.12025263E+05                                 7.488866                            6.910168       0.768563       2.278249                    0.998889      27.917348      72.411746       0.734558       0.352368      -1.146222       0.004643       0.003078      -0.005999       0.008187       0.061111      -0.060206       0.070406       0.030786      -0.021135      -0.129491       0.060922       0.068568              7.565955       8.673284       1.986367       0.107829       7.832671      -1.142041       6.191911           0.000318
          141              O      10.784088      13.561910       9.060227      -0.583639      30.099872 0.50965243E+03  0.12069328E+05                                 7.500137                            6.920415       0.770012       2.278097                    0.998912      27.952157      72.534754       0.733966       0.352388      -1.146179       0.005139      -0.002924      -0.006799       0.009011      -0.061211      -0.060931      -0.070116       0.030858      -0.020180      -0.129765       0.060588       0.069177              7.577107       8.687610      -1.989363       0.108311       7.843477       1.142768       6.200233           0.000985
          142              O      10.784076       1.162970       5.664666      -0.585009      30.113266 0.50995193E+03  0.12077640E+05                                 7.499895                            6.920257       0.773486       2.278836                    0.998910      27.968149      72.569043       0.734356       0.352165      -1.146413       0.003068       0.002955       0.005516       0.006969       0.060496       0.059653      -0.071193       0.030843      -0.018269      -0.129328       0.061808       0.067520              7.576750       8.686937       1.989828      -0.107978       7.842801       1.142505       6.200512           0.001255
          143              O       8.283825       1.697777       8.525419      -0.583881      30.086684 0.50934731E+03  0.12059987E+05                                 7.497018                            6.917388       0.769741       2.278030                    0.998898      27.947893      72.511247       0.734297       0.352291      -1.146288       0.004627      -0.005953       0.003461       0.008296      -0.060355       0.061454       0.070587       0.025872      -0.036249      -0.129942       0.061084       0.068858              7.574060       8.683050       0.107424       1.989817       6.198056      -1.142735       7.841072           0.001016
          144              O       8.283840      13.027103       6.199474      -0.582425      30.061457 0.50878830E+03  0.12043364E+05                                 7.492655                            6.913499       0.775147       2.280068                    0.998949      27.933894      72.463158       0.734523       0.352282      -1.146303       0.004996       0.006863      -0.003699       0.009260       0.060840      -0.061468       0.070182       0.025156      -0.036919      -0.129918       0.060713       0.069205              7.569552       8.677831      -0.106947      -1.988886       6.194288      -1.141522       7.836536           0.001092
          145              O       3.314332       1.898184       1.898186      -0.585645      31.811665 0.53306323E+03  0.12756395E+05                                 7.798924                            7.089087       0.825065       2.299837                    0.998352      27.977409      72.796619       0.723975       0.353536      -1.146134      -0.005069      -0.013746      -0.013701       0.020059      -0.001956      -0.001958       0.098285       0.098398      -0.098113      -0.131061       0.062763       0.068298              8.011230      10.765988       0.801050       0.800994       6.633727      -0.927870       6.633975           0.000911
          146              O      13.315338      12.826696      12.826707      -0.582514      31.744108 0.53165627E+03  0.12714736E+05                                 7.789990                            7.081653       0.824236       2.300224                    0.998332      27.937085      72.676595       0.724036       0.353728      -1.145941      -0.006781       0.013092       0.012972       0.019638       0.003254       0.003083       0.099511       0.099925      -0.099885      -0.132816       0.061922       0.070894              8.002225      10.751849      -0.799843      -0.800370       6.627039      -0.928095       6.627788           0.000917
          147              O      10.815082       5.464255       9.260632      -0.585652      31.818381 0.53320476E+03  0.12760714E+05                                 7.799995                            7.090025       0.824288       2.299620                    0.998364      27.979685      72.806781       0.723923       0.353535      -1.146127      -0.005431       0.013533      -0.013096       0.019599       0.002113      -0.003377      -0.098906       0.097855      -0.097407      -0.131491       0.061820       0.069671              8.012372      10.767040      -0.802151       0.800155       6.635278       0.928353       6.634798           0.000716
          148              O      10.815089       9.260625       5.464261      -0.585452      31.820151 0.53323649E+03  0.12761756E+05                                 7.800666                            7.090543       0.823711       2.299474                    0.998360      27.978754      72.806891       0.723844       0.353566      -1.146094      -0.005259      -0.013268       0.014093       0.020058      -0.003351       0.002297      -0.098970       0.097632      -0.098327      -0.131575       0.061751       0.069824              8.013124      10.767713       0.800651      -0.801750       6.635937       0.928774       6.635723           0.000949
          149              O       8.009795       1.603536      13.121352      -0.557238      30.053321 0.52092318E+03  0.12404378E+05                                 7.539048                            7.043281       0.666382       2.258849                    0.997662      27.559476      71.722407       0.720273       0.357115      -1.142322      -0.002341      -0.010889       0.011370       0.015916      -0.003265       0.002762      -0.102014       0.077546      -0.078391      -0.127934       0.051112       0.076822              7.640311       7.355731      -1.481880       1.480646       7.782917      -0.235381       7.782285           0.005463
          150              O       8.009815      13.121344       1.603541      -0.554000      29.984351 0.51936212E+03  0.12358010E+05                                 7.528567                            7.033609       0.666172       2.259387                    0.997671      27.519703      71.593775       0.720627       0.357205      -1.142242      -0.002819       0.011543      -0.011095       0.016258       0.002822      -0.003431      -0.101280       0.077196      -0.075551      -0.126877       0.050417       0.076460              7.629884       7.345445       1.478707      -1.479369       7.771564      -0.233810       7.772644           0.002650
          151              O      10.510056       8.965979       8.965987      -0.555999      29.984767 0.51928249E+03  0.12354960E+05                                 7.526110                            7.030621       0.672759       2.261355                    0.997571      27.526863      71.596172       0.721196       0.356956      -1.142504      -0.003964      -0.011198      -0.011325       0.016413      -0.003241      -0.003352       0.101994       0.077497      -0.077770      -0.127849       0.050851       0.076999              7.627546       7.345579      -1.479548      -1.480216       7.768602       0.237829       7.768456           0.005277
          152              O      10.510054       5.758901       5.758906      -0.557290      30.015339 0.51999168E+03  0.12375764E+05                                 7.529933                            7.034470       0.671417       2.260443                    0.997535      27.547136      71.654757       0.721162       0.356860      -1.142608      -0.001999       0.011231       0.011297       0.016055       0.002209       0.002218       0.102118       0.076913      -0.076838      -0.127749       0.050880       0.076869              7.631169       7.348424       1.480017       1.480060       7.772470       0.237229       7.772612           0.005779
          153              F       5.166521       6.061645       4.086747      -0.151356      16.523674 0.20986698E+03  0.39152266E+04                                 4.969195                            4.321409       1.129673       2.615442                    0.999360      18.475081      40.289545       0.983910       0.333686      -1.181509      -0.090389      -0.011048      -0.052158       0.104941       0.022232       0.084095       0.016137       0.139560      -0.040069      -0.068239      -0.062510       0.130749              5.439152       7.684930       0.849256       2.306575       3.964586       0.262747       4.667939           0.001877
          154              F      15.167520       8.663235      10.638146      -0.151772      16.524250 0.20987681E+03  0.39154684E+04                                 4.969383                            4.321657       1.129567       2.615622                    0.999339      18.474110      40.288160       0.983829       0.333709      -1.181485      -0.089434       0.010639       0.051484       0.103742      -0.022108      -0.083326       0.016250       0.138194      -0.038567      -0.067843      -0.061695       0.129538              5.439274       7.684598      -0.849190      -2.306363       3.965160       0.262728       4.668065           0.001268
          155              F      12.667262       3.275694      13.424096      -0.152560      16.537567 0.21007223E+03  0.39200198E+04                                 4.972290                            4.323579       1.130094       2.615420                    0.999353      18.480455      40.306441       0.983642       0.333695      -1.181499      -0.089457       0.051632      -0.010722       0.103843      -0.083214       0.021916      -0.015686       0.088029      -0.187866      -0.067364      -0.061847       0.129212              5.443030       7.690867      -2.308933       0.850660       4.670975      -0.263184       3.967247           0.001946
          156              F      12.667279      11.449186       1.300797      -0.152586      16.538901 0.21011284E+03  0.39210215E+04                                 4.972514                            4.324156       1.126112       2.614016                    0.999343      18.482543      40.314071       0.983509       0.333719      -1.181461      -0.089460      -0.051588       0.009754       0.103729       0.083254      -0.021178      -0.015464       0.088492      -0.189169      -0.067694      -0.061661       0.129355              5.442852       7.689556       2.308522      -0.850587       4.671399      -0.263079       3.967601           0.001132
          157              F      15.167524      10.638137       8.663244      -0.152381      16.539624 0.21010786E+03  0.39208901E+04                                 4.972476                            4.324046       1.129718       2.615316                    0.999344      18.482763      40.313843       0.983545       0.333710      -1.181474      -0.089663       0.051737       0.010685       0.104069      -0.083405      -0.022115       0.016203       0.088479      -0.188045      -0.067830      -0.061800       0.129629              5.442868       7.690491      -2.308478      -0.849783       4.670918       0.262930       3.967197           0.001854
          158              F       5.166518       4.086743       6.061649      -0.151478      16.524463 0.20988006E+03  0.39155256E+04                                 4.969294                            4.321504       1.130453       2.615682                    0.999361      18.475789      40.291174       0.983914       0.333680      -1.181516      -0.090401      -0.052315      -0.010847       0.105009       0.084071       0.022228       0.016090       0.089786      -0.189111      -0.068154      -0.062530       0.130684              5.439271       7.685063       2.306622       0.849303       4.667990       0.262755       3.964760           0.001892
          159              F      12.667261       1.300793      11.449193      -0.153165      16.552903 0.21032546E+03  0.39260061E+04                                 4.975330                            4.326366       1.126773       2.613970                    0.999347      18.489873      40.336099       0.983243       0.333723      -1.181451      -0.089649       0.009892      -0.051836       0.104027      -0.021213       0.083356      -0.015386       0.138879      -0.038436      -0.067636      -0.061833       0.129468              5.446163       7.695089      -0.851149       2.310415       3.969559      -0.263250       4.673840           0.001870
          160              F      12.667280      13.424087       3.275700      -0.152675      16.538741 0.21008775E+03  0.39203794E+04                                 4.972456                            4.323681       1.130630       2.615529                    0.999356      18.481828      40.309712       0.983651       0.333686      -1.181508      -0.089508      -0.010409       0.051774       0.103926       0.021899      -0.083176      -0.015681       0.137863      -0.037887      -0.067344      -0.061793       0.129137              5.443207       7.691044       0.850718      -2.309075       3.967369      -0.263231       4.671208           0.001945
          161              F       8.066807       1.401809       1.401810      -0.148917      14.510973 0.18912593E+03  0.34518727E+04                                 4.531362                            4.107887       1.030056       2.568071                    0.999325      18.610728      40.687324       1.002964       0.334593      -1.175853       0.101019       0.012273       0.012177       0.102488       0.022363       0.022380      -0.002253       0.194850      -0.194732      -0.072148      -0.062687       0.134835              4.740004       7.078245       0.360670       0.360809       3.570838       0.101136       3.570929           0.001776
          162              F      18.067814      13.323071      13.323083      -0.146922      14.445459 0.18809601E+03  0.34281712E+04                                 4.516403                            4.095717       1.037266       2.572088                    0.999374      18.575303      40.572351       1.004874       0.334435      -1.176068       0.101900      -0.012511      -0.012804       0.103461      -0.022590      -0.022499      -0.001818       0.195891      -0.195822      -0.072124      -0.063473       0.135597              4.723501       7.049367      -0.358733      -0.358318       3.560630       0.100924       3.560506           0.001071
          163              F       5.566558       5.960631       8.764256      -0.149375      14.499200 0.18893502E+03  0.34473792E+04                                 4.528337                            4.105029       1.032034       2.569005                    0.999367      18.606964      40.667806       1.003641       0.334465      -1.176013       0.101165      -0.012649       0.012295       0.102691      -0.023176       0.022889       0.002379       0.194990      -0.195557      -0.072657      -0.062664       0.135321              4.736963       7.073669      -0.360351       0.360636       3.568597      -0.100942       3.568623           0.001667
          164              F       5.566563       8.764249       5.960637      -0.149123      14.494283 0.18885470E+03  0.34455331E+04                                 4.527290                            4.104125       1.032430       2.569278                    0.999368      18.603771      40.658035       1.003767       0.334460      -1.176022       0.101106       0.012165      -0.012364       0.102583       0.022880      -0.023205       0.002369       0.195267      -0.194844      -0.072661      -0.062684       0.135345              4.735846       7.071756       0.360432      -0.360404       3.567895      -0.100847       3.567886           0.001669
          165              F      14.236422       4.211608      10.513279      -0.136803      15.780082 0.20163438E+03  0.37252145E+04                                 4.795160                            4.230256       1.321360       2.690672                    0.999632      18.264587      39.672624       0.996138       0.332813      -1.181960       0.076789      -0.047453       0.047569       0.102035      -0.069804       0.070051      -0.037165       0.069021      -0.069312      -0.070076      -0.060194       0.130270              5.164377       6.741596      -1.402165       1.403156       4.375407      -0.866289       4.376129           0.002178
          166              F      14.236433      10.513272       4.211614      -0.136429      15.768884 0.20145838E+03  0.37211190E+04                                 4.792795                            4.228297       1.322196       2.691190                    0.999631      18.258974      39.654844       0.996416       0.332795      -1.181985       0.076671       0.047536      -0.047110       0.101772       0.070022      -0.069827      -0.037006       0.068950      -0.068442      -0.070189      -0.059944       0.130133              5.161716       6.737432       1.402103      -1.401431       4.374122      -0.865835       4.373595           0.001449
          167              F      16.736680      11.574050      11.574060      -0.139329      15.969430 0.20454264E+03  0.37935267E+04                                 4.838862                            4.265190       1.208209       2.646403                    0.999645      18.350959      39.972451       0.990200       0.333522      -1.181011       0.075315      -0.047395      -0.047659       0.100946      -0.069804      -0.069781       0.037007       0.068017      -0.068268      -0.070066      -0.059700       0.129766              5.214112       6.812693      -1.422178      -1.421794       4.415015       0.877496       4.414628           0.002244
          168              F       6.735675       3.150830       3.150833      -0.138005      15.804555 0.20199763E+03  0.37336048E+04                                 4.799905                            4.233961       1.321311       2.690539                    0.999652      18.277670      39.709955       0.995739       0.332796      -1.181975       0.075603       0.046960       0.046982       0.100640       0.069511       0.069510       0.036780       0.068885      -0.068855      -0.069735      -0.059739       0.129474              5.169848       6.749583       1.405010       1.405013       4.379937       0.867654       4.380025           0.002261

******************************************************
Auxiliary information for the entire system
The total spin magnetic moment of the unit cell is   6.410927
The total net atomic charge of the unit cell is   0.000001
Accuracy of reproducing the electrostatic potential in the unit cell:
  The inner radius (bohr) =    5.0000
  The outer radius (bohr) =   12.0000
  Valid grid points have density less than (e/(bohr^3)) =    0.0001
  The number of valid grid points were=         3711
  The rms potential error without charges in kcal/mol is=      4.47254
  The rms potential error with partial charges in kcal/mol is=      0.55002
  The RRMSE value at monopole order=      0.12298
  The rms potential error with partial charges and cloud penetration in kcal/mol is=      0.54003
  The RRMSE value at monopole order with cloud penetration is=      0.12074
  The rms potential error with partial charges and atomic dipoles in kcal/mol is=      0.54966
  The RRMSE value at dipole order=      0.12290
  The rms potential error with partial charges, atomic dipoles and cloud penetration in kcal/mol is=      0.53332
  The RRMSE value at dipole order with cloud penetration=      0.11924

******************************************************
The electron densities and ab initio electrostatic potential were computed in VASP using the PBE functional and
projector augmented wave method. See the main text of the journal article for a description of computational details.
The atomic charges, dipoles, and quadrupoles were computed with the DDEC6 method as described in
(a) T. A. Manz and N. Gabaldon Limas, RSC Adv. 6 (2016) 47771-47801 DOI: 10.1039/c6ra04656h
(b) N. Gabaldon Limas and T. A. Manz, RSC Adv. 8 (2018) 2678-2707 DOI: 10.1039/c7ra11829e.
For each atom in the material, the electron cloud parameters were fit to the spherically averaged atom-in-material
electron density using radial positions for which this density was between 10^-4 and 10^-2 electrons per cubic bohr.
The polarizabilities, dispersion coefficients, and quantum Drude oscillator (QDO) parameters were fit using the MCLF method.
The magnetic structure of the system was optimized in VASP from the default ferromagnetic initial guess using spin polarization.
The atomic spin moments (ASMs) were computed on this optimized magnetic structure using the DDEC6 partition as inputs
to the method of T. A. Manz and D. S. Sholl, J. Chem. Theory Comput. 7 (2011) 4146-4164 DOI: 10.1021/ct200539n.
The RMSE and RRMSE were computed using a uniform grid with Ewald summation.
