# Supplementary material for: A collection of forcefield precursors for metal–organic frameworks
Source: RSC Adv. 2019 Nov 13;9(63):36492–507. doi: 10.1039/c9ra07327b (PMC9075174; doi:10.1039/c9ra07327b)
Supplement: RA-009-C9RA07327B-s4492 [file RA-009-C9RA07327B-s4492.xyz]

  132
jmolscript: load "" {1 1 1} spacegroup "x,y,z" unitcell [{      6.945700     0.000000     0.000000 }, {      3.472830    18.914525     0.000000 }, {      3.472852     5.656171    18.514351 }]
Er    10.628160    16.057308    14.179956     2.018608
Er     8.784220    10.685570    11.304678     2.129305
Er     7.155305    20.798736    13.591570     2.017646
Er     8.784226     7.255949    16.466849     2.127348
Er     3.263222     8.513388     4.334395     2.016349
Er     5.107162    13.885126     7.209673     2.128833
Er     6.736077     3.771960     4.922781     2.017240
Er     5.107156    17.314747     2.047502     2.127597
Cu     6.919158     9.277815     0.043509     0.693612
Cu     3.446318     3.007533     9.213667     0.696004
Cu     6.972224    15.292881    18.470842     0.689333
Cu    10.445064    21.563163     9.300684     0.695932
H     12.129958    19.393199    18.153321     0.155933
H      8.891880    11.276988    15.831622     0.137839
H      8.657106    17.462845     9.618205     0.153645
H      8.891883     6.664531    11.939905     0.136817
H      1.761424     5.177497     0.361030     0.154704
H      4.999502    13.293708     2.682729     0.136715
H      5.234276     7.107851     8.896146     0.153627
H      4.999499    17.906165     6.574446     0.136812
C      7.733331    11.496508     1.468188     0.546953
C      7.901416    11.821153     0.048137     0.040798
C     11.820180    18.573184    17.840429    -0.194863
C     11.690990    18.128463    16.533315     0.058332
C     12.035496    18.777586    15.209539     0.663869
C      5.937177     6.716068     0.103680     0.556267
C      9.521854    12.712951    17.207238     0.050295
C      9.241248    12.124018    15.985291    -0.167440
C      9.586448    13.083328    15.057722     0.039120
C      9.486429    13.144726    13.593237     0.691140
C      4.091703    12.163311     9.681154     0.526645
C      7.733325    19.703365     7.788987     0.551320
C      7.901412    19.378720     9.209038     0.042455
C      8.347327    18.282860     9.931098    -0.196586
C      8.218137    18.727581    11.238211     0.053182
C      8.562645    18.078458    12.561987     0.664818
C      2.464332     5.569280     9.153495     0.558919
C      2.576159     5.228568    10.564289     0.051145
C      9.241253     5.817501    11.786236    -0.170890
C      2.640755     4.858191    12.713805     0.037972
C      9.486438     4.796793    14.178290     0.690857
C      4.091714     5.778208    18.090372     0.528490
C      6.158051    13.074188    17.046163     0.547932
C      5.989966    12.749543    18.466214     0.040733
C      2.071202     5.997512     0.673922    -0.199658
C      2.200392     6.442233     1.981036     0.055023
C      1.855886     5.793110     3.304812     0.662916
C      7.954205    17.854628    18.410671     0.557021
C      4.369528    11.857745     1.307113     0.049849
C      4.650134    12.446678     2.529060    -0.171624
C      4.304934    11.487368     3.456629     0.035971
C      4.404953    11.425970     4.921114     0.690150
C      9.799679    12.407385     8.833197     0.526629
C      6.158057     4.867331    10.725364     0.551389
C      5.989970     5.191976     9.305313     0.042274
C      5.544055     6.287836     8.583253    -0.196702
C      5.673245     5.843115     7.276140     0.053396
C      5.328737     6.492238     5.952364     0.664691
C     11.427050    19.001416     9.360856     0.559007
C     11.315223    19.342128     7.950062     0.050995
C      4.650129    18.753195     6.728115    -0.170962
C     11.250627    19.712505     5.800546     0.038016
C      4.404944    19.773903     4.336061     0.690817
C      9.799668    18.792488     0.423979     0.528487
C      9.668411     8.970759    13.885763     0.506997
C      8.112574     8.970759    13.885763     0.591499
C      4.222971    15.599936     4.628588     0.507204
C      5.778808    15.599936     4.628588     0.591674
N     11.055461    16.486844    17.716382    -0.162630
N     11.233270    16.885481    16.451852    -0.376560
N     10.021943    13.939220    16.973957    -0.129289
N     10.069868    14.181662    15.668695    -0.378248
N      7.582603    20.369200    10.055144    -0.168760
N      7.760414    19.970563    11.319674    -0.376977
N      3.076251     4.002299    10.797570    -0.135785
N      3.124177     3.759857    12.102831    -0.380481
N      2.835921     8.083852     0.797969    -0.172251
N      2.658112     7.685215     2.062499    -0.379281
N      3.869439    10.631476     1.540394    -0.138315
N      3.821514    10.389034     2.845656    -0.380875
N      6.308779     4.201496     8.459207    -0.168933
N      6.130968     4.600133     7.194677    -0.376774
N     10.815131    20.568397     7.716781    -0.135844
N     10.767205    20.810839     6.411520    -0.380217
O      7.317285    10.297693     1.673697    -0.553645
O      7.980597    12.293828     2.356877    -0.514833
O     11.552075    18.175760    14.211616    -0.713167
O      5.803118    19.791405    15.209539    -0.616602
O      6.190000     7.697692     0.914609    -0.538647
O      5.620455     5.598774     0.501739    -0.557498
O      9.790649    14.244382    13.050766    -0.687873
O      9.082190    12.126222    12.971154    -0.686275
O     10.219204     9.587735    12.939680    -0.584901
O      7.586089     9.460126    12.874880    -0.639164
O      3.945150    11.515027    10.729066    -0.592644
O      5.159257    12.663091     9.236810    -0.686344
O      7.317276    20.902180     7.583478    -0.570722
O      7.980592    18.906045     6.900299    -0.530920
O      8.079224    18.680284    13.559911    -0.717670
O      9.275970    17.064639    12.561987    -0.619281
O      2.717157     4.587656     8.342567    -0.552404
O      9.093307     6.686574     8.755437    -0.572161
O      6.317791    22.611662    14.720760    -0.690668
O      9.082198     5.815297    14.800372    -0.688387
O     10.219206     8.353784    14.831847    -0.585078
O      7.586091     8.481393    14.896647    -0.639777
O      3.945158     6.426492    17.042460    -0.592758
O      5.159246    18.536782     0.020366    -0.687476
O      6.574097    14.273003    16.840654    -0.572257
O      5.910785    12.276868    16.157474    -0.530729
O      2.339307     6.394936     4.302735    -0.713987
O      8.088264     4.779291     3.304812    -0.618545
O      7.701382    16.873004    17.599742    -0.555748
O      8.270927    18.971922    18.012612    -0.571155
O      4.100733    10.326314     5.463585    -0.688872
O      4.809192    12.444474     5.543197    -0.687750
O      3.672178    14.982961     5.574671    -0.584882
O      6.305293    15.110570     5.639471    -0.639196
O      9.946232    13.055669     7.785285    -0.592322
O      8.732125    11.907605     9.277541    -0.686421
O      6.574106     3.668516    10.930873    -0.570941
O      5.910790     5.664651    11.614052    -0.531066
O      5.812158     5.890412     4.954440    -0.717852
O      4.615412     7.506057     5.952364    -0.618810
O     11.174225    19.983040    10.171784    -0.552704
O      4.798075    17.884122     9.758914    -0.572495
O      7.573591     1.959034     3.793591    -0.690544
O      4.809184    18.755399     3.713979    -0.688515
O      3.672176    16.216912     3.682504    -0.585244
O      6.305291    16.089303     3.617704    -0.639999
O      9.946224    18.144204     1.471891    -0.592637
O      5.259284     0.377743    -0.020366    -0.687638

The following XYZ coordinates are in angstroms. Other properties are in atomic units.
The sperically averaged electron density of each atom fit to a function of the form exp(a - br)
eigen_1, eigen_2 and eigen_3 are the three eigenvalues of traceless quadrupole moment tensor
  atom number  atomic symbol              X              Y              Z     net charge C6 coefficient C8 coefficient C10 coefficient fluctuating dipole atomic polarizability isotropic forcefield polarizability              a              b squared Pearson coefficient          <r^3>          <r^4>         wp_QDO          m_QDO          q_QDO       dipole_x       dipole_y       dipole_z         dipole            Qxy            Qxz            Qyz     Q(x^2-y^2)  Q(3z^2 - R^2)        eigen_1        eigen_2        eigen_3 static polarizability      alpha(xx)      alpha(xy)      alpha(xz)      alpha(yy)      alpha(yz)      alpha(zz) atomic spin moment
            1             Er      10.628160      16.057308      14.179956       2.018608      90.545486 0.19489107E+04  0.59463863E+05                                13.432401                           12.028099       2.211664       2.460107                    0.999808      69.132988     155.822493       0.721127       0.278377      -1.319553       0.048186       0.019390      -0.124349       0.134761      -0.206505      -0.269502       0.082873       0.588860      -0.403509      -0.292472      -0.251565       0.544037             14.422484      11.247050       1.596582       2.965134      17.555057      -2.700974      14.465345           0.000791
            2             Er       8.784220      10.685570      11.304678       2.129305      65.936132 0.12591520E+04  0.34258578E+05                                10.506150                            9.301033       3.239626       2.838390                    0.999213      63.517838     132.833287       0.873775       0.257641      -1.352611      -0.048378      -0.008709      -0.008402       0.049869      -0.107126       0.067698       0.205567       0.165644      -0.381473      -0.316609       0.112240       0.204369             11.430519       8.218083       1.347704      -0.825682      11.797043      -0.925813      14.276430           0.001247
            3             Er       7.155305      20.798736      13.591570       2.017646      90.675824 0.19521316E+04  0.59586441E+05                                13.446074                           12.038881       2.215115       2.461432                    0.999824      69.144574     155.877933       0.720731       0.278416      -1.319513       0.048515      -0.019781       0.123196       0.133874       0.209827       0.266295       0.082072       0.592064      -0.419299      -0.293116      -0.252847       0.545963             14.434633      11.253614      -1.610794      -2.962903      17.578702      -2.692874      14.471582          -0.000288
            4             Er       8.784226       7.255949      16.466849       2.127348      66.020006 0.12609845E+04  0.34321904E+05                                10.515765                            9.307969       3.237485       2.836976                    0.999128      63.561445     132.963137       0.873400       0.257651      -1.352559      -0.048636       0.007688       0.007889       0.049868       0.106776      -0.067166       0.203431       0.168958      -0.379778      -0.314661       0.110489       0.204172             11.442947       8.224990      -1.349444       0.825088      11.803701      -0.921134      14.300152           0.001363
            5             Er       3.263222       8.513388       4.334395       2.016349      90.887423 0.19574849E+04  0.59793549E+05                                13.470323                           12.058102       2.214135       2.460248                    0.999801      69.197948     156.079053       0.719879       0.278542      -1.319302      -0.048195      -0.019409       0.124471       0.134879      -0.207607      -0.269024       0.083042       0.590199      -0.408991      -0.292732      -0.252538       0.545270             14.464718      11.274351       1.605487       2.974696      17.611903      -2.709362      14.507902          -0.000738
            6             Er       5.107162      13.885126       7.209673       2.128833      65.980923 0.12600946E+04  0.34290838E+05                                10.511354                            9.304773       3.238402       2.837824                    0.999211      63.530238     132.874547       0.873557       0.257656      -1.352584       0.048327       0.008678       0.008196       0.049780      -0.106710       0.067711       0.204491       0.166088      -0.381987      -0.315628       0.111683       0.203946             11.437032       8.221258       1.348905      -0.825093      11.804444      -0.923654      14.285395           0.000455
            7             Er       6.736077       3.771960       4.922781       2.017240      90.750243 0.19538722E+04  0.59653480E+05                                13.454689                           12.045115       2.215408       2.461412                    0.999823      69.157025     155.929456       0.720459       0.278456      -1.319452      -0.048334       0.019858      -0.123058       0.133693       0.209310       0.266809       0.082512       0.591470      -0.418797      -0.292623      -0.253263       0.545886             14.446217      11.263413      -1.607438      -2.969469      17.591640      -2.698422      14.483599           0.000736
            8             Er       5.107156      17.314747       2.047502       2.127597      66.087317 0.12625344E+04  0.34374823E+05                                10.524228                            9.314927       3.229613       2.834620                    0.999153      63.565446     132.994519       0.872895       0.257719      -1.352462       0.048487      -0.007831      -0.007888       0.049745       0.106875      -0.066977       0.203072       0.169442      -0.379373      -0.314319       0.110039       0.204280             11.452437       8.230387      -1.350199       0.825810      11.815016      -0.921770      14.311908          -0.000168
            9             Cu       6.919158       9.277815       0.043509       0.693612      70.673410 0.13295211E+04  0.38812797E+05                                14.816110                           12.657850       0.706947       2.108758                    0.995993      45.312811     118.183532       0.464270       0.451914      -1.110397      -0.001255      -0.031367       0.132341       0.136013      -0.017665      -0.000366      -0.013548      -0.052545       0.112798      -0.050674       0.007440       0.043234             16.552169      14.101897       6.279843       1.222662      22.669246       2.318827      12.885363          -0.003654
           10             Cu       3.446318       3.007533       9.213667       0.696004      70.585367 0.13244643E+04  0.38623362E+05                                14.791294                           12.620591       0.796249       2.135911                    0.996179      45.283753     117.994007       0.465743       0.450973      -1.111120      -0.001571       0.031613      -0.132563       0.136289       0.017120       0.000525      -0.012664      -0.056320       0.117335      -0.052683       0.008667       0.044016             16.537748      14.065772      -6.289211      -1.224702      22.671245       2.329034      12.876227           0.700959
           11             Cu       6.972224      15.292881      18.470842       0.689333      71.084868 0.13348875E+04  0.39011169E+05                                14.865476                           12.674657       0.735975       2.115343                    0.995931      45.463141     118.663320       0.464411       0.451293      -1.110709       0.001382       0.031660      -0.133591       0.137299      -0.016070      -0.000107      -0.013441      -0.057252       0.117285      -0.052513       0.007915       0.044599             16.626551      14.135961       6.336495       1.232788      22.804857       2.339869      12.938834           0.720240
           12             Cu      10.445064      21.563163       9.300684       0.695932      70.593813 0.13246153E+04  0.38629204E+05                                14.792857                           12.621635       0.795854       2.135763                    0.996180      45.286274     118.006138       0.465701       0.450996      -1.111096       0.001627      -0.031596       0.132561       0.136284       0.017081       0.000517      -0.012653      -0.056398       0.117319      -0.052692       0.008683       0.044009             16.539652      14.067120      -6.290405      -1.224989      22.674597       2.329445      12.877240          -0.727368
           13              H      12.129958      19.393199      18.153321       0.155933       1.019495 0.74012990E+01  0.71363684E+02                                 1.695451                            1.616051      -0.857566       2.501867                    0.999467       3.227410       8.996514       0.480069       1.323224      -0.702017       0.015614       0.030862       0.013402       0.037093       0.009421       0.000996       0.003299      -0.026518       0.008025      -0.017603       0.001773       0.015830              1.701207       1.533478       0.265747       0.095576       2.080425       0.219318       1.489720           0.000034
           14              H       8.891880      11.276988      15.831622       0.137839       0.988616 0.69786943E+01  0.67182934E+02                                 1.729126                            1.615868      -1.090344       2.378955                    0.995957       3.575543      10.395257       0.453474       1.403036      -0.682794      -0.016815      -0.026433      -0.008264       0.032400       0.009834       0.001486       0.007849      -0.005728       0.011153      -0.012970      -0.000790       0.013760              1.778332       1.518103       0.317182       0.072959       2.314366       0.321988       1.502526           0.000020
           15              H       8.657106      17.462845       9.618205       0.153645       1.031383 0.75136949E+01  0.72741751E+02                                 1.710000                            1.629328      -0.866718       2.496028                    0.999344       3.253424       9.095945       0.477509       1.324935      -0.701589       0.015989      -0.030851      -0.013477       0.037270      -0.009580      -0.000964       0.003291      -0.026817       0.008686      -0.017928       0.001995       0.015933              1.715913       1.546016      -0.269237      -0.096765       2.100011       0.222010       1.501712           0.000355
           16              H       8.891883       6.664531      11.939905       0.136817       0.996775 0.70558276E+01  0.68169183E+02                                 1.743998                            1.628782      -1.116317       2.366707                    0.995482       3.605047      10.528437       0.449631       1.409968      -0.681385      -0.016920       0.025643       0.008271       0.031816      -0.009691      -0.001448       0.008111      -0.005874       0.011519      -0.012990      -0.000915       0.013906              1.794126       1.530102      -0.321534      -0.074066       2.337549       0.326734       1.514728           0.000395
           17              H       1.761424       5.177497       0.361030       0.154704       1.027996 0.74826798E+01  0.72365008E+02                                 1.706236                            1.625940      -0.866191       2.496729                    0.999389       3.246745       9.071821       0.478026       1.324899      -0.701609      -0.015403      -0.030764      -0.013446       0.036939       0.009575       0.001019       0.003237      -0.026568       0.007954      -0.017701       0.001783       0.015918              1.712080       1.542777       0.268186       0.096349       2.094804       0.221108       1.498659           0.000373
           18              H       4.999502      13.293708       2.682729       0.136715       0.994904 0.70359093E+01  0.67884059E+02                                 1.737129                            1.622925      -1.099282       2.373754                    0.995814       3.594028      10.466589       0.452221       1.403809      -0.682580       0.016591       0.026364       0.008243       0.032222       0.009890       0.001491       0.008042      -0.005556       0.011232      -0.013084      -0.000845       0.013928              1.786808       1.524576       0.319205       0.073543       2.326450       0.324555       1.509397           0.000392
           19              H       5.234276       7.107851       8.896146       0.153627       1.031582 0.75156414E+01  0.72766080E+02                                 1.710287                            1.629590      -0.866943       2.495908                    0.999342       3.253871       9.097853       0.477442       1.325019      -0.701571      -0.015989       0.030855       0.013452       0.037264      -0.009582      -0.000966       0.003288      -0.026821       0.008686      -0.017930       0.001996       0.015935              1.716197       1.546266      -0.269316      -0.096784       2.100373       0.222038       1.501952          -0.000302
           20              H       4.999499      17.906165       6.574446       0.136812       0.996603 0.70542930E+01  0.68150119E+02                                 1.743757                            1.628577      -1.116023       2.366851                    0.995487       3.604612      10.526572       0.449675       1.409919      -0.681397       0.016918      -0.025654      -0.008270       0.031824      -0.009697      -0.001445       0.008085      -0.005907       0.011539      -0.012993      -0.000899       0.013891              1.793879       1.529900      -0.321444      -0.074042       2.337222       0.326662       1.514515          -0.000376
           21              C       7.733331      11.496508       1.468188       0.546953      21.539449 0.27080008E+03  0.57898664E+04                                 7.336481                            6.010717      -0.445382       1.897293                    0.998561      24.284275      71.866929       0.572600       0.500305      -0.992960      -0.014875      -0.032197       0.063012       0.072308      -0.035617       0.009223      -0.019549       0.114715      -0.198339      -0.073973      -0.027820       0.101793              7.879516       5.508744       1.334257       0.173313       7.637895       1.255198      10.491909          -0.000060
           22              C       7.901416      11.821153       0.048137       0.040798      31.981250 0.43546280E+03  0.10335454E+05                                 9.128000                            7.201251      -0.299938       1.904719                    0.999083      28.480169      84.745917       0.577872       0.446577      -1.036295      -0.003414       0.021103      -0.062617       0.066166      -0.001106       0.011792       0.027285       0.046811      -0.025636      -0.042644       0.010210       0.032433             10.328189       6.405621       1.921040      -1.454768       8.912609      -2.831049      15.666338          -0.000381
           23              C      11.820180      18.573184      17.840429      -0.194863      31.072921 0.46942394E+03  0.11332776E+05                                 8.751488                            7.375825      -0.131984       1.932703                    0.997319      30.804445      91.917938       0.583778       0.434598      -1.045193       0.012594      -0.007363       0.001716       0.014689       0.009216      -0.001343       0.008522       0.020434      -0.046722      -0.020538      -0.001102       0.021641              9.299803       6.541285       2.515296      -0.272621      10.524234      -0.845413      10.833892          -0.000030
           24              C      11.690990      18.128463      16.533315       0.058332      36.245827 0.41635643E+03  0.97243394E+04                                 9.844934                            6.934162      -0.130506       1.963746                    0.999398      27.629985      80.272270       0.605560       0.433066      -1.049376      -0.005375      -0.052383       0.064818       0.083512       0.001170      -0.002923      -0.018315       0.047397      -0.125503      -0.049135       0.004348       0.044788             12.551951       6.714664       2.925427      -2.668179      11.306009      -6.571793      19.635180          -0.000126
           25              C      12.035496      18.777586      15.209539       0.663869      23.531064 0.24066683E+03  0.49695731E+04                                 7.766124                            5.622531      -0.231526       1.989630                    0.999073      22.199564      63.452455       0.602177       0.492582      -1.002143       0.022677       0.048005      -0.079230       0.095373      -0.100168       0.023699       0.028142       0.068608      -0.195300      -0.106136      -0.032336       0.138472              9.359512       7.055559       3.636311      -1.273821       9.427415      -3.574467      11.595564          -0.000051
           26              C       5.937177       6.716068       0.103680       0.556267      21.314375 0.26584577E+03  0.56562462E+04                                 7.291386                            5.950006      -0.381284       1.923340                    0.998665      23.969376      70.700053       0.576463       0.499386      -0.993683      -0.008548       0.002823       0.081832       0.082326      -0.037456       0.001668       0.011153       0.166523      -0.076261      -0.080873      -0.023140       0.104013              7.824119       5.311621       1.520881      -0.425164       8.763986      -1.649808       9.396751          -0.000117
           27              C       9.521854      12.712951      17.207238       0.050295      32.802974 0.42776948E+03  0.10109813E+05                                 9.303671                            7.157534      -0.348453       1.899285                    0.998443      28.064106      83.387200       0.577065       0.449105      -1.034619       0.002506       0.014187      -0.060073       0.061776      -0.004019      -0.004756      -0.015905       0.028630      -0.114871      -0.043953       0.009838       0.034116             10.562953       6.151276       1.605890       0.177040       8.197890      -0.388886      17.339693          -0.000127
           28              C       9.241248      12.124018      15.985291      -0.167440      32.175608 0.45983297E+03  0.11046959E+05                                 8.984883                            7.297578      -0.106743       1.946572                    0.997328      30.359204      90.444401       0.587050       0.434299      -1.045102      -0.007904       0.015640      -0.003730       0.017917      -0.006992      -0.002600       0.021567       0.047398      -0.059908      -0.038730       0.003349       0.035381              9.779798       6.165076       2.453250       0.653037      11.275116       2.023142      11.899203           0.000006
           29              C       9.586448      13.083328      15.057722       0.039120      35.635935 0.41430526E+03  0.96566685E+04                                 9.644297                            6.889804      -0.094440       1.975171                    0.999410      27.584108      79.845588       0.611610       0.429660      -1.052302       0.007143       0.002927       0.082328       0.082689      -0.015404       0.007732       0.037057       0.028430      -0.045176      -0.051688       0.019626       0.032063             11.640885       5.654657       1.436188       1.203704       8.380875       1.072984      20.887123          -0.000071
           30              C       9.486429      13.144726      13.593237       0.691140      24.165691 0.23231115E+03  0.47587679E+04                                 7.911808                            5.556100      -0.270002       1.988592                    0.998931      21.711051      61.974863       0.600040       0.498312      -0.998426      -0.015780      -0.011380      -0.109960       0.111668      -0.064021      -0.028763      -0.014776       0.124373      -0.239998      -0.095286      -0.036034       0.131320              9.479106       4.638497       1.506330       0.988542      10.534431       1.985006      13.264391           0.000017
           31              C       4.091703      12.163311       9.681154       0.526645      23.607617 0.26603726E+03  0.56060717E+04                                 7.537374                            5.797639      -0.019833       2.043350                    0.999527      23.229608      66.038424       0.613478       0.473796      -1.016763       0.145504      -0.018620       0.094111       0.174284      -0.054934      -0.003098       0.128465      -0.141853      -0.043791      -0.121513      -0.056065       0.177577              8.307951       8.719496       0.993608      -0.394504       5.952154      -2.948758      10.252203           0.000601
           32              C       7.733325      19.703365       7.788987       0.551320      21.460742 0.26945348E+03  0.57567200E+04                                 7.326428                            6.000096      -0.445500       1.897304                    0.998469      24.296446      71.990897       0.572204       0.501030      -0.992115      -0.015986       0.032133      -0.064134       0.073493       0.036483      -0.009426      -0.017803       0.115479      -0.195317      -0.072021      -0.030016       0.102037              7.870505       5.501338      -1.331844      -0.173243       7.626694       1.254290      10.483482           0.000074
           33              C       7.901412      19.378720       9.209038       0.042455      31.937647 0.43424096E+03  0.10300882E+05                                 9.125839                            7.194886      -0.305934       1.903146                    0.999073      28.462460      84.715058       0.577583       0.447042      -1.035858      -0.003868      -0.021787       0.062588       0.066384       0.001798      -0.011935       0.025784       0.047398      -0.028185      -0.041606       0.008969       0.032637             10.329752       6.402050      -1.923384       1.457210       8.914456      -2.833262      15.672750           0.000629
           34              C       8.347327      18.282860       9.931098      -0.196586      31.206902 0.47166310E+03  0.11403165E+05                                 8.779518                            7.394580      -0.133005       1.930648                    0.997369      30.914466      92.385826       0.582755       0.434737      -1.044855       0.012748       0.007106      -0.001923       0.014720      -0.010385       0.000667       0.008706       0.018989      -0.045867      -0.020358      -0.001599       0.021957              9.332133       6.561628      -2.529269       0.274013      10.566166      -0.847805      10.868604           0.000726
           35              C       8.218137      18.727581      11.238211       0.053182      36.398953 0.41807997E+03  0.97734709E+04                                 9.861899                            6.940383      -0.130457       1.962637                    0.999361      27.708162      80.503345       0.606426       0.432055      -1.050120      -0.004962       0.052852      -0.065996       0.084696      -0.002113       0.002516      -0.018559       0.049409      -0.120938      -0.048226       0.003136       0.045090             12.579579       6.725883      -2.933947       2.676966      11.330393      -6.590499      19.682460           0.001509
           36              C       8.562645      18.078458      12.561987       0.664818      23.563674 0.24095314E+03  0.49781737E+04                                 7.777153                            5.628349      -0.244136       1.984764                    0.999095      22.237333      63.628060       0.601323       0.493016      -1.001679       0.022739      -0.047346       0.080675       0.096266       0.100331      -0.024927       0.028742       0.070261      -0.192895      -0.107434      -0.031088       0.138523              9.375253       7.064897      -3.641899       1.279138       9.442527      -3.585673      11.618336           0.000934
           37              C       2.464332       5.569280       9.153495       0.558919      21.273674 0.26512937E+03  0.56401084E+04                                 7.289941                            5.946555      -0.390754       1.919927                    0.998680      24.010763      70.935929       0.575668       0.500155      -0.992789      -0.008401      -0.001579      -0.082086       0.082530       0.037139      -0.002011       0.009125       0.167265      -0.076580      -0.080337      -0.023934       0.104271              7.824155       5.311334      -1.520353       0.425529       8.761476      -1.650843       9.399653           0.000340
           38              C       2.576159       5.228568      10.564289       0.051145      32.826577 0.42765825E+03  0.10108393E+05                                 9.312965                            7.158927      -0.350968       1.898454                    0.998363      28.082829      83.498142       0.576621       0.449397      -1.034260       0.002356      -0.014868       0.060662       0.062502       0.005082       0.003735      -0.015953       0.030741      -0.114527      -0.043900       0.008603       0.035297             10.578370       6.154503      -1.609164      -0.177252       8.208199      -0.390469      17.372409           0.000431
           39              C       9.241253       5.817501      11.786236      -0.170890      32.298720 0.46173215E+03  0.11104287E+05                                 9.001277                            7.305082      -0.098161       1.947525                    0.997346      30.454651      90.783689       0.587644       0.433402      -1.045616      -0.007299      -0.015993       0.003394       0.017905       0.006402       0.002980       0.021623       0.047891      -0.063306      -0.039258       0.003231       0.036026              9.801197       6.175219      -2.463752      -0.657140      11.305360       2.032719      11.923013           0.001012
           40              C       2.640755       4.858191      12.713805       0.037972      35.717842 0.41504660E+03  0.96788333E+04                                 9.658387                            6.894578      -0.091270       1.975225                    0.999496      27.626118      80.002526       0.611547       0.429487      -1.052347       0.007177      -0.003541      -0.083599       0.083981       0.014329      -0.008696       0.037350       0.027139      -0.041592      -0.051382       0.020777       0.030606             11.663718       5.661697      -1.439246      -1.206814       8.392587       1.076539      20.936869           0.001708
           41              C       9.486438       4.796793      14.178290       0.690857      24.204817 0.23264732E+03  0.47685446E+04                                 7.925012                            5.563183      -0.284160       1.983392                    0.998951      21.746692      62.145106       0.599016       0.498861      -0.997907      -0.015859       0.011579       0.111529       0.113245       0.062608       0.028555      -0.014064       0.122916      -0.243149      -0.095059      -0.035294       0.130352              9.496911       4.645464      -1.508278      -0.991508      10.546418       1.991779      13.298851           0.000304
           42              C       4.091714       5.778208      18.090372       0.528490      23.600750 0.26592972E+03  0.56037180E+04                                 7.538365                            5.798046      -0.021259       2.043153                    0.999459      23.226888      66.048619       0.613153       0.474054      -1.016538       0.146348       0.018315      -0.093612       0.174689       0.053881       0.003611       0.127933      -0.140589      -0.041702      -0.120128      -0.056324       0.176452              8.309640       8.720817      -0.993003       0.394469       5.950133      -2.948263      10.257971           0.000373
           43              C       6.158051      13.074188      17.046163       0.547932      21.535414 0.27043966E+03  0.57829233E+04                                 7.340471                            6.008651      -0.451068       1.894534                    0.998542      24.352207      72.182252       0.572156       0.500628      -0.992339       0.015382       0.032134      -0.063109       0.072471      -0.036150       0.009288      -0.018784       0.116247      -0.195080      -0.072712      -0.029449       0.102161              7.887493       5.510100       1.335433       0.174077       7.642308       1.258045      10.510071           0.000067
           44              C       5.989966      12.749543      18.466214       0.040733      32.038396 0.43558099E+03  0.10341026E+05                                 9.142843                            7.204000      -0.301317       1.903446                    0.999108      28.528253      84.955767       0.577433       0.446796      -1.035961       0.004438      -0.020631       0.062735       0.066189      -0.001103       0.011586       0.026435       0.046008      -0.026763      -0.041609       0.009642       0.031968             10.352311       6.410668       1.928162      -1.460757       8.933137      -2.842749      15.713130           0.000311
           45              C       2.071202       5.997512       0.673922      -0.199658      31.282897 0.47299214E+03  0.11442375E+05                                 8.789177                            7.401218      -0.133787       1.929784                    0.997393      30.965294      92.540768       0.582989       0.434294      -1.045210      -0.011351       0.007272      -0.001522       0.013567       0.010550      -0.001428       0.009094       0.017661      -0.045475      -0.020700      -0.000830       0.021530              9.343618       6.565262       2.532089      -0.276310      10.580029      -0.854527      10.885564           0.000708
           46              C       2.200392       6.442233       1.981036       0.055023      36.402746 0.41786951E+03  0.97686089E+04                                 9.868234                            6.942375      -0.128663       1.962939                    0.999418      27.706558      80.533586       0.605769       0.432521      -1.049699       0.006184       0.052379      -0.065220       0.083878       0.001821      -0.003384      -0.018834       0.046605      -0.122994      -0.048787       0.004696       0.044091             12.591085       6.729488       2.937831      -2.681893      11.342458      -6.602325      19.701308           0.001445
           47              C       1.855886       5.793110       3.304812       0.662916      23.586422 0.24116755E+03  0.49829876E+04                                 7.778559                            5.628330      -0.236172       1.987335                    0.999066      22.238556      63.603824       0.601816       0.492574      -1.002049      -0.022574      -0.048412       0.079707       0.095950      -0.099846       0.023742       0.028370       0.067958      -0.196186      -0.106170      -0.032036       0.138207              9.378411       7.066302       3.644019      -1.280683       9.446121      -3.588146      11.622809           0.000949
           48              C       7.954205      17.854628      18.410671       0.557021      21.311244 0.26556120E+03  0.56508957E+04                                 7.294289                            5.948080      -0.386356       1.920848                    0.998649      24.028342      70.969290       0.576147       0.499598      -0.993189       0.007781      -0.002650      -0.082013       0.082424      -0.037401       0.001523       0.009635       0.167432      -0.075872      -0.080756      -0.023582       0.104338              7.830144       5.312855       1.522834      -0.426604       8.770578      -1.654271       9.407000           0.000289
           49              C       4.369528      11.857745       1.307113       0.049849      32.875212 0.42820627E+03  0.10124465E+05                                 9.319085                            7.161180      -0.349268       1.898209                    0.998476      28.112377      83.595578       0.576819       0.449105      -1.034441      -0.003386      -0.014837       0.059706       0.061615      -0.004536      -0.004430      -0.015077       0.028669      -0.112938      -0.042899       0.008973       0.033926             10.586484       6.155327       1.610900       0.177867       8.216455      -0.389380      17.387670           0.000350
           50              C       4.650134      12.446678       2.529060      -0.171624      32.373151 0.46290866E+03  0.11140781E+05                                 9.020068                            7.319784      -0.106535       1.944550                    0.997404      30.496997      90.973158       0.586345       0.434043      -1.045126       0.006733      -0.015651       0.004054       0.017514      -0.006146      -0.002282       0.022068       0.045058      -0.059435      -0.038648       0.004775       0.033873              9.822432       6.183982       2.466411       0.659527      11.327302       2.041144      11.956012           0.001018
           51              C       4.304934      11.487368       3.456629       0.035971      35.755049 0.41550535E+03  0.96908498E+04                                 9.658078                            6.893882      -0.089982       1.975276                    0.999429      27.644748      80.025288       0.612264       0.428926      -1.052838      -0.007275      -0.002798      -0.082864       0.083229      -0.015399       0.007935       0.037071       0.027065      -0.042067      -0.051220       0.019495       0.031725             11.662499       5.659532       1.438951       1.208280       8.394301       1.080249      20.933664           0.001696
           52              C       4.404953      11.425970       4.921114       0.690150      24.210286 0.23270432E+03  0.47686934E+04                                 7.918254                            5.558636      -0.273654       1.986601                    0.998930      21.738662      62.059741       0.600272       0.497924      -0.998651       0.015718       0.011407       0.110481       0.112175      -0.063779      -0.028707      -0.014583       0.123701      -0.240943      -0.095250      -0.035821       0.131071              9.488469       4.641288       1.507312       0.990102      10.542067       1.988345      13.282051           0.000326
           53              C       9.799679      12.407385       8.833197       0.526629      23.608686 0.26605169E+03  0.56064114E+04                                 7.537511                            5.797743      -0.019977       2.043305                    0.999527      23.229380      66.036440       0.613485       0.473787      -1.016775      -0.145498       0.018398      -0.094183       0.174294      -0.054899      -0.003089       0.128504      -0.141730      -0.043818      -0.121534      -0.056027       0.177561              8.308056       8.720066       0.993744      -0.394711       5.952132      -2.948677      10.251968           0.000607
           54              C       6.158057       4.867331      10.725364       0.551389      21.459860 0.26943669E+03  0.57563760E+04                                 7.326635                            6.000191      -0.445871       1.897181                    0.998469      24.297599      71.998674       0.572149       0.501077      -0.992074       0.016000      -0.032128       0.064128       0.073489       0.036472      -0.009442      -0.017761       0.115484      -0.195543      -0.072050      -0.030021       0.102070              7.870812       5.501551      -1.331974      -0.173289       7.626737       1.254325      10.484150          -0.000244
           55              C       5.989970       5.191976       9.305313       0.042274      31.942065 0.43430235E+03  0.10302644E+05                                 9.126312                            7.195110      -0.305505       1.903232                    0.999074      28.465040      84.722405       0.577611       0.447007      -1.035885       0.003894       0.021783      -0.062605       0.066400       0.001760      -0.011941       0.025779       0.047334      -0.027946      -0.041567       0.008968       0.032599             10.330473       6.402403      -1.923730       1.457389       8.915106      -2.833748      15.673910          -0.000788
           56              C       5.544055       6.287836       8.583253      -0.196702      31.210926 0.47172874E+03  0.11405181E+05                                 8.780256                            7.395060      -0.133043       1.930600                    0.997370      30.917269      92.396794       0.582739       0.434733      -1.044855      -0.012730      -0.007080       0.001881       0.014687      -0.010422       0.000663       0.008664       0.018935      -0.045849      -0.020318      -0.001645       0.021963              9.333041       6.562257      -2.529795       0.274226      10.567176      -0.848357      10.869691          -0.000751
           57              C       5.673245       5.843115       7.276140       0.053396      36.391601 0.41798461E+03  0.97707079E+04                                 9.860951                            6.939887      -0.130508       1.962692                    0.999361      27.703937      80.489498       0.606408       0.432092      -1.050095       0.004987      -0.052807       0.065951       0.084634      -0.002056       0.002488      -0.018508       0.049543      -0.121006      -0.048217       0.003059       0.045159             12.578216       6.725590      -2.934001       2.676888      11.329377      -6.589576      19.679680          -0.001655
           58              C       5.328737       6.492238       5.952364       0.664691      23.566554 0.24098331E+03  0.49788433E+04                                 7.777475                            5.628530      -0.243745       1.984901                    0.999097      22.236533      63.621486       0.601354       0.492986      -1.001717      -0.022702       0.047136      -0.080681       0.096159       0.100289      -0.024823       0.028683       0.070484      -0.192876      -0.107323      -0.031193       0.138515              9.375643       7.065718      -3.642645       1.279499       9.442964      -3.585641      11.618246          -0.001004
           59              C      11.427050      19.001416       9.360856       0.559007      21.272297 0.26511056E+03  0.56396736E+04                                 7.289816                            5.946472      -0.391254       1.919755                    0.998679      24.011508      70.940597       0.575647       0.500176      -0.992767       0.008416       0.001561       0.082041       0.082486       0.037119      -0.002027       0.009189       0.167212      -0.076985      -0.080266      -0.024040       0.104307              7.823917       5.311236      -1.520299       0.425471       8.761598      -1.650601       9.398916          -0.000489
           60              C      11.315223      19.342128       7.950062       0.050995      32.828117 0.42768738E+03  0.10109145E+05                                 9.312781                            7.158838      -0.350519       1.898571                    0.998364      28.083638      83.497895       0.576671       0.449355      -1.034295      -0.002349       0.014870      -0.060659       0.062499       0.005033       0.003735      -0.015972       0.030591      -0.114422      -0.043873       0.008679       0.035193             10.577875       6.154200      -1.609066      -0.177337       8.208278      -0.390205      17.371149          -0.000581
           61              C       4.650129      18.753195       6.728115      -0.170962      32.300318 0.46176636E+03  0.11105247E+05                                 9.001407                            7.305265      -0.097902       1.947585                    0.997347      30.455365      90.784560       0.587651       0.433392      -1.045629       0.007300       0.015983      -0.003399       0.017897       0.006373       0.002972       0.021596       0.047759      -0.063216      -0.039192       0.003254       0.035939              9.801222       6.175058      -2.463499      -0.657093      11.305858       2.032825      11.922749          -0.001042
           62              C      11.250627      19.712505       5.800546       0.038016      35.713228 0.41499593E+03  0.96772669E+04                                 9.657376                            6.894056      -0.090878       1.975381                    0.999496      27.623433      79.990742       0.611590       0.429474      -1.052364      -0.007139       0.003548       0.083559       0.083939       0.014344      -0.008711       0.037334       0.027085      -0.041691      -0.051374       0.020765       0.030609             11.661960       5.660946      -1.438985      -1.206635       8.392230       1.076295      20.932703          -0.001844
           63              C       4.404944      19.773903       4.336061       0.690817      24.204094 0.23263785E+03  0.47682762E+04                                 7.924682                            5.562956      -0.283845       1.983499                    0.998951      21.746206      62.142135       0.599050       0.498841      -0.997922       0.015928      -0.011596      -0.111473       0.113200       0.062659       0.028524      -0.014041       0.122870      -0.243245      -0.095059      -0.035324       0.130383              9.496374       4.645099      -1.508014      -0.991273      10.547404       1.991571      13.296621          -0.000301
           64              C       9.799668      18.792488       0.423979       0.528487      23.601355 0.26593889E+03  0.56039392E+04                                 7.538438                            5.798114      -0.021308       2.043130                    0.999459      23.226942      66.048153       0.613157       0.474049      -1.016545      -0.146366      -0.018369       0.093569       0.174688       0.053902       0.003629       0.127934      -0.140514      -0.041748      -0.120134      -0.056307       0.176441              8.309662       8.721240      -0.993122       0.394550       5.950000      -2.948140      10.257745           0.000330
           65              C       9.668411       8.970759      13.885763       0.506997      22.688004 0.28343034E+03  0.60485977E+04                                 7.288607                            5.962721      -0.066647       2.025258                    0.999141      23.418143      66.303015       0.610132       0.470407      -1.021840       0.184922      -0.001188      -0.000596       0.184927      -0.000198       0.000128       0.114039      -0.144370      -0.199115      -0.123255      -0.038999       0.162254              7.683568       7.892085      -0.000004       0.000517       7.429296      -2.502793       7.729324           0.000109
           66              C       8.112574       8.970759      13.885763       0.591499      20.359937 0.25450470E+03  0.53171650E+04                                 6.965352                            5.788145      -0.144989       2.021962                    0.998902      22.494383      64.193367       0.593892       0.493644      -1.003886      -0.188919      -0.000590       0.000222       0.188920       0.000081      -0.000748       0.112035      -0.164449      -0.219704      -0.124767      -0.045601       0.170368              7.228321       7.786808      -0.000386      -0.000455       5.952337      -1.786693       7.945819           0.000187
           67              C       4.222971      15.599936       4.628588       0.507204      22.683093 0.28336818E+03  0.60471097E+04                                 7.288376                            5.962654      -0.067914       2.024930                    0.999135      23.416680      66.304079       0.610028       0.470500      -1.021761      -0.184776       0.000970       0.000426       0.184779      -0.000280       0.000108       0.114036      -0.144655      -0.198957      -0.123188      -0.039168       0.162355              7.683152       7.891118      -0.000073       0.000314       7.429903      -2.502437       7.728435           0.000011
           68              C       5.778808      15.599936       4.628588       0.591674      20.356815 0.25446374E+03  0.53160933E+04                                 6.964731                            5.787749      -0.145959       2.021684                    0.998898      22.492032      64.185283       0.593902       0.493656      -1.003880       0.188775       0.000502      -0.000299       0.188776       0.000231      -0.000688       0.112025      -0.164737      -0.219483      -0.124680      -0.045781       0.170461              7.227478       7.785868       0.000144       0.000089       5.952201      -1.786409       7.944363           0.000028
           69              N      11.055461      16.486844      17.716382      -0.162630      35.366777 0.52769674E+03  0.12998777E+05                                 9.379597                            7.710161      -0.454681       1.846595                    0.999009      30.125883      88.139825       0.588592       0.422448      -1.062265       0.032065       0.125446      -0.102045       0.164858      -0.007521      -0.014356       0.010818       0.019594       0.093897      -0.028654      -0.010057       0.038711             10.566891       7.232259       3.030723      -0.904479      12.399610      -2.512076      12.068803          -0.000766
           70              N      11.233270      16.885481      16.451852      -0.376560      43.195645 0.68956235E+03  0.18026629E+05                                10.379705                            8.604247      -0.106047       1.916788                    0.999064      33.318374      98.015622       0.581945       0.402609      -1.083128       0.044776       0.096762       0.263487       0.284242      -0.009722      -0.044914      -0.108366       0.044476      -0.198175      -0.151326       0.054504       0.096822             11.546477       7.450958       2.908235      -0.629626      12.314426      -3.530224      14.874048          -0.000152
           71              N      10.021943      13.939220      16.973957      -0.129289      34.316820 0.51072291E+03  0.12468810E+05                                 9.171722                            7.562833      -0.495255       1.847792                    0.998337      29.297312      85.123086       0.597381       0.419967      -1.064636      -0.024077      -0.058947      -0.152031       0.164826      -0.005119      -0.009829      -0.028597       0.015414       0.003475      -0.035061       0.008641       0.026420             10.161859       6.925414       2.421320       1.179952      10.078492       1.438208      13.481671          -0.000487
           72              N      10.069868      14.181662      15.668695      -0.378248      44.105196 0.69284233E+03  0.18121993E+05                                10.505115                            8.618730      -0.095219       1.921598                    0.999165      33.239667      97.600840       0.582440       0.402053      -1.084213      -0.072744      -0.215365       0.178645       0.289116      -0.046463       0.042591       0.083059       0.107774       0.136140      -0.140280       0.046454       0.093826             11.582910       7.133622       2.345681       1.380207      11.432360       0.657951      16.182750          -0.000120
           73              N       7.582603      20.369200      10.055144      -0.168760      35.558391 0.53068906E+03  0.13096735E+05                                 9.430192                            7.745282      -0.466378       1.841663                    0.999033      30.271178      88.774385       0.585487       0.423902      -1.060887       0.033329      -0.128946       0.102352       0.167970       0.009224       0.013685       0.011190       0.023142       0.097540      -0.031717      -0.008013       0.039729             10.629899       7.271767      -3.056836       0.913434      12.482803      -2.533579      12.135127           0.063294
           74              N       7.760414      19.970563      11.319674      -0.376977      43.258420 0.69045550E+03  0.18057335E+05                                10.390144                            8.609294      -0.105370       1.916243                    0.999046      33.360391      98.186129       0.581778       0.402560      -1.083070       0.045414      -0.097781      -0.265358       0.286423       0.009176       0.044530      -0.108250       0.043379      -0.195081      -0.150335       0.053335       0.097000             11.560655       7.458062      -2.914929       0.632549      12.333379      -3.534742      14.890523           0.005348
           75              N       3.076251       4.002299      10.797570      -0.135785      34.494327 0.51344432E+03  0.12557132E+05                                 9.218565                            7.594674      -0.504258       1.843476                    0.998309      29.432512      85.706773       0.594501       0.421266      -1.063373      -0.025284       0.062694       0.153697       0.167907       0.007233       0.010533      -0.031022       0.019345       0.001938      -0.039282       0.011754       0.027528             10.219653       6.959894      -2.439675      -1.190712      10.136904       1.456580      13.562161           0.062675
           76              N       3.124177       3.759857      12.102831      -0.380481      44.251623 0.69533919E+03  0.18206124E+05                                10.529880                            8.634544      -0.096247       1.920179                    0.999177      33.320652      97.932470       0.581798       0.402081      -1.084047      -0.072763       0.214924      -0.180690       0.290061       0.045641      -0.043180       0.083170       0.109378       0.138843      -0.140726       0.045678       0.095048             11.613397       7.149500      -2.354212      -1.384696      11.461352       0.663309      16.229338           0.004723
           77              N       2.835921       8.083852       0.797969      -0.172251      35.672564 0.53238636E+03  0.13148859E+05                                 9.445602                            7.753649      -0.464407       1.840971                    0.999009      30.341753      89.010341       0.585637       0.423464      -1.061182      -0.033071      -0.129891       0.102546       0.168763      -0.009229      -0.014075       0.011220       0.023327       0.098979      -0.032012      -0.008346       0.040358             10.650476       7.281426       3.066167      -0.915855      12.510392      -2.543187      12.159609           0.064307
           78              N       2.658112       7.685215       2.062499      -0.379281      43.330885 0.69153066E+03  0.18091685E+05                                10.397506                            8.612360      -0.101896       1.916733                    0.999102      33.399554      98.304042       0.582069       0.402220      -1.083347      -0.043790      -0.097144      -0.264244       0.284920      -0.009124      -0.044782      -0.108259       0.043510      -0.199414      -0.151127       0.053967       0.097160             11.571027       7.460623       2.918264      -0.632907      12.343345      -3.541467      14.909113           0.005419
           79              N       3.869439      10.631476       1.540394      -0.138315      34.609827 0.51524905E+03  0.12612091E+05                                 9.234872                            7.604758      -0.503633       1.842556                    0.998364      29.499207      85.932578       0.594499       0.420906      -1.063620       0.025274       0.062446       0.154451       0.168503      -0.006342      -0.010470      -0.030783       0.017426       0.003655      -0.038202       0.010163       0.028040             10.239218       6.968081       2.446421       1.195647      10.159046       1.462251      13.590527           0.063905
           80              N       3.821514      10.389034       2.845656      -0.380875      44.229627 0.69456904E+03  0.18178344E+05                                10.519014                            8.624060      -0.091158       1.921544                    0.999203      33.313415      97.845382       0.582811       0.401550      -1.084559       0.073239       0.215565      -0.179199       0.289732      -0.045974       0.042775       0.083496       0.106637       0.135786      -0.140040       0.045814       0.094225             11.601617       7.137983       2.351828       1.382717      11.454231       0.660940      16.212637           0.004836
           81              N       6.308779       4.201496       8.459207      -0.168933      35.564285 0.53079316E+03  0.13099819E+05                                 9.430701                            7.745626      -0.465912       1.841756                    0.999035      30.273657      88.780588       0.585527       0.423857      -1.060925      -0.033290       0.128956      -0.102346       0.167966       0.009164       0.013670       0.011174       0.023009       0.097643      -0.031644      -0.008085       0.039729             10.630548       7.272102      -3.057112       0.913333      12.483484      -2.533842      12.136059          -0.065737
           82              N       6.130968       4.600133       7.194677      -0.376774      43.244271 0.69016559E+03  0.18047758E+05                                10.387937                            8.607532      -0.105140       1.916427                    0.999044      33.352448      98.155548       0.581836       0.402564      -1.083073      -0.045326       0.097806       0.265244       0.286312       0.009174       0.044482      -0.108266       0.043479      -0.194790      -0.150300       0.053325       0.096975             11.558138       7.456781      -2.914309       0.631795      12.330364      -3.533446      14.887270          -0.005641
           83              N      10.815131      20.568397       7.716781      -0.135844      34.496387 0.51348289E+03  0.12558163E+05                                 9.218443                            7.594569      -0.503833       1.843594                    0.998312      29.432395      85.703416       0.594558       0.421222      -1.063412       0.025307      -0.062680      -0.153681       0.167890       0.007208       0.010522      -0.031028       0.019244       0.002023      -0.039248       0.011684       0.027564             10.219452       6.959577      -2.439517      -1.190747      10.136962       1.456285      13.561816          -0.065064
           84              N      10.767205      20.810839       6.411520      -0.380217      44.235332 0.69500979E+03  0.18195223E+05                                10.527419                            8.632564      -0.096235       1.920304                    0.999176      33.311621      97.897688       0.581862       0.402087      -1.084051       0.072807      -0.214807       0.180605       0.289933       0.045691      -0.043189       0.083082       0.109312       0.138807      -0.140670       0.045687       0.094983             11.610678       7.147568      -2.353201      -1.384457      11.459346       0.662400      16.225119          -0.004984
           85              O       7.317285      10.297693       1.673697      -0.553645      36.391472 0.67831880E+03  0.17443333E+05                                 8.930307                            8.305558      -0.304339       1.923747                    0.995198      29.940866      83.906080       0.624562       0.381360      -1.111546      -0.004122       0.029841      -0.021480       0.036999       0.039014       0.001536       0.042647      -0.074227      -0.257980      -0.096923      -0.008294       0.105217              9.133886       8.219685       2.076497       0.113394      11.615904       0.337220       7.566068          -0.000522
           86              O       7.980597      12.293828       2.356877      -0.514833      30.671197 0.48251558E+03  0.11303646E+05                                 7.722955                            6.798677       0.598222       2.237148                    0.998215      27.298041      71.114532       0.727830       0.359227      -1.137435      -0.000296      -0.028215      -0.023842       0.036940      -0.033427       0.027394       0.080934       0.097824      -0.188072      -0.132475       0.041831       0.090645              8.131900       6.862234       0.644453       1.073700       7.801860       3.933934       9.731607          -0.000083
           87              O      11.552075      18.175760      14.211616      -0.713167      41.773028 0.71497536E+03  0.18502408E+05                                 9.580965                            8.357112       0.187254       2.054115                    0.998145      31.051303      85.362929       0.646125       0.366313      -1.130500       0.010142       0.097183       0.003341       0.097768      -0.053704       0.055244       0.050829       0.048727      -0.079882      -0.110272       0.032224       0.078049             10.068867       8.921833       2.251081       2.684438       8.102587       0.059728      13.182182          -0.000055
           88              O       5.803118      19.791405      15.209539      -0.616602      40.445996 0.55728184E+03  0.13519263E+05                                 9.430546                            7.331025       0.426888       2.182494                    0.996152      28.177813      74.436228       0.698140       0.361648      -1.136756      -0.045163      -0.040273       0.078907       0.099438      -0.021932      -0.004780       0.028318       0.003386      -0.216742      -0.079302       0.017140       0.062162             11.249176      10.156559       5.911248      -3.117850      14.373202      -4.657774       9.217767          -0.000066
           89              O       6.190000       7.697692       0.914609      -0.538647      35.827013 0.66567970E+03  0.16993654E+05                                 8.793393                            8.178294      -0.117604       1.991564                    0.996059      29.286699      81.080178       0.636786       0.376783      -1.117816       0.007883      -0.028993      -0.008061       0.031108       0.055007       0.011189       0.041827      -0.063403      -0.174725      -0.072191      -0.031291       0.103482              9.015735       8.078139       1.880397       0.359163      10.540273       1.237718       8.428794          -0.000644
           90              O       5.620455       5.598774       0.501739      -0.557498      33.983075 0.55653154E+03  0.13562299E+05                                 8.383325                            7.396774       0.353570       2.132517                    0.997599      28.969183      77.928047       0.681768       0.368660      -1.125824       0.009210       0.085422       0.027800       0.090303      -0.026397      -0.007070      -0.057327       0.111871      -0.285888      -0.125203       0.015525       0.109677              8.770844       7.216552       1.839331      -0.839716      11.925414      -3.120646       7.170568          -0.000119
           91              O       9.790649      14.244382      13.050766      -0.687873      40.225253 0.61079700E+03  0.15170557E+05                                 9.279859                            7.633817       0.285247       2.099373                    0.998209      29.830741      79.898689       0.689261       0.357781      -1.139104      -0.059951      -0.068012      -0.056848       0.107011      -0.016838      -0.017805      -0.035435       0.002052      -0.228897      -0.090146       0.033730       0.056416             10.149107       5.840142       1.355305      -0.124821      15.166940      -2.699368       9.440240           0.000017
           92              O       9.082190      12.126222      12.971154      -0.686275      49.007084 0.64828981E+03  0.16357890E+05                                10.747311                            7.949836       0.245464       2.094104                    0.997112      29.884254      80.910254       0.664002       0.365577      -1.131978       0.056710       0.066308       0.119249       0.147761      -0.021204      -0.034122       0.012737       0.031672      -0.244848      -0.090095       0.014469       0.075626             13.276544       6.848689       2.301194       1.730028      17.816053       8.764293      15.164889          -0.000009
           93              O      10.219204       9.587735      12.939680      -0.584901      35.145239 0.54967000E+03  0.13282986E+05                                 8.447431                            7.265070       0.587004       2.221403                    0.998646      28.289417      74.479069       0.703888       0.360088      -1.138487       0.107842      -0.025412       0.127522       0.168931       0.011285      -0.032033      -0.001937      -0.161698      -0.012797      -0.091166       0.007190       0.083976              8.907144       7.178644       1.161694      -1.938311       9.864162      -2.744410       9.678626           0.000078
           94              O       7.586089       9.460126      12.874880      -0.639164      34.304910 0.55008483E+03  0.13308671E+05                                 8.271385                            7.243254       0.624134       2.223272                    0.999055      28.822214      76.172116       0.707835       0.357659      -1.139288      -0.101856      -0.070844       0.134146       0.182726       0.014116       0.003991       0.015882      -0.137781       0.025131      -0.074580       0.004208       0.070371              8.537457       7.755220      -0.599824       1.931460       8.129086      -1.825874       9.728063           0.000106
           95              O       3.945150      11.515027      10.729066      -0.592644      39.061553 0.56308839E+03  0.13724112E+05                                 9.190336                            7.418350       0.350812       2.144246                    0.998190      28.555022      76.125081       0.685692       0.366496      -1.130622       0.126306       0.068586      -0.000966       0.143729      -0.004469      -0.047262       0.014758      -0.133255       0.154273      -0.106485       0.033501       0.072984             10.207490       7.153104       0.754295      -1.825366       8.465456      -4.263468      15.003909           0.000237
           96              O       5.159257      12.663091       9.236810      -0.686344      40.543822 0.64268946E+03  0.16208859E+05                                 9.376723                            7.909680       0.316259       2.096518                    0.998122      30.658988      83.448213       0.665284       0.365046      -1.130473      -0.012504      -0.095500       0.136113       0.166743       0.022593      -0.062975       0.038163      -0.053555      -0.025483      -0.093395       0.033976       0.059419              9.942178      12.472668       2.402871      -2.494778       7.626079      -2.040644       9.727788           0.000179
           97              O       7.317276      20.902180       7.583478      -0.570722      37.035859 0.69350297E+03  0.17935993E+05                                 9.034951                            8.396942      -0.307028       1.918227                    0.995261      30.254383      85.077050       0.621160       0.381264      -1.111417      -0.005214      -0.028168       0.022136       0.036203      -0.038499      -0.000677       0.042527      -0.072258      -0.277961      -0.103035      -0.003916       0.106951              9.244632       8.316591      -2.108194      -0.119757      11.758394       0.354869       7.658910           0.068402
           98              O       7.980592      18.906045       6.900299      -0.530920      31.351085 0.49603910E+03  0.11704056E+05                                 7.840111                            6.896562       0.581232       2.226016                    0.998210      27.615577      72.260973       0.721946       0.359568      -1.136872      -0.000387       0.031155       0.022012       0.038149       0.036053      -0.027437       0.084567       0.105478      -0.189005      -0.137903       0.042502       0.095401              8.258686       6.967414      -0.656846      -1.093167       7.921422       4.007071       9.887223           0.015156
           99              O       8.079224      18.680284      13.559911      -0.717670      42.052481 0.72081699E+03  0.18693337E+05                                 9.623683                            8.391142       0.177470       2.048808                    0.998173      31.171779      85.811957       0.644757       0.366310      -1.130396       0.010077      -0.094787      -0.005669       0.095490       0.054354      -0.056218       0.051359       0.051239      -0.082896      -0.111967       0.031920       0.080047             10.115664       8.959605      -2.264193      -2.695792       8.140997       0.054475      13.246390          -0.000201
          100              O       9.275970      17.064639      12.561987      -0.619281      40.678119 0.56089155E+03  0.13629943E+05                                 9.466900                            7.355158       0.430658       2.181898                    0.996159      28.259970      74.736889       0.696874       0.361690      -1.136629      -0.046252       0.041713      -0.082826       0.103631       0.021650       0.005202       0.028895       0.004269      -0.214924      -0.079049       0.017206       0.061843             11.298241      10.197834      -5.941686       3.136645      14.436989      -4.686990       9.259900           0.000237
          101              O       2.717157       4.587656       8.342567      -0.552404      36.297889 0.67648996E+03  0.17341124E+05                                 8.868375                            8.241874      -0.117658       1.987918                    0.996197      29.515504      81.910589       0.634554       0.376549      -1.117872       0.008092       0.028514       0.009000       0.030976      -0.054385      -0.013685       0.046264      -0.060743      -0.183830      -0.077136      -0.028970       0.106106              9.096599       8.147066      -1.907538      -0.361339      10.647038       1.244940       8.495694           0.063470
          102              O       9.093307       6.686574       8.755437      -0.572161      34.754877 0.57264568E+03  0.14059300E+05                                 8.515443                            7.508608       0.330142       2.119516                    0.997618      29.311622      79.223850       0.675716       0.369202      -1.125061       0.009091      -0.088036      -0.030524       0.093620       0.027907       0.006745      -0.062216       0.120956      -0.288136      -0.130742       0.015862       0.114880              8.911973       7.329116      -1.874397       0.855546      12.123619      -3.180193       7.283184           0.012142
          103              O       6.317791      22.611662      14.720760      -0.690668      40.414319 0.61425411E+03  0.15279088E+05                                 9.309246                            7.655928       0.280989       2.096822                    0.998201      29.903001      80.170964       0.688142       0.357832      -1.138980      -0.059913       0.068565       0.054458       0.106097       0.016605       0.017654      -0.034171       0.001128      -0.231818      -0.090206       0.033661       0.056545             10.180988       5.856020      -1.361253       0.124283      15.212155      -2.705049       9.474791          -0.000403
          104              O       9.082198       5.815297      14.800372      -0.688387      49.224929 0.65136415E+03  0.16456216E+05                                10.780112                            7.969731       0.241162       2.091640                    0.997134      29.943885      81.143850       0.662987       0.365675      -1.131812       0.057220      -0.066669      -0.121118       0.149628       0.020746       0.034832       0.012557       0.031039      -0.245048      -0.090463       0.015088       0.075375             13.322354       6.867073      -2.309219      -1.737937      17.870162       8.803375      15.229826           0.000004
          105              O      10.219206       8.353784      14.831847      -0.585078      35.149331 0.54973750E+03  0.13284960E+05                                 8.447465                            7.264938       0.589582       2.221899                    0.998748      28.295692      74.495362       0.703982       0.360031      -1.138537       0.107674       0.023293      -0.128332       0.169131      -0.011779       0.031797      -0.001867      -0.161527      -0.013758      -0.090893       0.006772       0.084121              8.907179       7.178110      -1.160823       1.938948       9.863074      -2.744288       9.680352           0.000051
          106              O       7.586091       8.481393      14.896647      -0.639777      34.242729 0.54878380E+03  0.13268238E+05                                 8.257439                            7.231145       0.617109       2.221086                    0.999114      28.811898      76.098588       0.709006       0.357309      -1.139661      -0.101760       0.067903      -0.134634       0.181913      -0.014386      -0.003352       0.016534      -0.136895       0.025217      -0.074179       0.003881       0.070297              8.523001       7.741451       0.597628      -1.928994       8.113366      -1.823081       9.714185           0.000099
          107              O       3.945158       6.426492      17.042460      -0.592758      39.095506 0.56364314E+03  0.13741578E+05                                 9.197638                            7.423456       0.347757       2.143294                    0.998190      28.560220      76.160045       0.685227       0.366640      -1.130465       0.126434      -0.069246      -0.000644       0.144156       0.004517       0.046847       0.015205      -0.132952       0.155507      -0.106274       0.032893       0.073381             10.216848       7.158931      -0.754142       1.828241       8.466989      -4.265313      15.024626           0.000071
          108              O       5.159246      18.536782       0.020366      -0.687476      40.578993 0.64335954E+03  0.16230305E+05                                 9.383109                            7.914522       0.309041       2.094488                    0.998122      30.668214      83.490368       0.664976       0.365113      -1.130400      -0.010902       0.094812      -0.135924       0.166083      -0.022039       0.062891       0.038357      -0.054140      -0.023593      -0.093175       0.033166       0.060009              9.949361      12.481567      -2.403227       2.497325       7.626837      -2.041654       9.739679           0.000183
          109              O       6.574097      14.273003      16.840654      -0.572257      37.060614 0.69370573E+03  0.17941828E+05                                 9.035187                            8.394375      -0.302235       1.919348                    0.995364      30.276512      85.129519       0.621702       0.380919      -1.111713       0.005232      -0.029028       0.023177       0.037512       0.038741       0.000368       0.041556      -0.073818      -0.281051      -0.103546      -0.004186       0.107731              9.246186       8.313495       2.110930       0.119741      11.762730       0.353666       7.662331           0.069874
          110              O       5.910785      12.276868      16.157474      -0.530729      31.364185 0.49602776E+03  0.11703880E+05                                 7.842716                            6.896438       0.582646       2.226324                    0.998271      27.619990      72.275999       0.721950       0.359563      -1.136860       0.001826       0.031502       0.022583       0.038803      -0.035845       0.028587       0.085188       0.105882      -0.186201      -0.138499       0.043472       0.095027              8.263056       6.966243       0.657963       1.094490       7.926382       4.011685       9.896543           0.015720
          111              O       2.339307       6.394936       4.302735      -0.713987      41.859721 0.71659638E+03  0.18555723E+05                                 9.594897                            8.366942       0.182967       2.052186                    0.998157      31.084505      85.493373       0.645673       0.366345      -1.130423      -0.009870      -0.096875      -0.004221       0.097468      -0.053380       0.055342       0.050854       0.048302      -0.080924      -0.110204       0.032329       0.077875             10.084829       8.933318       2.255906       2.688212       8.115613       0.058044      13.205557          -0.000192
          112              O       8.088264       4.779291       3.304812      -0.618545      40.601174 0.55949636E+03  0.13587290E+05                                 9.455827                            7.346347       0.424577       2.180848                    0.996169      28.227038      74.620634       0.697258       0.361724      -1.136627       0.046129       0.040517      -0.079070       0.100108      -0.021937      -0.005124       0.028621       0.003169      -0.216175      -0.079264       0.017018       0.062246             11.285408      10.185976       5.934920      -3.134518      14.421055      -4.681461       9.249194           0.000226
          113              O       7.701382      16.873004      17.599742      -0.555748      36.397198 0.67858924E+03  0.17408122E+05                                 8.881396                            8.251582      -0.113716       1.988272                    0.996196      29.571717      82.093161       0.634545       0.376269      -1.118099      -0.009804       0.027690       0.008406       0.030553       0.053369       0.013580       0.046065      -0.060182      -0.183181      -0.076826      -0.028142       0.104969              9.111206       8.157018       1.912722       0.361018      10.665494       1.243773       8.511107           0.064679
          114              O       8.270927      18.971922      18.012612      -0.571155      34.686312 0.57090840E+03  0.14005074E+05                                 8.501799                            7.494637       0.335894       2.121626                    0.997663      29.287877      79.109807       0.676739       0.368949      -1.125329      -0.010187      -0.088746      -0.030986       0.094550      -0.026702      -0.007232      -0.062599       0.117996      -0.291666      -0.131480       0.017901       0.113579              8.899079       7.313872       1.872930      -0.854974      12.109771      -3.176554       7.273594           0.012473
          115              O       4.100733      10.326314       5.463585      -0.688872      40.275843 0.61155338E+03  0.15193841E+05                                 9.285547                            7.636863       0.279833       2.096982                    0.998214      29.857738      79.979359       0.689360       0.357624      -1.139244       0.059884       0.068163       0.055851       0.106544      -0.016774      -0.017581      -0.035075       0.001722      -0.229696      -0.090091       0.033609       0.056483             10.155986       5.842453       1.356838      -0.124568      15.178741      -2.700843       9.446763          -0.000325
          116              O       4.809192      12.444474       5.543197      -0.687750      49.140075 0.65005497E+03  0.16414151E+05                                10.766499                            7.960876       0.243112       2.092655                    0.997121      29.923988      81.055944       0.663491       0.365597      -1.131923      -0.057279      -0.066664      -0.120045       0.148781      -0.021256      -0.034567       0.012404       0.031078      -0.244743      -0.090220       0.014634       0.075586             13.304267       6.858864       2.306156       1.735139      17.852039       8.788270      15.201897           0.000094
          117              O       3.672178      14.982961       5.574671      -0.584882      35.154993 0.54987934E+03  0.13289492E+05                                 8.449527                            7.266888       0.585754       2.220982                    0.998642      28.292027      74.493341       0.703727       0.360131      -1.138437      -0.107569       0.025107      -0.127515       0.168705       0.011210      -0.032096      -0.001914      -0.161951      -0.012680      -0.091323       0.007256       0.084067              8.909224       7.179876       1.161499      -1.938958       9.867752      -2.744872       9.680043           0.000028
          118              O       6.305293      15.110570       5.639471      -0.639196      34.304138 0.55008304E+03  0.13308609E+05                                 8.271218                            7.243211       0.623440       2.223038                    0.999055      28.822341      76.172250       0.707842       0.357656      -1.139291       0.101549       0.070748      -0.133918       0.182350       0.014227       0.004060       0.015903      -0.137932       0.025776      -0.074786       0.004397       0.070389              8.537048       7.755412      -0.599069       1.931913       8.129216      -1.825714       9.726516           0.000036
          119              O       9.946232      13.055669       7.785285      -0.592322      39.057379 0.56303313E+03  0.13722581E+05                                 9.190262                            7.418483       0.349455       2.143888                    0.998185      28.551912      76.119040       0.685609       0.366545      -1.130571      -0.126060      -0.068819       0.000693       0.143623      -0.004408      -0.047330       0.014794      -0.133174       0.154485      -0.106512       0.033446       0.073066             10.207176       7.153155       0.754008      -1.825615       8.465060      -4.262777      15.003312           0.000171
          120              O       8.732125      11.907605       9.277541      -0.686421      40.521809 0.64225355E+03  0.16194705E+05                                 9.372150                            7.905961       0.318434       2.097215                    0.998133      30.654531      83.420996       0.665588       0.364951      -1.130576       0.012470       0.095323      -0.136530       0.166980       0.022632      -0.062800       0.038220      -0.053581      -0.025824      -0.093301       0.033951       0.059351              9.937229      12.467238       2.401864      -2.493869       7.622609      -2.039444       9.721839           0.000328
          121              O       6.574106       3.668516      10.930873      -0.570941      37.049043 0.69381883E+03  0.17946332E+05                                 9.037168                            8.398894      -0.307228       1.918066                    0.995264      30.260783      85.102164       0.621079       0.381267      -1.111406       0.005223       0.028234      -0.022289       0.036349      -0.038489      -0.000681       0.042588      -0.072230      -0.278294      -0.103164      -0.003843       0.107006              9.246911       8.318734      -2.108992      -0.119901      11.761196       0.355343       7.660803          -0.071038
          122              O       5.910790       5.664651      11.614052      -0.531066      31.360206 0.49621483E+03  0.11709313E+05                                 7.841824                            6.897943       0.580932       2.225875                    0.998209      27.618923      72.274647       0.721845       0.359584      -1.136852       0.000378      -0.031103      -0.022102       0.038158       0.036039      -0.027438       0.084592       0.105475      -0.189127      -0.137938       0.042526       0.095412              8.260619       6.968938      -0.657172      -1.093576       7.922897       4.008179       9.890022          -0.015688
          123              O       5.812158       5.890412       4.954440      -0.717852      42.009938 0.71993657E+03  0.18663803E+05                                 9.614350                            8.383674       0.180696       2.049754                    0.998208      31.164808      85.762381       0.645349       0.366105      -1.130614      -0.010065       0.094715       0.005959       0.095435       0.054305      -0.056161       0.051240       0.051461      -0.083311      -0.111851       0.031716       0.080135             10.104948       8.952816      -2.262315      -2.693618       8.132797       0.057243      13.229230           0.000097
          124              O       4.615412       7.506057       5.952364      -0.618810      40.665481 0.56062142E+03  0.13621779E+05                                 9.465380                            7.353656       0.428996       2.181517                    0.996152      28.252261      74.712844       0.696905       0.361716      -1.136605       0.045776      -0.041546       0.082349       0.102970       0.021536       0.005374       0.028668       0.004263      -0.215132      -0.079002       0.017253       0.061749             11.296847      10.196663      -5.941172       3.137498      14.434614      -4.687041       9.259265          -0.000269
          125              O      11.174225      19.983040      10.171784      -0.552704      36.314716 0.67689623E+03  0.17354321E+05                                 8.871255                            8.244449      -0.118083       1.987645                    0.996202      29.523933      81.943304       0.634436       0.376558      -1.117854      -0.008113      -0.028411      -0.009177       0.030939      -0.054361      -0.013732       0.046357      -0.060676      -0.184194      -0.077291      -0.028882       0.106173              9.099554       8.149889      -1.908397      -0.361408      10.651048       1.245403       8.497724          -0.065851
          126              O       4.798075      17.884122       9.758914      -0.572495      34.765806 0.57288036E+03  0.14066526E+05                                 8.517049                            7.509998       0.329956       2.119339                    0.997622      29.318157      79.246060       0.675672       0.369187      -1.125070      -0.009062       0.088026       0.030224       0.093511       0.027880       0.006707      -0.062051       0.120888      -0.288488      -0.130665       0.015769       0.114896              8.913628       7.330440      -1.874761       0.855659      12.126538      -3.180509       7.283908          -0.012498
          127              O       7.573591       1.959034       3.793591      -0.690544      40.418250 0.61428379E+03  0.15280049E+05                                 9.310095                            7.656246       0.279953       2.096493                    0.998199      29.902590      80.171092       0.688108       0.357844      -1.138968       0.060095      -0.068337      -0.054326       0.105984       0.016661       0.017554      -0.034176       0.001065      -0.232211      -0.090291       0.033608       0.056683             10.182506       5.856241      -1.360325       0.123970      15.217118      -2.705681       9.474160           0.000362
          128              O       4.809184      18.755399       3.713979      -0.688515      49.232942 0.65146463E+03  0.16459384E+05                                10.781186                            7.970277       0.241296       2.091642                    0.997136      29.946111      81.151349       0.662973       0.365668      -1.131818      -0.057202       0.066703       0.121173       0.149680       0.020774       0.034805       0.012553       0.031070      -0.245122      -0.090472       0.015069       0.075403             13.323845       6.867252      -2.309008      -1.737555      17.874702       8.804747      15.229580          -0.000045
          129              O       3.672176      16.216912       3.682504      -0.585244      35.163406 0.55003636E+03  0.13294249E+05                                 8.450406                            7.267478       0.588789       2.221619                    0.998740      28.300613      74.518870       0.703763       0.360087      -1.138471      -0.107478      -0.023421       0.128204       0.168927      -0.011854       0.031859      -0.001794      -0.161740      -0.013797      -0.091033       0.006795       0.084238              8.910114       7.179862      -1.161412       1.938839       9.867779      -2.745545       9.682701           0.000061
          130              O       6.305291      16.089303       3.617704      -0.639999      34.239990 0.54874756E+03  0.13267076E+05                                 8.256593                            7.230556       0.617607       2.221185                    0.999120      28.813727      76.101341       0.709090       0.357274      -1.139694       0.101508      -0.067835       0.134586       0.181711      -0.014290      -0.003470       0.016599      -0.137024       0.025113      -0.074210       0.003820       0.070390              8.521833       7.740783       0.598548      -1.927920       8.112790      -1.823295       9.711928           0.000079
          131              O       9.946224      18.144204       1.471891      -0.592637      39.090592 0.56357172E+03  0.13739469E+05                                 9.197123                            7.423217       0.347998       2.143443                    0.998188      28.557828      76.153882       0.685203       0.366662      -1.130442      -0.126369       0.069143       0.000609       0.144050       0.004517       0.046879       0.015227      -0.133030       0.155461      -0.106322       0.032915       0.073407             10.215993       7.158731      -0.754291       1.828144       8.466368      -4.264851      15.022881           0.000144
          132              O       5.259284       0.377743      -0.020366      -0.687638      40.572700 0.64324520E+03  0.16226494E+05                                 9.381273                            7.913070       0.308497       2.094208                    0.998126      30.670572      83.490957       0.665140       0.365044      -1.130467       0.010872      -0.095052       0.135890       0.166190      -0.021918       0.062860       0.038253      -0.054076      -0.023400      -0.093030       0.033070       0.059961              9.947328      12.480056      -2.402951       2.496898       7.624818      -2.040716       9.737111           0.000093

******************************************************
Auxiliary information for the entire system
The total spin magnetic moment of the unit cell is   0.990344
The total net atomic charge of the unit cell is   -0.000003
Accuracy of reproducing the electrostatic potential in the unit cell:
  The inner radius (bohr) =    5.0000
  The outer radius (bohr) =   12.0000
  Valid grid points have density less than (e/(bohr^3)) =    0.0001
  The number of valid grid points were=        36760
  The rms potential error without charges in kcal/mol is=     10.97668
  The rms potential error with partial charges in kcal/mol is=      1.91439
  The RRMSE value at monopole order=      0.17440
  The rms potential error with partial charges and cloud penetration in kcal/mol is=      1.91284
  The RRMSE value at monopole order with cloud penetration is=      0.17426
  The rms potential error with partial charges and atomic dipoles in kcal/mol is=      1.48911
  The RRMSE value at dipole order=      0.13566
  The rms potential error with partial charges, atomic dipoles and cloud penetration in kcal/mol is=      1.48579
  The RRMSE value at dipole order with cloud penetration=      0.13536

******************************************************
The electron densities and ab initio electrostatic potential were computed in VASP using the PBE functional and
projector augmented wave method. See the main text of the journal article for a description of computational details.
The atomic charges, dipoles, and quadrupoles were computed with the DDEC6 method as described in
(a) T. A. Manz and N. Gabaldon Limas, RSC Adv. 6 (2016) 47771-47801 DOI: 10.1039/c6ra04656h
(b) N. Gabaldon Limas and T. A. Manz, RSC Adv. 8 (2018) 2678-2707 DOI: 10.1039/c7ra11829e.
For each atom in the material, the electron cloud parameters were fit to the spherically averaged atom-in-material
electron density using radial positions for which this density was between 10^-4 and 10^-2 electrons per cubic bohr.
The polarizabilities, dispersion coefficients, and quantum Drude oscillator (QDO) parameters were fit using the MCLF method.
The magnetic structure of the system was optimized in VASP from the default ferromagnetic initial guess using spin polarization.
The atomic spin moments (ASMs) were computed on this optimized magnetic structure using the DDEC6 partition as inputs
to the method of T. A. Manz and D. S. Sholl, J. Chem. Theory Comput. 7 (2011) 4146-4164 DOI: 10.1021/ct200539n.
The RMSE and RRMSE were computed using a uniform grid with Ewald summation.
