# Supplementary material for: A collection of forcefield precursors for metal–organic frameworks
Source: RSC Adv. 2019 Nov 13;9(63):36492–507. doi: 10.1039/c9ra07327b (PMC9075174; doi:10.1039/c9ra07327b)
Supplement: RA-009-C9RA07327B-s4493 [file RA-009-C9RA07327B-s4493.xyz]

  115
jmolscript: load "" {1 1 1} spacegroup "x,y,z" unitcell [{      6.657900     0.000000     0.000000 }, {      0.000000    15.258200     0.000000 }, {      0.000000    -7.629100    13.213989 }]
Cu     3.406182     7.379857    11.420983     0.211645
Cu     1.441369     7.978436     6.202250     0.225881
Cu     3.406182    13.830032     1.112354     0.211647
Cu     1.441369     9.011188     3.203335     0.225865
Cu     3.406182     1.677410     0.680653     0.211644
Cu     1.441369     5.897676     3.808404     0.225856
Cu     5.706486     0.000000     0.000000     0.210308
Cu     5.813012     7.629100     4.404751     0.212790
H      0.651808     7.640544    10.236877     0.112590
H      0.636495     7.100403     8.762196     0.092809
H      2.230396     9.281563     9.643569     0.043242
H      4.107924     8.191365     8.912836     0.096469
H      4.279032     7.770238     7.403798     0.109791
H      2.399507     6.263491     7.735469     0.093807
H      3.705121     5.827107     8.501881     0.108333
H      0.759666    -4.527108     8.525666     0.162145
H      6.502771    -5.449466     9.401753     0.161127
H     -0.012650     9.537138     7.863645     0.152584
H      1.601225     5.441074    11.194891     0.106443
H      0.779640     5.337318     9.876135     0.107659
H      2.886200     3.976287     9.241864     0.094705
H      1.355548     3.352227    11.461814     0.154940
H      2.296310     2.312380    10.667653     0.138548
H      3.593934     9.962842     6.433891     0.121363
H      2.191115    10.583088     6.786705     0.118250
H      3.900864    -4.750641     9.039690     0.093068
H      3.472761    -2.515314     7.422298     0.150998
H      4.159190    -2.497767     8.879801     0.158057
H      0.651808    12.674224     1.478645     0.112590
H      0.636495    11.667183     2.683761     0.092809
H      2.230396    11.339894     0.354135     0.043242
H      4.107924    11.252160     1.663641     0.096468
H      4.279032    10.155858     2.782866     0.109796
H      2.399507    11.196467     3.921912     0.093807
H      3.705121    12.078391     3.916626     0.108335
H      0.759666     2.017897    12.871747     0.162146
H      6.502771    10.866890     0.018500     0.161128
H     -0.012650     9.670647     1.022763     0.152585
H      1.601225    -0.654577     2.904435     0.106443
H      0.779640    -1.744775     3.653668     0.107660
H      2.886200    -1.613555     5.149492     0.094704
H      1.355548     0.621009     4.579969     0.154939
H      2.296310     0.453169     5.877582     0.138553
H      3.593934     8.219592     1.368969     0.121367
H      2.191115     8.215015     0.655414     0.118250
H      3.900864     2.574821    12.808320     0.093068
H      3.472761     0.056455    11.681166     0.151003
H      4.159190     1.309916    10.937219     0.158067
H      0.651808     2.572533     1.498466     0.112589
H      0.636495     4.119714     1.768032     0.092809
H      2.230396     2.265843     3.216285     0.043242
H      4.107924     3.443776     2.637512     0.096468
H      4.279032     4.961204     3.027325     0.109795
H      2.399507     5.427342     1.556608     0.093807
H      3.705121     4.981802     0.795482     0.108334
H      0.759666     2.509211     5.030566     0.162146
H      6.502771     2.211676     3.793736     0.161127
H     -0.012650     3.679515     4.327581     0.152585
H      1.601225    -4.786497    12.328652     0.106443
H      0.779640    -3.592543    12.898175     0.107660
H      2.886200    -2.362732    12.036623     0.094705
H      1.355548    -3.973235    10.386195     0.154942
H      2.296310    -2.765549     9.882742     0.138560
H      3.593934     4.704866     5.411128     0.121365
H      2.191115     4.089198     5.771870     0.118251
H      3.900864     2.175819     4.579969     0.093068
H      3.472761     2.458859     7.324514     0.151005
H      4.159190     1.187851     6.610959     0.158073
C      1.191098     7.516189     9.440074    -0.176134
C      1.685114     8.874932     8.936621     0.123981
C      3.645200     7.845766     8.134532    -0.121019
C      3.022021     6.513726     8.435811    -0.118050
C      0.446079     9.833147     8.653841    -0.520670
C      1.681786     5.371649    10.231592    -0.127673
C      2.295644     4.109033     9.947491    -0.014813
C      1.950099     3.169128    10.769401    -0.376132
C      2.956108    10.110846     7.150089    -0.136769
C      3.605253    -4.315019     8.271957    -0.007711
C      3.762379    -2.967720     8.182102    -0.368159
C      1.191098    12.046349     1.984741    -0.176134
C      1.685114    10.930974     1.059762     0.123981
C      3.645200    10.750928     2.352090    -0.121022
C      3.022021    11.677863     3.355032    -0.118051
C      0.446079    10.206973     0.371313    -0.520672
C      1.681786    -1.454106     3.446208    -0.127672
C      2.295644    -1.068837     4.681716    -0.014814
C      1.950099     0.112911     5.084743    -0.376134
C      2.956108     8.765836     0.882694    -0.136771
C      3.605253     1.692134    12.814927    -0.007711
C      3.762379     0.940668    11.693059    -0.368162
C      1.191098     3.324762     1.789174    -0.176134
C      1.685114     3.081393     3.217606     0.123981
C      3.645200     4.290606     2.727367    -0.121017
C      3.022021     4.695711     1.423147    -0.118050
C      0.446079     2.847180     4.188835    -0.520670
C      1.681786    -3.917543    12.750178    -0.127672
C      2.295644    -3.040196    11.798771    -0.014812
C      1.950099    -3.282039    10.573834    -0.376136
C      2.956108     4.010618     5.181205    -0.136772
C      3.605253     2.622885     5.341094    -0.007710
C      3.762379     2.027052     6.552817    -0.368164
Br     4.747349     5.486467    12.385075    -0.345482
Br     6.582865     6.022946     6.092574    -0.374155
Br     4.747349     0.353456     2.270031    -0.345481
Br     6.582865     9.893951     4.951678    -0.374151
Br     4.747349    -5.839923    11.772871    -0.345480
Br     6.582865     6.970404     2.169737    -0.374145
Br     1.475391     0.000000     0.000000    -0.355431
Br     3.261039     7.629100     4.404751    -0.368736
N      2.306962     6.664019     9.740031    -0.056557
N      2.504036     8.744474     7.753969    -0.094770
N      2.306962    12.732205     2.572764    -0.056557
N      2.504036     9.971997     1.764068    -0.094763
N      2.306962     3.491076     0.901194    -0.056557
N      2.504036     4.170829     3.695953    -0.094763

The following XYZ coordinates are in angstroms. Other properties are in atomic units.
The sperically averaged electron density of each atom fit to a function of the form exp(a - br)
eigen_1, eigen_2 and eigen_3 are the three eigenvalues of traceless quadrupole moment tensor
  atom number  atomic symbol              X              Y              Z     net charge C6 coefficient C8 coefficient C10 coefficient fluctuating dipole atomic polarizability isotropic forcefield polarizability              a              b squared Pearson coefficient          <r^3>          <r^4>         wp_QDO          m_QDO          q_QDO       dipole_x       dipole_y       dipole_z         dipole            Qxy            Qxz            Qyz     Q(x^2-y^2)  Q(3z^2 - R^2)        eigen_1        eigen_2        eigen_3 static polarizability      alpha(xx)      alpha(xy)      alpha(xz)      alpha(yy)      alpha(yz)      alpha(zz) atomic spin moment
            1             Cu       3.406182       7.379857      11.420983       0.211645      94.578539 0.24391299E+04  0.83602695E+05                                19.419324                           18.271016       0.578288       1.934878                    0.999338      58.641629     170.559148       0.348176       0.513241      -1.066206      -0.003284      -0.006226       0.051443       0.051922      -0.010431      -0.039318      -0.010241      -0.006950      -0.215229      -0.086274       0.036100       0.050174             20.768471      20.235624       1.589188       6.775411      14.964514       1.273913      27.105274           0.000082
            2             Cu       1.441369       7.978436       6.202250       0.225881      85.792837 0.20211670E+04  0.66460103E+05                                19.102595                           17.381092       0.467448       1.911311                    0.999027      57.926854     168.002298       0.332326       0.560510      -1.037276      -0.023631       0.007763      -0.053885       0.059349      -0.009315      -0.030447      -0.010843      -0.006301      -0.150803      -0.063347       0.026494       0.036853             21.316285      18.735384       2.143185       6.276843      14.749639       3.578736      30.463831           0.000068
            3             Cu       3.406182      13.830032       1.112354       0.211647      94.578363 0.24391244E+04  0.83602454E+05                                19.419292                           18.270989       0.578289       1.934879                    0.999338      58.641533     170.558780       0.348177       0.513241      -1.066206      -0.003282       0.047663      -0.020330       0.051922      -0.028837       0.028694       0.053221       0.067499       0.008116      -0.086273       0.036098       0.050175             20.768432      20.235592       5.073080      -4.763987      22.966762      -5.894041      19.102943           0.000083
            4             Cu       1.441369       9.011188       3.203335       0.225865      85.797921 0.20213208E+04  0.66466143E+05                                19.103031                           17.381519       0.467359       1.911296                    0.999026      57.926269     167.999508       0.332330       0.560495      -1.037287      -0.023650      -0.050543       0.020201       0.059347      -0.021689       0.023251       0.039446       0.043256      -0.002315      -0.063336       0.026507       0.036829             21.316742      18.735059       4.364489      -4.994639      23.436804      -8.594262      21.778363           0.000068
            5             Cu       3.406182       1.677410       0.680653       0.211644      94.578568 0.24391318E+04  0.83602791E+05                                19.419349                           18.271042       0.578286       1.934877                    0.999338      58.641683     170.559422       0.348175       0.513243      -1.066206      -0.003284      -0.041439      -0.031113       0.051923       0.039266       0.010625      -0.042986       0.085235       0.061320      -0.086275       0.036099       0.050176             20.768490      20.235668      -6.662288      -2.011432      25.173315       4.620120      16.896486           0.000082
            6             Cu       1.441369       5.897676       3.808404       0.225856      85.796217 0.20212752E+04  0.66464494E+05                                19.103030                           17.381517       0.467407       1.911305                    0.999028      57.927135     168.003710       0.332323       0.560507      -1.037278      -0.023655       0.042764       0.033672       0.059347       0.030985       0.007136      -0.028594       0.062054       0.054124      -0.063336       0.026490       0.036846             21.316743      18.735189      -6.507695      -1.282365      29.635519       5.015497      15.579522           0.000068
            7             Cu       5.706486       0.000000       0.000000       0.210308     104.928878 0.25058776E+04  0.87070058E+05                                21.644390                           19.140781       0.349983       1.846097                    0.999965      61.481012     184.139266       0.321519       0.548265      -1.041553       0.036176      -0.000001       0.000001       0.036176      -0.000001       0.000000      -0.000003      -0.039732       0.039728      -0.026487       0.013243       0.013245             24.485155      39.289514       0.000001      -0.000002      17.082963      -0.000002      17.082990          -0.000009
            8             Cu       5.813012       7.629100       4.404751       0.212790      95.735885 0.23485446E+04  0.80473729E+05                                20.853647                           18.936751       0.343077       1.843779                    0.999935      61.570498     184.490432       0.312182       0.572590      -1.027973      -0.071171      -0.000005       0.000060       0.071171      -0.000000       0.000014      -0.000020      -0.055206       0.055341      -0.036826       0.018374       0.018452             23.120736      33.767331       0.000046       0.000129      17.797554      -0.000241      17.797324           0.000020
            9              H       0.651808       7.640544      10.236877       0.112590       0.998246 0.76803611E+01  0.76115440E+02                                 1.767793                            1.710082      -1.431490       2.197212                    0.991266       3.988548      11.962227       0.432844       1.427853      -0.676366      -0.016466       0.003678       0.025427       0.030516      -0.004507      -0.001182      -0.002330      -0.003427       0.001768      -0.005943       0.001008       0.004934              1.791715       1.748112      -0.103974      -0.423112       1.561247       0.053701       2.065787          -0.000047
           10              H       0.636495       7.100403       8.762196       0.092809       1.069526 0.87602663E+01  0.89255692E+02                                 1.809076                            1.791029      -1.278091       2.243605                    0.994689       4.123804      12.329300       0.437792       1.373154      -0.686561      -0.016303      -0.011107      -0.018586       0.027104      -0.006146       0.004768       0.004284       0.003389      -0.032431      -0.013926       0.002073       0.011854              1.820284       1.856886       0.111706       0.333673       1.675015       0.145438       1.928951          -0.000039
           11              H       2.230396       9.281563       9.643569       0.043242       1.112394 0.92038566E+01  0.94924304E+02                                 1.841802                            1.821521      -1.399528       2.171614                    0.991441       4.440254      13.349052       0.439308       1.351854      -0.689367       0.019799       0.019357       0.029832       0.040702       0.003301      -0.004233       0.006715       0.007199       0.010907      -0.010921       0.002754       0.008167              1.863413       1.771424       0.173166       0.231260       1.841017       0.278390       1.977799          -0.000018
           12              H       4.107924       8.191365       8.912836       0.096469       1.008987 0.79884535E+01  0.79750648E+02                                 1.759542                            1.725843      -1.260606       2.259103                    0.993517       4.062515      12.128925       0.438797       1.398206      -0.681632       0.017104       0.009585       0.020717       0.028524      -0.002844       0.006475       0.002004       0.000486      -0.028611      -0.012496       0.003968       0.008528              1.778347       1.821081       0.154521       0.296784       1.598813       0.190100       1.915148          -0.000039
           13              H       4.279032       7.770238       7.403798       0.109791       0.976280 0.72605132E+01  0.70872037E+02                                 1.735934                            1.657920      -1.244952       2.280874                    0.993010       3.907007      11.587291       0.441985       1.419682      -0.678086       0.021028      -0.004058      -0.023769       0.031994      -0.001682      -0.002696      -0.002522      -0.002043      -0.000764      -0.004764       0.001659       0.003105              1.781381       1.939085      -0.033379      -0.493540       1.451116       0.054201       1.953944          -0.000041
           14              H       2.399507       6.263491       7.735469       0.093807       1.036740 0.82765828E+01  0.83462517E+02                                 1.796445                            1.759239      -1.387063       2.197269                    0.991957       4.167369      12.553888       0.433148       1.402264      -0.680320      -0.019001      -0.008849      -0.018892       0.028218       0.007914      -0.006126       0.004146       0.003948      -0.000254      -0.012267       0.003237       0.009030              1.824149       1.749856       0.085730       0.357760       1.622638       0.192399       2.099954          -0.000013
           15              H       3.705121       5.827107       8.501881       0.108333       1.066195 0.81922074E+01  0.80983187E+02                                 1.737104                            1.684418      -0.835335       2.477663                    0.997924       3.532416       9.955325       0.477070       1.298764      -0.705622       0.025026      -0.020234       0.002638       0.032291      -0.004734      -0.001317      -0.001555       0.000944      -0.002603      -0.005267       0.000075       0.005192              1.746134       1.848836      -0.354230      -0.002194       1.928436      -0.083869       1.461130          -0.000065
           16              H       0.759666      -4.527108       8.525666       0.162145       1.011145 0.78760418E+01  0.77817830E+02                                 1.743698                            1.703658      -1.105387       2.376900                    0.996543       3.500715      10.168561       0.448587       1.381936      -0.688307       0.007971       0.015763      -0.001847       0.017760       0.002819      -0.001654      -0.001359      -0.012316      -0.016450      -0.006402      -0.003299       0.009702              1.745867       1.648128       0.287305      -0.001946       2.069651       0.008805       1.519823          -0.000053
           17              H       6.502771      -5.449466       9.401753       0.161127       0.856927 0.61924287E+01  0.58049945E+02                                 1.596886                            1.536363      -1.083935       2.380388                    0.996608       3.526497      10.227037       0.457096       1.429413      -0.677381      -0.008346      -0.003737       0.013112       0.015986      -0.001063      -0.001265      -0.000177      -0.000346       0.003474      -0.002041       0.000201       0.001840              1.621569       1.817473       0.000530      -0.372467       1.309986       0.023277       1.737247          -0.000051
           18              H      -0.012650       9.537138       7.863645       0.152584       0.930004 0.70115016E+01  0.68115267E+02                                 1.706072                            1.648195      -1.350630       2.243291                    0.993986       3.852243      11.545586       0.433946       1.452905      -0.671519      -0.008313      -0.005260      -0.011418       0.015071       0.003329       0.004673      -0.001925       0.006241      -0.002353      -0.006812      -0.000061       0.006873              1.733475       1.792162       0.112694       0.367264       1.430253       0.207993       1.978010          -0.000038
           19              H       1.601225       5.441074      11.194891       0.106443       1.030346 0.80229557E+01  0.80551373E+02                                 1.814307                            1.751732      -1.500441       2.156204                    0.990829       4.159784      12.643337       0.425339       1.434274      -0.674195       0.001006      -0.005805       0.033034       0.033556       0.002195      -0.002715      -0.005537      -0.014317       0.027014      -0.012174      -0.000528       0.012702              1.846210       1.417654      -0.001432      -0.017944       1.662283      -0.104948       2.458694          -0.000028
           20              H       0.779640       5.337318       9.876135       0.107659       1.100675 0.89586488E+01  0.90737358E+02                                 1.787674                            1.769576      -0.924395       2.432090                    0.996621       3.666750      10.526434       0.461355       1.310772      -0.702641      -0.026891      -0.005060      -0.010699       0.029380       0.004109       0.002672      -0.005035       0.006360      -0.017319      -0.009997       0.001912       0.008085              1.786124       2.087388      -0.046787       0.296768       1.663866      -0.140338       1.607119          -0.000073
           21              H       2.886200       3.976287       9.241864       0.094705       1.048252 0.75890494E+01  0.73322523E+02                                 1.683244                            1.593580      -0.745374       2.508734                    0.999734       3.474420       9.561703       0.505202       1.254849      -0.714410       0.024158      -0.006348      -0.024041       0.034668      -0.009820      -0.012960      -0.002067      -0.008973       0.006677      -0.019031       0.004945       0.014085              1.718405       1.565449      -0.042230      -0.471260       1.515717       0.012142       2.074047          -0.000051
           22              H       1.355548       3.352227      11.461814       0.154940       0.861706 0.61020189E+01  0.57025113E+02                                 1.605331                            1.527234      -1.183234       2.345404                    0.995865       3.504766      10.167251       0.457241       1.433404      -0.676522      -0.015619       0.010602       0.016583       0.025127      -0.004870      -0.006164       0.002950      -0.006243      -0.003578      -0.008339      -0.001221       0.009560              1.642706       1.522644      -0.003936      -0.440622       1.387717      -0.145979       2.017758          -0.000037
           23              H       2.296310       2.312380      10.667653       0.138548       1.054169 0.74882431E+01  0.72050259E+02                                 1.681830                            1.575330      -1.121559       2.347686                    0.997897       3.409966       9.340860       0.512220       1.242780      -0.716703       0.015229      -0.017873      -0.004669       0.023940      -0.005087      -0.014082       0.003984      -0.005384      -0.015114      -0.016899       0.001227       0.015672              1.723120       1.435792      -0.380913       0.032002       2.261195      -0.116404       1.472374          -0.000067
           24              H       3.593934       9.962842       6.433891       0.121363       0.978434 0.74032187E+01  0.72483670E+02                                 1.728216                            1.666228      -1.202122       2.305377                    0.993862       3.826472      11.297303       0.444843       1.406305      -0.680948       0.023878      -0.000886      -0.024398       0.034150      -0.003357      -0.009621      -0.005944      -0.007303       0.006417      -0.013871       0.003529       0.010342              1.761471       1.779117      -0.076577      -0.420956       1.457095       0.029364       2.048202          -0.000047
           25              H       2.191115      10.583088       6.786705       0.118250       1.076759 0.86073142E+01  0.87123630E+02                                 1.815003                            1.776636      -1.232674       2.291646                    0.993837       3.842695      11.370709       0.440025       1.375183      -0.687791      -0.024182       0.021116      -0.009252       0.033411      -0.001779       0.001021      -0.008548      -0.002675      -0.030638      -0.013822       0.003170       0.010653              1.828610       1.992528      -0.240923       0.229650       1.676204      -0.227338       1.817099          -0.000036
           26              H       3.900864      -4.750641       9.039690       0.093068       0.948563 0.72707777E+01  0.70758721E+02                                 1.668922                            1.634605      -1.193107       2.296108                    0.994622       3.899417      11.421101       0.456700       1.378086      -0.685449       0.012285      -0.013432       0.033278       0.037931       0.000491       0.010125       0.001138      -0.015154       0.010818      -0.014916       0.005371       0.009545              1.678789       1.551190      -0.076753       0.160439       1.681182      -0.243099       1.803995          -0.000040
           27              H       3.472761      -2.515314       7.422298       0.150998       0.901018 0.61233479E+01  0.56074399E+02                                 1.529361                            1.435779      -0.886947       2.477372                    0.999621       3.134649       8.400155       0.529801       1.262460      -0.713289      -0.008797       0.007021      -0.018604       0.021744       0.004433       0.009259       0.001389      -0.018089       0.018805      -0.016597       0.004834       0.011763              1.575958       1.233766      -0.099516       0.193131       1.590388      -0.442111       1.903720          -0.000071
           28              H       4.159190      -2.497767       8.879801       0.158057       0.964494 0.67353331E+01  0.62436789E+02                                 1.538808                            1.461220      -0.886841       2.484311                    0.999681       2.987410       7.755213       0.555803       1.188786      -0.732539       0.008056       0.008800       0.023413       0.026278       0.000021       0.007692      -0.000923      -0.012799       0.025004      -0.013308       0.002156       0.011153              1.560497       1.405106       0.197301       0.189415       1.567546       0.302411       1.708839          -0.000106
           29              H       0.651808      12.674224       1.478645       0.112590       0.998243 0.76803305E+01  0.76115063E+02                                 1.767789                            1.710079      -1.431485       2.197214                    0.991266       3.988539      11.962195       0.432844       1.427854      -0.676366      -0.016466       0.020181      -0.015899       0.030516       0.001230       0.004494       0.001524      -0.004822      -0.002419      -0.005942       0.001008       0.004934              1.791712       1.748107      -0.314436       0.301599       1.893141      -0.245321       1.733886          -0.000047
           30              H       0.636495      11.667183       2.683761       0.092809       1.069519 0.87601865E+01  0.89254653E+02                                 1.809067                            1.791020      -1.278074       2.243612                    0.994689       4.123786      12.329220       0.437794       1.373152      -0.686561      -0.016304      -0.010542       0.018912       0.027104       0.007202       0.002939       0.004146       0.017990       0.011372      -0.013927       0.002073       0.011854              1.820275       1.856875       0.233114      -0.263574       1.739505      -0.182675       1.864444          -0.000040
           31              H       2.230396      11.339894       0.354135       0.043242       1.112391 0.92038290E+01  0.94923954E+02                                 1.841799                            1.821519      -1.399527       2.171614                    0.991441       4.440247      13.349029       0.439308       1.351855      -0.689367       0.019799       0.016157      -0.031680       0.040702      -0.005316      -0.000743      -0.007278       0.006225       0.007984      -0.010921       0.002754       0.008167              1.863411       1.771421       0.113695      -0.265597       1.702508      -0.198422       2.116303          -0.000018
           32              H       4.107924      11.252160       1.663641       0.096468       1.008984 0.79884369E+01  0.79750448E+02                                 1.759539                            1.725842      -1.260600       2.259104                    0.993517       4.062513      12.128920       0.438797       1.398207      -0.681631       0.017104       0.013150      -0.018659       0.028524       0.007030      -0.000774       0.005087       0.012768       0.008236      -0.012496       0.003968       0.008528              1.778344       1.821084       0.179759      -0.282208       1.671427      -0.232019       1.842522          -0.000039
           33              H       4.279032      10.155858       2.782866       0.109796       0.976206 0.72598234E+01  0.70863458E+02                                 1.735839                            1.657837      -1.244802       2.280954                    0.993010       3.906772      11.586356       0.441999       1.419674      -0.678088       0.021028      -0.018557       0.015400       0.031995      -0.001494       0.002805       0.001867      -0.003176      -0.004163      -0.004765       0.001659       0.003105              1.781279       1.938966      -0.410687       0.275649       1.781190      -0.244804       1.623680          -0.000041
           34              H       2.399507      11.196467       3.921912       0.093807       1.036728 0.82764455E+01  0.83460759E+02                                 1.796430                            1.759223      -1.387035       2.197282                    0.991957       4.167331      12.553732       0.433150       1.402263      -0.680320      -0.019000      -0.011936       0.017110       0.028218      -0.009262      -0.003791      -0.002872       0.006153       0.006363      -0.012267       0.003237       0.009030              1.824134       1.749841       0.266961      -0.253122       1.813985      -0.302881       1.908575          -0.000014
           35              H       3.705121      12.078391       3.916626       0.108335       1.066187 0.81921218E+01  0.80982143E+02                                 1.737096                            1.684410      -0.835325       2.477669                    0.997924       3.532407       9.955293       0.477071       1.298765      -0.705622       0.025026       0.012402       0.016204       0.032291       0.001226       0.004757       0.001136       0.000221      -0.004777      -0.005266       0.000075       0.005191              1.746126       1.848827       0.175213       0.307869       1.650580       0.244281       1.738971          -0.000065
           36              H       0.759666       2.017897      12.871747       0.162146       1.011150 0.78760936E+01  0.77818431E+02                                 1.743699                            1.703659      -1.105391       2.376898                    0.996543       3.500722      10.168570       0.448589       1.381929      -0.688308       0.007971      -0.009481      -0.012727       0.017760      -0.002842      -0.001615       0.006908      -0.002706       0.012380      -0.006402      -0.003300       0.009702              1.745869       1.648129      -0.145338      -0.247840       1.649658       0.233680       1.939821          -0.000053
           37              H       6.502771      10.866890       0.018500       0.161128       0.856928 0.61924337E+01  0.58050014E+02                                 1.596888                            1.536364      -1.083940       2.380386                    0.996608       3.526502      10.227059       0.457096       1.429414      -0.677381      -0.008346       0.013224      -0.003319       0.015986      -0.000564       0.001553      -0.000589      -0.001672      -0.000505      -0.002041       0.000201       0.001840              1.621570       1.817475      -0.322831       0.185774       1.610275      -0.196648       1.436961          -0.000051
           38              H      -0.012650       9.670647       1.022763       0.152585       0.929997 0.70114489E+01  0.68114676E+02                                 1.706071                            1.648194      -1.350622       2.243294                    0.993986       3.852222      11.545543       0.433943       1.452916      -0.671517      -0.008313      -0.007258       0.010264       0.015071       0.002383      -0.005220       0.000120       0.003115      -0.011728      -0.006812      -0.000061       0.006874              1.733474       1.792159       0.261712      -0.281226       1.660945      -0.341182       1.747319          -0.000038
           39              H       1.601225      -0.654577       2.904435       0.106443       1.030338 0.80228841E+01  0.80550536E+02                                 1.814305                            1.751730      -1.500439       2.156205                    0.990829       4.159773      12.643326       0.425337       1.434283      -0.674193       0.001006       0.031511      -0.011490       0.033556      -0.003449      -0.000543       0.000020      -0.023874      -0.001655      -0.012174      -0.000528       0.012702              1.846208       1.417653      -0.014824       0.010212       2.350474      -0.292381       1.770497          -0.000028
           40              H       0.779640      -1.744775       3.653668       0.107660       1.100661 0.89585172E+01  0.90735760E+02                                 1.787667                            1.769569      -0.924384       2.432097                    0.996621       3.666732      10.526393       0.461354       1.310780      -0.702639      -0.026891      -0.006736       0.009731       0.029380       0.000260      -0.004893       0.004890       0.006109      -0.018075      -0.009997       0.001913       0.008084              1.786117       2.087378       0.280400      -0.107864       1.742834       0.094740       1.528138          -0.000073
           41              H       2.886200      -1.613555       5.149492       0.094704       1.048258 0.75891097E+01  0.73323355E+02                                 1.683260                            1.593594      -0.745380       2.508731                    0.999734       3.474440       9.561819       0.505194       1.254862      -0.714407       0.024158      -0.017646       0.017518       0.034668      -0.006313       0.014984       0.001531      -0.009905       0.003891      -0.019031       0.004946       0.014085              1.718422       1.565464      -0.387014       0.272207       1.923970      -0.247840       1.665833          -0.000051
           42              H       1.355548       0.621009       4.579969       0.154939       0.861708 0.61020370E+01  0.57025349E+02                                 1.605337                            1.527238      -1.183230       2.345405                    0.995865       3.504778      10.167306       0.457239       1.433408      -0.676521      -0.015619       0.009060      -0.017473       0.025127      -0.002903       0.007299       0.000651      -0.000005       0.015136      -0.008340      -0.001221       0.009560              1.642712       1.522649      -0.379624       0.223721       1.986677      -0.199827       1.418809          -0.000037
           43              H       2.296310       0.453169       5.877582       0.138553       1.054163 0.74881880E+01  0.72049601E+02                                 1.681823                            1.575323      -1.121551       2.347690                    0.997897       3.409958       9.340832       0.512221       1.242779      -0.716703       0.015229       0.004893       0.017812       0.023940      -0.009652       0.011447       0.002446       0.005753       0.018297      -0.016899       0.001227       0.015672              1.723113       1.435787       0.218170       0.313878       1.770380       0.399769       1.963171          -0.000067
           44              H       3.593934       8.219592       1.368969       0.121367       0.978364 0.74025198E+01  0.72474738E+02                                 1.728105                            1.666128      -1.201933       2.305470                    0.993865       3.826210      11.296174       0.444867       1.406269      -0.680956       0.023879      -0.020686       0.012967       0.034151      -0.006654       0.007719       0.003163      -0.012118      -0.008023      -0.013872       0.003530       0.010342              1.761355       1.779002      -0.326234       0.276767       1.874869      -0.270608       1.630194          -0.000047
           45              H       2.191115       8.215015       0.655414       0.118250       1.076773 0.86074519E+01  0.87125299E+02                                 1.815012                            1.776644      -1.232680       2.291641                    0.993837       3.842704      11.370723       0.440026       1.375174      -0.687793      -0.024182      -0.018571      -0.013662       0.033411       0.001774       0.001031       0.011487       0.002416      -0.015368      -0.013823       0.003170       0.010653              1.828619       1.992531       0.319347       0.093816       1.978774       0.052658       1.514553          -0.000036
           46              H       3.900864       2.574821      12.808320       0.093068       0.948564 0.72707831E+01  0.70758814E+02                                 1.668925                            1.634608      -1.193114       2.296104                    0.994622       3.899423      11.421136       0.456698       1.378090      -0.685449       0.012285       0.035536      -0.005007       0.037931       0.008523      -0.005487       0.000370      -0.012543       0.018653      -0.014916       0.005371       0.009545              1.678792       1.551194       0.177321      -0.013750       1.983825       0.068370       1.501357          -0.000040
           47              H       3.472761       0.056455      11.681166       0.151003       0.901005 0.61232350E+01  0.56073028E+02                                 1.529337                            1.435759      -0.886940       2.477377                    0.999621       3.134613       8.399995       0.529809       1.262448      -0.713292      -0.008797      -0.019622       0.003222       0.021744       0.005802      -0.008469      -0.000849      -0.017154       0.021605      -0.016596       0.004833       0.011763              1.575933       1.233749       0.217008      -0.010382       2.208226       0.085377       1.285824          -0.000071
           48              H       4.159190       1.309916      10.937219       0.158067       0.964478 0.67352008E+01  0.62435258E+02                                 1.538790                            1.461205      -0.886828       2.484318                    0.999682       2.987382       7.755122       0.555807       1.188784      -0.732539       0.008056       0.015876      -0.019327       0.026278       0.006650      -0.003864      -0.002181      -0.018175       0.008874      -0.013308       0.002156       0.011152              1.560479       1.405092       0.065385      -0.265569       1.411605      -0.212382       1.864739          -0.000107
           49              H       0.651808       2.572533       1.498466       0.112589       0.998246 0.76803646E+01  0.76115493E+02                                 1.767794                            1.710083      -1.431491       2.197211                    0.991266       3.988551      11.962242       0.432843       1.427855      -0.676366      -0.016466      -0.023860      -0.009528       0.030516       0.003278      -0.003313       0.000806      -0.000787       0.009687      -0.005943       0.001008       0.004935              1.791716       1.748112       0.418412       0.121511       1.986159       0.191622       1.640878          -0.000047
           50              H       0.636495       4.119714       1.768032       0.092809       1.069531 0.87603223E+01  0.89256462E+02                                 1.809086                            1.791039      -1.278100       2.243600                    0.994689       4.123817      12.329378       0.437789       1.373160      -0.686560      -0.016303       0.021649      -0.000326       0.027104      -0.001056      -0.007707      -0.008430       0.010569      -0.010889      -0.013927       0.002073       0.011854              1.820295       1.856896      -0.344824      -0.070097       1.991432       0.037239       1.612556          -0.000040
           51              H       2.230396       2.265843       3.216285       0.043242       1.112393 0.92038427E+01  0.94924133E+02                                 1.841801                            1.821520      -1.399527       2.171614                    0.991441       4.440252      13.349048       0.439308       1.351855      -0.689367       0.019798      -0.035514       0.001848       0.040702       0.002015       0.004976       0.000562      -0.005407      -0.026909      -0.010922       0.002754       0.008167              1.863412       1.771423      -0.286861       0.034336       2.184694      -0.079967       1.634119          -0.000018
           52              H       4.107924       3.443776       2.637512       0.096468       1.008992 0.79885095E+01  0.79751341E+02                                 1.759547                            1.725848      -1.260608       2.259100                    0.993517       4.062526      12.128965       0.438797       1.398204      -0.681632       0.017104      -0.022734      -0.002058       0.028524      -0.004186      -0.005701      -0.007091       0.009298      -0.002175      -0.012496       0.003968       0.008528              1.778352       1.821089      -0.334286      -0.014573       2.000698       0.041926       1.513269          -0.000039
           53              H       4.279032       4.961204       3.027325       0.109795       0.976230 0.72600432E+01  0.70866194E+02                                 1.735870                            1.657864      -1.244842       2.280933                    0.993010       3.906841      11.586638       0.441994       1.419678      -0.678088       0.021028       0.022615       0.008370       0.031995       0.003176      -0.000108       0.000655       0.001192       0.008942      -0.004764       0.001659       0.003105              1.781313       1.939006       0.444080       0.217851       1.875099       0.190618       1.529834          -0.000041
           54              H       2.399507       5.427342       1.556608       0.093807       1.036741 0.82765851E+01  0.83462514E+02                                 1.796443                            1.759237      -1.387053       2.197273                    0.991957       4.167360      12.553843       0.433149       1.402260      -0.680321      -0.019000       0.020785       0.001782       0.028217       0.001349       0.009917      -0.001273      -0.001028      -0.015179      -0.012267       0.003236       0.009031              1.824147       1.749854      -0.352694      -0.104635       2.147244       0.110483       1.575343          -0.000014
           55              H       3.705121       4.981802       0.795482       0.108334       1.066204 0.81922863E+01  0.80984155E+02                                 1.737112                            1.684425      -0.835342       2.477659                    0.997924       3.532427       9.955365       0.477069       1.298762      -0.705622       0.025026       0.007832      -0.018843       0.032290       0.003508      -0.003441       0.000418       0.002912       0.003305      -0.005267       0.000075       0.005192              1.746143       1.848845       0.179017      -0.305678       1.505331      -0.160417       1.884251          -0.000065
           56              H       0.759666       2.509211       5.030566       0.162146       1.011146 0.78760508E+01  0.77817903E+02                                 1.743695                            1.703655      -1.105388       2.376899                    0.996544       3.500713      10.168538       0.448589       1.381930      -0.688308       0.007971      -0.006281       0.014575       0.017760       0.000022       0.003268      -0.005548      -0.000352       0.019443      -0.006402      -0.003299       0.009702              1.745864       1.648125      -0.141966       0.249785       1.664903      -0.242483       1.924566          -0.000053
           57              H       6.502771       2.211676       3.793736       0.161127       0.856929 0.61924462E+01  0.58050159E+02                                 1.596889                            1.536365      -1.083939       2.380386                    0.996608       3.526504      10.227067       0.457095       1.429414      -0.677381      -0.008346      -0.009487      -0.009792       0.015986       0.001627      -0.000288       0.000766      -0.001366       0.000414      -0.002041       0.000201       0.001840              1.621572       1.817477       0.322301       0.186693       1.650593       0.173371       1.396646          -0.000051
           58              H      -0.012650       3.679515       4.327581       0.152585       0.929999 0.70114532E+01  0.68114667E+02                                 1.706065                            1.648189      -1.350617       2.243296                    0.993987       3.852220      11.545499       0.433946       1.452905      -0.671519      -0.008313       0.012518       0.001153       0.015071      -0.005712       0.000546       0.001805       0.006449      -0.001726      -0.006812      -0.000061       0.006873              1.733468       1.792153      -0.374404      -0.086036       2.021190       0.133189       1.387061          -0.000038
           59              H       1.601225      -4.786497      12.328652       0.106443       1.030346 0.80229528E+01  0.80551329E+02                                 1.814306                            1.751731      -1.500437       2.156206                    0.990829       4.159781      12.643323       0.425340       1.434273      -0.674195       0.001006      -0.025706      -0.021545       0.033556       0.001254       0.003258       0.005517      -0.014284       0.027116      -0.012174      -0.000528       0.012702              1.846210       1.417654       0.016256       0.007732       2.168702       0.397330       1.952273          -0.000028
           60              H       0.779640      -3.592543      12.898175       0.107660       1.100677 0.89586706E+01  0.90737622E+02                                 1.787675                            1.769577      -0.924399       2.432089                    0.996621       3.666751      10.526435       0.461355       1.310770      -0.702641      -0.026891       0.011795       0.000967       0.029380      -0.004368       0.002223       0.000145       0.014830       0.008094      -0.009997       0.001912       0.008085              1.786125       2.087389      -0.233615      -0.188902       1.499771       0.045596       1.771217          -0.000073
           61              H       2.886200      -2.362732      12.036623       0.094705       1.048253 0.75890543E+01  0.73322588E+02                                 1.683245                            1.593581      -0.745378       2.508732                    0.999734       3.474420       9.561707       0.505201       1.254850      -0.714409       0.024158       0.023994       0.006523       0.034668       0.016133      -0.002025       0.000537      -0.006322       0.014632      -0.019031       0.004945       0.014085              1.718407       1.565451       0.429240       0.199058       1.944983       0.235693       1.644786          -0.000051
           62              H       1.355548      -3.973235      10.386195       0.154942       0.861692 0.61018984E+01  0.57023766E+02                                 1.605322                            1.527226      -1.183223       2.345410                    0.995865       3.504740      10.167191       0.457238       1.433417      -0.676520      -0.015619      -0.019662       0.000890       0.025127       0.007772      -0.001136      -0.003601      -0.005114      -0.000196      -0.008339      -0.001221       0.009560              1.642696       1.522634       0.383553       0.216900       1.733813       0.345802       1.671641          -0.000037
           63              H       2.296310      -2.765549       9.882742       0.138560       1.054148 0.74880622E+01  0.72048073E+02                                 1.681806                            1.575309      -1.121537       2.347698                    0.997897       3.409926       9.340717       0.512224       1.242777      -0.716703       0.015229       0.012979      -0.013143       0.023940       0.014739       0.002635      -0.006430      -0.001147      -0.002404      -0.016899       0.001227       0.015672              1.723094       1.435773       0.162738      -0.345873       1.568748      -0.283359       2.164761          -0.000067
           64              H       3.593934       4.704866       5.411128       0.121365       0.978417 0.74030519E+01  0.72481560E+02                                 1.728191                            1.666205      -1.202071       2.305403                    0.993861       3.826414      11.297060       0.444848       1.406299      -0.680949       0.023878       0.021572       0.011432       0.034150       0.010010       0.001903       0.002780      -0.001824       0.022855      -0.013872       0.003529       0.010343              1.761446       1.779092       0.402839       0.144158       1.925828       0.241273       1.579419          -0.000047
           65              H       2.191115       4.089198       5.771870       0.118251       1.076760 0.86073223E+01  0.87123694E+02                                 1.815001                            1.776634      -1.232670       2.291648                    0.993837       3.842687      11.370668       0.440026       1.375179      -0.687792      -0.024183      -0.002546       0.022913       0.033411       0.000005      -0.002052      -0.002939       0.017220       0.029045      -0.013822       0.003170       0.010652              1.828609       1.992525      -0.078423      -0.323470       1.584995       0.174681       1.908306          -0.000036
           66              H       3.900864       2.175819       4.579969       0.093068       0.948566 0.72708044E+01  0.70759037E+02                                 1.668924                            1.634607      -1.193110       2.296106                    0.994622       3.899425      11.421125       0.456700       1.378084      -0.685450       0.012285      -0.022104      -0.028271       0.037931      -0.009014      -0.004637      -0.001508      -0.014514       0.012739      -0.014916       0.005371       0.009545              1.678791       1.551193      -0.100568      -0.146689       1.562765       0.174731       1.922416          -0.000040
           67              H       3.472761       2.458859       7.324514       0.151005       0.901007 0.61232483E+01  0.56073168E+02                                 1.529336                            1.435758      -0.886941       2.477377                    0.999621       3.134617       8.400001       0.529811       1.262444      -0.713292      -0.008797       0.012601       0.015382       0.021744      -0.010235      -0.000790      -0.000539      -0.019559       0.014391      -0.016595       0.004833       0.011762              1.575932       1.233749      -0.117495      -0.182744       1.442485       0.356723       2.051561          -0.000072
           68              H       4.159190       1.187851       6.610959       0.158073       0.964473 0.67351558E+01  0.62434731E+02                                 1.538783                            1.461199      -0.886822       2.484322                    0.999682       2.987374       7.755092       0.555809       1.188782      -0.732540       0.008056      -0.024676      -0.004086       0.026277      -0.006671      -0.003828       0.003104      -0.016576       0.013672      -0.013308       0.002156       0.011152              1.560471       1.405085      -0.262681       0.076159       1.935375      -0.090021       1.340954          -0.000106
           69              C       1.191098       7.516189       9.440074      -0.176134      25.285435 0.41975961E+03  0.99307535E+04                                 7.775843                            6.974721      -0.523870       1.821058                    0.997684      30.577481      92.627896       0.595717       0.434595      -1.037160       0.063522      -0.003658      -0.000577       0.063629      -0.037013      -0.005516      -0.015942       0.000242      -0.100385      -0.043814      -0.010567       0.054381              8.265139       7.664504      -0.697861      -0.322190       9.319711      -1.687055       7.811201          -0.000034
           70              C       1.685114       8.874932       8.936621       0.123981      21.585187 0.33847507E+03  0.76007526E+04                                 7.599738                            6.823659      -0.634221       1.830555                    0.997565      26.944529      79.951469       0.528734       0.515869      -0.992008      -0.036481      -0.006430      -0.051251       0.063237      -0.029600      -0.028174      -0.011080       0.010786      -0.053855      -0.047314       0.004047       0.043267              8.153374       8.040962      -0.542511      -0.904930       8.576630      -0.848098       7.842531          -0.000008
           71              C       3.645200       7.845766       8.134532      -0.121019      24.950694 0.41797902E+03  0.98678327E+04                                 7.727688                            6.988131      -0.512903       1.833475                    0.997536      29.822588      89.939299       0.592161       0.438126      -1.036143      -0.074389      -0.005390      -0.004407       0.074714      -0.022989       0.000523      -0.025125      -0.019971      -0.158242      -0.059743       0.003994       0.055748              8.179464       8.879664       0.243780      -0.683340       8.158923      -0.816750       7.499805          -0.000054
           72              C       3.022021       6.513726       8.435811      -0.118050      24.582206 0.40682460E+03  0.95387653E+04                                 7.643667                            6.892039      -0.440811       1.857874                    0.997905      29.614380      88.974786       0.596625       0.437844      -1.036419      -0.014433       0.057643       0.045717       0.074974       0.011355      -0.045523      -0.005522       0.006537      -0.019514      -0.046218      -0.002817       0.049034              8.119794       7.093644       0.391997      -1.113391       8.526189      -0.920993       8.739548          -0.000036
           73              C       0.446079       9.833147       8.653841      -0.520670      28.409667 0.50373723E+03  0.12341291E+05                                 7.976512                            7.311998      -0.147870       1.908194                    0.996791      33.506135      99.756619       0.628131       0.398015      -1.071563       0.052828      -0.051881       0.013064       0.075188      -0.019680       0.004039      -0.015367       0.007040      -0.069342      -0.029805      -0.004760       0.034565              8.290067       9.929770      -1.069315       0.139647       7.361068       0.376030       7.579362          -0.000110
           74              C       1.681786       5.371649      10.231592      -0.127673      26.999039 0.39483288E+03  0.92052629E+04                                 8.193337                            6.801798      -0.584631       1.816590                    0.997072      29.609161      89.233541       0.597885       0.439405      -1.033623       0.067883       0.013515      -0.041653       0.080782       0.019256      -0.022610      -0.037106      -0.042075      -0.018471      -0.037485      -0.022197       0.059682              9.057804       6.132416      -0.294609      -0.021730      13.074978      -2.917214       7.966017          -0.000049
           75              C       2.295644       4.109033       9.947491      -0.014813      29.549809 0.37506123E+03  0.85376142E+04                                 8.454446                            6.551748       0.238283       2.070574                    0.999786      27.686616      79.517639       0.626943       0.429184      -1.051305      -0.019446       0.058558       0.022456       0.065662      -0.024059      -0.001315      -0.002349      -0.009254      -0.025273      -0.020798      -0.007940       0.028738              9.518373       5.678233      -0.573628      -1.964341      13.204733      -3.484874       9.672152          -0.000078
           76              C       1.950099       3.169128      10.769401      -0.376132      33.779875 0.45968931E+03  0.11015617E+05                                 9.117651                            7.157879       0.158333       1.994820                    0.999180      32.434641      95.735881       0.611542       0.417961      -1.057757      -0.004818       0.003117       0.029228       0.029786      -0.017601       0.011322       0.016241       0.043524      -0.089516      -0.042529      -0.000794       0.043323             10.326340       6.026844      -0.137343      -1.708335      13.605197      -5.146611      11.346978          -0.000191
           77              C       2.956108      10.110846       7.150089      -0.136769      26.340842 0.43346850E+03  0.10278626E+05                                 7.897078                            7.050320      -0.398339       1.875376                    0.995933      29.587892      88.065940       0.600672       0.430023      -1.045893      -0.001543      -0.038636       0.065660       0.076199       0.019040      -0.009040      -0.039839      -0.085321      -0.061085      -0.038110      -0.036379       0.074489              8.351852       7.153527       1.234486       0.087588       8.716779      -0.218179       9.185250          -0.000039
           78              C       3.605253      -4.315019       8.271957      -0.007711      29.794581 0.44864654E+03  0.10674879E+05                                 8.619247                            7.305779      -0.033155       1.990289                    0.998252      28.372916      83.170758       0.577015       0.446129      -1.041719      -0.038153      -0.019349      -0.035760       0.055757      -0.009466       0.008217       0.028575       0.004953       0.036148      -0.033746       0.001556       0.032190              9.186055       6.189728       1.981406       1.393525      12.971741       0.917741       8.396696          -0.000062
           79              C       3.762379      -2.967720       8.182102      -0.368159      29.139444 0.42639436E+03  0.99201424E+04                                 7.901949                            6.644939       0.780397       2.191446                    0.999894      30.992138      87.021855       0.677950       0.388331      -1.089041      -0.017711       0.018333       0.011291       0.027880       0.001995      -0.003220       0.009291       0.019377       0.065925      -0.022929      -0.001279       0.024208              8.400849       5.197198       1.069109       0.735167      11.829822      -0.697134       8.175527          -0.000211
           80              C       1.191098      12.046349       1.984741      -0.176134      25.285417 0.41975922E+03  0.99307451E+04                                 7.775858                            6.974733      -0.523872       1.821057                    0.997684      30.577454      92.627914       0.595715       0.434597      -1.037159       0.063521       0.001330       0.003456       0.063629       0.013728       0.034811       0.029654       0.023991      -0.029141      -0.043815      -0.010566       0.054380              8.265154       7.664510       0.069916       0.765463       9.649377       1.496741       7.481575          -0.000033
           81              C       1.685114      10.930974       1.059762       0.123981      21.585109 0.33847366E+03  0.76007162E+04                                 7.599737                            6.823659      -0.634225       1.830555                    0.997565      26.944458      79.951342       0.528732       0.515871      -0.992007      -0.036482      -0.041169       0.031193       0.063236      -0.009600       0.039721       0.014864       0.017340      -0.034191      -0.047313       0.004047       0.043266              8.153370       8.040955      -0.512419       0.922293       8.760515       0.741932       7.658641          -0.000008
           82              C       3.645200      10.750928       2.352090      -0.121022      24.950981 0.41798704E+03  0.98680948E+04                                 7.727866                            6.988306      -0.513003       1.833443                    0.997534      29.822909      89.941357       0.592138       0.438139      -1.036133      -0.074389      -0.001124       0.006873       0.074714       0.011950       0.019648       0.051143       0.025096      -0.023031      -0.059737       0.003991       0.055746              8.179642       8.879864      -0.713635       0.130537       8.372067       0.693860       7.286994          -0.000054
           83              C       3.022021      11.677863       3.355032      -0.118051      24.582178 0.40682419E+03  0.95387514E+04                                 7.643654                            6.892030      -0.440798       1.857878                    0.997905      29.614339      88.974587       0.596626       0.437843      -1.036419      -0.014432       0.010771      -0.072778       0.074973      -0.045102       0.012927       0.005570       0.006619      -0.019265      -0.046217      -0.002818       0.049035              8.119773       7.093621      -1.160198       0.217220       9.483750       0.368104       7.781947          -0.000036
           84              C       0.446079      10.206973       0.371313      -0.520672      28.409703 0.50373801E+03  0.12341318E+05                                 7.976529                            7.312011      -0.147874       1.908192                    0.996791      33.506168      99.756824       0.628129       0.398016      -1.071563       0.052828       0.037255       0.038398       0.075188       0.013338       0.015023       0.021172       0.017095      -0.039180      -0.029805      -0.004759       0.034564              8.290083       9.929779       0.655594       0.856235       7.199158      -0.282533       7.741313          -0.000109
           85              C       1.681786      -1.454106       3.446208      -0.127672      26.998828 0.39482903E+03  0.92051604E+04                                 8.193340                            6.801800      -0.584626       1.816592                    0.997072      29.609040      89.233424       0.597880       0.439410      -1.033620       0.067883      -0.042830       0.009122       0.080782      -0.029209      -0.005370       0.031662      -0.051507      -0.046764      -0.037486      -0.022196       0.059682              9.057805       6.132415       0.128489       0.266008      11.769625       3.670853       9.271373          -0.000048
           86              C       2.295644      -1.068837       4.681716      -0.014814      29.549921 0.37506286E+03  0.85376680E+04                                 8.454496                            6.551783       0.238277       2.070572                    0.999786      27.686672      79.518102       0.626938       0.429187      -1.051302      -0.019446      -0.009831      -0.061940       0.065661       0.010890       0.021494       0.008649       0.001655       0.007472      -0.020800      -0.007938       0.028738              9.518430       5.678265      -1.414366       1.478960      13.573366       3.272097       9.303660          -0.000078
           87              C       1.950099       0.112911       5.084743      -0.376134      33.780063 0.45969280E+03  0.11015716E+05                                 9.117657                            7.157882       0.158332       1.994820                    0.999180      32.434809      95.736306       0.611545       0.417958      -1.057760      -0.004818       0.023754      -0.017314       0.029786       0.018604       0.009582       0.001836       0.074835       0.004422      -0.042528      -0.000793       0.043321             10.326348       6.026850      -1.410800       0.973107      16.368656       3.551135       8.583537          -0.000191
           88              C       2.956108       8.765836       0.882694      -0.136771      26.341030 0.43347236E+03  0.10278739E+05                                 7.897141                            7.050382      -0.398323       1.875380                    0.995933      29.587916      88.066056       0.600665       0.430026      -1.045891      -0.001542       0.076181       0.000630       0.076199      -0.017350      -0.011966       0.051618      -0.064920       0.000128      -0.038112      -0.036378       0.074489              8.351914       7.153564      -0.541349      -1.112965       9.257170      -0.093711       8.645009          -0.000039
           89              C       3.605253       1.692134      12.814927      -0.007711      29.794608 0.44864711E+03  0.10674898E+05                                 8.619252                            7.305783      -0.033172       1.990283                    0.998252      28.372967      83.170980       0.577015       0.446128      -1.041719      -0.038154      -0.021295       0.034636       0.055757       0.011851       0.004089      -0.023186       0.014287       0.064149      -0.033746       0.001557       0.032189              9.186057       6.189753       0.216122      -2.412724       8.745683       1.522198      12.622735          -0.000063
           90              C       3.762379       0.940668      11.693059      -0.368162      29.139538 0.42639650E+03  0.99202046E+04                                 7.901977                            6.644968       0.780384       2.191441                    0.999894      30.992173      87.022011       0.677947       0.388332      -1.089040      -0.017712       0.000611      -0.021523       0.027881      -0.003787      -0.000118      -0.023114      -0.004563      -0.005905      -0.022930      -0.001277       0.024208              8.400877       5.197221       0.102097      -1.293463       9.692870       1.930943      10.312539          -0.000211
           91              C       1.191098       3.324762       1.789174      -0.176134      25.285274 0.41975606E+03  0.99306615E+04                                 7.775862                            6.974732      -0.523883       1.821054                    0.997684      30.577432      92.628110       0.595711       0.434600      -1.037156       0.063522       0.002328      -0.002880       0.063629       0.023284      -0.029296      -0.013711       0.051600       0.053696      -0.043814      -0.010567       0.054382              8.265162       7.664512       0.627950      -0.443278       6.727309       0.190323      10.403665          -0.000034
           92              C       1.685114       3.081393       3.217606       0.123981      21.585113 0.33847371E+03  0.76007172E+04                                 7.599735                            6.823656      -0.634223       1.830555                    0.997565      26.944462      79.951336       0.528732       0.515870      -0.992007      -0.036482       0.047599       0.020057       0.063236       0.039200      -0.011547      -0.003784       0.036531       0.023384      -0.047314       0.004047       0.043267              8.153370       8.040941       1.054931      -0.017361       7.291570       0.106176       9.127599          -0.000008
           93              C       3.645200       4.290606       2.727367      -0.121017      24.950415 0.41797325E+03  0.98676513E+04                                 7.727612                            6.988073      -0.512819       1.833504                    0.997536      29.822208      89.937619       0.592165       0.438125      -1.036145      -0.074390       0.006514      -0.002464       0.074715       0.011042      -0.020171      -0.026017       0.068606       0.107519      -0.059734       0.003990       0.055744              8.179371       8.879554       0.469849       0.552765       6.957150       0.122940       8.701410          -0.000054
           94              C       3.022021       4.695711       1.423147      -0.118050      24.582218 0.40682490E+03  0.95387750E+04                                 7.643675                            6.892048      -0.440815       1.857872                    0.997905      29.614392      88.974868       0.596624       0.437845      -1.036418      -0.014433      -0.068414       0.027062       0.074974       0.033748       0.032597      -0.000046       0.016183       0.009438      -0.046219      -0.002818       0.049037              8.119797       7.093648       0.768219       0.896154       7.888607       0.552854       9.377136          -0.000036
           95              C       0.446079       2.847180       4.188835      -0.520670      28.409701 0.50373827E+03  0.12341323E+05                                 7.976521                            7.312007      -0.147875       1.908192                    0.996791      33.506155      99.756695       0.628130       0.398015      -1.071563       0.052828       0.014626      -0.051463       0.075188       0.006341      -0.019063      -0.005805       0.043710       0.040672      -0.029804      -0.004760       0.034564              8.290072       9.929766       0.413719      -0.995875       7.850448      -0.093484       7.090003          -0.000110
           96              C       1.681786      -3.917543      12.750178      -0.127672      26.998967 0.39483163E+03  0.92052275E+04                                 8.193330                            6.801792      -0.584629       1.816591                    0.997072      29.609116      89.233414       0.597885       0.439406      -1.033623       0.067883       0.029315       0.032531       0.080782       0.009953       0.027982       0.005444       0.012764       0.146051      -0.037485      -0.022198       0.059683              9.057797       6.132411       0.166124      -0.244276       6.716870      -0.753645      14.324109          -0.000048
           97              C       2.295644      -3.040196      11.798771      -0.014812      29.549661 0.37505912E+03  0.85375543E+04                                 8.454420                            6.551730       0.238294       2.070577                    0.999786      27.686526      79.517329       0.626944       0.429184      -1.051305      -0.019447      -0.048726       0.039484       0.065661       0.013168      -0.020178      -0.006301       0.005725       0.019670      -0.020798      -0.007939       0.028737              9.518342       5.678222       1.987983       0.485392       7.537297       0.212783      15.339508          -0.000079
           98              C       1.950099      -3.282039      10.573834      -0.376136      33.779992 0.45969194E+03  0.11015701E+05                                 9.117707                            7.157929       0.158343       1.994823                    0.999180      32.434616      95.736036       0.611536       0.417964      -1.057755      -0.004818      -0.026872      -0.011914       0.029787      -0.001005      -0.020904      -0.018077       0.046706      -0.079974      -0.042529      -0.000795       0.043323             10.326405       6.026877       1.548129       0.735240       7.454476       1.595504      17.497863          -0.000191
           99              C       2.956108       4.010618       5.181205      -0.136772      26.340889 0.43346914E+03  0.10278641E+05                                 7.897080                            7.050322      -0.398307       1.875385                    0.995933      29.587875      88.065774       0.600672       0.430022      -1.045894      -0.001543      -0.037545      -0.066289       0.076199      -0.001691       0.021009      -0.011779       0.004080       0.207126      -0.038110      -0.036380       0.074489              8.351853       7.153529      -0.693111       1.025305       8.879188       0.311976       9.022843          -0.000039
          100              C       3.605253       2.622885       5.341094      -0.007710      29.794674 0.44864874E+03  0.10674939E+05                                 8.619238                            7.305777      -0.033169       1.990284                    0.998252      28.373004      83.170920       0.577018       0.446126      -1.041721      -0.038154       0.040643       0.001125       0.055757      -0.002384      -0.012306      -0.005389      -0.035207      -0.084331      -0.033746       0.001556       0.032190              9.186038       6.189731      -2.197531       1.019178      10.335230      -2.439886      11.033153          -0.000064
          101              C       3.762379       2.027052       6.552817      -0.368164      29.139567 0.42639751E+03  0.99202291E+04                                 7.901960                            6.644960       0.780394       2.191443                    0.999894      30.992245      87.022077       0.677950       0.388330      -1.089042      -0.017711      -0.018945       0.010232       0.027880       0.001793       0.003340       0.013823      -0.020656      -0.054180      -0.022931      -0.001278       0.024208              8.400853       5.197209      -1.171216       0.558303       8.485365      -1.233789      11.519986          -0.000211
          102             Br       4.747349       5.486467      12.385075      -0.345482     210.159263 0.77623293E+04  0.34542132E+06                                22.117905                           22.400564       1.715048       2.066024                    0.999741     101.197101     305.694744       0.567795       0.242414      -1.323122       0.043560      -0.079540      -0.068367       0.113570      -0.030457      -0.003151       0.027265       0.023594      -0.068354      -0.044726      -0.004266       0.048993             21.940841      24.554529      -1.164080       0.304036      21.910130      -2.082083      19.357866          -0.000253
          103             Br       6.582865       6.022946       6.092574      -0.374155     209.284719 0.75878112E+04  0.33604285E+06                                22.156771                           22.216421       1.810338       2.088685                    0.999616     101.871169     307.897020       0.566976       0.243929      -1.319877      -0.063033      -0.093139       0.047403       0.122045       0.017534       0.005213      -0.016949      -0.011721      -0.092504      -0.038126       0.002355       0.035771             22.412475      24.326129       1.067695       0.161756      19.512178       2.419265      23.399118          -0.000245
          104             Br       4.747349       0.353456       2.270031      -0.345481     210.159479 0.77623384E+04  0.34542184E+06                                22.117930                           22.400585       1.715042       2.066023                    0.999741     101.197066     305.694744       0.567795       0.242414      -1.323122       0.043560      -0.019442       0.103068       0.113572       0.012493       0.027954      -0.003943       0.063989       0.052827      -0.044721      -0.004272       0.048993             21.940866      24.554564       0.845347       0.856111      21.799057       2.146207      19.468976          -0.000253
          105             Br       6.582865       9.893951       4.951678      -0.374151     209.291163 0.75881289E+04  0.33606064E+06                                22.157380                           22.217031       1.810209       2.088652                    0.999616     101.871693     307.900930       0.566963       0.243932      -1.319872      -0.063039       0.087608       0.056937       0.122028      -0.004251      -0.017783       0.031082       0.012687      -0.019292      -0.038164       0.002370       0.035793             22.413101      24.326763      -0.393811      -1.005815      20.332989      -2.893288      22.579553          -0.000245
          106             Br       4.747349      -5.839923      11.772871      -0.345480     210.159291 0.77623307E+04  0.34542141E+06                                22.117915                           22.400572       1.715030       2.066020                    0.999741     101.197068     305.694705       0.567795       0.242414      -1.323122       0.043559       0.098981      -0.034699       0.113572       0.017959      -0.024798      -0.023325       0.016765      -0.088841      -0.044727      -0.004266       0.048993             21.940853      24.554540       0.318741      -1.160149      18.192782      -0.064147      23.075236          -0.000253
          107             Br       6.582865       6.970404       2.169737      -0.374145     209.281321 0.75876704E+04  0.33603461E+06                                22.156497                           22.216218       1.810614       2.088757                    0.999615     101.870426     307.892550       0.566980       0.243929      -1.319879      -0.063036       0.005524      -0.104306       0.121999      -0.013269       0.012595      -0.014074       0.042007       0.069017      -0.038133       0.002326       0.035807             22.412138      24.325501      -0.673851       0.844141      24.522629       0.473391      18.388284          -0.000245
          108             Br       1.475391       0.000000       0.000000      -0.355431     279.994407 0.10158873E+05  0.48141800E+06                                27.210490                           25.546000       1.301391       1.958124                    0.998538     102.857034     316.102756       0.536535       0.240897      -1.330990      -0.033005       0.000000       0.000001       0.033005       0.000000       0.000000       0.000000      -0.035295       0.035296      -0.023530       0.011765       0.011765             29.681252      46.924732       0.000008      -0.000007      21.059495      -0.000003      21.059529          -0.000067
          109             Br       3.261039       7.629100       4.404751      -0.368736     283.124760 0.10438147E+05  0.49807279E+06                                27.273726                           25.862449       1.214769       1.931563                    0.998687     103.705635     319.926369       0.534182       0.240296      -1.331674       0.068144      -0.000003      -0.000033       0.068144       0.000004       0.000041       0.000007      -0.034226       0.034024      -0.022783       0.011341       0.011443             29.487526      42.160747       0.000037      -0.000070      23.150441       0.000379      23.151390          -0.000066
          110              N       2.306962       6.664019       9.740031      -0.056557      27.707340 0.41806484E+03  0.96291963E+04                                 8.279051                            7.076870      -0.265447       1.964791                    0.997847      25.904720      71.175463       0.591956       0.449231      -1.055469      -0.096529      -0.047122      -0.099915       0.146702      -0.040732      -0.079619      -0.056521      -0.054817      -0.049596      -0.126652       0.052436       0.074216              9.253350       7.319746       0.027703      -0.940012      10.146754      -3.213578      10.293550           0.000010
          111              N       2.504036       8.744474       7.753969      -0.094770      24.529086 0.38264566E+03  0.86677762E+04                                 8.248077                            7.311926      -0.327510       1.940589                    0.996921      26.502083      73.514924       0.516056       0.523960      -1.010095       0.073497       0.055304       0.076442       0.119598      -0.044124      -0.056297      -0.072283      -0.031877      -0.130300      -0.124471       0.042481       0.081990              8.981571       7.967707      -0.302447      -1.000846       9.376255      -1.814576       9.600751           0.000007
          112              N       2.306962      12.732205       2.572764      -0.056557      27.707333 0.41806508E+03  0.96292007E+04                                 8.279040                            7.076863      -0.265445       1.964791                    0.997847      25.904699      71.175347       0.591958       0.449230      -1.055469      -0.096528      -0.062968       0.090767       0.146701      -0.048586       0.075085       0.050866      -0.064608      -0.078978      -0.126652       0.052437       0.074215              9.253332       7.319728      -0.827914       0.446011      13.039850       1.543234       7.400418           0.000010
          113              N       2.504036       9.971997       1.764068      -0.094763      24.529220 0.38264739E+03  0.86678078E+04                                 8.247967                            7.311827      -0.327423       1.940622                    0.996922      26.501751      73.513485       0.516073       0.523943      -1.010105       0.073494       0.038545      -0.086111       0.119592      -0.026692       0.066360       0.071247      -0.033661      -0.135638      -0.124464       0.042480       0.081984              8.981442       7.967586      -0.715479       0.762330      11.115910       0.810116       7.860829           0.000008
          114              N       2.306962       3.491076       0.901194      -0.056557      27.707338 0.41806526E+03  0.96292104E+04                                 8.279057                            7.076879      -0.265450       1.964790                    0.997847      25.904746      71.175599       0.591955       0.449232      -1.055468      -0.096529       0.110090       0.009149       0.146702       0.089319       0.004534       0.005655       0.033287       0.214714      -0.126652       0.052437       0.074216              9.253354       7.319749       0.800213       0.493984       7.473807       1.670337      12.966505           0.000011
          115              N       2.504036       4.170829       3.695953      -0.094763      24.529094 0.38264557E+03  0.86677642E+04                                 8.248011                            7.311870      -0.327465       1.940608                    0.996922      26.501837      73.513942       0.516065       0.523952      -1.010100       0.073495      -0.093848       0.009674       0.119593       0.070815      -0.010065       0.001030       0.091530       0.239930      -0.124465       0.042479       0.081985              8.981493       7.967624       1.017951       0.238498       7.973055       1.004510      11.003799           0.000008

******************************************************
Auxiliary information for the entire system
The total spin magnetic moment of the unit cell is   -0.006613
The total net atomic charge of the unit cell is   0.000003
Accuracy of reproducing the electrostatic potential in the unit cell:
  The inner radius (bohr) =    5.0000
  The outer radius (bohr) =   12.0000
  Valid grid points have density less than (e/(bohr^3)) =    0.0001
  The number of valid grid points were=         9199
  The rms potential error without charges in kcal/mol is=      1.82534
  The rms potential error with partial charges in kcal/mol is=      0.64093
  The RRMSE value at monopole order=      0.35113
  The rms potential error with partial charges and cloud penetration in kcal/mol is=      0.63443
  The RRMSE value at monopole order with cloud penetration is=      0.34757
  The rms potential error with partial charges and atomic dipoles in kcal/mol is=      0.28628
  The RRMSE value at dipole order=      0.15684
  The rms potential error with partial charges, atomic dipoles and cloud penetration in kcal/mol is=      0.28949
  The RRMSE value at dipole order with cloud penetration=      0.15859

******************************************************
The electron densities and ab initio electrostatic potential were computed in VASP using the PBE functional and
projector augmented wave method. See the main text of the journal article for a description of computational details.
The atomic charges, dipoles, and quadrupoles were computed with the DDEC6 method as described in
(a) T. A. Manz and N. Gabaldon Limas, RSC Adv. 6 (2016) 47771-47801 DOI: 10.1039/c6ra04656h
(b) N. Gabaldon Limas and T. A. Manz, RSC Adv. 8 (2018) 2678-2707 DOI: 10.1039/c7ra11829e.
For each atom in the material, the electron cloud parameters were fit to the spherically averaged atom-in-material
electron density using radial positions for which this density was between 10^-4 and 10^-2 electrons per cubic bohr.
The polarizabilities, dispersion coefficients, and quantum Drude oscillator (QDO) parameters were fit using the MCLF method.
The magnetic structure of the system was optimized in VASP from the default ferromagnetic initial guess using spin polarization.
The atomic spin moments (ASMs) were computed on this optimized magnetic structure using the DDEC6 partition as inputs
to the method of T. A. Manz and D. S. Sholl, J. Chem. Theory Comput. 7 (2011) 4146-4164 DOI: 10.1021/ct200539n.
The RMSE and RRMSE were computed using a uniform grid with Ewald summation.
