# Supplementary material for: A collection of forcefield precursors for metal–organic frameworks
Source: RSC Adv. 2019 Nov 13;9(63):36492–507. doi: 10.1039/c9ra07327b (PMC9075174; doi:10.1039/c9ra07327b)
Supplement: RA-009-C9RA07327B-s4494 [file RA-009-C9RA07327B-s4494.xyz]

   76
jmolscript: load "" {1 1 1} spacegroup "x,y,z" unitcell [{     10.223000     0.000000     0.000000 }, {      0.000000    10.223000     0.000000 }, {      0.000000     0.000000    14.493000 }]
Y      6.647301     6.647301    12.681375     1.865566
Y      3.575699     3.575699     5.434875     1.865566
Y      3.575699     6.647301     1.811625     1.865566
Y      6.647301     3.575699     9.058125     1.865566
H      9.625977     5.885381     1.759450     0.129573
H      0.597023     4.337619     9.005950     0.129573
H      4.337619     9.625977     5.382700     0.129573
H      5.885381     0.597023    12.629200     0.129572
H      0.597023     5.885381    12.733550     0.129573
H      9.625977     4.337619     5.487050     0.129573
H      5.885381     9.625977     9.110300     0.129573
H      4.337619     0.597023     1.863800     0.129573
H      6.166514     5.111500     3.623250     0.101527
H      4.056486     5.111500    10.869750     0.101528
H      5.111500     6.166514     7.246500     0.101527
H      5.111500     4.056486     0.000000     0.101528
C      7.718365     5.612427     2.484100    -0.032427
C      9.139362     5.591981     2.494245    -0.095364
C      6.890302     6.021347     1.347849     0.664213
C      2.504635     4.610573     9.730600    -0.032427
C      1.083638     4.631019     9.740745    -0.095364
C      3.332698     4.201653     8.594349     0.664213
C      4.610573     7.718365     6.107350    -0.032427
C      4.631019     9.139362     6.117495    -0.095364
C      4.201653     6.890302     4.971099     0.664213
C      5.612427     2.504635    13.353850    -0.032427
C      5.591981     1.083638    13.363995    -0.095364
C      6.021347     3.332698    12.217599     0.664213
C      2.504635     5.612427    12.008900    -0.032427
C      1.083638     5.591981    11.998755    -0.095364
C      3.332698     6.021347    13.145151     0.664213
C      7.718365     4.610573     4.762400    -0.032427
C      9.139362     4.631019     4.752255    -0.095364
C      6.890302     4.201653     5.898651     0.664213
C      5.612427     7.718365     8.385650    -0.032427
C      5.591981     9.139362     8.375505    -0.095364
C      6.021347     6.890302     9.521901     0.664213
C      4.610573     2.504635     1.139150    -0.032427
C      4.631019     1.083638     1.129005    -0.095364
C      4.201653     3.332698     2.275401     0.664213
C      7.094762     5.111500     3.623250    -0.124850
C      9.783411     5.111500     3.623250    -0.044100
C      1.165422     5.111500     3.623250     0.655439
C      3.128238     5.111500    10.869750    -0.124850
C      0.439589     5.111500    10.869750    -0.044100
C      9.057578     5.111500    10.869750     0.655439
C      5.111500     7.094762     7.246500    -0.124850
C      5.111500     9.783411     7.246500    -0.044100
C      5.111500     1.165422     7.246500     0.655439
C      5.111500     3.128238     0.000000    -0.124850
C      5.111500     0.439589     0.000000    -0.044100
C      5.111500     9.057578     0.000000     0.655439
O      7.554797     6.080640     0.208699    -0.672728
O      5.735103     6.297368     1.478286    -0.604498
O      1.682706     4.315128     4.456598    -0.615559
O      2.668203     4.142360     7.455199    -0.672728
O      4.487897     3.925632     8.724786    -0.604498
O      8.540294     5.907872    11.703098    -0.615559
O      4.142360     7.554797     3.831949    -0.672728
O      3.925632     5.735103     5.101536    -0.604498
O      5.907872     1.682706     8.079848    -0.615559
O      6.080640     2.668203    11.078449    -0.672728
O      6.297368     4.487897    12.348036    -0.604498
O      4.315128     8.540294     0.833348    -0.615559
O      2.668203     6.080640    14.284301    -0.672728
O      4.487897     6.297368    13.014714    -0.604498
O      8.540294     4.315128    10.036403    -0.615559
O      7.554797     4.142360     7.037801    -0.672728
O      5.735103     3.925632     5.768214    -0.604498
O      1.682706     5.907872     2.789903    -0.615560
O      6.080640     7.554797    10.661051    -0.672728
O      6.297368     5.735103     9.391464    -0.604498
O      4.315128     1.682706     6.413153    -0.615559
O      4.142360     2.668203     3.414551    -0.672728
O      3.925632     4.487897     2.144964    -0.604498
O      5.907872     8.540294    13.659653    -0.615559

The following XYZ coordinates are in angstroms. Other properties are in atomic units.
The sperically averaged electron density of each atom fit to a function of the form exp(a - br)
eigen_1, eigen_2 and eigen_3 are the three eigenvalues of traceless quadrupole moment tensor
  atom number  atomic symbol              X              Y              Z     net charge C6 coefficient C8 coefficient C10 coefficient fluctuating dipole atomic polarizability isotropic forcefield polarizability              a              b squared Pearson coefficient          <r^3>          <r^4>         wp_QDO          m_QDO          q_QDO       dipole_x       dipole_y       dipole_z         dipole            Qxy            Qxz            Qyz     Q(x^2-y^2)  Q(3z^2 - R^2)        eigen_1        eigen_2        eigen_3 static polarizability      alpha(xx)      alpha(xy)      alpha(xz)      alpha(yy)      alpha(yz)      alpha(zz) atomic spin moment
            1              Y       6.647301       6.647301      12.681375       1.865566     186.742333 0.39487102E+04  0.14988033E+06                                24.669116                           19.391885       0.091962       1.772459                    0.999906      69.670992     200.787987       0.451857       0.357122      -1.189101       0.045912       0.045912       0.000000       0.064929       0.125763       0.041886      -0.041887      -0.000000      -0.530924      -0.198711      -0.015540       0.214251             29.764695      27.460649      -3.822730      -3.044792      27.460645       3.044791      34.372792           0.000023
            2              Y       3.575699       3.575699       5.434875       1.865566     186.742287 0.39487093E+04  0.14988028E+06                                24.669111                           19.391882       0.091961       1.772459                    0.999906      69.670986     200.787960       0.451857       0.357122      -1.189101      -0.045912      -0.045912      -0.000000       0.064929       0.125763      -0.041886       0.041887      -0.000000      -0.530923      -0.198710      -0.015540       0.214250             29.764689      27.460640      -3.822727       3.044788      27.460637      -3.044788      34.372791           0.000027
            3              Y       3.575699       6.647301       1.811625       1.865566     186.742307 0.39487095E+04  0.14988029E+06                                24.669114                           19.391884       0.091961       1.772459                    0.999906      69.670984     200.787962       0.451857       0.357122      -1.189101      -0.045912       0.045912      -0.000000       0.064929      -0.125763       0.041887       0.041887      -0.000000      -0.530922      -0.198710      -0.015540       0.214250             29.764694      27.460640       3.822729      -3.044789      27.460648      -3.044791      34.372793           0.000029
            4              Y       6.647301       3.575699       9.058125       1.865566     186.742319 0.39487098E+04  0.14988031E+06                                24.669115                           19.391884       0.091962       1.772459                    0.999906      69.670987     200.787972       0.451857       0.357122      -1.189101       0.045912      -0.045912      -0.000000       0.064929      -0.125763      -0.041887      -0.041887       0.000000      -0.530924      -0.198711      -0.015540       0.214250             29.764695      27.460645       3.822730       3.044791      27.460647       3.044790      34.372791           0.000026
            5              H       9.625977       5.885381       1.759450       0.129573       1.111752 0.80976485E+01  0.79249969E+02                                 1.727395                            1.629875      -1.150942       2.343885                    0.996847       3.408219       9.337492       0.508727       1.230215      -0.720365       0.020348       0.010588      -0.034325       0.041283      -0.000753      -0.011098      -0.006122      -0.000951       0.018255      -0.012553      -0.002152       0.014704              1.762316       1.924376       0.121670      -0.302886       1.382074      -0.220232       1.980497          -0.000001
            6              H       0.597023       4.337619       9.005950       0.129573       1.111751 0.80976482E+01  0.79249974E+02                                 1.727395                            1.629876      -1.150941       2.343885                    0.996847       3.408219       9.337496       0.508727       1.230216      -0.720365      -0.020348      -0.010588      -0.034325       0.041283      -0.000753       0.011098       0.006122      -0.000951       0.018255      -0.012553      -0.002152       0.014704              1.762316       1.924377       0.121670       0.302886       1.382074       0.220233       1.980498          -0.000001
            7              H       4.337619       9.625977       5.382700       0.129573       1.111752 0.80976497E+01  0.79249986E+02                                 1.727395                            1.629875      -1.150942       2.343885                    0.996847       3.408219       9.337493       0.508727       1.230215      -0.720365      -0.010588       0.020348      -0.034325       0.041283       0.000753       0.006122      -0.011098       0.000951       0.018255      -0.012552      -0.002152       0.014704              1.762316       1.382074      -0.121670       0.220232       1.924376      -0.302886       1.980498          -0.000001
            8              H       5.885381       0.597023      12.629200       0.129572       1.111752 0.80976571E+01  0.79250086E+02                                 1.727397                            1.629877      -1.150942       2.343885                    0.996847       3.408221       9.337504       0.508726       1.230217      -0.720365       0.010588      -0.020348      -0.034325       0.041283       0.000753      -0.006122       0.011098       0.000951       0.018255      -0.012552      -0.002152       0.014704              1.762318       1.382075      -0.121671      -0.220233       1.924379       0.302887       1.980500          -0.000001
            9              H       0.597023       5.885381      12.733550       0.129573       1.111751 0.80976429E+01  0.79249909E+02                                 1.727395                            1.629875      -1.150941       2.343886                    0.996847       3.408218       9.337492       0.508727       1.230216      -0.720365      -0.020348       0.010588       0.034325       0.041283       0.000753      -0.011098       0.006122      -0.000951       0.018255      -0.012552      -0.002152       0.014704              1.762316       1.924376      -0.121670      -0.302886       1.382074       0.220232       1.980497          -0.000001
           10              H       9.625977       4.337619       5.487050       0.129573       1.111752 0.80976510E+01  0.79250000E+02                                 1.727395                            1.629875      -1.150942       2.343885                    0.996847       3.408219       9.337492       0.508727       1.230215      -0.720365       0.020348      -0.010588       0.034325       0.041283       0.000753       0.011098      -0.006122      -0.000951       0.018255      -0.012552      -0.002152       0.014704              1.762316       1.924376      -0.121670       0.302886       1.382074      -0.220232       1.980497          -0.000001
           11              H       5.885381       9.625977       9.110300       0.129573       1.111752 0.80976522E+01  0.79250023E+02                                 1.727396                            1.629876      -1.150942       2.343885                    0.996847       3.408220       9.337499       0.508727       1.230216      -0.720365       0.010588       0.020348       0.034325       0.041283      -0.000753       0.006122       0.011098       0.000951       0.018255      -0.012552      -0.002152       0.014704              1.762317       1.382074       0.121671       0.220233       1.924378       0.302886       1.980499          -0.000001
           12              H       4.337619       0.597023       1.863800       0.129573       1.111752 0.80976484E+01  0.79249972E+02                                 1.727395                            1.629876      -1.150941       2.343885                    0.996847       3.408219       9.337494       0.508727       1.230216      -0.720365      -0.010588      -0.020348       0.034325       0.041284      -0.000753      -0.006122      -0.011098       0.000951       0.018255      -0.012553      -0.002152       0.014704              1.762316       1.382074       0.121670      -0.220232       1.924377      -0.302886       1.980498          -0.000001
           13              H       6.166514       5.111500       3.623250       0.101527       0.958959 0.71315258E+01  0.69630284E+02                                 1.732756                            1.656677      -1.499945       2.157696                    0.992023       4.092199      12.327043       0.434676       1.443193      -0.672120      -0.033654       0.000000       0.000000       0.033654      -0.000000      -0.000000       0.003090       0.011646      -0.001853      -0.007008       0.000876       0.006132              1.778073       2.314849       0.000000       0.000000       1.381132      -0.036619       1.638238           0.000001
           14              H       4.056486       5.111500      10.869750       0.101528       0.958959 0.71315263E+01  0.69630289E+02                                 1.732756                            1.656677      -1.499945       2.157696                    0.992023       4.092199      12.327043       0.434676       1.443193      -0.672120       0.033654      -0.000000       0.000000       0.033654      -0.000000       0.000000      -0.003090       0.011646      -0.001853      -0.007008       0.000876       0.006132              1.778073       2.314848       0.000000       0.000000       1.381132       0.036619       1.638238           0.000001
           15              H       5.111500       6.166514       7.246500       0.101527       0.958959 0.71315258E+01  0.69630284E+02                                 1.732756                            1.656677      -1.499945       2.157696                    0.992023       4.092199      12.327043       0.434676       1.443193      -0.672120       0.000000      -0.033654      -0.000000       0.033654      -0.000000      -0.003090      -0.000000      -0.011646      -0.001853      -0.007008       0.000876       0.006132              1.778073       1.381132       0.000000       0.036619       2.314849      -0.000000       1.638238           0.000001
           16              H       5.111500       4.056486       0.000000       0.101528       0.958959 0.71315263E+01  0.69630289E+02                                 1.732756                            1.656677      -1.499945       2.157696                    0.992023       4.092199      12.327043       0.434676       1.443193      -0.672120       0.000000       0.033654      -0.000000       0.033654      -0.000000       0.003090      -0.000000      -0.011646      -0.001853      -0.007008       0.000876       0.006132              1.778073       1.381132      -0.000000      -0.036619       2.314848       0.000000       1.638238           0.000001
           17              C       7.718365       5.612427       2.484100      -0.032427      39.041113 0.42487178E+03  0.98396555E+04                                 9.874927                            6.780679       0.156631       2.060958                    0.999392      26.777138      74.119978       0.651725       0.405807      -1.081087       0.034369      -0.012886       0.031947       0.048661      -0.004290      -0.023355       0.006599      -0.007334      -0.004417      -0.025647       0.001460       0.024188             12.519854      16.450243      -1.152431       3.875004       5.874683      -3.307201      15.234636          -0.000002
           18              C       9.139362       5.591981       2.494245      -0.095364      35.954950 0.43750928E+03  0.10329748E+05                                 9.586364                            7.076817      -0.132308       1.929462                    0.999408      29.527213      85.815019       0.604343       0.429260      -1.053326      -0.013945      -0.008204       0.009914       0.018975       0.005223      -0.028823       0.024378      -0.075145      -0.000784      -0.056123       0.005663       0.050461             11.495549      18.238668      -0.811283       2.590792       5.404144      -2.052457      10.843836          -0.000003
           19              C       6.890302       6.021347       1.347849       0.664213      22.394652 0.22865179E+03  0.46470272E+04                                 7.431900                            5.446212      -0.106376       2.040878                    0.999417      21.521448      60.414512       0.619526       0.486458      -1.008393      -0.031407       0.020040      -0.058867       0.069666       0.041235      -0.018474       0.031167      -0.134153      -0.164852      -0.081259      -0.028830       0.110089              8.851246      10.508451      -1.635736       1.857675       4.762396      -1.460215      11.282890          -0.000002
           20              C       2.504635       4.610573       9.730600      -0.032427      39.041123 0.42487187E+03  0.98396583E+04                                 9.874930                            6.780681       0.156631       2.060958                    0.999392      26.777141      74.119998       0.651725       0.405807      -1.081087      -0.034369       0.012886       0.031947       0.048661      -0.004290       0.023355      -0.006599      -0.007334      -0.004417      -0.025647       0.001460       0.024188             12.519858      16.450250      -1.152432      -3.875007       5.874684       3.307202      15.234640          -0.000002
           21              C       1.083638       4.631019       9.740745      -0.095364      35.954975 0.43750959E+03  0.10329758E+05                                 9.586371                            7.076821      -0.132308       1.929462                    0.999408      29.527222      85.815075       0.604343       0.429260      -1.053325       0.013945       0.008204       0.009914       0.018975       0.005223       0.028823      -0.024378      -0.075145      -0.000784      -0.056123       0.005663       0.050461             11.495559      18.238685      -0.811284      -2.590795       5.404147       2.052458      10.843844          -0.000003
           22              C       3.332698       4.201653       8.594349       0.664213      22.394655 0.22865182E+03  0.46470279E+04                                 7.431901                            5.446212      -0.106376       2.040878                    0.999417      21.521450      60.414518       0.619526       0.486458      -1.008393       0.031407      -0.020040      -0.058867       0.069666       0.041235       0.018474      -0.031167      -0.134153      -0.164852      -0.081259      -0.028830       0.110089              8.851247      10.508453      -1.635736      -1.857676       4.762396       1.460216      11.282891          -0.000002
           23              C       4.610573       7.718365       6.107350      -0.032427      39.041114 0.42487178E+03  0.98396556E+04                                 9.874928                            6.780680       0.156631       2.060958                    0.999392      26.777138      74.119980       0.651725       0.405807      -1.081087       0.012886       0.034369       0.031947       0.048661       0.004290      -0.006599      -0.023355       0.007334      -0.004417      -0.025647       0.001460       0.024188             12.519855       5.874683       1.152431       3.307201      16.450244       3.875005      15.234637          -0.000002
           24              C       4.631019       9.139362       6.117495      -0.095364      35.954954 0.43750931E+03  0.10329749E+05                                 9.586365                            7.076817      -0.132308       1.929462                    0.999408      29.527215      85.815030       0.604343       0.429260      -1.053326       0.008204      -0.013945       0.009914       0.018975      -0.005223      -0.024378      -0.028823       0.075145      -0.000784      -0.056123       0.005663       0.050460             11.495551       5.404144       0.811283       2.052457      18.238669       2.590793      10.843838          -0.000003
           25              C       4.201653       6.890302       4.971099       0.664213      22.394653 0.22865180E+03  0.46470275E+04                                 7.431901                            5.446212      -0.106376       2.040878                    0.999417      21.521449      60.414515       0.619526       0.486458      -1.008393      -0.020040      -0.031408      -0.058867       0.069666      -0.041235      -0.031167      -0.018474       0.134153      -0.164852      -0.081259      -0.028830       0.110089              8.851246       4.762396       1.635736       1.460215      10.508452       1.857675      11.282891          -0.000002
           26              C       5.612427       2.504635      13.353850      -0.032427      39.041115 0.42487177E+03  0.98396554E+04                                 9.874928                            6.780680       0.156632       2.060959                    0.999392      26.777138      74.119982       0.651725       0.405807      -1.081087      -0.012886      -0.034369       0.031947       0.048661       0.004290       0.006599       0.023355       0.007334      -0.004417      -0.025647       0.001460       0.024188             12.519856       5.874683       1.152431      -3.307201      16.450247      -3.875005      15.234637          -0.000002
           27              C       5.591981       1.083638      13.363995      -0.095364      35.954972 0.43750955E+03  0.10329757E+05                                 9.586370                            7.076821      -0.132308       1.929462                    0.999408      29.527222      85.815076       0.604343       0.429260      -1.053325      -0.008204       0.013946       0.009914       0.018975      -0.005224       0.024378       0.028823       0.075145      -0.000784      -0.056123       0.005663       0.050460             11.495558       5.404147       0.811284      -2.052459      18.238682      -2.590794      10.843844          -0.000003
           28              C       6.021347       3.332698      12.217599       0.664213      22.394652 0.22865179E+03  0.46470273E+04                                 7.431900                            5.446212      -0.106376       2.040878                    0.999417      21.521449      60.414515       0.619526       0.486458      -1.008393       0.020040       0.031407      -0.058867       0.069666      -0.041235       0.031167       0.018474       0.134153      -0.164852      -0.081259      -0.028830       0.110089              8.851246       4.762396       1.635736      -1.460215      10.508452      -1.857676      11.282890          -0.000002
           29              C       2.504635       5.612427      12.008900      -0.032427      39.041121 0.42487184E+03  0.98396574E+04                                 9.874930                            6.780680       0.156631       2.060958                    0.999392      26.777140      74.119993       0.651725       0.405807      -1.081087      -0.034369      -0.012886      -0.031947       0.048661       0.004290      -0.023355      -0.006599      -0.007334      -0.004417      -0.025647       0.001460       0.024188             12.519857      16.450249       1.152432       3.875007       5.874684       3.307202      15.234640          -0.000002
           30              C       1.083638       5.591981      11.998755      -0.095364      35.954969 0.43750951E+03  0.10329755E+05                                 9.586369                            7.076820      -0.132307       1.929462                    0.999408      29.527219      85.815057       0.604343       0.429260      -1.053325       0.013945      -0.008204      -0.009914       0.018975      -0.005223      -0.028823      -0.024378      -0.075145      -0.000784      -0.056123       0.005663       0.050461             11.495556      18.238681       0.811284       2.590794       5.404147       2.052458      10.843841          -0.000003
           31              C       3.332698       6.021347      13.145151       0.664213      22.394653 0.22865180E+03  0.46470273E+04                                 7.431900                            5.446212      -0.106376       2.040878                    0.999417      21.521449      60.414515       0.619526       0.486458      -1.008393       0.031407       0.020040       0.058867       0.069666      -0.041235      -0.018474      -0.031167      -0.134153      -0.164852      -0.081259      -0.028830       0.110089              8.851246      10.508452       1.635736       1.857676       4.762396       1.460215      11.282891          -0.000002
           32              C       7.718365       4.610573       4.762400      -0.032427      39.041117 0.42487184E+03  0.98396572E+04                                 9.874928                            6.780680       0.156631       2.060958                    0.999392      26.777140      74.119984       0.651725       0.405807      -1.081087       0.034369       0.012886      -0.031947       0.048661       0.004290       0.023355       0.006599      -0.007334      -0.004417      -0.025647       0.001460       0.024188             12.519854      16.450244       1.152431      -3.875004       5.874683      -3.307201      15.234637          -0.000002
           33              C       9.139362       4.631019       4.752255      -0.095364      35.954945 0.43750919E+03  0.10329745E+05                                 9.586363                            7.076816      -0.132308       1.929462                    0.999408      29.527211      85.815007       0.604343       0.429259      -1.053326      -0.013946       0.008204      -0.009914       0.018975      -0.005224       0.028823       0.024378      -0.075145      -0.000784      -0.056123       0.005663       0.050461             11.495548      18.238665       0.811283      -2.590791       5.404143      -2.052457      10.843834          -0.000003
           34              C       6.890302       4.201653       5.898651       0.664213      22.394650 0.22865177E+03  0.46470267E+04                                 7.431899                            5.446212      -0.106376       2.040878                    0.999417      21.521447      60.414505       0.619526       0.486458      -1.008393      -0.031407      -0.020040       0.058867       0.069666      -0.041235       0.018474       0.031167      -0.134153      -0.164852      -0.081259      -0.028830       0.110089              8.851245      10.508450       1.635735      -1.857674       4.762395      -1.460215      11.282889          -0.000002
           35              C       5.612427       7.718365       8.385650      -0.032427      39.041108 0.42487169E+03  0.98396530E+04                                 9.874927                            6.780679       0.156632       2.060959                    0.999392      26.777135      74.119969       0.651725       0.405807      -1.081087      -0.012886       0.034369      -0.031947       0.048661      -0.004290      -0.006599       0.023355       0.007334      -0.004417      -0.025647       0.001460       0.024188             12.519854       5.874682      -1.152431       3.307200      16.450244      -3.875004      15.234635          -0.000002
           36              C       5.591981       9.139362       8.375505      -0.095364      35.954962 0.43750940E+03  0.10329752E+05                                 9.586368                            7.076819      -0.132308       1.929462                    0.999408      29.527217      85.815048       0.604343       0.429260      -1.053326      -0.008204      -0.013945      -0.009914       0.018975       0.005223      -0.024378       0.028823       0.075145      -0.000784      -0.056123       0.005663       0.050461             11.495554       5.404146      -0.811283       2.052458      18.238677      -2.590793      10.843840          -0.000003
           37              C       6.021347       6.890302       9.521901       0.664213      22.394653 0.22865181E+03  0.46470277E+04                                 7.431901                            5.446212      -0.106377       2.040878                    0.999417      21.521450      60.414520       0.619526       0.486458      -1.008393       0.020040      -0.031407       0.058867       0.069666       0.041235      -0.031167       0.018474       0.134153      -0.164852      -0.081259      -0.028830       0.110089              8.851246       4.762396      -1.635736       1.460215      10.508453      -1.857675      11.282891          -0.000002
           38              C       4.610573       2.504635       1.139150      -0.032427      39.041120 0.42487183E+03  0.98396570E+04                                 9.874929                            6.780680       0.156631       2.060958                    0.999392      26.777140      74.119989       0.651725       0.405807      -1.081087       0.012886      -0.034369      -0.031947       0.048661      -0.004290       0.006599      -0.023355       0.007334      -0.004417      -0.025647       0.001460       0.024188             12.519857       5.874684      -1.152432      -3.307201      16.450247       3.875006      15.234639          -0.000002
           39              C       4.631019       1.083638       1.129005      -0.095364      35.954968 0.43750948E+03  0.10329755E+05                                 9.586369                            7.076820      -0.132308       1.929462                    0.999408      29.527219      85.815056       0.604343       0.429260      -1.053325       0.008204       0.013945      -0.009914       0.018975       0.005223       0.024378      -0.028823       0.075145      -0.000784      -0.056123       0.005663       0.050461             11.495556       5.404146      -0.811284      -2.052458      18.238680       2.590794      10.843842          -0.000003
           40              C       4.201653       3.332698       2.275401       0.664213      22.394657 0.22865185E+03  0.46470286E+04                                 7.431901                            5.446213      -0.106377       2.040878                    0.999417      21.521452      60.414526       0.619526       0.486458      -1.008393      -0.020040       0.031408       0.058867       0.069666       0.041235       0.031167      -0.018474       0.134153      -0.164852      -0.081259      -0.028830       0.110089              8.851248       4.762396      -1.635736      -1.460216      10.508454       1.857676      11.282893          -0.000002
           41              C       7.094762       5.111500       3.623250      -0.124850      35.974007 0.48125558E+03  0.11697471E+05                                 9.749743                            7.531258      -0.228791       1.893943                    0.999061      30.756345      92.254217       0.570163       0.441968      -1.040228       0.034714      -0.000000      -0.000000       0.034714      -0.000000      -0.000000       0.047139      -0.024021      -0.118299      -0.062913       0.007706       0.055207             11.224264      11.574909       0.000000       0.000000       6.039505      -3.590718      16.058378          -0.000004
           42              C       9.783411       5.111500       3.623250      -0.044100      40.936335 0.45525166E+03  0.10699847E+05                                10.166764                            6.983581       0.091670       2.024123                    0.999245      27.549368      76.192105       0.648700       0.401732      -1.086553      -0.059237       0.000000      -0.000000       0.059237      -0.000000      -0.000000      -0.003200      -0.026886       0.012496      -0.015525       0.002948       0.012578             13.340643      22.549801       0.000001       0.000000       5.826884      -2.413964      11.645245          -0.000000
           43              C       1.165422       5.111500       3.623250       0.655439      24.478886 0.25477868E+03  0.52786367E+04                                 7.807708                            5.678740      -0.094865       2.036816                    0.998822      21.681448      59.905533       0.622838       0.474648      -1.022557       0.091193      -0.000000      -0.000000       0.091193       0.000000       0.000000       0.083634      -0.110182       0.171135      -0.083613      -0.043204       0.126818              9.689111      15.422847       0.000002      -0.000001       6.020991      -2.417133       7.623497          -0.000002
           44              C       3.128238       5.111500      10.869750      -0.124850      35.974018 0.48125574E+03  0.11697476E+05                                 9.749746                            7.531260      -0.228791       1.893943                    0.999061      30.756351      92.254248       0.570163       0.441968      -1.040228      -0.034714       0.000000      -0.000000       0.034714      -0.000000       0.000000      -0.047139      -0.024021      -0.118300      -0.062913       0.007706       0.055207             11.224268      11.574913       0.000000       0.000000       6.039507       3.590719      16.058383          -0.000004
           45              C       0.439589       5.111500      10.869750      -0.044100      40.936360 0.45525190E+03  0.10699854E+05                                10.166770                            6.983584       0.091669       2.024123                    0.999245      27.549376      76.192145       0.648700       0.401732      -1.086553       0.059237      -0.000000       0.000000       0.059237       0.000000      -0.000000       0.003200      -0.026885       0.012496      -0.015525       0.002948       0.012578             13.340652      22.549819       0.000001      -0.000001       5.826887       2.413965      11.645251          -0.000000
           46              C       9.057578       5.111500      10.869750       0.655439      24.478888 0.25477868E+03  0.52786368E+04                                 7.807709                            5.678740      -0.094865       2.036816                    0.998822      21.681449      59.905540       0.622838       0.474649      -1.022557      -0.091193      -0.000000       0.000000       0.091193      -0.000000       0.000000      -0.083634      -0.110182       0.171135      -0.083613      -0.043204       0.126818              9.689113      15.422852       0.000002       0.000000       6.020991       2.417133       7.623497          -0.000002
           47              C       5.111500       7.094762       7.246500      -0.124850      35.974011 0.48125562E+03  0.11697472E+05                                 9.749744                            7.531259      -0.228791       1.893943                    0.999061      30.756346      92.254225       0.570163       0.441968      -1.040228      -0.000000       0.034714       0.000000       0.034714      -0.000000      -0.047139       0.000000       0.024021      -0.118300      -0.062913       0.007706       0.055207             11.224266       6.039505       0.000000       3.590718      11.574911       0.000000      16.058380          -0.000004
           48              C       5.111500       9.783411       7.246500      -0.044100      40.936369 0.45525204E+03  0.10699858E+05                                10.166771                            6.983585       0.091669       2.024122                    0.999245      27.549380      76.192160       0.648700       0.401732      -1.086553       0.000000      -0.059237      -0.000000       0.059237      -0.000000       0.003200       0.000000       0.026886       0.012496      -0.015525       0.002948       0.012578             13.340654       5.826888      -0.000001       2.413965      22.549820       0.000001      11.645253          -0.000000
           49              C       5.111500       1.165422       7.246500       0.655439      24.478887 0.25477868E+03  0.52786366E+04                                 7.807708                            5.678740      -0.094865       2.036816                    0.998822      21.681448      59.905533       0.622838       0.474648      -1.022557      -0.000000       0.091193       0.000000       0.091193      -0.000000      -0.083634       0.000000       0.110182       0.171135      -0.083614      -0.043204       0.126818              9.689112       6.020991      -0.000002       2.417133      15.422849      -0.000001       7.623497          -0.000002
           50              C       5.111500       3.128238       0.000000      -0.124850      35.974019 0.48125575E+03  0.11697476E+05                                 9.749746                            7.531260      -0.228791       1.893943                    0.999061      30.756351      92.254246       0.570163       0.441968      -1.040228       0.000000      -0.034714       0.000000       0.034714      -0.000000       0.047139      -0.000000       0.024021      -0.118300      -0.062913       0.007706       0.055207             11.224268       6.039507      -0.000000      -3.590719      11.574913       0.000000      16.058383          -0.000004
           51              C       5.111500       0.439589       0.000000      -0.044100      40.936365 0.45525195E+03  0.10699856E+05                                10.166771                            6.983585       0.091669       2.024122                    0.999245      27.549377      76.192153       0.648700       0.401732      -1.086553      -0.000000       0.059237      -0.000000       0.059237       0.000000      -0.003200       0.000000       0.026885       0.012496      -0.015525       0.002948       0.012577             13.340654       5.826888      -0.000001      -2.413966      22.549821      -0.000001      11.645253          -0.000000
           52              C       5.111500       9.057578       0.000000       0.655439      24.478889 0.25477870E+03  0.52786372E+04                                 7.807709                            5.678740      -0.094865       2.036816                    0.998822      21.681450      59.905542       0.622838       0.474648      -1.022557      -0.000000      -0.091193       0.000000       0.091193       0.000000       0.083634       0.000000       0.110182       0.171135      -0.083613      -0.043204       0.126818              9.689113       6.020991      -0.000001      -2.417133      15.422851       0.000000       7.623497          -0.000002
           53              O       7.554797       6.080640       0.208699      -0.672728      36.977135 0.55268329E+03  0.13311682E+05                                 8.647031                            7.126974       0.587138       2.223024                    0.997414      28.426550      73.583904       0.737877       0.344640      -1.156430       0.030210      -0.024797       0.063659       0.074700       0.025645      -0.064342       0.019049      -0.037761       0.100060      -0.085604       0.013561       0.072044              9.796320       7.774034      -0.134633      -1.137313       5.528132      -0.847465      16.086795          -0.000008
           54              O       5.735103       6.297368       1.478286      -0.604498      41.000406 0.61632096E+03  0.15415117E+05                                 9.581059                            7.857331      -0.197897       1.981937                    0.994617      28.655319      78.220399       0.651916       0.375642      -1.119996       0.075266      -0.004116      -0.003189       0.075446       0.026416      -0.005025       0.025711      -0.109363      -0.206880      -0.074670      -0.023976       0.098646             10.807819      16.719367      -2.583573       0.459206       7.684401      -0.616479       8.019688          -0.000004
           55              O       1.682706       4.315128       4.456598      -0.615559      36.063270 0.50836551E+03  0.12020560E+05                                 8.581968                            6.893691       0.448187       2.196649                    0.997079      27.514229      71.137330       0.738922       0.350557      -1.148693      -0.049384       0.044037      -0.021658       0.069621      -0.024445       0.015016       0.015798      -0.111709       0.140180      -0.086764       0.029824       0.056940              9.981546      13.515404      -2.802584       4.060493       7.047744      -2.515881       9.381489          -0.000004
           56              O       2.668203       4.142360       7.455199      -0.672728      36.977140 0.55268336E+03  0.13311685E+05                                 8.647032                            7.126975       0.587137       2.223024                    0.997414      28.426550      73.583908       0.737877       0.344640      -1.156430      -0.030210       0.024797       0.063659       0.074700       0.025645       0.064341      -0.019049      -0.037761       0.100060      -0.085604       0.013561       0.072044              9.796322       7.774035      -0.134633       1.137312       5.528132       0.847465      16.086799          -0.000009
           57              O       4.487897       3.925632       8.724786      -0.604498      41.000411 0.61632103E+03  0.15415119E+05                                 9.581060                            7.857332      -0.197898       1.981937                    0.994617      28.655320      78.220405       0.651916       0.375642      -1.119996      -0.075266       0.004116      -0.003189       0.075445       0.026416       0.005025      -0.025711      -0.109363      -0.206880      -0.074670      -0.023976       0.098646             10.807821      16.719371      -2.583574      -0.459206       7.684402       0.616479       8.019689          -0.000004
           58              O       8.540294       5.907872      11.703098      -0.615559      36.063284 0.50836571E+03  0.12020566E+05                                 8.581971                            6.893694       0.448188       2.196650                    0.997079      27.514229      71.137339       0.738922       0.350557      -1.148693       0.049384      -0.044037      -0.021658       0.069621      -0.024445      -0.015016      -0.015798      -0.111709       0.140180      -0.086764       0.029824       0.056940              9.981551      13.515413      -2.802586      -4.060496       7.047746       2.515883       9.381492          -0.000004
           59              O       4.142360       7.554797       3.831949      -0.672728      36.977151 0.55268356E+03  0.13311691E+05                                 8.647034                            7.126976       0.587136       2.223024                    0.997414      28.426554      73.583923       0.737877       0.344640      -1.156430       0.024798       0.030210       0.063659       0.074700      -0.025644      -0.019049      -0.064342       0.037761       0.100060      -0.085604       0.013561       0.072044              9.796324       5.528133       0.134633       0.847465       7.774036      -1.137313      16.086802          -0.000009
           60              O       3.925632       5.735103       5.101536      -0.604498      41.000400 0.61632084E+03  0.15415113E+05                                 9.581058                            7.857330      -0.197898       1.981937                    0.994617      28.655316      78.220390       0.651916       0.375642      -1.119996       0.004116       0.075266      -0.003189       0.075445      -0.026416      -0.025711      -0.005025       0.109363      -0.206881      -0.074670      -0.023976       0.098646             10.807818       7.684400       2.583573       0.616478      16.719367       0.459205       8.019687          -0.000004
           61              O       5.907872       1.682706       8.079848      -0.615559      36.063283 0.50836570E+03  0.12020566E+05                                 8.581970                            6.893693       0.448188       2.196650                    0.997079      27.514231      71.137341       0.738922       0.350557      -1.148693      -0.044037      -0.049384      -0.021658       0.069621       0.024445      -0.015798       0.015016       0.111709       0.140180      -0.086764       0.029824       0.056940              9.981550       7.047746       2.802586       2.515882      13.515412       4.060496       9.381492          -0.000003
           62              O       6.080640       2.668203      11.078449      -0.672728      36.977158 0.55268369E+03  0.13311695E+05                                 8.647035                            7.126978       0.587137       2.223024                    0.997414      28.426554      73.583928       0.737877       0.344640      -1.156430      -0.024797      -0.030210       0.063659       0.074700      -0.025645       0.019049       0.064342       0.037761       0.100060      -0.085604       0.013561       0.072044              9.796326       5.528134       0.134633      -0.847465       7.774038       1.137312      16.086805          -0.000008
           63              O       6.297368       4.487897      12.348036      -0.604498      41.000407 0.61632094E+03  0.15415116E+05                                 9.581059                            7.857331      -0.197898       1.981937                    0.994617      28.655318      78.220399       0.651916       0.375642      -1.119996      -0.004116      -0.075266      -0.003189       0.075445      -0.026416       0.025711       0.005025       0.109363      -0.206880      -0.074670      -0.023976       0.098646             10.807820       7.684402       2.583573      -0.616479      16.719370      -0.459206       8.019688          -0.000004
           64              O       4.315128       8.540294       0.833348      -0.615559      36.063294 0.50836588E+03  0.12020571E+05                                 8.581973                            6.893695       0.448188       2.196650                    0.997079      27.514233      71.137353       0.738922       0.350557      -1.148693       0.044037       0.049384      -0.021658       0.069621       0.024445       0.015798      -0.015016       0.111709       0.140180      -0.086764       0.029824       0.056940              9.981553       7.047747       2.802587      -2.515883      13.515417      -4.060497       9.381494          -0.000004
           65              O       2.668203       6.080640      14.284301      -0.672728      36.977150 0.55268358E+03  0.13311691E+05                                 8.647034                            7.126977       0.587136       2.223024                    0.997414      28.426553      73.583922       0.737877       0.344640      -1.156430      -0.030210      -0.024797      -0.063659       0.074700      -0.025644      -0.064341      -0.019049      -0.037761       0.100060      -0.085604       0.013561       0.072044              9.796324       7.774037       0.134633      -1.137312       5.528134       0.847466      16.086801          -0.000009
           66              O       4.487897       6.297368      13.014714      -0.604498      41.000407 0.61632094E+03  0.15415116E+05                                 9.581059                            7.857331      -0.197898       1.981937                    0.994617      28.655318      78.220398       0.651916       0.375642      -1.119996      -0.075266      -0.004116       0.003189       0.075445      -0.026416      -0.005025      -0.025711      -0.109363      -0.206881      -0.074670      -0.023976       0.098646             10.807820      16.719370       2.583573       0.459206       7.684401       0.616479       8.019688          -0.000004
           67              O       8.540294       4.315128      10.036403      -0.615559      36.063285 0.50836566E+03  0.12020565E+05                                 8.581971                            6.893694       0.448188       2.196650                    0.997079      27.514232      71.137354       0.738922       0.350557      -1.148693       0.049384       0.044037       0.021658       0.069621       0.024445       0.015016      -0.015798      -0.111709       0.140180      -0.086764       0.029824       0.056940              9.981551      13.515417       2.802588       4.060495       7.047748       2.515882       9.381490          -0.000003
           68              O       7.554797       4.142360       7.037801      -0.672728      36.977141 0.55268343E+03  0.13311687E+05                                 8.647032                            7.126975       0.587137       2.223024                    0.997414      28.426552      73.583914       0.737877       0.344640      -1.156430       0.030210       0.024797      -0.063659       0.074700      -0.025645       0.064341       0.019049      -0.037761       0.100060      -0.085604       0.013561       0.072044              9.796322       7.774035       0.134632       1.137313       5.528132      -0.847465      16.086797          -0.000009
           69              O       5.735103       3.925632       5.768214      -0.604498      41.000404 0.61632091E+03  0.15415115E+05                                 9.581058                            7.857331      -0.197898       1.981937                    0.994617      28.655318      78.220395       0.651916       0.375642      -1.119996       0.075266       0.004116       0.003189       0.075445      -0.026416       0.005025       0.025711      -0.109363      -0.206881      -0.074670      -0.023976       0.098646             10.807818      16.719366       2.583572      -0.459205       7.684400      -0.616478       8.019688          -0.000004
           70              O       1.682706       5.907872       2.789903      -0.615560      36.063274 0.50836551E+03  0.12020560E+05                                 8.581968                            6.893691       0.448187       2.196649                    0.997079      27.514234      71.137349       0.738922       0.350557      -1.148693      -0.049384      -0.044038       0.021658       0.069621       0.024445      -0.015016       0.015798      -0.111709       0.140180      -0.086764       0.029824       0.056940              9.981547      13.515408       2.802587      -4.060493       7.047745      -2.515882       9.381487          -0.000004
           71              O       6.080640       7.554797      10.661051      -0.672728      36.977161 0.55268377E+03  0.13311697E+05                                 8.647036                            7.126978       0.587137       2.223024                    0.997414      28.426556      73.583935       0.737877       0.344640      -1.156430      -0.024797       0.030210      -0.063659       0.074700       0.025645      -0.019049       0.064342       0.037761       0.100060      -0.085604       0.013561       0.072044              9.796326       5.528135      -0.134633       0.847466       7.774038       1.137313      16.086804          -0.000008
           72              O       6.297368       5.735103       9.391464      -0.604498      41.000409 0.61632099E+03  0.15415118E+05                                 9.581060                            7.857331      -0.197898       1.981937                    0.994617      28.655319      78.220403       0.651916       0.375642      -1.119996      -0.004116       0.075266       0.003189       0.075445       0.026416      -0.025711       0.005025       0.109363      -0.206880      -0.074670      -0.023976       0.098646             10.807820       7.684402      -2.583573       0.616479      16.719370      -0.459206       8.019689          -0.000004
           73              O       4.315128       1.682706       6.413153      -0.615559      36.063256 0.50836520E+03  0.12020551E+05                                 8.581966                            6.893689       0.448188       2.196650                    0.997079      27.514226      71.137322       0.738922       0.350557      -1.148693       0.044037      -0.049384       0.021658       0.069621      -0.024445      -0.015798      -0.015016       0.111709       0.140180      -0.086764       0.029824       0.056940              9.981544       7.047743      -2.802586       2.515881      13.515404      -4.060492       9.381484          -0.000004
           74              O       4.142360       2.668203       3.414551      -0.672728      36.977155 0.55268366E+03  0.13311694E+05                                 8.647035                            7.126977       0.587136       2.223023                    0.997414      28.426555      73.583930       0.737877       0.344640      -1.156430       0.024797      -0.030210      -0.063659       0.074700       0.025645       0.019049      -0.064341       0.037761       0.100060      -0.085604       0.013561       0.072044              9.796325       5.528134      -0.134633      -0.847466       7.774037      -1.137312      16.086804          -0.000009
           75              O       3.925632       4.487897       2.144964      -0.604498      41.000409 0.61632096E+03  0.15415117E+05                                 9.581059                            7.857331      -0.197898       1.981937                    0.994617      28.655319      78.220400       0.651916       0.375642      -1.119996       0.004116      -0.075266       0.003189       0.075446       0.026416       0.025711      -0.005025       0.109363      -0.206880      -0.074670      -0.023976       0.098646             10.807820       7.684401      -2.583573      -0.616479      16.719370       0.459206       8.019688          -0.000004
           76              O       5.907872       8.540294      13.659653      -0.615559      36.063274 0.50836548E+03  0.12020559E+05                                 8.581969                            6.893692       0.448188       2.196650                    0.997079      27.514229      71.137340       0.738922       0.350557      -1.148693      -0.044037       0.049384       0.021658       0.069621      -0.024445       0.015798       0.015016       0.111709       0.140180      -0.086764       0.029824       0.056940              9.981549       7.047746      -2.802587      -2.515882      13.515412       4.060494       9.381488          -0.000004

******************************************************
Auxiliary information for the entire system
The total spin magnetic moment of the unit cell is   -0.000107
The total net atomic charge of the unit cell is   0.000008
Accuracy of reproducing the electrostatic potential in the unit cell:
  The inner radius (bohr) =    5.0000
  The outer radius (bohr) =   12.0000
  Valid grid points have density less than (e/(bohr^3)) =    0.0001
  The number of valid grid points were=       111276
  The rms potential error without charges in kcal/mol is=      2.98047
  The rms potential error with partial charges in kcal/mol is=      0.45995
  The RRMSE value at monopole order=      0.15432
  The rms potential error with partial charges and cloud penetration in kcal/mol is=      0.44267
  The RRMSE value at monopole order with cloud penetration is=      0.14852
  The rms potential error with partial charges and atomic dipoles in kcal/mol is=      0.37099
  The RRMSE value at dipole order=      0.12447
  The rms potential error with partial charges, atomic dipoles and cloud penetration in kcal/mol is=      0.34763
  The RRMSE value at dipole order with cloud penetration=      0.11664

******************************************************
The electron densities and ab initio electrostatic potential were computed in VASP using the PBE functional and
projector augmented wave method. See the main text of the journal article for a description of computational details.
The atomic charges, dipoles, and quadrupoles were computed with the DDEC6 method as described in
(a) T. A. Manz and N. Gabaldon Limas, RSC Adv. 6 (2016) 47771-47801 DOI: 10.1039/c6ra04656h
(b) N. Gabaldon Limas and T. A. Manz, RSC Adv. 8 (2018) 2678-2707 DOI: 10.1039/c7ra11829e.
For each atom in the material, the electron cloud parameters were fit to the spherically averaged atom-in-material
electron density using radial positions for which this density was between 10^-4 and 10^-2 electrons per cubic bohr.
The polarizabilities, dispersion coefficients, and quantum Drude oscillator (QDO) parameters were fit using the MCLF method.
The magnetic structure of the system was optimized in VASP from the default ferromagnetic initial guess using spin polarization.
The atomic spin moments (ASMs) were computed on this optimized magnetic structure using the DDEC6 partition as inputs
to the method of T. A. Manz and D. S. Sholl, J. Chem. Theory Comput. 7 (2011) 4146-4164 DOI: 10.1021/ct200539n.
The RMSE and RRMSE were computed using a uniform grid with Ewald summation.
