# Supplementary material for: A collection of forcefield precursors for metal–organic frameworks
Source: RSC Adv. 2019 Nov 13;9(63):36492–507. doi: 10.1039/c9ra07327b (PMC9075174; doi:10.1039/c9ra07327b)
Supplement: RA-009-C9RA07327B-s4495 [file RA-009-C9RA07327B-s4495.xyz]

  124
jmolscript: load "" {1 1 1} spacegroup "x,y,z" unitcell [{      6.660200     0.000000     0.000000 }, {      0.000000    11.694100     0.000000 }, {      0.000000     0.000000    22.788000 }]
Th     5.108373     4.725937    19.643484     2.145307
Th     4.881927     6.968163     8.249484     2.145307
Th     1.551827    10.572987    14.538516     2.145309
Th     1.778273     1.121113     3.144516     2.145310
H      5.005806    11.349124     0.697313     0.126007
H      4.947863     1.144852    19.800493     0.085733
H      1.403970     5.486872    17.665258     0.085282
H      2.655422     4.881117    15.862727     0.126855
H      4.915894    11.025197    21.165494     0.124242
H      1.927462     3.270840    14.463544     0.125141
H      4.984494     0.344976    12.091313     0.126007
H      5.042437    10.549248     8.406493     0.085733
H      1.926130     6.207228     6.271258     0.085282
H      0.674678     6.812983     4.468727     0.126856
H      5.074406     0.668903     9.771494     0.124241
H      1.402638     8.423260     3.069544     0.125142
H      1.654394     5.502074    10.696687     0.126007
H      1.712337     6.991902    14.381507     0.085734
H      5.256230    11.333922    16.516742     0.085282
H      4.004778    10.728167    18.319273     0.126856
H      1.744306     5.178147    13.016506     0.124238
H      4.732738     9.117890    19.718456     0.125138
H      1.675706     6.192026    22.090687     0.126007
H      1.617763     4.702198     2.987507     0.085734
H      4.734070     0.360178     5.122742     0.085282
H      5.985522     0.965933     6.925273     0.126856
H      1.585794     6.515953     1.622506     0.124239
H      5.257562     2.576210     8.324456     0.125138
C      5.021791     2.710692    22.489477     0.064237
C      5.101713     4.143220     0.123055     0.557645
C      5.068412     1.660562     0.612997    -0.097131
C      5.061752     1.818433     2.096496     0.708298
C      5.008470     0.382397     0.120776    -0.030796
C      4.961849     1.279335    20.721128     0.116702
C      1.090275     4.808614    17.113788     0.107974
C      1.844875     4.457791    16.022243    -0.100482
C      4.955189     0.188275    21.525545    -0.076173
C      4.815325     2.625325    17.002127     0.571086
C      6.107403     3.288381    16.571434     0.052184
C      0.153185     2.887273    15.447985    -0.058332
C      1.418623     3.518755    15.197317    -0.057238
C      6.305211     1.867548    14.470380     0.618978
C      4.968509     8.983408    11.095477     0.064237
C      4.888587     7.550880    11.517055     0.557645
C      4.921888    10.033538    12.006997    -0.097131
C      4.928548     9.875667    13.490496     0.708299
C      4.981830    11.311703    11.514776    -0.030796
C      5.028451    10.414765     9.327128     0.116701
C      2.239825     6.885486     5.719788     0.107974
C      1.485225     7.236309     4.628243    -0.100482
C      5.035111    11.505825    10.131545    -0.076173
C      5.174975     9.068775     5.608127     0.571086
C      3.882897     8.405719     5.177434     0.052184
C      3.176915     8.806827     4.053985    -0.058332
C      1.911477     8.175345     3.803317    -0.057238
C      3.685089     9.826552     3.076380     0.618979
C      1.638409     8.557742    11.692523     0.064237
C      1.558487     9.990270    11.270945     0.557644
C      1.591788     7.507612    10.781003    -0.097132
C      1.598448     7.665483     9.297504     0.708298
C      1.651730     6.229447    11.273224    -0.030796
C      1.698351     7.126385    13.460872     0.116701
C      5.569925    10.655664    17.068212     0.107974
C      4.815325    10.304841    18.159757    -0.100483
C      1.705011     6.035325    12.656455    -0.076171
C      1.844875     8.472375    17.179873     0.571086
C      0.552797     9.135431    17.610566     0.052184
C      6.507015     8.734323    18.734015    -0.058332
C      5.241577     9.365805    18.984683    -0.057237
C      0.354989     7.714598    19.711620     0.618978
C      1.691691     3.136358     0.298523     0.064237
C      1.771613     1.703830    22.664945     0.557644
C      1.738312     4.186488    22.175003    -0.097131
C      1.731652     4.028617    20.691504     0.708298
C      1.678370     5.464653    22.667224    -0.030796
C      1.631749     4.567715     2.066872     0.116701
C      4.420375     1.038436     5.674212     0.107974
C      5.174975     1.389259     6.765757    -0.100483
C      1.625089     5.658775     1.262455    -0.076172
C      1.485225     3.221725     5.785873     0.571086
C      2.777303     2.558669     6.216566     0.052184
C      3.483285     2.959777     7.340015    -0.058333
C      4.748723     2.328295     7.590683    -0.057237
C      2.975111     3.979502     8.317620     0.618979
N      4.988490     2.531773    21.170052    -0.289353
N      6.590268     4.226248    17.423705    -0.321725
N      5.001810     9.162327     9.776052    -0.289353
N      3.400032     7.467852     6.029705    -0.321725
N      1.671710     8.378823    13.011948    -0.289353
N      0.069932    10.073298    16.758295    -0.321726
N      1.658390     3.315277     1.617948    -0.289353
N      3.260168     1.620802     5.364295    -0.321726
O      5.131018     5.003905    21.965353    -0.624987
O      5.154329     4.421539     1.317146    -0.478284
O      4.258532     1.868717    16.243286    -0.506299
O      4.460336     2.938727    18.212170    -0.630534
O      3.923524     1.971625     2.659360    -0.594899
O      0.040627     0.675919    14.561532    -0.644600
O      6.112066     1.687459     2.727724    -0.583636
O      5.518642     2.261639    13.556581    -0.521201
O      4.859282     6.690195    10.571353    -0.624987
O      4.835971     7.272561    12.711146    -0.478284
O      5.731768     9.825383     4.849286    -0.506299
O      5.529964     8.755373     6.818170    -0.630534
O      6.066776     9.722475    14.053360    -0.594899
O      3.289473    11.018181     3.167532    -0.644600
O      3.878234    10.006641    14.121724    -0.583636
O      4.471658     9.432461     2.162581    -0.521201
O      1.529182    10.850955    12.216647    -0.624987
O      1.505871    10.268589    10.076854    -0.478284
O      2.401668     7.715767    17.938714    -0.506299
O      2.199864     8.785777    15.969830    -0.630534
O      2.736676     7.818675     8.734640    -0.594899
O      6.619573     6.522969    19.620468    -0.644600
O      0.548134     7.534509     8.666276    -0.583636
O      1.141558     8.108689    20.625419    -0.521202
O      1.800918     0.843145     0.822647    -0.624987
O      1.824229     1.425511    21.470854    -0.478284
O      0.928432     3.978333     6.544714    -0.506299
O      1.130236     2.908323     4.575830    -0.630534
O      0.593424     3.875425    20.128640    -0.594899
O      3.370727     5.171131     8.226468    -0.644600
O      2.781966     4.159591    20.060276    -0.583636
O      2.188542     3.585411     9.231419    -0.521201

The following XYZ coordinates are in angstroms. Other properties are in atomic units.
The sperically averaged electron density of each atom fit to a function of the form exp(a - br)
eigen_1, eigen_2 and eigen_3 are the three eigenvalues of traceless quadrupole moment tensor
  atom number  atomic symbol              X              Y              Z     net charge C6 coefficient C8 coefficient C10 coefficient fluctuating dipole atomic polarizability isotropic forcefield polarizability              a              b squared Pearson coefficient          <r^3>          <r^4>         wp_QDO          m_QDO          q_QDO       dipole_x       dipole_y       dipole_z         dipole            Qxy            Qxz            Qyz     Q(x^2-y^2)  Q(3z^2 - R^2)        eigen_1        eigen_2        eigen_3 static polarizability      alpha(xx)      alpha(xy)      alpha(xz)      alpha(yy)      alpha(yz)      alpha(zz) atomic spin moment
            1             Th       5.108373       4.725937      19.643484       2.145307     350.732265 0.10186594E+05  0.46945564E+06                                31.617082                           26.827957       2.389832       2.191393                    0.999342     135.308464     373.539188       0.501606       0.264958      -1.337352      -0.049731       0.086939       0.010228       0.100679      -0.210187       0.169029       0.064742      -0.039655      -0.685371      -0.348059       0.013968       0.334091             35.422762      41.934866       6.022528      -2.758814      28.765372      -4.375415      35.568047           0.000267
            2             Th       4.881927       6.968163       8.249484       2.145307     350.732173 0.10186590E+05  0.46945543E+06                                31.617077                           26.827952       2.389832       2.191393                    0.999342     135.308443     373.539108       0.501606       0.264958      -1.337352       0.049732      -0.086939       0.010229       0.100679      -0.210187      -0.169029      -0.064742      -0.039656      -0.685372      -0.348059       0.013968       0.334091             35.422756      41.934860       6.022528       2.758814      28.765370       4.375414      35.568038           0.000274
            3             Th       1.551827      10.572987      14.538516       2.145309     350.731990 0.10186583E+05  0.46945502E+06                                31.617063                           26.827941       2.389835       2.191394                    0.999342     135.308423     373.538997       0.501607       0.264958      -1.337352       0.049731       0.086940      -0.010229       0.100679       0.210186       0.169029      -0.064741      -0.039655      -0.685370      -0.348059       0.013968       0.334090             35.422741      41.934838      -6.022525      -2.758814      28.765356       4.375411      35.568029           0.000271
            4             Th       1.778273       1.121113       3.144516       2.145310     350.731797 0.10186576E+05  0.46945460E+06                                31.617053                           26.827933       2.389832       2.191394                    0.999342     135.308373     373.538824       0.501607       0.264958      -1.337352      -0.049732      -0.086939      -0.010229       0.100679       0.210187      -0.169029       0.064740      -0.039655      -0.685369      -0.348058       0.013967       0.334090             35.422731      41.934828      -6.022523       2.758812      28.765349      -4.375410      35.568014           0.000282
            5              H       5.005806      11.349124       0.697313       0.126007       0.983268 0.70198133E+01  0.67272770E+02                                 1.683729                            1.587864      -1.023166       2.399872                    0.998034       3.511454       9.987869       0.474526       1.346890      -0.693957      -0.001668      -0.031505       0.019260       0.036963      -0.003273       0.002026       0.004790      -0.011458       0.009937      -0.009156       0.000585       0.008571              1.719316       1.328860       0.061730      -0.060374       1.982536      -0.497866       1.846553           0.000001
            6              H       4.947863       1.144852      19.800493       0.085733       1.076564 0.75914492E+01  0.73883930E+02                                 1.756178                            1.624142      -0.986361       2.395189                    0.997853       3.657482      10.343859       0.482977       1.303031      -0.702612      -0.002185      -0.006770      -0.042512       0.043103       0.002477      -0.001893       0.005108      -0.003740       0.033142      -0.009478      -0.003228       0.012706              1.816015       1.323607      -0.002309       0.001360       1.526673       0.200946       2.597766           0.000000
            7              H       1.403970       5.486872      17.665258       0.085282       1.090535 0.77727576E+01  0.77018922E+02                                 1.841848                            1.694828      -1.392266       2.202822                    0.992930       4.033523      11.972407       0.446043       1.385821      -0.683586       0.015673       0.031626       0.026493       0.044133       0.006391      -0.001310       0.008806      -0.004229       0.013555      -0.011791      -0.000073       0.011864              1.906218       1.557373       0.280465       0.166352       2.230720       0.507951       1.930561          -0.000000
            8              H       2.655422       4.881117      15.862727       0.126855       0.998598 0.70476516E+01  0.66631810E+02                                 1.622872                            1.533090      -0.704760       2.555806                    0.999900       3.186378       8.585104       0.518020       1.250610      -0.717285       0.033089       0.014081      -0.011147       0.037649       0.009938      -0.010334       0.005444       0.010997      -0.007000      -0.017364       0.002095       0.015269              1.660494       2.010448       0.331356      -0.120864       1.566632      -0.112660       1.404402           0.000000
            9              H       4.915894      11.025197      21.165494       0.124242       0.939642 0.63080942E+01  0.58031957E+02                                 1.552202                            1.443079      -0.742397       2.531158                    0.999892       3.175834       8.451274       0.537803       1.237980      -0.718829      -0.003892      -0.036047      -0.007732       0.037072       0.002697       0.002934      -0.002097      -0.027326       0.003162      -0.015064       0.001399       0.013664              1.605831       1.194909       0.012201      -0.006735       2.077907       0.461494       1.544677           0.000002
           10              H       1.927462       3.270840      14.463544       0.125141       0.997629 0.71706603E+01  0.68241068E+02                                 1.637848                            1.560346      -0.746586       2.542992                    0.999774       3.208225       8.735926       0.505482       1.273251      -0.712480       0.026327      -0.008410      -0.032667       0.042790       0.004853      -0.009150       0.010526       0.009008       0.019001      -0.017490       0.002497       0.014993              1.655434       1.614850      -0.090695      -0.330927       1.490330       0.132765       1.861122           0.000001
           11              H       4.984494       0.344976      12.091313       0.126007       0.983269 0.70198232E+01  0.67272897E+02                                 1.683731                            1.587866      -1.023168       2.399871                    0.998034       3.511457       9.987884       0.474526       1.346891      -0.693957       0.001668       0.031505       0.019260       0.036963      -0.003273      -0.002026      -0.004790      -0.011458       0.009937      -0.009156       0.000585       0.008571              1.719318       1.328861       0.061730       0.060374       1.982539       0.497867       1.846555           0.000001
           12              H       5.042437      10.549248       8.406493       0.085733       1.076564 0.75914487E+01  0.73883922E+02                                 1.756177                            1.624142      -0.986361       2.395189                    0.997853       3.657482      10.343858       0.482977       1.303030      -0.702612       0.002185       0.006770      -0.042512       0.043103       0.002477       0.001893      -0.005108      -0.003740       0.033142      -0.009478      -0.003228       0.012706              1.816015       1.323607      -0.002309      -0.001360       1.526673      -0.200946       2.597765           0.000000
           13              H       1.926130       6.207228       6.271258       0.085282       1.090536 0.77727648E+01  0.77019011E+02                                 1.841849                            1.694828      -1.392267       2.202821                    0.992930       4.033525      11.972414       0.446043       1.385821      -0.683586      -0.015674      -0.031626       0.026493       0.044133       0.006391       0.001310      -0.008807      -0.004229       0.013555      -0.011791      -0.000073       0.011864              1.906219       1.557373       0.280465      -0.166352       2.230721      -0.507951       1.930562          -0.000000
           14              H       0.674678       6.812983       4.468727       0.126856       0.998599 0.70476557E+01  0.66631858E+02                                 1.622872                            1.533090      -0.704759       2.555806                    0.999900       3.186379       8.585107       0.518021       1.250610      -0.717285      -0.033089      -0.014081      -0.011147       0.037649       0.009938       0.010334      -0.005444       0.010997      -0.007000      -0.017364       0.002095       0.015269              1.660494       2.010448       0.331356       0.120864       1.566632       0.112660       1.404402           0.000000
           15              H       5.074406       0.668903       9.771494       0.124241       0.939643 0.63081068E+01  0.58032107E+02                                 1.552204                            1.443081      -0.742397       2.531158                    0.999892       3.175838       8.451289       0.537803       1.237981      -0.718828       0.003892       0.036047      -0.007732       0.037072       0.002697      -0.002934       0.002097      -0.027326       0.003162      -0.015064       0.001399       0.013665              1.605833       1.194910       0.012201       0.006735       2.077911      -0.461495       1.544679           0.000002
           16              H       1.402638       8.423260       3.069544       0.125142       0.997629 0.71706568E+01  0.68241026E+02                                 1.637847                            1.560345      -0.746586       2.542992                    0.999774       3.208224       8.735922       0.505482       1.273250      -0.712480      -0.026327       0.008410      -0.032667       0.042790       0.004853       0.009150      -0.010526       0.009008       0.019001      -0.017490       0.002497       0.014993              1.655433       1.614849      -0.090695       0.330927       1.490330      -0.132765       1.861121           0.000001
           17              H       1.654394       5.502074      10.696687       0.126007       0.983269 0.70198190E+01  0.67272845E+02                                 1.683731                            1.587865      -1.023168       2.399871                    0.998034       3.511456       9.987879       0.474526       1.346891      -0.693957       0.001668      -0.031505      -0.019260       0.036963       0.003273       0.002026      -0.004790      -0.011458       0.009937      -0.009156       0.000585       0.008571              1.719318       1.328861      -0.061730      -0.060374       1.982537       0.497867       1.846554           0.000001
           18              H       1.712337       6.991902      14.381507       0.085734       1.076563 0.75914354E+01  0.73883757E+02                                 1.756175                            1.624140      -0.986359       2.395190                    0.997853       3.657478      10.343843       0.482977       1.303030      -0.702612       0.002185      -0.006770       0.042512       0.043103      -0.002477      -0.001893      -0.005108      -0.003740       0.033142      -0.009478      -0.003228       0.012706              1.816013       1.323606       0.002309       0.001360       1.526671      -0.200945       2.597761          -0.000000
           19              H       5.256230      11.333922      16.516742       0.085282       1.090536 0.77727648E+01  0.77019010E+02                                 1.841849                            1.694828      -1.392267       2.202821                    0.992930       4.033525      11.972414       0.446043       1.385821      -0.683586      -0.015674       0.031626      -0.026493       0.044133      -0.006391      -0.001310      -0.008807      -0.004229       0.013555      -0.011791      -0.000073       0.011864              1.906219       1.557373      -0.280465       0.166352       2.230721      -0.507951       1.930562          -0.000000
           20              H       4.004778      10.728167      18.319273       0.126856       0.998598 0.70476506E+01  0.66631798E+02                                 1.622872                            1.533089      -0.704760       2.555806                    0.999900       3.186378       8.585104       0.518021       1.250610      -0.717285      -0.033089       0.014081       0.011147       0.037649      -0.009938      -0.010334      -0.005444       0.010998      -0.007000      -0.017364       0.002095       0.015269              1.660493       2.010447      -0.331356      -0.120864       1.566632       0.112660       1.404402           0.000000
           21              H       1.744306       5.178147      13.016506       0.124238       0.939646 0.63081313E+01  0.58032391E+02                                 1.552209                            1.443085      -0.742396       2.531158                    0.999892       3.175844       8.451311       0.537802       1.237982      -0.718828       0.003892      -0.036047       0.007732       0.037072      -0.002697       0.002934       0.002097      -0.027326       0.003162      -0.015064       0.001399       0.013664              1.605838       1.194913      -0.012201      -0.006735       2.077918      -0.461497       1.544683           0.000002
           22              H       4.732738       9.117890      19.718456       0.125138       0.997632 0.71706854E+01  0.68241378E+02                                 1.637853                            1.560350      -0.746585       2.542992                    0.999774       3.208230       8.735949       0.505480       1.273253      -0.712480      -0.026327      -0.008410       0.032667       0.042790      -0.004853      -0.009150      -0.010526       0.009008       0.019001      -0.017490       0.002497       0.014993              1.655439       1.614855       0.090695      -0.330929       1.490334      -0.132766       1.861128           0.000001
           23              H       1.675706       6.192026      22.090687       0.126007       0.983268 0.70198132E+01  0.67272770E+02                                 1.683729                            1.587864      -1.023167       2.399872                    0.998034       3.511454       9.987869       0.474526       1.346890      -0.693957      -0.001668       0.031505      -0.019260       0.036963       0.003273      -0.002026       0.004790      -0.011458       0.009937      -0.009156       0.000585       0.008571              1.719316       1.328860      -0.061730       0.060374       1.982536      -0.497866       1.846553           0.000001
           24              H       1.617763       4.702198       2.987507       0.085734       1.076563 0.75914383E+01  0.73883796E+02                                 1.756176                            1.624141      -0.986359       2.395189                    0.997853       3.657479      10.343848       0.482977       1.303030      -0.702612      -0.002185       0.006770       0.042512       0.043103      -0.002477       0.001893       0.005108      -0.003740       0.033142      -0.009478      -0.003228       0.012706              1.816014       1.323606       0.002309      -0.001360       1.526672       0.200945       2.597763           0.000000
           25              H       4.734070       0.360178       5.122742       0.085282       1.090536 0.77727658E+01  0.77019020E+02                                 1.841849                            1.694828      -1.392267       2.202822                    0.992930       4.033525      11.972413       0.446043       1.385821      -0.683586       0.015674      -0.031626      -0.026493       0.044133      -0.006391       0.001310       0.008807      -0.004229       0.013555      -0.011791      -0.000073       0.011864              1.906219       1.557373      -0.280465      -0.166352       2.230721       0.507951       1.930562          -0.000000
           26              H       5.985522       0.965933       6.925273       0.126856       0.998598 0.70476506E+01  0.66631798E+02                                 1.622872                            1.533089      -0.704760       2.555806                    0.999900       3.186378       8.585104       0.518021       1.250610      -0.717285       0.033089      -0.014081       0.011147       0.037649      -0.009938       0.010334       0.005444       0.010997      -0.007000      -0.017364       0.002095       0.015269              1.660493       2.010447      -0.331356       0.120864       1.566632      -0.112660       1.404402           0.000000
           27              H       1.585794       6.515953       1.622506       0.124239       0.939645 0.63081199E+01  0.58032264E+02                                 1.552207                            1.443084      -0.742396       2.531158                    0.999892       3.175841       8.451303       0.537802       1.237982      -0.718828      -0.003892       0.036047       0.007732       0.037072      -0.002697      -0.002934      -0.002097      -0.027326       0.003162      -0.015064       0.001399       0.013665              1.605837       1.194912      -0.012201       0.006735       2.077916       0.461496       1.544682           0.000002
           28              H       5.257562       2.576210       8.324456       0.125138       0.997631 0.71706804E+01  0.68241318E+02                                 1.637852                            1.560350      -0.746585       2.542992                    0.999774       3.208229       8.735945       0.505480       1.273253      -0.712480       0.026327       0.008410       0.032668       0.042790      -0.004853       0.009150       0.010526       0.009008       0.019001      -0.017490       0.002497       0.014993              1.655439       1.614854       0.090695       0.330928       1.490334       0.132765       1.861128           0.000001
           29              C       5.021791       2.710692      22.489477       0.064237      28.937924 0.41932836E+03  0.98541018E+04                                 8.616771                            7.223797      -0.323859       1.903379                    0.998741      28.086568      83.025207       0.558515       0.466668      -1.025468      -0.005766      -0.068860      -0.049522       0.085014      -0.002410      -0.006190       0.014691       0.091078      -0.062082      -0.044340      -0.012186       0.056527              9.233322       5.222069       0.435290       0.104053      11.513431      -0.574178      10.964468          -0.000007
           30              C       5.101713       4.143220       0.123055       0.557645      20.297418 0.27261850E+03  0.58124769E+04                                 6.968014                            5.984593      -0.394218       1.918974                    0.998500      23.724641      69.096837       0.583116       0.492658      -1.001255       0.006191       0.096059      -0.005726       0.096429      -0.006548      -0.007166      -0.013724       0.126991      -0.186214      -0.067960      -0.027175       0.095135              7.236982       4.617886       0.342635       0.120045       8.260413      -0.173795       8.832647          -0.000005
           31              C       5.068412       1.660562       0.612997      -0.097131      33.867811 0.49059644E+03  0.11914597E+05                                 9.349105                            7.628757      -0.329302       1.894517                    0.997746      29.157888      85.828086       0.566939       0.444851      -1.044409      -0.002110      -0.011883      -0.035862       0.037838       0.001118      -0.000534       0.002137       0.083525      -0.106047      -0.035747      -0.023708       0.059455             10.275156       5.598647       0.354101       0.032325      10.532298      -0.831453      14.694524          -0.000009
           32              C       5.061752       1.818433       2.096496       0.708298      21.508904 0.22906695E+03  0.46869708E+04                                 7.351462                            5.549600      -0.356476       1.958662                    0.998772      21.788719      62.645653       0.593723       0.504188      -0.993141      -0.004272       0.017110       0.082614       0.084475       0.020015      -0.000539       0.014282      -0.171669      -0.127616      -0.067069      -0.043640       0.110709              8.404637      10.891838      -0.214285       0.209300       4.135872      -0.161505      10.186201          -0.000003
           33              C       5.008470       0.382397       0.120776      -0.030796      27.188008 0.40380898E+03  0.93933395E+04                                 8.141280                            6.937901      -0.179741       1.952492                    0.996899      28.076484      82.373145       0.589048       0.447004      -1.037338      -0.012330       0.007279      -0.025544       0.029283      -0.003376      -0.005839       0.002921       0.061564      -0.137286      -0.046297      -0.007910       0.054207              8.584598       4.703531       0.391343      -0.099102       9.795691       0.485751      11.254571          -0.000008
           34              C       4.961849       1.279335      20.721128       0.116702      23.863510 0.32568360E+03  0.71823572E+04                                 7.407271                            6.193228      -0.032922       2.016793                    0.999029      25.910087      74.111808       0.628877       0.441641      -1.040061      -0.003890       0.051042       0.032070       0.060406       0.001699       0.001780       0.018495       0.109588      -0.030682      -0.057002      -0.002996       0.059998              7.810440       4.155710       0.134723      -0.088706       9.311935       0.729804       9.963675          -0.000012
           35              C       1.090275       4.808614      17.113788       0.107974      26.186502 0.34282637E+03  0.76634898E+04                                 7.919700                            6.369253      -0.153646       1.970295                    0.999067      26.448782      76.345408       0.617475       0.443746      -1.038080      -0.037472      -0.050268      -0.003530       0.062797      -0.015414       0.041237      -0.033386      -0.066841      -0.020984      -0.062008      -0.005364       0.067371              8.573352       8.611522       2.231011      -1.679336       8.154396       2.040919       8.954138          -0.000009
           36              C       1.844875       4.457791      16.022243      -0.100482      27.388376 0.38074376E+03  0.86818702E+04                                 7.963080                            6.579653       0.260033       2.090955                    0.998774      27.618143      78.861560       0.629972       0.426387      -1.055176      -0.007366      -0.020893      -0.004108       0.022531      -0.008121      -0.008389      -0.027183       0.010530      -0.010287      -0.033998       0.010302       0.023696              8.485757       8.622276       1.875927      -1.416557       7.916417       1.960581       8.918580          -0.000017
           37              C       4.955189       0.188275      21.525545      -0.076173      27.221148 0.38650647E+03  0.88194197E+04                                 7.914967                            6.616539       0.329095       2.116819                    0.999422      27.218168      76.973726       0.631956       0.424753      -1.059425      -0.008499      -0.002744       0.034450       0.035589       0.002244      -0.001548      -0.005583       0.015966      -0.061729      -0.021891       0.003171       0.018721              8.410014       4.334363       0.112340      -0.120962      10.056103       1.246125      10.839575          -0.000016
           38              C       4.815325       2.625325      17.002127       0.571086      23.406780 0.25965986E+03  0.54323966E+04                                 7.487960                            5.724418      -0.043392       2.037674                    0.999458      22.800705      64.345925       0.618629       0.473248      -1.018218      -0.064019      -0.029972       0.052675       0.088155      -0.078366       0.015863      -0.058901      -0.037331      -0.030067      -0.085652      -0.026339       0.111991              8.381490       8.469096       2.216039      -0.930199       6.881100       2.175494       9.794275          -0.000001
           39              C       6.107403       3.288381      16.571434       0.052184      33.627682 0.42184120E+03  0.98192288E+04                                 9.096833                            6.919813       0.076538       2.028776                    0.999519      27.127966      76.990549       0.618168       0.425668      -1.060937       0.060786       0.049788       0.011049       0.079346      -0.015899       0.055733      -0.043086      -0.022809      -0.009117      -0.067260      -0.010635       0.077896             10.305328      11.536601       3.237520      -2.599164       8.880389       2.453017      10.498994          -0.000003
           40              C       0.153185       2.887273      15.447985      -0.058332      39.171667 0.49009445E+03  0.11802553E+05                                10.004637                            7.402031      -0.152447       1.946354                    0.998752      28.285449      80.726987       0.606676       0.419231      -1.068707       0.010873       0.043837       0.005978       0.045559      -0.013404       0.022336      -0.032795      -0.011070      -0.011236      -0.034622      -0.012627       0.047249             11.662704      10.738467       3.642300      -1.059726      12.345200       4.897460      11.904443          -0.000010
           41              C       1.418623       3.518755      15.197317      -0.057238      28.787330 0.40221566E+03  0.93126773E+04                                 8.314070                            6.825913       0.097459       2.029002                    0.998900      28.154073      81.422811       0.608971       0.434404      -1.048634      -0.011779       0.004261       0.012703       0.017840      -0.015174      -0.005883      -0.019733       0.034532       0.042355      -0.038127       0.015652       0.022475              8.926205       9.466146       3.049914      -0.827204       9.078491       2.023943       8.233979          -0.000016
           42              C       6.305211       1.867548      14.470380       0.618978      24.559118 0.26582720E+03  0.56022021E+04                                 7.851282                            5.855016      -0.299414       1.952381                    0.998574      22.806933      64.902959       0.600978       0.483602      -1.011269      -0.013282      -0.071975      -0.024777       0.077271       0.049783      -0.087900      -0.006087       0.062768      -0.009013      -0.089118      -0.028084       0.117202              9.054064       6.283396      -0.393173       2.224446      12.450904       2.480644       8.427893           0.000003
           43              C       4.968509       8.983408      11.095477       0.064237      28.937919 0.41932827E+03  0.98540994E+04                                 8.616770                            7.223797      -0.323859       1.903380                    0.998741      28.086565      83.025197       0.558515       0.466668      -1.025468       0.005766       0.068860      -0.049522       0.085014      -0.002410       0.006190      -0.014691       0.091078      -0.062082      -0.044340      -0.012186       0.056527              9.233321       5.222068       0.435290      -0.104053      11.513431       0.574178      10.964465          -0.000007
           44              C       4.888587       7.550880      11.517055       0.557645      20.297414 0.27261843E+03  0.58124750E+04                                 6.968014                            5.984592      -0.394218       1.918974                    0.998500      23.724637      69.096824       0.583116       0.492658      -1.001255      -0.006191      -0.096059      -0.005726       0.096429      -0.006548       0.007166       0.013724       0.126990      -0.186214      -0.067960      -0.027175       0.095135              7.236981       4.617885       0.342635      -0.120045       8.260413       0.173795       8.832646          -0.000005
           45              C       4.921888      10.033538      12.006997      -0.097131      33.867825 0.49059670E+03  0.11914606E+05                                 9.349109                            7.628760      -0.329303       1.894516                    0.997746      29.157900      85.828139       0.566939       0.444851      -1.044409       0.002110       0.011883      -0.035862       0.037838       0.001118       0.000534      -0.002137       0.083525      -0.106047      -0.035747      -0.023708       0.059455             10.275161       5.598649       0.354101      -0.032325      10.532303       0.831452      14.694530          -0.000009
           46              C       4.928548       9.875667      13.490496       0.708299      21.508896 0.22906684E+03  0.46869681E+04                                 7.351461                            5.549599      -0.356475       1.958662                    0.998772      21.788713      62.645635       0.593723       0.504188      -0.993141       0.004272      -0.017111       0.082614       0.084475       0.020015       0.000539      -0.014282      -0.171669      -0.127616      -0.067069      -0.043640       0.110709              8.404635      10.891836      -0.214285      -0.209300       4.135871       0.161505      10.186198          -0.000003
           47              C       4.981830      11.311703      11.514776      -0.030796      27.188010 0.40380900E+03  0.93933406E+04                                 8.141281                            6.937901      -0.179742       1.952492                    0.996899      28.076489      82.373171       0.589048       0.447004      -1.037338       0.012330      -0.007279      -0.025544       0.029283      -0.003375       0.005839      -0.002921       0.061564      -0.137286      -0.046297      -0.007910       0.054207              8.584599       4.703532       0.391343       0.099102       9.795692      -0.485751      11.254573          -0.000008
           48              C       5.028451      10.414765       9.327128       0.116701      23.863513 0.32568365E+03  0.71823586E+04                                 7.407272                            6.193229      -0.032922       2.016792                    0.999029      25.910090      74.111820       0.628876       0.441641      -1.040061       0.003890      -0.051042       0.032070       0.060406       0.001699      -0.001780      -0.018495       0.109589      -0.030682      -0.057002      -0.002996       0.059998              7.810441       4.155711       0.134723       0.088706       9.311937      -0.729803       9.963675          -0.000012
           49              C       2.239825       6.885486       5.719788       0.107974      26.186505 0.34282640E+03  0.76634906E+04                                 7.919701                            6.369253      -0.153647       1.970295                    0.999067      26.448786      76.345423       0.617475       0.443746      -1.038080       0.037471       0.050268      -0.003530       0.062797      -0.015414      -0.041237       0.033386      -0.066841      -0.020984      -0.062008      -0.005363       0.067371              8.573353       8.611523       2.231012       1.679336       8.154397      -2.040919       8.954138          -0.000009
           50              C       1.485225       7.236309       4.628243      -0.100482      27.388389 0.38074399E+03  0.86818770E+04                                 7.963083                            6.579655       0.260032       2.090955                    0.998774      27.618154      78.861604       0.629972       0.426387      -1.055176       0.007366       0.020893      -0.004108       0.022531      -0.008121       0.008389       0.027183       0.010530      -0.010287      -0.033998       0.010302       0.023696              8.485761       8.622279       1.875928       1.416557       7.916420      -1.960582       8.918583          -0.000017
           51              C       5.035111      11.505825      10.131545      -0.076173      27.221168 0.38650679E+03  0.88194294E+04                                 7.914972                            6.616542       0.329093       2.116818                    0.999422      27.218183      76.973792       0.631955       0.424753      -1.059425       0.008499       0.002744       0.034450       0.035589       0.002244       0.001548       0.005583       0.015966      -0.061729      -0.021891       0.003171       0.018721              8.410019       4.334365       0.112340       0.120962      10.056110      -1.246127      10.839582          -0.000016
           52              C       5.174975       9.068775       5.608127       0.571086      23.406778 0.25965983E+03  0.54323959E+04                                 7.487959                            5.724417      -0.043392       2.037674                    0.999458      22.800704      64.345924       0.618629       0.473248      -1.018218       0.064019       0.029972       0.052675       0.088155      -0.078366      -0.015863       0.058901      -0.037331      -0.030067      -0.085652      -0.026339       0.111990              8.381490       8.469096       2.216040       0.930199       6.881100      -2.175494       9.794274          -0.000001
           53              C       3.882897       8.405719       5.177434       0.052184      33.627681 0.42184117E+03  0.98192283E+04                                 9.096833                            6.919813       0.076538       2.028776                    0.999519      27.127966      76.990553       0.618168       0.425668      -1.060936      -0.060786      -0.049787       0.011050       0.079346      -0.015899      -0.055733       0.043086      -0.022809      -0.009116      -0.067260      -0.010635       0.077896             10.305328      11.536602       3.237520       2.599164       8.880389      -2.453017      10.498993          -0.000003
           54              C       3.176915       8.806827       4.053985      -0.058332      39.171684 0.49009468E+03  0.11802560E+05                                10.004640                            7.402033      -0.152448       1.946354                    0.998752      28.285457      80.727020       0.606676       0.419231      -1.068707      -0.010873      -0.043837       0.005978       0.045559      -0.013404      -0.022336       0.032795      -0.011070      -0.011235      -0.034622      -0.012627       0.047249             11.662707      10.738470       3.642302       1.059726      12.345205      -4.897461      11.904446          -0.000010
           55              C       1.911477       8.175345       3.803317      -0.057238      28.787341 0.40221585E+03  0.93126829E+04                                 8.314072                            6.825915       0.097459       2.029002                    0.998900      28.154081      81.422842       0.608971       0.434404      -1.048634       0.011779      -0.004261       0.012703       0.017840      -0.015174       0.005883       0.019733       0.034532       0.042355      -0.038127       0.015652       0.022475              8.926208       9.466148       3.049916       0.827204       9.078494      -2.023943       8.233981          -0.000016
           56              C       3.685089       9.826552       3.076380       0.618979      24.559113 0.26582713E+03  0.56022003E+04                                 7.851282                            5.855015      -0.299415       1.952381                    0.998574      22.806929      64.902951       0.600978       0.483602      -1.011269       0.013282       0.071976      -0.024777       0.077271       0.049783       0.087900       0.006087       0.062768      -0.009013      -0.089118      -0.028084       0.117202              9.054064       6.283396      -0.393173      -2.224446      12.450905      -2.480644       8.427893           0.000003
           57              C       1.638409       8.557742      11.692523       0.064237      28.937923 0.41932833E+03  0.98541012E+04                                 8.616771                            7.223797      -0.323859       1.903379                    0.998741      28.086568      83.025208       0.558515       0.466668      -1.025468       0.005766      -0.068861       0.049522       0.085014       0.002410      -0.006190      -0.014691       0.091078      -0.062082      -0.044340      -0.012186       0.056527              9.233322       5.222068      -0.435290       0.104053      11.513432       0.574179      10.964466          -0.000007
           58              C       1.558487       9.990270      11.270945       0.557644      20.297419 0.27261852E+03  0.58124776E+04                                 6.968015                            5.984593      -0.394218       1.918974                    0.998500      23.724644      69.096851       0.583116       0.492658      -1.001255      -0.006191       0.096059       0.005726       0.096429       0.006548      -0.007166       0.013724       0.126991      -0.186214      -0.067960      -0.027175       0.095135              7.236983       4.617886      -0.342635       0.120045       8.260415       0.173795       8.832648          -0.000005
           59              C       1.591788       7.507612      10.781003      -0.097132      33.867824 0.49059666E+03  0.11914605E+05                                 9.349109                            7.628761      -0.329304       1.894516                    0.997746      29.157900      85.828142       0.566939       0.444851      -1.044409       0.002110      -0.011883       0.035862       0.037838      -0.001119      -0.000534      -0.002137       0.083525      -0.106047      -0.035747      -0.023708       0.059455             10.275161       5.598649      -0.354101       0.032325      10.532304       0.831453      14.694530          -0.000009
           60              C       1.598448       7.665483       9.297504       0.708298      21.508898 0.22906687E+03  0.46869690E+04                                 7.351462                            5.549600      -0.356476       1.958661                    0.998772      21.788716      62.645648       0.593723       0.504188      -0.993141       0.004272       0.017110      -0.082614       0.084475      -0.020015      -0.000539      -0.014282      -0.171669      -0.127616      -0.067069      -0.043640       0.110709              8.404636      10.891838       0.214285       0.209300       4.135871       0.161505      10.186200          -0.000003
           61              C       1.651730       6.229447      11.273224      -0.030796      27.188013 0.40380907E+03  0.93933424E+04                                 8.141281                            6.937902      -0.179741       1.952492                    0.996899      28.076488      82.373162       0.589048       0.447004      -1.037338       0.012330       0.007279       0.025543       0.029283       0.003375      -0.005839      -0.002921       0.061564      -0.137287      -0.046297      -0.007910       0.054207              8.584599       4.703532      -0.391343      -0.099102       9.795693      -0.485753      11.254573          -0.000008
           62              C       1.698351       7.126385      13.460872       0.116701      23.863520 0.32568380E+03  0.71823626E+04                                 7.407273                            6.193231      -0.032920       2.016793                    0.999029      25.910092      74.111822       0.628876       0.441641      -1.040061       0.003890       0.051042      -0.032070       0.060406      -0.001699       0.001780      -0.018495       0.109589      -0.030682      -0.057002      -0.002996       0.059998              7.810442       4.155712      -0.134723      -0.088706       9.311941      -0.729803       9.963674          -0.000012
           63              C       5.569925      10.655664      17.068212       0.107974      26.186511 0.34282647E+03  0.76634928E+04                                 7.919702                            6.369254      -0.153647       1.970295                    0.999067      26.448790      76.345437       0.617475       0.443746      -1.038080       0.037471      -0.050268       0.003530       0.062797       0.015414       0.041237       0.033386      -0.066841      -0.020984      -0.062008      -0.005363       0.067371              8.573354       8.611524      -2.231012      -1.679337       8.154398      -2.040919       8.954140          -0.000009
           64              C       4.815325      10.304841      18.159757      -0.100483      27.388399 0.38074417E+03  0.86818819E+04                                 7.963084                            6.579656       0.260033       2.090955                    0.998774      27.618158      78.861611       0.629972       0.426387      -1.055176       0.007366      -0.020893       0.004108       0.022531       0.008121      -0.008389       0.027183       0.010530      -0.010287      -0.033999       0.010302       0.023696              8.485762       8.622279      -1.875926      -1.416558       7.916422      -1.960583       8.918586          -0.000017
           65              C       1.705011       6.035325      12.656455      -0.076171      27.221119 0.38650581E+03  0.88194009E+04                                 7.914960                            6.616532       0.329096       2.116820                    0.999422      27.218151      76.973660       0.631956       0.424753      -1.059425       0.008500      -0.002744      -0.034450       0.035589      -0.002244      -0.001548       0.005583       0.015966      -0.061729      -0.021891       0.003171       0.018720              8.410007       4.334359      -0.112340      -0.120961      10.056100      -1.246128      10.839562          -0.000016
           66              C       1.844875       8.472375      17.179873       0.571086      23.406777 0.25965983E+03  0.54323957E+04                                 7.487960                            5.724417      -0.043393       2.037673                    0.999458      22.800704      64.345925       0.618629       0.473248      -1.018217       0.064019      -0.029972      -0.052675       0.088155       0.078366       0.015863       0.058901      -0.037331      -0.030067      -0.085652      -0.026339       0.111991              8.381490       8.469096      -2.216040      -0.930199       6.881100      -2.175494       9.794274          -0.000001
           67              C       0.552797       9.135431      17.610566       0.052184      33.627687 0.42184126E+03  0.98192308E+04                                 9.096835                            6.919814       0.076536       2.028775                    0.999519      27.127969      76.990565       0.618168       0.425668      -1.060936      -0.060786       0.049787      -0.011050       0.079346       0.015899       0.055733       0.043086      -0.022809      -0.009116      -0.067260      -0.010635       0.077896             10.305330      11.536604      -3.237521      -2.599165       8.880391      -2.453018      10.498995          -0.000003
           68              C       6.507015       8.734323      18.734015      -0.058332      39.171663 0.49009443E+03  0.11802552E+05                                10.004635                            7.402030      -0.152446       1.946354                    0.998752      28.285447      80.726971       0.606676       0.419231      -1.068707      -0.010873       0.043837      -0.005978       0.045559       0.013404       0.022336       0.032795      -0.011070      -0.011235      -0.034622      -0.012627       0.047249             11.662701      10.738466      -3.642299      -1.059727      12.345196      -4.897458      11.904441          -0.000010
           69              C       5.241577       9.365805      18.984683      -0.057237      28.787285 0.40221484E+03  0.93126530E+04                                 8.314059                            6.825904       0.097461       2.029003                    0.998900      28.154047      81.422705       0.608972       0.434404      -1.048634       0.011779       0.004261      -0.012702       0.017840       0.015174      -0.005883       0.019733       0.034532       0.042355      -0.038127       0.015652       0.022475              8.926194       9.466133      -3.049907      -0.827207       9.078476      -2.023941       8.233972          -0.000016
           70              C       0.354989       7.714598      19.711620       0.618978      24.559106 0.26582706E+03  0.56021984E+04                                 7.851279                            5.855014      -0.299414       1.952381                    0.998574      22.806925      64.902929       0.600978       0.483602      -1.011269       0.013282      -0.071975       0.024777       0.077271      -0.049783      -0.087900       0.006087       0.062768      -0.009014      -0.089118      -0.028084       0.117202              9.054061       6.283394       0.393174       2.224446      12.450899      -2.480642       8.427889           0.000003
           71              C       1.691691       3.136358       0.298523       0.064237      28.937925 0.41932837E+03  0.98541023E+04                                 8.616771                            7.223798      -0.323859       1.903379                    0.998741      28.086570      83.025217       0.558515       0.466668      -1.025468      -0.005766       0.068860       0.049522       0.085014       0.002410       0.006190       0.014691       0.091078      -0.062082      -0.044340      -0.012186       0.056527              9.233323       5.222069      -0.435290      -0.104053      11.513431      -0.574178      10.964468          -0.000007
           72              C       1.771613       1.703830      22.664945       0.557644      20.297418 0.27261851E+03  0.58124772E+04                                 6.968015                            5.984593      -0.394218       1.918974                    0.998500      23.724641      69.096839       0.583116       0.492658      -1.001255       0.006191      -0.096059       0.005726       0.096429       0.006548       0.007166      -0.013724       0.126990      -0.186214      -0.067960      -0.027175       0.095135              7.236983       4.617886      -0.342635      -0.120045       8.260414      -0.173795       8.832648          -0.000005
           73              C       1.738312       4.186488      22.175003      -0.097131      33.867824 0.49059666E+03  0.11914604E+05                                 9.349108                            7.628760      -0.329303       1.894516                    0.997746      29.157898      85.828129       0.566939       0.444851      -1.044409      -0.002110       0.011883       0.035862       0.037838      -0.001119       0.000534       0.002137       0.083525      -0.106048      -0.035747      -0.023708       0.059455             10.275160       5.598649      -0.354101      -0.032325      10.532302      -0.831453      14.694529          -0.000009
           74              C       1.731652       4.028617      20.691504       0.708298      21.508903 0.22906693E+03  0.46869703E+04                                 7.351462                            5.549600      -0.356476       1.958662                    0.998772      21.788718      62.645651       0.593723       0.504188      -0.993141      -0.004272      -0.017110      -0.082614       0.084475      -0.020015       0.000539       0.014282      -0.171669      -0.127616      -0.067069      -0.043640       0.110709              8.404637      10.891838       0.214285      -0.209300       4.135871      -0.161505      10.186201          -0.000003
           75              C       1.678370       5.464653      22.667224      -0.030796      27.188010 0.40380903E+03  0.93933408E+04                                 8.141280                            6.937901      -0.179740       1.952492                    0.996899      28.076485      82.373143       0.589048       0.447004      -1.037338      -0.012330      -0.007279       0.025544       0.029283       0.003375       0.005839       0.002921       0.061564      -0.137287      -0.046297      -0.007910       0.054207              8.584598       4.703531      -0.391343       0.099102       9.795691       0.485753      11.254571          -0.000009
           76              C       1.631749       4.567715       2.066872       0.116701      23.863523 0.32568385E+03  0.71823638E+04                                 7.407274                            6.193231      -0.032920       2.016793                    0.999029      25.910095      74.111831       0.628876       0.441641      -1.040061      -0.003889      -0.051042      -0.032070       0.060406      -0.001699      -0.001780       0.018495       0.109589      -0.030682      -0.057002      -0.002996       0.059998              7.810442       4.155712      -0.134723       0.088706       9.311940       0.729803       9.963675          -0.000012
           77              C       4.420375       1.038436       5.674212       0.107974      26.186505 0.34282638E+03  0.76634903E+04                                 7.919701                            6.369253      -0.153647       1.970295                    0.999067      26.448786      76.345425       0.617475       0.443746      -1.038080      -0.037471       0.050268       0.003530       0.062797       0.015414      -0.041237      -0.033386      -0.066841      -0.020984      -0.062008      -0.005363       0.067371              8.573353       8.611523      -2.231012       1.679336       8.154397       2.040919       8.954139          -0.000009
           78              C       5.174975       1.389259       6.765757      -0.100483      27.388395 0.38074410E+03  0.86818799E+04                                 7.963084                            6.579656       0.260032       2.090955                    0.998774      27.618155      78.861604       0.629972       0.426387      -1.055176      -0.007366       0.020893       0.004108       0.022531       0.008121       0.008389      -0.027183       0.010529      -0.010287      -0.033999       0.010302       0.023696              8.485762       8.622279      -1.875927       1.416558       7.916421       1.960583       8.918585          -0.000017
           79              C       1.625089       5.658775       1.262455      -0.076172      27.221122 0.38650590E+03  0.88194034E+04                                 7.914960                            6.616532       0.329097       2.116820                    0.999422      27.218153      76.973662       0.631956       0.424753      -1.059425      -0.008499       0.002744      -0.034450       0.035589      -0.002244       0.001548      -0.005583       0.015965      -0.061729      -0.021891       0.003171       0.018720              8.410007       4.334359      -0.112340       0.120961      10.056099       1.246128      10.839563          -0.000016
           80              C       1.485225       3.221725       5.785873       0.571086      23.406780 0.25965986E+03  0.54323967E+04                                 7.487960                            5.724417      -0.043393       2.037673                    0.999458      22.800706      64.345929       0.618629       0.473248      -1.018218      -0.064019       0.029972      -0.052675       0.088155       0.078366      -0.015863      -0.058901      -0.037331      -0.030067      -0.085652      -0.026339       0.111990              8.381490       8.469096      -2.216040       0.930199       6.881100       2.175494       9.794274          -0.000001
           81              C       2.777303       2.558669       6.216566       0.052184      33.627692 0.42184132E+03  0.98192327E+04                                 9.096835                            6.919814       0.076537       2.028776                    0.999519      27.127972      76.990576       0.618168       0.425668      -1.060936       0.060786      -0.049788      -0.011049       0.079346       0.015899      -0.055733      -0.043086      -0.022809      -0.009117      -0.067260      -0.010635       0.077895             10.305331      11.536605      -3.237521       2.599165       8.880391       2.453018      10.498996          -0.000003
           82              C       3.483285       2.959777       7.340015      -0.058333      39.171683 0.49009470E+03  0.11802560E+05                                10.004639                            7.402033      -0.152447       1.946354                    0.998752      28.285456      80.727010       0.606676       0.419231      -1.068707       0.010873      -0.043837      -0.005978       0.045559       0.013404      -0.022336      -0.032795      -0.011070      -0.011235      -0.034621      -0.012627       0.047248             11.662706      10.738470      -3.642301       1.059727      12.345202       4.897460      11.904446          -0.000010
           83              C       4.748723       2.328295       7.590683      -0.057237      28.787287 0.40221488E+03  0.93126543E+04                                 8.314060                            6.825904       0.097461       2.029003                    0.998900      28.154048      81.422710       0.608972       0.434404      -1.048634      -0.011779      -0.004261      -0.012702       0.017840       0.015174       0.005883      -0.019733       0.034532       0.042355      -0.038127       0.015652       0.022475              8.926194       9.466134      -3.049908       0.827206       9.078477       2.023941       8.233972          -0.000016
           84              C       2.975111       3.979502       8.317620       0.618979      24.559108 0.26582708E+03  0.56021991E+04                                 7.851281                            5.855015      -0.299416       1.952380                    0.998574      22.806928      64.902950       0.600978       0.483602      -1.011269      -0.013282       0.071976       0.024777       0.077271      -0.049783       0.087900      -0.006087       0.062768      -0.009013      -0.089118      -0.028084       0.117202              9.054063       6.283395       0.393174      -2.224446      12.450903       2.480643       8.427891           0.000003
           85              N       4.988490       2.531773      21.170052      -0.289353      37.085776 0.59678232E+03  0.15002372E+05                                 9.385888                            8.050746      -0.289206       1.915925                    0.996900      29.752818      84.990385       0.598239       0.407275      -1.083269      -0.001351      -0.155375       0.105732       0.187943       0.000138       0.003635       0.087845       0.117287       0.005703      -0.121939       0.056513       0.065426              9.963705       6.172527       0.362722       0.024215      11.202968       1.996936      12.515620          -0.000017
           86              N       6.590268       4.226248      17.423705      -0.321725      39.385911 0.56524942E+03  0.13908890E+05                                 9.490209                            7.608596       0.201591       2.054753                    0.999511      29.424553      81.060142       0.648117       0.384061      -1.107914       0.128540      -0.084045      -0.152833       0.216666       0.034198       0.086559      -0.046742      -0.039468      -0.140983      -0.131062       0.062413       0.068648             10.477429      11.538203       4.637614      -0.430980      10.212497       2.174015       9.681588          -0.000015
           87              N       5.001810       9.162327       9.776052      -0.289353      37.085769 0.59678218E+03  0.15002367E+05                                 9.385887                            8.050745      -0.289206       1.915925                    0.996900      29.752814      84.990370       0.598239       0.407275      -1.083269       0.001351       0.155375       0.105732       0.187942       0.000138      -0.003635      -0.087845       0.117287       0.005703      -0.121939       0.056513       0.065426              9.963704       6.172527       0.362722      -0.024215      11.202967      -1.996935      12.515617          -0.000018
           88              N       3.400032       7.467852       6.029705      -0.321725      39.385936 0.56524985E+03  0.13908903E+05                                 9.490213                            7.608598       0.201590       2.054753                    0.999511      29.424565      81.060186       0.648117       0.384061      -1.107914      -0.128540       0.084045      -0.152833       0.216666       0.034198      -0.086559       0.046742      -0.039468      -0.140982      -0.131062       0.062413       0.068648             10.477434      11.538208       4.637616       0.430981      10.212501      -2.174016       9.681592          -0.000015
           89              N       1.671710       8.378823      13.011948      -0.289353      37.085772 0.59678221E+03  0.15002368E+05                                 9.385887                            8.050745      -0.289206       1.915925                    0.996900      29.752815      84.990370       0.598239       0.407275      -1.083269       0.001351      -0.155375      -0.105732       0.187943      -0.000138       0.003635      -0.087845       0.117287       0.005703      -0.121939       0.056513       0.065426              9.963704       6.172527      -0.362722       0.024214      11.202967      -1.996935      12.515617          -0.000017
           90              N       0.069932      10.073298      16.758295      -0.321726      39.385945 0.56524998E+03  0.13908907E+05                                 9.490215                            7.608600       0.201590       2.054753                    0.999511      29.424569      81.060203       0.648117       0.384061      -1.107914      -0.128540      -0.084045       0.152833       0.216666      -0.034198       0.086559       0.046742      -0.039468      -0.140982      -0.131062       0.062413       0.068648             10.477436      11.538211      -4.637618      -0.430981      10.212503      -2.174016       9.681594          -0.000015
           91              N       1.658390       3.315277       1.617948      -0.289353      37.085776 0.59678230E+03  0.15002371E+05                                 9.385889                            8.050746      -0.289208       1.915924                    0.996900      29.752818      84.990388       0.598239       0.407275      -1.083269      -0.001351       0.155375      -0.105732       0.187943      -0.000138      -0.003635       0.087845       0.117287       0.005703      -0.121939       0.056513       0.065426              9.963706       6.172528      -0.362722      -0.024214      11.202968       1.996935      12.515621          -0.000018
           92              N       3.260168       1.620802       5.364295      -0.321726      39.385944 0.56524997E+03  0.13908907E+05                                 9.490215                            7.608600       0.201589       2.054753                    0.999511      29.424568      81.060201       0.648117       0.384061      -1.107914       0.128540       0.084045       0.152833       0.216666      -0.034198      -0.086559      -0.046742      -0.039468      -0.140982      -0.131062       0.062413       0.068648             10.477436      11.538211      -4.637618       0.430981      10.212504       2.174016       9.681595          -0.000016
           93              O       5.131018       5.003905      21.965353      -0.624987      35.996215 0.62256917E+03  0.15587450E+05                                 8.674283                            7.810465      -0.093936       1.993680                    0.996716      29.402949      79.912398       0.665765       0.367449      -1.127868       0.014292       0.001626       0.110428       0.111361      -0.002099      -0.006807      -0.057299       0.028042       0.068600      -0.063937       0.002698       0.061239              9.042413       6.902060       0.297512      -0.312991       9.431694      -3.819914      10.793484          -0.000025
           94              O       5.154329       4.421539       1.317146      -0.478284      26.215163 0.44726781E+03  0.10272506E+05                                 6.903186                            6.554885       0.639362       2.278629                    0.996287      26.267941      67.572412       0.740293       0.360241      -1.137583      -0.003099       0.004029      -0.015374       0.016192      -0.007711       0.000372      -0.018677       0.203615       0.143984      -0.128072       0.049929       0.078143              6.913882       5.679232       0.154990       0.277675       5.470588       1.305366       9.591827          -0.000024
           95              O       4.258532       1.868717      16.243286      -0.506299      31.287897 0.47639872E+03  0.11105293E+05                                 7.816534                            6.764100       0.681025       2.279171                    0.997999      26.709175      69.011660       0.729568       0.360148      -1.138705       0.033349       0.028289       0.008341       0.044520      -0.081859       0.058664       0.007770      -0.113938       0.050985      -0.129586       0.032075       0.097511              8.367483       7.911987       1.774186       1.855172       8.857216       3.042584       8.333248          -0.000019
           96              O       4.460336       2.938727      18.212170      -0.630534      43.128235 0.64455954E+03  0.16209701E+05                                 9.758618                            7.903067       0.116583       2.069471                    0.996392      29.010204      77.931267       0.670247       0.363379      -1.135827      -0.019744      -0.085827      -0.043079       0.098041      -0.045271      -0.009526       0.006552      -0.019813       0.171407      -0.074994       0.014879       0.060115             10.932867       8.431721      -0.491341      -2.967338       7.123226       2.666537      17.243654          -0.000026
           97              O       3.923524       1.971625       2.659360      -0.594899      42.030019 0.64416363E+03  0.16245789E+05                                 9.744265                            8.001090      -0.140546       2.002090                    0.994515      28.628546      77.771568       0.651671       0.372678      -1.125303       0.068345       0.041715       0.011296       0.080863      -0.000448      -0.018551       0.015409      -0.037190      -0.168148      -0.062939       0.013788       0.049152             11.016884      16.669022      -0.256472      -4.425164       6.215837      -0.631237      10.165792          -0.000022
           98              O       0.040627       0.675919      14.561532      -0.644600      46.765812 0.66982905E+03  0.17010796E+05                                10.300700                            8.057033       0.197000       2.097336                    0.994623      29.096793      78.590568       0.663633       0.363427      -1.135597      -0.114014       0.051706      -0.036373       0.130368       0.004390      -0.057595      -0.026348      -0.006833      -0.089401      -0.074364       0.013500       0.060864             11.903773       7.464220      -3.123546      -0.208916      20.817547       2.428199       7.429553          -0.000019
           99              O       6.112066       1.687459       2.727724      -0.583636      42.539371 0.59557801E+03  0.14687256E+05                                 9.708364                            7.603923       0.172314       2.111592                    0.995045      27.794412      73.976846       0.682238       0.364056      -1.135113      -0.062982       0.061117       0.010022       0.088331       0.005287       0.025586       0.011267      -0.067057      -0.232328      -0.085285       0.011393       0.073892             11.213155      17.872566       0.005160       4.905220       5.663734      -0.612657      10.103166          -0.000016
          100              O       5.518642       2.261639      13.556581      -0.521201      26.210174 0.40579754E+03  0.90445109E+04                                 6.736156                            6.036327       0.982060       2.360411                    0.999709      26.505604      65.932751       0.816137       0.336719      -1.163545      -0.009545      -0.032377      -0.009210       0.034989      -0.003197      -0.004330      -0.051916       0.147123       0.126547      -0.112239       0.051432       0.060807              6.988548       6.632875      -0.857038       2.713107       6.079536      -0.637249       8.253234          -0.000017
          101              O       4.859282       6.690195      10.571353      -0.624987      35.996211 0.62256909E+03  0.15587448E+05                                 8.674282                            7.810465      -0.093935       1.993680                    0.996716      29.402947      79.912390       0.665765       0.367449      -1.127868      -0.014293      -0.001626       0.110429       0.111362      -0.002099       0.006807       0.057299       0.028042       0.068600      -0.063936       0.002697       0.061239              9.042412       6.902059       0.297512       0.312991       9.431694       3.819914      10.793482          -0.000026
          102              O       4.835971       7.272561      12.711146      -0.478284      26.215160 0.44726773E+03  0.10272504E+05                                 6.903185                            6.554884       0.639362       2.278629                    0.996287      26.267940      67.572406       0.740293       0.360241      -1.137583       0.003099      -0.004029      -0.015374       0.016192      -0.007711      -0.000373       0.018677       0.203615       0.143984      -0.128072       0.049929       0.078143              6.913881       5.679231       0.154990      -0.277675       5.470587      -1.305365       9.591825          -0.000025
          103              O       5.731768       9.825383       4.849286      -0.506299      31.287904 0.47639886E+03  0.11105297E+05                                 7.816535                            6.764101       0.681025       2.279171                    0.997999      26.709178      69.011672       0.729568       0.360148      -1.138705      -0.033350      -0.028289       0.008341       0.044520      -0.081859      -0.058664      -0.007770      -0.113938       0.050985      -0.129586       0.032075       0.097511              8.367485       7.911988       1.774186      -1.855172       8.857217      -3.042584       8.333249          -0.000019
          104              O       5.529964       8.755373       6.818170      -0.630534      43.128232 0.64455950E+03  0.16209700E+05                                 9.758618                            7.903066       0.116582       2.069470                    0.996392      29.010203      77.931263       0.670247       0.363379      -1.135827       0.019744       0.085828      -0.043079       0.098041      -0.045271       0.009526      -0.006552      -0.019813       0.171407      -0.074994       0.014879       0.060115             10.932866       8.431721      -0.491341       2.967338       7.123225      -2.666537      17.243652          -0.000026
          105              O       6.066776       9.722475      14.053360      -0.594899      42.030002 0.64416334E+03  0.16245780E+05                                 9.744263                            8.001088      -0.140546       2.002090                    0.994515      28.628540      77.771544       0.651671       0.372678      -1.125303      -0.068345      -0.041715       0.011296       0.080863      -0.000448       0.018551      -0.015409      -0.037190      -0.168147      -0.062939       0.013788       0.049152             11.016880      16.669016      -0.256472       4.425163       6.215836       0.631236      10.165789          -0.000021
          106              O       3.289473      11.018181       3.167532      -0.644600      46.765811 0.66982902E+03  0.17010795E+05                                10.300700                            8.057032       0.197001       2.097336                    0.994623      29.096793      78.590565       0.663633       0.363427      -1.135597       0.114015      -0.051706      -0.036373       0.130368       0.004390       0.057594       0.026348      -0.006833      -0.089400      -0.074364       0.013500       0.060864             11.903773       7.464219      -3.123546       0.208916      20.817546      -2.428199       7.429552          -0.000020
          107              O       3.878234      10.006641      14.121724      -0.583636      42.539370 0.59557802E+03  0.14687256E+05                                 9.708364                            7.603923       0.172315       2.111592                    0.995045      27.794412      73.976845       0.682238       0.364056      -1.135113       0.062981      -0.061117       0.010022       0.088331       0.005286      -0.025586      -0.011267      -0.067056      -0.232328      -0.085285       0.011393       0.073892             11.213155      17.872565       0.005160      -4.905220       5.663733       0.612656      10.103166          -0.000015
          108              O       4.471658       9.432461       2.162581      -0.521201      26.210162 0.40579731E+03  0.90445042E+04                                 6.736153                            6.036324       0.982061       2.360412                    0.999709      26.505603      65.932738       0.816137       0.336719      -1.163545       0.009545       0.032377      -0.009210       0.034989      -0.003196       0.004330       0.051916       0.147123       0.126546      -0.112238       0.051432       0.060807              6.988545       6.632872      -0.857038      -2.713105       6.079533       0.637249       8.253230          -0.000017
          109              O       1.529182      10.850955      12.216647      -0.624987      35.996244 0.62256983E+03  0.15587471E+05                                 8.674288                            7.810470      -0.093936       1.993680                    0.996716      29.402962      79.912449       0.665765       0.367449      -1.127868      -0.014292       0.001626      -0.110429       0.111361       0.002099      -0.006807       0.057299       0.028043       0.068600      -0.063936       0.002698       0.061239              9.042418       6.902064      -0.297512      -0.312991       9.431700       3.819916      10.793490          -0.000026
          110              O       1.505871      10.268589      10.076854      -0.478284      26.215156 0.44726763E+03  0.10272501E+05                                 6.903184                            6.554883       0.639362       2.278629                    0.996287      26.267936      67.572395       0.740293       0.360241      -1.137583       0.003099       0.004029       0.015373       0.016192       0.007711       0.000373       0.018677       0.203615       0.143984      -0.128072       0.049929       0.078143              6.913881       5.679231      -0.154990       0.277675       5.470587      -1.305365       9.591825          -0.000024
          111              O       2.401668       7.715767      17.938714      -0.506299      31.287904 0.47639884E+03  0.11105297E+05                                 7.816535                            6.764101       0.681026       2.279171                    0.997999      26.709179      69.011672       0.729568       0.360148      -1.138705      -0.033349       0.028290      -0.008340       0.044520       0.081860       0.058664      -0.007770      -0.113938       0.050985      -0.129586       0.032075       0.097511              8.367484       7.911988      -1.774186       1.855172       8.857217      -3.042584       8.333248          -0.000019
          112              O       2.199864       8.785777      15.969830      -0.630534      43.128246 0.64455975E+03  0.16209708E+05                                 9.758620                            7.903068       0.116583       2.069470                    0.996392      29.010209      77.931283       0.670247       0.363379      -1.135827       0.019745      -0.085828       0.043079       0.098041       0.045271      -0.009527      -0.006552      -0.019812       0.171407      -0.074994       0.014879       0.060115             10.932869       8.431723       0.491341      -2.967339       7.123227      -2.666537      17.243656          -0.000026
          113              O       2.736676       7.818675       8.734640      -0.594899      42.030008 0.64416345E+03  0.16245783E+05                                 9.744264                            8.001089      -0.140546       2.002090                    0.994515      28.628542      77.771553       0.651671       0.372678      -1.125303      -0.068345       0.041715      -0.011296       0.080863       0.000448      -0.018551      -0.015409      -0.037190      -0.168148      -0.062939       0.013788       0.049152             11.016882      16.669019       0.256472      -4.425163       6.215836       0.631236      10.165790          -0.000021
          114              O       6.619573       6.522969      19.620468      -0.644600      46.765802 0.66982892E+03  0.17010792E+05                                10.300698                            8.057031       0.197001       2.097336                    0.994623      29.096791      78.590557       0.663633       0.363427      -1.135597       0.114014       0.051706       0.036373       0.130368      -0.004390      -0.057595       0.026348      -0.006833      -0.089401      -0.074364       0.013500       0.060864             11.903770       7.464219       3.123546      -0.208916      20.817540      -2.428198       7.429551          -0.000019
          115              O       0.548134       7.534509       8.666276      -0.583636      42.539372 0.59557804E+03  0.14687256E+05                                 9.708364                            7.603923       0.172314       2.111592                    0.995045      27.794412      73.976846       0.682238       0.364056      -1.135113       0.062981       0.061117      -0.010022       0.088331      -0.005286       0.025586      -0.011267      -0.067056      -0.232328      -0.085285       0.011393       0.073892             11.213155      17.872565      -0.005160       4.905220       5.663734       0.612656      10.103166          -0.000015
          116              O       1.141558       8.108689      20.625419      -0.521202      26.210166 0.40579740E+03  0.90445068E+04                                 6.736154                            6.036325       0.982060       2.360412                    0.999709      26.505602      65.932741       0.816137       0.336719      -1.163545       0.009545      -0.032377       0.009210       0.034989       0.003196      -0.004330       0.051916       0.147123       0.126546      -0.112238       0.051432       0.060806              6.988547       6.632874       0.857038       2.713106       6.079534       0.637249       8.253232          -0.000017
          117              O       1.800918       0.843145       0.822647      -0.624987      35.996209 0.62256904E+03  0.15587446E+05                                 8.674281                            7.810464      -0.093935       1.993680                    0.996716      29.402950      79.912392       0.665765       0.367449      -1.127868       0.014292      -0.001626      -0.110429       0.111362       0.002099       0.006807      -0.057299       0.028042       0.068600      -0.063936       0.002697       0.061239              9.042411       6.902058      -0.297512       0.312991       9.431693      -3.819913      10.793481          -0.000026
          118              O       1.824229       1.425511      21.470854      -0.478284      26.215149 0.44726749E+03  0.10272497E+05                                 6.903183                            6.554882       0.639363       2.278629                    0.996287      26.267936      67.572388       0.740293       0.360241      -1.137583      -0.003099      -0.004029       0.015374       0.016192       0.007711      -0.000373      -0.018677       0.203615       0.143983      -0.128072       0.049929       0.078143              6.913879       5.679229      -0.154990      -0.277675       5.470586       1.305365       9.591822          -0.000024
          119              O       0.928432       3.978333       6.544714      -0.506299      31.287902 0.47639881E+03  0.11105296E+05                                 7.816535                            6.764101       0.681026       2.279171                    0.997999      26.709177      69.011668       0.729568       0.360148      -1.138705       0.033349      -0.028290      -0.008340       0.044520       0.081859      -0.058664       0.007770      -0.113937       0.050985      -0.129586       0.032075       0.097511              8.367484       7.911988      -1.774186      -1.855172       8.857217       3.042584       8.333248          -0.000019
          120              O       1.130236       2.908323       4.575830      -0.630534      43.128252 0.64455985E+03  0.16209711E+05                                 9.758620                            7.903068       0.116584       2.069471                    0.996392      29.010212      77.931291       0.670247       0.363379      -1.135827      -0.019745       0.085827       0.043079       0.098041       0.045271       0.009526       0.006552      -0.019812       0.171406      -0.074994       0.014879       0.060115             10.932869       8.431724       0.491341       2.967339       7.123227       2.666537      17.243657          -0.000026
          121              O       0.593424       3.875425      20.128640      -0.594899      42.030010 0.64416348E+03  0.16245784E+05                                 9.744264                            8.001089      -0.140546       2.002090                    0.994515      28.628543      77.771557       0.651671       0.372678      -1.125303       0.068345      -0.041715      -0.011296       0.080863       0.000448       0.018551       0.015409      -0.037190      -0.168148      -0.062939       0.013788       0.049152             11.016882      16.669020       0.256472       4.425164       6.215836      -0.631236      10.165790          -0.000021
          122              O       3.370727       5.171131       8.226468      -0.644600      46.765812 0.66982905E+03  0.17010797E+05                                10.300700                            8.057032       0.197000       2.097336                    0.994623      29.096793      78.590567       0.663633       0.363427      -1.135597      -0.114014      -0.051706       0.036373       0.130368      -0.004390       0.057595      -0.026348      -0.006833      -0.089401      -0.074364       0.013500       0.060864             11.903772       7.464220       3.123547       0.208916      20.817546       2.428199       7.429552          -0.000019
          123              O       2.781966       4.159591      20.060276      -0.583636      42.539366 0.59557793E+03  0.14687253E+05                                 9.708363                            7.603923       0.172314       2.111592                    0.995045      27.794410      73.976840       0.682238       0.364056      -1.135113      -0.062981      -0.061117      -0.010022       0.088331      -0.005286      -0.025586       0.011267      -0.067056      -0.232328      -0.085285       0.011393       0.073892             11.213154      17.872564      -0.005160      -4.905219       5.663733      -0.612656      10.103165          -0.000015
          124              O       2.188542       3.585411       9.231419      -0.521201      26.210183 0.40579772E+03  0.90445160E+04                                 6.736157                            6.036328       0.982060       2.360411                    0.999709      26.505610      65.932769       0.816137       0.336719      -1.163545      -0.009545       0.032377       0.009210       0.034989       0.003197       0.004330      -0.051916       0.147123       0.126546      -0.112238       0.051432       0.060806              6.988550       6.632876       0.857039      -2.713107       6.079537      -0.637249       8.253235          -0.000017

******************************************************
Auxiliary information for the entire system
The total spin magnetic moment of the unit cell is   -0.000152
The total net atomic charge of the unit cell is   -0.000003
Accuracy of reproducing the electrostatic potential in the unit cell:
  The inner radius (bohr) =    5.0000
  The outer radius (bohr) =   12.0000
  Valid grid points have density less than (e/(bohr^3)) =    0.0001
  The number of valid grid points were=         9360
  The rms potential error without charges in kcal/mol is=      9.25142
  The rms potential error with partial charges in kcal/mol is=      1.92437
  The RRMSE value at monopole order=      0.20801
  The rms potential error with partial charges and cloud penetration in kcal/mol is=      1.93451
  The RRMSE value at monopole order with cloud penetration is=      0.20910
  The rms potential error with partial charges and atomic dipoles in kcal/mol is=      0.88683
  The RRMSE value at dipole order=      0.09586
  The rms potential error with partial charges, atomic dipoles and cloud penetration in kcal/mol is=      0.87242
  The RRMSE value at dipole order with cloud penetration=      0.09430

******************************************************
The electron densities and ab initio electrostatic potential were computed in VASP using the PBE functional and
projector augmented wave method. See the main text of the journal article for a description of computational details.
The atomic charges, dipoles, and quadrupoles were computed with the DDEC6 method as described in
(a) T. A. Manz and N. Gabaldon Limas, RSC Adv. 6 (2016) 47771-47801 DOI: 10.1039/c6ra04656h
(b) N. Gabaldon Limas and T. A. Manz, RSC Adv. 8 (2018) 2678-2707 DOI: 10.1039/c7ra11829e.
For each atom in the material, the electron cloud parameters were fit to the spherically averaged atom-in-material
electron density using radial positions for which this density was between 10^-4 and 10^-2 electrons per cubic bohr.
The polarizabilities, dispersion coefficients, and quantum Drude oscillator (QDO) parameters were fit using the MCLF method.
The magnetic structure of the system was optimized in VASP from the default ferromagnetic initial guess using spin polarization.
The atomic spin moments (ASMs) were computed on this optimized magnetic structure using the DDEC6 partition as inputs
to the method of T. A. Manz and D. S. Sholl, J. Chem. Theory Comput. 7 (2011) 4146-4164 DOI: 10.1021/ct200539n.
The RMSE and RRMSE were computed using a uniform grid with Ewald summation.
