# Supplementary material for: A collection of forcefield precursors for metal–organic frameworks
Source: RSC Adv. 2019 Nov 13;9(63):36492–507. doi: 10.1039/c9ra07327b (PMC9075174; doi:10.1039/c9ra07327b)
Supplement: RA-009-C9RA07327B-s4496 [file RA-009-C9RA07327B-s4496.xyz]

   58
jmolscript: load "" {1 1 1} spacegroup "x,y,z" unitcell [{      7.245300     0.000000     0.000000 }, {      3.622636     8.697518     0.000000 }, {      3.622630     1.583083    13.525768 }]
Th     5.268767     6.918909     3.381442     2.032781
Th     9.221799     3.361692    10.144326     2.032781
H     11.099050     5.761484    12.553265     0.127758
H      8.921123     4.031406     6.443676     0.104669
H      3.853764     0.961899     7.735387     0.128440
H      5.298486     1.108895     0.319208     0.106720
H      3.391516     4.519117     0.972503     0.127758
H      5.569443     6.249195     7.082092     0.104669
H     10.636802     9.318702     5.790381     0.128440
H      9.192080     9.171706    13.206560     0.106720
C      6.420776     5.107321     0.469344     0.068643
C      7.507569     6.028060     0.994144     0.569598
C     10.253523     5.817592    12.936045     0.081953
C      9.721728     4.479110     6.597870     0.076206
C     10.362213     5.108280     5.530687     0.093019
C      9.854319     4.977796     4.118596     0.581396
C      6.420763     8.730497     6.293540     0.067833
C      7.507560     7.809759     5.768740     0.570162
C      3.008238     0.905791     7.352607     0.082129
C      6.099092     0.661190     0.165014     0.073009
C     10.362212     8.729539     1.232197     0.093761
C      9.854315     8.860023     2.644288     0.582547
C      8.069790     5.173280    13.056424     0.068643
C      6.982997     4.252541    12.531624     0.569598
C      4.237043     4.463009     0.589723     0.081953
C      4.768838     5.801491     6.927898     0.076206
C      4.128353     5.172321     7.995081     0.093019
C      4.636247     5.302805     9.407172     0.581395
C      8.069803     1.550104     7.232228     0.067833
C      6.983006     2.470842     7.757028     0.570162
C     11.482328     9.374810     6.173161     0.082129
C      8.391474     9.619411    13.360754     0.073009
C      4.128354     1.551062    12.293571     0.093760
C      4.636251     1.420578    10.881480     0.582547
N      5.226025     5.223083     1.072729    -0.262566
N      4.265291     5.778689     5.695701    -0.266621
N      5.226014     8.614736     5.690155    -0.262994
N      4.265294     8.059129     1.067183    -0.266281
N      9.264541     5.057518    12.453039    -0.262566
N     10.225275     4.501912     7.830067    -0.266622
N      9.264552     1.665865     7.835613    -0.262994
N     10.225272     2.221472    12.458585    -0.266281
O      7.133709     6.822380     1.924311    -0.608295
O      8.630591     5.982391     0.502888    -0.480090
O      8.816069     4.322216     3.931670    -0.513748
O      3.343693     5.496585     3.231171    -0.588379
O      7.133705     7.015439     4.838573    -0.608432
O      8.630581     7.855428     6.259996    -0.480093
O      5.193426     0.818084     2.831214    -0.513386
O     10.588988     8.341233     3.531713    -0.589738
O      7.356857     3.458221    11.601457    -0.608295
O      5.859975     4.298210    13.022880    -0.480090
O      5.674497     5.958385     9.594098    -0.513748
O     11.146873     4.784016    10.294597    -0.588379
O      7.356861     3.265162     8.687195    -0.608432
O      5.859985     2.425173     7.265772    -0.480093
O      9.297140     9.462517    10.694554    -0.513386
O      3.901578     1.939368     9.994055    -0.589738

The following XYZ coordinates are in angstroms. Other properties are in atomic units.
The sperically averaged electron density of each atom fit to a function of the form exp(a - br)
eigen_1, eigen_2 and eigen_3 are the three eigenvalues of traceless quadrupole moment tensor
  atom number  atomic symbol              X              Y              Z     net charge C6 coefficient C8 coefficient C10 coefficient fluctuating dipole atomic polarizability isotropic forcefield polarizability              a              b squared Pearson coefficient          <r^3>          <r^4>         wp_QDO          m_QDO          q_QDO       dipole_x       dipole_y       dipole_z         dipole            Qxy            Qxz            Qyz     Q(x^2-y^2)  Q(3z^2 - R^2)        eigen_1        eigen_2        eigen_3 static polarizability      alpha(xx)      alpha(xy)      alpha(xz)      alpha(yy)      alpha(yz)      alpha(zz) atomic spin moment
            1             Th       5.268767       6.918909       3.381442       2.032781     365.009222 0.11719386E+05  0.55881171E+06                                32.547260                           28.813346       2.809681       2.270407                    0.998563     140.588519     393.526444       0.483539       0.265652      -1.337782       0.138854      -0.000178       0.000175       0.138854      -0.000023       0.000242      -0.130340      -0.374678      -1.589919      -0.546973       0.077648       0.469326             35.170164      36.137955       0.000607      -0.003227      25.741474       2.403251      43.631064          -0.000316
            2             Th       9.221799       3.361692      10.144326       2.032781     365.009070 0.11719380E+05  0.55881132E+06                                32.547250                           28.813337       2.809683       2.270408                    0.998563     140.588497     393.526339       0.483539       0.265652      -1.337782      -0.138854       0.000178      -0.000176       0.138854      -0.000023       0.000242      -0.130340      -0.374678      -1.589918      -0.546973       0.077648       0.469326             35.170153      36.137943       0.000606      -0.003227      25.741467       2.403250      43.631050          -0.000317
            3              H      11.099050       5.761484      12.553265       0.127758       1.087081 0.77967722E+01  0.77392323E+02                                 1.854843                            1.712580      -1.424194       2.216071                    0.993862       3.828735      11.410993       0.437427       1.410646      -0.679891       0.040325      -0.004420      -0.018753       0.044691       0.000498      -0.009121      -0.002934       0.010334      -0.006549      -0.009032      -0.003303       0.012335              1.917432       2.455570      -0.135412      -0.413802       1.535946       0.154485       1.760779          -0.000000
            4              H       8.921123       4.031406       6.443676       0.104669       1.097409 0.80957395E+01  0.80969847E+02                                 1.850737                            1.733227      -1.381268       2.224255                    0.993406       3.912673      11.634962       0.440103       1.391507      -0.683478      -0.040285      -0.016848      -0.007450       0.044297       0.004181       0.000553       0.002290       0.017047      -0.035553      -0.012393      -0.003067       0.015461              1.893131       2.249786       0.519936       0.067725       1.866133      -0.045618       1.563473           0.000001
            5              H       3.853764       0.961899       7.735387       0.128440       1.085856 0.77871135E+01  0.77281674E+02                                 1.854317                            1.712186      -1.425304       2.215729                    0.993873       3.827659      11.411121       0.437169       1.411746      -0.679678       0.040112       0.004221       0.018654       0.044438      -0.000447       0.009090      -0.002780       0.010140      -0.006493      -0.008925      -0.003286       0.012211              1.916852       2.454609       0.135319       0.413477       1.535643       0.154410       1.760302          -0.000000
            6              H       5.298486       1.108895       0.319208       0.106720       1.093194 0.80617546E+01  0.80586240E+02                                 1.850014                            1.732680      -1.393587       2.220022                    0.993158       3.909589      11.641998       0.438770       1.396491      -0.682519      -0.039633       0.016533       0.007392       0.043574      -0.004121      -0.000379       0.002302       0.017209      -0.035930      -0.012525      -0.003032       0.015557              1.892351       2.248605      -0.519418      -0.067633       1.865389      -0.045635       1.563057           0.000001
            7              H       3.391516       4.519117       0.972503       0.127758       1.087082 0.77967805E+01  0.77392424E+02                                 1.854844                            1.712580      -1.424195       2.216071                    0.993862       3.828737      11.411000       0.437427       1.410645      -0.679891      -0.040325       0.004420       0.018753       0.044691       0.000498      -0.009121      -0.002934       0.010334      -0.006549      -0.009032      -0.003303       0.012335              1.917432       2.455572      -0.135412      -0.413802       1.535946       0.154486       1.760780          -0.000000
            8              H       5.569443       6.249195       7.082092       0.104669       1.097410 0.80957482E+01  0.80969951E+02                                 1.850738                            1.733227      -1.381268       2.224255                    0.993406       3.912675      11.634967       0.440103       1.391506      -0.683478       0.040285       0.016848       0.007450       0.044297       0.004181       0.000553       0.002290       0.017047      -0.035553      -0.012393      -0.003067       0.015461              1.893131       2.249787       0.519936       0.067725       1.866133      -0.045618       1.563474           0.000001
            9              H      10.636802       9.318702       5.790381       0.128440       1.085857 0.77871178E+01  0.77281729E+02                                 1.854318                            1.712187      -1.425304       2.215729                    0.993873       3.827660      11.411126       0.437169       1.411747      -0.679678      -0.040112      -0.004221      -0.018654       0.044438      -0.000447       0.009090      -0.002780       0.010140      -0.006493      -0.008925      -0.003286       0.012211              1.916852       2.454610       0.135319       0.413478       1.535644       0.154411       1.760303          -0.000000
           10              H       9.192080       9.171706      13.206560       0.106720       1.093195 0.80617622E+01  0.80586335E+02                                 1.850015                            1.732680      -1.393587       2.220021                    0.993158       3.909591      11.642006       0.438770       1.396491      -0.682519       0.039632      -0.016533      -0.007392       0.043574      -0.004121      -0.000379       0.002302       0.017208      -0.035930      -0.012525      -0.003032       0.015557              1.892352       2.248606      -0.519418      -0.067633       1.865390      -0.045635       1.563058           0.000001
           11              C       6.420776       5.107321       0.469344       0.068643      33.280023 0.40986808E+03  0.94687283E+04                                 9.120962                            6.851844       0.110485       2.053657                    0.999471      26.400045      74.555454       0.617243       0.429539      -1.058915      -0.059226      -0.028555       0.003740       0.065857      -0.030111       0.013469      -0.062512      -0.028505       0.004541      -0.058263      -0.022393       0.080656             10.577018      12.264059       2.734578       0.478974      10.516447       4.590141       8.950547           0.000002
           12              C       7.507569       6.028060       0.994144       0.569598      23.421231 0.26063072E+03  0.54552608E+04                                 7.534550                            5.745851      -0.080005       2.029095                    0.999159      22.686279      63.940805       0.616030       0.475023      -1.017738       0.046299       0.061005       0.058243       0.096215      -0.027036       0.044069      -0.060196      -0.092365       0.068609      -0.077056      -0.027567       0.104623              8.503521      11.331463       1.442789      -0.413910       7.222483       2.571875       6.956615          -0.000002
           13              C      10.253523       5.817592      12.936045       0.081953      27.685725 0.34733162E+03  0.77907800E+04                                 8.236340                            6.430033      -0.201887       1.963863                    0.998569      26.440438      76.490234       0.611725       0.446389      -1.036381      -0.043027      -0.036748      -0.013602       0.058196      -0.030083       0.016769      -0.087323      -0.053559       0.014192      -0.074753      -0.035797       0.110551              9.170408      10.413944       1.306585      -0.652432       8.749064       3.762991       8.348218           0.000006
           14              C       9.721728       4.479110       6.597870       0.076206      27.141544 0.35347701E+03  0.79632762E+04                                 8.106458                            6.469906      -0.197837       1.957689                    0.998716      26.743177      77.528952       0.612223       0.444085      -1.037747       0.022150       0.010454       0.046265       0.052349      -0.062327       0.003395       0.040108      -0.024167      -0.210755      -0.087973      -0.015577       0.103550              8.919887       8.257444       2.495302       0.593196       7.008288      -2.087575      11.493928           0.000006
           15              C      10.362213       5.108280       5.530687       0.093019      32.227509 0.40733010E+03  0.94101042E+04                                 8.985180                            6.868082      -0.089206       1.991364                    0.999191      26.329658      74.735040       0.610524       0.434266      -1.054382       0.043929       0.034049       0.050060       0.074800      -0.050323      -0.002316       0.018167      -0.047650      -0.165736      -0.059116      -0.026151       0.085267             10.290970       8.591353       2.405988       1.192619       6.935048      -1.820520      15.346509           0.000001
           16              C       9.854319       4.977796       4.118596       0.581396      22.546553 0.25593299E+03  0.53316114E+04                                 7.349595                            5.702058      -0.115146       2.023655                    0.999150      22.419556      63.000255       0.617171       0.476396      -1.017198      -0.015347       0.018117      -0.095811       0.098709      -0.089575      -0.007288       0.003473      -0.097698      -0.100186      -0.085719      -0.033303       0.119022              8.167545       7.841428       2.191614       0.195380       5.685375      -0.868525      10.975831          -0.000002
           17              C       6.420763       8.730497       6.293540       0.067833      33.273951 0.40978629E+03  0.94660459E+04                                 9.118487                            6.850137       0.109467       2.053439                    0.999479      26.398521      74.539783       0.617479       0.429410      -1.059030      -0.059770       0.028213      -0.003774       0.066202       0.030345      -0.013934      -0.063004      -0.028075       0.009395      -0.058479      -0.022953       0.081432             10.573958      12.261490      -2.733561      -0.478358      10.512540       4.588052       8.947842           0.000002
           18              C       7.507560       7.809759       5.768740       0.570162      23.419010 0.26059743E+03  0.54540721E+04                                 7.532229                            5.744152      -0.077898       2.029983                    0.999150      22.683323      63.917425       0.616371       0.474802      -1.017916       0.045302      -0.061034      -0.057619       0.095380       0.026899      -0.044510      -0.059910      -0.092278       0.069825      -0.077448      -0.027082       0.104529              8.500852      11.327555      -1.442102       0.413937       7.220220       2.571134       6.954780          -0.000002
           19              C       3.008238       0.905791       7.352607       0.082129      27.701545 0.34759089E+03  0.77986567E+04                                 8.242244                            6.434585      -0.202555       1.963754                    0.998585      26.449666      76.546493       0.611154       0.446688      -1.036127      -0.044156       0.037423       0.012604       0.059237       0.029805      -0.017463      -0.087064      -0.053014       0.016097      -0.074211      -0.036156       0.110367              9.177044      10.420974      -1.307804       0.652325       8.755697       3.766286       8.354460           0.000007
           20              C       6.099092       0.661190       0.165014       0.073009      27.208519 0.35464890E+03  0.79955779E+04                                 8.114692                            6.476445      -0.193226       1.958416                    0.998709      26.788059      77.665120       0.612560       0.443513      -1.038174       0.022702      -0.011035      -0.046627       0.053021       0.063909      -0.002878       0.039687      -0.026513      -0.211178      -0.087755      -0.017637       0.105392              8.928973       8.264667      -2.497537      -0.593143       7.015469      -2.091012      11.506781           0.000006
           21              C      10.362212       8.729539       1.232197       0.093761      32.203593 0.40697279E+03  0.93994917E+04                                 8.979647                            6.864166      -0.091684       1.990626                    0.999224      26.319228      74.688393       0.610838       0.434152      -1.054485       0.044132      -0.033882      -0.050688       0.075265       0.050468       0.001508       0.018477      -0.048369      -0.165979      -0.059563      -0.025990       0.085553             10.284236       8.586869      -2.404789      -1.191903       6.931015      -1.818829      15.334823           0.000001
           22              C       9.854315       8.860023       2.644288       0.582547      22.537128 0.25579676E+03  0.53281704E+04                                 7.348674                            5.701415      -0.117500       2.023007                    0.999128      22.411731      62.978801       0.617052       0.476542      -1.017100      -0.013799      -0.018437       0.097039       0.099734       0.090209       0.007450       0.003599      -0.097276      -0.098448      -0.086466      -0.032742       0.119208              8.166470       7.840478      -2.191329      -0.195228       5.684603      -0.868434      10.974328          -0.000002
           23              C       8.069790       5.173280      13.056424       0.068643      33.280015 0.40986798E+03  0.94687252E+04                                 9.120960                            6.851843       0.110485       2.053657                    0.999471      26.400041      74.555435       0.617243       0.429538      -1.058915       0.059226       0.028555      -0.003740       0.065857      -0.030111       0.013468      -0.062512      -0.028505       0.004541      -0.058263      -0.022393       0.080656             10.577015      12.264055       2.734577       0.478973      10.516445       4.590140       8.950545           0.000002
           24              C       6.982997       4.252541      12.531624       0.569598      23.421221 0.26063060E+03  0.54552576E+04                                 7.534548                            5.745850      -0.080004       2.029095                    0.999159      22.686272      63.940781       0.616030       0.475023      -1.017738      -0.046299      -0.061004      -0.058243       0.096215      -0.027036       0.044069      -0.060196      -0.092365       0.068609      -0.077056      -0.027567       0.104623              8.503518      11.331460       1.442788      -0.413910       7.222482       2.571875       6.956614          -0.000002
           25              C       4.237043       4.463009       0.589723       0.081953      27.685727 0.34733163E+03  0.77907804E+04                                 8.236340                            6.430033      -0.201887       1.963863                    0.998569      26.440440      76.490240       0.611725       0.446389      -1.036381       0.043027       0.036748       0.013602       0.058196      -0.030083       0.016769      -0.087323      -0.053560       0.014191      -0.074753      -0.035798       0.110551              9.170409      10.413945       1.306585      -0.652432       8.749064       3.762991       8.348218           0.000006
           26              C       4.768838       5.801491       6.927898       0.076206      27.141543 0.35347699E+03  0.79632756E+04                                 8.106459                            6.469906      -0.197837       1.957689                    0.998716      26.743177      77.528955       0.612223       0.444085      -1.037747      -0.022150      -0.010454      -0.046265       0.052349      -0.062327       0.003395       0.040108      -0.024167      -0.210755      -0.087973      -0.015577       0.103550              8.919887       8.257444       2.495302       0.593196       7.008289      -2.087575      11.493928           0.000006
           27              C       4.128353       5.172321       7.995081       0.093019      32.227506 0.40733006E+03  0.94101032E+04                                 8.985180                            6.868082      -0.089206       1.991364                    0.999191      26.329657      74.735036       0.610524       0.434266      -1.054382      -0.043929      -0.034049      -0.050060       0.074800      -0.050323      -0.002316       0.018167      -0.047650      -0.165736      -0.059116      -0.026151       0.085267             10.290969       8.591353       2.405988       1.192619       6.935048      -1.820519      15.346507           0.000001
           28              C       4.636247       5.302805       9.407172       0.581395      22.546557 0.25593305E+03  0.53316128E+04                                 7.349595                            5.702059      -0.115146       2.023655                    0.999150      22.419559      63.000261       0.617171       0.476396      -1.017198       0.015347      -0.018118       0.095811       0.098710      -0.089575      -0.007288       0.003473      -0.097698      -0.100186      -0.085719      -0.033303       0.119022              8.167545       7.841429       2.191614       0.195380       5.685375      -0.868525      10.975831          -0.000002
           29              C       8.069803       1.550104       7.232228       0.067833      33.273954 0.40978632E+03  0.94660469E+04                                 9.118487                            6.850138       0.109466       2.053439                    0.999479      26.398522      74.539790       0.617479       0.429410      -1.059030       0.059770      -0.028213       0.003774       0.066202       0.030345      -0.013934      -0.063004      -0.028075       0.009395      -0.058479      -0.022953       0.081432             10.573958      12.261492      -2.733561      -0.478358      10.512541       4.588052       8.947843           0.000002
           30              C       6.983006       2.470842       7.757028       0.570162      23.419009 0.26059743E+03  0.54540721E+04                                 7.532229                            5.744152      -0.077899       2.029983                    0.999150      22.683323      63.917428       0.616371       0.474803      -1.017916      -0.045302       0.061034       0.057619       0.095380       0.026899      -0.044510      -0.059910      -0.092278       0.069825      -0.077448      -0.027082       0.104529              8.500852      11.327556      -1.442102       0.413937       7.220220       2.571135       6.954781          -0.000002
           31              C      11.482328       9.374810       6.173161       0.082129      27.701537 0.34759076E+03  0.77986529E+04                                 8.242241                            6.434584      -0.202554       1.963755                    0.998585      26.449661      76.546469       0.611154       0.446688      -1.036127       0.044156      -0.037423      -0.012604       0.059237       0.029805      -0.017463      -0.087064      -0.053014       0.016098      -0.074211      -0.036156       0.110367              9.177041      10.420972      -1.307804       0.652325       8.755694       3.766285       8.354457           0.000006
           32              C       8.391474       9.619411      13.360754       0.073009      27.208518 0.35464888E+03  0.79955772E+04                                 8.114692                            6.476444      -0.193225       1.958416                    0.998709      26.788059      77.665116       0.612560       0.443513      -1.038174      -0.022702       0.011035       0.046627       0.053021       0.063909      -0.002878       0.039688      -0.026513      -0.211178      -0.087755      -0.017637       0.105392              8.928972       8.264667      -2.497537      -0.593143       7.015469      -2.091011      11.506780           0.000006
           33              C       4.128354       1.551062      12.293571       0.093760      32.203592 0.40697279E+03  0.93994916E+04                                 8.979647                            6.864166      -0.091683       1.990626                    0.999224      26.319228      74.688395       0.610837       0.434152      -1.054485      -0.044132       0.033882       0.050688       0.075265       0.050468       0.001508       0.018478      -0.048369      -0.165979      -0.059563      -0.025991       0.085554             10.284236       8.586870      -2.404790      -1.191903       6.931015      -1.818830      15.334824           0.000001
           34              C       4.636251       1.420578      10.881480       0.582547      22.537122 0.25579669E+03  0.53281685E+04                                 7.348673                            5.701414      -0.117499       2.023007                    0.999128      22.411728      62.978793       0.617052       0.476542      -1.017100       0.013799       0.018437      -0.097039       0.099734       0.090209       0.007450       0.003599      -0.097276      -0.098448      -0.086466      -0.032742       0.119208              8.166469       7.840478      -2.191328      -0.195228       5.684603      -0.868433      10.974326          -0.000002
           35              N       5.226025       5.223083       1.072729      -0.262566      37.149428 0.53765439E+03  0.13076436E+05                                 9.232883                            7.483404       0.257071       2.090319                    0.999289      28.476432      78.208197       0.644753       0.390595      -1.102316       0.003732      -0.121982      -0.154324       0.196748       0.011452       0.025400      -0.110097       0.088501      -0.177577      -0.152454       0.069013       0.083441             10.209657      13.544344       2.615256      -0.435447       9.117752       2.433698       7.966876           0.000023
           36              N       4.265291       5.778689       5.695701      -0.266621      36.616922 0.53787302E+03  0.13106447E+05                                 9.185363                            7.520835       0.128420       2.052185                    0.998738      28.605812      79.097299       0.637408       0.394352      -1.097721      -0.092347      -0.071857       0.158570       0.197068      -0.062354       0.074691       0.065921      -0.018063      -0.165327      -0.145382       0.054809       0.090573             10.041208       9.803202       2.660741       2.809384       7.434969      -0.496090      12.885454           0.000022
           37              N       5.226014       8.614736       5.690155      -0.262994      37.158267 0.53781634E+03  0.13081398E+05                                 9.234113                            7.484298       0.252370       2.089203                    0.999295      28.482027      78.227375       0.644743       0.390570      -1.102330       0.004247       0.121312       0.153970       0.196065      -0.011073      -0.024474      -0.110501       0.088227      -0.176520      -0.152433       0.069300       0.083133             10.210997      13.545865      -2.615202       0.435702       9.118675       2.434398       7.968451           0.000023
           38              N       4.265294       8.059129       1.067183      -0.266281      36.631203 0.53813750E+03  0.13115072E+05                                 9.189405                            7.523940       0.155008       2.060406                    0.998705      28.613849      79.137311       0.637089       0.394483      -1.097582      -0.092309       0.071890      -0.158702       0.197169       0.062780      -0.074240       0.065531      -0.018019      -0.164159      -0.144852       0.054058       0.090794             10.045673       9.807667      -2.662422      -2.809726       7.438451      -0.497292      12.890902           0.000023
           39              N       9.264541       5.057518      12.453039      -0.262566      37.149426 0.53765437E+03  0.13076435E+05                                 9.232882                            7.483403       0.257072       2.090319                    0.999289      28.476432      78.208191       0.644753       0.390595      -1.102317      -0.003732       0.121983       0.154324       0.196748       0.011452       0.025400      -0.110097       0.088501      -0.177577      -0.152454       0.069013       0.083441             10.209656      13.544341       2.615255      -0.435447       9.117752       2.433698       7.966875           0.000024
           40              N      10.225275       4.501912       7.830067      -0.266622      36.616932 0.53787320E+03  0.13106452E+05                                 9.185365                            7.520836       0.128419       2.052185                    0.998738      28.605817      79.097318       0.637408       0.394352      -1.097721       0.092347       0.071857      -0.158570       0.197068      -0.062354       0.074691       0.065921      -0.018063      -0.165328      -0.145382       0.054809       0.090573             10.041210       9.803204       2.660742       2.809385       7.434970      -0.496090      12.885457           0.000022
           41              N       9.264552       1.665865       7.835613      -0.262994      37.158275 0.53781648E+03  0.13081402E+05                                 9.234115                            7.484299       0.252369       2.089203                    0.999295      28.482031      78.227393       0.644743       0.390571      -1.102330      -0.004247      -0.121312      -0.153970       0.196065      -0.011073      -0.024474      -0.110501       0.088227      -0.176519      -0.152433       0.069300       0.083133             10.210999      13.545868      -2.615202       0.435702       9.118677       2.434399       7.968453           0.000023
           42              N      10.225272       2.221472      12.458585      -0.266281      36.631212 0.53813765E+03  0.13115077E+05                                 9.189407                            7.523941       0.155008       2.060405                    0.998705      28.613853      79.137329       0.637089       0.394483      -1.097582       0.092309      -0.071890       0.158702       0.197169       0.062779      -0.074240       0.065531      -0.018019      -0.164159      -0.144852       0.054058       0.090794             10.045675       9.807669      -2.662422      -2.809726       7.438452      -0.497292      12.890905           0.000023
           43              O       7.133709       6.822380       1.924311      -0.608295      39.344279 0.63908099E+03  0.16048087E+05                                 9.194295                            7.900782       0.144181       2.089409                    0.995270      28.599968      76.935349       0.665922       0.366282      -1.132833       0.095681      -0.010991      -0.043864       0.105829      -0.045843      -0.020649       0.001894      -0.047118       0.130505      -0.075645       0.023186       0.052459              9.847535       8.855971      -0.747361      -1.445705       9.148002       3.978290      11.538630           0.000041
           44              O       8.630591       5.982391       0.502888      -0.480090      29.752141 0.43862487E+03  0.99898819E+04                                 7.523354                            6.431362       1.017446       2.405780                    0.998011      25.883831      65.550516       0.760493       0.353626      -1.146881      -0.001546       0.000240       0.034466       0.034501      -0.054725      -0.017514      -0.075551       0.038739       0.006013      -0.108169       0.029339       0.078830              8.121828      12.997051       0.140855      -1.832627       5.683279       0.327062       5.685154           0.000009
           45              O       8.816069       4.322216       3.931670      -0.513748      26.307969 0.41049784E+03  0.91820850E+04                                 6.752809                            6.105658       0.981735       2.363268                    0.999784      26.382735      65.895383       0.804063       0.340553      -1.159443       0.021411       0.023173      -0.022408       0.038699      -0.017328      -0.007993       0.004095      -0.027986      -0.338603      -0.113334       0.034361       0.078973              6.909518       8.550292       2.283609       1.105085       6.392557       0.384448       5.785707           0.000008
           46              O       3.343693       5.496585       3.231171      -0.588379      41.060163 0.63476958E+03  0.15938492E+05                                 9.559603                            7.931566       0.023660       2.055688                    0.995083      28.466914      76.977712       0.656360       0.371649      -1.126907      -0.099400      -0.039025      -0.012630       0.107531      -0.010403      -0.041593      -0.014512      -0.030229      -0.090670      -0.062793       0.029132       0.033661             10.576364       9.301646       2.192215      -3.958854       8.104446      -2.722573      14.323001           0.000040
           47              O       7.133705       7.015439       4.838573      -0.608432      39.304471 0.63824940E+03  0.16020937E+05                                 9.185633                            7.893591       0.149735       2.091217                    0.995319      28.588623      76.873321       0.666528       0.366092      -1.133055       0.095496       0.010898       0.043508       0.105504       0.045665       0.020369       0.001350      -0.046531       0.130112      -0.075302       0.023461       0.051840              9.838090       8.846698       0.747105       1.444581       9.139509       3.974367      11.528064           0.000042
           48              O       8.630581       7.855428       6.259996      -0.480093      29.777382 0.43908661E+03  0.10003362E+05                                 7.528881                            6.435961       1.014175       2.404648                    0.998000      25.890753      65.584875       0.759981       0.353759      -1.146735      -0.001465       0.000002      -0.034493       0.034524       0.054578       0.017427      -0.075456       0.037833       0.006560      -0.107803       0.028976       0.078827              8.127908      13.007306      -0.141388       1.833727       5.687371       0.327403       5.689047           0.000009
           49              O       5.193426       0.818084       2.831214      -0.513386      26.320953 0.41076383E+03  0.91896980E+04                                 6.755808                            6.108385       0.982742       2.363510                    0.999774      26.384385      65.909574       0.803721       0.340637      -1.159349       0.021868      -0.023308       0.022103       0.038859       0.017203       0.007653       0.004279      -0.027714      -0.338846      -0.113389       0.034557       0.078833              6.912562       8.553888      -2.284468      -1.105760       6.395247       0.384715       5.788551           0.000008
           50              O      10.588988       8.341233       3.531713      -0.589738      41.042573 0.63444820E+03  0.15926907E+05                                 9.552587                            7.926083       0.029161       2.057304                    0.995183      28.467447      76.947002       0.657080       0.371323      -1.127260      -0.098510       0.037481       0.013830       0.106303       0.011024       0.040697      -0.013174      -0.030183      -0.091601      -0.061851       0.027894       0.033957             10.568290       9.294960      -2.190334       3.955705       8.098624      -2.720028      14.311285           0.000041
           51              O       7.356857       3.458221      11.601457      -0.608295      39.344283 0.63908109E+03  0.16048089E+05                                 9.194296                            7.900783       0.144181       2.089409                    0.995270      28.599970      76.935354       0.665922       0.366282      -1.132833      -0.095681       0.010991       0.043864       0.105829      -0.045843      -0.020649       0.001894      -0.047118       0.130505      -0.075646       0.023187       0.052459              9.847535       8.855972      -0.747361      -1.445705       9.148002       3.978290      11.538631           0.000041
           52              O       5.859975       4.298210      13.022880      -0.480090      29.752129 0.43862467E+03  0.99898761E+04                                 7.523351                            6.431361       1.017447       2.405780                    0.998011      25.883828      65.550501       0.760493       0.353626      -1.146881       0.001546      -0.000240      -0.034466       0.034502      -0.054725      -0.017514      -0.075551       0.038739       0.006013      -0.108169       0.029339       0.078830              8.121825      12.997045       0.140855      -1.832627       5.683278       0.327062       5.685152           0.000009
           53              O       5.674497       5.958385       9.594098      -0.513748      26.307974 0.41049794E+03  0.91820879E+04                                 6.752810                            6.105659       0.981734       2.363268                    0.999784      26.382737      65.895391       0.804063       0.340553      -1.159443      -0.021411      -0.023173       0.022408       0.038699      -0.017328      -0.007993       0.004095      -0.027985      -0.338602      -0.113334       0.034361       0.078973              6.909520       8.550293       2.283610       1.105085       6.392558       0.384448       5.785708           0.000008
           54              O      11.146873       4.784016      10.294597      -0.588379      41.060159 0.63476949E+03  0.15938489E+05                                 9.559602                            7.931565       0.023660       2.055688                    0.995083      28.466913      76.977704       0.656360       0.371649      -1.126907       0.099400       0.039025       0.012630       0.107531      -0.010403      -0.041593      -0.014512      -0.030229      -0.090670      -0.062793       0.029132       0.033661             10.576363       9.301645       2.192215      -3.958854       8.104445      -2.722573      14.322998           0.000040
           55              O       7.356861       3.265162       8.687195      -0.608432      39.304462 0.63824921E+03  0.16020931E+05                                 9.185631                            7.893589       0.149736       2.091217                    0.995319      28.588620      76.873307       0.666528       0.366092      -1.133055      -0.095496      -0.010898      -0.043508       0.105504       0.045665       0.020369       0.001350      -0.046531       0.130113      -0.075302       0.023461       0.051840              9.838088       8.846696       0.747105       1.444581       9.139507       3.974366      11.528061           0.000042
           56              O       5.859985       2.425173       7.265772      -0.480093      29.777384 0.43908666E+03  0.10003363E+05                                 7.528881                            6.435961       1.014174       2.404648                    0.998000      25.890753      65.584878       0.759981       0.353759      -1.146735       0.001465      -0.000002       0.034493       0.034524       0.054578       0.017427      -0.075456       0.037833       0.006560      -0.107803       0.028976       0.078827              8.127909      13.007307      -0.141388       1.833727       5.687371       0.327403       5.689047           0.000010
           57              O       9.297140       9.462517      10.694554      -0.513386      26.320963 0.41076404E+03  0.91897039E+04                                 6.755810                            6.108387       0.982741       2.363509                    0.999774      26.384388      65.909588       0.803721       0.340637      -1.159349      -0.021868       0.023308      -0.022103       0.038859       0.017203       0.007653       0.004279      -0.027715      -0.338847      -0.113389       0.034556       0.078833              6.912564       8.553890      -2.284469      -1.105761       6.395249       0.384715       5.788553           0.000008
           58              O       3.901578       1.939368       9.994055      -0.589738      41.042578 0.63444830E+03  0.15926910E+05                                 9.552589                            7.926084       0.029161       2.057304                    0.995183      28.467448      76.947009       0.657080       0.371323      -1.127260       0.098510      -0.037481      -0.013830       0.106303       0.011024       0.040697      -0.013174      -0.030183      -0.091601      -0.061851       0.027894       0.033957             10.568291       9.294961      -2.190335       3.955706       8.098625      -2.720028      14.311287           0.000041

******************************************************
Auxiliary information for the entire system
The total spin magnetic moment of the unit cell is   0.000000
The total net atomic charge of the unit cell is   -0.000001
Accuracy of reproducing the electrostatic potential in the unit cell:
  The inner radius (bohr) =    5.0000
  The outer radius (bohr) =   12.0000
  Valid grid points have density less than (e/(bohr^3)) =    0.0001
  The number of valid grid points were=         3592
  The rms potential error without charges in kcal/mol is=      6.27327
  The rms potential error with partial charges in kcal/mol is=      0.92058
  The RRMSE value at monopole order=      0.14675
  The rms potential error with partial charges and cloud penetration in kcal/mol is=      0.90404
  The RRMSE value at monopole order with cloud penetration is=      0.14411
  The rms potential error with partial charges and atomic dipoles in kcal/mol is=      0.54200
  The RRMSE value at dipole order=      0.08640
  The rms potential error with partial charges, atomic dipoles and cloud penetration in kcal/mol is=      0.52785
  The RRMSE value at dipole order with cloud penetration=      0.08414

******************************************************
The electron densities and ab initio electrostatic potential were computed in VASP using the PBE functional and
projector augmented wave method. See the main text of the journal article for a description of computational details.
The atomic charges, dipoles, and quadrupoles were computed with the DDEC6 method as described in
(a) T. A. Manz and N. Gabaldon Limas, RSC Adv. 6 (2016) 47771-47801 DOI: 10.1039/c6ra04656h
(b) N. Gabaldon Limas and T. A. Manz, RSC Adv. 8 (2018) 2678-2707 DOI: 10.1039/c7ra11829e.
For each atom in the material, the electron cloud parameters were fit to the spherically averaged atom-in-material
electron density using radial positions for which this density was between 10^-4 and 10^-2 electrons per cubic bohr.
The polarizabilities, dispersion coefficients, and quantum Drude oscillator (QDO) parameters were fit using the MCLF method.
The magnetic structure of the system was optimized in VASP from the default ferromagnetic initial guess using spin polarization.
The atomic spin moments (ASMs) were computed on this optimized magnetic structure using the DDEC6 partition as inputs
to the method of T. A. Manz and D. S. Sholl, J. Chem. Theory Comput. 7 (2011) 4146-4164 DOI: 10.1021/ct200539n.
The RMSE and RRMSE were computed using a uniform grid with Ewald summation.
