# Supplementary material for: A collection of forcefield precursors for metal–organic frameworks
Source: RSC Adv. 2019 Nov 13;9(63):36492–507. doi: 10.1039/c9ra07327b (PMC9075174; doi:10.1039/c9ra07327b)
Supplement: RA-009-C9RA07327B-s4497 [file RA-009-C9RA07327B-s4497.xyz]

   56
jmolscript: load "" {1 1 1} spacegroup "x,y,z" unitcell [{      9.239000     0.000000     0.000000 }, {      4.594618     8.644859     0.000000 }, {      1.028273     3.988703     9.885119 }]
La     9.275411     4.007205     0.157173     1.925016
La     5.586480     8.626357     9.727946     1.925029
H      2.723692     4.055897     4.309912     0.140823
H      3.775505     4.863302     3.440021     0.135974
H     10.710645     6.042180     4.626236     0.100378
H     11.679243     6.830977     3.667379     0.100824
H      6.563922     6.842943     3.697035     0.131943
H      7.528410     5.580793     3.697035     0.144128
H      9.149580     6.703450     2.451510     0.096333
H      8.884319     7.478657     3.815656     0.093129
H      7.777645     8.273637     1.265295     0.094019
H      7.518538     9.036879     2.599786     0.094052
H      9.923960     9.382657     2.728293     0.133301
H     10.050506     8.771718     1.235640     0.139375
H     12.138199     8.577665     5.575207     0.140823
H     11.086386     7.770260     6.445098     0.135975
H      4.151246     6.591382     5.258883     0.100379
H      3.182648     5.802585     6.217740     0.100824
H      8.297969     5.790619     6.188084     0.131944
H      7.333481     7.052769     6.188084     0.144128
H      5.712311     5.930112     7.433609     0.096333
H      5.977572     5.154905     6.069463     0.093129
H      7.084246     4.359925     8.619824     0.094019
H      7.343353     3.596683     7.285333     0.094052
H      4.937931     3.250905     7.156826     0.133300
H      4.811385     3.861844     8.649479     0.139375
C     11.237445     4.508915     2.491050     0.698925
C      2.837581     4.811998     3.704943    -0.339716
C     11.620702     6.121614     4.347475    -0.144846
C      6.599391     5.860176     1.925621     0.714620
C      7.252073     6.372328     3.182020    -0.348644
C      8.483673     7.233256     2.916110    -0.147053
C      8.188716     8.499560     2.127278    -0.151911
C      9.476893     9.276763     1.883115    -0.332028
C      4.679101     1.978588     1.235640     0.656110
C      3.624446     8.124647     7.394069     0.698925
C     12.024310     7.821564     6.180176    -0.339716
C      3.241189     6.511948     5.537644    -0.144846
C      8.262500     6.773386     7.959498     0.714620
C      7.609818     6.261234     6.703099    -0.348645
C      6.378218     5.400306     6.969009    -0.147052
C      6.673175     4.134002     7.757841    -0.151912
C      5.384998     3.356799     8.002004    -0.332026
C     10.182790    10.654974     8.649479     0.656110
O      2.492864     4.584402     1.330537    -0.692580
O     10.015568     4.224481     2.632407    -0.637102
O      7.273689     5.202872     1.089340    -0.688609
O      5.297080     2.986120     1.710126    -0.647146
O      5.371575     6.082305     1.747689    -0.643861
O      3.943660     2.103931     0.224392    -0.625463
O     12.369027     8.049160     8.554582    -0.692580
O      4.846323     8.409081     7.252712    -0.637104
O      7.588202     7.430690     8.795779    -0.688611
O      9.564811     9.647442     8.174993    -0.647145
O      9.490316     6.551257     8.137430    -0.643859
O     10.918231    10.529631     9.660727    -0.625461

The following XYZ coordinates are in angstroms. Other properties are in atomic units.
The sperically averaged electron density of each atom fit to a function of the form exp(a - br)
eigen_1, eigen_2 and eigen_3 are the three eigenvalues of traceless quadrupole moment tensor
  atom number  atomic symbol              X              Y              Z     net charge C6 coefficient C8 coefficient C10 coefficient fluctuating dipole atomic polarizability isotropic forcefield polarizability              a              b squared Pearson coefficient          <r^3>          <r^4>         wp_QDO          m_QDO          q_QDO       dipole_x       dipole_y       dipole_z         dipole            Qxy            Qxz            Qyz     Q(x^2-y^2)  Q(3z^2 - R^2)        eigen_1        eigen_2        eigen_3 static polarizability      alpha(xx)      alpha(xy)      alpha(xz)      alpha(yy)      alpha(yz)      alpha(zz) atomic spin moment
            1             La       9.275411       4.007205       0.157173       1.925016     177.761273 0.53246708E+04  0.21280208E+06                                22.709241                           21.386787       1.568281       2.084297                    0.999095     103.150673     282.797497       0.475766       0.322129      -1.248766      -0.004652      -0.008015      -0.008595       0.012640      -0.051445      -0.097066      -0.061058      -0.024523      -0.381595      -0.191860       0.074161       0.117699             23.975567      28.921097      -0.339121       1.184204      20.308019       2.077164      22.697586           0.000063
            2             La       5.586480       8.626357       9.727946       1.925029     177.759544 0.53246033E+04  0.21279868E+06                                22.709085                           21.386644       1.568284       2.084300                    0.999095     103.150207     282.795616       0.475768       0.322129      -1.248766       0.004651       0.008015       0.008598       0.012641      -0.051444      -0.097065      -0.061052      -0.024533      -0.381551      -0.191847       0.074155       0.117691             23.975400      28.920880      -0.339112       1.184205      20.307877       2.077156      22.697442           0.000042
            3              H       2.723692       4.055897       4.309912       0.140823       1.015197 0.77859826E+01  0.74829174E+02                                 1.594865                            1.572574      -0.638507       2.576027                    0.999983       3.146480       8.312996       0.535067       1.191078      -0.732292      -0.006583      -0.015115       0.015166       0.022401       0.000813      -0.004141      -0.002899      -0.011352      -0.004898      -0.007760      -0.000026       0.007787              1.593920       1.348219       0.030238      -0.000392       1.782142      -0.276546       1.651399          -0.000003
            4              H       3.775505       4.863302       3.440021       0.135974       1.053662 0.80728876E+01  0.79956107E+02                                 1.750432                            1.687687      -1.200751       2.308835                    0.995575       3.669204      10.540972       0.467409       1.323080      -0.698451       0.024022       0.006522      -0.006469       0.025719      -0.000667      -0.000757       0.002346       0.010706      -0.011882      -0.006032      -0.001417       0.007449              1.781553       2.286685       0.006378      -0.241839       1.456252       0.095118       1.601722          -0.000002
            5              H      10.710645       6.042180       4.626236       0.100378       0.992813 0.75328320E+01  0.72955759E+02                                 1.653490                            1.608522      -0.796181       2.486327                    0.998262       3.547767       9.912988       0.490996       1.288033      -0.706732      -0.024526      -0.009052       0.013913       0.029615       0.003501      -0.005370       0.002744       0.007655      -0.003295      -0.008106       0.000193       0.007912              1.677368       2.177424      -0.008541      -0.128412       1.345472       0.050042       1.509210          -0.000002
            6              H      11.679243       6.830977       3.667379       0.100824       1.071513 0.85226663E+01  0.84131209E+02                                 1.671562                            1.658753      -0.595556       2.578256                    0.999834       3.413656       9.265571       0.512513       1.210652      -0.726283       0.010019       0.017996      -0.020724       0.029219       0.002896      -0.000173      -0.003474      -0.010751       0.017204      -0.009007       0.000871       0.008137              1.673671       1.469906      -0.043385       0.070815       1.706619      -0.295287       1.844488          -0.000002
            7              H       6.563922       6.842943       3.697035       0.131943       1.066359 0.81619982E+01  0.80433976E+02                                 1.727150                            1.669939      -0.827511       2.484754                    0.998824       3.450106       9.639138       0.485095       1.281256      -0.709570      -0.017481       0.015071       0.007909       0.024398      -0.001240      -0.004315       0.004886       0.003055      -0.013436      -0.008258       0.000926       0.007332              1.757057       1.903851      -0.162533      -0.366476       1.522008       0.157858       1.845312          -0.000002
            8              H       7.528410       5.580793       3.697035       0.144128       1.072973 0.84275654E+01  0.83949283E+02                                 1.756447                            1.714963      -0.913141       2.452873                    0.997401       3.466185       9.824222       0.469843       1.308696      -0.703881       0.013342      -0.021180       0.010605       0.027186      -0.000384       0.001806      -0.007394      -0.013077      -0.012370      -0.008127      -0.003939       0.012066              1.777185       1.570400      -0.091870       0.078766       1.874977      -0.344434       1.886178          -0.000003
            9              H       9.149580       6.703450       2.451510       0.096333       0.996686 0.78239940E+01  0.77548679E+02                                 1.732989                            1.698087      -1.211859       2.284067                    0.992596       3.986913      11.783357       0.447134       1.382047      -0.684981       0.019151      -0.014704      -0.019769       0.031206      -0.003621      -0.009037      -0.002426       0.006872      -0.023852      -0.013157       0.001096       0.012061              1.751951       1.855619      -0.306236      -0.206993       1.742077       0.149934       1.658155          -0.000003
           10              H       8.884319       7.478657       3.815656       0.093129       1.149499 0.89760525E+01  0.90054306E+02                                 1.767905                            1.711840      -0.664079       2.533325                    0.999037       3.605370       9.970723       0.498671       1.224257      -0.721909       0.006687       0.011240       0.025847       0.028968       0.004519       0.005803       0.004788      -0.008160       0.021366      -0.010451      -0.001832       0.012282              1.800421       1.663439       0.083821       0.316153       1.503637       0.060161       2.234186          -0.000003
           11              H       7.777645       8.273637       1.265295       0.094019       1.204419 0.10064207E+02  0.10463972E+03                                 1.871260                            1.853280      -1.084111       2.350239                    0.994304       3.814711      10.990813       0.460315       1.279775      -0.708913      -0.004672      -0.009647      -0.026630       0.028706       0.006848       0.003271       0.004173      -0.000739       0.021309      -0.010426      -0.000396       0.010822              1.865509       1.630193       0.154098       0.210278       1.701477       0.119051       2.264858          -0.000001
           12              H       7.518538       9.036879       2.599786       0.094052       1.091650 0.85773585E+01  0.84185574E+02                                 1.643764                            1.625516      -0.555409       2.585855                    0.999968       3.344761       8.837756       0.540209       1.155207      -0.740266      -0.015884       0.013161       0.017173       0.026841       0.000890      -0.006355       0.002402      -0.003450      -0.005578      -0.008225       0.002776       0.005449              1.636391       1.649852      -0.248910      -0.274621       1.713676       0.157938       1.545645          -0.000002
           13              H       9.923960       9.382657       2.728293       0.133301       1.033958 0.78867595E+01  0.76342195E+02                                 1.629251                            1.592623      -0.859261       2.471254                    0.999033       3.293909       8.846906       0.524664       1.206031      -0.727139       0.000290       0.004038       0.024406       0.024739       0.002419      -0.000079       0.002065      -0.000376       0.022707      -0.006369      -0.001580       0.007949              1.636721       1.475325       0.066566       0.296909       1.493683      -0.011730       1.941154          -0.000002
           14              H      10.050506       8.771718       1.235640       0.139375       1.171737 0.95598310E+01  0.98292505E+02                                 1.854495                            1.819318      -1.037238       2.377787                    0.997081       3.672241      10.579823       0.458815       1.298369      -0.705166       0.005579      -0.014937      -0.019746       0.025380       0.000984      -0.005409       0.000209       0.005684       0.005112      -0.004482      -0.002804       0.007286              1.860656       1.713718      -0.200369      -0.326199       1.849418       0.238758       2.018833          -0.000001
           15              H      12.138199       8.577665       5.575207       0.140823       1.015198 0.77859897E+01  0.74829262E+02                                 1.594866                            1.572575      -0.638507       2.576027                    0.999983       3.146481       8.313001       0.535067       1.191078      -0.732292       0.006583       0.015114      -0.015166       0.022401       0.000813      -0.004141      -0.002899      -0.011352      -0.004898      -0.007760      -0.000026       0.007787              1.593921       1.348220       0.030238      -0.000392       1.782143      -0.276546       1.651400          -0.000003
           16              H      11.086386       7.770260       6.445098       0.135975       1.053659 0.80728604E+01  0.79955779E+02                                 1.750429                            1.687685      -1.200749       2.308837                    0.995575       3.669199      10.540957       0.467409       1.323081      -0.698451      -0.024022      -0.006522       0.006470       0.025719      -0.000668      -0.000758       0.002346       0.010706      -0.011881      -0.006032      -0.001417       0.007449              1.781550       2.286681       0.006378      -0.241838       1.456250       0.095118       1.601720          -0.000002
           17              H       4.151246       6.591382       5.258883       0.100379       0.992813 0.75328253E+01  0.72955672E+02                                 1.653488                            1.608521      -0.796179       2.486328                    0.998262       3.547765       9.912978       0.490996       1.288032      -0.706732       0.024526       0.009052      -0.013914       0.029615       0.003501      -0.005370       0.002744       0.007655      -0.003295      -0.008106       0.000193       0.007913              1.677367       2.177421      -0.008541      -0.128412       1.345471       0.050042       1.509208          -0.000002
           18              H       3.182648       5.802585       6.217740       0.100824       1.071515 0.85226819E+01  0.84131405E+02                                 1.671563                            1.658755      -0.595556       2.578256                    0.999834       3.413659       9.265583       0.512513       1.210652      -0.726283      -0.010019      -0.017996       0.020724       0.029218       0.002896      -0.000173      -0.003474      -0.010751       0.017204      -0.009007       0.000871       0.008137              1.673673       1.469907      -0.043385       0.070815       1.706621      -0.295287       1.844490          -0.000002
           19              H       8.297969       5.790619       6.188084       0.131944       1.066358 0.81619922E+01  0.80433908E+02                                 1.727150                            1.669939      -0.827510       2.484754                    0.998824       3.450105       9.639137       0.485095       1.281257      -0.709570       0.017481      -0.015071      -0.007909       0.024398      -0.001239      -0.004315       0.004886       0.003055      -0.013436      -0.008258       0.000926       0.007332              1.757056       1.903850      -0.162533      -0.366475       1.522007       0.157857       1.845311          -0.000003
           20              H       7.333481       7.052769       6.188084       0.144128       1.072973 0.84275610E+01  0.83949229E+02                                 1.756447                            1.714963      -0.913142       2.452873                    0.997401       3.466185       9.824222       0.469843       1.308696      -0.703881      -0.013342       0.021180      -0.010605       0.027186      -0.000384       0.001806      -0.007394      -0.013077      -0.012370      -0.008127      -0.003939       0.012067              1.777185       1.570400      -0.091870       0.078766       1.874977      -0.344434       1.886178          -0.000003
           21              H       5.712311       5.930112       7.433609       0.096333       0.996686 0.78239944E+01  0.77548676E+02                                 1.732989                            1.698087      -1.211858       2.284067                    0.992596       3.986912      11.783350       0.447134       1.382046      -0.684982      -0.019151       0.014704       0.019769       0.031206      -0.003621      -0.009037      -0.002426       0.006872      -0.023852      -0.013157       0.001096       0.012061              1.751950       1.855618      -0.306236      -0.206993       1.742077       0.149934       1.658155          -0.000003
           22              H       5.977572       5.154905       6.069463       0.093129       1.149498 0.89760423E+01  0.90054178E+02                                 1.767904                            1.711840      -0.664078       2.533326                    0.999037       3.605368       9.970716       0.498672       1.224257      -0.721909      -0.006687      -0.011240      -0.025848       0.028968       0.004519       0.005803       0.004788      -0.008160       0.021366      -0.010451      -0.001832       0.012282              1.800420       1.663438       0.083821       0.316152       1.503636       0.060161       2.234185          -0.000002
           23              H       7.084246       4.359925       8.619824       0.094019       1.204419 0.10064204E+02  0.10463969E+03                                 1.871260                            1.853280      -1.084110       2.350240                    0.994304       3.814711      10.990814       0.460315       1.279776      -0.708913       0.004672       0.009647       0.026630       0.028706       0.006849       0.003271       0.004173      -0.000739       0.021309      -0.010426      -0.000396       0.010822              1.865509       1.630193       0.154098       0.210278       1.701477       0.119050       2.264858          -0.000001
           24              H       7.343353       3.596683       7.285333       0.094052       1.091650 0.85773601E+01  0.84185603E+02                                 1.643765                            1.625516      -0.555410       2.585855                    0.999968       3.344762       8.837763       0.540209       1.155208      -0.740265       0.015884      -0.013161      -0.017174       0.026841       0.000890      -0.006356       0.002402      -0.003450      -0.005577      -0.008225       0.002776       0.005449              1.636392       1.649853      -0.248910      -0.274621       1.713677       0.157938       1.545646          -0.000002
           25              H       4.937931       3.250905       7.156826       0.133300       1.033962 0.78868033E+01  0.76342730E+02                                 1.629256                            1.592628      -0.859265       2.471252                    0.999033       3.293918       8.846938       0.524663       1.206032      -0.727139      -0.000290      -0.004038      -0.024406       0.024739       0.002419      -0.000079       0.002065      -0.000376       0.022707      -0.006369      -0.001580       0.007949              1.636726       1.475329       0.066566       0.296911       1.493687      -0.011730       1.941160          -0.000002
           26              H       4.811385       3.861844       8.649479       0.139375       1.171739 0.95598550E+01  0.98292780E+02                                 1.854495                            1.819317      -1.037237       2.377787                    0.997081       3.672246      10.579827       0.458816       1.298365      -0.705166      -0.005579       0.014937       0.019746       0.025380       0.000984      -0.005409       0.000209       0.005683       0.005113      -0.004482      -0.002804       0.007286              1.860656       1.713717      -0.200369      -0.326199       1.849417       0.238758       2.018833          -0.000002
           27              C      11.237445       4.508915       2.491050       0.698925      20.304716 0.23397472E+03  0.47824678E+04                                 7.008544                            5.532421      -0.085686       2.046305                    0.999728      21.410590      60.268055       0.610844       0.490561      -1.006316      -0.017022       0.006808      -0.031302       0.036276      -0.046926      -0.015760      -0.010246      -0.150721      -0.161035      -0.076308      -0.039490       0.115797              7.857855       8.763237       0.673070       0.724892       4.414029       1.420199      10.396298          -0.000008
           28              C       2.837581       4.811998       3.704943      -0.339716      29.741156 0.46193262E+03  0.11036710E+05                                 8.364839                            7.102537      -0.133718       1.945601                    0.997021      30.443354      88.511084       0.625987       0.409524      -1.067609      -0.022687       0.085308       0.048233       0.100591      -0.003191      -0.017184       0.016625      -0.030243      -0.009946      -0.027736      -0.001682       0.029418              9.284524       7.934498      -0.166840       1.186553       8.706098       3.062300      11.212976          -0.000006
           29              C      11.620702       6.121614       4.347475      -0.144846      26.806632 0.40331914E+03  0.93430471E+04                                 7.941562                            6.719819       0.016795       2.007869                    0.998866      28.513063      82.436824       0.629751       0.419853      -1.057783       0.077987      -0.067495       0.022121       0.105484       0.004849      -0.009494       0.037788      -0.050014       0.024511      -0.037191      -0.015751       0.052941              8.967700       7.565057       0.027300       1.672189       8.090729       3.320203      11.247313          -0.000008
           30              C       6.599391       5.860176       1.925621       0.714620      20.159321 0.23029082E+03  0.46988626E+04                                 7.015396                            5.527741      -0.225965       2.002788                    0.999426      21.390350      60.592093       0.603309       0.497565      -1.000550      -0.016751      -0.016312      -0.028388       0.036776       0.035086      -0.033594      -0.063638      -0.103996      -0.087423      -0.070889      -0.041894       0.112783              7.832361       9.743344       0.383739       0.792496       5.738180       2.624039       8.015561          -0.000005
           31              C       7.252073       6.372328       3.182020      -0.348644      30.235136 0.47720748E+03  0.11501855E+05                                 8.417833                            7.186248      -0.131725       1.940992                    0.997052      30.898496      90.409929       0.626206       0.405815      -1.069381       0.071558       0.059516      -0.019107       0.095015       0.007894      -0.013064      -0.010339      -0.002873      -0.115292      -0.042463       0.011366       0.031097              9.268654       9.719241       2.633462       0.243534       8.251528       0.516672       9.835193          -0.000010
           32              C       8.483673       7.233256       2.916110      -0.147053      27.722715 0.44190018E+03  0.10505899E+05                                 8.177231                            7.088581      -0.308174       1.892001                    0.998068      29.720998      87.940088       0.604187       0.426408      -1.050422      -0.096475       0.011335      -0.027102       0.100849       0.039127      -0.020854      -0.016115      -0.019616      -0.072259      -0.036567      -0.023597       0.060164              9.015557       8.441206       1.822804      -0.285913      10.590848      -2.116757       8.014617          -0.000010
           33              C       8.188716       8.499560       2.127278      -0.151911      25.718998 0.41224982E+03  0.96207949E+04                                 7.709098                            6.791903      -0.135885       1.948103                    0.998994      29.232373      85.362545       0.625463       0.419618      -1.055904       0.098473      -0.010537       0.026489       0.102517       0.037290      -0.021156      -0.007714      -0.016220      -0.042317      -0.038054      -0.013013       0.051067              8.407255       7.024894       1.797492      -0.816178      11.003804      -2.370511       7.193068          -0.000006
           34              C       9.476893       9.276763       1.883115      -0.332028      30.135970 0.46244029E+03  0.11065485E+05                                 8.454701                            7.106548      -0.174996       1.928427                    0.997266      30.706301      89.702734       0.625026       0.409537      -1.066287      -0.083789      -0.044542       0.017327       0.096461       0.030872      -0.011484       0.010402      -0.007874       0.024933      -0.040223       0.013254       0.026970              9.497057       7.188487       1.872034      -0.725563      13.249911      -2.805788       8.052774          -0.000011
           35              C       4.679101       1.978588       1.235640       0.656110      20.695926 0.24462998E+03  0.50427061E+04                                 7.030476                            5.593767       0.010275       2.067430                    0.999832      21.812295      61.121230       0.619472       0.479657      -1.014703      -0.008711       0.021005      -0.007931       0.024083      -0.014403      -0.071589       0.034267       0.101585       0.040030      -0.074041      -0.034453       0.108494              7.921370       5.152718       1.021253       1.372000      11.778018      -1.489722       6.833373          -0.000003
           36              C       3.624446       8.124647       7.394069       0.698925      20.304729 0.23397489E+03  0.47824726E+04                                 7.008547                            5.532423      -0.085688       2.046304                    0.999728      21.410606      60.268123       0.610844       0.490561      -1.006315       0.017022      -0.006809       0.031301       0.036275      -0.046926      -0.015761      -0.010246      -0.150720      -0.161035      -0.076308      -0.039489       0.115797              7.857859       8.763242       0.673070       0.724891       4.414031       1.420201      10.396304          -0.000008
           37              C      12.024310       7.821564       6.180176      -0.339716      29.741160 0.46193271E+03  0.11036713E+05                                 8.364841                            7.102538      -0.133718       1.945601                    0.997021      30.443355      88.511093       0.625987       0.409524      -1.067608       0.022686      -0.085308      -0.048233       0.100591      -0.003191      -0.017184       0.016625      -0.030244      -0.009945      -0.027736      -0.001682       0.029418              9.284526       7.934498      -0.166839       1.186556       8.706101       3.062302      11.212979          -0.000004
           38              C       3.241189       6.511948       5.537644      -0.144846      26.806628 0.40331907E+03  0.93430449E+04                                 7.941560                            6.719818       0.016797       2.007870                    0.998866      28.513061      82.436811       0.629751       0.419853      -1.057783      -0.077987       0.067495      -0.022121       0.105484       0.004849      -0.009494       0.037788      -0.050014       0.024511      -0.037191      -0.015751       0.052941              8.967698       7.565054       0.027300       1.672189       8.090729       3.320202      11.247311          -0.000007
           39              C       8.262500       6.773386       7.959498       0.714620      20.159317 0.23029078E+03  0.46988613E+04                                 7.015394                            5.527740      -0.225963       2.002789                    0.999426      21.390339      60.592044       0.603309       0.497565      -1.000550       0.016751       0.016312       0.028388       0.036777       0.035086      -0.033594      -0.063638      -0.103997      -0.087421      -0.070888      -0.041895       0.112783              7.832359       9.743340       0.383740       0.792496       5.738179       2.624039       8.015558          -0.000006
           40              C       7.609818       6.261234       6.703099      -0.348645      30.235158 0.47720793E+03  0.11501869E+05                                 8.417838                            7.186252      -0.131725       1.940992                    0.997052      30.898510      90.409988       0.626205       0.405815      -1.069381      -0.071558      -0.059516       0.019107       0.095015       0.007894      -0.013065      -0.010339      -0.002873      -0.115292      -0.042463       0.011366       0.031097              9.268659       9.719245       2.633464       0.243533       8.251534       0.516672       9.835198          -0.000009
           41              C       6.378218       5.400306       6.969009      -0.147052      27.722689 0.44189960E+03  0.10505882E+05                                 8.177225                            7.088576      -0.308174       1.892002                    0.998068      29.720977      87.940009       0.604187       0.426408      -1.050422       0.096475      -0.011336       0.027102       0.100849       0.039127      -0.020854      -0.016115      -0.019616      -0.072259      -0.036567      -0.023597       0.060164              9.015551       8.441199       1.822801      -0.285913      10.590842      -2.116756       8.014611          -0.000010
           42              C       6.673175       4.134002       7.757841      -0.151912      25.719048 0.41225080E+03  0.96208242E+04                                 7.709111                            6.791914      -0.135885       1.948103                    0.998994      29.232415      85.362725       0.625462       0.419618      -1.055904      -0.098474       0.010537      -0.026489       0.102517       0.037290      -0.021156      -0.007713      -0.016220      -0.042317      -0.038054      -0.013013       0.051067              8.407271       7.024906       1.797498      -0.816181      11.003829      -2.370519       7.193078          -0.000005
           43              C       5.384998       3.356799       8.002004      -0.332026      30.136059 0.46244194E+03  0.11065528E+05                                 8.454687                            7.106536      -0.174997       1.928428                    0.997266      30.706374      89.702785       0.625030       0.409534      -1.066290       0.083789       0.044542      -0.017327       0.096461       0.030872      -0.011484       0.010402      -0.007875       0.024934      -0.040223       0.013254       0.026969              9.497041       7.188475       1.872029      -0.725559      13.249883      -2.805781       8.052764          -0.000009
           44              C      10.182790      10.654974       8.649479       0.656110      20.695947 0.24463025E+03  0.50427137E+04                                 7.030484                            5.593772       0.010274       2.067429                    0.999832      21.812318      61.121334       0.619471       0.479657      -1.014703       0.008712      -0.021005       0.007931       0.024083      -0.014403      -0.071589       0.034267       0.101585       0.040030      -0.074041      -0.034453       0.108494              7.921378       5.152723       1.021254       1.372001      11.778032      -1.489726       6.833380          -0.000004
           45              O       2.492864       4.584402       1.330537      -0.692580      44.805765 0.71894055E+03  0.18581943E+05                                10.040378                            8.359785       0.131914       2.061168                    0.994719      30.084825      81.949302       0.650099       0.364526      -1.134857      -0.009805       0.016361       0.048430       0.052051      -0.028359      -0.032081      -0.009472      -0.112737       0.056616      -0.083443       0.029653       0.053789             11.160735      10.789805      -1.219808      -3.436783       6.468691       1.392334      16.223709          -0.000008
           46              O      10.015568       4.224481       2.632407      -0.637102      30.218748 0.48653514E+03  0.11382412E+05                                 7.517297                            6.704207       0.723196       2.271138                    0.997400      27.962450      71.986080       0.755743       0.346427      -1.151738       0.013063       0.039923       0.053240       0.067815      -0.008279      -0.006310      -0.000677       0.038689      -0.259994      -0.086940       0.022325       0.064616              7.917566      12.029804       0.668419       0.120248       5.522108       0.203462       6.200787          -0.000007
           47              O       7.273689       5.202872       1.089340      -0.688609      44.712701 0.73641866E+03  0.19156351E+05                                10.015114                            8.483221       0.060451       2.036796                    0.994208      30.226750      82.713880       0.642525       0.366461      -1.132881      -0.022976       0.034477       0.042559       0.059395       0.003363      -0.057403      -0.018418      -0.091783      -0.001978      -0.085196       0.025043       0.060153             10.909410      11.721775      -1.600701      -3.733528       9.495995       4.136130      11.510460          -0.000009
           48              O       5.297080       2.986120       1.710126      -0.647146      34.630643 0.55940220E+03  0.13549419E+05                                 8.317871                            7.235673       0.541187       2.195487                    0.997854      28.818975      75.446911       0.720518       0.350966      -1.148197       0.001324      -0.028604       0.029566       0.041159       0.047368      -0.046281       0.061424      -0.024230      -0.112900      -0.109389       0.034864       0.074525              9.063685       7.389498       3.376276       0.942918      13.169569       1.761697       6.631988          -0.000018
           49              O       5.371575       6.082305       1.747689      -0.643861      32.188040 0.49306319E+03  0.11567316E+05                                 7.867209                            6.739525       0.783128       2.291680                    0.997968      27.935165      71.887721       0.755769       0.345452      -1.153180       0.015459       0.003501       0.062010       0.064004       0.012709      -0.001110      -0.046721       0.063259      -0.170749      -0.084146       0.020504       0.063642              8.567458      13.998830       0.380500       0.777636       5.783561       0.688784       5.919983          -0.000006
           50              O       3.943660       2.103931       0.224392      -0.625463      32.532118 0.57944734E+03  0.14169019E+05                                 7.981874                            7.443782       0.459906       2.188112                    0.994549      28.420061      74.929865       0.698515       0.358595      -1.141234       0.009531      -0.048120       0.013195       0.050799      -0.044238       0.001742      -0.000200       0.078380       0.181585      -0.089366       0.028748       0.060618              8.198185       6.929764      -0.840325       2.187682       7.661189      -1.040749      10.003601          -0.000021
           51              O      12.369027       8.049160       8.554582      -0.692580      44.805758 0.71894024E+03  0.18581932E+05                                10.040375                            8.359781       0.131917       2.061169                    0.994719      30.084822      81.949281       0.650099       0.364526      -1.134857       0.009803      -0.016363      -0.048431       0.052052      -0.028359      -0.032082      -0.009473      -0.112737       0.056616      -0.083443       0.029654       0.053789             11.160732      10.789803      -1.219809      -3.436788       6.468689       1.392334      16.223705          -0.000008
           52              O       4.846323       8.409081       7.252712      -0.637104      30.218866 0.48653753E+03  0.11382484E+05                                 7.517322                            6.704229       0.723184       2.271134                    0.997400      27.962484      71.986250       0.755741       0.346428      -1.151738      -0.013063      -0.039923      -0.053239       0.067816      -0.008279      -0.006310      -0.000678       0.038690      -0.259994      -0.086940       0.022324       0.064616              7.917593      12.029847       0.668421       0.120249       5.522124       0.203464       6.200808          -0.000007
           53              O       7.588202       7.430690       8.795779      -0.688611      44.712690 0.73641864E+03  0.19156350E+05                                10.015110                            8.483219       0.060454       2.036797                    0.994208      30.226754      82.713873       0.642525       0.366461      -1.132882       0.022978      -0.034477      -0.042558       0.059396       0.003363      -0.057402      -0.018418      -0.091781      -0.001978      -0.085194       0.025042       0.060153             10.909405      11.721766      -1.600696      -3.733521       9.495993       4.136129      11.510455          -0.000007
           54              O       9.564811       9.647442       8.174993      -0.647145      34.630719 0.55940374E+03  0.13549466E+05                                 8.317884                            7.235685       0.541185       2.195486                    0.997854      28.818999      75.447023       0.720517       0.350966      -1.148197      -0.001323       0.028603      -0.029566       0.041159       0.047368      -0.046282       0.061425      -0.024231      -0.112899      -0.109389       0.034864       0.074525              9.063701       7.389511       3.376282       0.942920      13.169592       1.761699       6.631999          -0.000020
           55              O       9.490316       6.551257       8.137430      -0.643859      32.187876 0.49306012E+03  0.11567224E+05                                 7.867176                            6.739498       0.783144       2.291686                    0.997968      27.935112      71.887485       0.755771       0.345451      -1.153181      -0.015459      -0.003502      -0.062009       0.064003       0.012709      -0.001110      -0.046723       0.063260      -0.170745      -0.084147       0.020505       0.063642              8.567421      13.998765       0.380497       0.777633       5.783539       0.688779       5.919959          -0.000005
           56              O      10.918231      10.529631       9.660727      -0.625461      32.532165 0.57944842E+03  0.14169053E+05                                 7.981885                            7.443791       0.459903       2.188111                    0.994549      28.420075      74.929947       0.698514       0.358595      -1.141234      -0.009531       0.048119      -0.013195       0.050798      -0.044238       0.001742      -0.000200       0.078380       0.181586      -0.089367       0.028748       0.060618              8.198196       6.929773      -0.840326       2.187685       7.661200      -1.040751      10.003615          -0.000023

******************************************************
Auxiliary information for the entire system
The total spin magnetic moment of the unit cell is   -0.000217
The total net atomic charge of the unit cell is   -0.000001
Accuracy of reproducing the electrostatic potential in the unit cell:
  The inner radius (bohr) =    5.0000
  The outer radius (bohr) =   12.0000
  Valid grid points have density less than (e/(bohr^3)) =    0.0001
  The number of valid grid points were=        12712
  The rms potential error without charges in kcal/mol is=      9.65371
  The rms potential error with partial charges in kcal/mol is=      1.10249
  The RRMSE value at monopole order=      0.11420
  The rms potential error with partial charges and cloud penetration in kcal/mol is=      1.11944
  The RRMSE value at monopole order with cloud penetration is=      0.11596
  The rms potential error with partial charges and atomic dipoles in kcal/mol is=      0.47136
  The RRMSE value at dipole order=      0.04883
  The rms potential error with partial charges, atomic dipoles and cloud penetration in kcal/mol is=      0.44413
  The RRMSE value at dipole order with cloud penetration=      0.04601

******************************************************
The electron densities and ab initio electrostatic potential were computed in VASP using the PBE functional and
projector augmented wave method. See the main text of the journal article for a description of computational details.
The atomic charges, dipoles, and quadrupoles were computed with the DDEC6 method as described in
(a) T. A. Manz and N. Gabaldon Limas, RSC Adv. 6 (2016) 47771-47801 DOI: 10.1039/c6ra04656h
(b) N. Gabaldon Limas and T. A. Manz, RSC Adv. 8 (2018) 2678-2707 DOI: 10.1039/c7ra11829e.
For each atom in the material, the electron cloud parameters were fit to the spherically averaged atom-in-material
electron density using radial positions for which this density was between 10^-4 and 10^-2 electrons per cubic bohr.
The polarizabilities, dispersion coefficients, and quantum Drude oscillator (QDO) parameters were fit using the MCLF method.
The magnetic structure of the system was optimized in VASP from the default ferromagnetic initial guess using spin polarization.
The atomic spin moments (ASMs) were computed on this optimized magnetic structure using the DDEC6 partition as inputs
to the method of T. A. Manz and D. S. Sholl, J. Chem. Theory Comput. 7 (2011) 4146-4164 DOI: 10.1021/ct200539n.
The RMSE and RRMSE were computed using a uniform grid with Ewald summation.
