# Supplementary material for: A collection of forcefield precursors for metal–organic frameworks
Source: RSC Adv. 2019 Nov 13;9(63):36492–507. doi: 10.1039/c9ra07327b (PMC9075174; doi:10.1039/c9ra07327b)
Supplement: RA-009-C9RA07327B-s4498 [file RA-009-C9RA07327B-s4498.xyz]

   56
jmolscript: load "" {1 1 1} spacegroup "x,y,z" unitcell [{      9.249000     0.000000     0.000000 }, {      4.596549     8.663082     0.000000 }, {      1.034017     4.001649     9.902046 }]
La     3.297754     4.317466     9.745891     1.926090
La    11.581812     8.347265     0.156155     1.926096
H      4.314066     2.578495     3.681581     0.133257
H      9.811644     9.961525     3.736042     0.146265
H      6.852339     2.389091     2.436894     0.096496
H      6.594498     3.163617     3.774660     0.098457
H      5.267958     4.738848     2.622062     0.095119
H      5.492014     3.953658     1.279344     0.097078
H      7.765798     4.436006     1.323904     0.143420
H      7.632828     5.093672     2.736926     0.129946
H      8.808192     3.437596     6.446232     0.134999
H      9.827710     4.228503     5.550097     0.142183
H      5.501966    10.146873     6.207593     0.100621
H      1.867680     2.279879     5.259967     0.098602
H     10.565500    10.086236     6.220465     0.133258
H      5.067922     2.703206     6.166004     0.146266
H      8.027227    10.275640     7.465152     0.096496
H      8.285068     9.501114     6.127386     0.098458
H      9.611608     7.925883     7.279984     0.095120
H      9.387552     8.711073     8.622702     0.097079
H      7.113768     8.228725     8.578142     0.143421
H      7.246738     7.571059     7.165120     0.129946
H      6.071374     9.227135     3.455814     0.134999
H      5.051856     8.436228     4.351949     0.142182
H      9.377600     2.517858     3.694453     0.100621
H     13.011886    10.384852     4.642079     0.098602
C      4.308510     1.540940     1.930899     0.718028
C      4.960934     2.054079     3.183508    -0.348896
C      6.199687     2.916036     2.924074    -0.158383
C      5.896579     4.188244     2.129930    -0.152837
C      7.183159     4.967774     1.887330    -0.337270
C      6.988352     6.317800     1.240726     0.659392
C      1.331933     3.808232     7.412672     0.703604
C      9.741932     3.505882     6.190759    -0.342536
C      5.541763    10.855426     5.547126    -0.145047
C     10.571056    11.123791     7.971147     0.718028
C      9.918632    10.610652     6.718538    -0.348897
C      8.679879     9.748695     6.977972    -0.158382
C      8.982987     8.476487     7.772116    -0.152838
C      7.696407     7.696957     8.014716    -0.337269
C      7.891214     6.346931     8.661320     0.659392
C     13.547633     8.856499     2.489374     0.703603
C      5.137634     9.158849     3.711287    -0.342535
C      9.337803     1.809305     4.354920    -0.145047
O      3.074382     1.765386     1.746721    -0.646638
O      4.977187     0.881598     1.088235    -0.687364
O      7.599375     7.326139     1.710083    -0.643500
O      6.245370     6.446140     0.222796    -0.629967
O      2.551183     4.093798     7.266121    -0.638133
O     10.083400     3.738047     8.570221    -0.692993
O     11.805184    10.899345     8.155325    -0.646639
O      9.902379    11.783133     8.813811    -0.687362
O      7.280191     5.338592     8.191963    -0.643501
O      8.634196     6.218591     9.679250    -0.629966
O     12.328383     8.570933     2.635925    -0.638135
O      4.796166     8.926684     1.331825    -0.692993

The following XYZ coordinates are in angstroms. Other properties are in atomic units.
The sperically averaged electron density of each atom fit to a function of the form exp(a - br)
eigen_1, eigen_2 and eigen_3 are the three eigenvalues of traceless quadrupole moment tensor
  atom number  atomic symbol              X              Y              Z     net charge C6 coefficient C8 coefficient C10 coefficient fluctuating dipole atomic polarizability isotropic forcefield polarizability              a              b squared Pearson coefficient          <r^3>          <r^4>         wp_QDO          m_QDO          q_QDO       dipole_x       dipole_y       dipole_z         dipole            Qxy            Qxz            Qyz     Q(x^2-y^2)  Q(3z^2 - R^2)        eigen_1        eigen_2        eigen_3 static polarizability      alpha(xx)      alpha(xy)      alpha(xz)      alpha(yy)      alpha(yz)      alpha(zz) atomic spin moment
            1             La       3.297754       4.317466       9.745891       1.926090     177.726962 0.53188995E+04  0.21252096E+06                                22.712690                           21.379624       1.570458       2.084938                    0.999089     103.139146     282.763449       0.475682       0.322262      -1.248594       0.003546       0.009197       0.010565       0.014449      -0.054494      -0.096527      -0.063390      -0.020694      -0.377243      -0.192250       0.072642       0.119609             23.992685      28.935893      -0.311388       1.154390      20.340701       2.072203      22.701459           0.000033
            2             La      11.581812       8.347265       0.156155       1.926096     177.726267 0.53188724E+04  0.21251960E+06                                22.712629                           21.379568       1.570457       2.084938                    0.999089     103.138940     282.762656       0.475682       0.322262      -1.248594      -0.003545      -0.009198      -0.010570       0.014453      -0.054493      -0.096523      -0.063383      -0.020692      -0.377213      -0.192238       0.072635       0.119603             23.992620      28.935807      -0.311388       1.154390      20.340646       2.072200      22.701406          -0.000022
            3              H       4.314066       2.578495       3.681581       0.133257       1.043780 0.79854926E+01  0.78206185E+02                                 1.697857                            1.648225      -0.805358       2.497138                    0.998991       3.406558       9.464375       0.490235       1.275742      -0.710876      -0.012376       0.017997       0.007886       0.023221      -0.001979      -0.002709       0.005776      -0.000155      -0.011725      -0.007621       0.000271       0.007350              1.722670       1.837497      -0.168326      -0.334867       1.544190       0.162501       1.786323          -0.000002
            4              H       9.811644       9.961525       3.736042       0.146265       1.014569 0.77689261E+01  0.75701953E+02                                 1.680856                            1.637844      -0.763247       2.524770                    0.999172       3.355965       9.355857       0.485450       1.294837      -0.706950       0.012759      -0.019113       0.013528       0.026667       0.000050       0.001802      -0.007541      -0.012283      -0.007426      -0.007548      -0.003952       0.011500              1.702473       1.491964      -0.076000       0.071939       1.776413      -0.345403       1.839042          -0.000002
            5              H       6.852339       2.389091       2.436894       0.096496       0.999204 0.78375118E+01  0.77688909E+02                                 1.733610                            1.697674      -1.202070       2.288305                    0.992760       3.980601      11.751688       0.448088       1.378992      -0.685601       0.017305      -0.013876      -0.019610       0.029607      -0.003235      -0.009086      -0.001403       0.006737      -0.020139      -0.011922       0.000171       0.011752              1.752500       1.839429      -0.303943      -0.218536       1.746233       0.164369       1.671837          -0.000003
            6              H       6.594498       3.163617       3.774660       0.098457       1.039895 0.78821030E+01  0.76635554E+02                                 1.660865                            1.611098      -0.635853       2.557533                    0.999609       3.455459       9.441364       0.510135       1.234903      -0.719552       0.006801       0.013288       0.023966       0.028234       0.005136       0.004818       0.005150      -0.007517       0.017745      -0.009643      -0.002015       0.011658              1.688741       1.570583       0.081324       0.291292       1.430463       0.061614       2.065178          -0.000002
            7              H       5.267958       4.738848       2.622062       0.095119       1.064156 0.82958708E+01  0.80789089E+02                                 1.619851                            1.602092      -0.567863       2.584432                    0.999963       3.308096       8.721838       0.542090       1.160230      -0.739072      -0.011175       0.015713       0.019118       0.027153       0.000876      -0.006258       0.003866      -0.006906       0.000184      -0.008985       0.001992       0.006993              1.612800       1.603882      -0.236639      -0.266220       1.705203       0.164787       1.529316          -0.000001
            8              H       5.492014       3.953658       1.279344       0.097078       1.167972 0.96443595E+01  0.99210379E+02                                 1.833959                            1.815543      -0.975469       2.402800                    0.995847       3.747279      10.738545       0.464570       1.281655      -0.708664      -0.003023      -0.011452      -0.027135       0.029607       0.007293       0.002899       0.004613      -0.001448       0.022671      -0.011161      -0.000147       0.011308              1.828017       1.602728       0.157719       0.218515       1.676954       0.125209       2.204370          -0.000000
            9              H       7.765798       4.436006       1.323904       0.143420       1.064789 0.84405629E+01  0.84127625E+02                                 1.742484                            1.713003      -0.951442       2.428688                    0.998017       3.498968       9.926368       0.471371       1.303696      -0.704417       0.006532      -0.018248      -0.013883       0.023841      -0.000470      -0.003995      -0.000762       0.004776      -0.004349      -0.004098      -0.001334       0.005432              1.746162       1.636553      -0.205008      -0.278871       1.770081       0.218382       1.831851          -0.000001
           10              H       7.632828       5.093672       2.736926       0.129946       1.045736 0.80133892E+01  0.77730390E+02                                 1.628772                            1.594714      -0.829173       2.480837                    0.999134       3.299562       8.816762       0.530580       1.190092      -0.730941       0.002054       0.003965       0.021947       0.022396       0.002762      -0.000192       0.001267       0.000308       0.019731      -0.006142      -0.000595       0.006737              1.635035       1.470425       0.071724       0.293706       1.499752       0.012496       1.934928          -0.000002
           11              H       8.808192       3.437596       6.446232       0.134999       1.039571 0.79464539E+01  0.78346526E+02                                 1.730738                            1.671361      -1.117812       2.346990                    0.996162       3.641438      10.416844       0.471261       1.318252      -0.699513      -0.024246      -0.007159       0.005659       0.025906      -0.000688       0.000064       0.001682       0.009730      -0.009557      -0.004937      -0.001570       0.006507              1.759916       2.248010       0.014338      -0.239350       1.442787       0.090882       1.588950          -0.000001
           12              H       9.827710       4.228503       5.550097       0.142183       0.997759 0.76016446E+01  0.72625589E+02                                 1.576599                            1.554072      -0.650023       2.573252                    0.999983       3.121792       8.224963       0.538094       1.191423      -0.732195       0.004120       0.012266      -0.018560       0.022625       0.000737      -0.003128      -0.003250      -0.009051       0.000333      -0.006212      -0.000420       0.006633              1.576265       1.329408       0.016868       0.001278       1.738565      -0.276028       1.660821          -0.000001
           13              H       5.501966      10.146873       6.207593       0.100621       1.038739 0.81672268E+01  0.79743118E+02                                 1.633966                            1.621214      -0.575393       2.588349                    0.999949       3.372063       9.093192       0.519817       1.206805      -0.727091      -0.008694      -0.018958       0.019946       0.028859       0.002257       0.000154      -0.003071      -0.011205       0.016707      -0.008864       0.001228       0.007636              1.636074       1.439528      -0.047869       0.077720       1.675359      -0.287105       1.793334          -0.000001
           14              H       1.867680       2.279879       5.259967       0.098602       1.021571 0.78287712E+01  0.76464507E+02                                 1.678178                            1.633920      -0.816082       2.477641                    0.997894       3.572603       9.985550       0.490389       1.278790      -0.708852       0.024405       0.009125      -0.013256       0.029233       0.002809      -0.005135       0.002446       0.007987      -0.004456      -0.007414      -0.000371       0.007785              1.701579       2.211603      -0.001243      -0.134322       1.363411       0.048774       1.529725          -0.000002
           15              H      10.565500      10.086236       6.220465       0.133258       1.043778 0.79854674E+01  0.78205874E+02                                 1.697854                            1.648223      -0.805358       2.497139                    0.998991       3.406553       9.464356       0.490235       1.275741      -0.710876       0.012376      -0.017997      -0.007886       0.023222      -0.001979      -0.002709       0.005776      -0.000155      -0.011725      -0.007621       0.000271       0.007350              1.722667       1.837493      -0.168326      -0.334865       1.544187       0.162501       1.786320          -0.000002
           16              H       5.067922       2.703206       6.166004       0.146266       1.014568 0.77689200E+01  0.75701876E+02                                 1.680855                            1.637843      -0.763247       2.524770                    0.999172       3.355964       9.355852       0.485451       1.294836      -0.706950      -0.012759       0.019113      -0.013529       0.026667       0.000050       0.001802      -0.007541      -0.012282      -0.007426      -0.007548      -0.003952       0.011500              1.702472       1.491963      -0.076000       0.071938       1.776412      -0.345402       1.839040          -0.000002
           17              H       8.027227      10.275640       7.465152       0.096496       0.999204 0.78375154E+01  0.77688952E+02                                 1.733610                            1.697675      -1.202071       2.288304                    0.992760       3.980602      11.751691       0.448088       1.378992      -0.685601      -0.017305       0.013876       0.019610       0.029607      -0.003235      -0.009086      -0.001403       0.006737      -0.020139      -0.011923       0.000171       0.011752              1.752500       1.839429      -0.303943      -0.218536       1.746233       0.164369       1.671837          -0.000003
           18              H       8.285068       9.501114       6.127386       0.098458       1.039893 0.78820870E+01  0.76635358E+02                                 1.660863                            1.611096      -0.635852       2.557534                    0.999609       3.455455       9.441350       0.510135       1.234903      -0.719552      -0.006801      -0.013289      -0.023966       0.028235       0.005136       0.004818       0.005150      -0.007517       0.017745      -0.009643      -0.002015       0.011659              1.688739       1.570581       0.081324       0.291292       1.430462       0.061614       2.065176          -0.000002
           19              H       9.611608       7.925883       7.279984       0.095120       1.064154 0.82958516E+01  0.80788847E+02                                 1.619849                            1.602090      -0.567862       2.584432                    0.999963       3.308092       8.721822       0.542090       1.160230      -0.739073       0.011175      -0.015713      -0.019118       0.027153       0.000876      -0.006258       0.003865      -0.006906       0.000184      -0.008985       0.001992       0.006993              1.612798       1.603880      -0.236638      -0.266220       1.705200       0.164787       1.529314          -0.000002
           20              H       9.387552       8.711073       8.622702       0.097079       1.167969 0.96443367E+01  0.99210094E+02                                 1.833957                            1.815541      -0.975469       2.402800                    0.995847       3.747275      10.738533       0.464570       1.281655      -0.708663       0.003023       0.011452       0.027135       0.029607       0.007293       0.002899       0.004613      -0.001448       0.022671      -0.011161      -0.000147       0.011308              1.828015       1.602726       0.157719       0.218515       1.676952       0.125208       2.204367          -0.000000
           21              H       7.113768       8.228725       8.578142       0.143421       1.064787 0.84405459E+01  0.84127418E+02                                 1.742483                            1.713002      -0.951441       2.428689                    0.998017       3.498964       9.926356       0.471371       1.303696      -0.704417      -0.006532       0.018248       0.013883       0.023841      -0.000470      -0.003995      -0.000762       0.004776      -0.004349      -0.004098      -0.001334       0.005432              1.746160       1.636552      -0.205007      -0.278870       1.770079       0.218382       1.831849          -0.000001
           22              H       7.246738       7.571059       7.165120       0.129946       1.045735 0.80133818E+01  0.77730294E+02                                 1.628771                            1.594713      -0.829173       2.480837                    0.999134       3.299560       8.816753       0.530581       1.190091      -0.730942      -0.002054      -0.003965      -0.021947       0.022396       0.002762      -0.000192       0.001267       0.000308       0.019731      -0.006142      -0.000595       0.006737              1.635034       1.470424       0.071724       0.293705       1.499751       0.012496       1.934927          -0.000002
           23              H       6.071374       9.227135       3.455814       0.134999       1.039571 0.79464463E+01  0.78346430E+02                                 1.730737                            1.671360      -1.117809       2.346991                    0.996162       3.641436      10.416836       0.471261       1.318252      -0.699513       0.024246       0.007159      -0.005659       0.025906      -0.000688       0.000064       0.001682       0.009730      -0.009558      -0.004937      -0.001570       0.006507              1.759915       2.248009       0.014338      -0.239350       1.442786       0.090881       1.588949          -0.000001
           24              H       5.051856       8.436228       4.351949       0.142182       0.997759 0.76016525E+01  0.72625681E+02                                 1.576600                            1.554073      -0.650023       2.573252                    0.999983       3.121793       8.224966       0.538094       1.191423      -0.732195      -0.004120      -0.012266       0.018559       0.022625       0.000737      -0.003128      -0.003250      -0.009052       0.000333      -0.006213      -0.000420       0.006633              1.576266       1.329408       0.016868       0.001278       1.738566      -0.276029       1.660823          -0.000001
           25              H       9.377600       2.517858       3.694453       0.100621       1.038738 0.81672128E+01  0.79742952E+02                                 1.633965                            1.621213      -0.575394       2.588349                    0.999949       3.372060       9.093184       0.519817       1.206806      -0.727091       0.008694       0.018958      -0.019947       0.028859       0.002257       0.000154      -0.003071      -0.011205       0.016708      -0.008864       0.001228       0.007636              1.636073       1.439527      -0.047869       0.077720       1.675358      -0.287105       1.793333          -0.000001
           26              H      13.011886      10.384852       4.642079       0.098602       1.021571 0.78287724E+01  0.76464522E+02                                 1.678178                            1.633920      -0.816081       2.477641                    0.997894       3.572603       9.985550       0.490389       1.278790      -0.708852      -0.024405      -0.009125       0.013256       0.029233       0.002809      -0.005135       0.002446       0.007987      -0.004456      -0.007414      -0.000371       0.007785              1.701580       2.211603      -0.001243      -0.134322       1.363411       0.048774       1.529725          -0.000002
           27              C       4.308510       1.540940       1.930899       0.718028      20.306954 0.23182352E+03  0.47362765E+04                                 7.051798                            5.547361      -0.232881       2.001084                    0.999420      21.356218      60.463322       0.602254       0.497791      -1.000798      -0.015946      -0.015816      -0.028067       0.035947       0.035005      -0.032220      -0.062878      -0.101429      -0.087339      -0.069079      -0.041919       0.110998              7.882248       9.752678       0.415277       0.821187       5.806601       2.684237       8.087464          -0.000005
           28              C       4.960934       2.054079       3.183508      -0.348896      29.686987 0.46680053E+03  0.11190544E+05                                 8.337019                            7.126528      -0.122911       1.947004                    0.996986      30.671503      89.540007       0.626225       0.407996      -1.067818       0.074530       0.051707      -0.022885       0.093552       0.011851      -0.012556      -0.009388      -0.003535      -0.110708      -0.040452       0.006683       0.033769              9.171248       9.467908       2.571664       0.380282       8.197735       0.597199       9.848100          -0.000008
           29              C       6.199687       2.916036       2.924074      -0.158383      26.975739 0.43177136E+03  0.10210911E+05                                 8.050307                            7.024251      -0.292985       1.898741                    0.997906      29.625157      87.569119       0.604391       0.428526      -1.048592      -0.096793       0.012228      -0.023677       0.100394       0.039997      -0.020858      -0.017310      -0.019999      -0.066088      -0.035888      -0.024862       0.060751              8.842185       8.369680       1.780466      -0.293707      10.342146      -1.945327       7.814728          -0.000009
           30              C       5.896579       4.188244       2.129930      -0.152837      25.212034 0.40512839E+03  0.94132073E+04                                 7.610629                            6.736974      -0.126936       1.953269                    0.998936      29.068652      84.689788       0.627470       0.420115      -1.055624       0.101215      -0.012648       0.025121       0.105049       0.038269      -0.024120      -0.008637      -0.022812      -0.026987      -0.042535      -0.009630       0.052166              8.275061       6.876194       1.776479      -0.756504      10.892248      -2.179900       7.056742          -0.000005
           31              C       7.183159       4.967774       1.887330      -0.337270      29.791250 0.45646190E+03  0.10890120E+05                                 8.414263                            7.078180      -0.175644       1.929650                    0.997118      30.634854      89.446332       0.623746       0.411595      -1.064643      -0.086462      -0.042941       0.011967       0.097277       0.027206      -0.008568       0.007829       0.002408       0.019510      -0.033811       0.009790       0.024021              9.454661       7.202492       1.811824      -0.640689      13.410300      -2.759516       7.751190          -0.000007
           32              C       6.988352       6.317800       1.240726       0.659392      20.776818 0.24512855E+03  0.50532316E+04                                 7.047734                            5.599110       0.017305       2.070678                    0.999813      21.740693      60.830646       0.619520       0.479596      -1.015202      -0.009978       0.019863      -0.006361       0.023120      -0.012924      -0.072046       0.032661       0.099544       0.040283      -0.072634      -0.034957       0.107591              7.946867       5.165036       1.033816       1.369492      11.811993      -1.546654       6.863573          -0.000003
           33              C       1.331933       3.808232       7.412672       0.703604      20.261719 0.23292322E+03  0.47554319E+04                                 7.000877                            5.522910      -0.097725       2.043655                    0.999705      21.348542      60.050777       0.610906       0.491083      -1.006087       0.017122      -0.009132       0.032090       0.037501      -0.044619      -0.015835      -0.009962      -0.150239      -0.160167      -0.075370      -0.038873       0.114243              7.850574       8.747487       0.668076       0.659629       4.416101       1.430566      10.388134          -0.000010
           34              C       9.741932       3.505882       6.190759      -0.342536      29.718944 0.46222068E+03  0.11045818E+05                                 8.370802                            7.113222      -0.133141       1.945073                    0.996970      30.488204      88.663635       0.624371       0.410501      -1.066924       0.026182      -0.081652      -0.044779       0.096735      -0.004278      -0.016631       0.015408      -0.030976      -0.011274      -0.026910      -0.002025       0.028936              9.292952       7.906356      -0.168183       1.250494       8.574502       3.021311      11.397998          -0.000006
           35              C       5.541763      10.855426       5.547126      -0.145047      26.663950 0.40280141E+03  0.93237839E+04                                 7.902257                            6.707286       0.041996       2.015637                    0.998938      28.465965      82.145535       0.631787       0.418826      -1.058916      -0.078473       0.067217      -0.021230       0.105483       0.002015      -0.008100       0.036336      -0.054052       0.024595      -0.035377      -0.017413       0.052791              8.907418       7.534727       0.005906       1.666622       8.070656       3.270302      11.116869          -0.000008
           36              C      10.571056      11.123791       7.971147       0.718028      20.306966 0.23182367E+03  0.47362804E+04                                 7.051800                            5.547363      -0.232880       2.001084                    0.999420      21.356228      60.463360       0.602254       0.497791      -1.000798       0.015946       0.015815       0.028067       0.035947       0.035005      -0.032220      -0.062878      -0.101429      -0.087339      -0.069079      -0.041918       0.110997              7.882251       9.752682       0.415276       0.821186       5.806603       2.684238       8.087467          -0.000006
           37              C       9.918632      10.610652       6.718538      -0.348897      29.687005 0.46680088E+03  0.11190554E+05                                 8.337023                            7.126532      -0.122912       1.947003                    0.996986      30.671510      89.540035       0.626224       0.407996      -1.067818      -0.074530      -0.051707       0.022885       0.093552       0.011851      -0.012556      -0.009388      -0.003535      -0.110708      -0.040452       0.006683       0.033769              9.171253       9.467914       2.571668       0.380284       8.197738       0.597199       9.848106          -0.000008
           38              C       8.679879       9.748695       6.977972      -0.158382      26.975721 0.43177100E+03  0.10210901E+05                                 8.050303                            7.024247      -0.292984       1.898742                    0.997906      29.625140      87.569048       0.604391       0.428526      -1.048592       0.096793      -0.012229       0.023677       0.100395       0.039997      -0.020858      -0.017309      -0.019999      -0.066088      -0.035889      -0.024862       0.060751              8.842180       8.369676       1.780464      -0.293707      10.342139      -1.945325       7.814724          -0.000009
           39              C       8.982987       8.476487       7.772116      -0.152838      25.212043 0.40512859E+03  0.94132124E+04                                 7.610630                            6.736975      -0.126935       1.953269                    0.998936      29.068651      84.689772       0.627470       0.420115      -1.055624      -0.101215       0.012648      -0.025121       0.105050       0.038268      -0.024120      -0.008637      -0.022811      -0.026986      -0.042535      -0.009630       0.052166              8.275062       6.876194       1.776481      -0.756504      10.892251      -2.179901       7.056742          -0.000005
           40              C       7.696407       7.696957       8.014716      -0.337269      29.791235 0.45646163E+03  0.10890111E+05                                 8.414259                            7.078176      -0.175644       1.929650                    0.997118      30.634839      89.446258       0.623747       0.411595      -1.064643       0.086462       0.042941      -0.011967       0.097277       0.027206      -0.008567       0.007829       0.002409       0.019510      -0.033811       0.009790       0.024021              9.454655       7.202488       1.811822      -0.640688      13.410290      -2.759513       7.751186          -0.000005
           41              C       7.891214       6.346931       8.661320       0.659392      20.776823 0.24512863E+03  0.50532336E+04                                 7.047733                            5.599110       0.017305       2.070678                    0.999813      21.740695      60.830642       0.619520       0.479596      -1.015202       0.009977      -0.019862       0.006361       0.023120      -0.012924      -0.072045       0.032661       0.099544       0.040283      -0.072634      -0.034957       0.107591              7.946867       5.165036       1.033816       1.369492      11.811991      -1.546653       6.863573          -0.000004
           42              C      13.547633       8.856499       2.489374       0.703603      20.261723 0.23292326E+03  0.47554333E+04                                 7.000878                            5.522911      -0.097725       2.043655                    0.999705      21.348549      60.050808       0.610906       0.491083      -1.006087      -0.017121       0.009132      -0.032090       0.037501      -0.044619      -0.015835      -0.009962      -0.150238      -0.160167      -0.075370      -0.038873       0.114243              7.850576       8.747489       0.668075       0.659628       4.416102       1.430567      10.388136          -0.000010
           43              C       5.137634       9.158849       3.711287      -0.342535      29.718911 0.46222002E+03  0.11045798E+05                                 8.370795                            7.113216      -0.133140       1.945074                    0.996970      30.488179      88.663537       0.624372       0.410501      -1.066924      -0.026182       0.081651       0.044779       0.096734      -0.004278      -0.016631       0.015409      -0.030977      -0.011275      -0.026911      -0.002025       0.028936              9.292944       7.906351      -0.168182       1.250493       8.574495       3.021306      11.397987          -0.000007
           44              C       9.337803       1.809305       4.354920      -0.145047      26.663942 0.40280127E+03  0.93237797E+04                                 7.902254                            6.707284       0.041998       2.015638                    0.998938      28.465956      82.145495       0.631788       0.418826      -1.058916       0.078473      -0.067217       0.021229       0.105483       0.002016      -0.008100       0.036336      -0.054051       0.024595      -0.035377      -0.017413       0.052790              8.907415       7.534725       0.005906       1.666622       8.070654       3.270301      11.116866          -0.000008
           45              O       3.074382       1.765386       1.746721      -0.646638      32.197925 0.49534675E+03  0.11630854E+05                                 7.862651                            6.748303       0.789839       2.292197                    0.998038      27.994756      72.001843       0.756646       0.344755      -1.154106       0.013078       0.004488       0.061591       0.063124       0.013047       0.000270      -0.046253       0.068603      -0.174767      -0.085353       0.018849       0.066504              8.558007      13.953976       0.375861       0.774518       5.796946       0.686592       5.923099           0.000002
           46              O       4.977187       0.881598       1.088235      -0.687364      44.568944 0.73261865E+03  0.19027636E+05                                 9.988486                            8.454232       0.078929       2.043466                    0.994152      30.163185      82.401168       0.644611       0.365849      -1.133667      -0.022708       0.033806       0.040474       0.057416       0.003930      -0.057241      -0.017353      -0.093699       0.002758      -0.085615       0.025748       0.059868             10.889083      11.658318      -1.583536      -3.703529       9.507636       4.148686      11.501294          -0.000007
           47              O       7.599375       7.326139       1.710083      -0.643500      34.364485 0.55337494E+03  0.13368779E+05                                 8.273721                            7.196160       0.534238       2.194244                    0.997909      28.744789      75.184713       0.722471       0.350924      -1.148094       0.000045      -0.026729       0.028576       0.039128       0.046060      -0.049299       0.060307      -0.022203      -0.112584      -0.110105       0.038437       0.071668              9.014436       7.342950       3.340978       0.921705      13.109070       1.712725       6.591289          -0.000014
           48              O       6.245370       6.446140       0.222796      -0.629967      32.585930 0.58145036E+03  0.14221557E+05                                 7.975805                            7.440871       0.506837       2.201789                    0.994611      28.466405      74.911443       0.701303       0.357080      -1.143143       0.008610      -0.048829       0.012749       0.051195      -0.044880       0.004947      -0.000444       0.076384       0.188014      -0.090284       0.026982       0.063302              8.191769       6.948818      -0.837197       2.188009       7.614901      -1.033986      10.011587          -0.000016
           49              O       2.551183       4.093798       7.266121      -0.638133      30.094344 0.48396443E+03  0.11306982E+05                                 7.491186                            6.682163       0.730984       2.273464                    0.997324      27.957475      71.918358       0.757741       0.345981      -1.152140      -0.012062      -0.038015      -0.054820       0.067793      -0.009082      -0.007929      -0.001668       0.036617      -0.258454      -0.086618       0.022745       0.063873              7.887851      11.958632       0.683200       0.088453       5.510553       0.199077       6.194368           0.000001
           50              O      10.083400       3.738047       8.570221      -0.692993      44.875828 0.71823265E+03  0.18560897E+05                                10.053931                            8.358051       0.127482       2.059510                    0.994756      30.093417      81.992919       0.649825       0.364734      -1.134584       0.009399      -0.015440      -0.047882       0.051180      -0.027580      -0.032010      -0.009317      -0.113262       0.054815      -0.083061       0.029075       0.053986             11.186222      10.833633      -1.226338      -3.485620       6.483781       1.413145      16.241251          -0.000004
           51              O      11.805184      10.899345       8.155325      -0.646639      32.197979 0.49534777E+03  0.11630884E+05                                 7.862662                            6.748312       0.789831       2.292194                    0.998038      27.994773      72.001921       0.756645       0.344756      -1.154105      -0.013078      -0.004488      -0.061592       0.063124       0.013047       0.000270      -0.046253       0.068602      -0.174769      -0.085352       0.018848       0.066504              8.558019      13.953997       0.375861       0.774519       5.796953       0.686594       5.923107           0.000004
           52              O       9.902379      11.783133       8.813811      -0.687362      44.568892 0.73261749E+03  0.19027598E+05                                 9.988479                            8.454226       0.078928       2.043466                    0.994152      30.163161      82.401089       0.644611       0.365849      -1.133667       0.022707      -0.033805      -0.040473       0.057415       0.003930      -0.057241      -0.017353      -0.093700       0.002761      -0.085617       0.025749       0.059868             10.889075      11.658310      -1.583536      -3.703528       9.507629       4.148682      11.501287          -0.000007
           53              O       7.280191       5.338592       8.191963      -0.643501      34.364504 0.55337535E+03  0.13368791E+05                                 8.273721                            7.196161       0.534239       2.194244                    0.997909      28.744809      75.184762       0.722471       0.350924      -1.148094      -0.000046       0.026730      -0.028576       0.039129       0.046060      -0.049299       0.060307      -0.022203      -0.112586      -0.110105       0.038437       0.071668              9.014437       7.342950       3.340978       0.921705      13.109070       1.712726       6.591290          -0.000013
           54              O       8.634196       6.218591       9.679250      -0.629966      32.585896 0.58144956E+03  0.14221532E+05                                 7.975799                            7.440865       0.506838       2.201789                    0.994611      28.466390      74.911383       0.701303       0.357080      -1.143143      -0.008610       0.048829      -0.012748       0.051195      -0.044880       0.004947      -0.000444       0.076386       0.188014      -0.090285       0.026983       0.063302              8.191762       6.948813      -0.837196       2.188007       7.614894      -1.033984      10.011579          -0.000015
           55              O      12.328383       8.570933       2.635925      -0.638135      30.094434 0.48396628E+03  0.11307037E+05                                 7.491206                            6.682179       0.730972       2.273460                    0.997324      27.957501      71.918489       0.757740       0.345981      -1.152140       0.012061       0.038016       0.054818       0.067792      -0.009082      -0.007929      -0.001668       0.036618      -0.258451      -0.086617       0.022744       0.063873              7.887872      11.958665       0.683201       0.088454       5.510566       0.199077       6.194385           0.000002
           56              O       4.796166       8.926684       1.331825      -0.692993      44.875822 0.71823247E+03  0.18560891E+05                                10.053929                            8.358049       0.127484       2.059510                    0.994756      30.093415      81.992907       0.649825       0.364734      -1.134584      -0.009398       0.015440       0.047882       0.051181      -0.027580      -0.032010      -0.009317      -0.113261       0.054814      -0.083061       0.029075       0.053986             11.186220      10.833632      -1.226338      -3.485623       6.483780       1.413145      16.241247          -0.000004

******************************************************
Auxiliary information for the entire system
The total spin magnetic moment of the unit cell is   -0.000221
The total net atomic charge of the unit cell is   -0.000004
Accuracy of reproducing the electrostatic potential in the unit cell:
  The inner radius (bohr) =    5.0000
  The outer radius (bohr) =   12.0000
  Valid grid points have density less than (e/(bohr^3)) =    0.0001
  The number of valid grid points were=        13150
  The rms potential error without charges in kcal/mol is=      9.57821
  The rms potential error with partial charges in kcal/mol is=      1.10116
  The RRMSE value at monopole order=      0.11496
  The rms potential error with partial charges and cloud penetration in kcal/mol is=      1.11807
  The RRMSE value at monopole order with cloud penetration is=      0.11673
  The rms potential error with partial charges and atomic dipoles in kcal/mol is=      0.46835
  The RRMSE value at dipole order=      0.04890
  The rms potential error with partial charges, atomic dipoles and cloud penetration in kcal/mol is=      0.44074
  The RRMSE value at dipole order with cloud penetration=      0.04601

******************************************************
The electron densities and ab initio electrostatic potential were computed in VASP using the PBE functional and
projector augmented wave method. See the main text of the journal article for a description of computational details.
The atomic charges, dipoles, and quadrupoles were computed with the DDEC6 method as described in
(a) T. A. Manz and N. Gabaldon Limas, RSC Adv. 6 (2016) 47771-47801 DOI: 10.1039/c6ra04656h
(b) N. Gabaldon Limas and T. A. Manz, RSC Adv. 8 (2018) 2678-2707 DOI: 10.1039/c7ra11829e.
For each atom in the material, the electron cloud parameters were fit to the spherically averaged atom-in-material
electron density using radial positions for which this density was between 10^-4 and 10^-2 electrons per cubic bohr.
The polarizabilities, dispersion coefficients, and quantum Drude oscillator (QDO) parameters were fit using the MCLF method.
The magnetic structure of the system was optimized in VASP from the default ferromagnetic initial guess using spin polarization.
The atomic spin moments (ASMs) were computed on this optimized magnetic structure using the DDEC6 partition as inputs
to the method of T. A. Manz and D. S. Sholl, J. Chem. Theory Comput. 7 (2011) 4146-4164 DOI: 10.1021/ct200539n.
The RMSE and RRMSE were computed using a uniform grid with Ewald summation.
