# Supplementary material for: A collection of forcefield precursors for metal–organic frameworks
Source: RSC Adv. 2019 Nov 13;9(63):36492–507. doi: 10.1039/c9ra07327b (PMC9075174; doi:10.1039/c9ra07327b)
Supplement: RA-009-C9RA07327B-s4499 [file RA-009-C9RA07327B-s4499.xyz]

   48
jmolscript: load "" {1 1 1} spacegroup "x,y,z" unitcell [{     11.382000     0.000000     0.000000 }, {     -5.691000     9.857101     0.000000 }, {      0.000000     0.000000    11.734000 }]
Np     0.673814     8.836694     8.800500     2.097171
Np     1.624894     4.855214     8.800500     2.097155
Np    -2.298709     6.022294     8.800500     2.097168
Np     5.017186     1.020407     2.933500     2.097163
Np     4.066106     5.001887     2.933500     2.097167
Np     7.989709     3.834807     2.933500     2.097161
C      0.351135     9.235118     5.580690     0.501990
C      2.131279     4.935450     5.580690     0.501990
C     -2.482414     5.543634     5.580690     0.501989
C      5.339865     0.621983    11.447690     0.501987
C      3.559721     4.921651    11.447690     0.501989
C      8.173414     4.313467    11.447690     0.501990
C      5.339865     0.621983     6.153310     0.501987
C      3.559721     4.921651     6.153310     0.501989
C      8.173414     4.313467     6.153310     0.501990
C      0.351135     9.235118     0.286310     0.501990
C      2.131279     4.935450     0.286310     0.501990
C     -2.482414     5.543634     0.286310     0.501989
O      0.868447     8.437678     6.385643    -0.549905
O      5.373442     0.749140     7.411194    -0.540729
O      1.182021     4.886165     6.385643    -0.549903
O      3.653053     4.828994     7.411194    -0.540728
O     -2.050467     6.390359     6.385643    -0.549904
O      8.046505     4.278968     7.411194    -0.540729
O      4.822553     1.419423     0.518643    -0.549903
O      0.317558     9.107961     1.544194    -0.540730
O      4.508979     4.970936     0.518643    -0.549905
O      2.037947     5.028107     1.544194    -0.540729
O      7.741467     3.466742     0.518643    -0.549903
O     -2.355505     5.578133     1.544194    -0.540727
O      4.822553     1.419423     5.348357    -0.549903
O      0.317558     9.107961     4.322806    -0.540730
O      4.508979     4.970936     5.348357    -0.549905
O      2.037947     5.028107     4.322806    -0.540729
O      7.741467     3.466742     5.348357    -0.549903
O     -2.355505     5.578133     4.322806    -0.540727
O      0.868447     8.437678    11.215357    -0.549905
O      5.373442     0.749140    10.189806    -0.540729
O      1.182021     4.886165    11.215357    -0.549903
O      3.653053     4.828994    10.189806    -0.540728
O     -2.050467     6.390359    11.215357    -0.549904
O      8.046505     4.278968    10.189806    -0.540729
O     -1.022673     8.012837     8.800500    -0.919878
O      1.759657     6.736343     8.800500    -0.919876
O     -0.736985     4.965022     8.800500    -0.919877
O      6.713673     1.844264     2.933500    -0.919879
O      3.931343     3.120758     2.933500    -0.919876
O      6.427984     4.892079     2.933500    -0.919876

The following XYZ coordinates are in angstroms. Other properties are in atomic units.
The sperically averaged electron density of each atom fit to a function of the form exp(a - br)
eigen_1, eigen_2 and eigen_3 are the three eigenvalues of traceless quadrupole moment tensor
  atom number  atomic symbol              X              Y              Z     net charge C6 coefficient C8 coefficient C10 coefficient fluctuating dipole atomic polarizability isotropic forcefield polarizability              a              b squared Pearson coefficient          <r^3>          <r^4>         wp_QDO          m_QDO          q_QDO       dipole_x       dipole_y       dipole_z         dipole            Qxy            Qxz            Qyz     Q(x^2-y^2)  Q(3z^2 - R^2)        eigen_1        eigen_2        eigen_3 static polarizability      alpha(xx)      alpha(xy)      alpha(xz)      alpha(yy)      alpha(yz)      alpha(zz) atomic spin moment
            1             Np       0.673814       8.836694       8.800500       2.097171     194.030925 0.51135336E+04  0.19745726E+06                                20.610600                           18.082478       2.694254       2.388355                    0.999783     117.725732     293.080322       0.661497       0.239787      -1.377432      -0.228416      -0.179852      -0.000000       0.290724      -0.169200      -0.000001      -0.000000      -0.205986      -0.188578      -0.166651      -0.062859       0.229511             23.038096      16.570062      -0.383039      -0.000000      23.797472       0.000000      28.746754           3.173963
            2             Np       1.624894       4.855214       8.800500       2.097155     194.035115 0.51136761E+04  0.19746421E+06                                20.610911                           18.082749       2.694181       2.388332                    0.999783     117.726897     293.084604       0.661491       0.239788      -1.377430      -0.041561       0.287763      -0.000000       0.290749      -0.004581       0.000000       0.000000       0.396015      -0.188512      -0.166642      -0.062837       0.229479             23.038441      22.322708      -2.938100       0.000000      18.045441      -0.000000      28.747173           3.173959
            3             Np      -2.298709       6.022294       8.800500       2.097168     194.033179 0.51136073E+04  0.19746083E+06                                20.610749                           18.082601       2.694259       2.388357                    0.999783     117.726456     293.082671       0.661495       0.239787      -1.377432       0.269953      -0.107864       0.000000       0.290705       0.173738      -0.000000       0.000000      -0.190057      -0.188669      -0.166584      -0.062890       0.229473             23.038269      21.659043       3.321125      -0.000000      18.708781      -0.000000      28.746982           3.173983
            4             Np       5.017186       1.020407       2.933500       2.097163     194.033494 0.51136190E+04  0.19746145E+06                                20.610814                           18.082660       2.694204       2.388340                    0.999783     117.726259     293.082595       0.661492       0.239788      -1.377430       0.228419       0.179876       0.000000       0.290742      -0.169188       0.000000       0.000000      -0.205897      -0.188511      -0.166630      -0.062837       0.229467             23.038342      16.570217      -0.383038      -0.000000      23.797705      -0.000000      28.747106           3.173970
            5             Np       4.066106       5.001887       2.933500       2.097167     194.030399 0.51135209E+04  0.19745663E+06                                20.610554                           18.082454       2.694257       2.388355                    0.999783     117.725715     293.080086       0.661498       0.239787      -1.377432       0.041555      -0.287751      -0.000000       0.290737      -0.004584      -0.000000      -0.000001       0.396056      -0.188599      -0.166648      -0.062866       0.229514             23.038027      22.322274      -2.938029      -0.000000      18.045152       0.000000      28.746654           3.173973
            6             Np       7.989709       3.834807       2.933500       2.097161     194.035597 0.51136873E+04  0.19746492E+06                                20.611096                           18.082900       2.694163       2.388329                    0.999783     117.725750     293.082801       0.661480       0.239791      -1.377424      -0.270009       0.107907      -0.000000       0.290773       0.173803      -0.000000       0.000000      -0.190114      -0.188518      -0.166680      -0.062839       0.229519             23.038666      21.659385       3.321227      -0.000000      18.709092      -0.000000      28.747523           3.173943
            7              C       0.351135       9.235118       5.580690       0.501990      24.805728 0.27497545E+03  0.58193895E+04                                 7.715966                            5.839727       0.100198       2.079814                    0.999601      23.222899      65.310778       0.622301       0.465074      -1.025552       0.066671      -0.131084      -0.057692       0.157976       0.107404      -0.039132       0.000044       0.082007      -0.284564      -0.110234      -0.056160       0.166394              8.845239       5.235870      -2.253882       0.694468       9.398212      -1.496582      11.901633           0.001134
            8              C       2.131279       4.935450       5.580690       0.501990      24.805594 0.27497383E+03  0.58193433E+04                                 7.715924                            5.839700       0.100219       2.079821                    0.999601      23.222808      65.310330       0.622304       0.465073      -1.025553      -0.146858       0.007804      -0.057692       0.157976      -0.018192       0.019604       0.033866      -0.227036      -0.284565      -0.110234      -0.056162       0.166396              8.845186      10.309479      -0.675399      -1.643311       4.324516       0.146862      11.901563           0.001134
            9              C      -2.482414       5.543634       5.580690       0.501989      24.805736 0.27497552E+03  0.58193914E+04                                 7.715969                            5.839729       0.100208       2.079817                    0.999601      23.222898      65.310777       0.622300       0.465075      -1.025552       0.080188       0.123280      -0.057692       0.157976      -0.089212       0.019528      -0.033911       0.145026      -0.284563      -0.110233      -0.056161       0.166394              8.845242       6.405707       2.929287       0.948850       8.228376       1.349730      11.901644           0.001134
           10              C       5.339865       0.621983      11.447690       0.501987      24.805774 0.27497605E+03  0.58194061E+04                                 7.715977                            5.839734       0.100198       2.079813                    0.999601      23.222933      65.310918       0.622300       0.465075      -1.025552      -0.066671       0.131084      -0.057692       0.157976       0.107404       0.039133      -0.000044       0.082006      -0.284562      -0.110233      -0.056160       0.166394              8.845253       5.235877      -2.253885      -0.694469       9.398225       1.496585      11.901655           0.001134
           11              C       3.559721       4.921651      11.447690       0.501989      24.805625 0.27497422E+03  0.58193540E+04                                 7.715932                            5.839706       0.100215       2.079820                    0.999601      23.222829      65.310416       0.622303       0.465073      -1.025553       0.146858      -0.007804      -0.057692       0.157976      -0.018192      -0.019604      -0.033866      -0.227036      -0.284566      -0.110234      -0.056162       0.166396              8.845196      10.309493      -0.675401       1.643316       4.324520      -0.146863      11.901574           0.001134
           12              C       8.173414       4.313467      11.447690       0.501990      24.805736 0.27497552E+03  0.58193911E+04                                 7.715967                            5.839727       0.100208       2.079817                    0.999601      23.222898      65.310765       0.622301       0.465074      -1.025552      -0.080187      -0.123280      -0.057692       0.157976      -0.089212      -0.019528       0.033911       0.145027      -0.284563      -0.110233      -0.056162       0.166395              8.845240       6.405705       2.929286      -0.948849       8.228374      -1.349729      11.901641           0.001134
           13              C       5.339865       0.621983       6.153310       0.501987      24.805771 0.27497601E+03  0.58194049E+04                                 7.715977                            5.839734       0.100198       2.079813                    0.999601      23.222931      65.310911       0.622300       0.465075      -1.025552      -0.066671       0.131084       0.057692       0.157976       0.107404      -0.039133       0.000044       0.082006      -0.284562      -0.110233      -0.056160       0.166394              8.845252       5.235877      -2.253885       0.694469       9.398224      -1.496585      11.901655           0.001134
           14              C       3.559721       4.921651       6.153310       0.501989      24.805621 0.27497416E+03  0.58193524E+04                                 7.715931                            5.839705       0.100215       2.079820                    0.999601      23.222826      65.310405       0.622303       0.465073      -1.025553       0.146858      -0.007804       0.057692       0.157976      -0.018192       0.019604       0.033866      -0.227036      -0.284566      -0.110234      -0.056162       0.166396              8.845195      10.309492      -0.675401      -1.643316       4.324519       0.146863      11.901573           0.001134
           15              C       8.173414       4.313467       6.153310       0.501990      24.805732 0.27497547E+03  0.58193898E+04                                 7.715967                            5.839727       0.100208       2.079817                    0.999601      23.222895      65.310757       0.622301       0.465074      -1.025552      -0.080187      -0.123280       0.057692       0.157976      -0.089212       0.019528      -0.033911       0.145027      -0.284563      -0.110233      -0.056162       0.166395              8.845240       6.405705       2.929286       0.948849       8.228374       1.349729      11.901641           0.001134
           16              C       0.351135       9.235118       0.286310       0.501990      24.805724 0.27497541E+03  0.58193885E+04                                 7.715966                            5.839726       0.100198       2.079814                    0.999601      23.222897      65.310772       0.622301       0.465074      -1.025552       0.066671      -0.131084       0.057692       0.157976       0.107404       0.039132      -0.000044       0.082007      -0.284564      -0.110234      -0.056160       0.166394              8.845238       5.235870      -2.253882      -0.694468       9.398211       1.496582      11.901633           0.001134
           17              C       2.131279       4.935450       0.286310       0.501990      24.805591 0.27497379E+03  0.58193421E+04                                 7.715923                            5.839700       0.100219       2.079821                    0.999601      23.222806      65.310321       0.622304       0.465073      -1.025553      -0.146858       0.007804       0.057692       0.157976      -0.018192      -0.019604      -0.033866      -0.227036      -0.284565      -0.110234      -0.056162       0.166396              8.845185      10.309478      -0.675399       1.643310       4.324515      -0.146862      11.901562           0.001134
           18              C      -2.482414       5.543634       0.286310       0.501989      24.805734 0.27497549E+03  0.58193907E+04                                 7.715968                            5.839728       0.100209       2.079817                    0.999601      23.222897      65.310774       0.622300       0.465075      -1.025552       0.080188       0.123280       0.057692       0.157976      -0.089212      -0.019528       0.033911       0.145026      -0.284563      -0.110233      -0.056161       0.166394              8.845242       6.405706       2.929287      -0.948850       8.228376      -1.349730      11.901644           0.001134
           19              O       0.868447       8.437678       6.385643      -0.549905      37.527050 0.54240788E+03  0.13130837E+05                                 9.070474                            7.353980       0.274183       2.131302                    0.997387      28.134961      75.384817       0.676690       0.373895      -1.122085      -0.030429      -0.046612      -0.113041       0.126003       0.026658       0.005111      -0.057501       0.027342       0.021585      -0.071006       0.013425       0.057581             10.361123       6.924446      -2.688800       2.044394      11.522274      -4.756130      12.636650          -0.020133
           20              O       5.373442       0.749140       7.411194      -0.540729      37.537519 0.53442239E+03  0.12850052E+05                                 8.993973                            7.235217       0.417740       2.181130                    0.998519      27.720663      73.283232       0.693483       0.367324      -1.130542      -0.062622       0.078775      -0.044259       0.109936       0.073406       0.001442      -0.026939      -0.000008       0.159734      -0.102648       0.032885       0.069763             10.255908       5.459085      -0.403172       0.308682       7.819925      -1.136609      17.488714          -0.015894
           21              O       1.182021       4.886165       6.385643      -0.549903      37.526976 0.54240666E+03  0.13130800E+05                                 9.070460                            7.353972       0.274186       2.131304                    0.997387      28.134935      75.384722       0.676690       0.373895      -1.122085      -0.025151       0.049658      -0.113040       0.126002      -0.001492      -0.052353       0.024325      -0.059848       0.021585      -0.071007       0.013424       0.057583             10.361103      12.701354      -0.646516      -5.141110       5.745326       0.607566      12.636629          -0.020134
           22              O       3.653053       4.828994       7.411194      -0.540728      37.537189 0.53441731E+03  0.12849895E+05                                 8.993905                            7.235172       0.417752       2.181135                    0.998519      27.720593      73.282866       0.693487       0.367323      -1.130543       0.099531       0.014842      -0.044261       0.109935      -0.036708      -0.024051       0.012220      -0.127148       0.159728      -0.102652       0.032889       0.069762             10.255820       7.578820      -0.820680      -1.138667       5.700100       0.300972      17.488540          -0.015893
           23              O      -2.050467       6.390359       6.385643      -0.549904      37.527083 0.54240831E+03  0.13130850E+05                                 9.070480                            7.353984       0.274202       2.131309                    0.997387      28.134958      75.384823       0.676689       0.373896      -1.122085       0.055582      -0.003047      -0.113040       0.126003      -0.025169       0.047242       0.033177       0.032504       0.021583      -0.071007       0.013425       0.057581             10.361132       8.044250       3.335321       3.096734      10.402481       4.148567      12.636664          -0.020131
           24              O       8.046505       4.278968       7.411194      -0.540729      37.537397 0.53442042E+03  0.12849991E+05                                 8.993944                            7.235196       0.417765       2.181138                    0.998519      27.720654      73.283125       0.693486       0.367324      -1.130543      -0.036911      -0.093617      -0.044260       0.109934      -0.036704       0.022608       0.014718       0.127153       0.159729      -0.102652       0.032889       0.069763             10.255872       6.880535       1.223856       0.829990       6.398434       0.835636      17.488646          -0.015892
           25              O       4.822553       1.419423       0.518643      -0.549903      37.527129 0.54240919E+03  0.13130879E+05                                 9.070492                            7.353993       0.274179       2.131302                    0.997387      28.134967      75.384894       0.676688       0.373896      -1.122085       0.030430       0.046611      -0.113040       0.126002       0.026658      -0.005111       0.057501       0.027342       0.021588      -0.071006       0.013425       0.057582             10.361145       6.924458      -2.688805      -2.044397      11.522295       4.756139      12.636683          -0.020133
           26              O       0.317558       9.107961       1.544194      -0.540730      37.537497 0.53442221E+03  0.12850046E+05                                 8.993963                            7.235211       0.417749       2.181133                    0.998519      27.720685      73.283264       0.693484       0.367324      -1.130543       0.062622      -0.078776      -0.044260       0.109936       0.073408      -0.001441       0.026938      -0.000008       0.159731      -0.102649       0.032887       0.069763             10.255894       5.459080      -0.403171      -0.308682       7.819916       1.136606      17.488687          -0.015896
           27              O       4.508979       4.970936       0.518643      -0.549905      37.526998 0.54240704E+03  0.13130810E+05                                 9.070458                            7.353970       0.274185       2.131302                    0.997387      28.134977      75.384819       0.676691       0.373895      -1.122086       0.025151      -0.049659      -0.113041       0.126003      -0.001492       0.052353      -0.024324      -0.059849       0.021583      -0.071008       0.013425       0.057583             10.361101      12.701355      -0.646517       5.141111       5.745326      -0.607565      12.636623          -0.020130
           28              O       2.037947       5.028107       1.544194      -0.540729      37.537134 0.53441642E+03  0.12849868E+05                                 8.993896                            7.235165       0.417746       2.181133                    0.998519      27.720578      73.282796       0.693488       0.367323      -1.130543      -0.099532      -0.014843      -0.044260       0.109935      -0.036707       0.024051      -0.012220      -0.127147       0.159729      -0.102652       0.032889       0.069763             10.255809       7.578807      -0.820677       1.138659       5.700095      -0.300969      17.488524          -0.015893
           29              O       7.741467       3.466742       0.518643      -0.549903      37.527024 0.54240719E+03  0.13130816E+05                                 9.070468                            7.353974       0.274189       2.131305                    0.997387      28.134935      75.384725       0.676690       0.373895      -1.122085      -0.055581       0.003048      -0.113040       0.126002      -0.025170      -0.047243      -0.033177       0.032505       0.021584      -0.071008       0.013425       0.057583             10.361117       8.044239       3.335315      -3.096726      10.402465      -4.148561      12.636648          -0.020134
           30              O      -2.355505       5.578133       1.544194      -0.540727      37.537305 0.53441876E+03  0.12849942E+05                                 8.993935                            7.235189       0.417747       2.181134                    0.998519      27.720594      73.282958       0.693485       0.367324      -1.130543       0.036912       0.093618      -0.044261       0.109936      -0.036701      -0.022609      -0.014718       0.127152       0.159729      -0.102650       0.032887       0.069764             10.255861       6.880525       1.223854      -0.829988       6.398429      -0.835637      17.488628          -0.015896
           31              O       4.822553       1.419423       5.348357      -0.549903      37.527132 0.54240924E+03  0.13130880E+05                                 9.070493                            7.353994       0.274179       2.131302                    0.997387      28.134967      75.384896       0.676688       0.373896      -1.122085       0.030430       0.046611       0.113040       0.126002       0.026658       0.005111      -0.057501       0.027342       0.021588      -0.071006       0.013424       0.057582             10.361146       6.924459      -2.688805       2.044397      11.522295      -4.756140      12.636684          -0.020133
           32              O       0.317558       9.107961       4.322806      -0.540730      37.537497 0.53442221E+03  0.12850046E+05                                 8.993963                            7.235211       0.417749       2.181132                    0.998519      27.720685      73.283264       0.693484       0.367324      -1.130543       0.062622      -0.078776       0.044260       0.109936       0.073408       0.001441      -0.026938      -0.000008       0.159731      -0.102649       0.032887       0.069763             10.255894       5.459080      -0.403171       0.308682       7.819916      -1.136606      17.488687          -0.015896
           33              O       4.508979       4.970936       5.348357      -0.549905      37.527001 0.54240711E+03  0.13130812E+05                                 9.070458                            7.353970       0.274185       2.131302                    0.997387      28.134979      75.384825       0.676691       0.373895      -1.122086       0.025151      -0.049659       0.113041       0.126003      -0.001492      -0.052353       0.024324      -0.059849       0.021583      -0.071008       0.013425       0.057583             10.361102      12.701355      -0.646517      -5.141111       5.745326       0.607565      12.636624          -0.020130
           34              O       2.037947       5.028107       4.322806      -0.540729      37.537140 0.53441651E+03  0.12849871E+05                                 8.993897                            7.235166       0.417746       2.181133                    0.998519      27.720579      73.282803       0.693488       0.367323      -1.130543      -0.099532      -0.014843       0.044260       0.109935      -0.036708      -0.024051       0.012220      -0.127147       0.159730      -0.102652       0.032889       0.069763             10.255810       7.578808      -0.820678      -1.138659       5.700096       0.300970      17.488527          -0.015893
           35              O       7.741467       3.466742       5.348357      -0.549903      37.527016 0.54240706E+03  0.13130811E+05                                 9.070466                            7.353973       0.274190       2.131305                    0.997387      28.134934      75.384716       0.676690       0.373895      -1.122085      -0.055581       0.003047       0.113040       0.126002      -0.025170       0.047243       0.033177       0.032505       0.021584      -0.071008       0.013425       0.057583             10.361115       8.044237       3.335314       3.096726      10.402463       4.148560      12.636645          -0.020135
           36              O      -2.355505       5.578133       4.322806      -0.540727      37.537303 0.53441871E+03  0.12849940E+05                                 8.993934                            7.235188       0.417747       2.181134                    0.998519      27.720593      73.282954       0.693485       0.367324      -1.130543       0.036912       0.093618       0.044261       0.109936      -0.036701       0.022609       0.014718       0.127152       0.159730      -0.102650       0.032887       0.069764             10.255860       6.880524       1.223853       0.829988       6.398429       0.835637      17.488627          -0.015896
           37              O       0.868447       8.437678      11.215357      -0.549905      37.527051 0.54240792E+03  0.13130838E+05                                 9.070474                            7.353980       0.274183       2.131302                    0.997387      28.134962      75.384820       0.676690       0.373895      -1.122085      -0.030429      -0.046612       0.113041       0.126003       0.026658      -0.005111       0.057501       0.027342       0.021585      -0.071006       0.013425       0.057581             10.361123       6.924446      -2.688800      -2.044394      11.522274       4.756130      12.636650          -0.020133
           38              O       5.373442       0.749140      10.189806      -0.540729      37.537519 0.53442239E+03  0.12850052E+05                                 8.993974                            7.235217       0.417740       2.181130                    0.998519      27.720662      73.283231       0.693483       0.367324      -1.130542      -0.062622       0.078775       0.044259       0.109936       0.073406      -0.001442       0.026939      -0.000008       0.159734      -0.102648       0.032885       0.069763             10.255908       5.459085      -0.403172      -0.308682       7.819925       1.136610      17.488714          -0.015894
           39              O       1.182021       4.886165      11.215357      -0.549903      37.526982 0.54240677E+03  0.13130803E+05                                 9.070461                            7.353973       0.274186       2.131304                    0.997387      28.134937      75.384730       0.676690       0.373895      -1.122085      -0.025151       0.049658       0.113040       0.126002      -0.001491       0.052353      -0.024325      -0.059848       0.021585      -0.071007       0.013424       0.057583             10.361104      12.701356      -0.646517       5.141110       5.745327      -0.607566      12.636630          -0.020134
           40              O       3.653053       4.828994      10.189806      -0.540728      37.537194 0.53441739E+03  0.12849898E+05                                 8.993906                            7.235173       0.417751       2.181135                    0.998519      27.720594      73.282872       0.693487       0.367323      -1.130543       0.099531       0.014842       0.044261       0.109935      -0.036708       0.024051      -0.012220      -0.127148       0.159728      -0.102652       0.032889       0.069762             10.255821       7.578821      -0.820680       1.138667       5.700101      -0.300972      17.488542          -0.015893
           41              O      -2.050467       6.390359      11.215357      -0.549904      37.527089 0.54240841E+03  0.13130853E+05                                 9.070482                            7.353985       0.274202       2.131309                    0.997387      28.134958      75.384828       0.676689       0.373896      -1.122085       0.055582      -0.003047       0.113040       0.126003      -0.025169      -0.047241      -0.033177       0.032504       0.021583      -0.071007       0.013425       0.057581             10.361134       8.044252       3.335322      -3.096735      10.402483      -4.148568      12.636666          -0.020131
           42              O       8.046505       4.278968      10.189806      -0.540729      37.537399 0.53442045E+03  0.12849992E+05                                 8.993945                            7.235197       0.417765       2.181138                    0.998519      27.720654      73.283127       0.693486       0.367324      -1.130543      -0.036911      -0.093617       0.044260       0.109934      -0.036704      -0.022608      -0.014718       0.127153       0.159729      -0.102652       0.032889       0.069763             10.255873       6.880536       1.223856      -0.829990       6.398435      -0.835636      17.488647          -0.015892
           43              O      -1.022673       8.012837       8.800500      -0.919878      54.857962 0.11525448E+04  0.33570370E+05                                11.772500                           10.808655      -0.160238       1.897841                    0.997710      35.879658     104.267425       0.553211       0.380117      -1.121335      -0.093487       0.026069      -0.000000       0.097053      -0.038415       0.000000       0.000000      -0.064601       0.145218      -0.074393       0.025987       0.048406             12.682636      12.072089       4.825634      -0.000000      15.454078      -0.000000      10.521741          -0.104146
           44              O       1.759657       6.736343       8.800500      -0.919876      54.857534 0.11525343E+04  0.33569988E+05                                11.772436                           10.808604      -0.160255       1.897837                    0.997710      35.879562     104.267033       0.553213       0.380116      -1.121335       0.069319       0.067926      -0.000000       0.097052      -0.008765       0.000000       0.000000       0.098841       0.145217      -0.074394       0.025989       0.048406             12.682560      10.429405      -3.877224       0.000000      17.096590      -0.000000      10.521685          -0.104147
           45              O      -0.736985       4.965022       8.800500      -0.919877      54.857683 0.11525377E+04  0.33570104E+05                                11.772438                           10.808604      -0.160245       1.897838                    0.997710      35.879650     104.267232       0.553214       0.380115      -1.121336       0.024166      -0.093996      -0.000000       0.097053       0.047182      -0.000000       0.000000      -0.034243       0.145209      -0.074394       0.025991       0.048403             12.682564      18.787580      -0.948369      -0.000000       8.738427       0.000000      10.521686          -0.104149
           46              O       6.713673       1.844264       2.933500      -0.919879      54.857653 0.11525363E+04  0.33570056E+05                                11.772441                           10.808602      -0.160242       1.897840                    0.997710      35.879596     104.267075       0.553214       0.380116      -1.121335       0.093482      -0.026068       0.000000       0.097049      -0.038416       0.000000       0.000000      -0.064604       0.145207      -0.074393       0.025990       0.048402             12.682571      12.072033       4.825609      -0.000000      15.453991      -0.000000      10.521690          -0.104145
           47              O       3.931343       3.120758       2.933500      -0.919876      54.857248 0.11525262E+04  0.33569682E+05                                11.772376                           10.808550      -0.160230       1.897845                    0.997710      35.879502     104.266627       0.553215       0.380115      -1.121336      -0.069319      -0.067927       0.000000       0.097052      -0.008762       0.000000       0.000000       0.098840       0.145213      -0.074393       0.025989       0.048404             12.682494      10.429349      -3.877198      -0.000000      17.096501       0.000000      10.521634          -0.104152
           48              O       6.427984       4.892079       2.933500      -0.919876      54.856892 0.11525177E+04  0.33569370E+05                                11.772310                           10.808498      -0.160260       1.897837                    0.997710      35.879463     104.266378       0.553218       0.380114      -1.121337      -0.024167       0.093992      -0.000000       0.097049       0.047181      -0.000000      -0.000000      -0.034236       0.145203      -0.074391       0.025990       0.048401             12.682417      18.787326      -0.948351      -0.000000       8.738341       0.000000      10.521584          -0.104146

******************************************************
Auxiliary information for the entire system
The total spin magnetic moment of the unit cell is   18.000195
The total net atomic charge of the unit cell is   0.000003
Accuracy of reproducing the electrostatic potential in the unit cell:
  The inner radius (bohr) =    5.0000
  The outer radius (bohr) =   12.0000
  Valid grid points have density less than (e/(bohr^3)) =    0.0001
  The number of valid grid points were=       111482
  The rms potential error without charges in kcal/mol is=      5.13289
  The rms potential error with partial charges in kcal/mol is=      1.79933
  The RRMSE value at monopole order=      0.35055
  The rms potential error with partial charges and cloud penetration in kcal/mol is=      1.78191
  The RRMSE value at monopole order with cloud penetration is=      0.34716
  The rms potential error with partial charges and atomic dipoles in kcal/mol is=      0.79737
  The RRMSE value at dipole order=      0.15535
  The rms potential error with partial charges, atomic dipoles and cloud penetration in kcal/mol is=      0.78156
  The RRMSE value at dipole order with cloud penetration=      0.15226

******************************************************
The electron densities and ab initio electrostatic potential were computed in VASP using the PBE functional and
projector augmented wave method. See the main text of the journal article for a description of computational details.
The atomic charges, dipoles, and quadrupoles were computed with the DDEC6 method as described in
(a) T. A. Manz and N. Gabaldon Limas, RSC Adv. 6 (2016) 47771-47801 DOI: 10.1039/c6ra04656h
(b) N. Gabaldon Limas and T. A. Manz, RSC Adv. 8 (2018) 2678-2707 DOI: 10.1039/c7ra11829e.
For each atom in the material, the electron cloud parameters were fit to the spherically averaged atom-in-material
electron density using radial positions for which this density was between 10^-4 and 10^-2 electrons per cubic bohr.
The polarizabilities, dispersion coefficients, and quantum Drude oscillator (QDO) parameters were fit using the MCLF method.
The magnetic structure of the system was optimized in VASP from the default ferromagnetic initial guess using spin polarization.
The atomic spin moments (ASMs) were computed on this optimized magnetic structure using the DDEC6 partition as inputs
to the method of T. A. Manz and D. S. Sholl, J. Chem. Theory Comput. 7 (2011) 4146-4164 DOI: 10.1021/ct200539n.
The RMSE and RRMSE were computed using a uniform grid with Ewald summation.
