# Supplementary material for: A collection of forcefield precursors for metal–organic frameworks
Source: RSC Adv. 2019 Nov 13;9(63):36492–507. doi: 10.1039/c9ra07327b (PMC9075174; doi:10.1039/c9ra07327b)
Supplement: RA-009-C9RA07327B-s4500 [file RA-009-C9RA07327B-s4500.xyz]

  304
jmolscript: load "" {1 1 1} spacegroup "x,y,z" unitcell [{     12.120000     0.000000     0.000000 }, {      0.000000    22.701500     0.000000 }, {      0.000000     0.000000    12.988900 }]
Ag     5.941588    21.382316    12.381149     0.345952
Ag     9.089030    16.990484     2.603755     0.402935
Ag     0.118412    12.669934     5.886699     0.345952
Ag     9.090970    17.061766     9.098205     0.402935
Ag     5.941588     1.319184     7.102201     0.345952
Ag     9.089030     5.711016     3.890695     0.402935
Ag     0.118412    10.031566     0.607751     0.345952
Ag     9.090970     5.639734    10.385145     0.402935
Ag     6.178412     1.319184     0.607751     0.345952
Ag     3.030970     5.711016    10.385145     0.402935
Ag    12.001588    10.031566     7.102201     0.345952
Ag     3.029030     5.639734     3.890695     0.402935
Ag     6.178412    21.382316     5.886699     0.345952
Ag     3.030970    16.990484     9.098205     0.402935
Ag    12.001588    12.669934    12.381149     0.345952
Ag     3.029030    17.061766     2.603755     0.402935
H     10.954056    15.389347     4.643532     0.113724
H     10.172316    14.261082     3.884980     0.113552
H      4.834668    18.719657     0.655939     0.121227
H      4.074744    19.825220     1.470343     0.112305
H      0.822948    12.560740     2.657529     0.115605
H     11.373408    12.549389     2.680909     0.119914
H      1.259268    15.414319     4.613657     0.124112
H      2.042220    14.299675     3.833024     0.114921
H      0.002424    17.085149     1.824940     0.117261
H      0.021816    17.105580     3.395298     0.112476
H      7.263516    18.692415     0.611777     0.116283
H      8.073132    19.786627     1.395008     0.113575
H      1.665288     0.837685     0.919614     0.178013
H      1.390164    22.410921    12.856413     0.185186
H      1.700436     1.169127    12.375824     0.182294
H      7.225944    18.662903    11.137982     0.113724
H      8.007684    19.791168    10.379430     0.113552
H      1.225332    15.332593     7.150389     0.121227
H      1.985256    14.227030     7.964793     0.112305
H      5.237052    21.491510     9.151979     0.115605
H      6.806592    21.502861     9.175359     0.119914
H      4.800732    18.637932    11.108107     0.124111
H      4.017780    19.752575    10.327474     0.114921
H      6.057576    16.967101     8.319390     0.117261
H      6.038184    16.946670     9.889748     0.112476
H     10.916484    15.359835     7.106227     0.116283
H     10.106868    14.265623     7.889458     0.113575
H      4.394712    10.513065     7.414064     0.178013
H      4.669836    11.641329     6.361963     0.185186
H      4.359564    10.181623     5.881374     0.182294
H     10.954056     7.312153     1.850918     0.113724
H     10.172316     8.440418     2.609470     0.113552
H      4.834668     3.981843     5.838511     0.121227
H      4.074744     2.876280     5.024107     0.112305
H      0.822948    10.140760     3.836921     0.115604
H     11.373408    10.152111     3.813541     0.119914
H      1.259268     7.287182     1.880793     0.124112
H      2.042220     8.401825     2.661426     0.114921
H      0.002424     5.616351     4.669510     0.117261
H      0.021816     5.595920     3.099152     0.112476
H      7.263516     4.009085     5.882673     0.116283
H      8.073132     2.914873     5.099442     0.113575
H      1.665288    21.863815     5.574836     0.178012
H      1.390164     0.290579     6.626937     0.185186
H      1.700436    21.532373     7.107526     0.182293
H      7.225944     4.038597     8.345368     0.113724
H      8.007684     2.910332     9.103920     0.113552
H      1.225332     7.368907    12.332961     0.121227
H      1.985256     8.474470    11.518557     0.112305
H      5.237052     1.209990    10.331371     0.115604
H      6.806592     1.198639    10.307991     0.119914
H      4.800732     4.063568     8.375243     0.124111
H      4.017780     2.948925     9.155876     0.114921
H      6.057576     5.734399    11.163960     0.117261
H      6.038184     5.754830     9.593602     0.112477
H     10.916484     7.341665    12.377123     0.116283
H     10.106868     8.435877    11.593892     0.113575
H      4.394712    12.188435    12.069286     0.178012
H      4.669836    11.060171     0.132487     0.185186
H      4.359564    12.519877     0.613076     0.182293
H      1.165944     7.312153     8.345368     0.113724
H      1.947684     8.440418     9.103920     0.113552
H      7.285332     3.981843    12.332961     0.121227
H      8.045256     2.876280    11.518557     0.112304
H     11.297052    10.140760    10.331371     0.115605
H      0.746592    10.152111    10.307991     0.119914
H     10.860732     7.287182     8.375243     0.124112
H     10.077780     8.401825     9.155876     0.114920
H     -0.002424     5.616351    11.163960     0.117262
H     -0.021816     5.595920     9.593602     0.112477
H      4.856484     4.009085    12.377123     0.116283
H      4.046868     2.914873    11.593892     0.113575
H     10.454712    21.863815    12.069286     0.178012
H     10.729836     0.290579     0.132487     0.185185
H     10.419564    21.532373     0.613076     0.182293
H      4.894056     4.038597     1.850918     0.113724
H      4.112316     2.910332     2.609470     0.113552
H     10.894668     7.368907     5.838511     0.121227
H     10.134744     8.474470     5.024107     0.112304
H      6.882948     1.209990     3.836921     0.115605
H      5.313408     1.198639     3.813541     0.119914
H      7.319268     4.063568     1.880793     0.124111
H      8.102220     2.948925     2.661426     0.114920
H      6.062424     5.734399     4.669510     0.117262
H      6.081816     5.754830     3.099152     0.112477
H      1.203516     7.341665     5.882673     0.116283
H      2.013132     8.435877     5.099442     0.113575
H      7.725288    12.188435     5.574836     0.178012
H      7.450164    11.060171     6.626937     0.185185
H      7.760436    12.519877     7.107526     0.182293
H      1.165944    15.389347    11.137982     0.113724
H      1.947684    14.261082    10.379430     0.113552
H      7.285332    18.719657     7.150389     0.121227
H      8.045256    19.825220     7.964793     0.112304
H     11.297052    12.560740     9.151979     0.115604
H      0.746592    12.549389     9.175359     0.119913
H     10.860732    15.414319    11.108107     0.124112
H     10.077780    14.299675    10.327474     0.114920
H     -0.002424    17.085149     8.319390     0.117262
H     -0.021816    17.105580     9.889748     0.112477
H      4.856484    18.692415     7.106227     0.116283
H      4.046868    19.786627     7.889458     0.113575
H     10.454712     0.837685     7.414064     0.178011
H     10.729836    22.410921     6.361963     0.185185
H     10.419564     1.169127     5.881374     0.182293
H      4.894056    18.662903     4.643532     0.113724
H      4.112316    19.791168     3.884980     0.113552
H     10.894668    15.332593     0.655939     0.121227
H     10.134744    14.227030     1.470343     0.112304
H      6.882948    21.491510     2.657529     0.115604
H      5.313408    21.502861     2.680909     0.119913
H      7.319268    18.637932     4.613657     0.124111
H      8.102220    19.752575     3.833024     0.114920
H      6.062424    16.967101     1.824940     0.117262
H      6.081816    16.946670     3.395298     0.112477
H      1.203516    15.359835     0.611777     0.116283
H      2.013132    14.265623     1.395008     0.113575
H      7.725288    10.513065     0.919614     0.178011
H      7.450164    11.641329    12.856413     0.185185
H      7.760436    10.181623    12.375824     0.182292
H      5.532780    14.231570     5.880075     0.169599
H      4.069896    14.059039     5.343633     0.173900
H      4.330476    14.170276     6.885416     0.175047
H      0.527220    19.820680    12.374525     0.169599
H      1.990104    19.993211    11.838083     0.173900
H      1.729524    19.881974     0.390966     0.175047
H      5.532780     8.469930     0.614375     0.169599
H      4.069896     8.642461     1.150817     0.173900
H      4.330476     8.531224    12.597934     0.175047
H      0.527220     2.880820     7.108825     0.169599
H      1.990104     2.708289     7.645267     0.173900
H      1.729524     2.819526     6.103484     0.175047
H      6.587220     8.469930     7.108825     0.169599
H      8.050104     8.642461     7.645267     0.173900
H      7.789524     8.531224     6.103484     0.175047
H     11.592780     2.880820     0.614375     0.169599
H     10.129896     2.708289     1.150817     0.173900
H     10.390476     2.819526    12.597934     0.175047
H      6.587220    14.231570    12.374525     0.169599
H      8.050104    14.059039    11.838083     0.173900
H      7.789524    14.170276     0.390966     0.175047
H     11.592780    19.820680     5.880075     0.169599
H     10.129896    19.993211     5.343633     0.173900
H     10.390476    19.881974     6.885416     0.175047
C      4.900116    19.228171     3.853807    -0.066337
C      4.863756    19.259953     1.461251    -0.067679
C      0.033936    13.126007     2.660127    -0.066243
C      1.242300    14.849051     3.825231    -0.066934
C      6.074544    17.525558     2.617263    -0.063550
C      7.272000    19.237251     1.413192    -0.058880
C      3.369360     0.177072     0.015587     0.709421
C      1.897992     0.503973     0.050657    -0.629204
C      1.159884    14.824079    10.348257    -0.066337
C      1.196244    14.792297     7.955701    -0.067679
C      6.026064    20.926243     9.154577    -0.066243
C      4.817700    19.203199    10.319681    -0.066934
C     -0.014544    16.526692     9.111713    -0.063550
C     10.908000    14.814999     7.907642    -0.058880
C      2.690640    11.173678     6.510037     0.709421
C      4.162008    10.846777     6.545107    -0.629204
C      4.900116     3.473330     2.640643    -0.066338
C      4.863756     3.441547     5.033199    -0.067679
C      0.033936     9.575493     3.834323    -0.066243
C      1.242300     7.852449     2.669219    -0.066934
C      6.074544     5.175942     3.877187    -0.063550
C      7.272000     3.464249     5.081258    -0.058880
C      3.369360    22.524428     6.478863     0.709421
C      1.897992    22.197527     6.443793    -0.629204
C      1.159884     7.877420     9.135093    -0.066337
C      1.196244     7.909203    11.527649    -0.067679
C      6.026064     1.775257    10.328773    -0.066243
C      4.817700     3.498301     9.163669    -0.066934
C     -0.014544     6.174808    10.371637    -0.063550
C     10.908000     7.886501    11.575708    -0.058880
C      2.690640    11.527822    -0.015587     0.709421
C      4.162008    11.854723    12.938243    -0.629204
C      7.219884     3.473330     9.135093    -0.066338
C      7.256244     3.441547    11.527649    -0.067679
C     -0.033936     9.575493    10.328773    -0.066243
C     10.877700     7.852449     9.163669    -0.066934
C      6.045456     5.175942    10.371637    -0.063550
C      4.848000     3.464249    11.575708    -0.058880
C      8.750640    22.524428    -0.015587     0.709421
C     10.222008    22.197527    12.938243    -0.629203
C     10.960116     7.877420     2.640643    -0.066337
C     10.923756     7.909203     5.033199    -0.067679
C      6.093936     1.775257     3.834323    -0.066243
C      7.302300     3.498301     2.669219    -0.066933
C      0.014544     6.174808     3.877187    -0.063550
C      1.212000     7.886501     5.081258    -0.058880
C      9.429360    11.527822     6.478863     0.709421
C      7.957992    11.854723     6.443793    -0.629203
C      7.219884    19.228171    10.348257    -0.066338
C      7.256244    19.259953     7.955701    -0.067679
C     -0.033936    13.126007     9.154577    -0.066243
C     10.877700    14.849051    10.319681    -0.066933
C      6.045456    17.525558     9.111713    -0.063549
C      4.848000    19.237251     7.907642    -0.058880
C      8.750640     0.177072     6.510037     0.709421
C     10.222008     0.503973     6.545107    -0.629203
C     10.960116    14.824079     3.853807    -0.066338
C     10.923756    14.792297     1.461251    -0.067679
C      6.093936    20.926243     2.660127    -0.066243
C      7.302300    19.203199     3.825231    -0.066933
C      0.014544    16.526692     2.617263    -0.063550
C      1.212000    14.814999     1.413192    -0.058880
C      9.429360    11.173678     0.015587     0.709421
C      7.957992    10.846777     0.050657    -0.629203
C      4.472280    15.940993     5.934628     0.702412
C      4.612872    14.472206     6.017757    -0.645512
C      1.587720    18.111257    12.429078     0.702412
C      1.447128    19.580044    12.512207    -0.645512
C      4.472280     6.760507     0.559822     0.702412
C      4.612872     8.229294     0.476693    -0.645512
C      1.587720     4.590243     7.054272     0.702412
C      1.447128     3.121456     6.971143    -0.645512
C      7.647720     6.760507     7.054272     0.702412
C      7.507128     8.229294     6.971143    -0.645512
C     10.532280     4.590243     0.559822     0.702412
C     10.672872     3.121456     0.476693    -0.645512
C      7.647720    15.940993    12.429078     0.702412
C      7.507128    14.472206    12.512207    -0.645512
C     10.532280    18.111257     5.934628     0.702412
C     10.672872    19.580044     6.017757    -0.645512
N      6.107268    20.074482     3.869393    -0.100359
N      4.843152    18.374821     2.641942    -0.079936
N      6.069696    20.115118     1.430078    -0.109864
N      7.297452    18.359157     2.613367    -0.083661
N     12.072732    13.977768    10.363843    -0.100359
N      1.216848    15.677429     9.136392    -0.079936
N     -0.009696    13.937132     7.924528    -0.109864
N     10.882548    15.693093     9.107817    -0.083661
N      6.107268     2.627018     2.625057    -0.100359
N      4.843152     4.326679     3.852508    -0.079936
N      6.069696     2.586382     5.064372    -0.109864
N      7.297452     4.342343     3.881083    -0.083661
N     12.072732     8.723732     9.119507    -0.100359
N      1.216848     7.024071    10.346958    -0.079936
N     -0.009696     8.764368    11.558822    -0.109864
N     10.882548     7.008407    10.375533    -0.083661
N      6.012732     2.627018     9.119507    -0.100359
N      7.276848     4.326679    10.346958    -0.079936
N      6.050304     2.586382    11.558822    -0.109864
N      4.822548     4.342343    10.375533    -0.083661
N      0.047268     8.723732     2.625057    -0.100359
N     10.903152     7.024071     3.852508    -0.079936
N      0.009696     8.764368     5.064372    -0.109864
N      1.237452     7.008407     3.881083    -0.083661
N      6.012732    20.074482    10.363843    -0.100359
N      7.276848    18.374821     9.136392    -0.079936
N      6.050304    20.115118     7.924528    -0.109864
N      4.822548    18.359157     9.107817    -0.083661
N      0.047268    13.977768     3.869393    -0.100359
N     10.903152    15.677429     2.641942    -0.079936
N      0.009696    13.937132     1.430078    -0.109864
N      1.237452    15.693093     2.613367    -0.083661
O      3.861432    22.427947    11.956282    -0.595973
O      8.096160    22.313304    11.923810    -0.613478
O      2.198568    11.624303     5.461832    -0.595973
O     10.083840    11.738946     5.429360    -0.613477
O      3.861432     0.273553     7.527068    -0.595973
O      8.096160     0.388196     7.559540    -0.613478
O      2.198568    11.077197     1.032618    -0.595973
O     10.083840    10.962554     1.065090    -0.613478
O      8.258568     0.273553     1.032618    -0.595973
O      4.023840     0.388196     1.065090    -0.613477
O      9.921432    11.077197     7.527068    -0.595973
O      2.036160    10.962554     7.559540    -0.613477
O      8.258568    22.427947     5.461832    -0.595973
O      4.023840    22.313304     5.429360    -0.613478
O      9.921432    11.624303    11.956282    -0.595973
O      2.036160    11.738946    11.923810    -0.613478
O      5.533992    16.658361     5.870983    -0.696369
O      3.389964    16.451777     6.077506    -0.675730
O      0.526008    17.393889    12.365433    -0.696369
O      2.670036    17.600473    12.571956    -0.675730
O      5.533992     6.043139     0.623467    -0.696369
O      3.389964     6.249723     0.416944    -0.675730
O      0.526008     5.307611     7.117917    -0.696369
O      2.670036     5.101027     6.911394    -0.675730
O      6.586008     6.043139     7.117917    -0.696369
O      8.730036     6.249723     6.911394    -0.675730
O     11.593992     5.307611     0.623467    -0.696369
O      9.449964     5.101027     0.416944    -0.675730
O      6.586008    16.658361    12.365433    -0.696369
O      8.730036    16.451777    12.571956    -0.675730
O     11.593992    17.393889     5.870983    -0.696369
O      9.449964    17.600473     6.077506    -0.675730

The following XYZ coordinates are in angstroms. Other properties are in atomic units.
The sperically averaged electron density of each atom fit to a function of the form exp(a - br)
eigen_1, eigen_2 and eigen_3 are the three eigenvalues of traceless quadrupole moment tensor
  atom number  atomic symbol              X              Y              Z     net charge C6 coefficient C8 coefficient C10 coefficient fluctuating dipole atomic polarizability isotropic forcefield polarizability              a              b squared Pearson coefficient          <r^3>          <r^4>         wp_QDO          m_QDO          q_QDO       dipole_x       dipole_y       dipole_z         dipole            Qxy            Qxz            Qyz     Q(x^2-y^2)  Q(3z^2 - R^2)        eigen_1        eigen_2        eigen_3 static polarizability      alpha(xx)      alpha(xy)      alpha(xz)      alpha(yy)      alpha(yz)      alpha(zz) atomic spin moment
            1             Ag       5.941588      21.382316      12.381149       0.345952     168.756906 0.51869260E+04  0.20381657E+06                                24.330156                           23.527177       1.858133       2.242750                    0.995276      83.515054     219.465461       0.389507       0.400185      -1.195174      -0.002826       0.045268      -0.051390       0.068543       0.000223      -0.011874      -0.041050       0.209922      -0.249165      -0.115772      -0.031356       0.147128             26.144711      18.006068      -0.147995      -0.166312      30.718504       2.173950      29.709562          -0.000001
            2             Ag       9.089030      16.990484       2.603755       0.402935     173.429480 0.40709446E+04  0.15083908E+06                                24.505570                           20.661995       1.798735       2.250022                    0.997462      80.486418     206.613561       0.420346       0.393261      -1.198211      -0.008447      -0.008101      -0.038973       0.040692       0.037283       0.009063       0.018020       0.034124       0.235409      -0.080913      -0.001921       0.082835             29.035895      42.470051     -20.703187       1.103867      27.334509       0.847437      17.303124          -0.000003
            3             Ag       0.118412      12.669934       5.886699       0.345952     168.756908 0.51869261E+04  0.20381657E+06                                24.330157                           23.527178       1.858133       2.242750                    0.995276      83.515054     219.465462       0.389507       0.400185      -1.195174       0.002826      -0.045268      -0.051390       0.068543       0.000223       0.011874       0.041050       0.209922      -0.249165      -0.115772      -0.031356       0.147128             26.144712      18.006068      -0.147995       0.166313      30.718504      -2.173950      29.709562          -0.000001
            4             Ag       9.090970      17.061766       9.098205       0.402935     173.429478 0.40709445E+04  0.15083907E+06                                24.505570                           20.661994       1.798735       2.250022                    0.997462      80.486418     206.613560       0.420346       0.393261      -1.198211       0.008447       0.008101      -0.038973       0.040692       0.037283      -0.009063      -0.018020       0.034124       0.235409      -0.080913      -0.001921       0.082835             29.035895      42.470050     -20.703187      -1.103867      27.334509      -0.847437      17.303124          -0.000003
            5             Ag       5.941588       1.319184       7.102201       0.345952     168.756907 0.51869260E+04  0.20381656E+06                                24.330156                           23.527177       1.858133       2.242750                    0.995276      83.515054     219.465460       0.389507       0.400185      -1.195174      -0.002826      -0.045268       0.051390       0.068543      -0.000224       0.011874      -0.041050       0.209922      -0.249165      -0.115772      -0.031356       0.147128             26.144711      18.006068       0.147995       0.166312      30.718503       2.173950      29.709561          -0.000001
            6             Ag       9.089030       5.711016       3.890695       0.402935     173.429473 0.40709445E+04  0.15083907E+06                                24.505570                           20.661994       1.798735       2.250022                    0.997462      80.486418     206.613560       0.420346       0.393261      -1.198211      -0.008447       0.008101       0.038973       0.040692      -0.037283      -0.009063       0.018020       0.034124       0.235409      -0.080913      -0.001921       0.082835             29.035894      42.470049      20.703186      -1.103868      27.334509       0.847436      17.303124          -0.000004
            7             Ag       0.118412      10.031566       0.607751       0.345952     168.756907 0.51869260E+04  0.20381657E+06                                24.330156                           23.527177       1.858133       2.242750                    0.995276      83.515054     219.465461       0.389507       0.400185      -1.195174       0.002826       0.045268       0.051390       0.068543      -0.000224      -0.011874       0.041050       0.209922      -0.249165      -0.115772      -0.031356       0.147128             26.144711      18.006068       0.147994      -0.166312      30.718504      -2.173949      29.709561          -0.000001
            8             Ag       9.090970       5.639734      10.385145       0.402935     173.429466 0.40709443E+04  0.15083906E+06                                24.505569                           20.661994       1.798735       2.250022                    0.997462      80.486416     206.613553       0.420346       0.393261      -1.198211       0.008447      -0.008100       0.038973       0.040692      -0.037283       0.009063      -0.018020       0.034124       0.235409      -0.080913      -0.001921       0.082835             29.035893      42.470048      20.703186       1.103868      27.334508      -0.847436      17.303123          -0.000004
            9             Ag       6.178412       1.319184       0.607751       0.345952     168.756911 0.51869262E+04  0.20381657E+06                                24.330157                           23.527178       1.858133       2.242750                    0.995276      83.515055     219.465465       0.389507       0.400185      -1.195174       0.002826      -0.045268       0.051390       0.068543       0.000224      -0.011874      -0.041050       0.209922      -0.249165      -0.115772      -0.031356       0.147128             26.144712      18.006069      -0.147994      -0.166312      30.718504       2.173950      29.709563          -0.000001
           10             Ag       3.030970       5.711016      10.385145       0.402935     173.429456 0.40709440E+04  0.15083905E+06                                24.505568                           20.661993       1.798735       2.250022                    0.997462      80.486415     206.613547       0.420346       0.393261      -1.198211       0.008447       0.008100       0.038973       0.040692       0.037283       0.009063       0.018020       0.034124       0.235409      -0.080913      -0.001921       0.082835             29.035892      42.470046     -20.703185       1.103868      27.334507       0.847436      17.303122          -0.000004
           11             Ag      12.001588      10.031566       7.102201       0.345952     168.756908 0.51869260E+04  0.20381657E+06                                24.330156                           23.527177       1.858133       2.242750                    0.995276      83.515053     219.465458       0.389507       0.400185      -1.195174      -0.002826       0.045268       0.051390       0.068543       0.000223       0.011874       0.041050       0.209922      -0.249165      -0.115772      -0.031356       0.147128             26.144711      18.006068      -0.147994       0.166312      30.718504      -2.173950      29.709562          -0.000001
           12             Ag       3.029030       5.639734       3.890695       0.402935     173.429461 0.40709442E+04  0.15083906E+06                                24.505568                           20.661993       1.798735       2.250022                    0.997462      80.486417     206.613553       0.420346       0.393261      -1.198211      -0.008447      -0.008100       0.038973       0.040692       0.037283      -0.009063      -0.018020       0.034124       0.235409      -0.080913      -0.001921       0.082835             29.035892      42.470046     -20.703185      -1.103868      27.334507      -0.847436      17.303123          -0.000004
           13             Ag       6.178412      21.382316       5.886699       0.345952     168.756900 0.51869259E+04  0.20381656E+06                                24.330155                           23.527176       1.858133       2.242750                    0.995276      83.515052     219.465452       0.389508       0.400185      -1.195174       0.002826       0.045268      -0.051390       0.068543      -0.000224       0.011874      -0.041050       0.209922      -0.249165      -0.115772      -0.031356       0.147128             26.144710      18.006067       0.147995       0.166312      30.718501       2.173949      29.709560          -0.000001
           14             Ag       3.030970      16.990484       9.098205       0.402935     173.429462 0.40709442E+04  0.15083906E+06                                24.505568                           20.661993       1.798735       2.250022                    0.997462      80.486417     206.613553       0.420346       0.393261      -1.198211       0.008447      -0.008101      -0.038973       0.040692      -0.037283      -0.009063       0.018020       0.034124       0.235409      -0.080913      -0.001921       0.082835             29.035892      42.470047      20.703185      -1.103867      27.334507       0.847437      17.303123          -0.000003
           15             Ag      12.001588      12.669934      12.381149       0.345952     168.756905 0.51869260E+04  0.20381657E+06                                24.330155                           23.527177       1.858133       2.242750                    0.995276      83.515054     219.465458       0.389507       0.400185      -1.195174      -0.002826      -0.045268      -0.051390       0.068543      -0.000223      -0.011874       0.041050       0.209922      -0.249165      -0.115772      -0.031356       0.147128             26.144710      18.006067       0.147995      -0.166312      30.718502      -2.173950      29.709561          -0.000001
           16             Ag       3.029030      17.061766       2.603755       0.402935     173.429478 0.40709445E+04  0.15083907E+06                                24.505570                           20.661994       1.798735       2.250022                    0.997462      80.486418     206.613560       0.420346       0.393261      -1.198211      -0.008447       0.008100      -0.038973       0.040692      -0.037283       0.009063      -0.018020       0.034124       0.235409      -0.080913      -0.001921       0.082835             29.035895      42.470051      20.703187       1.103867      27.334509      -0.847437      17.303124          -0.000003
           17              H      10.954056      15.389347       4.643532       0.113724       1.099770 0.83352416E+01  0.84235661E+02                                 1.879427                            1.772421      -1.472024       2.172162                    0.992160       4.075594      12.306460       0.428826       1.413340      -0.678716      -0.000673       0.018557       0.030718       0.035894       0.000156      -0.003488      -0.004107       0.005086       0.016183      -0.006806      -0.001351       0.008158              1.945488       1.476132      -0.070754      -0.090842       1.873317       0.544083       2.487015          -0.000002
           18              H      10.172316      14.261082       3.884980       0.113552       1.162185 0.94762178E+01  0.97363221E+02                                 1.860657                            1.827800      -1.051643       2.382255                    0.996136       3.664405      10.604679       0.450913       1.322068      -0.700945      -0.031135      -0.024236       0.005938       0.039901       0.006166      -0.002247       0.001158       0.012592      -0.008050      -0.008163      -0.002201       0.010364              1.854323       2.063003       0.378717      -0.098082       1.849376      -0.067056       1.650588           0.000001
           19              H       4.834668      18.719657       0.655939       0.121227       0.957133 0.71739455E+01  0.69954601E+02                                 1.730355                            1.660752      -1.357843       2.241780                    0.992939       3.867385      11.537627       0.435678       1.441726      -0.674154       0.000993      -0.024684      -0.035213       0.043015      -0.001986      -0.002440       0.003713      -0.010718       0.025193      -0.010093      -0.000329       0.010422              1.773322       1.518877       0.052190       0.123167       1.593980       0.375267       2.207108          -0.000002
           20              H       4.074744      19.825220       1.470343       0.112305       1.077064 0.86083154E+01  0.86808362E+02                                 1.797111                            1.763118      -1.197229       2.315687                    0.993855       3.728307      10.876818       0.448525       1.354178      -0.693051      -0.029757       0.024778      -0.003030       0.038840      -0.009051      -0.000310      -0.001064       0.004745      -0.011412      -0.007727      -0.003543       0.011270              1.799872       2.094702      -0.335799       0.167434       1.738125      -0.045141       1.566789          -0.000000
           21              H       0.822948      12.560740       2.657529       0.115605       1.029603 0.80042534E+01  0.79807857E+02                                 1.784142                            1.729508      -1.315951       2.259523                    0.992680       3.846820      11.412200       0.438355       1.401379      -0.682440       0.031231      -0.023483       0.003362       0.039219      -0.005417       0.002606      -0.004993       0.000985      -0.011797      -0.006953      -0.002577       0.009530              1.811963       1.840602      -0.420734      -0.034016       2.066547       0.019880       1.528739           0.000002
           22              H      11.373408      12.549389       2.680909       0.119914       1.013974 0.78465187E+01  0.77858062E+02                                 1.768751                            1.714813      -1.317441       2.263439                    0.992732       3.802494      11.258791       0.439230       1.405360      -0.681858      -0.031223      -0.024133       0.004022       0.039666       0.006116      -0.001418      -0.005142       0.000083      -0.013944      -0.007747      -0.002213       0.009960              1.796778       1.803978       0.409691       0.020290       2.067352      -0.000789       1.519004           0.000001
           23              H       1.259268      15.414319       4.613657       0.124112       0.963704 0.72060975E+01  0.70267697E+02                                 1.732268                            1.659938      -1.336570       2.254180                    0.993118       3.824858      11.368904       0.438062       1.433887      -0.675832      -0.002663       0.024029       0.034680       0.042275      -0.001730      -0.002006       0.003891      -0.008217       0.025418      -0.008788      -0.001518       0.010307              1.777393       1.506793       0.043400       0.115123       1.616003       0.387715       2.209383          -0.000002
           24              H       2.042220      14.299675       3.833024       0.114921       1.092672 0.86945108E+01  0.87803420E+02                                 1.810886                            1.769546      -1.180570       2.327324                    0.994137       3.682300      10.713268       0.449086       1.350548      -0.694250       0.029618      -0.024891       0.003700       0.038865      -0.006937      -0.001339       0.000279       0.006628      -0.015100      -0.005633      -0.004679       0.010312              1.816155       2.115689      -0.327515       0.175885       1.720720      -0.045523       1.612055           0.000000
           25              H       0.002424      17.085149       1.824940       0.117261       1.166780 0.92058192E+01  0.94709171E+02                                 1.915256                            1.836054      -1.308609       2.257313                    0.993590       3.891158      11.587391       0.433548       1.373218      -0.688414       0.000406       0.023345      -0.031993       0.039607       0.002384       0.000229      -0.002257      -0.014769      -0.018981      -0.006754      -0.004445       0.011199              1.943962       1.560125       0.038715      -0.083682       1.926350      -0.529664       2.345411           0.000002
           26              H       0.021816      17.105580       3.395298       0.112476       1.283318 0.10406454E+02  0.11031309E+03                                 2.031774                            1.945024      -1.479144       2.173246                    0.992225       4.039980      12.182971       0.423841       1.363259      -0.690168      -0.000064       0.023343       0.029350       0.037501      -0.002461       0.000319      -0.000772      -0.017278      -0.019948      -0.006725      -0.005617       0.012342              2.060702       1.645286      -0.041503      -0.094050       2.063714       0.566880       2.473107           0.000002
           27              H       7.263516      18.692415       0.611777       0.116283       1.080297 0.82264150E+01  0.82900485E+02                                 1.859560                            1.763228      -1.492543       2.165149                    0.992380       4.060529      12.261623       0.428866       1.417221      -0.677946       0.000602      -0.018685      -0.031745       0.036841       0.001303      -0.003007      -0.004799       0.002807       0.016907      -0.006173      -0.002479       0.008653              1.917139       1.469237      -0.064937      -0.083340       1.842087       0.514614       2.440092          -0.000001
           28              H       8.073132      19.786627       1.395008       0.113575       1.020872 0.80184743E+01  0.79192945E+02                                 1.718174                            1.689963      -0.957389       2.430494                    0.996804       3.562859      10.183119       0.464320       1.335654      -0.697594       0.031139       0.023722      -0.006418       0.039668       0.008185      -0.003485      -0.001807       0.008522      -0.006201      -0.008208      -0.003193       0.011401              1.714184       1.929989       0.367224      -0.093258       1.722851      -0.057223       1.489712           0.000002
           29              H       1.665288       0.837685       0.919614       0.178013       0.997970 0.73882802E+01  0.70052535E+02                                 1.570037                            1.525048      -1.073232       2.388571                    0.999103       3.068809       8.041948       0.547231       1.180469      -0.734243       0.004695       0.002014       0.011567       0.012645       0.001186      -0.000840       0.000826      -0.002119       0.009400      -0.003347      -0.000024       0.003371              1.572531       1.478813      -0.105482      -0.172313       1.425436       0.257268       1.813344           0.000005
           30              H       1.390164      22.410921      12.856413       0.185186       0.887786 0.62289764E+01  0.57587036E+02                                 1.546617                            1.470493      -0.953837       2.455807                    0.998931       3.195331       8.752114       0.508930       1.301788      -0.704141      -0.002322      -0.011860      -0.002176       0.012279       0.003338      -0.000031       0.001682      -0.005705      -0.002602      -0.004135      -0.001071       0.005206              1.579327       1.612897       0.366584       0.069604       1.924763       0.125266       1.200320           0.000000
           31              H       1.700436       1.169127      12.375824       0.182294       0.950387 0.69073016E+01  0.64568314E+02                                 1.539250                            1.489804      -0.864331       2.489057                    0.999878       3.006413       7.889994       0.543769       1.204983      -0.728566       0.001254       0.006070      -0.006756       0.009169       0.000292      -0.000706      -0.003274      -0.003584       0.005077      -0.002787      -0.001899       0.004686              1.550522       1.416839      -0.136506       0.085915       1.696197      -0.370333       1.538529           0.000004
           32              H       7.225944      18.662903      11.137982       0.113724       1.099770 0.83352420E+01  0.84235668E+02                                 1.879427                            1.772421      -1.472024       2.172162                    0.992160       4.075594      12.306461       0.428826       1.413340      -0.678716       0.000673      -0.018557       0.030718       0.035894       0.000156       0.003488       0.004107       0.005086       0.016183      -0.006806      -0.001351       0.008158              1.945488       1.476132      -0.070754       0.090842       1.873318      -0.544083       2.487016          -0.000002
           33              H       8.007684      19.791168      10.379430       0.113552       1.162185 0.94762182E+01  0.97363223E+02                                 1.860656                            1.827800      -1.051643       2.382255                    0.996136       3.664405      10.604678       0.450913       1.322068      -0.700945       0.031135       0.024236       0.005938       0.039901       0.006166       0.002247      -0.001158       0.012592      -0.008050      -0.008163      -0.002201       0.010364              1.854322       2.063003       0.378717       0.098082       1.849376       0.067056       1.650588           0.000001
           34              H       1.225332      15.332593       7.150389       0.121227       0.957133 0.71739446E+01  0.69954592E+02                                 1.730355                            1.660752      -1.357843       2.241780                    0.992939       3.867385      11.537628       0.435677       1.441726      -0.674154      -0.000993       0.024684      -0.035213       0.043015      -0.001986       0.002440      -0.003714      -0.010718       0.025193      -0.010093      -0.000329       0.010422              1.773322       1.518877       0.052190      -0.123167       1.593980      -0.375267       2.207108          -0.000002
           35              H       1.985256      14.227030       7.964793       0.112305       1.077064 0.86083154E+01  0.86808362E+02                                 1.797111                            1.763118      -1.197229       2.315687                    0.993855       3.728307      10.876818       0.448525       1.354178      -0.693051       0.029757      -0.024778      -0.003030       0.038840      -0.009051       0.000310       0.001064       0.004745      -0.011412      -0.007727      -0.003543       0.011270              1.799872       2.094702      -0.335799      -0.167434       1.738125       0.045141       1.566789          -0.000000
           36              H       5.237052      21.491510       9.151979       0.115605       1.029603 0.80042528E+01  0.79807849E+02                                 1.784142                            1.729508      -1.315951       2.259523                    0.992680       3.846820      11.412199       0.438355       1.401379      -0.682440      -0.031231       0.023483       0.003362       0.039219      -0.005417      -0.002606       0.004993       0.000985      -0.011797      -0.006953      -0.002577       0.009530              1.811963       1.840602      -0.420734       0.034016       2.066547      -0.019880       1.528739           0.000002
           37              H       6.806592      21.502861       9.175359       0.119914       1.013974 0.78465186E+01  0.77858062E+02                                 1.768751                            1.714813      -1.317441       2.263439                    0.992732       3.802494      11.258791       0.439230       1.405360      -0.681858       0.031223       0.024133       0.004022       0.039666       0.006116       0.001418       0.005142       0.000083      -0.013944      -0.007747      -0.002213       0.009960              1.796778       1.803978       0.409691      -0.020290       2.067353       0.000789       1.519004           0.000001
           38              H       4.800732      18.637932      11.108107       0.124111       0.963704 0.72060976E+01  0.70267698E+02                                 1.732269                            1.659938      -1.336570       2.254180                    0.993118       3.824859      11.368907       0.438062       1.433887      -0.675832       0.002663      -0.024029       0.034680       0.042275      -0.001730       0.002006      -0.003891      -0.008217       0.025418      -0.008788      -0.001518       0.010307              1.777393       1.506793       0.043400      -0.115123       1.616002      -0.387715       2.209384          -0.000002
           39              H       4.017780      19.752575      10.327474       0.114921       1.092673 0.86945116E+01  0.87803427E+02                                 1.810886                            1.769546      -1.180570       2.327324                    0.994137       3.682300      10.713267       0.449086       1.350548      -0.694250      -0.029618       0.024891       0.003700       0.038865      -0.006938       0.001339      -0.000279       0.006628      -0.015100      -0.005633      -0.004679       0.010312              1.816155       2.115689      -0.327515      -0.175885       1.720720       0.045523       1.612055           0.000000
           40              H       6.057576      16.967101       8.319390       0.117261       1.166780 0.92058199E+01  0.94709178E+02                                 1.915255                            1.836053      -1.308609       2.257313                    0.993590       3.891158      11.587390       0.433548       1.373218      -0.688414      -0.000406      -0.023345      -0.031993       0.039607       0.002384      -0.000229       0.002257      -0.014769      -0.018981      -0.006754      -0.004445       0.011199              1.943962       1.560125       0.038715       0.083682       1.926350       0.529664       2.345411           0.000002
           41              H       6.038184      16.946670       9.889748       0.112476       1.283318 0.10406454E+02  0.11031309E+03                                 2.031774                            1.945024      -1.479144       2.173246                    0.992225       4.039980      12.182971       0.423841       1.363259      -0.690168       0.000064      -0.023343       0.029350       0.037501      -0.002461      -0.000319       0.000772      -0.017278      -0.019948      -0.006725      -0.005617       0.012342              2.060702       1.645286      -0.041503       0.094050       2.063714      -0.566880       2.473107           0.000002
           42              H      10.916484      15.359835       7.106227       0.116283       1.080297 0.82264180E+01  0.82900525E+02                                 1.859560                            1.763228      -1.492544       2.165149                    0.992380       4.060530      12.261628       0.428866       1.417221      -0.677946      -0.000602       0.018685      -0.031745       0.036841       0.001303       0.003007       0.004799       0.002807       0.016907      -0.006173      -0.002479       0.008653              1.917140       1.469238      -0.064937       0.083340       1.842088      -0.514614       2.440093          -0.000001
           43              H      10.106868      14.265623       7.889458       0.113575       1.020872 0.80184748E+01  0.79192950E+02                                 1.718174                            1.689963      -0.957389       2.430494                    0.996804       3.562859      10.183118       0.464320       1.335654      -0.697594      -0.031139      -0.023722      -0.006418       0.039668       0.008185       0.003485       0.001807       0.008522      -0.006201      -0.008208      -0.003193       0.011401              1.714184       1.929989       0.367224       0.093258       1.722851       0.057223       1.489712           0.000002
           44              H       4.394712      10.513065       7.414064       0.178013       0.997970 0.73882818E+01  0.70052556E+02                                 1.570037                            1.525048      -1.073232       2.388570                    0.999103       3.068809       8.041949       0.547231       1.180469      -0.734243      -0.004695      -0.002014       0.011567       0.012645       0.001186       0.000840      -0.000826      -0.002119       0.009400      -0.003347      -0.000024       0.003371              1.572531       1.478813      -0.105482       0.172313       1.425436      -0.257268       1.813345           0.000005
           45              H       4.669836      11.641329       6.361963       0.185186       0.887786 0.62289764E+01  0.57587036E+02                                 1.546617                            1.470493      -0.953836       2.455807                    0.998931       3.195331       8.752114       0.508930       1.301788      -0.704141       0.002322       0.011860      -0.002176       0.012279       0.003338       0.000031      -0.001682      -0.005705      -0.002602      -0.004135      -0.001071       0.005206              1.579327       1.612897       0.366584      -0.069604       1.924763      -0.125266       1.200320           0.000000
           46              H       4.359564      10.181623       5.881374       0.182294       0.950387 0.69072995E+01  0.64568293E+02                                 1.539250                            1.489804      -0.864331       2.489057                    0.999878       3.006412       7.889993       0.543768       1.204984      -0.728566      -0.001254      -0.006070      -0.006756       0.009169       0.000292       0.000706       0.003274      -0.003584       0.005077      -0.002787      -0.001899       0.004686              1.550522       1.416839      -0.136506      -0.085916       1.696197       0.370333       1.538530           0.000004
           47              H      10.954056       7.312153       1.850918       0.113724       1.099770 0.83352390E+01  0.84235628E+02                                 1.879427                            1.772420      -1.472024       2.172162                    0.992160       4.075594      12.306460       0.428827       1.413340      -0.678716      -0.000673      -0.018557      -0.030718       0.035894      -0.000156       0.003488      -0.004107       0.005086       0.016183      -0.006806      -0.001351       0.008158              1.945488       1.476132       0.070754       0.090842       1.873317       0.544083       2.487016          -0.000002
           48              H      10.172316       8.440418       2.609470       0.113552       1.162185 0.94762179E+01  0.97363222E+02                                 1.860657                            1.827801      -1.051643       2.382255                    0.996136       3.664404      10.604676       0.450913       1.322068      -0.700945      -0.031135       0.024236      -0.005938       0.039901      -0.006166       0.002247       0.001158       0.012592      -0.008050      -0.008163      -0.002201       0.010364              1.854323       2.063003      -0.378717       0.098082       1.849377      -0.067056       1.650588           0.000001
           49              H       4.834668       3.981843       5.838511       0.121227       0.957133 0.71739452E+01  0.69954596E+02                                 1.730355                            1.660752      -1.357843       2.241780                    0.992939       3.867385      11.537626       0.435678       1.441726      -0.674154       0.000993       0.024684       0.035213       0.043015       0.001986       0.002440       0.003713      -0.010718       0.025193      -0.010093      -0.000329       0.010422              1.773321       1.518877      -0.052190      -0.123167       1.593980       0.375267       2.207107          -0.000002
           50              H       4.074744       2.876280       5.024107       0.112305       1.077063 0.86083095E+01  0.86808293E+02                                 1.797111                            1.763118      -1.197229       2.315687                    0.993855       3.728306      10.876817       0.448525       1.354179      -0.693051      -0.029757      -0.024778       0.003030       0.038840       0.009051       0.000310      -0.001064       0.004745      -0.011412      -0.007727      -0.003543       0.011270              1.799872       2.094702       0.335799      -0.167434       1.738125      -0.045141       1.566789          -0.000000
           51              H       0.822948      10.140760       3.836921       0.115604       1.029603 0.80042561E+01  0.79807892E+02                                 1.784142                            1.729509      -1.315952       2.259523                    0.992680       3.846821      11.412204       0.438354       1.401380      -0.682440       0.031231       0.023483      -0.003362       0.039219       0.005417      -0.002606      -0.004993       0.000985      -0.011797      -0.006953      -0.002577       0.009530              1.811963       1.840603       0.420735       0.034016       2.066548       0.019880       1.528740           0.000002
           52              H      11.373408      10.152111       3.813541       0.119914       1.013974 0.78465226E+01  0.77858111E+02                                 1.768751                            1.714813      -1.317442       2.263439                    0.992732       3.802495      11.258795       0.439230       1.405360      -0.681858      -0.031223       0.024133      -0.004022       0.039666      -0.006116       0.001418      -0.005142       0.000083      -0.013944      -0.007747      -0.002213       0.009960              1.796779       1.803979      -0.409692      -0.020290       2.067353      -0.000789       1.519004           0.000001
           53              H       1.259268       7.287182       1.880793       0.124112       0.963704 0.72060943E+01  0.70267659E+02                                 1.732268                            1.659938      -1.336570       2.254180                    0.993118       3.824858      11.368904       0.438062       1.433887      -0.675832      -0.002663      -0.024029      -0.034680       0.042275       0.001730       0.002006       0.003891      -0.008217       0.025418      -0.008788      -0.001518       0.010307              1.777393       1.506793      -0.043400      -0.115123       1.616002       0.387715       2.209383          -0.000002
           54              H       2.042220       8.401825       2.661426       0.114921       1.092673 0.86945125E+01  0.87803440E+02                                 1.810886                            1.769547      -1.180570       2.327324                    0.994137       3.682300      10.713268       0.449086       1.350548      -0.694250       0.029618       0.024891      -0.003700       0.038865       0.006938       0.001339       0.000279       0.006628      -0.015100      -0.005633      -0.004679       0.010312              1.816155       2.115689       0.327515      -0.175885       1.720720      -0.045523       1.612055           0.000000
           55              H       0.002424       5.616351       4.669510       0.117261       1.166780 0.92058137E+01  0.94709104E+02                                 1.915255                            1.836053      -1.308609       2.257313                    0.993590       3.891157      11.587389       0.433548       1.373219      -0.688413       0.000406      -0.023345       0.031993       0.039607      -0.002384      -0.000229      -0.002257      -0.014769      -0.018981      -0.006754      -0.004445       0.011199              1.943962       1.560125      -0.038715       0.083682       1.926350      -0.529664       2.345411           0.000002
           56              H       0.021816       5.595920       3.099152       0.112476       1.283318 0.10406454E+02  0.11031309E+03                                 2.031774                            1.945024      -1.479144       2.173246                    0.992225       4.039980      12.182971       0.423841       1.363259      -0.690168      -0.000064      -0.023343      -0.029350       0.037501       0.002461      -0.000319      -0.000772      -0.017278      -0.019948      -0.006725      -0.005617       0.012342              2.060702       1.645286       0.041503       0.094050       2.063714       0.566880       2.473107           0.000002
           57              H       7.263516       4.009085       5.882673       0.116283       1.080297 0.82264140E+01  0.82900475E+02                                 1.859560                            1.763228      -1.492543       2.165149                    0.992380       4.060529      12.261624       0.428866       1.417221      -0.677946       0.000602       0.018685       0.031745       0.036841      -0.001303       0.003007      -0.004799       0.002807       0.016907      -0.006173      -0.002479       0.008653              1.917139       1.469237       0.064937       0.083340       1.842088       0.514614       2.440093          -0.000001
           58              H       8.073132       2.914873       5.099442       0.113575       1.020872 0.80184743E+01  0.79192945E+02                                 1.718174                            1.689963      -0.957389       2.430494                    0.996804       3.562859      10.183119       0.464320       1.335654      -0.697594       0.031139      -0.023722       0.006418       0.039668      -0.008185       0.003485      -0.001807       0.008522      -0.006201      -0.008208      -0.003193       0.011401              1.714184       1.929989      -0.367224       0.093258       1.722851      -0.057223       1.489712           0.000002
           59              H       1.665288      21.863815       5.574836       0.178012       0.997971 0.73882922E+01  0.70052677E+02                                 1.570038                            1.525049      -1.073233       2.388570                    0.999103       3.068811       8.041955       0.547231       1.180470      -0.734243       0.004695      -0.002014      -0.011567       0.012645      -0.001186       0.000840       0.000826      -0.002119       0.009400      -0.003347      -0.000024       0.003371              1.572533       1.478814       0.105482       0.172314       1.425437       0.257269       1.813346           0.000005
           60              H       1.390164       0.290579       6.626937       0.185186       0.887787 0.62289776E+01  0.57587050E+02                                 1.546618                            1.470493      -0.953836       2.455807                    0.998931       3.195331       8.752114       0.508930       1.301788      -0.704141      -0.002322       0.011860       0.002176       0.012279      -0.003338       0.000031       0.001682      -0.005705      -0.002602      -0.004135      -0.001071       0.005206              1.579327       1.612897      -0.366584      -0.069605       1.924764       0.125266       1.200320           0.000000
           61              H       1.700436      21.532373       7.107526       0.182293       0.950387 0.69073032E+01  0.64568334E+02                                 1.539250                            1.489804      -0.864332       2.489057                    0.999878       3.006413       7.889995       0.543768       1.204984      -0.728566       0.001254      -0.006070       0.006756       0.009169      -0.000292       0.000706      -0.003274      -0.003584       0.005077      -0.002787      -0.001899       0.004686              1.550522       1.416840       0.136507      -0.085916       1.696197      -0.370333       1.538530           0.000004
           62              H       7.225944       4.038597       8.345368       0.113724       1.099770 0.83352436E+01  0.84235683E+02                                 1.879427                            1.772421      -1.472024       2.172162                    0.992160       4.075595      12.306462       0.428827       1.413340      -0.678716       0.000673       0.018557      -0.030718       0.035894      -0.000156      -0.003488       0.004107       0.005086       0.016183      -0.006806      -0.001351       0.008158              1.945488       1.476132       0.070754      -0.090842       1.873317      -0.544083       2.487016          -0.000002
           63              H       8.007684       2.910332       9.103920       0.113552       1.162185 0.94762191E+01  0.97363240E+02                                 1.860657                            1.827801      -1.051643       2.382255                    0.996136       3.664404      10.604677       0.450912       1.322068      -0.700945       0.031135      -0.024236      -0.005938       0.039901      -0.006166      -0.002247      -0.001158       0.012592      -0.008050      -0.008163      -0.002201       0.010364              1.854323       2.063003      -0.378717      -0.098082       1.849377       0.067056       1.650588           0.000001
           64              H       1.225332       7.368907      12.332961       0.121227       0.957133 0.71739455E+01  0.69954601E+02                                 1.730355                            1.660752      -1.357843       2.241780                    0.992939       3.867385      11.537627       0.435678       1.441726      -0.674154      -0.000993      -0.024684       0.035213       0.043015       0.001986      -0.002440      -0.003714      -0.010718       0.025193      -0.010093      -0.000329       0.010422              1.773322       1.518877      -0.052190       0.123167       1.593980      -0.375267       2.207108          -0.000002
           65              H       1.985256       8.474470      11.518557       0.112305       1.077063 0.86083095E+01  0.86808293E+02                                 1.797111                            1.763118      -1.197229       2.315687                    0.993855       3.728306      10.876817       0.448525       1.354179      -0.693051       0.029757       0.024778       0.003030       0.038840       0.009051      -0.000310       0.001064       0.004745      -0.011412      -0.007727      -0.003543       0.011270              1.799872       2.094702       0.335799       0.167434       1.738125       0.045141       1.566789          -0.000000
           66              H       5.237052       1.209990      10.331371       0.115604       1.029603 0.80042561E+01  0.79807892E+02                                 1.784142                            1.729509      -1.315952       2.259523                    0.992680       3.846821      11.412204       0.438354       1.401380      -0.682440      -0.031231      -0.023483      -0.003362       0.039219       0.005417       0.002606       0.004993       0.000985      -0.011797      -0.006953      -0.002577       0.009530              1.811963       1.840603       0.420735      -0.034016       2.066548      -0.019880       1.528740           0.000002
           67              H       6.806592       1.198639      10.307991       0.119914       1.013974 0.78465225E+01  0.77858111E+02                                 1.768751                            1.714813      -1.317442       2.263439                    0.992732       3.802495      11.258795       0.439230       1.405360      -0.681858       0.031223      -0.024133      -0.004022       0.039666      -0.006116      -0.001418       0.005142       0.000083      -0.013944      -0.007747      -0.002213       0.009960              1.796779       1.803979      -0.409692       0.020290       2.067353       0.000789       1.519004           0.000001
           68              H       4.800732       4.063568       8.375243       0.124111       0.963704 0.72060976E+01  0.70267698E+02                                 1.732269                            1.659938      -1.336570       2.254180                    0.993118       3.824859      11.368907       0.438062       1.433887      -0.675832       0.002663       0.024029      -0.034680       0.042275       0.001730      -0.002006      -0.003891      -0.008217       0.025418      -0.008788      -0.001518       0.010307              1.777393       1.506793      -0.043400       0.115123       1.616002      -0.387715       2.209384          -0.000002
           69              H       4.017780       2.948925       9.155876       0.114921       1.092672 0.86945110E+01  0.87803423E+02                                 1.810886                            1.769546      -1.180570       2.327324                    0.994137       3.682300      10.713268       0.449086       1.350548      -0.694250      -0.029618      -0.024891      -0.003700       0.038865       0.006938      -0.001339      -0.000279       0.006628      -0.015100      -0.005633      -0.004679       0.010312              1.816155       2.115689       0.327515       0.175885       1.720720       0.045523       1.612055           0.000000
           70              H       6.057576       5.734399      11.163960       0.117261       1.166780 0.92058137E+01  0.94709104E+02                                 1.915255                            1.836053      -1.308609       2.257313                    0.993590       3.891157      11.587389       0.433548       1.373219      -0.688413      -0.000406       0.023345       0.031993       0.039607      -0.002384       0.000229       0.002257      -0.014769      -0.018981      -0.006754      -0.004445       0.011199              1.943962       1.560125      -0.038715      -0.083682       1.926350       0.529664       2.345411           0.000002
           71              H       6.038184       5.754830       9.593602       0.112477       1.283318 0.10406454E+02  0.11031310E+03                                 2.031773                            1.945024      -1.479144       2.173246                    0.992225       4.039980      12.182972       0.423842       1.363259      -0.690168       0.000064       0.023343      -0.029350       0.037501       0.002461       0.000319       0.000772      -0.017278      -0.019948      -0.006725      -0.005617       0.012342              2.060702       1.645286       0.041503      -0.094050       2.063714      -0.566880       2.473107           0.000002
           72              H      10.916484       7.341665      12.377123       0.116283       1.080297 0.82264131E+01  0.82900465E+02                                 1.859560                            1.763228      -1.492543       2.165149                    0.992380       4.060529      12.261625       0.428866       1.417221      -0.677946      -0.000602      -0.018685       0.031745       0.036841      -0.001303      -0.003007       0.004799       0.002807       0.016907      -0.006173      -0.002479       0.008653              1.917139       1.469237       0.064937      -0.083340       1.842088      -0.514614       2.440093          -0.000001
           73              H      10.106868       8.435877      11.593892       0.113575       1.020872 0.80184748E+01  0.79192950E+02                                 1.718174                            1.689963      -0.957389       2.430494                    0.996804       3.562859      10.183118       0.464320       1.335654      -0.697594      -0.031139       0.023722       0.006418       0.039668      -0.008185      -0.003485       0.001807       0.008522      -0.006201      -0.008208      -0.003193       0.011401              1.714184       1.929989      -0.367224      -0.093258       1.722851       0.057223       1.489712           0.000002
           74              H       4.394712      12.188435      12.069286       0.178012       0.997971 0.73882953E+01  0.70052710E+02                                 1.570038                            1.525049      -1.073234       2.388569                    0.999103       3.068812       8.041956       0.547231       1.180469      -0.734243      -0.004695       0.002014      -0.011567       0.012645      -0.001186      -0.000840      -0.000826      -0.002119       0.009400      -0.003347      -0.000024       0.003371              1.572532       1.478814       0.105482      -0.172314       1.425437      -0.257269       1.813346           0.000005
           75              H       4.669836      11.060171       0.132487       0.185186       0.887787 0.62289770E+01  0.57587041E+02                                 1.546617                            1.470492      -0.953836       2.455807                    0.998931       3.195331       8.752113       0.508930       1.301788      -0.704141       0.002322      -0.011860       0.002176       0.012279      -0.003338      -0.000031      -0.001682      -0.005705      -0.002602      -0.004135      -0.001071       0.005206              1.579327       1.612897      -0.366584       0.069604       1.924763      -0.125266       1.200320           0.000000
           76              H       4.359564      12.519877       0.613076       0.182293       0.950387 0.69072998E+01  0.64568300E+02                                 1.539250                            1.489805      -0.864331       2.489057                    0.999878       3.006412       7.889994       0.543768       1.204985      -0.728566      -0.001254       0.006070       0.006756       0.009169      -0.000292      -0.000706       0.003274      -0.003584       0.005077      -0.002787      -0.001899       0.004686              1.550523       1.416840       0.136507       0.085916       1.696197       0.370333       1.538530           0.000004
           77              H       1.165944       7.312153       8.345368       0.113724       1.099770 0.83352436E+01  0.84235683E+02                                 1.879427                            1.772421      -1.472024       2.172162                    0.992160       4.075595      12.306462       0.428827       1.413340      -0.678716       0.000673      -0.018557      -0.030718       0.035894       0.000156      -0.003488      -0.004107       0.005086       0.016183      -0.006806      -0.001351       0.008158              1.945488       1.476132      -0.070754      -0.090842       1.873317       0.544083       2.487016          -0.000002
           78              H       1.947684       8.440418       9.103920       0.113552       1.162186 0.94762240E+01  0.97363299E+02                                 1.860657                            1.827801      -1.051643       2.382255                    0.996136       3.664405      10.604679       0.450913       1.322068      -0.700945       0.031135       0.024236      -0.005938       0.039901       0.006166      -0.002247       0.001158       0.012592      -0.008050      -0.008163      -0.002201       0.010364              1.854323       2.063003       0.378717      -0.098082       1.849377      -0.067056       1.650589           0.000001
           79              H       7.285332       3.981843      12.332961       0.121227       0.957133 0.71739465E+01  0.69954611E+02                                 1.730355                            1.660752      -1.357843       2.241780                    0.992939       3.867385      11.537626       0.435678       1.441726      -0.674154      -0.000993       0.024684       0.035213       0.043015      -0.001986      -0.002440       0.003713      -0.010718       0.025193      -0.010093      -0.000329       0.010422              1.773322       1.518877       0.052190       0.123167       1.593980       0.375267       2.207108          -0.000002
           80              H       8.045256       2.876280      11.518557       0.112304       1.077064 0.86083141E+01  0.86808352E+02                                 1.797112                            1.763119      -1.197229       2.315686                    0.993855       3.728307      10.876821       0.448525       1.354180      -0.693051       0.029757      -0.024778       0.003030       0.038840      -0.009051      -0.000310      -0.001064       0.004745      -0.011412      -0.007727      -0.003543       0.011270              1.799873       2.094703      -0.335799       0.167435       1.738126      -0.045141       1.566790          -0.000000
           81              H      11.297052      10.140760      10.331371       0.115605       1.029603 0.80042534E+01  0.79807858E+02                                 1.784142                            1.729508      -1.315952       2.259523                    0.992680       3.846820      11.412200       0.438355       1.401379      -0.682440      -0.031231       0.023483      -0.003362       0.039219      -0.005417       0.002606      -0.004993       0.000985      -0.011797      -0.006953      -0.002577       0.009530              1.811963       1.840602      -0.420734      -0.034016       2.066547       0.019880       1.528739           0.000002
           82              H       0.746592      10.152111      10.307991       0.119914       1.013974 0.78465233E+01  0.77858119E+02                                 1.768751                            1.714813      -1.317442       2.263439                    0.992732       3.802495      11.258794       0.439230       1.405360      -0.681858       0.031223       0.024133      -0.004022       0.039666       0.006116      -0.001418      -0.005142       0.000083      -0.013944      -0.007747      -0.002213       0.009960              1.796779       1.803979       0.409692       0.020290       2.067353      -0.000789       1.519004           0.000001
           83              H      10.860732       7.287182       8.375243       0.124112       0.963704 0.72060934E+01  0.70267650E+02                                 1.732268                            1.659938      -1.336570       2.254180                    0.993118       3.824858      11.368905       0.438062       1.433887      -0.675832       0.002663      -0.024029      -0.034680       0.042275      -0.001730      -0.002006       0.003891      -0.008217       0.025418      -0.008788      -0.001518       0.010307              1.777393       1.506793       0.043400       0.115123       1.616002       0.387715       2.209383          -0.000002
           84              H      10.077780       8.401825       9.155876       0.114920       1.092673 0.86945117E+01  0.87803431E+02                                 1.810886                            1.769547      -1.180570       2.327324                    0.994137       3.682300      10.713268       0.449086       1.350548      -0.694250      -0.029618       0.024891      -0.003700       0.038865      -0.006938      -0.001339       0.000279       0.006628      -0.015100      -0.005633      -0.004679       0.010312              1.816155       2.115689      -0.327515       0.175885       1.720721      -0.045523       1.612056           0.000000
           85              H      -0.002424       5.616351      11.163960       0.117262       1.166780 0.92058154E+01  0.94709123E+02                                 1.915255                            1.836053      -1.308609       2.257313                    0.993590       3.891157      11.587388       0.433548       1.373218      -0.688414      -0.000406      -0.023345       0.031993       0.039607       0.002384       0.000229      -0.002257      -0.014769      -0.018981      -0.006754      -0.004445       0.011199              1.943962       1.560125       0.038715      -0.083682       1.926350      -0.529664       2.345410           0.000002
           86              H      -0.021816       5.595920       9.593602       0.112477       1.283318 0.10406454E+02  0.11031309E+03                                 2.031773                            1.945023      -1.479144       2.173246                    0.992225       4.039980      12.182970       0.423842       1.363258      -0.690169       0.000064      -0.023343      -0.029350       0.037501      -0.002461       0.000319      -0.000772      -0.017278      -0.019948      -0.006725      -0.005617       0.012342              2.060702       1.645286      -0.041503      -0.094050       2.063714       0.566880       2.473106           0.000002
           87              H       4.856484       4.009085      12.377123       0.116283       1.080297 0.82264190E+01  0.82900535E+02                                 1.859560                            1.763228      -1.492543       2.165149                    0.992380       4.060530      12.261627       0.428866       1.417221      -0.677946      -0.000602       0.018685       0.031745       0.036841       0.001303      -0.003007      -0.004799       0.002807       0.016907      -0.006173      -0.002479       0.008653              1.917140       1.469237      -0.064937      -0.083340       1.842088       0.514614       2.440093          -0.000001
           88              H       4.046868       2.914873      11.593892       0.113575       1.020873 0.80184788E+01  0.79192999E+02                                 1.718174                            1.689963      -0.957390       2.430494                    0.996804       3.562860      10.183122       0.464320       1.335654      -0.697594      -0.031139      -0.023722       0.006418       0.039668       0.008185      -0.003485      -0.001807       0.008522      -0.006201      -0.008208      -0.003193       0.011401              1.714184       1.929990       0.367224      -0.093258       1.722851      -0.057223       1.489712           0.000002
           89              H      10.454712      21.863815      12.069286       0.178012       0.997971 0.73882954E+01  0.70052711E+02                                 1.570038                            1.525049      -1.073233       2.388570                    0.999103       3.068812       8.041956       0.547231       1.180469      -0.734243      -0.004695      -0.002014      -0.011567       0.012645       0.001186      -0.000840       0.000826      -0.002119       0.009400      -0.003347      -0.000024       0.003371              1.572533       1.478814      -0.105482      -0.172314       1.425437       0.257269       1.813346           0.000005
           90              H      10.729836       0.290579       0.132487       0.185185       0.887788 0.62289884E+01  0.57587174E+02                                 1.546619                            1.470494      -0.953838       2.455806                    0.998931       3.195334       8.752124       0.508929       1.301788      -0.704141       0.002322       0.011860       0.002176       0.012279       0.003338      -0.000031       0.001682      -0.005705      -0.002602      -0.004135      -0.001071       0.005206              1.579329       1.612899       0.366585       0.069605       1.924766       0.125266       1.200321           0.000000
           91              H      10.419564      21.532373       0.613076       0.182293       0.950388 0.69073083E+01  0.64568393E+02                                 1.539251                            1.489805      -0.864331       2.489057                    0.999878       3.006414       7.889998       0.543768       1.204984      -0.728566      -0.001254      -0.006070       0.006756       0.009169       0.000292      -0.000706      -0.003274      -0.003584       0.005078      -0.002787      -0.001899       0.004686              1.550523       1.416840      -0.136507       0.085916       1.696198      -0.370334       1.538531           0.000004
           92              H       4.894056       4.038597       1.850918       0.113724       1.099770 0.83352381E+01  0.84235619E+02                                 1.879427                            1.772421      -1.472024       2.172162                    0.992160       4.075594      12.306461       0.428826       1.413340      -0.678716      -0.000673       0.018557      -0.030718       0.035894       0.000156       0.003488       0.004107       0.005086       0.016183      -0.006806      -0.001351       0.008158              1.945488       1.476132      -0.070754       0.090842       1.873317      -0.544083       2.487016          -0.000002
           93              H       4.112316       2.910332       2.609470       0.113552       1.162186 0.94762240E+01  0.97363299E+02                                 1.860657                            1.827801      -1.051643       2.382255                    0.996136       3.664405      10.604679       0.450913       1.322068      -0.700945      -0.031135      -0.024236      -0.005938       0.039901       0.006166       0.002247      -0.001158       0.012592      -0.008050      -0.008163      -0.002201       0.010364              1.854323       2.063003       0.378717       0.098082       1.849377       0.067056       1.650589           0.000001
           94              H      10.894668       7.368907       5.838511       0.121227       0.957134 0.71739508E+01  0.69954661E+02                                 1.730355                            1.660752      -1.357843       2.241780                    0.992939       3.867386      11.537628       0.435678       1.441725      -0.674154       0.000993      -0.024684       0.035213       0.043015      -0.001986       0.002440      -0.003713      -0.010718       0.025193      -0.010093      -0.000329       0.010422              1.773322       1.518877       0.052190      -0.123167       1.593980      -0.375267       2.207108          -0.000002
           95              H      10.134744       8.474470       5.024107       0.112304       1.077064 0.86083147E+01  0.86808358E+02                                 1.797112                            1.763119      -1.197229       2.315687                    0.993855       3.728307      10.876820       0.448525       1.354179      -0.693051      -0.029757       0.024778       0.003030       0.038840      -0.009051       0.000310       0.001064       0.004745      -0.011412      -0.007727      -0.003543       0.011270              1.799873       2.094703      -0.335799      -0.167435       1.738126       0.045141       1.566790          -0.000000
           96              H       6.882948       1.209990       3.836921       0.115605       1.029603 0.80042517E+01  0.79807841E+02                                 1.784142                            1.729508      -1.315952       2.259523                    0.992680       3.846820      11.412202       0.438354       1.401380      -0.682440       0.031231      -0.023483      -0.003362       0.039219      -0.005417      -0.002606       0.004993       0.000985      -0.011797      -0.006953      -0.002577       0.009530              1.811963       1.840602      -0.420734       0.034016       2.066547      -0.019880       1.528739           0.000002
           97              H       5.313408       1.198639       3.813541       0.119914       1.013974 0.78465242E+01  0.77858127E+02                                 1.768751                            1.714813      -1.317442       2.263439                    0.992732       3.802495      11.258793       0.439230       1.405359      -0.681858      -0.031223      -0.024133      -0.004022       0.039666       0.006116       0.001418       0.005142       0.000083      -0.013944      -0.007747      -0.002213       0.009960              1.796778       1.803979       0.409692      -0.020290       2.067353       0.000789       1.519004           0.000001
           98              H       7.319268       4.063568       1.880793       0.124111       0.963704 0.72060924E+01  0.70267640E+02                                 1.732269                            1.659938      -1.336570       2.254180                    0.993118       3.824858      11.368906       0.438062       1.433888      -0.675832      -0.002663       0.024029      -0.034680       0.042275      -0.001730       0.002006      -0.003891      -0.008217       0.025418      -0.008788      -0.001518       0.010307              1.777393       1.506793       0.043400      -0.115123       1.616002      -0.387715       2.209384          -0.000002
           99              H       8.102220       2.948925       2.661426       0.114920       1.092672 0.86945112E+01  0.87803426E+02                                 1.810887                            1.769547      -1.180570       2.327324                    0.994137       3.682300      10.713269       0.449086       1.350549      -0.694250       0.029618      -0.024891      -0.003700       0.038865      -0.006938       0.001339      -0.000279       0.006628      -0.015100      -0.005633      -0.004679       0.010312              1.816155       2.115689      -0.327515      -0.175885       1.720721       0.045523       1.612056           0.000000
          100              H       6.062424       5.734399       4.669510       0.117262       1.166780 0.92058161E+01  0.94709130E+02                                 1.915255                            1.836053      -1.308609       2.257313                    0.993590       3.891157      11.587387       0.433548       1.373218      -0.688414       0.000406       0.023345       0.031993       0.039607       0.002384      -0.000229       0.002257      -0.014769      -0.018981      -0.006754      -0.004445       0.011199              1.943962       1.560125       0.038715       0.083682       1.926350       0.529664       2.345410           0.000002
          101              H       6.081816       5.754830       3.099152       0.112477       1.283318 0.10406454E+02  0.11031310E+03                                 2.031773                            1.945023      -1.479144       2.173246                    0.992225       4.039980      12.182969       0.423842       1.363258      -0.690169      -0.000064       0.023343      -0.029350       0.037501      -0.002461      -0.000319       0.000772      -0.017278      -0.019948      -0.006725      -0.005617       0.012342              2.060702       1.645286      -0.041503       0.094050       2.063714      -0.566880       2.473106           0.000002
          102              H       1.203516       7.341665       5.882673       0.116283       1.080297 0.82264190E+01  0.82900536E+02                                 1.859560                            1.763228      -1.492543       2.165149                    0.992380       4.060530      12.261627       0.428866       1.417221      -0.677946       0.000602      -0.018685       0.031745       0.036841       0.001303       0.003007       0.004799       0.002807       0.016907      -0.006173      -0.002479       0.008653              1.917140       1.469237      -0.064937       0.083340       1.842088      -0.514614       2.440093          -0.000001
          103              H       2.013132       8.435877       5.099442       0.113575       1.020873 0.80184793E+01  0.79193004E+02                                 1.718174                            1.689963      -0.957390       2.430494                    0.996804       3.562860      10.183121       0.464320       1.335653      -0.697594       0.031139       0.023722       0.006418       0.039668       0.008185       0.003485       0.001807       0.008522      -0.006201      -0.008208      -0.003193       0.011401              1.714184       1.929989       0.367224       0.093258       1.722851       0.057223       1.489712           0.000002
          104              H       7.725288      12.188435       5.574836       0.178012       0.997971 0.73882974E+01  0.70052738E+02                                 1.570039                            1.525049      -1.073233       2.388570                    0.999103       3.068812       8.041958       0.547231       1.180469      -0.734243       0.004695       0.002014      -0.011567       0.012645       0.001186       0.000840      -0.000826      -0.002119       0.009400      -0.003347      -0.000024       0.003371              1.572533       1.478815      -0.105482       0.172314       1.425438      -0.257269       1.813347           0.000005
          105              H       7.450164      11.060171       6.626937       0.185185       0.887788 0.62289884E+01  0.57587174E+02                                 1.546619                            1.470494      -0.953838       2.455806                    0.998931       3.195334       8.752124       0.508929       1.301788      -0.704141      -0.002322      -0.011860       0.002176       0.012279       0.003338       0.000031      -0.001682      -0.005705      -0.002602      -0.004135      -0.001071       0.005206              1.579329       1.612899       0.366585      -0.069605       1.924766      -0.125266       1.200321           0.000000
          106              H       7.760436      12.519877       7.107526       0.182293       0.950388 0.69073083E+01  0.64568393E+02                                 1.539251                            1.489805      -0.864331       2.489057                    0.999878       3.006414       7.889998       0.543768       1.204984      -0.728566       0.001254       0.006070       0.006756       0.009169       0.000292       0.000706       0.003274      -0.003584       0.005078      -0.002787      -0.001899       0.004686              1.550523       1.416840      -0.136507      -0.085916       1.696198       0.370334       1.538531           0.000004
          107              H       1.165944      15.389347      11.137982       0.113724       1.099770 0.83352420E+01  0.84235668E+02                                 1.879427                            1.772421      -1.472024       2.172162                    0.992160       4.075594      12.306461       0.428826       1.413340      -0.678716       0.000673       0.018557       0.030718       0.035894      -0.000156       0.003488      -0.004107       0.005086       0.016183      -0.006806      -0.001351       0.008158              1.945488       1.476132       0.070754       0.090842       1.873318       0.544083       2.487016          -0.000002
          108              H       1.947684      14.261082      10.379430       0.113552       1.162185 0.94762145E+01  0.97363181E+02                                 1.860657                            1.827801      -1.051643       2.382255                    0.996136       3.664404      10.604677       0.450912       1.322069      -0.700944       0.031135      -0.024236       0.005938       0.039901      -0.006166       0.002247       0.001158       0.012592      -0.008050      -0.008163      -0.002201       0.010364              1.854323       2.063003      -0.378717       0.098082       1.849376      -0.067056       1.650588           0.000001
          109              H       7.285332      18.719657       7.150389       0.121227       0.957133 0.71739462E+01  0.69954606E+02                                 1.730355                            1.660752      -1.357843       2.241780                    0.992939       3.867385      11.537625       0.435678       1.441725      -0.674154      -0.000993      -0.024684      -0.035213       0.043015       0.001986       0.002440       0.003714      -0.010718       0.025193      -0.010093      -0.000329       0.010422              1.773321       1.518877      -0.052190      -0.123167       1.593980       0.375267       2.207107          -0.000002
          110              H       8.045256      19.825220       7.964793       0.112304       1.077064 0.86083194E+01  0.86808415E+02                                 1.797112                            1.763119      -1.197230       2.315686                    0.993855       3.728308      10.876823       0.448525       1.354179      -0.693051       0.029757       0.024778      -0.003030       0.038840       0.009051       0.000310      -0.001064       0.004745      -0.011412      -0.007727      -0.003543       0.011270              1.799873       2.094703       0.335800      -0.167435       1.738126      -0.045141       1.566790          -0.000000
          111              H      11.297052      12.560740       9.151979       0.115604       1.029603 0.80042553E+01  0.79807884E+02                                 1.784142                            1.729509      -1.315952       2.259523                    0.992680       3.846821      11.412205       0.438354       1.401380      -0.682440      -0.031231      -0.023483       0.003362       0.039219       0.005417      -0.002606      -0.004993       0.000985      -0.011797      -0.006953      -0.002577       0.009530              1.811964       1.840603       0.420735       0.034016       2.066548       0.019880       1.528740           0.000002
          112              H       0.746592      12.549389       9.175359       0.119913       1.013975 0.78465260E+01  0.77858153E+02                                 1.768752                            1.714813      -1.317442       2.263439                    0.992732       3.802496      11.258798       0.439230       1.405360      -0.681858       0.031223      -0.024133       0.004022       0.039666      -0.006116       0.001418      -0.005142       0.000083      -0.013944      -0.007747      -0.002213       0.009960              1.796779       1.803979      -0.409692      -0.020290       2.067354      -0.000789       1.519004           0.000001
          113              H      10.860732      15.414319      11.108107       0.124112       0.963704 0.72060966E+01  0.70267688E+02                                 1.732269                            1.659938      -1.336570       2.254180                    0.993118       3.824858      11.368905       0.438062       1.433887      -0.675832       0.002663       0.024029       0.034680       0.042275       0.001730       0.002006       0.003891      -0.008217       0.025418      -0.008788      -0.001518       0.010307              1.777393       1.506793      -0.043400      -0.115123       1.616003       0.387715       2.209383          -0.000002
          114              H      10.077780      14.299675      10.327474       0.114920       1.092672 0.86945113E+01  0.87803433E+02                                 1.810887                            1.769547      -1.180570       2.327324                    0.994137       3.682300      10.713271       0.449086       1.350549      -0.694250      -0.029618      -0.024891       0.003700       0.038865       0.006938       0.001339       0.000279       0.006628      -0.015100      -0.005633      -0.004679       0.010312              1.816156       2.115690       0.327515      -0.175885       1.720721      -0.045523       1.612056           0.000000
          115              H      -0.002424      17.085149       8.319390       0.117262       1.166780 0.92058147E+01  0.94709117E+02                                 1.915255                            1.836053      -1.308609       2.257313                    0.993590       3.891157      11.587389       0.433548       1.373218      -0.688414      -0.000406       0.023345      -0.031993       0.039607      -0.002384      -0.000229      -0.002257      -0.014769      -0.018981      -0.006754      -0.004445       0.011199              1.943962       1.560125      -0.038715       0.083682       1.926350      -0.529664       2.345410           0.000002
          116              H      -0.021816      17.105580       9.889748       0.112477       1.283318 0.10406454E+02  0.11031309E+03                                 2.031773                            1.945023      -1.479144       2.173246                    0.992225       4.039980      12.182970       0.423842       1.363258      -0.690169       0.000064       0.023343       0.029350       0.037501       0.002461      -0.000319      -0.000772      -0.017278      -0.019948      -0.006725      -0.005617       0.012342              2.060702       1.645286       0.041503       0.094050       2.063714       0.566880       2.473106           0.000002
          117              H       4.856484      18.692415       7.106227       0.116283       1.080297 0.82264140E+01  0.82900475E+02                                 1.859560                            1.763228      -1.492543       2.165149                    0.992380       4.060529      12.261624       0.428866       1.417221      -0.677946      -0.000602      -0.018685      -0.031745       0.036841      -0.001303       0.003007      -0.004799       0.002807       0.016907      -0.006173      -0.002479       0.008653              1.917139       1.469237       0.064937       0.083340       1.842088       0.514614       2.440092          -0.000001
          118              H       4.046868      19.786627       7.889458       0.113575       1.020873 0.80184793E+01  0.79193003E+02                                 1.718174                            1.689963      -0.957390       2.430494                    0.996804       3.562860      10.183121       0.464320       1.335653      -0.697594      -0.031139       0.023722      -0.006418       0.039668      -0.008185       0.003485      -0.001807       0.008522      -0.006201      -0.008208      -0.003193       0.011401              1.714184       1.929989      -0.367224       0.093258       1.722851      -0.057223       1.489712           0.000002
          119              H      10.454712       0.837685       7.414064       0.178011       0.997972 0.73883039E+01  0.70052814E+02                                 1.570040                            1.525050      -1.073234       2.388569                    0.999103       3.068813       8.041961       0.547231       1.180470      -0.734243      -0.004695       0.002014       0.011567       0.012645      -0.001186       0.000840       0.000826      -0.002119       0.009400      -0.003347      -0.000024       0.003371              1.572534       1.478816       0.105482       0.172314       1.425438       0.257269       1.813348           0.000005
          120              H      10.729836      22.410921       6.361963       0.185185       0.887788 0.62289896E+01  0.57587188E+02                                 1.546619                            1.470494      -0.953838       2.455806                    0.998931       3.195334       8.752124       0.508929       1.301788      -0.704141       0.002322      -0.011860      -0.002176       0.012280      -0.003338       0.000031       0.001682      -0.005705      -0.002602      -0.004135      -0.001071       0.005206              1.579329       1.612899      -0.366585      -0.069605       1.924766       0.125266       1.200321           0.000000
          121              H      10.419564       1.169127       5.881374       0.182293       0.950388 0.69073110E+01  0.64568426E+02                                 1.539251                            1.489805      -0.864332       2.489057                    0.999878       3.006414       7.889999       0.543768       1.204984      -0.728566      -0.001254       0.006070      -0.006756       0.009169      -0.000292       0.000706      -0.003274      -0.003584       0.005078      -0.002787      -0.001899       0.004686              1.550523       1.416841       0.136507      -0.085916       1.696199      -0.370334       1.538531           0.000004
          122              H       4.894056      18.662903       4.643532       0.113724       1.099770 0.83352420E+01  0.84235668E+02                                 1.879427                            1.772421      -1.472024       2.172162                    0.992160       4.075594      12.306461       0.428826       1.413340      -0.678716      -0.000673      -0.018557       0.030718       0.035894      -0.000156      -0.003488       0.004107       0.005086       0.016183      -0.006806      -0.001351       0.008158              1.945488       1.476132       0.070754      -0.090842       1.873318      -0.544083       2.487016          -0.000002
          123              H       4.112316      19.791168       3.884980       0.113552       1.162185 0.94762145E+01  0.97363181E+02                                 1.860657                            1.827801      -1.051643       2.382255                    0.996136       3.664404      10.604677       0.450912       1.322069      -0.700944      -0.031135       0.024236       0.005938       0.039901      -0.006166      -0.002247      -0.001158       0.012592      -0.008050      -0.008163      -0.002201       0.010364              1.854323       2.063004      -0.378717      -0.098082       1.849376       0.067056       1.650588           0.000001
          124              H      10.894668      15.332593       0.655939       0.121227       0.957133 0.71739446E+01  0.69954592E+02                                 1.730355                            1.660752      -1.357843       2.241780                    0.992939       3.867385      11.537628       0.435677       1.441726      -0.674154       0.000993       0.024684      -0.035213       0.043015       0.001986      -0.002440      -0.003714      -0.010718       0.025193      -0.010093      -0.000329       0.010422              1.773322       1.518877      -0.052190       0.123167       1.593980      -0.375267       2.207108          -0.000002
          125              H      10.134744      14.227030       1.470343       0.112304       1.077064 0.86083185E+01  0.86808403E+02                                 1.797112                            1.763119      -1.197229       2.315686                    0.993855       3.728308      10.876822       0.448525       1.354179      -0.693051      -0.029757      -0.024778      -0.003030       0.038840       0.009051      -0.000310       0.001064       0.004745      -0.011412      -0.007727      -0.003543       0.011270              1.799873       2.094703       0.335799       0.167435       1.738126       0.045141       1.566790          -0.000000
          126              H       6.882948      21.491510       2.657529       0.115604       1.029603 0.80042545E+01  0.79807876E+02                                 1.784143                            1.729509      -1.315952       2.259523                    0.992680       3.846821      11.412206       0.438354       1.401380      -0.682440       0.031231       0.023483       0.003362       0.039219       0.005417       0.002606       0.004993       0.000985      -0.011797      -0.006953      -0.002577       0.009530              1.811964       1.840603       0.420735      -0.034016       2.066548      -0.019880       1.528740           0.000002
          127              H       5.313408      21.502861       2.680909       0.119913       1.013975 0.78465269E+01  0.77858161E+02                                 1.768751                            1.714813      -1.317442       2.263439                    0.992732       3.802496      11.258797       0.439230       1.405360      -0.681858      -0.031223       0.024133       0.004022       0.039666      -0.006116      -0.001418       0.005142       0.000083      -0.013944      -0.007747      -0.002213       0.009960              1.796779       1.803979      -0.409692       0.020290       2.067354       0.000789       1.519004           0.000001
          128              H       7.319268      18.637932       4.613657       0.124111       0.963704 0.72060911E+01  0.70267625E+02                                 1.732268                            1.659938      -1.336570       2.254180                    0.993118       3.824858      11.368906       0.438062       1.433888      -0.675832      -0.002663      -0.024029       0.034680       0.042275       0.001730      -0.002006      -0.003891      -0.008217       0.025418      -0.008788      -0.001518       0.010307              1.777393       1.506793      -0.043400       0.115123       1.616002      -0.387715       2.209383          -0.000002
          129              H       8.102220      19.752575       3.833024       0.114920       1.092672 0.86945115E+01  0.87803435E+02                                 1.810887                            1.769547      -1.180570       2.327324                    0.994137       3.682300      10.713271       0.449086       1.350549      -0.694250       0.029618       0.024891       0.003700       0.038865       0.006938      -0.001339      -0.000279       0.006628      -0.015100      -0.005633      -0.004679       0.010312              1.816156       2.115690       0.327516       0.175885       1.720721       0.045523       1.612056           0.000000
          130              H       6.062424      16.967101       1.824940       0.117262       1.166780 0.92058161E+01  0.94709130E+02                                 1.915255                            1.836053      -1.308609       2.257313                    0.993590       3.891157      11.587387       0.433548       1.373218      -0.688414       0.000406      -0.023345      -0.031993       0.039607      -0.002384       0.000229       0.002257      -0.014769      -0.018981      -0.006754      -0.004445       0.011199              1.943962       1.560125      -0.038715      -0.083682       1.926350       0.529664       2.345410           0.000002
          131              H       6.081816      16.946670       3.395298       0.112477       1.283318 0.10406453E+02  0.11031308E+03                                 2.031773                            1.945024      -1.479144       2.173246                    0.992225       4.039980      12.182972       0.423842       1.363259      -0.690168      -0.000064      -0.023343       0.029350       0.037501       0.002461       0.000319       0.000772      -0.017278      -0.019948      -0.006725      -0.005617       0.012342              2.060702       1.645286       0.041503      -0.094050       2.063714      -0.566880       2.473106           0.000002
          132              H       1.203516      15.359835       0.611777       0.116283       1.080297 0.82264186E+01  0.82900529E+02                                 1.859560                            1.763228      -1.492543       2.165149                    0.992380       4.060530      12.261626       0.428867       1.417221      -0.677946       0.000602       0.018685      -0.031745       0.036841      -0.001303      -0.003007       0.004799       0.002807       0.016907      -0.006173      -0.002479       0.008653              1.917139       1.469237       0.064937      -0.083340       1.842088      -0.514614       2.440093          -0.000001
          133              H       2.013132      14.265623       1.395008       0.113575       1.020873 0.80184788E+01  0.79192999E+02                                 1.718174                            1.689963      -0.957390       2.430494                    0.996804       3.562860      10.183122       0.464320       1.335654      -0.697594       0.031139      -0.023722      -0.006418       0.039668      -0.008185      -0.003485       0.001807       0.008522      -0.006201      -0.008208      -0.003193       0.011401              1.714184       1.929990      -0.367225      -0.093258       1.722851       0.057223       1.489712           0.000002
          134              H       7.725288      10.513065       0.919614       0.178011       0.997972 0.73883074E+01  0.70052853E+02                                 1.570040                            1.525050      -1.073234       2.388569                    0.999103       3.068814       8.041963       0.547231       1.180469      -0.734243       0.004695      -0.002014       0.011567       0.012645      -0.001186      -0.000840      -0.000826      -0.002119       0.009400      -0.003347      -0.000024       0.003371              1.572534       1.478816       0.105482      -0.172314       1.425438      -0.257269       1.813348           0.000005
          135              H       7.450164      11.641329      12.856413       0.185185       0.887789 0.62289935E+01  0.57587229E+02                                 1.546619                            1.470494      -0.953838       2.455806                    0.998931       3.195335       8.752125       0.508930       1.301787      -0.704141      -0.002322       0.011860      -0.002176       0.012279      -0.003338      -0.000031      -0.001682      -0.005705      -0.002602      -0.004135      -0.001071       0.005206              1.579329       1.612899      -0.366585       0.069605       1.924766      -0.125266       1.200321           0.000000
          136              H       7.760436      10.181623      12.375824       0.182292       0.950388 0.69073113E+01  0.64568431E+02                                 1.539252                            1.489806      -0.864332       2.489057                    0.999878       3.006414       7.890000       0.543768       1.204985      -0.728566       0.001254      -0.006070      -0.006756       0.009169      -0.000292      -0.000706       0.003274      -0.003584       0.005078      -0.002787      -0.001899       0.004686              1.550524       1.416841       0.136507       0.085916       1.696199       0.370334       1.538532           0.000004
          137              H       5.532780      14.231570       5.880075       0.169599       1.042137 0.76343969E+01  0.73659618E+02                                 1.666010                            1.585580      -1.200875       2.320556                    0.998251       3.317064       9.037572       0.514065       1.234904      -0.719331       0.010772       0.006818      -0.002925       0.013080      -0.002007      -0.000979       0.000999       0.006401       0.013282      -0.006038       0.001125       0.004913              1.694768       2.256190      -0.242951      -0.106867       1.520028       0.013620       1.308086           0.000005
          138              H       4.069896      14.059039       5.343633       0.173900       1.015320 0.75579720E+01  0.73540195E+02                                 1.717503                            1.642418      -1.054788       2.398015                    0.998267       3.367661       9.549876       0.470320       1.338423      -0.697319      -0.006959      -0.000153      -0.009773       0.011999      -0.002216       0.000707       0.001345       0.006156       0.013749      -0.006290       0.001481       0.004809              1.747177       1.796360       0.282747       0.412133       1.666161       0.254502       1.779010           0.000001
          139              H       4.330476      14.170276       6.885416       0.175047       1.008509 0.76654835E+01  0.74441981E+02                                 1.680036                            1.632560      -0.889929       2.476605                    0.999369       3.250954       9.046961       0.483724       1.303856      -0.705744      -0.002736      -0.000180       0.008917       0.009329       0.001327      -0.000030      -0.002711       0.002005       0.009927      -0.004140      -0.000270       0.004410              1.686691       1.530671       0.114664      -0.275166       1.566996      -0.234198       1.962408           0.000001
          140              H       0.527220      19.820680      12.374525       0.169599       1.042137 0.76343973E+01  0.73659618E+02                                 1.666010                            1.585580      -1.200875       2.320556                    0.998251       3.317064       9.037570       0.514066       1.234903      -0.719331      -0.010772      -0.006818      -0.002925       0.013080      -0.002007       0.000979      -0.000999       0.006401       0.013282      -0.006038       0.001125       0.004913              1.694768       2.256189      -0.242951       0.106867       1.520028      -0.013620       1.308086           0.000005
          141              H       1.990104      19.993211      11.838083       0.173900       1.015320 0.75579729E+01  0.73540209E+02                                 1.717504                            1.642419      -1.054788       2.398015                    0.998267       3.367661       9.549877       0.470319       1.338424      -0.697319       0.006959       0.000153      -0.009773       0.011999      -0.002216      -0.000707      -0.001345       0.006156       0.013749      -0.006290       0.001481       0.004809              1.747177       1.796360       0.282747      -0.412133       1.666161      -0.254502       1.779011           0.000001
          142              H       1.729524      19.881974       0.390966       0.175047       1.008509 0.76654833E+01  0.74441981E+02                                 1.680036                            1.632560      -0.889929       2.476605                    0.999369       3.250954       9.046962       0.483724       1.303857      -0.705744       0.002736       0.000180       0.008917       0.009329       0.001327       0.000030       0.002711       0.002005       0.009927      -0.004140      -0.000270       0.004410              1.686692       1.530671       0.114664       0.275166       1.566996       0.234198       1.962408           0.000001
          143              H       5.532780       8.469930       0.614375       0.169599       1.042137 0.76343931E+01  0.73659569E+02                                 1.666009                            1.585580      -1.200875       2.320556                    0.998251       3.317063       9.037567       0.514066       1.234903      -0.719331       0.010772      -0.006818       0.002925       0.013080       0.002007       0.000979       0.000999       0.006401       0.013282      -0.006038       0.001125       0.004913              1.694767       2.256189       0.242951       0.106867       1.520027       0.013620       1.308086           0.000005
          144              H       4.069896       8.642461       1.150817       0.173900       1.015320 0.75579683E+01  0.73540156E+02                                 1.717503                            1.642418      -1.054788       2.398015                    0.998267       3.367660       9.549875       0.470319       1.338424      -0.697319      -0.006959       0.000153       0.009773       0.011999       0.002216      -0.000707       0.001345       0.006156       0.013749      -0.006290       0.001481       0.004809              1.747177       1.796360      -0.282747      -0.412133       1.666161       0.254502       1.779011           0.000001
          145              H       4.330476       8.531224      12.597934       0.175047       1.008509 0.76654847E+01  0.74441997E+02                                 1.680036                            1.632560      -0.889929       2.476605                    0.999369       3.250954       9.046962       0.483724       1.303857      -0.705744      -0.002736       0.000180      -0.008917       0.009329      -0.001327       0.000030      -0.002711       0.002005       0.009927      -0.004140      -0.000270       0.004410              1.686692       1.530671      -0.114664       0.275166       1.566996      -0.234198       1.962408           0.000001
          146              H       0.527220       2.880820       7.108825       0.169599       1.042137 0.76343942E+01  0.73659583E+02                                 1.666010                            1.585580      -1.200875       2.320556                    0.998251       3.317063       9.037568       0.514065       1.234903      -0.719331      -0.010772       0.006818       0.002925       0.013080       0.002007      -0.000979      -0.000999       0.006401       0.013282      -0.006038       0.001125       0.004913              1.694768       2.256189       0.242951      -0.106867       1.520028      -0.013620       1.308086           0.000005
          147              H       1.990104       2.708289       7.645267       0.173900       1.015320 0.75579683E+01  0.73540156E+02                                 1.717503                            1.642418      -1.054788       2.398015                    0.998267       3.367660       9.549875       0.470319       1.338424      -0.697319       0.006959      -0.000153       0.009773       0.011999       0.002216       0.000707      -0.001345       0.006156       0.013749      -0.006290       0.001481       0.004809              1.747177       1.796360      -0.282747       0.412133       1.666161      -0.254502       1.779011           0.000001
          148              H       1.729524       2.819526       6.103484       0.175047       1.008509 0.76654835E+01  0.74441981E+02                                 1.680036                            1.632560      -0.889929       2.476605                    0.999369       3.250954       9.046961       0.483724       1.303856      -0.705744       0.002736      -0.000180      -0.008917       0.009329      -0.001327      -0.000030       0.002711       0.002005       0.009927      -0.004140      -0.000270       0.004410              1.686691       1.530671      -0.114664      -0.275166       1.566996       0.234198       1.962408           0.000001
          149              H       6.587220       8.469930       7.108825       0.169599       1.042137 0.76343929E+01  0.73659568E+02                                 1.666010                            1.585580      -1.200875       2.320556                    0.998251       3.317063       9.037568       0.514065       1.234903      -0.719331      -0.010772      -0.006818       0.002925       0.013080      -0.002007      -0.000979       0.000999       0.006401       0.013282      -0.006038       0.001125       0.004913              1.694767       2.256189      -0.242951      -0.106867       1.520027       0.013620       1.308086           0.000005
          150              H       8.050104       8.642461       7.645267       0.173900       1.015320 0.75579687E+01  0.73540159E+02                                 1.717503                            1.642418      -1.054788       2.398015                    0.998267       3.367660       9.549874       0.470319       1.338424      -0.697319       0.006959       0.000153       0.009773       0.011999      -0.002216       0.000707       0.001345       0.006156       0.013749      -0.006290       0.001481       0.004809              1.747177       1.796360       0.282747       0.412133       1.666161       0.254502       1.779010           0.000001
          151              H       7.789524       8.531224       6.103484       0.175047       1.008509 0.76654792E+01  0.74441932E+02                                 1.680036                            1.632559      -0.889929       2.476605                    0.999369       3.250953       9.046959       0.483724       1.303857      -0.705744       0.002736       0.000180      -0.008917       0.009329       0.001327      -0.000030      -0.002711       0.002005       0.009927      -0.004140      -0.000270       0.004410              1.686691       1.530671       0.114664      -0.275166       1.566996      -0.234198       1.962408           0.000001
          152              H      11.592780       2.880820       0.614375       0.169599       1.042137 0.76343929E+01  0.73659568E+02                                 1.666010                            1.585580      -1.200875       2.320556                    0.998251       3.317063       9.037568       0.514065       1.234903      -0.719331       0.010772       0.006818       0.002925       0.013080      -0.002007       0.000979      -0.000999       0.006401       0.013282      -0.006038       0.001125       0.004913              1.694767       2.256189      -0.242951       0.106867       1.520027      -0.013620       1.308086           0.000005
          153              H      10.129896       2.708289       1.150817       0.173900       1.015320 0.75579687E+01  0.73540159E+02                                 1.717503                            1.642418      -1.054788       2.398015                    0.998267       3.367660       9.549874       0.470319       1.338424      -0.697319      -0.006959      -0.000153       0.009773       0.011999      -0.002216      -0.000707      -0.001345       0.006156       0.013749      -0.006290       0.001481       0.004809              1.747177       1.796360       0.282747      -0.412133       1.666161      -0.254502       1.779010           0.000001
          154              H      10.390476       2.819526      12.597934       0.175047       1.008509 0.76654792E+01  0.74441932E+02                                 1.680036                            1.632559      -0.889929       2.476605                    0.999369       3.250953       9.046959       0.483724       1.303857      -0.705744      -0.002736      -0.000180      -0.008917       0.009329       0.001327       0.000030       0.002711       0.002005       0.009927      -0.004140      -0.000270       0.004410              1.686691       1.530671       0.114664       0.275166       1.566996       0.234198       1.962408           0.000001
          155              H       6.587220      14.231570      12.374525       0.169599       1.042137 0.76343919E+01  0.73659554E+02                                 1.666009                            1.585580      -1.200875       2.320556                    0.998251       3.317063       9.037567       0.514066       1.234903      -0.719331      -0.010772       0.006818      -0.002925       0.013080       0.002007       0.000979       0.000999       0.006401       0.013282      -0.006038       0.001125       0.004913              1.694767       2.256188       0.242951       0.106867       1.520027       0.013620       1.308085           0.000005
          156              H       8.050104      14.059039      11.838083       0.173900       1.015320 0.75579687E+01  0.73540159E+02                                 1.717503                            1.642418      -1.054788       2.398015                    0.998267       3.367660       9.549874       0.470319       1.338424      -0.697319       0.006959      -0.000153      -0.009773       0.011999       0.002216      -0.000707       0.001345       0.006156       0.013749      -0.006290       0.001481       0.004809              1.747177       1.796360      -0.282747      -0.412133       1.666161       0.254502       1.779010           0.000001
          157              H       7.789524      14.170276       0.390966       0.175047       1.008509 0.76654834E+01  0.74441980E+02                                 1.680036                            1.632560      -0.889929       2.476605                    0.999369       3.250954       9.046961       0.483724       1.303856      -0.705744       0.002736      -0.000180       0.008917       0.009329      -0.001327       0.000030      -0.002711       0.002005       0.009927      -0.004140      -0.000270       0.004410              1.686691       1.530671      -0.114664       0.275166       1.566996      -0.234198       1.962408           0.000001
          158              H      11.592780      19.820680       5.880075       0.169599       1.042137 0.76343929E+01  0.73659569E+02                                 1.666010                            1.585580      -1.200875       2.320556                    0.998251       3.317063       9.037568       0.514065       1.234903      -0.719331       0.010772      -0.006818      -0.002925       0.013080       0.002007      -0.000979      -0.000999       0.006401       0.013282      -0.006038       0.001125       0.004913              1.694767       2.256189       0.242951      -0.106867       1.520027      -0.013620       1.308086           0.000005
          159              H      10.129896      19.993211       5.343633       0.173900       1.015320 0.75579683E+01  0.73540156E+02                                 1.717503                            1.642418      -1.054788       2.398015                    0.998267       3.367660       9.549875       0.470319       1.338424      -0.697319      -0.006959       0.000153      -0.009773       0.011999       0.002216       0.000707      -0.001345       0.006156       0.013749      -0.006290       0.001481       0.004809              1.747177       1.796360      -0.282747       0.412133       1.666161      -0.254502       1.779011           0.000001
          160              H      10.390476      19.881974       6.885416       0.175047       1.008509 0.76654836E+01  0.74441980E+02                                 1.680036                            1.632559      -0.889929       2.476605                    0.999369       3.250954       9.046960       0.483724       1.303856      -0.705744      -0.002736       0.000180       0.008917       0.009329      -0.001327      -0.000030       0.002711       0.002005       0.009927      -0.004140      -0.000270       0.004410              1.686691       1.530671      -0.114664      -0.275166       1.566996       0.234198       1.962408           0.000001
          161              C       4.900116      19.228171       3.853807      -0.066337      22.663895 0.37539517E+03  0.86373181E+04                                 7.253680                            6.616189      -0.474662       1.857853                    0.996667      28.872067      86.276416       0.608776       0.437279      -1.035477       0.065473       0.006391      -0.063841       0.091669      -0.008740      -0.024241       0.015178       0.015160       0.032837      -0.021438      -0.015681       0.037120              7.677435       6.972286       0.823824      -0.714141       7.151946       0.360933       8.908073          -0.000000
          162              C       4.863756      19.259953       1.461251      -0.067679      23.134397 0.38644238E+03  0.89516627E+04                                 7.349430                            6.719905      -0.461929       1.859109                    0.996793      29.020709      86.869442       0.603413       0.438200      -1.035458       0.066979      -0.002149       0.064024       0.092681      -0.011597       0.014807      -0.006140       0.001175       0.017044      -0.016851      -0.005823       0.022674              7.784153       7.734677       0.846334       1.137131       6.998032      -0.658452       8.619751          -0.000001
          163              C       0.033936      13.126007       2.660127      -0.066243      23.686259 0.38200869E+03  0.88191842E+04                                 7.460910                            6.671051      -0.452795       1.864963                    0.996861      28.821703      85.991947       0.607301       0.436864      -1.036752      -0.001742       0.086056       0.001614       0.086089      -0.001566       0.000111      -0.013953      -0.027590      -0.021090      -0.013470      -0.010248       0.023718              8.087448       5.597291      -0.054335       0.064719      10.176810       0.205976       8.488244           0.000002
          164              C       1.242300      14.849051       3.825231      -0.066934      23.183606 0.38272343E+03  0.88356258E+04                                 7.345179                            6.676485      -0.419590       1.875531                    0.996756      28.780066      85.734591       0.607452       0.436759      -1.037306      -0.068139      -0.006129      -0.060964       0.091635      -0.011088       0.015749      -0.008795       0.001344       0.024252      -0.016757      -0.008568       0.025325              7.800160       7.639427       0.813523       1.152346       6.931365      -0.609469       8.829689          -0.000001
          165              C       6.074544      17.525558       2.617263      -0.063550      21.873662 0.36952182E+03  0.84716927E+04                                 7.058785                            6.539930      -0.463365       1.863772                    0.996465      28.769541      85.913941       0.615515       0.434048      -1.037036       0.000714       0.102481       0.000144       0.102484      -0.002283      -0.001369       0.003426      -0.046276      -0.061732      -0.020980      -0.012784       0.033763              7.316220       7.503382      -0.015089      -0.296192       7.634386       0.030763       6.810892           0.000003
          166              C       7.272000      19.237251       1.413192      -0.058880      22.707218 0.38214678E+03  0.88210667E+04                                 7.262810                            6.686686      -0.446607       1.868209                    0.996760      28.733604      85.656046       0.604773       0.438756      -1.035879      -0.062285       0.001360       0.064602       0.089748       0.010438      -0.025554      -0.015081       0.013918       0.022163      -0.021681      -0.016108       0.037788              7.640538       7.014022      -0.792035      -0.843046       7.254158      -0.362078       8.653433           0.000001
          167              C       3.369360       0.177072       0.015587       0.709421      19.067558 0.23091149E+03  0.46988657E+04                                 6.648900                            5.465863      -0.102247       2.032810                    0.999669      21.402899      59.884508       0.620377       0.485180      -1.010267       0.004063      -0.004540       0.007361       0.009555       0.015543      -0.011053      -0.042444      -0.076669      -0.127851      -0.058609      -0.019896       0.078505              7.141758       9.249076      -0.885921       0.199936       4.793137       1.291317       7.383061           0.000002
          168              C       1.897992       0.503973       0.050657      -0.629204      29.435430 0.47372932E+03  0.11335575E+05                                 7.974729                            6.953846       0.304577       2.043061                    0.998386      33.096960      94.799688       0.668716       0.382782      -1.091013       0.030461      -0.007998       0.001152       0.031515       0.006861       0.004073      -0.000692      -0.015296       0.037631      -0.017100       0.003933       0.013167              8.454456      11.626637      -0.785812      -0.112835       7.594603       0.050247       6.142128           0.000008
          169              C       1.159884      14.824079      10.348257      -0.066337      22.663896 0.37539519E+03  0.86373188E+04                                 7.253680                            6.616189      -0.474662       1.857853                    0.996667      28.872068      86.276418       0.608776       0.437279      -1.035477      -0.065473      -0.006391      -0.063841       0.091670      -0.008740       0.024241      -0.015178       0.015160       0.032837      -0.021438      -0.015681       0.037120              7.677435       6.972286       0.823824       0.714141       7.151946      -0.360933       8.908073          -0.000000
          170              C       1.196244      14.792297       7.955701      -0.067679      23.134394 0.38644233E+03  0.89516612E+04                                 7.349429                            6.719905      -0.461929       1.859109                    0.996793      29.020707      86.869437       0.603413       0.438200      -1.035458      -0.066979       0.002149       0.064024       0.092681      -0.011597      -0.014807       0.006140       0.001175       0.017044      -0.016851      -0.005823       0.022674              7.784153       7.734677       0.846334      -1.137131       6.998032       0.658452       8.619750          -0.000001
          171              C       6.026064      20.926243       9.154577      -0.066243      23.686259 0.38200871E+03  0.88191845E+04                                 7.460910                            6.671051      -0.452794       1.864963                    0.996861      28.821703      85.991946       0.607301       0.436864      -1.036752       0.001742      -0.086056       0.001614       0.086089      -0.001566      -0.000111       0.013953      -0.027590      -0.021090      -0.013470      -0.010248       0.023718              8.087449       5.597291      -0.054335      -0.064719      10.176810      -0.205976       8.488244           0.000002
          172              C       4.817700      19.203199      10.319681      -0.066934      23.183597 0.38272322E+03  0.88356198E+04                                 7.345177                            6.676483      -0.419590       1.875531                    0.996756      28.780065      85.734588       0.607452       0.436759      -1.037306       0.068139       0.006129      -0.060964       0.091635      -0.011088      -0.015749       0.008795       0.001344       0.024252      -0.016757      -0.008568       0.025325              7.800159       7.639425       0.813523      -1.152346       6.931362       0.609470       8.829689          -0.000001
          173              C      -0.014544      16.526692       9.111713      -0.063550      21.873664 0.36952185E+03  0.84716935E+04                                 7.058785                            6.539930      -0.463365       1.863772                    0.996465      28.769542      85.913941       0.615515       0.434048      -1.037036      -0.000714      -0.102481       0.000144       0.102484      -0.002284       0.001369      -0.003426      -0.046276      -0.061732      -0.020980      -0.012784       0.033763              7.316220       7.503382      -0.015089       0.296192       7.634385      -0.030763       6.810892           0.000003
          174              C      10.908000      14.814999       7.907642      -0.058880      22.707219 0.38214679E+03  0.88210670E+04                                 7.262810                            6.686686      -0.446608       1.868209                    0.996760      28.733605      85.656050       0.604773       0.438756      -1.035879       0.062285      -0.001360       0.064602       0.089748       0.010438       0.025554       0.015081       0.013918       0.022163      -0.021681      -0.016108       0.037788              7.640538       7.014022      -0.792035       0.843047       7.254158       0.362078       8.653434           0.000001
          175              C       2.690640      11.173678       6.510037       0.709421      19.067556 0.23091146E+03  0.46988650E+04                                 6.648899                            5.465863      -0.102247       2.032810                    0.999669      21.402897      59.884502       0.620377       0.485180      -1.010267      -0.004063       0.004540       0.007361       0.009555       0.015543       0.011053       0.042444      -0.076669      -0.127851      -0.058609      -0.019896       0.078505              7.141758       9.249076      -0.885921      -0.199936       4.793137      -1.291317       7.383061           0.000002
          176              C       4.162008      10.846777       6.545107      -0.629204      29.435428 0.47372928E+03  0.11335574E+05                                 7.974728                            6.953845       0.304577       2.043061                    0.998386      33.096959      94.799682       0.668716       0.382782      -1.091013      -0.030461       0.007998       0.001152       0.031515       0.006861      -0.004073       0.000692      -0.015296       0.037631      -0.017100       0.003933       0.013167              8.454455      11.626634      -0.785812       0.112835       7.594602      -0.050247       6.142128           0.000008
          177              C       4.900116       3.473330       2.640643      -0.066338      22.663899 0.37539520E+03  0.86373189E+04                                 7.253681                            6.616189      -0.474662       1.857853                    0.996667      28.872069      86.276424       0.608776       0.437279      -1.035477       0.065473      -0.006391       0.063841       0.091669       0.008740       0.024241       0.015178       0.015160       0.032837      -0.021438      -0.015681       0.037120              7.677436       6.972283      -0.823823       0.714140       7.151946       0.360935       8.908080          -0.000000
          178              C       4.863756       3.441547       5.033199      -0.067679      23.134401 0.38644245E+03  0.89516649E+04                                 7.349431                            6.719906      -0.461929       1.859109                    0.996793      29.020711      86.869450       0.603413       0.438200      -1.035458       0.066979       0.002149      -0.064024       0.092681       0.011597      -0.014807      -0.006140       0.001175       0.017044      -0.016851      -0.005823       0.022674              7.784154       7.734678      -0.846335      -1.137131       6.998033      -0.658453       8.619752          -0.000001
          179              C       0.033936       9.575493       3.834323      -0.066243      23.686251 0.38200854E+03  0.88191796E+04                                 7.460908                            6.671050      -0.452794       1.864963                    0.996861      28.821697      85.991923       0.607302       0.436864      -1.036752      -0.001742      -0.086056      -0.001614       0.086089       0.001566      -0.000111      -0.013953      -0.027590      -0.021090      -0.013470      -0.010248       0.023718              8.087446       5.597290       0.054335      -0.064719      10.176808       0.205975       8.488241           0.000002
          180              C       1.242300       7.852449       2.669219      -0.066934      23.183595 0.38272319E+03  0.88356192E+04                                 7.345177                            6.676483      -0.419590       1.875531                    0.996756      28.780064      85.734585       0.607452       0.436759      -1.037306      -0.068139       0.006129       0.060964       0.091635       0.011088      -0.015749      -0.008795       0.001344       0.024252      -0.016757      -0.008568       0.025325              7.800158       7.639424      -0.813522      -1.152346       6.931362      -0.609470       8.829689          -0.000001
          181              C       6.074544       5.175942       3.877187      -0.063550      21.873663 0.36952183E+03  0.84716928E+04                                 7.058785                            6.539930      -0.463365       1.863772                    0.996465      28.769541      85.913938       0.615515       0.434048      -1.037036       0.000714      -0.102481      -0.000144       0.102484       0.002284       0.001369       0.003426      -0.046276      -0.061732      -0.020980      -0.012784       0.033763              7.316220       7.503382       0.015089       0.296193       7.634386       0.030764       6.810892           0.000003
          182              C       7.272000       3.464249       5.081258      -0.058880      22.707220 0.38214682E+03  0.88210677E+04                                 7.262810                            6.686686      -0.446607       1.868209                    0.996760      28.733605      85.656048       0.604773       0.438756      -1.035879      -0.062285      -0.001360      -0.064602       0.089748      -0.010438       0.025554      -0.015081       0.013918       0.022163      -0.021681      -0.016108       0.037788              7.640538       7.014022       0.792035       0.843047       7.254158      -0.362078       8.653434           0.000001
          183              C       3.369360      22.524428       6.478863       0.709421      19.067556 0.23091146E+03  0.46988649E+04                                 6.648899                            5.465863      -0.102247       2.032810                    0.999669      21.402897      59.884500       0.620377       0.485180      -1.010267       0.004063       0.004540      -0.007361       0.009555      -0.015543       0.011053      -0.042444      -0.076669      -0.127851      -0.058609      -0.019896       0.078505              7.141757       9.249075       0.885921      -0.199936       4.793136       1.291317       7.383060           0.000002
          184              C       1.897992      22.197527       6.443793      -0.629204      29.435415 0.47372902E+03  0.11335566E+05                                 7.974726                            6.953843       0.304578       2.043061                    0.998386      33.096952      94.799656       0.668716       0.382782      -1.091013       0.030461       0.007998      -0.001152       0.031515      -0.006861      -0.004073      -0.000692      -0.015296       0.037631      -0.017100       0.003933       0.013167              8.454452      11.626630       0.785811       0.112835       7.594600       0.050248       6.142127           0.000008
          185              C       1.159884       7.877420       9.135093      -0.066337      22.663899 0.37539519E+03  0.86373187E+04                                 7.253681                            6.616189      -0.474662       1.857853                    0.996667      28.872069      86.276422       0.608776       0.437279      -1.035477      -0.065473       0.006391       0.063841       0.091669       0.008740      -0.024241      -0.015178       0.015160       0.032837      -0.021438      -0.015681       0.037120              7.677436       6.972282      -0.823823      -0.714140       7.151946      -0.360935       8.908079          -0.000000
          186              C       1.196244       7.909203      11.527649      -0.067679      23.134400 0.38644243E+03  0.89516641E+04                                 7.349430                            6.719905      -0.461929       1.859109                    0.996793      29.020710      86.869446       0.603413       0.438200      -1.035458      -0.066979      -0.002149      -0.064024       0.092681       0.011597       0.014807       0.006140       0.001175       0.017044      -0.016851      -0.005823       0.022674              7.784154       7.734678      -0.846335       1.137131       6.998032       0.658453       8.619752          -0.000002
          187              C       6.026064       1.775257      10.328773      -0.066243      23.686252 0.38200855E+03  0.88191798E+04                                 7.460908                            6.671049      -0.452795       1.864963                    0.996861      28.821697      85.991921       0.607302       0.436864      -1.036752       0.001742       0.086056      -0.001614       0.086089       0.001566       0.000111       0.013953      -0.027590      -0.021090      -0.013470      -0.010248       0.023718              8.087446       5.597290       0.054335       0.064719      10.176807      -0.205975       8.488241           0.000002
          188              C       4.817700       3.498301       9.163669      -0.066934      23.183596 0.38272321E+03  0.88356197E+04                                 7.345177                            6.676482      -0.419590       1.875531                    0.996756      28.780065      85.734587       0.607452       0.436759      -1.037306       0.068139      -0.006129       0.060964       0.091635       0.011088       0.015749       0.008795       0.001344       0.024252      -0.016757      -0.008568       0.025325              7.800158       7.639424      -0.813522       1.152346       6.931362       0.609470       8.829689          -0.000001
          189              C      -0.014544       6.174808      10.371637      -0.063550      21.873663 0.36952182E+03  0.84716927E+04                                 7.058785                            6.539930      -0.463365       1.863772                    0.996465      28.769541      85.913940       0.615515       0.434048      -1.037036      -0.000714       0.102481      -0.000144       0.102484       0.002284      -0.001369      -0.003426      -0.046276      -0.061732      -0.020980      -0.012784       0.033763              7.316220       7.503382       0.015089      -0.296193       7.634386      -0.030764       6.810892           0.000003
          190              C      10.908000       7.886501      11.575708      -0.058880      22.707217 0.38214676E+03  0.88210662E+04                                 7.262810                            6.686686      -0.446607       1.868209                    0.996760      28.733603      85.656043       0.604773       0.438756      -1.035879       0.062285       0.001360      -0.064602       0.089748      -0.010438      -0.025554       0.015081       0.013918       0.022163      -0.021681      -0.016108       0.037788              7.640538       7.014022       0.792035      -0.843047       7.254158       0.362078       8.653433           0.000001
          191              C       2.690640      11.527822      -0.015587       0.709421      19.067556 0.23091146E+03  0.46988650E+04                                 6.648899                            5.465863      -0.102246       2.032810                    0.999669      21.402897      59.884499       0.620377       0.485180      -1.010267      -0.004063      -0.004540      -0.007361       0.009555      -0.015543      -0.011053       0.042444      -0.076669      -0.127851      -0.058609      -0.019896       0.078505              7.141757       9.249075       0.885921       0.199936       4.793136      -1.291317       7.383060           0.000002
          192              C       4.162008      11.854723      12.938243      -0.629204      29.435415 0.47372900E+03  0.11335566E+05                                 7.974726                            6.953843       0.304578       2.043061                    0.998386      33.096951      94.799652       0.668716       0.382782      -1.091013      -0.030461      -0.007998      -0.001152       0.031515      -0.006861       0.004073       0.000692      -0.015296       0.037631      -0.017100       0.003933       0.013168              8.454452      11.626629       0.785811      -0.112835       7.594600      -0.050247       6.142127           0.000008
          193              C       7.219884       3.473330       9.135093      -0.066338      22.663901 0.37539524E+03  0.86373201E+04                                 7.253682                            6.616190      -0.474662       1.857853                    0.996667      28.872071      86.276431       0.608776       0.437279      -1.035477      -0.065473      -0.006391       0.063841       0.091669      -0.008740      -0.024241       0.015178       0.015160       0.032837      -0.021438      -0.015681       0.037120              7.677437       6.972283       0.823824      -0.714140       7.151947       0.360935       8.908080          -0.000000
          194              C       7.256244       3.441547      11.527649      -0.067679      23.134396 0.38644234E+03  0.89516615E+04                                 7.349429                            6.719904      -0.461929       1.859109                    0.996793      29.020707      86.869433       0.603413       0.438200      -1.035458      -0.066979       0.002149      -0.064024       0.092681      -0.011597       0.014807      -0.006140       0.001175       0.017044      -0.016851      -0.005823       0.022674              7.784153       7.734677       0.846334       1.137131       6.998031      -0.658453       8.619751          -0.000001
          195              C      -0.033936       9.575493      10.328773      -0.066243      23.686254 0.38200860E+03  0.88191813E+04                                 7.460909                            6.671050      -0.452795       1.864963                    0.996861      28.821699      85.991930       0.607302       0.436864      -1.036752       0.001742      -0.086056      -0.001614       0.086089      -0.001566       0.000111      -0.013953      -0.027590      -0.021090      -0.013470      -0.010248       0.023718              8.087447       5.597290      -0.054335       0.064719      10.176809       0.205975       8.488242           0.000002
          196              C      10.877700       7.852449       9.163669      -0.066934      23.183595 0.38272319E+03  0.88356189E+04                                 7.345177                            6.676482      -0.419590       1.875531                    0.996756      28.780063      85.734579       0.607452       0.436759      -1.037306       0.068139       0.006129       0.060964       0.091635      -0.011088       0.015749      -0.008795       0.001344       0.024252      -0.016757      -0.008568       0.025325              7.800158       7.639424       0.813522       1.152346       6.931361      -0.609470       8.829688          -0.000001
          197              C       6.045456       5.175942      10.371637      -0.063550      21.873663 0.36952182E+03  0.84716927E+04                                 7.058785                            6.539929      -0.463366       1.863772                    0.996465      28.769541      85.913940       0.615515       0.434048      -1.037036      -0.000714      -0.102481      -0.000144       0.102484      -0.002283      -0.001369       0.003426      -0.046276      -0.061732      -0.020980      -0.012784       0.033763              7.316220       7.503382      -0.015089      -0.296193       7.634386       0.030764       6.810892           0.000003
          198              C       4.848000       3.464249      11.575708      -0.058880      22.707217 0.38214674E+03  0.88210657E+04                                 7.262810                            6.686686      -0.446608       1.868209                    0.996760      28.733604      85.656047       0.604773       0.438756      -1.035879       0.062285      -0.001360      -0.064602       0.089748       0.010438      -0.025554      -0.015081       0.013918       0.022163      -0.021681      -0.016108       0.037788              7.640538       7.014022      -0.792035      -0.843047       7.254158      -0.362078       8.653433           0.000001
          199              C       8.750640      22.524428      -0.015587       0.709421      19.067559 0.23091151E+03  0.46988661E+04                                 6.648899                            5.465863      -0.102246       2.032810                    0.999669      21.402899      59.884506       0.620377       0.485180      -1.010267      -0.004063       0.004540      -0.007361       0.009555       0.015543      -0.011053      -0.042444      -0.076669      -0.127851      -0.058609      -0.019896       0.078505              7.141758       9.249076      -0.885921       0.199936       4.793137       1.291317       7.383061           0.000002
          200              C      10.222008      22.197527      12.938243      -0.629203      29.435402 0.47372871E+03  0.11335557E+05                                 7.974723                            6.953840       0.304578       2.043061                    0.998386      33.096944      94.799625       0.668716       0.382782      -1.091013      -0.030461       0.007998      -0.001152       0.031515       0.006861       0.004073      -0.000692      -0.015296       0.037631      -0.017100       0.003933       0.013167              8.454449      11.626624      -0.785810      -0.112834       7.594599       0.050247       6.142125           0.000008
          201              C      10.960116       7.877420       2.640643      -0.066337      22.663900 0.37539521E+03  0.86373192E+04                                 7.253681                            6.616189      -0.474662       1.857853                    0.996667      28.872068      86.276417       0.608776       0.437279      -1.035477       0.065473       0.006391       0.063841       0.091669      -0.008740       0.024241      -0.015178       0.015160       0.032837      -0.021438      -0.015681       0.037120              7.677436       6.972282       0.823823       0.714140       7.151946      -0.360935       8.908079          -0.000000
          202              C      10.923756       7.909203       5.033199      -0.067679      23.134394 0.38644229E+03  0.89516602E+04                                 7.349429                            6.719904      -0.461929       1.859109                    0.996793      29.020706      86.869431       0.603413       0.438200      -1.035458       0.066979      -0.002149      -0.064024       0.092681      -0.011597      -0.014807       0.006140       0.001175       0.017044      -0.016851      -0.005823       0.022674              7.784153       7.734677       0.846334      -1.137131       6.998031       0.658453       8.619750          -0.000001
          203              C       6.093936       1.775257       3.834323      -0.066243      23.686254 0.38200859E+03  0.88191812E+04                                 7.460909                            6.671050      -0.452794       1.864963                    0.996861      28.821699      85.991931       0.607302       0.436864      -1.036752      -0.001742       0.086056      -0.001614       0.086089      -0.001566      -0.000111       0.013953      -0.027590      -0.021090      -0.013470      -0.010248       0.023718              8.087447       5.597290      -0.054335      -0.064719      10.176809      -0.205975       8.488242           0.000002
          204              C       7.302300       3.498301       2.669219      -0.066933      23.183593 0.38272316E+03  0.88356183E+04                                 7.345176                            6.676482      -0.419590       1.875531                    0.996756      28.780062      85.734578       0.607452       0.436759      -1.037306      -0.068139      -0.006129       0.060964       0.091635      -0.011088      -0.015749       0.008795       0.001344       0.024252      -0.016757      -0.008568       0.025325              7.800157       7.639423       0.813522      -1.152346       6.931361       0.609469       8.829688          -0.000001
          205              C       0.014544       6.174808       3.877187      -0.063550      21.873662 0.36952181E+03  0.84716922E+04                                 7.058784                            6.539929      -0.463366       1.863772                    0.996465      28.769540      85.913934       0.615515       0.434048      -1.037036       0.000714       0.102481      -0.000144       0.102484      -0.002283       0.001369      -0.003426      -0.046276      -0.061732      -0.020980      -0.012784       0.033763              7.316219       7.503381      -0.015089       0.296193       7.634385      -0.030764       6.810892           0.000003
          206              C       1.212000       7.886501       5.081258      -0.058880      22.707215 0.38214670E+03  0.88210644E+04                                 7.262810                            6.686686      -0.446607       1.868209                    0.996760      28.733602      85.656039       0.604773       0.438756      -1.035879      -0.062285       0.001360      -0.064602       0.089748       0.010438       0.025554       0.015081       0.013918       0.022163      -0.021681      -0.016108       0.037788              7.640537       7.014021      -0.792035       0.843046       7.254158       0.362078       8.653433           0.000001
          207              C       9.429360      11.527822       6.478863       0.709421      19.067559 0.23091152E+03  0.46988663E+04                                 6.648899                            5.465863      -0.102246       2.032810                    0.999669      21.402899      59.884504       0.620377       0.485180      -1.010268       0.004063      -0.004540      -0.007361       0.009555       0.015543       0.011053       0.042444      -0.076669      -0.127851      -0.058609      -0.019896       0.078505              7.141758       9.249076      -0.885921      -0.199936       4.793137      -1.291317       7.383061           0.000002
          208              C       7.957992      11.854723       6.443793      -0.629203      29.435400 0.47372867E+03  0.11335556E+05                                 7.974722                            6.953840       0.304578       2.043061                    0.998386      33.096943      94.799622       0.668716       0.382782      -1.091013       0.030461      -0.007998      -0.001152       0.031515       0.006861      -0.004073       0.000692      -0.015296       0.037631      -0.017100       0.003933       0.013167              8.454449      11.626623      -0.785810       0.112835       7.594598      -0.050248       6.142125           0.000008
          209              C       7.219884      19.228171      10.348257      -0.066338      22.663897 0.37539520E+03  0.86373189E+04                                 7.253681                            6.616189      -0.474662       1.857853                    0.996667      28.872069      86.276422       0.608776       0.437279      -1.035477      -0.065474       0.006391      -0.063841       0.091670       0.008740       0.024241       0.015178       0.015160       0.032837      -0.021438      -0.015681       0.037120              7.677435       6.972286      -0.823825       0.714141       7.151946       0.360934       8.908073          -0.000000
          210              C       7.256244      19.259953       7.955701      -0.067679      23.134394 0.38644231E+03  0.89516607E+04                                 7.349429                            6.719904      -0.461929       1.859109                    0.996793      29.020707      86.869435       0.603413       0.438200      -1.035458      -0.066979      -0.002149       0.064024       0.092681       0.011597      -0.014807      -0.006140       0.001175       0.017044      -0.016851      -0.005823       0.022674              7.784153       7.734677      -0.846334      -1.137131       6.998031      -0.658452       8.619749          -0.000001
          211              C      -0.033936      13.126007       9.154577      -0.066243      23.686251 0.38200851E+03  0.88191788E+04                                 7.460908                            6.671049      -0.452795       1.864963                    0.996861      28.821696      85.991917       0.607302       0.436864      -1.036752       0.001742       0.086056       0.001614       0.086089       0.001566      -0.000111      -0.013953      -0.027590      -0.021090      -0.013470      -0.010248       0.023718              8.087446       5.597290       0.054335      -0.064719      10.176807       0.205976       8.488240           0.000002
          212              C      10.877700      14.849051      10.319681      -0.066933      23.183603 0.38272337E+03  0.88356241E+04                                 7.345178                            6.676483      -0.419590       1.875531                    0.996756      28.780063      85.734579       0.607452       0.436759      -1.037306       0.068139      -0.006129      -0.060964       0.091635       0.011088      -0.015749      -0.008795       0.001344       0.024252      -0.016757      -0.008568       0.025325              7.800159       7.639426      -0.813523      -1.152346       6.931364      -0.609469       8.829687          -0.000001
          213              C       6.045456      17.525558       9.111713      -0.063549      21.873661 0.36952179E+03  0.84716917E+04                                 7.058785                            6.539929      -0.463365       1.863772                    0.996465      28.769540      85.913937       0.615515       0.434048      -1.037036      -0.000714       0.102481       0.000144       0.102484       0.002284       0.001369       0.003426      -0.046276      -0.061732      -0.020980      -0.012784       0.033763              7.316219       7.503381       0.015089       0.296192       7.634385       0.030763       6.810892           0.000003
          214              C       4.848000      19.237251       7.907642      -0.058880      22.707218 0.38214677E+03  0.88210664E+04                                 7.262810                            6.686686      -0.446607       1.868209                    0.996760      28.733604      85.656045       0.604773       0.438756      -1.035879       0.062285       0.001360       0.064602       0.089748      -0.010438       0.025554      -0.015081       0.013918       0.022163      -0.021681      -0.016108       0.037788              7.640538       7.014022       0.792035       0.843047       7.254158      -0.362078       8.653433           0.000001
          215              C       8.750640       0.177072       6.510037       0.709421      19.067557 0.23091149E+03  0.46988657E+04                                 6.648899                            5.465863      -0.102246       2.032810                    0.999669      21.402898      59.884502       0.620377       0.485180      -1.010268      -0.004063      -0.004540       0.007361       0.009555      -0.015543       0.011053      -0.042444      -0.076669      -0.127851      -0.058609      -0.019896       0.078505              7.141757       9.249076       0.885921      -0.199936       4.793136       1.291317       7.383060           0.000002
          216              C      10.222008       0.503973       6.545107      -0.629203      29.435388 0.47372842E+03  0.11335549E+05                                 7.974720                            6.953837       0.304578       2.043061                    0.998386      33.096936      94.799593       0.668717       0.382781      -1.091013      -0.030461      -0.007998       0.001152       0.031515      -0.006861      -0.004073      -0.000692      -0.015296       0.037631      -0.017101       0.003933       0.013168              8.454446      11.626617       0.785809       0.112835       7.594596       0.050248       6.142124           0.000008
          217              C      10.960116      14.824079       3.853807      -0.066338      22.663897 0.37539521E+03  0.86373194E+04                                 7.253681                            6.616190      -0.474662       1.857853                    0.996667      28.872070      86.276428       0.608776       0.437279      -1.035477       0.065474      -0.006391      -0.063841       0.091670       0.008740      -0.024241      -0.015178       0.015160       0.032837      -0.021438      -0.015681       0.037120              7.677436       6.972287      -0.823825      -0.714141       7.151946      -0.360934       8.908074          -0.000000
          218              C      10.923756      14.792297       1.461251      -0.067679      23.134394 0.38644232E+03  0.89516610E+04                                 7.349429                            6.719904      -0.461929       1.859109                    0.996793      29.020707      86.869434       0.603413       0.438200      -1.035458       0.066979       0.002149       0.064024       0.092681       0.011597       0.014807       0.006140       0.001175       0.017044      -0.016851      -0.005823       0.022674              7.784152       7.734677      -0.846334       1.137131       6.998031       0.658452       8.619749          -0.000001
          219              C       6.093936      20.926243       2.660127      -0.066243      23.686249 0.38200848E+03  0.88191779E+04                                 7.460908                            6.671049      -0.452795       1.864963                    0.996861      28.821695      85.991916       0.607302       0.436864      -1.036752      -0.001743      -0.086056       0.001614       0.086089       0.001566       0.000111       0.013953      -0.027590      -0.021090      -0.013470      -0.010248       0.023718              8.087446       5.597290       0.054335       0.064719      10.176807      -0.205976       8.488240           0.000002
          220              C       7.302300      19.203199       3.825231      -0.066933      23.183594 0.38272316E+03  0.88356181E+04                                 7.345176                            6.676481      -0.419590       1.875531                    0.996756      28.780061      85.734572       0.607452       0.436759      -1.037306      -0.068139       0.006129      -0.060964       0.091635       0.011088       0.015749       0.008795       0.001344       0.024252      -0.016757      -0.008568       0.025325              7.800157       7.639423      -0.813522       1.152345       6.931360       0.609469       8.829687          -0.000001
          221              C       0.014544      16.526692       2.617263      -0.063550      21.873662 0.36952180E+03  0.84716921E+04                                 7.058785                            6.539929      -0.463366       1.863772                    0.996465      28.769541      85.913941       0.615515       0.434048      -1.037036       0.000714      -0.102481       0.000144       0.102484       0.002284      -0.001369      -0.003426      -0.046276      -0.061732      -0.020980      -0.012784       0.033763              7.316220       7.503381       0.015089      -0.296192       7.634385      -0.030763       6.810892           0.000003
          222              C       1.212000      14.814999       1.413192      -0.058880      22.707215 0.38214672E+03  0.88210650E+04                                 7.262810                            6.686686      -0.446608       1.868209                    0.996760      28.733603      85.656044       0.604773       0.438756      -1.035879      -0.062285      -0.001360       0.064602       0.089748      -0.010438      -0.025554       0.015081       0.013918       0.022163      -0.021681      -0.016108       0.037788              7.640537       7.014022       0.792035      -0.843047       7.254158       0.362078       8.653433           0.000001
          223              C       9.429360      11.173678       0.015587       0.709421      19.067558 0.23091150E+03  0.46988658E+04                                 6.648899                            5.465863      -0.102246       2.032811                    0.999669      21.402898      59.884500       0.620377       0.485180      -1.010268       0.004063       0.004540       0.007361       0.009555      -0.015543      -0.011053       0.042444      -0.076669      -0.127851      -0.058609      -0.019896       0.078505              7.141757       9.249075       0.885921       0.199936       4.793136      -1.291317       7.383060           0.000002
          224              C       7.957992      10.846777       0.050657      -0.629203      29.435389 0.47372843E+03  0.11335549E+05                                 7.974719                            6.953837       0.304578       2.043061                    0.998386      33.096938      94.799598       0.668717       0.382781      -1.091013       0.030461       0.007998       0.001152       0.031515      -0.006861       0.004073       0.000692      -0.015296       0.037631      -0.017100       0.003933       0.013168              8.454446      11.626617       0.785810      -0.112835       7.594596      -0.050247       6.142124           0.000008
          225              C       4.472280      15.940993       5.934628       0.702412      19.100047 0.23176547E+03  0.47415804E+04                                 6.703804                            5.504551      -0.200774       1.987535                    0.998903      22.106775      62.924866       0.610668       0.490260      -1.003181       0.007314       0.003288       0.003581       0.008782       0.003357       0.016492       0.005816      -0.055848       0.216709      -0.066131      -0.008533       0.074664              7.210988       8.233670       1.344621      -0.475575       9.326727      -0.204890       4.072568           0.000004
          226              C       4.612872      14.472206       6.017757      -0.645512      29.355914 0.48597501E+03  0.11762377E+05                                 7.980780                            7.048599       0.142374       1.981152                    0.998284      34.231462     100.254621       0.660088       0.383374      -1.085088      -0.008463       0.025819       0.001922       0.027238       0.004681      -0.001129       0.006826       0.040133       0.064021      -0.032168       0.009926       0.022242              8.320599       7.728729       0.536501      -0.007027      10.876584      -0.104539       6.356485           0.000005
          227              C       1.587720      18.111257      12.429078       0.702412      19.100048 0.23176548E+03  0.47415806E+04                                 6.703804                            5.504551      -0.200774       1.987535                    0.998903      22.106775      62.924864       0.610668       0.490260      -1.003181      -0.007314      -0.003288       0.003581       0.008782       0.003357      -0.016492      -0.005816      -0.055848       0.216709      -0.066131      -0.008533       0.074664              7.210988       8.233670       1.344621       0.475575       9.326727       0.204890       4.072568           0.000004
          228              C       1.447128      19.580044      12.512207      -0.645512      29.355914 0.48597502E+03  0.11762378E+05                                 7.980780                            7.048599       0.142374       1.981152                    0.998284      34.231463     100.254623       0.660088       0.383374      -1.085088       0.008463      -0.025819       0.001922       0.027238       0.004681       0.001129      -0.006826       0.040133       0.064021      -0.032168       0.009926       0.022242              8.320599       7.728728       0.536501       0.007027      10.876584       0.104539       6.356485           0.000005
          229              C       4.472280       6.760507       0.559822       0.702412      19.100048 0.23176548E+03  0.47415807E+04                                 6.703804                            5.504551      -0.200774       1.987535                    0.998903      22.106775      62.924863       0.610668       0.490260      -1.003181       0.007314      -0.003288      -0.003581       0.008782      -0.003357      -0.016492       0.005816      -0.055848       0.216709      -0.066131      -0.008533       0.074664              7.210988       8.233670      -1.344621       0.475575       9.326727      -0.204891       4.072568           0.000004
          230              C       4.612872       8.229294       0.476693      -0.645512      29.355913 0.48597501E+03  0.11762377E+05                                 7.980779                            7.048598       0.142374       1.981152                    0.998284      34.231461     100.254612       0.660088       0.383374      -1.085088      -0.008463      -0.025819      -0.001922       0.027238      -0.004681       0.001129       0.006826       0.040133       0.064021      -0.032168       0.009926       0.022242              8.320598       7.728727      -0.536501       0.007027      10.876582      -0.104539       6.356484           0.000005
          231              C       1.587720       4.590243       7.054272       0.702412      19.100047 0.23176547E+03  0.47415805E+04                                 6.703804                            5.504551      -0.200774       1.987535                    0.998903      22.106775      62.924865       0.610668       0.490260      -1.003181      -0.007314       0.003288      -0.003581       0.008782      -0.003357       0.016492      -0.005816      -0.055848       0.216709      -0.066131      -0.008533       0.074664              7.210988       8.233670      -1.344621      -0.475575       9.326727       0.204890       4.072568           0.000004
          232              C       1.447128       3.121456       6.971143      -0.645512      29.355910 0.48597493E+03  0.11762375E+05                                 7.980778                            7.048598       0.142374       1.981152                    0.998284      34.231458     100.254601       0.660088       0.383374      -1.085088       0.008463       0.025819      -0.001922       0.027238      -0.004681      -0.001129      -0.006826       0.040133       0.064021      -0.032168       0.009926       0.022242              8.320597       7.728727      -0.536501      -0.007027      10.876582       0.104539       6.356484           0.000005
          233              C       7.647720       6.760507       7.054272       0.702412      19.100048 0.23176548E+03  0.47415806E+04                                 6.703804                            5.504550      -0.200774       1.987535                    0.998903      22.106775      62.924863       0.610668       0.490260      -1.003181      -0.007314      -0.003288      -0.003581       0.008782       0.003357       0.016492       0.005816      -0.055848       0.216709      -0.066131      -0.008533       0.074664              7.210988       8.233670       1.344621      -0.475575       9.326726      -0.204891       4.072568           0.000004
          234              C       7.507128       8.229294       6.971143      -0.645512      29.355911 0.48597495E+03  0.11762375E+05                                 7.980779                            7.048598       0.142374       1.981152                    0.998284      34.231458     100.254602       0.660088       0.383374      -1.085088       0.008463      -0.025819      -0.001922       0.027238       0.004681      -0.001129       0.006826       0.040133       0.064021      -0.032168       0.009926       0.022242              8.320598       7.728727       0.536501      -0.007027      10.876582      -0.104539       6.356484           0.000005
          235              C      10.532280       4.590243       0.559822       0.702412      19.100048 0.23176548E+03  0.47415806E+04                                 6.703804                            5.504551      -0.200775       1.987535                    0.998903      22.106775      62.924864       0.610668       0.490260      -1.003181       0.007314       0.003288      -0.003581       0.008782       0.003357      -0.016492      -0.005816      -0.055848       0.216709      -0.066131      -0.008533       0.074664              7.210988       8.233670       1.344621       0.475575       9.326727       0.204890       4.072568           0.000005
          236              C      10.672872       3.121456       0.476693      -0.645512      29.355914 0.48597503E+03  0.11762378E+05                                 7.980779                            7.048598       0.142374       1.981152                    0.998284      34.231461     100.254611       0.660088       0.383374      -1.085088      -0.008463       0.025819      -0.001922       0.027238       0.004681       0.001129      -0.006826       0.040133       0.064021      -0.032168       0.009926       0.022242              8.320598       7.728728       0.536501       0.007027      10.876583       0.104539       6.356484           0.000005
          237              C       7.647720      15.940993      12.429078       0.702412      19.100047 0.23176546E+03  0.47415802E+04                                 6.703804                            5.504551      -0.200774       1.987535                    0.998903      22.106774      62.924862       0.610668       0.490260      -1.003181      -0.007314       0.003288       0.003581       0.008782      -0.003357      -0.016492       0.005816      -0.055848       0.216709      -0.066131      -0.008533       0.074664              7.210988       8.233670      -1.344621       0.475575       9.326727      -0.204890       4.072568           0.000004
          238              C       7.507128      14.472206      12.512207      -0.645512      29.355915 0.48597505E+03  0.11762378E+05                                 7.980780                            7.048599       0.142374       1.981152                    0.998284      34.231462     100.254619       0.660088       0.383374      -1.085088       0.008463       0.025819       0.001922       0.027238      -0.004681       0.001129       0.006826       0.040133       0.064021      -0.032168       0.009926       0.022242              8.320599       7.728728      -0.536501       0.007027      10.876584      -0.104539       6.356485           0.000005
          239              C      10.532280      18.111257       5.934628       0.702412      19.100048 0.23176548E+03  0.47415806E+04                                 6.703805                            5.504551      -0.200774       1.987535                    0.998903      22.106775      62.924866       0.610668       0.490260      -1.003181       0.007314      -0.003288       0.003581       0.008782      -0.003357       0.016492      -0.005816      -0.055848       0.216709      -0.066131      -0.008533       0.074664              7.210988       8.233670      -1.344621      -0.475575       9.326727       0.204890       4.072568           0.000004
          240              C      10.672872      19.580044       6.017757      -0.645512      29.355910 0.48597494E+03  0.11762375E+05                                 7.980779                            7.048598       0.142374       1.981152                    0.998284      34.231458     100.254603       0.660088       0.383374      -1.085088      -0.008463      -0.025819       0.001922       0.027238      -0.004681      -0.001129      -0.006826       0.040133       0.064021      -0.032168       0.009926       0.022242              8.320598       7.728728      -0.536501      -0.007027      10.876583       0.104539       6.356484           0.000005
          241              N       6.107268      20.074482       3.869393      -0.100359      26.006270 0.45119507E+03  0.10526235E+05                                 7.553375                            7.041328       0.050993       2.072411                    0.998370      25.617118      69.404097       0.637120       0.412075      -1.085267      -0.002718      -0.080432      -0.123021       0.147006      -0.002788      -0.002724      -0.074545       0.050833      -0.201818      -0.113166       0.053860       0.059307              8.079356       7.448071      -0.015425       0.041350       8.374576      -0.535206       8.415422          -0.000001
          242              N       4.843152      18.374821       2.641942      -0.079936      26.883147 0.46103709E+03  0.10826531E+05                                 7.723657                            7.094408      -0.064328       2.035296                    0.998423      25.698692      70.117671       0.637125       0.409381      -1.085793       0.113025       0.071141      -0.002756       0.133579      -0.053241       0.003214       0.002674      -0.040418       0.127333      -0.078313       0.035704       0.042609              8.323284       8.103555       0.539841       0.207849       7.932600      -0.096402       8.933698          -0.000000
          243              N       6.069696      20.115118       1.430078      -0.109864      25.669685 0.45920096E+03  0.10786537E+05                                 7.603863                            7.216191      -0.102643       2.011807                    0.998378      26.236088      71.895972       0.613172       0.425250      -1.074134      -0.000557      -0.088075       0.123236       0.151474       0.000272      -0.001078       0.080396       0.064765      -0.170735      -0.115074       0.054204       0.060870              8.033591       7.553209       0.046172       0.027691       8.374631       0.497291       8.172933          -0.000000
          244              N       7.297452      18.359157       2.613367      -0.083661      26.761125 0.45967318E+03  0.10788672E+05                                 7.709195                            7.093371      -0.050092       2.038189                    0.998446      25.774374      70.351226       0.635770       0.410476      -1.084850      -0.116382       0.072547       0.002242       0.137160       0.055349       0.000476       0.001618      -0.043298       0.137124      -0.082288       0.036305       0.045984              8.288697       7.979806      -0.452853       0.053662       7.947075       0.160546       8.939208          -0.000000
          245              N      12.072732      13.977768      10.363843      -0.100359      26.006270 0.45119508E+03  0.10526236E+05                                 7.553375                            7.041328       0.050993       2.072411                    0.998370      25.617119      69.404102       0.637120       0.412075      -1.085267       0.002718       0.080432      -0.123021       0.147006      -0.002788       0.002724       0.074545       0.050833      -0.201818      -0.113166       0.053860       0.059307              8.079357       7.448072      -0.015425      -0.041349       8.374576       0.535206       8.415423          -0.000001
          246              N       1.216848      15.677429       9.136392      -0.079936      26.883147 0.46103709E+03  0.10826531E+05                                 7.723657                            7.094408      -0.064328       2.035296                    0.998423      25.698692      70.117671       0.637125       0.409381      -1.085793      -0.113025      -0.071141      -0.002756       0.133579      -0.053241      -0.003214      -0.002674      -0.040418       0.127333      -0.078313       0.035704       0.042609              8.323284       8.103555       0.539841      -0.207849       7.932599       0.096402       8.933698          -0.000000
          247              N      -0.009696      13.937132       7.924528      -0.109864      25.669686 0.45920097E+03  0.10786537E+05                                 7.603862                            7.216191      -0.102643       2.011807                    0.998378      26.236088      71.895971       0.613172       0.425250      -1.074134       0.000557       0.088075       0.123236       0.151474       0.000272       0.001078      -0.080396       0.064765      -0.170735      -0.115074       0.054204       0.060870              8.033591       7.553209       0.046172      -0.027691       8.374630      -0.497291       8.172933          -0.000000
          248              N      10.882548      15.693093       9.107817      -0.083661      26.761124 0.45967318E+03  0.10788672E+05                                 7.709195                            7.093371      -0.050092       2.038189                    0.998446      25.774374      70.351224       0.635770       0.410476      -1.084850       0.116382      -0.072547       0.002242       0.137160       0.055349      -0.000476      -0.001618      -0.043298       0.137124      -0.082288       0.036305       0.045984              8.288696       7.979806      -0.452853      -0.053662       7.947074      -0.160546       8.939208          -0.000000
          249              N       6.107268       2.627018       2.625057      -0.100359      26.006272 0.45119518E+03  0.10526238E+05                                 7.553376                            7.041329       0.050993       2.072411                    0.998370      25.617119      69.404103       0.637120       0.412075      -1.085267      -0.002718       0.080432       0.123021       0.147006       0.002788       0.002724      -0.074545       0.050833      -0.201818      -0.113166       0.053860       0.059307              8.079358       7.448070       0.015426      -0.041350       8.374579      -0.535206       8.415424          -0.000001
          250              N       4.843152       4.326679       3.852508      -0.079936      26.883144 0.46103693E+03  0.10826526E+05                                 7.723656                            7.094407      -0.064327       2.035296                    0.998423      25.698691      70.117667       0.637125       0.409381      -1.085793       0.113025      -0.071141       0.002756       0.133579       0.053241      -0.003214       0.002674      -0.040418       0.127333      -0.078313       0.035704       0.042609              8.323284       8.103553      -0.539840      -0.207849       7.932597      -0.096402       8.933701          -0.000000
          251              N       6.069696       2.586382       5.064372      -0.109864      25.669685 0.45920095E+03  0.10786536E+05                                 7.603863                            7.216191      -0.102643       2.011807                    0.998378      26.236088      71.895972       0.613172       0.425250      -1.074134      -0.000557       0.088075      -0.123236       0.151474      -0.000272       0.001078       0.080396       0.064765      -0.170735      -0.115074       0.054204       0.060870              8.033591       7.553209      -0.046172      -0.027691       8.374630       0.497291       8.172933          -0.000000
          252              N       7.297452       4.342343       3.881083      -0.083661      26.761122 0.45967312E+03  0.10788671E+05                                 7.709195                            7.093371      -0.050092       2.038189                    0.998446      25.774372      70.351220       0.635770       0.410476      -1.084850      -0.116382      -0.072547      -0.002242       0.137160      -0.055349      -0.000476       0.001618      -0.043298       0.137124      -0.082288       0.036305       0.045984              8.288696       7.979806       0.452853      -0.053662       7.947075       0.160546       8.939208          -0.000000
          253              N      12.072732       8.723732       9.119507      -0.100359      26.006270 0.45119514E+03  0.10526238E+05                                 7.553376                            7.041329       0.050993       2.072411                    0.998370      25.617118      69.404101       0.637120       0.412075      -1.085267       0.002718      -0.080432       0.123021       0.147006       0.002788      -0.002724       0.074545       0.050833      -0.201818      -0.113166       0.053860       0.059307              8.079358       7.448070       0.015426       0.041350       8.374579       0.535206       8.415424          -0.000001
          254              N       1.216848       7.024071      10.346958      -0.079936      26.883147 0.46103699E+03  0.10826528E+05                                 7.723657                            7.094407      -0.064328       2.035296                    0.998423      25.698693      70.117674       0.637125       0.409381      -1.085793      -0.113025       0.071141       0.002756       0.133579       0.053241       0.003214      -0.002674      -0.040418       0.127333      -0.078313       0.035704       0.042609              8.323284       8.103554      -0.539840       0.207849       7.932597       0.096402       8.933701          -0.000000
          255              N      -0.009696       8.764368      11.558822      -0.109864      25.669685 0.45920095E+03  0.10786536E+05                                 7.603863                            7.216191      -0.102643       2.011807                    0.998378      26.236088      71.895972       0.613172       0.425250      -1.074134       0.000557      -0.088075      -0.123236       0.151474      -0.000272      -0.001078      -0.080396       0.064765      -0.170735      -0.115074       0.054204       0.060870              8.033591       7.553209      -0.046172       0.027691       8.374630      -0.497290       8.172933          -0.000000
          256              N      10.882548       7.008407      10.375533      -0.083661      26.761124 0.45967316E+03  0.10788672E+05                                 7.709195                            7.093371      -0.050092       2.038189                    0.998446      25.774373      70.351222       0.635770       0.410476      -1.084850       0.116382       0.072547      -0.002242       0.137160      -0.055349       0.000476      -0.001618      -0.043298       0.137124      -0.082288       0.036305       0.045984              8.288696       7.979806       0.452853       0.053662       7.947075      -0.160546       8.939208          -0.000000
          257              N       6.012732       2.627018       9.119507      -0.100359      26.006270 0.45119513E+03  0.10526237E+05                                 7.553376                            7.041329       0.050993       2.072411                    0.998370      25.617118      69.404101       0.637120       0.412075      -1.085267       0.002718       0.080432       0.123021       0.147006      -0.002788      -0.002724      -0.074545       0.050833      -0.201818      -0.113166       0.053860       0.059307              8.079358       7.448070      -0.015426       0.041350       8.374579      -0.535206       8.415424          -0.000001
          258              N       7.276848       4.326679      10.346958      -0.079936      26.883145 0.46103696E+03  0.10826527E+05                                 7.723657                            7.094407      -0.064328       2.035296                    0.998423      25.698692      70.117671       0.637125       0.409381      -1.085793      -0.113025      -0.071141       0.002756       0.133579      -0.053241       0.003214       0.002674      -0.040418       0.127333      -0.078313       0.035704       0.042609              8.323284       8.103554       0.539840       0.207849       7.932597      -0.096402       8.933701          -0.000000
          259              N       6.050304       2.586382      11.558822      -0.109864      25.669688 0.45920101E+03  0.10786538E+05                                 7.603863                            7.216191      -0.102643       2.011807                    0.998378      26.236089      71.895973       0.613172       0.425250      -1.074134       0.000557       0.088075      -0.123236       0.151474       0.000272      -0.001078       0.080396       0.064765      -0.170735      -0.115074       0.054204       0.060870              8.033591       7.553209       0.046172       0.027691       8.374630       0.497291       8.172933          -0.000000
          260              N       4.822548       4.342343      10.375533      -0.083661      26.761126 0.45967321E+03  0.10788673E+05                                 7.709196                            7.093371      -0.050092       2.038189                    0.998446      25.774375      70.351229       0.635770       0.410476      -1.084850       0.116382      -0.072547      -0.002242       0.137160       0.055349       0.000476       0.001618      -0.043298       0.137124      -0.082288       0.036305       0.045984              8.288697       7.979807      -0.452853       0.053662       7.947075       0.160546       8.939209          -0.000000
          261              N       0.047268       8.723732       2.625057      -0.100359      26.006270 0.45119515E+03  0.10526238E+05                                 7.553376                            7.041329       0.050993       2.072411                    0.998370      25.617118      69.404101       0.637120       0.412075      -1.085267      -0.002718      -0.080432       0.123021       0.147006      -0.002788       0.002724       0.074545       0.050833      -0.201818      -0.113166       0.053860       0.059307              8.079358       7.448070      -0.015426      -0.041350       8.374579       0.535206       8.415424          -0.000001
          262              N      10.903152       7.024071       3.852508      -0.079936      26.883147 0.46103699E+03  0.10826528E+05                                 7.723656                            7.094407      -0.064327       2.035296                    0.998423      25.698692      70.117668       0.637125       0.409381      -1.085793       0.113025       0.071141       0.002756       0.133579      -0.053241      -0.003214      -0.002674      -0.040418       0.127333      -0.078313       0.035704       0.042609              8.323284       8.103553       0.539840      -0.207849       7.932597       0.096402       8.933701          -0.000000
          263              N       0.009696       8.764368       5.064372      -0.109864      25.669686 0.45920098E+03  0.10786537E+05                                 7.603863                            7.216191      -0.102643       2.011807                    0.998378      26.236088      71.895971       0.613172       0.425250      -1.074134      -0.000557      -0.088075      -0.123236       0.151474       0.000272       0.001078      -0.080396       0.064765      -0.170735      -0.115074       0.054204       0.060870              8.033591       7.553209       0.046172      -0.027691       8.374630      -0.497291       8.172933          -0.000000
          264              N       1.237452       7.008407       3.881083      -0.083661      26.761125 0.45967319E+03  0.10788673E+05                                 7.709195                            7.093371      -0.050092       2.038189                    0.998446      25.774374      70.351225       0.635770       0.410476      -1.084850      -0.116382       0.072547      -0.002242       0.137160       0.055349      -0.000476      -0.001618      -0.043298       0.137124      -0.082288       0.036305       0.045984              8.288697       7.979806      -0.452853      -0.053662       7.947075      -0.160546       8.939208          -0.000000
          265              N       6.012732      20.074482      10.363843      -0.100359      26.006267 0.45119501E+03  0.10526234E+05                                 7.553375                            7.041328       0.050993       2.072411                    0.998370      25.617118      69.404102       0.637120       0.412075      -1.085267       0.002718      -0.080432      -0.123021       0.147006       0.002788       0.002724      -0.074545       0.050833      -0.201818      -0.113166       0.053860       0.059307              8.079357       7.448072       0.015426      -0.041350       8.374576      -0.535206       8.415423          -0.000001
          266              N       7.276848      18.374821       9.136392      -0.079936      26.883148 0.46103710E+03  0.10826531E+05                                 7.723657                            7.094408      -0.064327       2.035296                    0.998423      25.698692      70.117670       0.637125       0.409381      -1.085793      -0.113025       0.071141      -0.002756       0.133579       0.053240      -0.003214       0.002674      -0.040418       0.127333      -0.078313       0.035704       0.042609              8.323284       8.103555      -0.539841      -0.207849       7.932600      -0.096402       8.933698          -0.000000
          267              N       6.050304      20.115118       7.924528      -0.109864      25.669685 0.45920096E+03  0.10786537E+05                                 7.603862                            7.216191      -0.102643       2.011807                    0.998378      26.236088      71.895971       0.613172       0.425250      -1.074134       0.000557      -0.088075       0.123236       0.151474      -0.000272       0.001078       0.080396       0.064765      -0.170734      -0.115074       0.054204       0.060870              8.033591       7.553209      -0.046172      -0.027691       8.374630       0.497290       8.172933          -0.000000
          268              N       4.822548      18.359157       9.107817      -0.083661      26.761123 0.45967315E+03  0.10788672E+05                                 7.709195                            7.093371      -0.050092       2.038189                    0.998446      25.774373      70.351223       0.635770       0.410476      -1.084850       0.116382       0.072547       0.002242       0.137160      -0.055349      -0.000476       0.001618      -0.043298       0.137124      -0.082288       0.036305       0.045984              8.288696       7.979806       0.452853      -0.053662       7.947075       0.160546       8.939208          -0.000000
          269              N       0.047268      13.977768       3.869393      -0.100359      26.006269 0.45119503E+03  0.10526235E+05                                 7.553375                            7.041328       0.050993       2.072411                    0.998370      25.617119      69.404104       0.637120       0.412075      -1.085267      -0.002718       0.080432      -0.123021       0.147006       0.002788      -0.002724       0.074545       0.050833      -0.201818      -0.113166       0.053860       0.059307              8.079357       7.448072       0.015425       0.041349       8.374576       0.535206       8.415423          -0.000001
          270              N      10.903152      15.677429       2.641942      -0.079936      26.883146 0.46103707E+03  0.10826530E+05                                 7.723657                            7.094408      -0.064328       2.035296                    0.998423      25.698692      70.117673       0.637125       0.409381      -1.085792       0.113025      -0.071141      -0.002756       0.133579       0.053241       0.003214      -0.002674      -0.040418       0.127333      -0.078313       0.035704       0.042609              8.323284       8.103555      -0.539841       0.207849       7.932600       0.096402       8.933698          -0.000000
          271              N       0.009696      13.937132       1.430078      -0.109864      25.669686 0.45920098E+03  0.10786537E+05                                 7.603863                            7.216191      -0.102643       2.011807                    0.998378      26.236089      71.895975       0.613172       0.425250      -1.074134      -0.000557       0.088075       0.123236       0.151474      -0.000272      -0.001078      -0.080396       0.064765      -0.170735      -0.115074       0.054204       0.060870              8.033591       7.553209      -0.046172       0.027691       8.374630      -0.497290       8.172934          -0.000000
          272              N       1.237452      15.693093       2.613367      -0.083661      26.761124 0.45967317E+03  0.10788672E+05                                 7.709195                            7.093371      -0.050092       2.038189                    0.998446      25.774374      70.351225       0.635770       0.410476      -1.084850      -0.116382      -0.072547       0.002242       0.137160      -0.055349       0.000476      -0.001618      -0.043298       0.137124      -0.082288       0.036305       0.045984              8.288696       7.979806       0.452853       0.053662       7.947075      -0.160545       8.939208          -0.000000
          273              O       3.861432      22.427947      11.956282      -0.595973      32.445198 0.54386724E+03  0.13100542E+05                                 7.915494                            7.163829       0.685490       2.256754                    0.997892      28.155936      73.872214       0.718590       0.353858      -1.144110       0.032396      -0.006436       0.025278       0.041592      -0.040390      -0.065110       0.001436      -0.032581      -0.041433      -0.084010       0.010572       0.073437              8.231417       7.477528      -1.208451      -2.466309       7.487351       1.933476       9.729372           0.000000
          274              O       8.096160      22.313304      11.923810      -0.613478      33.209359 0.55904157E+03  0.13536758E+05                                 8.001480                            7.226813       0.796790       2.287379                    0.998405      28.327009      74.117034       0.722029       0.350333      -1.148864      -0.024455       0.000806       0.018266       0.030534       0.059649       0.065041      -0.020217      -0.007180      -0.037197      -0.099445       0.019587       0.079858              8.330981       8.278098       0.880363       3.164642       6.651284       1.146122      10.063560           0.000000
          275              O       2.198568      11.624303       5.461832      -0.595973      32.445193 0.54386714E+03  0.13100538E+05                                 7.915493                            7.163828       0.685490       2.256754                    0.997892      28.155934      73.872206       0.718590       0.353858      -1.144110      -0.032396       0.006436       0.025278       0.041592      -0.040390       0.065110      -0.001436      -0.032581      -0.041433      -0.084010       0.010572       0.073437              8.231416       7.477527      -1.208451       2.466309       7.487351      -1.933476       9.729371           0.000000
          276              O      10.083840      11.738946       5.429360      -0.613477      33.209360 0.55904160E+03  0.13536759E+05                                 8.001480                            7.226813       0.796790       2.287379                    0.998405      28.327009      74.117036       0.722029       0.350333      -1.148864       0.024455      -0.000806       0.018266       0.030534       0.059649      -0.065041       0.020217      -0.007180      -0.037196      -0.099445       0.019587       0.079858              8.330981       8.278098       0.880363      -3.164642       6.651284      -1.146122      10.063560          -0.000000
          277              O       3.861432       0.273553       7.527068      -0.595973      32.445202 0.54386733E+03  0.13100545E+05                                 7.915495                            7.163830       0.685489       2.256754                    0.997892      28.155938      73.872222       0.718590       0.353858      -1.144110       0.032396       0.006436      -0.025278       0.041592       0.040390       0.065110       0.001436      -0.032581      -0.041433      -0.084010       0.010572       0.073437              8.231418       7.477529       1.208451       2.466310       7.487352       1.933476       9.729373           0.000000
          278              O       8.096160       0.388196       7.559540      -0.613478      33.209362 0.55904164E+03  0.13536760E+05                                 8.001480                            7.226813       0.796790       2.287379                    0.998405      28.327011      74.117040       0.722029       0.350333      -1.148864      -0.024455      -0.000806      -0.018266       0.030534      -0.059649      -0.065041      -0.020217      -0.007180      -0.037196      -0.099445       0.019587       0.079858              8.330981       8.278098      -0.880363      -3.164642       6.651284       1.146122      10.063560          -0.000000
          279              O       2.198568      11.077197       1.032618      -0.595973      32.445202 0.54386733E+03  0.13100544E+05                                 7.915495                            7.163830       0.685489       2.256754                    0.997892      28.155937      73.872221       0.718589       0.353858      -1.144110      -0.032396      -0.006436      -0.025278       0.041592       0.040390      -0.065110      -0.001436      -0.032581      -0.041433      -0.084010       0.010572       0.073437              8.231418       7.477529       1.208451      -2.466310       7.487352      -1.933476       9.729373           0.000000
          280              O      10.083840      10.962554       1.065090      -0.613478      33.209360 0.55904160E+03  0.13536759E+05                                 8.001480                            7.226813       0.796790       2.287379                    0.998405      28.327009      74.117036       0.722029       0.350333      -1.148864       0.024455       0.000806      -0.018266       0.030534      -0.059649       0.065041       0.020217      -0.007180      -0.037196      -0.099445       0.019587       0.079858              8.330981       8.278098      -0.880363       3.164642       6.651284      -1.146122      10.063560          -0.000000
          281              O       8.258568       0.273553       1.032618      -0.595973      32.445199 0.54386726E+03  0.13100542E+05                                 7.915494                            7.163829       0.685489       2.256754                    0.997892      28.155937      73.872217       0.718590       0.353858      -1.144110      -0.032396       0.006436      -0.025278       0.041592      -0.040390      -0.065110       0.001436      -0.032581      -0.041433      -0.084010       0.010572       0.073437              8.231417       7.477528      -1.208451      -2.466309       7.487351       1.933476       9.729372           0.000000
          282              O       4.023840       0.388196       1.065090      -0.613477      33.209358 0.55904154E+03  0.13536757E+05                                 8.001480                            7.226812       0.796790       2.287379                    0.998405      28.327008      74.117031       0.722029       0.350333      -1.148864       0.024455      -0.000806      -0.018266       0.030534       0.059649       0.065041      -0.020217      -0.007180      -0.037197      -0.099445       0.019587       0.079858              8.330980       8.278098       0.880363       3.164642       6.651284       1.146122      10.063560          -0.000000
          283              O       9.921432      11.077197       7.527068      -0.595973      32.445191 0.54386708E+03  0.13100537E+05                                 7.915493                            7.163828       0.685490       2.256754                    0.997892      28.155933      73.872202       0.718590       0.353858      -1.144110       0.032396      -0.006436      -0.025278       0.041592      -0.040390       0.065110      -0.001436      -0.032581      -0.041433      -0.084009       0.010572       0.073437              8.231416       7.477527      -1.208451       2.466309       7.487350      -1.933475       9.729371           0.000000
          284              O       2.036160      10.962554       7.559540      -0.613477      33.209356 0.55904150E+03  0.13536756E+05                                 8.001479                            7.226812       0.796790       2.287380                    0.998405      28.327008      74.117029       0.722029       0.350333      -1.148864      -0.024455       0.000806      -0.018266       0.030534       0.059649      -0.065041       0.020217      -0.007180      -0.037197      -0.099445       0.019587       0.079858              8.330980       8.278097       0.880363      -3.164642       6.651283      -1.146122      10.063559          -0.000000
          285              O       8.258568      22.427947       5.461832      -0.595973      32.445201 0.54386732E+03  0.13100544E+05                                 7.915495                            7.163830       0.685489       2.256754                    0.997892      28.155937      73.872221       0.718589       0.353858      -1.144110      -0.032396      -0.006436       0.025278       0.041592       0.040390       0.065110       0.001436      -0.032581      -0.041433      -0.084010       0.010572       0.073437              8.231418       7.477529       1.208451       2.466310       7.487352       1.933476       9.729373           0.000000
          286              O       4.023840      22.313304       5.429360      -0.613478      33.209358 0.55904154E+03  0.13536757E+05                                 8.001480                            7.226812       0.796790       2.287379                    0.998405      28.327008      74.117031       0.722029       0.350333      -1.148864       0.024455       0.000806       0.018266       0.030534      -0.059649      -0.065041      -0.020217      -0.007180      -0.037196      -0.099445       0.019587       0.079858              8.330980       8.278098      -0.880363      -3.164642       6.651284       1.146122      10.063560          -0.000000
          287              O       9.921432      11.624303      11.956282      -0.595973      32.445198 0.54386724E+03  0.13100542E+05                                 7.915494                            7.163829       0.685489       2.256754                    0.997892      28.155936      73.872215       0.718590       0.353858      -1.144110       0.032396       0.006436       0.025278       0.041592       0.040390      -0.065110      -0.001436      -0.032581      -0.041433      -0.084010       0.010572       0.073437              8.231417       7.477528       1.208451      -2.466309       7.487351      -1.933476       9.729372           0.000000
          288              O       2.036160      11.738946      11.923810      -0.613478      33.209357 0.55904154E+03  0.13536757E+05                                 8.001480                            7.226812       0.796790       2.287380                    0.998405      28.327008      74.117031       0.722029       0.350333      -1.148864      -0.024455      -0.000806       0.018266       0.030534      -0.059649       0.065041       0.020217      -0.007180      -0.037196      -0.099445       0.019587       0.079858              8.330980       8.278097      -0.880363       3.164642       6.651284      -1.146122      10.063560          -0.000000
          289              O       5.533992      16.658361       5.870983      -0.696369      37.869589 0.61008986E+03  0.15056406E+05                                 8.760735                            7.510385       0.992256       2.335236                    0.996883      29.386604      76.908771       0.715841       0.346706      -1.155124      -0.044332       0.013521       0.017215       0.049442       0.108154       0.005741      -0.012820       0.003367       0.137115      -0.131995       0.046071       0.085924              9.551281      11.181264       4.618046      -0.619997       9.964410      -0.525488       7.508168           0.000000
          290              O       3.389964      16.451777       6.077506      -0.675730      34.348249 0.61182045E+03  0.15205839E+05                                 8.238297                            7.651027       0.640152       2.211008                    0.997651      29.892647      80.150734       0.686867       0.358795      -1.138036       0.033209      -0.004795       0.002867       0.033676      -0.024361       0.000989       0.010433       0.097014       0.089980      -0.070351       0.030824       0.039528              8.382364      11.866903      -0.388308      -0.764831       6.507101       0.271895       6.773088          -0.000003
          291              O       0.526008      17.393889      12.365433      -0.696369      37.869586 0.61008980E+03  0.15056404E+05                                 8.760734                            7.510385       0.992256       2.335236                    0.996883      29.386604      76.908768       0.715841       0.346706      -1.155124       0.044332      -0.013521       0.017215       0.049442       0.108154      -0.005741       0.012820       0.003367       0.137115      -0.131995       0.046071       0.085924              9.551280      11.181263       4.618046       0.619997       9.964409       0.525488       7.508168           0.000000
          292              O       2.670036      17.600473      12.571956      -0.675730      34.348248 0.61182043E+03  0.15205839E+05                                 8.238297                            7.651028       0.640152       2.211007                    0.997651      29.892646      80.150732       0.686867       0.358795      -1.138036      -0.033209       0.004795       0.002867       0.033676      -0.024361      -0.000989      -0.010433       0.097014       0.089980      -0.070351       0.030824       0.039528              8.382364      11.866902      -0.388308       0.764831       6.507101      -0.271895       6.773088          -0.000003
          293              O       5.533992       6.043139       0.623467      -0.696369      37.869579 0.61008966E+03  0.15056400E+05                                 8.760733                            7.510384       0.992256       2.335236                    0.996883      29.386601      76.908758       0.715841       0.346706      -1.155124      -0.044332      -0.013521      -0.017215       0.049442      -0.108154      -0.005741      -0.012820       0.003367       0.137114      -0.131995       0.046070       0.085924              9.551279      11.181261      -4.618045       0.619997       9.964408      -0.525488       7.508167           0.000000
          294              O       3.389964       6.249723       0.416944      -0.675730      34.348249 0.61182047E+03  0.15205840E+05                                 8.238297                            7.651027       0.640152       2.211008                    0.997651      29.892648      80.150736       0.686867       0.358795      -1.138036       0.033209       0.004795      -0.002867       0.033676       0.024361      -0.000989       0.010433       0.097014       0.089980      -0.070351       0.030824       0.039528              8.382364      11.866902       0.388308       0.764831       6.507101       0.271895       6.773088          -0.000003
          295              O       0.526008       5.307611       7.117917      -0.696369      37.869581 0.61008970E+03  0.15056401E+05                                 8.760733                            7.510384       0.992256       2.335236                    0.996883      29.386602      76.908761       0.715841       0.346706      -1.155124       0.044332       0.013521      -0.017215       0.049442      -0.108154       0.005741       0.012820       0.003367       0.137114      -0.131995       0.046070       0.085924              9.551279      11.181262      -4.618045      -0.619997       9.964408       0.525488       7.508167           0.000000
          296              O       2.670036       5.101027       6.911394      -0.675730      34.348255 0.61182060E+03  0.15205844E+05                                 8.238298                            7.651029       0.640152       2.211007                    0.997651      29.892650      80.150746       0.686867       0.358795      -1.138036      -0.033209      -0.004795      -0.002867       0.033676       0.024361       0.000989      -0.010433       0.097014       0.089981      -0.070351       0.030824       0.039528              8.382365      11.866904       0.388308      -0.764831       6.507102      -0.271895       6.773089          -0.000003
          297              O       6.586008       6.043139       7.117917      -0.696369      37.869583 0.61008973E+03  0.15056402E+05                                 8.760734                            7.510384       0.992256       2.335236                    0.996883      29.386602      76.908763       0.715841       0.346706      -1.155124       0.044332      -0.013521      -0.017215       0.049442       0.108154       0.005741      -0.012820       0.003367       0.137114      -0.131995       0.046070       0.085924              9.551280      11.181262       4.618046      -0.619997       9.964409      -0.525489       7.508168           0.000000
          298              O       8.730036       6.249723       6.911394      -0.675730      34.348251 0.61182051E+03  0.15205841E+05                                 8.238298                            7.651028       0.640152       2.211008                    0.997651      29.892648      80.150739       0.686867       0.358795      -1.138036      -0.033209       0.004795      -0.002867       0.033676      -0.024361       0.000989       0.010433       0.097014       0.089981      -0.070351       0.030824       0.039528              8.382364      11.866903      -0.388308      -0.764832       6.507101       0.271895       6.773089          -0.000003
          299              O      11.593992       5.307611       0.623467      -0.696369      37.869586 0.61008979E+03  0.15056404E+05                                 8.760734                            7.510385       0.992256       2.335236                    0.996883      29.386603      76.908767       0.715841       0.346706      -1.155124      -0.044332       0.013521      -0.017215       0.049442       0.108154      -0.005741       0.012820       0.003367       0.137114      -0.131995       0.046070       0.085924              9.551280      11.181263       4.618046       0.619997       9.964409       0.525489       7.508168           0.000000
          300              O       9.449964       5.101027       0.416944      -0.675730      34.348245 0.61182036E+03  0.15205836E+05                                 8.238297                            7.651027       0.640152       2.211008                    0.997651      29.892645      80.150727       0.686867       0.358795      -1.138036       0.033209      -0.004795      -0.002867       0.033676      -0.024361      -0.000989      -0.010433       0.097014       0.089980      -0.070351       0.030824       0.039528              8.382363      11.866901      -0.388308       0.764831       6.507100      -0.271895       6.773088          -0.000003
          301              O       6.586008      16.658361      12.365433      -0.696369      37.869579 0.61008965E+03  0.15056399E+05                                 8.760733                            7.510384       0.992256       2.335237                    0.996883      29.386601      76.908757       0.715841       0.346706      -1.155124       0.044332       0.013521       0.017215       0.049442      -0.108154      -0.005741      -0.012820       0.003367       0.137115      -0.131995       0.046071       0.085924              9.551279      11.181261      -4.618045       0.619997       9.964408      -0.525488       7.508167           0.000000
          302              O       8.730036      16.451777      12.571956      -0.675730      34.348246 0.61182039E+03  0.15205837E+05                                 8.238297                            7.651027       0.640152       2.211008                    0.997651      29.892646      80.150729       0.686867       0.358795      -1.138036      -0.033209      -0.004795       0.002867       0.033676       0.024361      -0.000989       0.010433       0.097014       0.089980      -0.070351       0.030824       0.039528              8.382363      11.866902       0.388308       0.764831       6.507100       0.271895       6.773088          -0.000003
          303              O      11.593992      17.393889       5.870983      -0.696369      37.869583 0.61008973E+03  0.15056402E+05                                 8.760734                            7.510384       0.992256       2.335237                    0.996883      29.386602      76.908763       0.715841       0.346706      -1.155124      -0.044332      -0.013521       0.017215       0.049442      -0.108154       0.005741       0.012820       0.003367       0.137115      -0.131995       0.046071       0.085924              9.551280      11.181262      -4.618046      -0.619997       9.964409       0.525488       7.508168           0.000000
          304              O       9.449964      17.600473       6.077506      -0.675730      34.348246 0.61182039E+03  0.15205837E+05                                 8.238297                            7.651027       0.640152       2.211007                    0.997651      29.892646      80.150729       0.686867       0.358795      -1.138036       0.033209       0.004795       0.002867       0.033676       0.024361       0.000989      -0.010433       0.097014       0.089980      -0.070351       0.030824       0.039528              8.382363      11.866901       0.388308      -0.764831       6.507100      -0.271895       6.773088          -0.000003

******************************************************
Auxiliary information for the entire system
The total spin magnetic moment of the unit cell is   0.000264
The total net atomic charge of the unit cell is   0.000019
Accuracy of reproducing the electrostatic potential in the unit cell:
  The inner radius (bohr) =    5.0000
  The outer radius (bohr) =   12.0000
  Valid grid points have density less than (e/(bohr^3)) =    0.0001
  The number of valid grid points were=        14936
  The rms potential error without charges in kcal/mol is=      4.99044
  The rms potential error with partial charges in kcal/mol is=      0.66948
  The RRMSE value at monopole order=      0.13415
  The rms potential error with partial charges and cloud penetration in kcal/mol is=      0.66672
  The RRMSE value at monopole order with cloud penetration is=      0.13360
  The rms potential error with partial charges and atomic dipoles in kcal/mol is=      0.44277
  The RRMSE value at dipole order=      0.08872
  The rms potential error with partial charges, atomic dipoles and cloud penetration in kcal/mol is=      0.44337
  The RRMSE value at dipole order with cloud penetration=      0.08884

******************************************************
The electron densities and ab initio electrostatic potential were computed in VASP using the PBE functional and
projector augmented wave method. See the main text of the journal article for a description of computational details.
The atomic charges, dipoles, and quadrupoles were computed with the DDEC6 method as described in
(a) T. A. Manz and N. Gabaldon Limas, RSC Adv. 6 (2016) 47771-47801 DOI: 10.1039/c6ra04656h
(b) N. Gabaldon Limas and T. A. Manz, RSC Adv. 8 (2018) 2678-2707 DOI: 10.1039/c7ra11829e.
For each atom in the material, the electron cloud parameters were fit to the spherically averaged atom-in-material
electron density using radial positions for which this density was between 10^-4 and 10^-2 electrons per cubic bohr.
The polarizabilities, dispersion coefficients, and quantum Drude oscillator (QDO) parameters were fit using the MCLF method.
The magnetic structure of the system was optimized in VASP from the default ferromagnetic initial guess using spin polarization.
The atomic spin moments (ASMs) were computed on this optimized magnetic structure using the DDEC6 partition as inputs
to the method of T. A. Manz and D. S. Sholl, J. Chem. Theory Comput. 7 (2011) 4146-4164 DOI: 10.1021/ct200539n.
The RMSE and RRMSE were computed using a uniform grid with Ewald summation.
