# Supplementary material for: A collection of forcefield precursors for metal–organic frameworks
Source: RSC Adv. 2019 Nov 13;9(63):36492–507. doi: 10.1039/c9ra07327b (PMC9075174; doi:10.1039/c9ra07327b)
Supplement: RA-009-C9RA07327B-s4501 [file RA-009-C9RA07327B-s4501.xyz]

   10
jmolscript: load "" {1 1 1} spacegroup "x,y,z" unitcell [{      8.936400     0.000000     0.000000 }, {      4.468200     7.739149     0.000000 }, {      4.468200     2.579716     7.296540 }]
Cd    11.170500     3.869574     2.736203     0.688366
Cd     6.702300     6.449291     4.560338     0.688219
C      9.418966     4.880823     3.451263    -0.172006
C     11.170500     1.847077     3.451263    -0.172577
C     11.170500     3.869574     0.591020    -0.172577
C     12.922034     4.880823     3.451263    -0.171654
C      6.702300     8.471788     3.845277    -0.172317
C      8.453834     5.438042     3.845277    -0.171745
C      6.702300     6.449291     6.705520    -0.172317
C      4.950766     5.438042     3.845277    -0.171393

The following XYZ coordinates are in angstroms. Other properties are in atomic units.
The sperically averaged electron density of each atom fit to a function of the form exp(a - br)
eigen_1, eigen_2 and eigen_3 are the three eigenvalues of traceless quadrupole moment tensor
  atom number  atomic symbol              X              Y              Z     net charge C6 coefficient C8 coefficient C10 coefficient fluctuating dipole atomic polarizability isotropic forcefield polarizability              a              b squared Pearson coefficient          <r^3>          <r^4>         wp_QDO          m_QDO          q_QDO       dipole_x       dipole_y       dipole_z         dipole            Qxy            Qxz            Qyz     Q(x^2-y^2)  Q(3z^2 - R^2)        eigen_1        eigen_2        eigen_3 static polarizability      alpha(xx)      alpha(xy)      alpha(xz)      alpha(yy)      alpha(yz)      alpha(zz) atomic spin moment
            1             Cd      11.170500       3.869574       2.736203       0.688366     251.474835 0.49365201E+04  0.19425942E+06                                29.011546                           21.234545       1.073708       1.995096                    0.997850      86.643001     238.376160       0.454411       0.342528      -1.225514       0.000055      -0.000451      -0.000319       0.000555      -0.000318      -0.000224       0.000676      -0.001690       0.000733      -0.001035      -0.000233       0.001268             35.798878      35.786919       0.001504       0.001063      35.802885      -0.005648      35.806832          -0.005332
            2             Cd       6.702300       6.449291       4.560338       0.688219     251.513321 0.49376140E+04  0.19431430E+06                                29.015034                           21.237473       1.073369       1.994961                    0.997850      86.650222     238.407569       0.454358       0.342547      -1.225491      -0.000055       0.000451       0.000319       0.000556      -0.000318      -0.000225       0.000676      -0.001690       0.000733      -0.001035      -0.000233       0.001268             35.802924      35.790944       0.001504       0.001063      35.806917      -0.005650      35.810911          -0.005332
            3              C       9.418966       4.880823       3.451263      -0.172006      55.714068 0.68847498E+03  0.18065244E+05                                12.557404                            8.912706       0.097479       1.942846                    0.999262      33.927653     101.346001       0.539496       0.432675      -1.059434       0.029804      -0.017117      -0.012104       0.036439       0.078335       0.055391      -0.029619      -0.088042       0.129929      -0.133764       0.064253       0.069511             15.363557      22.800913      -8.590178      -6.074174      12.884957       3.507472      10.404801          -0.013396
            4              C      11.170500       1.847077       3.451263      -0.172577      55.827308 0.69001935E+03  0.18116803E+05                                12.574893                            8.923320       0.094616       1.941556                    0.999256      33.967429     101.512031       0.539092       0.432736      -1.059345       0.000326       0.035451      -0.012423       0.037566       0.000518       0.001066       0.063297       0.174444       0.140172      -0.132890       0.063604       0.069286             15.386628       7.934653       0.000332      -0.000116      27.805401      -7.027231      10.419829          -0.001483
            5              C      11.170500       3.869574       0.591020      -0.172577      55.827271 0.69001905E+03  0.18116793E+05                                12.574889                            8.923319       0.094616       1.941556                    0.999256      33.967421     101.512001       0.539092       0.432736      -1.059345       0.000326       0.000104       0.037565       0.037566       0.001178       0.000133      -0.000206      -0.005170      -0.398670      -0.132890       0.063604       0.069286             15.386621       7.934652       0.000001       0.000351       7.934666      -0.001872      30.290545          -0.001483
            6              C      12.922034       4.880823       3.451263      -0.171654      55.732162 0.68871661E+03  0.18073510E+05                                12.560829                            8.914790       0.095902       1.942301                    0.999260      33.932571     101.372343       0.539375       0.432726      -1.059384      -0.029676      -0.017403      -0.012306       0.036537      -0.077368      -0.054707      -0.031465      -0.088855       0.133353      -0.133788       0.066700       0.067087             15.368087      22.807622       8.593246       6.076344      12.888888       3.508859      10.407751          -0.005501
            7              C       6.702300       8.471788       3.845277      -0.172317      55.813238 0.68982033E+03  0.18110185E+05                                12.572486                            8.921783       0.094914       1.941689                    0.999256      33.963290     101.494190       0.539164       0.432712      -1.059365      -0.000326      -0.035445       0.012421       0.037560       0.000518       0.001066       0.063281       0.174398       0.140138      -0.132856       0.063587       0.069269             15.383486       7.933319       0.000332      -0.000116      27.799247      -7.025529      10.417893          -0.001482
            8              C       8.453834       5.438042       3.845277      -0.171745      55.699975 0.68827566E+03  0.18058620E+05                                12.554991                            8.911164       0.097780       1.942979                    0.999262      33.923505     101.328122       0.539568       0.432651      -1.059454      -0.029799       0.017114       0.012102       0.036432       0.078315       0.055377      -0.029611      -0.088019       0.129895      -0.133730       0.064236       0.069494             15.360408      22.795953      -8.588086      -6.072696      12.882411       3.506619      10.402860          -0.013396
            9              C       6.702300       6.449291       6.705520      -0.172317      55.813194 0.68981979E+03  0.18110168E+05                                12.572480                            8.921780       0.094914       1.941689                    0.999256      33.963281     101.494156       0.539164       0.432712      -1.059365      -0.000326      -0.000104      -0.037558       0.037560       0.001178       0.000133      -0.000206      -0.005170      -0.398568      -0.132856       0.063587       0.069269             15.383477       7.933316       0.000001       0.000351       7.933330      -0.001872      30.283786          -0.001482
           10              C       4.950766       5.438042       3.845277      -0.171393      55.718055 0.68851710E+03  0.18066880E+05                                12.558413                            8.913248       0.096202       1.942435                    0.999260      33.928420     101.354448       0.539448       0.432702      -1.059404       0.029671       0.017400       0.012304       0.036531      -0.077348      -0.054693      -0.031457      -0.088832       0.133319      -0.133753       0.066683       0.067070             15.364935      22.802656       8.591153       6.074865      12.886339       3.508005      10.405808          -0.005502

******************************************************
Auxiliary information for the entire system
The total spin magnetic moment of the unit cell is   -0.054390
The total net atomic charge of the unit cell is   -0.000001
Accuracy of reproducing the electrostatic potential in the unit cell:
  The inner radius (bohr) =    5.0000
  The outer radius (bohr) =   12.0000
  Valid grid points have density less than (e/(bohr^3)) =    0.0001
  The number of valid grid points were=        84488
  The rms potential error without charges in kcal/mol is=      0.67137
  The rms potential error with partial charges in kcal/mol is=      0.10007
  The RRMSE value at monopole order=      0.14906
  The rms potential error with partial charges and cloud penetration in kcal/mol is=      0.06877
  The RRMSE value at monopole order with cloud penetration is=      0.10244
  The rms potential error with partial charges and atomic dipoles in kcal/mol is=      0.09103
  The RRMSE value at dipole order=      0.13559
  The rms potential error with partial charges, atomic dipoles and cloud penetration in kcal/mol is=      0.05648
  The RRMSE value at dipole order with cloud penetration=      0.08413

******************************************************
The electron densities and ab initio electrostatic potential were computed in VASP using the PBE functional and
projector augmented wave method. See the main text of the journal article for a description of computational details.
The atomic charges, dipoles, and quadrupoles were computed with the DDEC6 method as described in
(a) T. A. Manz and N. Gabaldon Limas, RSC Adv. 6 (2016) 47771-47801 DOI: 10.1039/c6ra04656h
(b) N. Gabaldon Limas and T. A. Manz, RSC Adv. 8 (2018) 2678-2707 DOI: 10.1039/c7ra11829e.
For each atom in the material, the electron cloud parameters were fit to the spherically averaged atom-in-material
electron density using radial positions for which this density was between 10^-4 and 10^-2 electrons per cubic bohr.
The polarizabilities, dispersion coefficients, and quantum Drude oscillator (QDO) parameters were fit using the MCLF method.
The magnetic structure of the system was optimized in VASP from the default ferromagnetic initial guess using spin polarization.
The atomic spin moments (ASMs) were computed on this optimized magnetic structure using the DDEC6 partition as inputs
to the method of T. A. Manz and D. S. Sholl, J. Chem. Theory Comput. 7 (2011) 4146-4164 DOI: 10.1021/ct200539n.
The RMSE and RRMSE were computed using a uniform grid with Ewald summation.
