# Supplementary material for: A collection of forcefield precursors for metal–organic frameworks
Source: RSC Adv. 2019 Nov 13;9(63):36492–507. doi: 10.1039/c9ra07327b (PMC9075174; doi:10.1039/c9ra07327b)
Supplement: RA-009-C9RA07327B-s4502 [file RA-009-C9RA07327B-s4502.xyz]

  112
jmolscript: load "" {1 1 1} spacegroup "x,y,z" unitcell [{     13.721700     0.000000     0.000000 }, {      3.400802    13.293592     0.000000 }, {      6.394550     4.964610    14.285499 }]
Sm     3.830403     6.026869    -0.025000     2.082606
Sm    13.531611    13.558706     7.167749     2.082606
Sm    13.292099     7.266723     0.025000     2.082605
Sm     9.985441     4.699496     7.117750     2.082606
H      6.949178     4.165825     3.514233     0.135657
H     11.154315    13.598860     4.045653     0.137665
H      5.440194     1.413332     1.002842     0.143327
H      2.413668     2.430028     2.229966     0.148927
H     14.561631    10.075992     3.628517     0.135657
H      4.380693     8.339946     3.097096     0.137665
H     17.602236    10.855715     6.139907     0.143327
H     17.367358    14.039795     4.912783     0.148927
H     16.567874    14.092377    10.771266     0.135657
H     12.362737     4.659342    10.239846     0.137665
H     18.076858    16.844870    13.282657     0.143327
H     21.103384    15.828174    12.055533     0.148927
H      8.955421     8.182210    10.656982     0.135657
H     19.136359     9.918256    11.188403     0.137665
H      5.914816     7.402487     8.145592     0.143327
H      6.149694     4.218407     9.372716     0.148927
H     12.948595     4.296020     3.571375     0.128473
H     10.568457    13.962182    10.714124     0.128473
C      8.372051     2.628932     5.127637     0.679087
C      7.506017     2.282336     3.944798    -0.021149
C      6.089120     2.969050     2.102111     0.009561
C      5.364128     4.034213     1.316266     0.590454
C      5.948545     1.639898     1.714831    -0.122156
C     14.600931     3.562198     2.712959     0.005863
C     14.872242     4.702230     1.758116     0.684205
C      1.745575     2.475956     2.728959    -0.153394
C      6.862888     3.278742     3.213952    -0.093793
C     10.739784    14.246260     3.580517    -0.146608
C      9.963510    13.963387     2.470106     0.092518
C     15.697927     8.316606     2.015112     0.679087
C     16.248348     9.069719     3.197952    -0.021149
C     15.934224    10.612606     5.040638     0.009561
C     15.081977    11.578970     5.826484     0.590454
C     17.256749    10.419377     5.427918    -0.122156
C     13.250005     2.513364     4.429790     0.005863
C     12.078299     2.533065     5.384633     0.684205
C     17.488444    14.698427     4.413791    -0.153394
C     15.442424     9.939734     3.928798    -0.093793
C      3.856229     8.901997     3.562232    -0.146608
C      4.322671     9.583944     4.672644     0.092518
C     15.145001    15.629270     9.157862     0.679087
C     16.011035    15.975866    10.340701    -0.021149
C     17.427932    15.289152    12.183388     0.009561
C     18.152924    14.223989    12.969233     0.590453
C     17.568507    16.618304    12.570668    -0.122156
C      8.916121    14.696004    11.572540     0.005864
C      8.644810    13.555972    12.527383     0.684205
C     21.771477    15.782246    11.556540    -0.153394
C     16.654164    14.979460    11.071547    -0.093793
C     12.777268     4.011942    10.704982    -0.146608
C     13.553542     4.294815    11.815393     0.092518
C      7.819125     9.941596    12.270387     0.679086
C      7.268704     9.188483    11.087547    -0.021149
C      7.582828     7.645596     9.244861     0.009561
C      8.435075     6.679232     8.459015     0.590453
C      6.260303     7.838825     8.857581    -0.122156
C     10.267047    15.744838     9.855709     0.005864
C     11.438753    15.725137     8.900866     0.684205
C      6.028608     3.559775     9.871708    -0.153394
C      8.074628     8.318468    10.356701    -0.093793
C     19.660823     9.356205    10.723267    -0.146608
C     19.194381     8.674258     9.612855     0.092518
C     13.504685     3.579761     3.571375    -0.113377
C     15.181625     1.419818     3.571375     0.095534
C     10.012367    14.678441    10.714124    -0.113377
C      8.335427    16.838384    10.714124     0.095534
N      9.768583    12.551767     2.080397     0.538482
N      5.738559     9.422932     5.062352     0.538482
N     13.748469     5.706435    12.205102     0.538482
N     17.778493     8.835270     9.223147     0.538482
N      5.762567    13.551816     3.571375     0.524900
N     17.754485     4.706386    10.714124     0.524900
O      2.291851     4.736060     1.238838    -0.640022
O      8.506194     3.848262     5.411204    -0.640030
O      4.781797     3.697797     0.254139    -0.616995
O     13.946529     5.523987     1.563262    -0.714969
O     12.315113    14.975431     5.746771    -0.722887
O      5.350730     5.218043     1.755116    -0.671302
O     10.087809    11.686341     2.877528    -0.348021
O      9.295771    12.325308     0.981985    -0.343626
O      6.828076    13.647178     2.982812    -0.331164
O     15.163464    14.729341     5.903911    -0.640022
O     14.483393     8.488849     1.731545    -0.640030
O     15.552223    12.059755     6.888610    -0.616995
O     11.511610     3.633562     5.579487    -0.714969
O      2.759377     7.556535     1.395979    -0.722887
O     13.938403    11.885352     5.387633    -0.671302
O      6.497867     8.899177     4.265221    -0.348020
O      6.075136     9.824867     6.160764    -0.343626
O      5.406103    12.543185     4.159937    -0.331165
O     21.225201    13.522142    13.046661    -0.640022
O     15.010858    14.409940     8.874295    -0.640030
O     18.735255    14.560405    14.031360    -0.616995
O      9.570523    12.734215    12.722237    -0.714969
O     11.201939     3.282771     8.538728    -0.722887
O     18.166322    13.040159    12.530383    -0.671302
O     13.429243     6.571861    11.407971    -0.348021
O     14.221281     5.932894    13.303514    -0.343626
O     16.688976     4.611024    11.302687    -0.331164
O      8.353588     3.528861     8.381588    -0.640022
O      9.033659     9.769353    12.553954    -0.640030
O      7.964829     6.198447     7.396889    -0.616995
O     12.005442    14.624640     8.706012    -0.714969
O     20.757675    10.701667    12.889520    -0.722887
O      9.578649     6.372850     8.897866    -0.671302
O     17.019185     9.359025    10.020278    -0.348020
O     17.441916     8.433335     8.124735    -0.343626
O     18.110949     5.715017    10.125562    -0.331165

The following XYZ coordinates are in angstroms. Other properties are in atomic units.
The sperically averaged electron density of each atom fit to a function of the form exp(a - br)
eigen_1, eigen_2 and eigen_3 are the three eigenvalues of traceless quadrupole moment tensor
  atom number  atomic symbol              X              Y              Z     net charge C6 coefficient C8 coefficient C10 coefficient fluctuating dipole atomic polarizability isotropic forcefield polarizability              a              b squared Pearson coefficient          <r^3>          <r^4>         wp_QDO          m_QDO          q_QDO       dipole_x       dipole_y       dipole_z         dipole            Qxy            Qxz            Qyz     Q(x^2-y^2)  Q(3z^2 - R^2)        eigen_1        eigen_2        eigen_3 static polarizability      alpha(xx)      alpha(xy)      alpha(xz)      alpha(yy)      alpha(yz)      alpha(zz) atomic spin moment
            1             Sm       3.830403       6.026869      -0.025000       2.082606     118.455486 0.25606704E+04  0.83750055E+05                                15.861254                           13.460242       2.413017       2.455177                    0.999834      79.534773     186.344957       0.705816       0.265328      -1.333858      -0.007008       0.000775      -0.000075       0.007051       0.104430      -0.144537       0.028234       0.026499       0.140463      -0.193313       0.016744       0.176569             18.727788      15.704508      -3.583966       2.809128      21.701711      -4.499326      18.777147          -0.000003
            2             Sm      13.531611      13.558706       7.167749       2.082606     118.455444 0.25606689E+04  0.83749994E+05                                15.861250                           13.460236       2.413017       2.455177                    0.999834      79.534765     186.344914       0.705816       0.265328      -1.333858       0.000986       0.006981       0.000074       0.007051       0.097963      -0.008469      -0.147025       0.077054       0.140463      -0.193313       0.016744       0.176569             18.727784      19.612241      -4.583657      -3.662734      17.793967       3.836606      18.777144          -0.000003
            3             Sm      13.292099       7.266723       0.025000       2.082605     118.455499 0.25606707E+04  0.83750070E+05                                15.861256                           13.460243       2.413017       2.455177                    0.999834      79.534774     186.344964       0.705816       0.265328      -1.333857       0.007008      -0.000775       0.000075       0.007051       0.104430      -0.144537       0.028234       0.026499       0.140463      -0.193313       0.016744       0.176569             18.727790      15.704509      -3.583965       2.809128      21.701713      -4.499326      18.777148          -0.000003
            4             Sm       9.985441       4.699496       7.117750       2.082606     118.455452 0.25606691E+04  0.83750003E+05                                15.861251                           13.460237       2.413017       2.455177                    0.999834      79.534766     186.344919       0.705816       0.265328      -1.333858      -0.000986      -0.006981      -0.000075       0.007051       0.097963      -0.008469      -0.147025       0.077054       0.140463      -0.193313       0.016744       0.176569             18.727785      19.612243      -4.583657      -3.662735      17.793968       3.836606      18.777145          -0.000003
            5              H       6.949178       4.165825       3.514233       0.135657       1.092897 0.80282946E+01  0.78183745E+02                                 1.696615                            1.614799      -1.104012       2.372337                    0.997071       3.302109       8.942482       0.516378       1.217993      -0.724185       0.001746       0.040893       0.016139       0.043997       0.000314      -0.000074       0.006407      -0.021306      -0.010221      -0.008962      -0.005673       0.014635              1.719756       1.463440       0.026907       0.172845       2.104298       0.225331       1.591530          -0.000000
            6              H      11.154315      13.598860       4.045653       0.137665       1.042324 0.75766419E+01  0.73511399E+02                                 1.705150                            1.615552      -1.245564       2.307367                    0.996170       3.446438       9.649137       0.488688       1.291803      -0.705977       0.021032      -0.023381       0.018855       0.036668      -0.009946      -0.001702      -0.006514       0.003142      -0.003382      -0.012763       0.001331       0.011432              1.737749       1.677718      -0.249763       0.348574       1.826634      -0.201543       1.708895          -0.000000
            7              H       5.440194       1.413332       1.002842       0.143327       1.120881 0.83571652E+01  0.83265655E+02                                 1.815431                            1.718848      -1.234664       2.320874                    0.995675       3.474317       9.922878       0.463716       1.325707      -0.699994      -0.024916      -0.004922      -0.033646       0.042155       0.004733       0.012397       0.002297       0.015914       0.027524      -0.013924      -0.005781       0.019705              1.860528       1.788575       0.028870       0.350804       1.709703       0.176071       2.083306          -0.000001
            8              H       2.413668       2.430028       2.229966       0.148927       0.782357 0.52451716E+01  0.46354173E+02                                 1.401431                            1.340839      -0.972534       2.454325                    0.999808       3.041317       8.088754       0.539203       1.285361      -0.707869       0.027030       0.001886      -0.024737       0.036689       0.004207      -0.007050       0.004401       0.010714       0.021292      -0.012674       0.000611       0.012063              1.421588       1.622269      -0.040100      -0.319739       1.276501      -0.082536       1.365995          -0.000001
            9              H      14.561631      10.075992       3.628517       0.135657       1.092897 0.80282934E+01  0.78183728E+02                                 1.696615                            1.614799      -1.104012       2.372337                    0.997071       3.302108       8.942478       0.516378       1.217993      -0.724185      -0.040050       0.008443      -0.016139       0.043997      -0.004840       0.006189      -0.001660       0.018990      -0.010221      -0.008962      -0.005674       0.014635              1.719756       2.077855      -0.130274       0.261139       1.489883       0.111606       1.591530          -0.000000
           10              H       4.380693       8.339946       3.097096       0.137665       1.042324 0.75766433E+01  0.73511407E+02                                 1.705149                            1.615551      -1.245563       2.307367                    0.996170       3.446437       9.649130       0.488689       1.291802      -0.705977       0.017439      -0.026171      -0.018855       0.036668      -0.007970      -0.006733      -0.000034      -0.012309      -0.003383      -0.012763       0.001331       0.011432              1.737748       1.697545      -0.254835      -0.108863       1.806805       0.387649       1.708893          -0.000000
           11              H      17.602236      10.855715       6.139907       0.143327       1.120880 0.83571569E+01  0.83265560E+02                                 1.815431                            1.718848      -1.234664       2.320874                    0.995675       3.474316       9.922878       0.463715       1.325708      -0.699994       0.010943       0.022919       0.033646       0.042155       0.007973       0.005298       0.011441      -0.009413       0.027524      -0.013924      -0.005781       0.019705              1.860527       1.728411       0.044261       0.257520       1.769866       0.296221       2.083305          -0.000001
           12              H      17.367358      14.039795       4.912783       0.148927       0.782357 0.52451689E+01  0.46354146E+02                                 1.401432                            1.340839      -0.972533       2.454325                    0.999808       3.041317       8.088756       0.539202       1.285362      -0.707869      -0.008527      -0.025719       0.024737       0.036689       0.006263       0.002516      -0.007921      -0.005357       0.021292      -0.012674       0.000611       0.012063              1.421589       1.278483       0.047848      -0.159206       1.620288      -0.289308       1.365994          -0.000001
           13              H      16.567874      14.092377      10.771266       0.135657       1.092897 0.80282946E+01  0.78183745E+02                                 1.696615                            1.614799      -1.104012       2.372337                    0.997071       3.302109       8.942482       0.516378       1.217993      -0.724185      -0.001746      -0.040893      -0.016139       0.043997       0.000314      -0.000074       0.006407      -0.021306      -0.010221      -0.008962      -0.005673       0.014635              1.719756       1.463440       0.026907       0.172845       2.104298       0.225331       1.591530          -0.000000
           14              H      12.362737       4.659342      10.239846       0.137665       1.042324 0.75766420E+01  0.73511392E+02                                 1.705149                            1.615551      -1.245564       2.307367                    0.996170       3.446438       9.649133       0.488689       1.291802      -0.705977      -0.021032       0.023381      -0.018855       0.036668      -0.009946      -0.001702      -0.006514       0.003142      -0.003383      -0.012763       0.001331       0.011432              1.737748       1.677717      -0.249763       0.348574       1.826633      -0.201542       1.708894          -0.000000
           15              H      18.076858      16.844870      13.282657       0.143327       1.120881 0.83571595E+01  0.83265588E+02                                 1.815431                            1.718848      -1.234664       2.320874                    0.995675       3.474316       9.922876       0.463716       1.325707      -0.699994       0.024916       0.004922       0.033646       0.042155       0.004733       0.012397       0.002297       0.015914       0.027524      -0.013924      -0.005781       0.019705              1.860527       1.788574       0.028870       0.350804       1.709703       0.176071       2.083305          -0.000001
           16              H      21.103384      15.828174      12.055533       0.148927       0.782357 0.52451717E+01  0.46354173E+02                                 1.401431                            1.340839      -0.972533       2.454325                    0.999808       3.041317       8.088754       0.539203       1.285361      -0.707869      -0.027030      -0.001886       0.024737       0.036689       0.004207      -0.007050       0.004401       0.010714       0.021292      -0.012674       0.000611       0.012063              1.421588       1.622269      -0.040100      -0.319739       1.276501      -0.082536       1.365995          -0.000001
           17              H       8.955421       8.182210      10.656982       0.135657       1.092897 0.80282894E+01  0.78183680E+02                                 1.696614                            1.614799      -1.104012       2.372337                    0.997071       3.302107       8.942475       0.516378       1.217993      -0.724185       0.040050      -0.008443       0.016139       0.043997      -0.004840       0.006189      -0.001660       0.018990      -0.010221      -0.008962      -0.005674       0.014635              1.719756       2.077854      -0.130274       0.261139       1.489883       0.111606       1.591530          -0.000000
           18              H      19.136359       9.918256      11.188403       0.137665       1.042324 0.75766457E+01  0.73511438E+02                                 1.705150                            1.615552      -1.245563       2.307367                    0.996170       3.446438       9.649134       0.488689       1.291802      -0.705977      -0.017439       0.026171       0.018855       0.036668      -0.007970      -0.006733      -0.000034      -0.012309      -0.003383      -0.012763       0.001331       0.011432              1.737748       1.697546      -0.254835      -0.108863       1.806806       0.387649       1.708894          -0.000000
           19              H       5.914816       7.402487       8.145592       0.143327       1.120881 0.83571609E+01  0.83265610E+02                                 1.815431                            1.718849      -1.234664       2.320874                    0.995675       3.474317       9.922881       0.463715       1.325708      -0.699994      -0.010943      -0.022919      -0.033646       0.042155       0.007973       0.005298       0.011441      -0.009413       0.027524      -0.013924      -0.005781       0.019705              1.860528       1.728411       0.044261       0.257521       1.769866       0.296221       2.083306          -0.000001
           20              H       6.149694       4.218407       9.372716       0.148927       0.782357 0.52451726E+01  0.46354186E+02                                 1.401432                            1.340840      -0.972534       2.454325                    0.999808       3.041318       8.088758       0.539202       1.285361      -0.707869       0.008527       0.025719      -0.024737       0.036689       0.006263       0.002516      -0.007921      -0.005357       0.021292      -0.012674       0.000611       0.012063              1.421589       1.278483       0.047848      -0.159206       1.620288      -0.289308       1.365995          -0.000001
           21              H      12.948595       4.296020       3.571375       0.128473       1.093441 0.81798913E+01  0.80382707E+02                                 1.723785                            1.651939      -1.126213       2.359880                    0.997033       3.390044       9.354260       0.498218       1.251041      -0.716229      -0.023051       0.029690      -0.000000       0.037588      -0.005263       0.000471       0.000365      -0.002693      -0.032216      -0.010772      -0.000030       0.010802              1.732763       1.758632      -0.311424      -0.144934       1.917971      -0.112524       1.521687          -0.000001
           22              H      10.568457      13.962182      10.714124       0.128473       1.093441 0.81798873E+01  0.80382657E+02                                 1.723785                            1.651938      -1.126213       2.359880                    0.997033       3.390043       9.354256       0.498218       1.251041      -0.716229       0.023051      -0.029690      -0.000000       0.037588      -0.005263       0.000471       0.000365      -0.002693      -0.032216      -0.010772      -0.000030       0.010802              1.732763       1.758631      -0.311424      -0.144934       1.917970      -0.112524       1.521687          -0.000001
           23              C       8.372051       2.628932       5.127637       0.679087      22.158551 0.23158442E+03  0.47139874E+04                                 7.383213                            5.455894      -0.220431       2.002515                    0.999026      21.452349      59.948774       0.624271       0.482007      -1.012356       0.038936       0.009516       0.059237       0.071524      -0.014328      -0.110612      -0.012711       0.081687      -0.037683      -0.102495      -0.029435       0.131929              8.944521       8.243338       0.142010       4.896120       7.980361       1.179551      10.609864          -0.000001
           24              C       7.506017       2.282336       3.944798      -0.021149      37.546015 0.41439494E+03  0.95110083E+04                                 9.590445                            6.652685       0.181344       2.070061                    0.999332      26.396373      72.084824       0.666321       0.400508      -1.087645      -0.024502      -0.016967      -0.038333       0.048556      -0.010085      -0.011743      -0.001803      -0.028099      -0.039387      -0.023762      -0.000204       0.023966             12.285276      11.361096       0.322014       7.927579      10.656487       1.534616      14.838245          -0.000001
           25              C       6.089120       2.969050       2.102111       0.009561      37.337332 0.41464580E+03  0.95609246E+04                                 9.699930                            6.779249       0.148374       2.071613                    0.999236      26.271842      72.970610       0.639096       0.415640      -1.072792       0.016304      -0.027965       0.013813       0.035195       0.007568      -0.003933       0.022966      -0.009012       0.010855      -0.023674      -0.002652       0.026326             12.126952      10.520259      -3.264860       5.804831      14.206274      -1.883319      11.654323          -0.000002
           26              C       5.364128       4.034213       1.316266       0.590454      24.562887 0.26486083E+03  0.55628944E+04                                 7.839413                            5.791030      -0.072038       2.024710                    0.999583      22.771027      64.166970       0.614183       0.474816      -1.018447      -0.024422       0.025338      -0.007393       0.035960       0.056401      -0.076810       0.035631       0.121971      -0.033733      -0.118639      -0.000748       0.119387              9.428092       8.031538      -3.304532       3.478370      11.581547      -1.659911       8.671191          -0.000002
           27              C       5.948545       1.639898       1.714831      -0.122156      33.473065 0.44906143E+03  0.10752463E+05                                 9.343442                            7.323981      -0.417364       1.845002                    0.998439      30.307104      90.911081       0.571063       0.447940      -1.034350       0.003354       0.023433      -0.004165       0.024035       0.011014      -0.026974      -0.008017       0.109817       0.052906      -0.065191       0.001387       0.063804             10.467003       7.965713      -1.845182       2.746643      14.322744      -0.061044       9.112551          -0.000003
           28              C      14.600931       3.562198       2.712959       0.005863      36.178419 0.40055447E+03  0.91074248E+04                                 9.344733                            6.538165       0.206092       2.086042                    0.999300      25.831138      70.005232       0.673117       0.400204      -1.088828      -0.001575      -0.039314       0.029117       0.048948      -0.015529       0.000777       0.017877       0.034378      -0.042785      -0.032382       0.001260       0.031122             11.805848       9.916320       0.387723      -4.174438      13.855914      -6.128177      11.645308          -0.000002
           29              C      14.872242       4.702230       1.758116       0.684205      21.449488 0.22638149E+03  0.45805099E+04                                 7.214678                            5.392520      -0.170193       2.024194                    0.998885      21.210062      59.032353       0.628433       0.481697      -1.012843       0.012589       0.057062      -0.043661       0.072944       0.012591       0.037136       0.108488      -0.024529       0.110058      -0.098380      -0.035710       0.134090              8.606113       7.820190       0.142317      -1.677019       9.981469      -4.369820       8.016680          -0.000002
           30              C       1.745575       2.475956       2.728959      -0.153394      31.632781 0.41321256E+03  0.96432862E+04                                 8.898622                            6.972846      -0.164780       1.923625                    0.999351      29.502213      85.987364       0.594808       0.441243      -1.043327      -0.005104       0.024125      -0.005583       0.025283       0.044006       0.017549       0.044955       0.049756       0.121473      -0.079227       0.002113       0.077114              9.983743       8.784865      -1.589589      -1.922887      13.107844      -3.964586       8.058521          -0.000008
           31              C       6.862888       3.278742       3.213952      -0.093793      33.877623 0.41728833E+03  0.97168742E+04                                 9.155614                            6.866866      -0.036215       1.968297                    0.999427      28.784160      82.533881       0.620731       0.423752      -1.058861      -0.003325      -0.013727      -0.003278       0.014499       0.003494      -0.044247       0.009346       0.004058      -0.042957      -0.049999       0.006554       0.043446             10.858483      10.311168      -1.504186       6.463274       9.658733      -0.757407      12.605547          -0.000003
           32              C      10.739784      14.246260       3.580517      -0.146608      34.135375 0.43659451E+03  0.10332685E+05                                 9.302548                            7.100704      -0.123654       1.930189                    0.999476      30.034750      88.225859       0.597607       0.433068      -1.047958       0.004214       0.017678       0.002459       0.018339      -0.019228      -0.054805      -0.023792       0.087409       0.004484      -0.071201      -0.009665       0.080866             10.732667       9.218177       1.214163       5.346544      11.173432       2.770988      11.806391          -0.000003
           33              C       9.963510      13.963387       2.470106       0.092518      35.169621 0.41109811E+03  0.95020794E+04                                 9.449170                            6.869695      -0.089072       1.991232                    0.999525      26.259588      74.122437       0.615563       0.430488      -1.058574       0.001189      -0.004014       0.000066       0.004187       0.000923       0.001637       0.010318      -0.029123      -0.030486      -0.013776      -0.009148       0.022924             11.221062       8.583624       0.022976       4.295170      14.240662       1.976909      10.838900          -0.000001
           34              C      15.697927       8.316606       2.015112       0.679087      22.158556 0.23158451E+03  0.47139895E+04                                 7.383213                            5.455895      -0.220431       2.002515                    0.999026      21.452350      59.948771       0.624271       0.482007      -1.012356      -0.018869      -0.035363      -0.059237       0.071524       0.007046      -0.039729      -0.104011      -0.085414      -0.037683      -0.102495      -0.029435       0.131929              8.944521       8.064712       0.187703       2.356210       8.158988       4.451020      10.609862          -0.000001
           35              C      16.248348       9.069719       3.197952      -0.021149      37.546009 0.41439474E+03  0.95110024E+04                                 9.590443                            6.652683       0.181345       2.070062                    0.999332      26.396372      72.084814       0.666321       0.400508      -1.087645       0.022511       0.019532       0.038333       0.048556      -0.015593      -0.004657      -0.010930       0.014961      -0.039387      -0.023762      -0.000203       0.023966             12.285274      10.854401       0.451634       3.451512      11.163180       7.299904      14.838242          -0.000001
           36              C      15.934224      10.612606       5.040638       0.009561      37.337333 0.41464570E+03  0.95609213E+04                                 9.699929                            6.779247       0.148374       2.071613                    0.999236      26.271840      72.970595       0.639097       0.415640      -1.072793       0.023052      -0.022726      -0.013813       0.035195       0.004474       0.021274      -0.009502       0.015172       0.010855      -0.023674      -0.002652       0.026326             12.126952      12.412004      -3.748807      -0.385885      12.314519       6.090498      11.654333          -0.000002
           37              C      15.081977      11.578970       5.826484       0.590454      24.562869 0.26486060E+03  0.55628884E+04                                 7.839407                            5.791027      -0.072038       2.024710                    0.999583      22.771026      64.166956       0.614183       0.474816      -1.018447      -0.018494       0.029940       0.007393       0.035960       0.078759       0.015482      -0.083245      -0.052817      -0.033733      -0.118640      -0.000748       0.119387              9.428085       9.776579      -3.750948      -0.746034       9.836484       3.781240       8.671191          -0.000002
           38              C      17.256749      10.419377       5.427918      -0.122156      33.473055 0.44906153E+03  0.10752465E+05                                 9.343441                            7.323982      -0.417364       1.845002                    0.998439      30.307102      90.911072       0.571063       0.447940      -1.034350      -0.023533       0.002558       0.004165       0.024035       0.036029      -0.014452      -0.024146      -0.085748       0.052906      -0.065191       0.001387       0.063804             10.466999      13.046173      -3.144877       0.621591       9.242279       2.676076       9.112545          -0.000003
           39              C      13.250005       2.513364       4.429790       0.005863      36.178412 0.40055432E+03  0.91074206E+04                                 9.344732                            6.538165       0.206092       2.086042                    0.999300      25.831137      70.005230       0.673117       0.400204      -1.088828       0.038478      -0.008218      -0.029117       0.048948      -0.005367       0.017512      -0.003679      -0.045070      -0.042785      -0.032382       0.001260       0.031122             11.805845      13.800116      -0.605844      -6.971574       9.972121      -2.525383      11.645299          -0.000002
           40              C      12.078299       2.533065       5.384633       0.684205      21.449443 0.22638102E+03  0.45804966E+04                                 7.214657                            5.392507      -0.170194       2.024194                    0.998885      21.210042      59.032215       0.628436       0.481696      -1.012844      -0.058402       0.001946       0.043661       0.072944       0.005155       0.114307       0.009090       0.033608       0.110058      -0.098380      -0.035710       0.134090              8.606086       9.917021      -0.394108      -4.649098       7.884583      -0.541674       8.016653          -0.000002
           41              C      17.488444      14.698427       4.413791      -0.153394      31.632770 0.41321226E+03  0.96432778E+04                                 8.898620                            6.972843      -0.164780       1.923625                    0.999351      29.502214      85.987368       0.594808       0.441243      -1.043327      -0.022107       0.010924       0.005583       0.025283       0.050547       0.047902       0.005860      -0.001379       0.121473      -0.079227       0.002113       0.077114              9.983741      12.078955      -2.432295      -4.317460       9.813752      -0.880306       8.058515          -0.000008
           42              C      15.442424       9.939734       3.928798      -0.093793      33.877618 0.41728782E+03  0.97168596E+04                                 9.155611                            6.866861      -0.036214       1.968297                    0.999427      28.784157      82.533860       0.620732       0.423752      -1.058861       0.014123      -0.000181       0.003278       0.014499       0.004039      -0.001912      -0.045183      -0.000205      -0.042957      -0.050000       0.006553       0.043446             10.858481       8.976468      -1.162743       0.868086      10.993430       6.449344      12.605546          -0.000003
           43              C       3.856229       8.901997       3.562232      -0.146608      34.135393 0.43659491E+03  0.10332697E+05                                 9.302551                            7.100708      -0.123653       1.930189                    0.999476      30.034749      88.225852       0.597606       0.433068      -1.047958      -0.018171       0.000298      -0.002459       0.018339       0.004122      -0.036633      -0.047199      -0.095139       0.004484      -0.071201      -0.009665       0.080866             10.732671      11.636406       0.595532       4.009635       8.755216       4.492967      11.806390          -0.000003
           44              C       4.322671       9.583944       4.672644       0.092518      35.169624 0.41109811E+03  0.95020795E+04                                 9.449170                            6.869695      -0.089072       1.991231                    0.999525      26.259589      74.122440       0.615563       0.430488      -1.058574       0.003594      -0.002147      -0.000066       0.004187      -0.006183       0.010402      -0.000971       0.026431      -0.030486      -0.013776      -0.009148       0.022923             11.221062      13.904232      -1.338153       2.979757       8.920067       3.671192      10.838888          -0.000001
           45              C      15.145001      15.629270       9.157862       0.679087      22.158551 0.23158443E+03  0.47139875E+04                                 7.383213                            5.455894      -0.220431       2.002515                    0.999026      21.452349      59.948773       0.624271       0.482007      -1.012356      -0.038936      -0.009516      -0.059237       0.071524      -0.014328      -0.110612      -0.012711       0.081687      -0.037683      -0.102495      -0.029435       0.131929              8.944521       8.243338       0.142010       4.896120       7.980361       1.179550      10.609863          -0.000001
           46              C      16.011035      15.975866      10.340701      -0.021149      37.546007 0.41439487E+03  0.95110061E+04                                 9.590443                            6.652684       0.181345       2.070062                    0.999332      26.396371      72.084811       0.666321       0.400508      -1.087645       0.024502       0.016967       0.038333       0.048556      -0.010085      -0.011743      -0.001803      -0.028099      -0.039387      -0.023762      -0.000203       0.023966             12.285273      11.361093       0.322015       7.927577      10.656485       1.534616      14.838241          -0.000001
           47              C      17.427932      15.289152      12.183388       0.009561      37.337323 0.41464572E+03  0.95609219E+04                                 9.699928                            6.779248       0.148374       2.071613                    0.999236      26.271839      72.970596       0.639096       0.415640      -1.072792      -0.016304       0.027965      -0.013813       0.035195       0.007568      -0.003933       0.022966      -0.009012       0.010855      -0.023674      -0.002652       0.026326             12.126949      10.520256      -3.264858       5.804829      14.206271      -1.883318      11.654320          -0.000002
           48              C      18.152924      14.223989      12.969233       0.590453      24.562884 0.26486080E+03  0.55628935E+04                                 7.839411                            5.791029      -0.072037       2.024710                    0.999583      22.771025      64.166956       0.614183       0.474816      -1.018447       0.024422      -0.025338       0.007393       0.035960       0.056401      -0.076810       0.035631       0.121971      -0.033733      -0.118639      -0.000748       0.119387              9.428090       8.031536      -3.304531       3.478369      11.581545      -1.659910       8.671189          -0.000002
           49              C      17.568507      16.618304      12.570668      -0.122156      33.473063 0.44906142E+03  0.10752462E+05                                 9.343442                            7.323981      -0.417364       1.845002                    0.998439      30.307102      90.911072       0.571063       0.447940      -1.034350      -0.003354      -0.023433       0.004165       0.024035       0.011014      -0.026974      -0.008017       0.109817       0.052906      -0.065191       0.001387       0.063804             10.467002       7.965713      -1.845181       2.746643      14.322744      -0.061044       9.112550          -0.000003
           50              C       8.916121      14.696004      11.572540       0.005864      36.178422 0.40055450E+03  0.91074256E+04                                 9.344733                            6.538165       0.206092       2.086042                    0.999300      25.831139      70.005235       0.673117       0.400204      -1.088828       0.001575       0.039314      -0.029117       0.048948      -0.015529       0.000777       0.017877       0.034378      -0.042785      -0.032382       0.001260       0.031122             11.805848       9.916320       0.387723      -4.174438      13.855915      -6.128178      11.645309          -0.000002
           51              C       8.644810      13.555972      12.527383       0.684205      21.449490 0.22638151E+03  0.45805104E+04                                 7.214678                            5.392520      -0.170193       2.024194                    0.998885      21.210063      59.032354       0.628433       0.481697      -1.012843      -0.012589      -0.057062       0.043661       0.072944       0.012591       0.037136       0.108488      -0.024529       0.110058      -0.098380      -0.035710       0.134090              8.606113       7.820189       0.142317      -1.677018       9.981470      -4.369820       8.016680          -0.000002
           52              C      21.771477      15.782246      11.556540      -0.153394      31.632783 0.41321259E+03  0.96432871E+04                                 8.898623                            6.972846      -0.164780       1.923625                    0.999351      29.502214      85.987369       0.594808       0.441243      -1.043327       0.005104      -0.024125       0.005583       0.025283       0.044006       0.017549       0.044955       0.049756       0.121473      -0.079227       0.002113       0.077114              9.983744       8.784866      -1.589589      -1.922887      13.107846      -3.964586       8.058521          -0.000008
           53              C      16.654164      14.979460      11.071547      -0.093793      33.877619 0.41728828E+03  0.97168727E+04                                 9.155612                            6.866865      -0.036215       1.968297                    0.999427      28.784159      82.533871       0.620731       0.423752      -1.058861       0.003325       0.013727       0.003278       0.014499       0.003494      -0.044247       0.009346       0.004058      -0.042957      -0.050000       0.006554       0.043446             10.858480      10.311165      -1.504185       6.463272       9.658732      -0.757406      12.605544          -0.000003
           54              C      12.777268       4.011942      10.704982      -0.146608      34.135371 0.43659445E+03  0.10332683E+05                                 9.302547                            7.100704      -0.123653       1.930189                    0.999476      30.034748      88.225847       0.597607       0.433068      -1.047958      -0.004214      -0.017678      -0.002459       0.018339      -0.019228      -0.054805      -0.023792       0.087409       0.004484      -0.071201      -0.009665       0.080866             10.732666       9.218177       1.214164       5.346543      11.173431       2.770989      11.806390          -0.000003
           55              C      13.553542       4.294815      11.815393       0.092518      35.169621 0.41109811E+03  0.95020793E+04                                 9.449170                            6.869695      -0.089072       1.991231                    0.999525      26.259588      74.122436       0.615563       0.430488      -1.058574      -0.001189       0.004014      -0.000066       0.004187       0.000923       0.001637       0.010318      -0.029123      -0.030486      -0.013776      -0.009148       0.022924             11.221062       8.583624       0.022977       4.295170      14.240662       1.976910      10.838900          -0.000001
           56              C       7.819125       9.941596      12.270387       0.679086      22.158556 0.23158450E+03  0.47139893E+04                                 7.383214                            5.455895      -0.220431       2.002515                    0.999026      21.452350      59.948773       0.624271       0.482007      -1.012356       0.018869       0.035363       0.059237       0.071524       0.007046      -0.039729      -0.104011      -0.085414      -0.037683      -0.102495      -0.029435       0.131929              8.944521       8.064712       0.187703       2.356210       8.158989       4.451020      10.609863          -0.000001
           57              C       7.268704       9.188483      11.087547      -0.021149      37.546008 0.41439473E+03  0.95110022E+04                                 9.590443                            6.652683       0.181345       2.070062                    0.999332      26.396372      72.084813       0.666321       0.400508      -1.087645      -0.022511      -0.019532      -0.038333       0.048556      -0.015593      -0.004657      -0.010930       0.014961      -0.039387      -0.023762      -0.000203       0.023966             12.285274      10.854400       0.451635       3.451512      11.163179       7.299904      14.838242          -0.000001
           58              C       7.582828       7.645596       9.244861       0.009561      37.337335 0.41464572E+03  0.95609220E+04                                 9.699929                            6.779247       0.148374       2.071613                    0.999236      26.271841      72.970599       0.639097       0.415640      -1.072793      -0.023052       0.022726       0.013813       0.035195       0.004474       0.021274      -0.009502       0.015173       0.010855      -0.023674      -0.002652       0.026326             12.126953      12.412005      -3.748807      -0.385886      12.314519       6.090499      11.654334          -0.000002
           59              C       8.435075       6.679232       8.459015       0.590453      24.562872 0.26486063E+03  0.55628891E+04                                 7.839408                            5.791027      -0.072038       2.024710                    0.999583      22.771027      64.166962       0.614183       0.474816      -1.018447       0.018494      -0.029940      -0.007393       0.035960       0.078759       0.015482      -0.083245      -0.052817      -0.033733      -0.118640      -0.000748       0.119387              9.428086       9.776581      -3.750948      -0.746035       9.836486       3.781241       8.671192          -0.000002
           60              C       6.260303       7.838825       8.857581      -0.122156      33.473055 0.44906153E+03  0.10752465E+05                                 9.343441                            7.323982      -0.417364       1.845002                    0.998439      30.307103      90.911078       0.571063       0.447940      -1.034350       0.023533      -0.002558      -0.004165       0.024035       0.036029      -0.014452      -0.024146      -0.085748       0.052906      -0.065191       0.001387       0.063804             10.467000      13.046174      -3.144877       0.621591       9.242280       2.676076       9.112546          -0.000003
           61              C      10.267047      15.744838       9.855709       0.005864      36.178414 0.40055435E+03  0.91074214E+04                                 9.344732                            6.538165       0.206092       2.086042                    0.999300      25.831138      70.005233       0.673117       0.400204      -1.088828      -0.038478       0.008218       0.029117       0.048948      -0.005367       0.017512      -0.003679      -0.045070      -0.042785      -0.032382       0.001260       0.031122             11.805845      13.800116      -0.605844      -6.971574       9.972121      -2.525383      11.645299          -0.000002
           62              C      11.438753      15.725137       8.900866       0.684205      21.449444 0.22638104E+03  0.45804970E+04                                 7.214657                            5.392507      -0.170194       2.024194                    0.998885      21.210043      59.032217       0.628436       0.481696      -1.012844       0.058402      -0.001946      -0.043661       0.072944       0.005155       0.114307       0.009090       0.033608       0.110058      -0.098380      -0.035710       0.134090              8.606086       9.917021      -0.394109      -4.649098       7.884583      -0.541674       8.016653          -0.000002
           63              C       6.028608       3.559775       9.871708      -0.153394      31.632775 0.41321233E+03  0.96432801E+04                                 8.898622                            6.972844      -0.164780       1.923625                    0.999351      29.502217      85.987385       0.594808       0.441243      -1.043327       0.022107      -0.010924      -0.005583       0.025283       0.050547       0.047902       0.005860      -0.001379       0.121473      -0.079227       0.002113       0.077114              9.983743      12.078958      -2.432296      -4.317461       9.813754      -0.880306       8.058517          -0.000008
           64              C       8.074628       8.318468      10.356701      -0.093793      33.877622 0.41728789E+03  0.97168614E+04                                 9.155611                            6.866861      -0.036214       1.968297                    0.999427      28.784159      82.533866       0.620732       0.423752      -1.058861      -0.014123       0.000181      -0.003278       0.014499       0.004039      -0.001912      -0.045183      -0.000205      -0.042957      -0.050000       0.006553       0.043446             10.858482       8.976468      -1.162743       0.868086      10.993431       6.449345      12.605548          -0.000003
           65              C      19.660823       9.356205      10.723267      -0.146608      34.135394 0.43659493E+03  0.10332697E+05                                 9.302552                            7.100708      -0.123653       1.930189                    0.999476      30.034749      88.225858       0.597606       0.433068      -1.047958       0.018171      -0.000298       0.002459       0.018339       0.004122      -0.036632      -0.047199      -0.095139       0.004484      -0.071201      -0.009665       0.080866             10.732672      11.636407       0.595532       4.009636       8.755218       4.492968      11.806391          -0.000003
           66              C      19.194381       8.674258       9.612855       0.092518      35.169623 0.41109809E+03  0.95020788E+04                                 9.449171                            6.869695      -0.089072       1.991232                    0.999525      26.259588      74.122440       0.615563       0.430488      -1.058574      -0.003594       0.002147       0.000066       0.004187      -0.006183       0.010402      -0.000971       0.026431      -0.030486      -0.013776      -0.009148       0.022923             11.221063      13.904232      -1.338153       2.979757       8.920067       3.671192      10.838888          -0.000001
           67              C      13.504685       3.579761       3.571375      -0.113377      34.195497 0.42170965E+03  0.98709068E+04                                 9.286287                            6.952396      -0.111994       1.939850                    0.999388      29.321374      84.998571       0.608802       0.429820      -1.052414       0.007129      -0.009182      -0.000000       0.011624       0.000481       0.039201       0.030435       0.000246      -0.025906      -0.051993       0.003822       0.048172             11.059812      11.022929       1.355388      -5.708273      10.329454      -4.431796      11.827052          -0.000006
           68              C      15.181625       1.419818       3.571375       0.095534      32.693385 0.38055368E+03  0.85656332E+04                                 8.776405                            6.452928       0.159484       2.069419                    0.999368      25.362808      68.994417       0.663183       0.410326      -1.079137       0.000972      -0.001251       0.000000       0.001584      -0.018073      -0.012459      -0.009673      -0.009247      -0.039275      -0.028381       0.003180       0.025201             10.283377      10.836674      -2.564674      -3.209143      12.148877      -2.491518       7.864581          -0.000004
           69              C      10.012367      14.678441      10.714124      -0.113377      34.195496 0.42170963E+03  0.98709062E+04                                 9.286286                            6.952395      -0.111993       1.939850                    0.999388      29.321374      84.998564       0.608802       0.429820      -1.052414      -0.007129       0.009182      -0.000000       0.011624       0.000481       0.039201       0.030435       0.000246      -0.025906      -0.051993       0.003822       0.048172             11.059810      11.022928       1.355388      -5.708271      10.329452      -4.431796      11.827050          -0.000006
           70              C       8.335427      16.838384      10.714124       0.095534      32.693388 0.38055371E+03  0.85656341E+04                                 8.776406                            6.452929       0.159484       2.069419                    0.999368      25.362809      68.994423       0.663183       0.410326      -1.079137      -0.000972       0.001251      -0.000000       0.001584      -0.018073      -0.012459      -0.009673      -0.009247      -0.039275      -0.028381       0.003180       0.025201             10.283379      10.836676      -2.564674      -3.209144      12.148879      -2.491519       7.864582          -0.000004
           71              N       9.768583      12.551767       2.080397       0.538482      20.186914 0.22310999E+03  0.43898736E+04                                 6.294178                            4.933038      -0.011447       2.121704                    0.999246      19.966457      50.615917       0.761083       0.409017      -1.081085      -0.007082      -0.057318      -0.019207       0.060864      -0.007357      -0.035434       0.000107       0.104395      -0.063424      -0.042718      -0.033421       0.076139              6.984241       4.319545       0.050687       1.318096       9.015573       0.892211       7.617604           0.000000
           72              N       5.738559       9.422932       5.062352       0.538482      20.186919 0.22310995E+03  0.43898727E+04                                 6.294179                            4.933038      -0.011447       2.121704                    0.999246      19.966457      50.615919       0.761083       0.409017      -1.081085       0.057285      -0.007345       0.019207       0.060864       0.018613      -0.008679      -0.034355      -0.098636      -0.063424      -0.042718      -0.033421       0.076139              6.984243       8.751470      -1.083099       1.191057       4.583660       1.055846       7.617600           0.000001
           73              N      13.748469       5.706435      12.205102       0.538482      20.186914 0.22310999E+03  0.43898736E+04                                 6.294178                            4.933038      -0.011447       2.121704                    0.999246      19.966458      50.615920       0.761083       0.409017      -1.081085       0.007082       0.057318       0.019207       0.060864      -0.007357      -0.035434       0.000107       0.104395      -0.063424      -0.042718      -0.033421       0.076139              6.984241       4.319545       0.050687       1.318096       9.015573       0.892211       7.617604           0.000000
           74              N      17.778493       8.835270       9.223147       0.538482      20.186918 0.22310994E+03  0.43898723E+04                                 6.294178                            4.933037      -0.011446       2.121704                    0.999246      19.966457      50.615917       0.761083       0.409017      -1.081085      -0.057285       0.007345      -0.019207       0.060864       0.018613      -0.008679      -0.034355      -0.098636      -0.063424      -0.042718      -0.033421       0.076139              6.984242       8.751469      -1.083098       1.191056       4.583660       1.055846       7.617599           0.000001
           75              N       5.762567      13.551816       3.571375       0.524900      20.741184 0.21151442E+03  0.40829518E+04                                 6.271437                            4.706966       0.156662       2.173345                    0.999563      19.614113      48.331053       0.807790       0.392802      -1.098388       0.037978      -0.048917       0.000000       0.061929       0.016721       0.036714       0.028504       0.008555       0.148318      -0.041979      -0.033506       0.075485              7.147002       8.207592      -0.725468      -1.920446       8.578777      -1.490998       4.654638          -0.000002
           76              N      17.754485       4.706386      10.714124       0.524900      20.741184 0.21151441E+03  0.40829516E+04                                 6.271437                            4.706966       0.156662       2.173345                    0.999563      19.614113      48.331055       0.807790       0.392802      -1.098388      -0.037978       0.048917      -0.000000       0.061929       0.016721       0.036714       0.028504       0.008555       0.148318      -0.041979      -0.033506       0.075485              7.147003       8.207592      -0.725468      -1.920446       8.578778      -1.490998       4.654638          -0.000002
           77              O       2.291851       4.736060       1.238838      -0.640022      40.064400 0.64145431E+03  0.16105926E+05                                 9.320057                            7.898842       0.170863       2.083646                    0.996765      29.043563      77.860502       0.668796       0.364748      -1.135198      -0.040039      -0.055926       0.037046       0.078123       0.009131       0.012271       0.085223       0.036337       0.023092      -0.093676       0.010921       0.082755             10.299116      13.033466       1.795596      -3.892300       8.451969      -2.436657       9.411914          -0.000002
           78              O       8.506194       3.848262       5.411204      -0.640030      34.801522 0.54318604E+03  0.13089950E+05                                 8.428142                            7.189399       0.373273       2.148748                    0.997874      28.630159      75.319338       0.712277       0.356835      -1.140851      -0.071489      -0.026462      -0.040424       0.086284      -0.007858      -0.071750       0.017823      -0.008166      -0.102394      -0.087000       0.016279       0.070721              9.319832       7.121850       1.298598       2.033610      11.165103       3.642963       9.672542          -0.000000
           79              O       4.781797       3.697797       0.254139      -0.616995      33.705899 0.51846257E+03  0.12353194E+05                                 8.248240                            7.015717       0.648724       2.239185                    0.998516      28.379650      74.310727       0.722082       0.356007      -1.141172       0.002924      -0.098875       0.027287       0.102613       0.036945       0.008923       0.041474       0.122119       0.098650      -0.098732       0.029545       0.069186              9.191395       9.054994      -1.435199       3.632715       7.407782      -0.221930      11.111409          -0.000001
           80              O      13.946529       5.523987       1.563262      -0.714969      40.044834 0.63080993E+03  0.15811819E+05                                 9.311032                            7.785456       0.250018       2.076421                    0.998279      30.526336      82.433157       0.678144       0.360330      -1.135833       0.058124      -0.053304       0.066425       0.103112      -0.018843       0.045641       0.067184      -0.038291       0.063899      -0.088269       0.001531       0.086738             10.584091       8.602081      -3.112007       1.375576      13.861437      -4.509377       9.288756          -0.000001
           81              O      12.315113      14.975431       5.746771      -0.722887      45.680745 0.73176934E+03  0.19030940E+05                                10.208854                            8.452382       0.144354       2.038029                    0.997894      31.150341      85.607491       0.643287       0.366113      -1.131624      -0.049816       0.057809      -0.081333       0.111528      -0.033410      -0.085376      -0.029208       0.075531      -0.009458      -0.099876      -0.006725       0.106601             11.687064      12.675928      -3.731928       5.188723       9.771760      -2.987802      12.613503          -0.000001
           82              O       5.350730       5.218043       1.755116      -0.671302      34.280941 0.52754073E+03  0.12623830E+05                                 8.269237                            7.016282       0.578621       2.193879                    0.998873      29.307819      76.900201       0.731445       0.349937      -1.146119       0.039163      -0.056988       0.095841       0.118182       0.010719      -0.043202       0.061463      -0.011497      -0.120839      -0.093909       0.027089       0.066820              9.168526       7.125513      -2.072328       0.964817      13.839677       0.761032       6.540388          -0.000001
           83              O      10.087809      11.686341       2.877528      -0.348021      23.386137 0.33886960E+03  0.72649771E+04                                 6.442613                            5.690649       0.756412       2.327409                    0.998925      24.672625      61.425046       0.797227       0.358362      -1.138477      -0.013843       0.031430      -0.037151       0.050593      -0.055018      -0.034053      -0.141945       0.113948      -0.026258      -0.190551       0.075116       0.115434              6.700349       5.148804      -1.003380       0.716583       8.487884      -2.150699       6.464359          -0.000002
           84              O       9.295771      12.325308       0.981985      -0.343626      24.273784 0.34878302E+03  0.75336604E+04                                 6.663175                            5.807068       0.756527       2.336754                    0.997986      24.591128      61.506335       0.782106       0.362568      -1.134851       0.022539       0.010717       0.044720       0.051213      -0.007155       0.013198       0.038808       0.257165       0.310031      -0.185768       0.073069       0.112699              7.197440       5.311636       0.382503       1.018831       5.942646       2.388393      10.338040          -0.000003
           85              O       6.828076      13.647178       2.982812      -0.331164      25.331690 0.33994347E+03  0.72563860E+04                                 6.772560                            5.662208       0.971613       2.417172                    0.999014      23.913777      58.417806       0.811328       0.353668      -1.148120      -0.042149      -0.012065       0.019947       0.048166       0.054427      -0.035180       0.043157       0.226444       0.192863      -0.168567       0.058397       0.110171              7.492122      12.023168       0.246338      -3.232239       4.995011      -0.342921       5.458188          -0.000006
           86              O      15.163464      14.729341       5.903911      -0.640022      40.064390 0.64145402E+03  0.16105917E+05                                 9.320055                            7.898841       0.170863       2.083646                    0.996765      29.043562      77.860497       0.668796       0.364748      -1.135198       0.064104       0.024929      -0.037046       0.078123       0.016734       0.085605      -0.009234      -0.023104       0.023092      -0.093676       0.010921       0.082755             10.299114       9.595661       2.675059      -3.325306      11.889769      -3.166959       9.411911          -0.000002
           87              O      14.483393       8.488849       1.731545      -0.640030      34.801511 0.54318578E+03  0.13089942E+05                                 8.428140                            7.189396       0.373273       2.148748                    0.997874      28.630158      75.319327       0.712277       0.356835      -1.140851       0.043354       0.062700       0.040424       0.086284      -0.008854      -0.000516      -0.073928      -0.000385      -0.102394      -0.087000       0.016279       0.070721              9.319829      11.540352       0.168239       4.033317       6.746595       1.067283       9.672541          -0.000000
           88              O      15.552223      12.059755       6.888610      -0.616995      33.705888 0.51846213E+03  0.12353182E+05                                 8.248238                            7.015714       0.648725       2.239185                    0.998516      28.379647      74.310715       0.722082       0.356006      -1.141172       0.095066      -0.027338      -0.027287       0.102613       0.061728       0.042391      -0.001635      -0.071633       0.098650      -0.098732       0.029546       0.069186              9.191392       6.819754      -0.863372       0.685333       9.643017       3.574380      11.111406          -0.000001
           89              O      11.511610       3.633562       5.579487      -0.714969      40.045026 0.63081368E+03  0.15811940E+05                                 9.311074                            7.785490       0.250018       2.076421                    0.998279      30.526367      82.433369       0.678141       0.360331      -1.135832       0.037236      -0.069521      -0.066425       0.103112      -0.025722       0.076400       0.027566       0.015489       0.063899      -0.088269       0.001531       0.086738             10.584142      12.044003      -3.992531      -4.027789      10.419621       2.450279       9.288802          -0.000001
           90              O       2.759377       7.556535       1.395979      -0.722887      45.680732 0.73176899E+03  0.19030928E+05                                10.208852                            8.452380       0.144354       2.038029                    0.997894      31.150338      85.607478       0.643287       0.366113      -1.131624      -0.043659       0.062589       0.081333       0.111528      -0.011170      -0.049457      -0.075473      -0.098340      -0.009458      -0.099876      -0.006725       0.106601             11.687061       8.158012      -2.576144      -1.608602      14.289679       5.767336      12.613493          -0.000001
           91              O      13.938403      11.885352       5.387633      -0.671302      34.280936 0.52754065E+03  0.12623828E+05                                 8.269236                            7.016282       0.578621       2.193879                    0.998873      29.307821      76.900207       0.731445       0.349937      -1.146119       0.045504      -0.052065      -0.095841       0.118182       0.006641       0.048838      -0.057087       0.020379      -0.120839      -0.093909       0.027089       0.066820              9.168524      12.432085      -3.429871       0.976412       8.533100       0.746100       6.540389          -0.000001
           92              O       6.497867       8.899177       4.265221      -0.348020      23.386137 0.33886958E+03  0.72649765E+04                                 6.442613                            5.690649       0.756412       2.327410                    0.998925      24.672622      61.425037       0.797227       0.358362      -1.138477      -0.027019       0.021201       0.037151       0.050593      -0.020899      -0.145956       0.002189      -0.152792      -0.026258      -0.190551       0.075117       0.115434              6.700349       7.800940      -1.681859      -1.906000       5.835750       1.227259       6.464358          -0.000002
           93              O       6.075136       9.824867       6.160764      -0.343626      24.273803 0.34878340E+03  0.75336708E+04                                 6.663180                            5.807072       0.756527       2.336754                    0.997986      24.591130      61.506352       0.782106       0.362568      -1.134851      -0.015969      -0.019180      -0.044720       0.051213       0.055471       0.040868       0.003168      -0.232445       0.310032      -0.185768       0.073069       0.112699              7.197446       6.087579       0.184003       2.566392       5.166715       0.395102      10.338044          -0.000003
           94              O       5.406103      12.543185       4.159937      -0.331165      25.331703 0.33994359E+03  0.72563894E+04                                 6.772563                            5.662209       0.971612       2.417172                    0.999014      23.913781      58.417827       0.811327       0.353668      -1.148120       0.022135       0.037844      -0.019947       0.048166       0.102112       0.033091      -0.044779      -0.146352       0.192863      -0.168568       0.058397       0.110171              7.492126       5.545015       1.903598      -1.133305      11.473175      -3.046406       5.458188          -0.000006
           95              O      21.225201      13.522142      13.046661      -0.640022      40.064401 0.64145431E+03  0.16105926E+05                                 9.320057                            7.898842       0.170863       2.083646                    0.996765      29.043563      77.860503       0.668796       0.364748      -1.135198       0.040039       0.055926      -0.037046       0.078123       0.009131       0.012271       0.085223       0.036337       0.023092      -0.093676       0.010921       0.082755             10.299116      13.033465       1.795596      -3.892300       8.451970      -2.436657       9.411914          -0.000002
           96              O      15.010858      14.409940       8.874295      -0.640030      34.801526 0.54318611E+03  0.13089952E+05                                 8.428143                            7.189399       0.373273       2.148748                    0.997874      28.630161      75.319345       0.712277       0.356835      -1.140851       0.071489       0.026462       0.040424       0.086284      -0.007858      -0.071750       0.017823      -0.008166      -0.102394      -0.087000       0.016279       0.070721              9.319833       7.121851       1.298598       2.033610      11.165104       3.642964       9.672543          -0.000000
           97              O      18.735255      14.560405      14.031360      -0.616995      33.705885 0.51846230E+03  0.12353186E+05                                 8.248237                            7.015714       0.648725       2.239185                    0.998516      28.379646      74.310708       0.722082       0.356006      -1.141173      -0.002924       0.098875      -0.027287       0.102613       0.036945       0.008923       0.041474       0.122118       0.098650      -0.098732       0.029546       0.069186              9.191391       9.054991      -1.435198       3.632713       7.407779      -0.221930      11.111405          -0.000001
           98              O       9.570523      12.734215      12.722237      -0.714969      40.044832 0.63080988E+03  0.15811818E+05                                 9.311031                            7.785455       0.250018       2.076421                    0.998279      30.526337      82.433157       0.678144       0.360330      -1.135833      -0.058124       0.053304      -0.066425       0.103112      -0.018843       0.045641       0.067184      -0.038291       0.063899      -0.088269       0.001531       0.086738             10.584091       8.602080      -3.112007       1.375576      13.861436      -4.509377       9.288755          -0.000001
           99              O      11.201939       3.282771       8.538728      -0.722887      45.680740 0.73176925E+03  0.19030936E+05                                10.208853                            8.452381       0.144354       2.038029                    0.997894      31.150341      85.607486       0.643287       0.366113      -1.131624       0.049816      -0.057809       0.081333       0.111528      -0.033410      -0.085376      -0.029208       0.075531      -0.009458      -0.099876      -0.006725       0.106601             11.687062      12.675926      -3.731927       5.188722       9.771759      -2.987801      12.613501          -0.000001
          100              O      18.166322      13.040159      12.530383      -0.671302      34.280939 0.52754070E+03  0.12623829E+05                                 8.269237                            7.016282       0.578621       2.193879                    0.998873      29.307818      76.900198       0.731445       0.349937      -1.146119      -0.039163       0.056988      -0.095841       0.118182       0.010719      -0.043202       0.061463      -0.011497      -0.120839      -0.093909       0.027089       0.066820              9.168526       7.125513      -2.072328       0.964817      13.839677       0.761032       6.540387          -0.000001
          101              O      13.429243       6.571861      11.407971      -0.348021      23.386132 0.33886951E+03  0.72649747E+04                                 6.442612                            5.690648       0.756412       2.327410                    0.998925      24.672623      61.425038       0.797227       0.358362      -1.138477       0.013843      -0.031430       0.037151       0.050593      -0.055018      -0.034053      -0.141945       0.113949      -0.026258      -0.190551       0.075116       0.115434              6.700348       5.148803      -1.003380       0.716583       8.487882      -2.150699       6.464359          -0.000002
          102              O      14.221281       5.932894      13.303514      -0.343626      24.273809 0.34878345E+03  0.75336724E+04                                 6.663181                            5.807073       0.756527       2.336754                    0.997986      24.591133      61.506365       0.782105       0.362568      -1.134851      -0.022539      -0.010717      -0.044720       0.051213      -0.007156       0.013198       0.038808       0.257165       0.310032      -0.185768       0.073069       0.112699              7.197447       5.311640       0.382503       1.018832       5.942651       2.388396      10.338050          -0.000003
          103              O      16.688976       4.611024      11.302687      -0.331164      25.331697 0.33994357E+03  0.72563888E+04                                 6.772562                            5.662209       0.971613       2.417172                    0.999014      23.913778      58.417812       0.811328       0.353668      -1.148120       0.042149       0.012065      -0.019947       0.048166       0.054427      -0.035180       0.043157       0.226444       0.192863      -0.168567       0.058397       0.110171              7.492124      12.023171       0.246338      -3.232240       4.995012      -0.342921       5.458189          -0.000006
          104              O       8.353588       3.528861       8.381588      -0.640022      40.064394 0.64145411E+03  0.16105920E+05                                 9.320056                            7.898842       0.170863       2.083646                    0.996765      29.043563      77.860504       0.668796       0.364748      -1.135198      -0.064104      -0.024929       0.037046       0.078123       0.016734       0.085605      -0.009234      -0.023104       0.023092      -0.093676       0.010921       0.082755             10.299115       9.595662       2.675060      -3.325307      11.889771      -3.166959       9.411913          -0.000002
          105              O       9.033659       9.769353      12.553954      -0.640030      34.801513 0.54318581E+03  0.13089943E+05                                 8.428140                            7.189397       0.373273       2.148748                    0.997874      28.630159      75.319330       0.712277       0.356835      -1.140851      -0.043354      -0.062700      -0.040424       0.086284      -0.008854      -0.000516      -0.073928      -0.000385      -0.102394      -0.087000       0.016279       0.070721              9.319830      11.540352       0.168239       4.033317       6.746595       1.067283       9.672541          -0.000000
          106              O       7.964829       6.198447       7.396889      -0.616995      33.705894 0.51846226E+03  0.12353185E+05                                 8.248239                            7.015715       0.648724       2.239185                    0.998516      28.379649      74.310724       0.722082       0.356007      -1.141172      -0.095066       0.027339       0.027287       0.102613       0.061728       0.042391      -0.001635      -0.071633       0.098650      -0.098732       0.029546       0.069186              9.191394       6.819755      -0.863372       0.685332       9.643019       3.574381      11.111408          -0.000001
          107              O      12.005442      14.624640       8.706012      -0.714969      40.045024 0.63081363E+03  0.15811939E+05                                 9.311073                            7.785489       0.250018       2.076421                    0.998279      30.526367      82.433367       0.678141       0.360331      -1.135832      -0.037236       0.069521       0.066425       0.103112      -0.025722       0.076400       0.027566       0.015489       0.063899      -0.088269       0.001531       0.086738             10.584141      12.044002      -3.992531      -4.027788      10.419620       2.450279       9.288801          -0.000001
          108              O      20.757675      10.701667      12.889520      -0.722887      45.680734 0.73176904E+03  0.19030930E+05                                10.208853                            8.452380       0.144354       2.038029                    0.997894      31.150338      85.607481       0.643287       0.366113      -1.131624       0.043659      -0.062589      -0.081333       0.111528      -0.011170      -0.049457      -0.075473      -0.098340      -0.009458      -0.099876      -0.006725       0.106601             11.687062       8.158012      -2.576144      -1.608602      14.289680       5.767337      12.613494          -0.000001
          109              O       9.578649       6.372850       8.897866      -0.671302      34.280917 0.52754029E+03  0.12623817E+05                                 8.269232                            7.016279       0.578622       2.193879                    0.998873      29.307817      76.900184       0.731445       0.349937      -1.146119      -0.045504       0.052065       0.095841       0.118182       0.006641       0.048838      -0.057087       0.020379      -0.120839      -0.093909       0.027089       0.066820              9.168520      12.432078      -3.429869       0.976411       8.533095       0.746099       6.540386          -0.000001
          110              O      17.019185       9.359025      10.020278      -0.348020      23.386138 0.33886961E+03  0.72649773E+04                                 6.442614                            5.690649       0.756413       2.327410                    0.998925      24.672621      61.425036       0.797227       0.358362      -1.138477       0.027019      -0.021201      -0.037151       0.050593      -0.020899      -0.145956       0.002189      -0.152792      -0.026258      -0.190550       0.075117       0.115434              6.700350       7.800941      -1.681859      -1.906000       5.835751       1.227259       6.464358          -0.000002
          111              O      17.441916       8.433335       8.124735      -0.343626      24.273814 0.34878360E+03  0.75336763E+04                                 6.663182                            5.807074       0.756526       2.336754                    0.997986      24.591134      61.506369       0.782105       0.362568      -1.134851       0.015969       0.019180       0.044720       0.051213       0.055471       0.040868       0.003168      -0.232445       0.310032      -0.185768       0.073069       0.112699              7.197449       6.087581       0.184003       2.566393       5.166717       0.395102      10.338048          -0.000003
          112              O      18.110949       5.715017      10.125562      -0.331165      25.331713 0.33994375E+03  0.72563939E+04                                 6.772565                            5.662211       0.971612       2.417172                    0.999014      23.913783      58.417838       0.811327       0.353668      -1.148120      -0.022135      -0.037844       0.019947       0.048166       0.102112       0.033091      -0.044779      -0.146352       0.192863      -0.168568       0.058397       0.110171              7.492129       5.545017       1.903599      -1.133305      11.473180      -3.046408       5.458190          -0.000006

******************************************************
Auxiliary information for the entire system
The total spin magnetic moment of the unit cell is   -0.000223
The total net atomic charge of the unit cell is   0.000002
Accuracy of reproducing the electrostatic potential in the unit cell:
  The inner radius (bohr) =    5.0000
  The outer radius (bohr) =   12.0000
  Valid grid points have density less than (e/(bohr^3)) =    0.0001
  The number of valid grid points were=       207242
  The rms potential error without charges in kcal/mol is=      9.71458
  The rms potential error with partial charges in kcal/mol is=      3.05637
  The RRMSE value at monopole order=      0.31462
  The rms potential error with partial charges and cloud penetration in kcal/mol is=      3.04612
  The RRMSE value at monopole order with cloud penetration is=      0.31356
  The rms potential error with partial charges and atomic dipoles in kcal/mol is=      1.13638
  The RRMSE value at dipole order=      0.11698
  The rms potential error with partial charges, atomic dipoles and cloud penetration in kcal/mol is=      1.12251
  The RRMSE value at dipole order with cloud penetration=      0.11555

******************************************************
The electron densities and ab initio electrostatic potential were computed in VASP using the PBE functional and
projector augmented wave method. See the main text of the journal article for a description of computational details.
The atomic charges, dipoles, and quadrupoles were computed with the DDEC6 method as described in
(a) T. A. Manz and N. Gabaldon Limas, RSC Adv. 6 (2016) 47771-47801 DOI: 10.1039/c6ra04656h
(b) N. Gabaldon Limas and T. A. Manz, RSC Adv. 8 (2018) 2678-2707 DOI: 10.1039/c7ra11829e.
For each atom in the material, the electron cloud parameters were fit to the spherically averaged atom-in-material
electron density using radial positions for which this density was between 10^-4 and 10^-2 electrons per cubic bohr.
The polarizabilities, dispersion coefficients, and quantum Drude oscillator (QDO) parameters were fit using the MCLF method.
The magnetic structure of the system was optimized in VASP from the default ferromagnetic initial guess using spin polarization.
The atomic spin moments (ASMs) were computed on this optimized magnetic structure using the DDEC6 partition as inputs
to the method of T. A. Manz and D. S. Sholl, J. Chem. Theory Comput. 7 (2011) 4146-4164 DOI: 10.1021/ct200539n.
The RMSE and RRMSE were computed using a uniform grid with Ewald summation.
