# Supplementary material for: A collection of forcefield precursors for metal–organic frameworks
Source: RSC Adv. 2019 Nov 13;9(63):36492–507. doi: 10.1039/c9ra07327b (PMC9075174; doi:10.1039/c9ra07327b)
Supplement: RA-009-C9RA07327B-s4503 [file RA-009-C9RA07327B-s4503.xyz]

  112
jmolscript: load "" {1 1 1} spacegroup "x,y,z" unitcell [{     13.786600     0.000000     0.000000 }, {      3.450468    13.347832     0.000000 }, {      6.432453     4.981085    14.380154 }]
Pr    16.581181     9.791111     7.226603     2.087694
Pr    13.256359     7.216475    14.343628     2.087695
Pr     7.088340     8.537806     7.153551     2.087694
Pr    10.413162    11.112442     0.036526     2.087695
H     15.990940     7.459145     4.112724     0.133069
H      2.712144     4.978420     0.977850     0.141117
H      5.785617     5.744223     3.458427     0.136739
H     17.931926    13.396952     4.985599     0.145679
H      9.229379     2.223209     3.077353     0.133068
H     14.954529    14.458530     6.212227     0.141117
H     13.443880    11.674535     3.731650     0.136739
H      2.994763     1.830092     2.204478     0.145679
H      7.678581    10.869772    10.267430     0.133069
H     20.957377    13.350497    13.402304     0.141117
H     17.883904    12.584694    10.921727     0.136739
H      5.737595     4.931965     9.394555     0.145679
H     14.440142    16.105708    11.302801     0.133068
H      8.714992     3.870387     8.167927     0.141117
H     10.225641     6.654382    10.648504     0.136739
H     20.674758    16.498825    12.175676     0.145679
H      7.426589    11.535115     3.595038     0.125169
H     16.242932     6.793802    10.785115     0.125169
C      4.679829     7.467233     5.149533     0.672356
C      4.097661     6.743118     3.964608    -0.021970
C     16.547649     6.908060     3.612295    -0.138699
C     16.058472     6.238873     2.505023     0.086657
C      3.062488     5.403448     1.727056    -0.114993
C      4.393369     5.219122     2.096626     0.003801
C      4.899936     5.878289     3.209650    -0.092710
C      5.230277     4.257271     1.292776     0.588863
C      5.494285    11.136283     5.406938     0.679000
C      5.759313    12.293803     4.463600    -0.007363
C     18.686335    13.379021     4.440592    -0.132806
C     12.052458    13.176361     2.040544     0.672357
C     12.899231    13.558772     3.225469    -0.021969
C      9.623594     1.546294     3.577782    -0.138700
C     10.393913     1.852420     4.685054     0.086657
C     14.455345    14.225711     5.463021    -0.114993
C     14.300715    12.891053     5.093451     0.003801
C     13.535745    12.565582     3.980427    -0.092710
C     15.022497    11.840052     5.897301     0.588863
C      8.296339    13.306104     1.783139     0.679000
C      7.109327    13.339211     2.726477    -0.007364
C      2.823312     1.095205     2.749485    -0.132805
C     18.989692    10.861684     9.230621     0.672356
C     19.571860    11.585799    10.415546    -0.021970
C      7.121872    11.420857    10.767859    -0.138699
C      7.611049    12.090044    11.875131     0.086657
C     20.607033    12.925469    12.653098    -0.114993
C     19.276152    13.109795    12.283528     0.003802
C     18.769585    12.450628    11.170504    -0.092710
C     18.439244    14.071646    13.087378     0.588863
C     18.175236     7.192634     8.973216     0.679000
C     17.910208     6.035114     9.916554    -0.007364
C      4.983186     4.949896     9.939562    -0.132805
C     11.617063     5.152556    12.339610     0.672357
C     10.770290     4.770145    11.154685    -0.021969
C     14.045927    16.782623    10.802372    -0.138700
C     13.275608    16.476497     9.695100     0.086657
C      9.214176     4.103206     8.917133    -0.114993
C      9.368806     5.437864     9.286703     0.003801
C     10.133776     5.763335    10.399727    -0.092710
C      8.647024     6.488865     8.482853     0.588863
C     15.373182     5.022813    12.597015     0.679000
C     16.560194     4.989706    11.653677    -0.007363
C     20.846209    17.233712    11.630669    -0.132805
C      6.857068    12.270580     3.595038    -0.104801
C      5.184682    14.430260     3.595038     0.082910
C     16.812453     6.058337    10.785115    -0.104801
C     18.484839     3.898657    10.785115     0.082909
N     14.651438     6.400526     2.123949     0.538742
N     10.589553     3.255133     5.066128     0.538743
N      9.018083    11.928391    12.256205     0.538742
N     13.079968    15.073784     9.314026     0.538743
N     14.620537     2.245024     3.595038     0.519671
N      9.048984    16.083893    10.785115     0.519671
O     13.894408     6.918195     2.947932    -0.356961
O     14.295061     6.017800     1.026743    -0.336553
O     17.693549     8.239526     5.788012    -0.729040
O      5.889077     7.282667     5.405500    -0.625342
O      6.394941     3.967719     1.728495    -0.677763
O      4.760281     3.767345     0.244463    -0.607673
O     18.143579    11.109662     5.934690    -0.641642
O      6.419890    10.319983     5.592442    -0.706592
O     13.537464     2.155775     4.177435    -0.335084
O     10.277827     4.117630     4.242145    -0.356961
O     11.049292     3.504381     6.163334    -0.336553
O      8.047711     0.770098     1.402065    -0.729039
O     11.928504    11.959405     1.784577    -0.625342
O     15.011345    10.639985     5.461582    -0.677763
O     15.614459    12.172473     6.945614    -0.607673
O      5.156287     1.052720     1.255387    -0.641642
O      8.855002    12.205655     1.597635    -0.706592
O     14.978014     3.271290     3.012642    -0.335085
O      9.775113    11.410722    11.432222    -0.356961
O      9.374460    12.311117    13.353411    -0.336553
O      5.975972    10.089391     8.592142    -0.729040
O     17.780444    11.046250     8.974654    -0.625342
O     17.274580    14.361198    12.651659    -0.677763
O     18.909240    14.561572    14.135691    -0.607673
O      5.525942     7.219255     8.445464    -0.641642
O     17.249631     8.008934     8.787712    -0.706592
O     10.132057    16.173142    10.202719    -0.335084
O     13.391694    14.211287    10.138009    -0.356961
O     12.620229    14.824536     8.216820    -0.336553
O     15.621810    17.558819    12.978089    -0.729039
O     11.741017     6.369512    12.595577    -0.625342
O      8.658176     7.688932     8.918572    -0.677763
O      8.055062     6.156444     7.434540    -0.607673
O     18.513234    17.276197    13.124767    -0.641642
O     14.814519     6.123262    12.782519    -0.706592
O      8.691507    15.057627    11.367512    -0.335085

The following XYZ coordinates are in angstroms. Other properties are in atomic units.
The sperically averaged electron density of each atom fit to a function of the form exp(a - br)
eigen_1, eigen_2 and eigen_3 are the three eigenvalues of traceless quadrupole moment tensor
  atom number  atomic symbol              X              Y              Z     net charge C6 coefficient C8 coefficient C10 coefficient fluctuating dipole atomic polarizability isotropic forcefield polarizability              a              b squared Pearson coefficient          <r^3>          <r^4>         wp_QDO          m_QDO          q_QDO       dipole_x       dipole_y       dipole_z         dipole            Qxy            Qxz            Qyz     Q(x^2-y^2)  Q(3z^2 - R^2)        eigen_1        eigen_2        eigen_3 static polarizability      alpha(xx)      alpha(xy)      alpha(xz)      alpha(yy)      alpha(yz)      alpha(zz) atomic spin moment
            1             Pr      16.581181       9.791111       7.226603       2.087694     142.172254 0.32756125E+04  0.11420752E+06                                17.858135                           15.205249       2.564365       2.440949                    0.999722      87.549891     213.444898       0.663710       0.264683      -1.331490       0.025380       0.008776      -0.015471       0.030992       0.098119      -0.139433       0.032667      -0.001558       0.174170      -0.192213       0.025712       0.166501             21.036696      17.704515      -4.079633       3.122366      24.428012      -5.066682      20.977560           0.000007
            2             Pr      13.256359       7.216475      14.343628       2.087695     142.172070 0.32756072E+04  0.11420729E+06                                17.858117                           15.205234       2.564365       2.440949                    0.999722      87.549870     213.444786       0.663710       0.264683      -1.331490      -0.014849      -0.022375       0.015470       0.030992       0.085449      -0.003270      -0.143171       0.096464       0.174169      -0.192212       0.025711       0.166501             21.036674      22.029761      -5.197724      -4.123974      20.102723       4.291059      20.977537           0.000005
            3             Pr       7.088340       8.537806       7.153551       2.087694     142.172170 0.32756101E+04  0.11420742E+06                                17.858127                           15.205242       2.564365       2.440949                    0.999722      87.549883     213.444853       0.663710       0.264683      -1.331490      -0.025380      -0.008776       0.015470       0.030992       0.098119      -0.139433       0.032667      -0.001557       0.174170      -0.192212       0.025711       0.166501             21.036685      17.704508      -4.079630       3.122363      24.427999      -5.066678      20.977549           0.000006
            4             Pr      10.413162      11.112442       0.036526       2.087695     142.172034 0.32756063E+04  0.11420725E+06                                17.858114                           15.205231       2.564365       2.440949                    0.999722      87.549867     213.444767       0.663710       0.264683      -1.331490       0.014849       0.022375      -0.015470       0.030992       0.085449      -0.003270      -0.143171       0.096464       0.174169      -0.192212       0.025711       0.166500             21.036669      22.029756      -5.197724      -4.123974      20.102720       4.291058      20.977532           0.000005
            5              H      15.990940       7.459145       4.112724       0.133069       1.185319 0.89358198E+01  0.90179281E+02                                 1.843081                            1.741991      -1.395566       2.227149                    0.994483       3.614827      10.258275       0.476590       1.273470      -0.709843      -0.020580       0.024996       0.020371       0.038254      -0.008218      -0.007809       0.000422      -0.010679      -0.000492      -0.013296       0.001682       0.011613              1.878327       1.846288      -0.280889      -0.141907       1.925324       0.431218       1.863369          -0.000001
            6              H       2.712144       4.978420       0.977850       0.141117       1.232608 0.94394846E+01  0.96840158E+02                                 1.925259                            1.819102      -1.359775       2.255988                    0.993808       3.593958      10.374953       0.454153       1.314610      -0.702310      -0.011083      -0.022572      -0.036658       0.044454       0.008500       0.006218       0.012347      -0.007850       0.031928      -0.014813      -0.006705       0.021518              1.975225       1.824235       0.041533       0.287494       1.851921       0.306799       2.249520          -0.000001
            7              H       5.785617       5.744223       3.458427       0.136739       1.060997 0.77431655E+01  0.74806593E+02                                 1.670322                            1.591579      -1.105198       2.375786                    0.997231       3.272796       8.857962       0.516792       1.226787      -0.722128       0.040799      -0.008973       0.011757       0.043397      -0.003994       0.004748      -0.001875       0.019085      -0.013187      -0.008435      -0.005489       0.013923              1.692430       2.059137      -0.126153       0.225258       1.467726       0.114743       1.550426          -0.000001
            8              H      17.931926      13.396952       4.985599       0.145679       1.038999 0.75319091E+01  0.72908600E+02                                 1.697974                            1.606912      -1.224831       2.320058                    0.996241       3.411299       9.513831       0.492178       1.285614      -0.707413      -0.032049      -0.004867       0.027339       0.042406       0.004226      -0.009847       0.004148       0.014250       0.021088      -0.014278      -0.001045       0.015323              1.731706       2.036519      -0.031253      -0.445067       1.511685      -0.116470       1.646913          -0.000002
            9              H       9.229379       2.223209       3.077353       0.133068       1.185324 0.89358666E+01  0.90179850E+02                                 1.843084                            1.741994      -1.395555       2.227152                    0.994483       3.614836      10.258298       0.476590       1.273468      -0.709844      -0.019050       0.026180      -0.020372       0.038254      -0.009778      -0.001546      -0.007667       0.001378      -0.000490      -0.013297       0.001683       0.011614              1.878330       1.784251      -0.264852       0.381980       1.987367      -0.245315       1.863372          -0.000001
           10              H      14.954529      14.458530       6.212227       0.141117       1.232607 0.94394746E+01  0.96840025E+02                                 1.925258                            1.819100      -1.359775       2.255989                    0.993808       3.593957      10.374947       0.454153       1.314609      -0.702310       0.024628       0.005081       0.036658       0.044454       0.005533       0.013510       0.002930       0.015105       0.031928      -0.014813      -0.006705       0.021518              1.975224       1.870313       0.029621       0.368988       1.805840       0.201559       2.249519          -0.000001
           11              H      13.443880      11.674535       3.731650       0.136739       1.060997 0.77431634E+01  0.74806570E+02                                 1.670322                            1.591579      -1.105198       2.375787                    0.997231       3.272796       8.857963       0.516792       1.226787      -0.722128      -0.001524      -0.041746      -0.011757       0.043397       0.001131      -0.000627       0.005066      -0.020566      -0.013187      -0.008435      -0.005489       0.013923              1.692430       1.443634       0.032956       0.167468       2.083229       0.189371       1.550426          -0.000001
           12              H       2.994763       1.830092       2.204478       0.145679       1.038999 0.75319112E+01  0.72908619E+02                                 1.697974                            1.606912      -1.224831       2.320058                    0.996241       3.411299       9.513829       0.492178       1.285613      -0.707413       0.012733       0.029810      -0.027339       0.042406       0.007150       0.001552      -0.010572      -0.008369       0.021088      -0.014278      -0.001045       0.015322              1.731705       1.529413       0.099836      -0.224153       2.018790      -0.401753       1.646913          -0.000002
           13              H       7.678581      10.869772      10.267430       0.133069       1.185319 0.89358177E+01  0.90179248E+02                                 1.843080                            1.741991      -1.395566       2.227149                    0.994483       3.614826      10.258269       0.476590       1.273470      -0.709843       0.020580      -0.024996      -0.020371       0.038254      -0.008218      -0.007809       0.000422      -0.010679      -0.000492      -0.013296       0.001682       0.011613              1.878326       1.846287      -0.280889      -0.141907       1.925323       0.431218       1.863368          -0.000001
           14              H      20.957377      13.350497      13.402304       0.141117       1.232608 0.94394817E+01  0.96840119E+02                                 1.925259                            1.819101      -1.359775       2.255989                    0.993808       3.593958      10.374952       0.454153       1.314610      -0.702310       0.011083       0.022572       0.036658       0.044454       0.008500       0.006218       0.012347      -0.007850       0.031928      -0.014813      -0.006705       0.021518              1.975225       1.824235       0.041533       0.287494       1.851920       0.306799       2.249519          -0.000001
           15              H      17.883904      12.584694      10.921727       0.136739       1.060998 0.77431695E+01  0.74806645E+02                                 1.670323                            1.591580      -1.105199       2.375786                    0.997231       3.272797       8.857967       0.516792       1.226787      -0.722128      -0.040799       0.008973      -0.011757       0.043397      -0.003994       0.004748      -0.001875       0.019085      -0.013187      -0.008435      -0.005489       0.013923              1.692431       2.059138      -0.126153       0.225258       1.467726       0.114743       1.550427          -0.000001
           16              H       5.737595       4.931965       9.394555       0.145679       1.038999 0.75319138E+01  0.72908653E+02                                 1.697974                            1.606912      -1.224831       2.320058                    0.996241       3.411300       9.513833       0.492178       1.285613      -0.707413       0.032049       0.004867      -0.027339       0.042406       0.004226      -0.009847       0.004148       0.014250       0.021088      -0.014278      -0.001045       0.015323              1.731706       2.036519      -0.031253      -0.445067       1.511685      -0.116470       1.646913          -0.000002
           17              H      14.440142      16.105708      11.302801       0.133068       1.185324 0.89358660E+01  0.90179835E+02                                 1.843083                            1.741993      -1.395555       2.227152                    0.994483       3.614836      10.258295       0.476591       1.273467      -0.709844       0.019050      -0.026180       0.020372       0.038254      -0.009778      -0.001546      -0.007667       0.001378      -0.000490      -0.013297       0.001683       0.011614              1.878330       1.784251      -0.264852       0.381980       1.987367      -0.245315       1.863371          -0.000001
           18              H       8.714992       3.870387       8.167927       0.141117       1.232608 0.94394799E+01  0.96840098E+02                                 1.925259                            1.819101      -1.359775       2.255988                    0.993808       3.593958      10.374953       0.454153       1.314610      -0.702310      -0.024628      -0.005081      -0.036658       0.044454       0.005533       0.013510       0.002930       0.015105       0.031928      -0.014813      -0.006705       0.021518              1.975225       1.870314       0.029621       0.368989       1.805841       0.201559       2.249520          -0.000001
           19              H      10.225641       6.654382      10.648504       0.136739       1.060998 0.77431713E+01  0.74806666E+02                                 1.670323                            1.591580      -1.105198       2.375786                    0.997231       3.272798       8.857970       0.516792       1.226787      -0.722128       0.001524       0.041746       0.011757       0.043397       0.001131      -0.000627       0.005066      -0.020566      -0.013187      -0.008435      -0.005489       0.013923              1.692431       1.443635       0.032956       0.167468       2.083230       0.189372       1.550427          -0.000001
           20              H      20.674758      16.498825      12.175676       0.145679       1.038999 0.75319138E+01  0.72908651E+02                                 1.697974                            1.606912      -1.224831       2.320058                    0.996241       3.411300       9.513832       0.492178       1.285613      -0.707413      -0.012733      -0.029811       0.027339       0.042406       0.007150       0.001552      -0.010572      -0.008369       0.021088      -0.014277      -0.001045       0.015322              1.731706       1.529413       0.099835      -0.224153       2.018790      -0.401753       1.646913          -0.000002
           21              H       7.426589      11.535115       3.595038       0.125169       1.184045 0.90591758E+01  0.91252946E+02                                 1.811841                            1.733105      -1.166818       2.332749                    0.996230       3.500511       9.754149       0.489052       1.243347      -0.717900       0.024320      -0.031407       0.000000       0.039722      -0.005521       0.000570       0.000441      -0.002855      -0.033735      -0.011291      -0.000034       0.011325              1.822378       1.849235      -0.336887      -0.154461       2.023408      -0.119609       1.594491          -0.000001
           22              H      16.242932       6.793802      10.785115       0.125169       1.184046 0.90591842E+01  0.91253063E+02                                 1.811843                            1.733107      -1.166818       2.332748                    0.996230       3.500513       9.754160       0.489052       1.243348      -0.717900      -0.024320       0.031407       0.000000       0.039722      -0.005521       0.000570       0.000441      -0.002855      -0.033735      -0.011291      -0.000034       0.011325              1.822380       1.849237      -0.336888      -0.154461       2.023410      -0.119610       1.594492          -0.000001
           23              C       4.679829       7.467233       5.149533       0.672356      22.346306 0.23423041E+03  0.47799357E+04                                 7.409948                            5.478548      -0.214334       2.001751                    0.999109      21.569070      60.290618       0.624609       0.480528      -1.013446       0.018177       0.032870       0.058594       0.069599       0.006685      -0.042017      -0.101845      -0.089444      -0.036746      -0.102265      -0.029188       0.131454              8.959019       8.184950       0.189212       2.411884       8.055733       4.380040      10.636373          -0.000001
           24              C       4.097661       6.743118       3.964608      -0.021970      38.036533 0.42013791E+03  0.96774514E+04                                 9.679880                            6.706808       0.157520       2.060801                    0.999327      26.519633      72.585570       0.662317       0.401487      -1.086824      -0.023104      -0.019633      -0.038388       0.048917      -0.015059      -0.007737      -0.008437       0.010767      -0.039567      -0.022831       0.000177       0.022654             12.386503      11.140379       0.582350       3.636861      10.984797       7.244254      15.034334          -0.000002
           25              C      16.547649       6.908060       3.612295      -0.138699      34.597607 0.44242059E+03  0.10494068E+05                                 9.325218                            7.104496      -0.093436       1.938244                    0.999474      30.046921      88.051680       0.603580       0.427821      -1.052284       0.020697      -0.000362       0.000906       0.020720       0.003898      -0.034718      -0.045328      -0.096747       0.000640      -0.069652      -0.009633       0.079285             10.746888      11.899341       0.561905       3.962733       8.573735       4.399040      11.767587          -0.000005
           26              C      16.058472       6.238873       2.505023       0.086657      35.489029 0.41555048E+03  0.96309137E+04                                 9.503125                            6.908426      -0.096486       1.986861                    0.999523      26.401432      74.623848       0.613616       0.430691      -1.058447      -0.005045       0.001360       0.002421       0.005759      -0.006226       0.007357      -0.004325       0.025393      -0.035497      -0.014738      -0.007291       0.022028             11.278344      14.096819      -1.283885       3.011840       8.820221       3.647997      10.917991          -0.000002
           27              C       3.062488       5.403448       1.727056      -0.114993      33.956543 0.45942009E+03  0.11044625E+05                                 9.375250                            7.362128      -0.366266       1.860348                    0.998558      30.267841      90.472167       0.575887       0.442413      -1.039328       0.019629      -0.004098       0.000440       0.020057       0.037124      -0.015006      -0.024716      -0.085311       0.047946      -0.064933      -0.000139       0.065072             10.485832      13.036122      -3.055481       0.581070       9.114500       2.713887       9.306875          -0.000004
           28              C       4.393369       5.219122       2.096626       0.003801      37.317412 0.41767412E+03  0.96504704E+04                                 9.697428                            6.804158       0.139143       2.066970                    0.999244      26.400378      73.456895       0.637753       0.415664      -1.072534      -0.020549       0.023982       0.016551       0.035656       0.004969       0.020325      -0.013641       0.016435       0.009629      -0.026593       0.000309       0.026285             12.071743      12.371777      -3.545681      -0.310618      12.091627       6.066081      11.751825          -0.000002
           29              C       4.899936       5.878289       3.209650      -0.092710      33.835129 0.41808999E+03  0.97463588E+04                                 9.177358                            6.891586      -0.059931       1.960644                    0.999422      28.839991      82.910521       0.616785       0.425990      -1.056801      -0.013692      -0.002136      -0.002290       0.014046       0.004094      -0.002752      -0.047910      -0.002268      -0.041367      -0.052019       0.005175       0.046844             10.869659       9.048668      -1.112114       0.798043      10.877833       6.458199      12.682476          -0.000004
           30              C       5.230277       4.257271       1.292776       0.588863      24.616707 0.26712530E+03  0.56238551E+04                                 7.856222                            5.821185      -0.086957       2.019411                    0.999560      22.843790      64.502995       0.611572       0.475707      -1.017708       0.019514      -0.025414      -0.008745       0.033214       0.074063       0.013039      -0.083413      -0.051919      -0.027276      -0.114067      -0.002887       0.116954              9.412294       9.723289      -3.574430      -0.731874       9.732213       3.844196       8.781381          -0.000001
           31              C       5.494285      11.136283       5.406938       0.679000      21.573966 0.22865135E+03  0.46411058E+04                                 7.245533                            5.425447      -0.202367       2.009941                    0.998867      21.390398      59.759481       0.625072       0.482757      -1.011607      -0.010919      -0.056385       0.039563       0.069740       0.017201       0.039141       0.108355      -0.022557       0.121441      -0.097439      -0.039621       0.137061              8.612815       7.842457       0.050872      -1.648283      10.035622      -4.317098       7.960365          -0.000002
           32              C       5.759313      12.293803       4.463600      -0.007363      36.864112 0.41142643E+03  0.94245477E+04                                 9.481132                            6.640340       0.165151       2.067744                    0.999274      26.222489      71.506430       0.665301       0.401902      -1.086859       0.002253       0.038475      -0.027007       0.047061      -0.007319       0.004716       0.016374       0.034278      -0.025725      -0.028707       0.005707       0.022999             11.953344      10.000983       0.261580      -4.124785      14.151648      -6.181005      11.707402          -0.000003
           33              C      18.686335      13.379021       4.440592      -0.132806      33.050651 0.42872831E+03  0.10063199E+05                                 8.990440                            6.966090      -0.052475       1.956708                    0.999480      29.401091      84.975858       0.614787       0.424451      -1.057141       0.011271      -0.019516       0.001403       0.022580       0.041430       0.018529       0.041686       0.040561       0.113361      -0.071879      -0.001540       0.073419             10.130789       9.094503      -1.486035      -2.154328      13.068808      -4.021351       8.229056          -0.000009
           34              C      12.052458      13.176361       2.040544       0.672357      22.346289 0.23423025E+03  0.47799315E+04                                 7.409944                            5.478546      -0.214333       2.001751                    0.999109      21.569065      60.290599       0.624609       0.480528      -1.013446      -0.036373      -0.009372      -0.058594       0.069599      -0.015826      -0.109120      -0.015190       0.084718      -0.036746      -0.102265      -0.029189       0.131454              8.959012       8.155516       0.196816       4.844274       8.085157       1.238898      10.636364          -0.000001
           35              C      12.899231      13.558772       3.225469      -0.021969      38.036503 0.42013763E+03  0.96774434E+04                                 9.679876                            6.706806       0.157522       2.060802                    0.999327      26.519620      72.585525       0.662317       0.401487      -1.086824       0.024791       0.017455       0.038388       0.048917      -0.010563      -0.010105      -0.005379      -0.024013      -0.039567      -0.022832       0.000178       0.022654             12.386496      11.276753       0.547097       7.923914      10.848413       1.708048      15.034322          -0.000002
           36              C       9.623594       1.546294       3.577782      -0.138700      34.597674 0.44242144E+03  0.10494093E+05                                 9.325224                            7.104498      -0.093419       1.938248                    0.999474      30.046980      88.051858       0.603581       0.427821      -1.052284      -0.004830      -0.020130      -0.000906       0.020721      -0.020034      -0.052575      -0.022268       0.088413       0.000646      -0.069655      -0.009634       0.079289             10.746895       9.054366       1.297345       5.250825      11.418721       2.735638      11.767598          -0.000005
           37              C      10.393913       1.852420       4.685054       0.086657      35.489066 0.41555098E+03  0.96309285E+04                                 9.503131                            6.908430      -0.096492       1.986858                    0.999523      26.401455      74.623933       0.613616       0.430691      -1.058447      -0.000054       0.005225      -0.002421       0.005758       0.000708      -0.002347       0.008206      -0.028245      -0.035498      -0.014739      -0.007289       0.022028             11.278351       8.528547       0.155537       4.285699      14.388502       2.002973      10.918003          -0.000002
           38              C      14.455345      14.225711       5.463021      -0.114993      33.956526 0.45941989E+03  0.11044619E+05                                 9.375247                            7.362127      -0.366265       1.860348                    0.998558      30.267834      90.472137       0.575887       0.442413      -1.039328      -0.000946      -0.020030      -0.000440       0.020057       0.011802      -0.027685      -0.008342       0.110607       0.047946      -0.064934      -0.000139       0.065072             10.485828       7.879386      -1.722445       2.772946      14.271221      -0.116652       9.306875          -0.000004
           39              C      14.300715      12.891053       5.093451       0.003801      37.317413 0.41767432E+03  0.96504761E+04                                 9.697429                            6.804160       0.139142       2.066970                    0.999244      26.400380      73.456907       0.637753       0.415664      -1.072534      -0.018076       0.025898      -0.016551       0.035656       0.008328      -0.008120       0.023092      -0.009559       0.009629      -0.026593       0.000309       0.026285             12.071743      10.390859      -3.033603       5.795287      14.072541      -1.818933      11.751831          -0.000002
           40              C      13.535745      12.565582       3.980427      -0.092710      33.835111 0.41808990E+03  0.97463563E+04                                 9.177354                            6.891586      -0.059931       1.960644                    0.999422      28.839987      82.910507       0.616785       0.425990      -1.056801       0.005495       0.012722       0.002290       0.014046       0.003031      -0.047074       0.009327       0.005951      -0.041368      -0.052019       0.005175       0.046844             10.869653      10.224290      -1.416021       6.452384       9.702203      -0.843693      12.682466          -0.000004
           41              C      15.022497      11.840052       5.897301       0.588863      24.616713 0.26712544E+03  0.56238587E+04                                 7.856223                            5.821187      -0.086958       2.019411                    0.999560      22.843791      64.503000       0.611572       0.475707      -1.017708       0.019721      -0.025254       0.008745       0.033214       0.052204      -0.077495       0.033500       0.117201      -0.027275      -0.114067      -0.002887       0.116954              9.412296       7.999405      -3.128799       3.538683      11.456097      -1.670696       8.781386          -0.000001
           42              C       8.296339      13.306104       1.783139       0.679000      21.573980 0.22865161E+03  0.46411120E+04                                 7.245536                            5.425450      -0.202367       2.009940                    0.998867      21.390397      59.759475       0.625072       0.482757      -1.011607       0.057323      -0.003540      -0.039563       0.069740       0.009580       0.114703       0.010777       0.036404       0.121441      -0.097439      -0.039621       0.137061              8.612818       9.922904      -0.486926      -4.592233       7.955183      -0.515357       7.960367          -0.000002
           43              C       7.109327      13.339211       2.726477      -0.007364      36.864102 0.41142630E+03  0.94245441E+04                                 9.481130                            6.640339       0.165151       2.067744                    0.999274      26.222489      71.506428       0.665301       0.401902      -1.086859      -0.037814       0.007448       0.027007       0.047061       0.001904       0.017033       0.000468      -0.037078      -0.025724      -0.028706       0.005708       0.022999             11.953341      14.018418      -0.776948      -7.016621      10.134213      -2.446547      11.707391          -0.000003
           44              C       2.823312       1.095205       2.749485      -0.132805      33.050627 0.42872766E+03  0.10063180E+05                                 8.990434                            6.966084      -0.052475       1.956708                    0.999480      29.401085      84.975829       0.614788       0.424451      -1.057142       0.016074      -0.015797      -0.001403       0.022580       0.046068       0.044996       0.007506       0.004677       0.113362      -0.071879      -0.001540       0.073419             10.130784      12.099691      -2.262891      -4.432544      10.063611      -1.079311       8.229049          -0.000009
           45              C      18.989692      10.861684       9.230621       0.672356      22.346305 0.23423039E+03  0.47799353E+04                                 7.409948                            5.478548      -0.214334       2.001751                    0.999109      21.569069      60.290616       0.624609       0.480528      -1.013446      -0.018177      -0.032870      -0.058594       0.069599       0.006685      -0.042017      -0.101845      -0.089444      -0.036746      -0.102265      -0.029188       0.131454              8.959019       8.184949       0.189212       2.411884       8.055734       4.380040      10.636373          -0.000001
           46              C      19.571860      11.585799      10.415546      -0.021970      38.036532 0.42013790E+03  0.96774511E+04                                 9.679880                            6.706808       0.157520       2.060801                    0.999327      26.519633      72.585567       0.662317       0.401487      -1.086824       0.023104       0.019633       0.038388       0.048917      -0.015059      -0.007737      -0.008437       0.010767      -0.039567      -0.022831       0.000177       0.022654             12.386502      11.140378       0.582350       3.636860      10.984797       7.244253      15.034333          -0.000002
           47              C       7.121872      11.420857      10.767859      -0.138699      34.597596 0.44242044E+03  0.10494063E+05                                 9.325215                            7.104494      -0.093435       1.938244                    0.999474      30.046916      88.051651       0.603580       0.427821      -1.052284      -0.020697       0.000362      -0.000906       0.020720       0.003898      -0.034718      -0.045328      -0.096747       0.000639      -0.069652      -0.009633       0.079285             10.746884      11.899337       0.561904       3.962731       8.573732       4.399038      11.767582          -0.000005
           48              C       7.611049      12.090044      11.875131       0.086657      35.489026 0.41555046E+03  0.96309130E+04                                 9.503124                            6.908425      -0.096486       1.986861                    0.999523      26.401431      74.623841       0.613616       0.430691      -1.058447       0.005045      -0.001360      -0.002421       0.005759      -0.006226       0.007357      -0.004325       0.025393      -0.035497      -0.014738      -0.007291       0.022028             11.278342      14.096818      -1.283885       3.011840       8.820220       3.647996      10.917989          -0.000002
           49              C      20.607033      12.925469      12.653098      -0.114993      33.956544 0.45942010E+03  0.11044625E+05                                 9.375250                            7.362128      -0.366266       1.860348                    0.998558      30.267841      90.472167       0.575887       0.442413      -1.039328      -0.019629       0.004098      -0.000440       0.020057       0.037124      -0.015006      -0.024716      -0.085311       0.047946      -0.064933      -0.000139       0.065072             10.485832      13.036123      -3.055481       0.581070       9.114500       2.713887       9.306875          -0.000004
           50              C      19.276152      13.109795      12.283528       0.003802      37.317418 0.41767419E+03  0.96504724E+04                                 9.697430                            6.804159       0.139142       2.066970                    0.999244      26.400380      73.456908       0.637753       0.415664      -1.072534       0.020549      -0.023982      -0.016551       0.035656       0.004969       0.020325      -0.013641       0.016435       0.009629      -0.026593       0.000309       0.026285             12.071746      12.371780      -3.545682      -0.310618      12.091630       6.066083      11.751827          -0.000002
           51              C      18.769585      12.450628      11.170504      -0.092710      33.835137 0.41809009E+03  0.97463618E+04                                 9.177359                            6.891587      -0.059931       1.960644                    0.999422      28.839995      82.910540       0.616785       0.425990      -1.056801       0.013692       0.002136       0.002290       0.014046       0.004094      -0.002752      -0.047910      -0.002268      -0.041367      -0.052019       0.005175       0.046844             10.869661       9.048670      -1.112114       0.798044      10.877836       6.458200      12.682479          -0.000004
           52              C      18.439244      14.071646      13.087378       0.588863      24.616709 0.26712532E+03  0.56238557E+04                                 7.856223                            5.821186      -0.086958       2.019411                    0.999560      22.843792      64.503007       0.611572       0.475707      -1.017708      -0.019514       0.025414       0.008745       0.033214       0.074063       0.013039      -0.083413      -0.051919      -0.027276      -0.114067      -0.002887       0.116954              9.412296       9.723290      -3.574431      -0.731875       9.732214       3.844196       8.781383          -0.000001
           53              C      18.175236       7.192634       8.973216       0.679000      21.573966 0.22865135E+03  0.46411057E+04                                 7.245533                            5.425447      -0.202367       2.009941                    0.998867      21.390398      59.759481       0.625072       0.482757      -1.011607       0.010919       0.056385      -0.039563       0.069740       0.017201       0.039141       0.108355      -0.022557       0.121441      -0.097439      -0.039621       0.137061              8.612815       7.842457       0.050873      -1.648284      10.035621      -4.317098       7.960365          -0.000002
           54              C      17.910208       6.035114       9.916554      -0.007364      36.864110 0.41142630E+03  0.94245443E+04                                 9.481132                            6.640339       0.165151       2.067744                    0.999274      26.222490      71.506435       0.665301       0.401902      -1.086859      -0.002253      -0.038475       0.027007       0.047061      -0.007319       0.004716       0.016374       0.034278      -0.025725      -0.028707       0.005707       0.022999             11.953344      10.000986       0.261578      -4.124785      14.151648      -6.181002      11.707398          -0.000003
           55              C       4.983186       4.949896       9.939562      -0.132805      33.050647 0.42872809E+03  0.10063192E+05                                 8.990439                            6.966088      -0.052475       1.956708                    0.999480      29.401090      84.975855       0.614787       0.424451      -1.057141      -0.011271       0.019516      -0.001403       0.022580       0.041430       0.018529       0.041686       0.040561       0.113361      -0.071879      -0.001540       0.073419             10.130789       9.094503      -1.486036      -2.154327      13.068810      -4.021350       8.229053          -0.000010
           56              C      11.617063       5.152556      12.339610       0.672357      22.346289 0.23423025E+03  0.47799316E+04                                 7.409944                            5.478546      -0.214333       2.001751                    0.999109      21.569066      60.290602       0.624609       0.480528      -1.013446       0.036373       0.009372       0.058594       0.069599      -0.015826      -0.109120      -0.015190       0.084718      -0.036746      -0.102265      -0.029189       0.131454              8.959012       8.155516       0.196816       4.844274       8.085157       1.238897      10.636364          -0.000001
           57              C      10.770290       4.770145      11.154685      -0.021969      38.036504 0.42013764E+03  0.96774437E+04                                 9.679876                            6.706807       0.157522       2.060802                    0.999327      26.519620      72.585528       0.662317       0.401487      -1.086824      -0.024791      -0.017455      -0.038388       0.048918      -0.010563      -0.010105      -0.005379      -0.024013      -0.039567      -0.022832       0.000178       0.022654             12.386497      11.276754       0.547097       7.923915      10.848414       1.708048      15.034323          -0.000002
           58              C      14.045927      16.782623      10.802372      -0.138700      34.597669 0.44242135E+03  0.10494090E+05                                 9.325223                            7.104497      -0.093419       1.938248                    0.999474      30.046977      88.051842       0.603581       0.427821      -1.052284       0.004830       0.020130       0.000906       0.020721      -0.020034      -0.052575      -0.022268       0.088413       0.000646      -0.069655      -0.009634       0.079289             10.746893       9.054364       1.297345       5.250824      11.418720       2.735637      11.767596          -0.000005
           59              C      13.275608      16.476497       9.695100       0.086657      35.489060 0.41555090E+03  0.96309262E+04                                 9.503130                            6.908429      -0.096491       1.986859                    0.999523      26.401452      74.623921       0.613616       0.430691      -1.058447       0.000054      -0.005225       0.002421       0.005758       0.000708      -0.002347       0.008206      -0.028245      -0.035498      -0.014739      -0.007289       0.022028             11.278349       8.528547       0.155537       4.285698      14.388500       2.002973      10.918002          -0.000002
           60              C       9.214176       4.103206       8.917133      -0.114993      33.956526 0.45941989E+03  0.11044619E+05                                 9.375247                            7.362126      -0.366265       1.860348                    0.998558      30.267835      90.472141       0.575887       0.442413      -1.039328       0.000946       0.020030       0.000440       0.020057       0.011802      -0.027685      -0.008342       0.110607       0.047946      -0.064934      -0.000139       0.065072             10.485827       7.879386      -1.722444       2.772946      14.271220      -0.116652       9.306876          -0.000004
           61              C       9.368806       5.437864       9.286703       0.003801      37.317414 0.41767433E+03  0.96504764E+04                                 9.697430                            6.804160       0.139143       2.066970                    0.999244      26.400380      73.456910       0.637753       0.415664      -1.072534       0.018076      -0.025898       0.016551       0.035656       0.008328      -0.008120       0.023092      -0.009559       0.009629      -0.026593       0.000309       0.026285             12.071744      10.390860      -3.033603       5.795288      14.072541      -1.818932      11.751832          -0.000002
           62              C      10.133776       5.763335      10.399727      -0.092710      33.835117 0.41808997E+03  0.97463585E+04                                 9.177356                            6.891587      -0.059931       1.960644                    0.999422      28.839990      82.910524       0.616785       0.425991      -1.056801      -0.005495      -0.012722      -0.002291       0.014046       0.003031      -0.047074       0.009327       0.005951      -0.041367      -0.052019       0.005175       0.046844             10.869655      10.224292      -1.416021       6.452386       9.702205      -0.843692      12.682469          -0.000004
           63              C       8.647024       6.488865       8.482853       0.588863      24.616712 0.26712542E+03  0.56238582E+04                                 7.856223                            5.821187      -0.086958       2.019411                    0.999560      22.843790      64.502998       0.611572       0.475707      -1.017708      -0.019721       0.025254      -0.008745       0.033214       0.052204      -0.077495       0.033500       0.117201      -0.027275      -0.114067      -0.002887       0.116954              9.412296       7.999405      -3.128799       3.538683      11.456096      -1.670696       8.781386          -0.000001
           64              C      15.373182       5.022813      12.597015       0.679000      21.573977 0.22865158E+03  0.46411114E+04                                 7.245535                            5.425450      -0.202367       2.009941                    0.998867      21.390396      59.759473       0.625072       0.482757      -1.011607      -0.057323       0.003540       0.039563       0.069740       0.009581       0.114703       0.010777       0.036403       0.121441      -0.097439      -0.039621       0.137061              8.612818       9.922903      -0.486927      -4.592232       7.955183      -0.515356       7.960367          -0.000002
           65              C      16.560194       4.989706      11.653677      -0.007363      36.864110 0.41142648E+03  0.94245491E+04                                 9.481131                            6.640340       0.165151       2.067744                    0.999274      26.222490      71.506432       0.665301       0.401902      -1.086859       0.037814      -0.007448      -0.027007       0.047061       0.001904       0.017033       0.000468      -0.037078      -0.025725      -0.028706       0.005708       0.022999             11.953343      14.018421      -0.776947      -7.016624      10.134212      -2.446548      11.707397          -0.000003
           66              C      20.846209      17.233712      11.630669      -0.132805      33.050636 0.42872794E+03  0.10063188E+05                                 8.990436                            6.966086      -0.052475       1.956708                    0.999480      29.401089      84.975847       0.614788       0.424451      -1.057141      -0.016074       0.015797       0.001403       0.022580       0.046068       0.044996       0.007506       0.004677       0.113361      -0.071879      -0.001540       0.073419             10.130786      12.099691      -2.262890      -4.432545      10.063613      -1.079313       8.229053          -0.000010
           67              C       6.857068      12.270580       3.595038      -0.104801      34.774383 0.43360618E+03  0.10214831E+05                                 9.378369                            7.033856      -0.100386       1.941188                    0.999431      29.460054      85.528571       0.607642       0.427881      -1.054158      -0.008796       0.011359       0.000000       0.014367       0.001970       0.038626       0.029911       0.001019      -0.032530      -0.051396       0.003386       0.048010             11.135186      11.087642       1.238778      -5.692098      10.447187      -4.407778      11.870728          -0.000007
           68              C       5.184682      14.430260       3.595038       0.082910      33.842011 0.39165064E+03  0.88915665E+04                                 9.006594                            6.574249       0.063793       2.032762                    0.999367      25.854743      70.963370       0.651931       0.413833      -1.075319      -0.001243       0.001605       0.000000       0.002030      -0.022499       0.000360       0.000278      -0.011632      -0.052021      -0.017413      -0.014496       0.031909             10.587426      11.146350      -2.604970      -3.348164      12.493134      -2.592706       8.122793          -0.000005
           69              C      16.812453       6.058337      10.785115      -0.104801      34.774387 0.43360622E+03  0.10214832E+05                                 9.378370                            7.033857      -0.100386       1.941188                    0.999431      29.460056      85.528587       0.607642       0.427881      -1.054158       0.008796      -0.011359      -0.000000       0.014367       0.001970       0.038626       0.029911       0.001019      -0.032530      -0.051396       0.003386       0.048010             11.135187      11.087647       1.238777      -5.692099      10.447186      -4.407778      11.870729          -0.000007
           70              C      18.484839       3.898657      10.785115       0.082909      33.842013 0.39165066E+03  0.88915674E+04                                 9.006594                            6.574249       0.063792       2.032762                    0.999367      25.854744      70.963375       0.651931       0.413833      -1.075319       0.001243      -0.001605      -0.000000       0.002030      -0.022499       0.000360       0.000278      -0.011632      -0.052020      -0.017413      -0.014496       0.031909             10.587427      11.146346      -2.604969      -3.348162      12.493140      -2.592709       8.122794          -0.000005
           71              N      14.651438       6.400526       2.123949       0.538742      20.333392 0.22437742E+03  0.44208571E+04                                 6.322661                            4.946060      -0.004826       2.123154                    0.999339      19.986334      50.693092       0.760340       0.408856      -1.081242      -0.056443       0.005782      -0.016500       0.059089       0.017997      -0.009112      -0.033856      -0.094981      -0.068506      -0.040729      -0.034000       0.074729              7.025867       8.825580      -1.053589       1.258403       4.555342       1.022257       7.696679          -0.000000
           72              N      10.589553       3.255133       5.066128       0.538743      20.333395 0.22437751E+03  0.44208597E+04                                 6.322664                            4.946063      -0.004831       2.123152                    0.999339      19.986336      50.693114       0.760339       0.408857      -1.081242       0.008529       0.056094       0.016499       0.059089      -0.007273      -0.035061      -0.000348       0.100526      -0.068510      -0.040729      -0.034001       0.074730              7.025870       4.312231       0.113132       1.304673       9.068696       0.962507       7.696683          -0.000001
           73              N       9.018083      11.928391      12.256205       0.538742      20.333390 0.22437739E+03  0.44208563E+04                                 6.322660                            4.946060      -0.004826       2.123154                    0.999339      19.986332      50.693085       0.760340       0.408856      -1.081242       0.056443      -0.005782       0.016500       0.059089       0.017997      -0.009112      -0.033856      -0.094981      -0.068506      -0.040729      -0.034000       0.074729              7.025867       8.825580      -1.053589       1.258403       4.555341       1.022257       7.696679          -0.000001
           74              N      13.079968      15.073784       9.314026       0.538743      20.333394 0.22437750E+03  0.44208594E+04                                 6.322663                            4.946063      -0.004830       2.123152                    0.999339      19.986335      50.693109       0.760339       0.408857      -1.081242      -0.008529      -0.056094      -0.016500       0.059089      -0.007273      -0.035061      -0.000348       0.100526      -0.068510      -0.040729      -0.034001       0.074730              7.025869       4.312231       0.113131       1.304673       9.068695       0.962506       7.696682          -0.000001
           75              N      14.620537       2.245024       3.595038       0.519671      21.212814 0.21791250E+03  0.42382810E+04                                 6.368318                            4.781456       0.151495       2.167913                    0.999537      19.784897      48.949862       0.800441       0.393432      -1.097852      -0.037164       0.047993       0.000000       0.060700       0.013923       0.037292       0.028878       0.007198       0.147619      -0.038984      -0.036254       0.075238              7.262226       8.349685      -0.808152      -1.907287       8.767508      -1.476941       4.669485          -0.000002
           76              N       9.048984      16.083893      10.785115       0.519671      21.212816 0.21791252E+03  0.42382814E+04                                 6.368318                            4.781456       0.151495       2.167913                    0.999537      19.784898      48.949864       0.800441       0.393432      -1.097852       0.037164      -0.047993      -0.000000       0.060700       0.013923       0.037292       0.028878       0.007198       0.147619      -0.038984      -0.036254       0.075238              7.262226       8.349687      -0.808153      -1.907287       8.767506      -1.476941       4.669485          -0.000002
           77              O      13.894408       6.918195       2.947932      -0.356961      23.808484 0.34858490E+03  0.75241671E+04                                 6.520637                            5.770598       0.744427       2.319519                    0.998941      24.883574      62.104423       0.792122       0.358232      -1.138897       0.024667      -0.019334      -0.033342       0.045760      -0.021184      -0.151333       0.006195      -0.154583      -0.010038      -0.195668       0.072206       0.123462              6.782726       7.873099      -1.642787      -1.954155       5.869452       1.237840       6.605628          -0.000003
           78              O      14.295061       6.017800       1.026743      -0.336553      24.157444 0.34491433E+03  0.74295288E+04                                 6.642877                            5.774978       0.765472       2.342053                    0.997989      24.489193      61.171527       0.784215       0.362594      -1.134804       0.014338       0.018362       0.046428       0.051945       0.057619       0.047176      -0.000332      -0.230360       0.298842      -0.186011       0.075562       0.110448              7.188346       6.138454       0.159700       2.634296       5.119417       0.329891      10.307168          -0.000005
           79              O      17.693549       8.239526       5.788012      -0.729040      46.248301 0.74603909E+03  0.19486518E+05                                10.279697                            8.523850       0.168777       2.043185                    0.997871      31.314431      86.109331       0.642084       0.365209      -1.132872       0.041734      -0.062331      -0.080634       0.110130      -0.016140      -0.056118      -0.068893      -0.102098      -0.013683      -0.105984       0.004483       0.101501             11.756920       8.140728      -2.478208      -1.576706      14.287397       5.834146      12.842634          -0.000003
           80              O       5.889077       7.282667       5.405500      -0.625342      33.734824 0.52245279E+03  0.12470619E+05                                 8.249998                            7.049116       0.373101       2.154448                    0.997701      28.283498      74.095707       0.719468       0.356659      -1.140790      -0.041035      -0.059952      -0.038929       0.082423      -0.007906      -0.001134      -0.069672       0.000142      -0.095168      -0.081890       0.015581       0.066309              9.088952      11.428039       0.051029       3.822839       6.567867       0.978201       9.270951          -0.000002
           81              O       6.394941       3.967719       1.728495      -0.677763      34.554143 0.53694769E+03  0.12901193E+05                                 8.309236                            7.073436       0.585989       2.194400                    0.998829      29.444887      77.325889       0.729538       0.349430      -1.146947      -0.046416       0.053779       0.090263       0.114866       0.001951       0.050767      -0.050032       0.029812      -0.121486      -0.088760       0.019329       0.069431              9.194702      12.543872      -3.346677       0.913121       8.481140       0.785894       6.559095          -0.000003
           82              O       4.760281       3.767345       0.244463      -0.607673      33.457131 0.51322599E+03  0.12203566E+05                                 8.219343                            6.993041       0.637662       2.238693                    0.998336      28.251235      74.020765       0.720897       0.357318      -1.139551      -0.084079       0.027896       0.025400       0.092155       0.059732       0.039432      -0.005554      -0.072574       0.093174      -0.096337       0.032898       0.063439              9.143929       6.791474      -0.767471       0.728693       9.561798       3.553987      11.078517          -0.000003
           83              O      18.143579      11.109662       5.934690      -0.641642      40.075907 0.64319541E+03  0.16167067E+05                                 9.324976                            7.913759       0.155203       2.076913                    0.996676      29.147847      78.284608       0.667366       0.365135      -1.134442       0.041447       0.052853      -0.036280       0.076338       0.015620       0.006589       0.082977       0.047216       0.028000      -0.095132       0.015823       0.079309             10.283633      12.927512       1.762526      -3.909879       8.483452      -2.456652       9.439934          -0.000003
           84              O       6.419890      10.319983       5.592442      -0.706592      39.664511 0.62234924E+03  0.15549652E+05                                 9.252418                            7.735137       0.238472       2.075347                    0.998173      30.365023      81.908462       0.679965       0.360523      -1.135500      -0.056440       0.054354      -0.062209       0.100050      -0.019276       0.047053       0.065477      -0.037968       0.063227      -0.088528       0.003175       0.085353             10.492822       8.617446      -3.160794       1.344999      13.747352      -4.385219       9.113667          -0.000003
           85              O      13.537464       2.155775       4.177435      -0.335084      25.839904 0.35068893E+03  0.75450597E+04                                 6.869145                            5.756872       0.959107       2.407439                    0.999181      24.140721      59.226755       0.803310       0.354391      -1.147407       0.038411       0.016223      -0.019672       0.046103       0.052317      -0.036382       0.047875       0.238334       0.193315      -0.174827       0.060128       0.114699              7.597129      12.237319       0.198685      -3.227701       5.068984      -0.332937       5.485085          -0.000007
           86              O      10.277827       4.117630       4.242145      -0.356961      23.808447 0.34858421E+03  0.75241484E+04                                 6.520628                            5.770590       0.744477       2.319532                    0.998940      24.883571      62.104396       0.792123       0.358232      -1.138897       0.012542      -0.028722       0.033337       0.045756      -0.055984      -0.031874      -0.148062       0.114684      -0.010037      -0.195660       0.072204       0.123457              6.782717       5.198817      -0.951473       0.709363       8.543712      -2.201762       6.605621          -0.000003
           87              O      11.049292       3.504381       6.163334      -0.336553      24.157437 0.34491426E+03  0.74295270E+04                                 6.642877                            5.774978       0.765475       2.342054                    0.997989      24.489180      61.171497       0.784215       0.362594      -1.134804      -0.021366      -0.009286      -0.046429       0.051946      -0.005419       0.011485       0.045757       0.257347       0.298843      -0.186010       0.075562       0.110448              7.188346       5.260644       0.386619       0.978696       5.997228       2.467894      10.307166          -0.000004
           88              O       8.047711       0.770098       1.402065      -0.729039      46.248260 0.74603808E+03  0.19486486E+05                                10.279691                            8.523844       0.168778       2.043185                    0.997871      31.314425      86.109305       0.642085       0.365209      -1.132872       0.049902      -0.056005       0.080634       0.110131      -0.038857      -0.080745      -0.037089       0.073664      -0.013682      -0.105983       0.004483       0.101501             11.756911      12.701367      -3.657150       5.253855       9.726737      -2.986677      12.842630          -0.000003
           89              O      11.928504      11.959405       1.784577      -0.625342      33.734830 0.52245299E+03  0.12470625E+05                                 8.249999                            7.049118       0.373102       2.154448                    0.997701      28.283498      74.095706       0.719468       0.356659      -1.140790       0.068314       0.024724       0.038929       0.082423      -0.006881      -0.067739       0.016339      -0.007786      -0.095168      -0.081890       0.015581       0.066309              9.088953       6.897029       1.222309       1.903835      11.098879       3.456352       9.270950          -0.000002
           90              O      15.011345      10.639985       5.461582      -0.677763      34.554163 0.53694827E+03  0.12901210E+05                                 8.309240                            7.073441       0.585990       2.194400                    0.998829      29.444885      77.325890       0.729538       0.349430      -1.146947      -0.040451       0.058398      -0.090263       0.114865       0.008930      -0.035734       0.061673      -0.024186      -0.121485      -0.088760       0.019329       0.069431              9.194707       7.113750      -1.942970       0.989417      13.911273       0.687367       6.559098          -0.000004
           91              O      15.614459      12.172473       6.945614      -0.607673      33.457118 0.51322572E+03  0.12203558E+05                                 8.219341                            6.993039       0.637662       2.238693                    0.998336      28.251230      74.020752       0.720897       0.357318      -1.139551      -0.005965       0.088385      -0.025400       0.092155       0.034664       0.004492       0.039567       0.121377       0.093173      -0.096337       0.032898       0.063439              9.143927       9.016329      -1.342606       3.623252       7.336936      -0.183977      11.078516          -0.000003
           92              O       5.156287       1.052720       1.255387      -0.641642      40.075915 0.64319563E+03  0.16167074E+05                                 9.324977                            7.913760       0.155203       2.076913                    0.996676      29.147848      78.284612       0.667366       0.365135      -1.134442      -0.061544      -0.026900       0.036280       0.076338       0.025104       0.081985      -0.014388      -0.026161       0.028000      -0.095132       0.015823       0.079309             10.283634       9.615987       2.618573      -3.357021      11.794982      -3.170600       9.439934          -0.000003
           93              O       8.855002      12.205655       1.597635      -0.706592      39.664533 0.62234989E+03  0.15549672E+05                                 9.252422                            7.735141       0.238472       2.075347                    0.998173      30.365027      81.908481       0.679965       0.360523      -1.135500      -0.038499       0.068248       0.062210       0.100050      -0.026061       0.075169       0.029168       0.014529       0.063227      -0.088528       0.003175       0.085353             10.492826      11.894231      -4.007854      -3.909036      10.470575       2.399713       9.113673          -0.000003
           94              O      14.978014       3.271290       3.012642      -0.335085      25.839897 0.35068872E+03  0.75450543E+04                                 6.869143                            5.756871       0.959108       2.407439                    0.999181      24.140721      59.226756       0.803310       0.354391      -1.147407      -0.025320      -0.033128       0.019672       0.046103       0.103514       0.037246      -0.047206      -0.157768       0.193316      -0.174827       0.060128       0.114698              7.597128       5.614285       1.910766      -1.130160      11.692016      -3.041649       5.485082          -0.000007
           95              O       9.775113      11.410722      11.432222      -0.356961      23.808474 0.34858472E+03  0.75241620E+04                                 6.520634                            5.770596       0.744428       2.319519                    0.998941      24.883571      62.104408       0.792122       0.358232      -1.138897      -0.024667       0.019334       0.033342       0.045760      -0.021184      -0.151333       0.006195      -0.154583      -0.010037      -0.195668       0.072206       0.123462              6.782724       7.873096      -1.642787      -1.954154       5.869450       1.237839       6.605626          -0.000003
           96              O       9.374460      12.311117      13.353411      -0.336553      24.157440 0.34491426E+03  0.74295268E+04                                 6.642877                            5.774977       0.765473       2.342053                    0.997989      24.489190      61.171518       0.784215       0.362594      -1.134804      -0.014338      -0.018362      -0.046428       0.051945       0.057618       0.047176      -0.000332      -0.230359       0.298842      -0.186010       0.075562       0.110448              7.188345       6.138453       0.159700       2.634296       5.119417       0.329891      10.307166          -0.000004
           97              O       5.975972      10.089391       8.592142      -0.729040      46.248302 0.74603911E+03  0.19486519E+05                                10.279697                            8.523850       0.168777       2.043185                    0.997871      31.314433      86.109335       0.642084       0.365209      -1.132872      -0.041734       0.062331       0.080634       0.110130      -0.016140      -0.056118      -0.068893      -0.102098      -0.013682      -0.105984       0.004483       0.101501             11.756919       8.140728      -2.478208      -1.576706      14.287397       5.834146      12.842633          -0.000003
           98              O      17.780444      11.046250       8.974654      -0.625342      33.734822 0.52245275E+03  0.12470618E+05                                 8.249998                            7.049116       0.373102       2.154449                    0.997701      28.283496      74.095700       0.719468       0.356659      -1.140790       0.041035       0.059952       0.038929       0.082423      -0.007906      -0.001134      -0.069672       0.000142      -0.095168      -0.081890       0.015581       0.066309              9.088952      11.428038       0.051029       3.822839       6.567866       0.978201       9.270951          -0.000002
           99              O      17.274580      14.361198      12.651659      -0.677763      34.554159 0.53694800E+03  0.12901203E+05                                 8.309239                            7.073439       0.585989       2.194400                    0.998829      29.444890      77.325908       0.729538       0.349430      -1.146947       0.046416      -0.053779      -0.090263       0.114866       0.001950       0.050767      -0.050032       0.029812      -0.121486      -0.088760       0.019329       0.069431              9.194706      12.543878      -3.346680       0.913121       8.481144       0.785894       6.559098          -0.000004
          100              O      18.909240      14.561572      14.135691      -0.607673      33.457136 0.51322608E+03  0.12203569E+05                                 8.219344                            6.993042       0.637662       2.238693                    0.998336      28.251236      74.020772       0.720897       0.357318      -1.139551       0.084079      -0.027896      -0.025400       0.092155       0.059732       0.039432      -0.005554      -0.072574       0.093174      -0.096337       0.032898       0.063439              9.143931       6.791475      -0.767471       0.728694       9.561799       3.553988      11.078519          -0.000003
          101              O       5.525942       7.219255       8.445464      -0.641642      40.075912 0.64319548E+03  0.16167069E+05                                 9.324977                            7.913759       0.155203       2.076913                    0.996676      29.147848      78.284613       0.667366       0.365135      -1.134442      -0.041447      -0.052853       0.036280       0.076338       0.015620       0.006589       0.082977       0.047216       0.028000      -0.095132       0.015823       0.079309             10.283634      12.927514       1.762527      -3.909880       8.483453      -2.456653       9.439935          -0.000003
          102              O      17.249631       8.008934       8.787712      -0.706592      39.664518 0.62234937E+03  0.15549656E+05                                 9.252420                            7.735138       0.238473       2.075347                    0.998173      30.365021      81.908462       0.679965       0.360523      -1.135500       0.056440      -0.054354       0.062209       0.100050      -0.019276       0.047053       0.065477      -0.037968       0.063227      -0.088528       0.003175       0.085353             10.492824       8.617447      -3.160794       1.344999      13.747356      -4.385221       9.113669          -0.000003
          103              O      10.132057      16.173142      10.202719      -0.335084      25.839897 0.35068875E+03  0.75450548E+04                                 6.869143                            5.756871       0.959108       2.407439                    0.999181      24.140719      59.226749       0.803310       0.354391      -1.147407      -0.038411      -0.016223       0.019672       0.046103       0.052317      -0.036382       0.047875       0.238334       0.193315      -0.174827       0.060128       0.114699              7.597128      12.237319       0.198684      -3.227699       5.068983      -0.332936       5.485082          -0.000007
          104              O      13.391694      14.211287      10.138009      -0.356961      23.808448 0.34858423E+03  0.75241487E+04                                 6.520628                            5.770590       0.744477       2.319532                    0.998940      24.883571      62.104396       0.792123       0.358232      -1.138897      -0.012542       0.028722      -0.033337       0.045756      -0.055984      -0.031874      -0.148062       0.114684      -0.010037      -0.195660       0.072204       0.123457              6.782717       5.198817      -0.951473       0.709363       8.543712      -2.201762       6.605621          -0.000003
          105              O      12.620229      14.824536       8.216820      -0.336553      24.157429 0.34491412E+03  0.74295232E+04                                 6.642875                            5.774977       0.765475       2.342054                    0.997989      24.489180      61.171490       0.784215       0.362594      -1.134804       0.021366       0.009286       0.046429       0.051946      -0.005419       0.011485       0.045757       0.257347       0.298842      -0.186010       0.075562       0.110448              7.188343       5.260643       0.386619       0.978696       5.997226       2.467892      10.307162          -0.000005
          106              O      15.621810      17.558819      12.978089      -0.729039      46.248263 0.74603813E+03  0.19486488E+05                                10.279691                            8.523844       0.168777       2.043185                    0.997871      31.314426      86.109309       0.642085       0.365209      -1.132872      -0.049902       0.056005      -0.080634       0.110131      -0.038858      -0.080745      -0.037089       0.073664      -0.013682      -0.105983       0.004483       0.101501             11.756912      12.701367      -3.657151       5.253855       9.726738      -2.986678      12.842630          -0.000003
          107              O      11.741017       6.369512      12.595577      -0.625342      33.734849 0.52245335E+03  0.12470636E+05                                 8.250003                            7.049121       0.373101       2.154448                    0.997701      28.283501      74.095727       0.719468       0.356659      -1.140790      -0.068314      -0.024724      -0.038929       0.082423      -0.006881      -0.067739       0.016339      -0.007786      -0.095168      -0.081890       0.015581       0.066309              9.088958       6.897033       1.222310       1.903837      11.098884       3.456354       9.270956          -0.000002
          108              O       8.658176       7.688932       8.918572      -0.677763      34.554156 0.53694815E+03  0.12901207E+05                                 8.309239                            7.073440       0.585990       2.194400                    0.998829      29.444884      77.325884       0.729538       0.349430      -1.146947       0.040451      -0.058398       0.090263       0.114865       0.008930      -0.035734       0.061673      -0.024186      -0.121486      -0.088760       0.019329       0.069431              9.194705       7.113749      -1.942969       0.989416      13.911270       0.687367       6.559097          -0.000004
          109              O       8.055062       6.156444       7.434540      -0.607673      33.457125 0.51322586E+03  0.12203562E+05                                 8.219342                            6.993040       0.637661       2.238693                    0.998336      28.251234      74.020766       0.720897       0.357318      -1.139551       0.005965      -0.088385       0.025400       0.092155       0.034664       0.004492       0.039567       0.121377       0.093173      -0.096337       0.032898       0.063439              9.143928       9.016330      -1.342606       3.623252       7.336937      -0.183977      11.078518          -0.000003
          110              O      18.513234      17.276197      13.124767      -0.641642      40.075916 0.64319567E+03  0.16167075E+05                                 9.324977                            7.913760       0.155203       2.076913                    0.996676      29.147849      78.284614       0.667366       0.365135      -1.134442       0.061544       0.026900      -0.036280       0.076338       0.025104       0.081985      -0.014388      -0.026161       0.028000      -0.095132       0.015823       0.079309             10.283634       9.615987       2.618573      -3.357021      11.794982      -3.170600       9.439934          -0.000003
          111              O      14.814519       6.123262      12.782519      -0.706592      39.664541 0.62235004E+03  0.15549677E+05                                 9.252424                            7.735143       0.238472       2.075347                    0.998173      30.365027      81.908486       0.679964       0.360523      -1.135500       0.038499      -0.068248      -0.062210       0.100050      -0.026061       0.075169       0.029168       0.014529       0.063227      -0.088528       0.003175       0.085353             10.492828      11.894233      -4.007855      -3.909037      10.470577       2.399713       9.113675          -0.000003
          112              O       8.691507      15.057627      11.367512      -0.335085      25.839904 0.35068891E+03  0.75450593E+04                                 6.869145                            5.756872       0.959108       2.407439                    0.999181      24.140723      59.226762       0.803310       0.354391      -1.147407       0.025320       0.033128      -0.019672       0.046103       0.103514       0.037246      -0.047206      -0.157768       0.193316      -0.174826       0.060128       0.114698              7.597129       5.614286       1.910766      -1.130161      11.692016      -3.041651       5.485085          -0.000007

******************************************************
Auxiliary information for the entire system
The total spin magnetic moment of the unit cell is   -0.000306
The total net atomic charge of the unit cell is   0.000007
Accuracy of reproducing the electrostatic potential in the unit cell:
  The inner radius (bohr) =    5.0000
  The outer radius (bohr) =   12.0000
  Valid grid points have density less than (e/(bohr^3)) =    0.0001
  The number of valid grid points were=       209344
  The rms potential error without charges in kcal/mol is=      9.98397
  The rms potential error with partial charges in kcal/mol is=      2.98136
  The RRMSE value at monopole order=      0.29861
  The rms potential error with partial charges and cloud penetration in kcal/mol is=      2.97153
  The RRMSE value at monopole order with cloud penetration is=      0.29763
  The rms potential error with partial charges and atomic dipoles in kcal/mol is=      1.14702
  The RRMSE value at dipole order=      0.11489
  The rms potential error with partial charges, atomic dipoles and cloud penetration in kcal/mol is=      1.13334
  The RRMSE value at dipole order with cloud penetration=      0.11352

******************************************************
The electron densities and ab initio electrostatic potential were computed in VASP using the PBE functional and
projector augmented wave method. See the main text of the journal article for a description of computational details.
The atomic charges, dipoles, and quadrupoles were computed with the DDEC6 method as described in
(a) T. A. Manz and N. Gabaldon Limas, RSC Adv. 6 (2016) 47771-47801 DOI: 10.1039/c6ra04656h
(b) N. Gabaldon Limas and T. A. Manz, RSC Adv. 8 (2018) 2678-2707 DOI: 10.1039/c7ra11829e.
For each atom in the material, the electron cloud parameters were fit to the spherically averaged atom-in-material
electron density using radial positions for which this density was between 10^-4 and 10^-2 electrons per cubic bohr.
The polarizabilities, dispersion coefficients, and quantum Drude oscillator (QDO) parameters were fit using the MCLF method.
The magnetic structure of the system was optimized in VASP from the default ferromagnetic initial guess using spin polarization.
The atomic spin moments (ASMs) were computed on this optimized magnetic structure using the DDEC6 partition as inputs
to the method of T. A. Manz and D. S. Sholl, J. Chem. Theory Comput. 7 (2011) 4146-4164 DOI: 10.1021/ct200539n.
The RMSE and RRMSE were computed using a uniform grid with Ewald summation.
