# Supplementary material for: A collection of forcefield precursors for metal–organic frameworks
Source: RSC Adv. 2019 Nov 13;9(63):36492–507. doi: 10.1039/c9ra07327b (PMC9075174; doi:10.1039/c9ra07327b)
Supplement: RA-009-C9RA07327B-s4504 [file RA-009-C9RA07327B-s4504.xyz]

  112
jmolscript: load "" {1 1 1} spacegroup "x,y,z" unitcell [{     13.686100     0.000000     0.000000 }, {      3.392095    13.259073     0.000000 }, {      6.382734     4.955392    14.251578 }]
Eu    16.446619     9.724412     7.152012     1.383356
Eu     6.772278     2.213500    -0.026223     1.383355
Eu     7.014310     8.490053     7.099566     1.383364
Eu    10.305917    11.045573     0.026223     1.383354
H      5.758072     5.692356     3.463133     0.135179
H      2.718485     4.917829     0.953431     0.138343
H     15.857053     7.421138     4.057424     0.141859
H      5.695725     4.932041     9.303430     0.142421
H     13.327680    11.569206     3.662656     0.135177
H     14.831401    14.321987     6.172358     0.138343
H      9.149810     2.213806     3.068365     0.141859
H     20.462459    16.396555    12.073937     0.142421
H     17.702857    12.522109    10.788445     0.135178
H     20.742444    13.296636    13.298147     0.138344
H      7.603876    10.793327    10.194154     0.141859
H     17.765204    13.282424     4.948148     0.142420
H     10.133249     6.645259    10.588922     0.135177
H      8.629528     3.892478     8.079220     0.138344
H     14.311119    16.000659    11.183213     0.141859
H      2.998470     1.817910     2.177641     0.142420
H     16.095235     6.779390    10.688683     0.127418
H      7.365694    11.435075     3.562895     0.127417
C      4.615686     7.448859     5.120592     0.613971
C      5.226082     4.180865     1.312570     0.550463
C      4.062477     6.691032     3.940561    -0.011239
C      4.874096     5.822102     3.205180    -0.094210
C      4.378044     5.148389     2.093557     0.000912
C      3.058165     5.343056     1.707339    -0.121946
C     15.949040     6.177325     2.461248     0.085944
C     16.418530     6.861016     3.571445    -0.138348
C     18.029647     7.172336     8.873032     0.616893
C      4.940152     4.945989     9.844990    -0.138789
C     17.757516     6.026226     9.827888    -0.001424
C     11.909123    13.111296     2.005197     0.613968
C     14.923863    11.709974     5.813219     0.550465
C     12.780417    13.459417     3.185228    -0.011235
C     13.421076    12.457758     3.920609    -0.094212
C     14.196713    12.771353     5.032232     0.000912
C     14.335252    14.098298     5.418450    -0.121955
C     10.332015     1.816410     4.664541     0.085950
C      9.553293     1.531022     3.554344    -0.138350
C     15.235106     5.002727    12.504335     0.616892
C     20.636214    17.132010    11.532377    -0.138788
C     16.412904     4.982304    11.549479    -0.001425
C     18.845243    10.765606     9.130986     0.613970
C     18.234847    14.033600    12.939008     0.550464
C     19.398452    11.523433    10.311017    -0.011238
C     18.586833    12.392363    11.046398    -0.094209
C     19.082885    13.066076    12.158021     0.000910
C     20.402764    12.871409    12.544239    -0.121946
C      7.511889    12.037140    11.790330     0.085944
C      7.042399    11.353449    10.680133    -0.138348
C      5.431282    11.042129     5.378546     0.616890
C     18.520777    13.268476     4.406588    -0.138788
C      5.703413    12.188239     4.423690    -0.001425
C     11.551806     5.103169    12.246381     0.613962
C      8.537066     6.504491     8.438359     0.550471
C     10.680512     4.755048    11.066350    -0.011235
C     10.039853     5.756707    10.330969    -0.094211
C      9.264216     5.443112     9.219346     0.000910
C      9.125677     4.116167     8.833128    -0.121955
C     13.128914    16.398055     9.587037     0.085950
C     13.907636    16.683443    10.697234    -0.138350
C      8.225823    13.211738     1.747243     0.616889
C      2.824715     1.082455     2.719201    -0.138789
C      7.048025    13.232161     2.702099    -0.001425
C     18.336240     3.892890    10.688683     0.076607
C     16.665523     6.044837    10.688683    -0.105480
C      5.124689    14.321575     3.562895     0.076606
C      6.795406    12.169628     3.562895    -0.105480
N     14.536092     6.332249     2.073605     0.532461
N     10.532123     3.223670     5.052184     0.532460
N      8.924837    11.882216    12.177973     0.532460
N     12.928806    14.990795     9.199394     0.532462
N      8.948108    15.985164    10.688683     0.529729
N     14.512821     2.229301     3.562895     0.529729
O      6.370868     3.871087     1.746388    -0.519586
O      5.485814     7.203595     8.351282    -0.527434
O     17.511599     8.206922     5.733125    -0.575338
O      5.825615     7.278910     5.402488    -0.521346
O     17.102603     7.991181     8.678071    -0.570040
O     14.199217     5.937464     0.971388    -0.318460
O      4.758901     3.707014     0.245697    -0.468731
O     13.774277     6.855840     2.871693    -0.316028
O      8.583627    14.974554    11.269435    -0.333018
O     14.940241    10.524129     5.379401    -0.519581
O     18.313807    17.162920    13.026085    -0.527432
O      7.978465     0.805641     1.392664    -0.575341
O     11.773888    11.896997     1.723301    -0.521351
O     14.671578     6.103796    12.699296    -0.570043
O     10.998085     3.452187     6.154401    -0.318458
O     15.498720    12.045135     6.880092    -0.468734
O     10.213685     4.091487     4.254096    -0.316025
O     10.017522    16.087793    10.107932    -0.333018
O     17.090061    14.343378    12.505190    -0.519587
O     17.975115    11.010870     5.900296    -0.527429
O      5.949330    10.007543     8.518453    -0.575339
O     17.635314    10.935555     8.849090    -0.521348
O      6.358326    10.223284     5.573507    -0.570043
O      9.261712    12.277001    13.280190    -0.318458
O     18.702028    14.507451    14.005881    -0.468730
O      9.686652    11.358625    11.379885    -0.316027
O     14.877302     3.239911     2.982143    -0.333018
O      8.520688     7.690336     8.872177    -0.519587
O      5.147122     1.051545     1.225493    -0.527429
O     15.482464    17.408824    12.858914    -0.575330
O     11.687041     6.317468    12.528277    -0.521340
O      8.789351    12.110669     1.552282    -0.570037
O     12.462844    14.762278     8.097177    -0.318459
O      7.962209     6.169330     7.371486    -0.468740
O     13.247244    14.122978     9.997482    -0.316028
O     13.443407     2.126672     4.143646    -0.333018

The following XYZ coordinates are in angstroms. Other properties are in atomic units.
The sperically averaged electron density of each atom fit to a function of the form exp(a - br)
eigen_1, eigen_2 and eigen_3 are the three eigenvalues of traceless quadrupole moment tensor
  atom number  atomic symbol              X              Y              Z     net charge C6 coefficient C8 coefficient C10 coefficient fluctuating dipole atomic polarizability isotropic forcefield polarizability              a              b squared Pearson coefficient          <r^3>          <r^4>         wp_QDO          m_QDO          q_QDO       dipole_x       dipole_y       dipole_z         dipole            Qxy            Qxz            Qyz     Q(x^2-y^2)  Q(3z^2 - R^2)        eigen_1        eigen_2        eigen_3 static polarizability      alpha(xx)      alpha(xy)      alpha(xz)      alpha(yy)      alpha(yz)      alpha(zz) atomic spin moment
            1             Eu      16.446619       9.724412       7.152012       1.383356     196.213140 0.48097775E+04  0.18657093E+06                                23.598823                           19.814670       0.487172       1.856230                    0.998769      91.900913     244.659777       0.515831       0.306112      -1.270400      -0.006339      -0.011620       0.012091       0.017928       0.118277      -0.143674       0.032757       0.100495       0.017260      -0.197677       0.004250       0.193427             28.050232      23.592763      -5.604201       4.407924      32.633736      -7.117021      27.924197           0.014508
            2             Eu       6.772278       2.213500      -0.026223       1.383355     196.213344 0.48097829E+04  0.18657120E+06                                23.598845                           19.814686       0.487161       1.856227                    0.998769      91.900910     244.659832       0.515830       0.306112      -1.270400       0.012830       0.003262      -0.012087       0.017926       0.127875      -0.003876      -0.147310       0.025457       0.017256      -0.197676       0.004249       0.193427             28.050263      29.387066      -7.086587      -5.802475      26.839490       6.034356      27.924234           0.014505
            3             Eu       7.014310       8.490053       7.099566       1.383364     196.211984 0.48097408E+04  0.18656912E+06                                23.598717                           19.814579       0.487181       1.856234                    0.998769      91.900733     244.658920       0.515832       0.306111      -1.270401       0.006336       0.011615      -0.012082       0.017918       0.118276      -0.143672       0.032756       0.100495       0.017261      -0.197675       0.004249       0.193425             28.050109      23.592658      -5.604188       4.407896      32.633602      -7.117000      27.924066           0.014501
            4             Eu      10.305917      11.045573       0.026223       1.383354     196.212986 0.48097745E+04  0.18657079E+06                                23.598813                           19.814665       0.487162       1.856228                    0.998769      91.900876     244.659665       0.515831       0.306112      -1.270400      -0.012824      -0.003265       0.012085       0.017921       0.127874      -0.003874      -0.147307       0.025456       0.017258      -0.197675       0.004251       0.193423             28.050217      29.387009      -7.086544      -5.802457      26.839448       6.034340      27.924193           0.014505
            5              H       5.758072       5.692356       3.463133       0.135179       1.111635 0.81920413E+01  0.80119598E+02                                 1.709579                            1.626597      -1.134285       2.357609                    0.997004       3.317051       8.979229       0.517083       1.211154      -0.725771       0.040004      -0.006864       0.011736       0.042252      -0.002903       0.004926      -0.003613       0.020965      -0.013956      -0.010421      -0.004298       0.014719              1.732388       2.111083      -0.128402       0.241923       1.500293       0.117090       1.585787           0.000953
            6              H       2.718485       4.917829       0.953431       0.138343       1.265529 0.97378774E+01  0.10058939E+03                                 1.951367                            1.841292      -1.382237       2.242685                    0.993546       3.629121      10.481025       0.454157       1.305607      -0.704163      -0.012037      -0.021846      -0.035852       0.043675       0.008919       0.007351       0.012228      -0.008336       0.033652      -0.015462      -0.006951       0.022412              2.003241       1.841868       0.034101       0.289964       1.880598       0.314279       2.287257           0.000828
            7              H      15.857053       7.421138       4.057424       0.141859       1.080435 0.79325861E+01  0.77555571E+02                                 1.722410                            1.633704      -1.260053       2.298322                    0.996181       3.428315       9.515305       0.496529       1.261720      -0.712874      -0.021438       0.025216       0.021446       0.039438      -0.009220      -0.009896       0.001784      -0.008658       0.003398      -0.014685       0.000703       0.013982              1.753423       1.723612      -0.260043      -0.123883       1.809758       0.386240       1.726899           0.000463
            8              H       5.695725       4.932041       9.303430       0.142421       1.066236 0.77715439E+01  0.75823326E+02                                 1.724955                            1.630013      -1.251658       2.302391                    0.995851       3.471873       9.722544       0.489671       1.282053      -0.707869       0.031677       0.003370      -0.026529       0.041456       0.003413      -0.009230       0.005078       0.014887       0.019190      -0.014166      -0.000546       0.014712              1.761023       2.076870      -0.026371      -0.454766       1.537195      -0.125382       1.669005           0.000434
            9              H      13.327680      11.569206       3.662656       0.135177       1.111642 0.81921066E+01  0.80120388E+02                                 1.709585                            1.626603      -1.134302       2.357601                    0.997004       3.317062       8.979264       0.517082       1.211153      -0.725772      -0.003265      -0.040457      -0.011736       0.042251       0.002488      -0.002280       0.005668      -0.021177      -0.013956      -0.010422      -0.004298       0.014719              1.732394       1.476156       0.034035       0.173398       2.135234       0.205355       1.585793           0.000955
           10              H      14.831401      14.321987       6.172358       0.138343       1.265534 0.97379370E+01  0.10059020E+03                                 1.951377                            1.841301      -1.382248       2.242680                    0.993546       3.629133      10.481085       0.454154       1.305611      -0.704162       0.024148       0.006247       0.035851       0.043675       0.005822       0.013668       0.004091       0.015878       0.033652      -0.015462      -0.006950       0.022412              2.003251       1.894604       0.020612       0.376344       1.827880       0.203024       2.287269           0.000828
           11              H       9.149810       2.213806       3.068365       0.141859       1.080435 0.79325879E+01  0.77555609E+02                                 1.722411                            1.633705      -1.260058       2.298320                    0.996181       3.428317       9.515318       0.496528       1.261722      -0.712874      -0.019116       0.027018      -0.021446       0.039438      -0.010167      -0.000724      -0.010029      -0.001262       0.003397      -0.014685       0.000703       0.013982              1.753425       1.679587      -0.248780       0.343485       1.853787      -0.215747       1.726901           0.000463
           12              H      20.462459      16.396555      12.073937       0.142421       1.066235 0.77715313E+01  0.75823135E+02                                 1.724950                            1.630009      -1.251655       2.302392                    0.995851       3.471867       9.722507       0.489673       1.282049      -0.707870      -0.011117      -0.029854       0.026529       0.041456       0.006568       0.002631      -0.010200      -0.009780       0.019190      -0.014166      -0.000546       0.014712              1.761019       1.557678       0.106453      -0.234182       2.056377      -0.409500       1.669001           0.000434
           13              H      17.702857      12.522109      10.788445       0.135178       1.111634 0.81920347E+01  0.80119536E+02                                 1.709580                            1.626598      -1.134281       2.357611                    0.997004       3.317050       8.979233       0.517082       1.211156      -0.725771      -0.040004       0.006864      -0.011736       0.042252      -0.002903       0.004926      -0.003613       0.020965      -0.013956      -0.010421      -0.004298       0.014719              1.732389       2.111084      -0.128402       0.241923       1.500294       0.117090       1.585788           0.000954
           14              H      20.742444      13.296636      13.298147       0.138344       1.265524 0.97378292E+01  0.10058874E+03                                 1.951360                            1.841286      -1.382231       2.242689                    0.993546       3.629111      10.480979       0.454158       1.305605      -0.704164       0.012037       0.021846       0.035852       0.043675       0.008919       0.007351       0.012228      -0.008336       0.033653      -0.015462      -0.006951       0.022413              2.003234       1.841862       0.034101       0.289963       1.880591       0.314278       2.287248           0.000828
           15              H       7.603876      10.793327      10.194154       0.141859       1.080434 0.79325812E+01  0.77555506E+02                                 1.722409                            1.633703      -1.260053       2.298322                    0.996181       3.428313       9.515296       0.496530       1.261720      -0.712875       0.021437      -0.025216      -0.021446       0.039438      -0.009220      -0.009896       0.001784      -0.008658       0.003397      -0.014685       0.000703       0.013982              1.753422       1.723611      -0.260043      -0.123883       1.809757       0.386240       1.726898           0.000462
           16              H      17.765204      13.282424       4.948148       0.142420       1.066232 0.77715010E+01  0.75822816E+02                                 1.724952                            1.630011      -1.251646       2.302397                    0.995851       3.471863       9.722516       0.489670       1.282057      -0.707869      -0.031677      -0.003371       0.026529       0.041456       0.003413      -0.009230       0.005077       0.014887       0.019190      -0.014166      -0.000546       0.014712              1.761021       2.076867      -0.026371      -0.454765       1.537192      -0.125382       1.669002           0.000434
           17              H      10.133249       6.645259      10.588922       0.135177       1.111637 0.81920606E+01  0.80119832E+02                                 1.709581                            1.626600      -1.134291       2.357607                    0.997004       3.317053       8.979236       0.517082       1.211154      -0.725771       0.003265       0.040457       0.011736       0.042252       0.002488      -0.002279       0.005668      -0.021177      -0.013955      -0.010421      -0.004298       0.014719              1.732390       1.476153       0.034035       0.173397       2.135229       0.205355       1.585789           0.000954
           18              H       8.629528       3.892478       8.079220       0.138344       1.265537 0.97379655E+01  0.10059055E+03                                 1.951377                            1.841301      -1.382253       2.242677                    0.993546       3.629138      10.481095       0.454155       1.305608      -0.704163      -0.024148      -0.006248      -0.035851       0.043675       0.005822       0.013668       0.004092       0.015878       0.033652      -0.015462      -0.006950       0.022412              2.003252       1.894605       0.020612       0.376344       1.827881       0.203024       2.287269           0.000829
           19              H      14.311119      16.000659      11.183213       0.141859       1.080431 0.79325503E+01  0.77555140E+02                                 1.722406                            1.633701      -1.260050       2.298324                    0.996181       3.428308       9.515283       0.496529       1.261722      -0.712874       0.019116      -0.027018       0.021446       0.039438      -0.010166      -0.000724      -0.010029      -0.001261       0.003398      -0.014685       0.000703       0.013982              1.753420       1.679582      -0.248779       0.343484       1.853781      -0.215747       1.726896           0.000462
           20              H       2.998470       1.817910       2.177641       0.142420       1.066238 0.77715559E+01  0.75823448E+02                                 1.724954                            1.630013      -1.251663       2.302388                    0.995851       3.471873       9.722534       0.489672       1.282051      -0.707870       0.011116       0.029854      -0.026529       0.041456       0.006568       0.002632      -0.010200      -0.009780       0.019190      -0.014167      -0.000546       0.014712              1.761023       1.557682       0.106453      -0.234183       2.056382      -0.409501       1.669004           0.000434
           21              H      16.095235       6.779390      10.688683       0.127418       1.160303 0.87579331E+01  0.86893049E+02                                 1.738318                            1.665179      -1.205282       2.316089                    0.995949       3.402683       9.206814       0.519961       1.187276      -0.731101      -0.024469       0.031517       0.000000       0.039900      -0.007182       0.001633       0.001268      -0.003675      -0.035113      -0.012109      -0.001156       0.013266              1.746937       1.773620      -0.320573      -0.142084       1.937645      -0.110311       1.529545           0.000560
           22              H       7.365694      11.435075       3.562895       0.127417       1.160298 0.87578823E+01  0.86892382E+02                                 1.738311                            1.665173      -1.205275       2.316093                    0.995949       3.402672       9.206763       0.519963       1.187273      -0.731102       0.024469      -0.031517       0.000000       0.039900      -0.007182       0.001633       0.001267      -0.003675      -0.035112      -0.012109      -0.001157       0.013266              1.746929       1.773612      -0.320572      -0.142083       1.937638      -0.110310       1.529538           0.000559
           23              C       4.615686       7.448859       5.120592       0.613971      23.272172 0.24527097E+03  0.50422653E+04                                 7.522936                            5.549128      -0.073354       2.041069                    0.999352      21.822049      60.399694       0.632837       0.470798      -1.022873       0.018825       0.033494       0.052842       0.065334       0.014996      -0.028176      -0.081859      -0.079545      -0.005836      -0.071400      -0.038333       0.109733              9.111519       8.248387       0.168559       2.405429       8.308816       4.542787      10.777353          -0.001192
           24              C       5.226082       4.180865       1.312570       0.550463      25.094925 0.27203683E+03  0.57216276E+04                                 7.854274                            5.807507      -0.018247       2.042242                    0.999489      22.626711      62.713709       0.626370       0.464925      -1.029242       0.024120      -0.032688      -0.015145       0.043355       0.061623      -0.007736      -0.065136      -0.048983      -0.033184      -0.080217      -0.022864       0.103080              9.462594       9.807236      -3.843740      -0.826559       9.938322       3.813413       8.642225          -0.003834
           25              C       4.062477       6.691032       3.940561      -0.011239      37.649109 0.41763095E+03  0.96067547E+04                                 9.610211                            6.690382       0.127417       2.049970                    0.999276      26.485330      72.478122       0.662493       0.401921      -1.086369      -0.021555      -0.019481      -0.037919       0.047770      -0.010429      -0.007689      -0.013408       0.008862      -0.035068      -0.024336       0.007107       0.017229             12.268063      10.824537       0.481722       3.439645      11.153208       7.280811      14.826446           0.015287
           26              C       4.874096       5.822102       3.205180      -0.094210      34.021191 0.42180642E+03  0.98657191E+04                                 9.235660                            6.946801      -0.077788       1.953912                    0.999381      29.039300      83.926057       0.610383       0.429030      -1.053754      -0.016165       0.002309      -0.003256       0.016651       0.012896      -0.003877      -0.055157      -0.008132      -0.036335      -0.057719      -0.000322       0.058041             10.914952       9.135475      -1.153338       0.827814      11.031623       6.442976      12.577758           0.006409
           27              C       4.378044       5.148389       2.093557       0.000912      37.651449 0.42195067E+03  0.97754989E+04                                 9.736753                            6.834171       0.123329       2.056833                    0.999334      26.609206      74.171063       0.636924       0.415089      -1.072756      -0.022977       0.026388       0.014752       0.037972       0.006381       0.012708      -0.012260       0.010290       0.010927      -0.021520       0.004308       0.017211             12.121099      12.431890      -3.643714      -0.243574      12.307002       6.025237      11.624406           0.015865
           28              C       3.058165       5.343056       1.707339      -0.121946      34.050085 0.45837879E+03  0.11026759E+05                                 9.404551                            7.367741      -0.387522       1.851038                    0.998600      30.507380      91.581285       0.573333       0.444095      -1.037080       0.018858      -0.000470       0.005799       0.019735       0.042164      -0.010876      -0.025045      -0.084577       0.045368      -0.067282       0.000654       0.066627             10.526889      13.060365      -3.128564       0.694425       9.220047       2.657296       9.300256           0.004706
           29              C      15.949040       6.177325       2.461248       0.085944      35.309815 0.41506287E+03  0.96173253E+04                                 9.463477                            6.902987      -0.103949       1.984554                    0.999465      26.412673      74.660333       0.614008       0.430518      -1.058494      -0.001894       0.001053       0.002323       0.003177      -0.005570       0.010500      -0.005772       0.028491      -0.031788      -0.016310      -0.008038       0.024348             11.206898      13.900981      -1.325033       2.962654       8.899908       3.629738      10.819805           0.004582
           30              C      16.418530       6.861016       3.571445      -0.138348      34.253828 0.44041610E+03  0.10420626E+05                                 9.247688                            7.083721      -0.054418       1.952668                    0.999468      29.793532      86.818078       0.605877       0.427259      -1.054049       0.019241      -0.001642       0.000581       0.019320       0.006352      -0.039453      -0.047566      -0.093304       0.008622      -0.072610      -0.009389       0.081999             10.636890      11.591293       0.556244       3.912917       8.634000       4.412468      11.685376           0.005033
           31              C      18.029647       7.172336       8.873032       0.616893      22.896158 0.24401945E+03  0.50110111E+04                                 7.444403                            5.542619      -0.039368       2.054611                    0.999284      21.745812      60.190290       0.631783       0.472103      -1.021984       0.012448       0.051743      -0.040752       0.067030       0.018199       0.033146       0.085686      -0.034947       0.112868      -0.071265      -0.043929       0.115194              8.905849       8.047645       0.093872      -1.700261      10.388118      -4.578945       8.281783          -0.001749
           32              C       4.940152       4.945989       9.844990      -0.138789      33.405850 0.43584584E+03  0.10280814E+05                                 9.073097                            7.038261      -0.063982       1.950227                    0.999489      29.685890      86.239387       0.609232       0.426215      -1.055187      -0.012459       0.016608       0.000336       0.020764       0.038928       0.019786       0.043635       0.040803       0.118449      -0.071450      -0.003865       0.075315             10.221429       9.249539      -1.426975      -2.229484      13.099315      -4.059092       8.315433           0.004588
           33              C      17.757516       6.026226       9.827888      -0.001424      37.106866 0.41346070E+03  0.94918767E+04                                 9.535470                            6.672462       0.113745       2.047747                    0.999301      26.376251      72.228956       0.660722       0.403803      -1.084543      -0.005749      -0.037002       0.028189       0.046870      -0.005190       0.008599       0.016855       0.025384      -0.021127      -0.027161       0.008107       0.019054             12.040827      10.153231       0.393725      -4.291096      14.060874      -6.232869      11.908376           0.014615
           34              C      11.909123      13.111296       2.005197       0.613968      23.272177 0.24527098E+03  0.50422660E+04                                 7.522943                            5.549132      -0.073359       2.041067                    0.999352      21.822049      60.399721       0.632836       0.470799      -1.022872      -0.037114      -0.009936      -0.052842       0.065334      -0.005946      -0.086291      -0.007009       0.084179      -0.005834      -0.071402      -0.038334       0.109737              9.111528       8.386060       0.133345       4.997237       8.171158       1.204453      10.777366          -0.001182
           35              C      14.923863      11.709974       5.813219       0.550465      25.095028 0.27203817E+03  0.57216623E+04                                 7.854291                            5.807519      -0.018236       2.042244                    0.999489      22.626764      62.713862       0.626370       0.464925      -1.029242       0.025691      -0.031469       0.015146       0.043356       0.042291      -0.065023       0.008648       0.102156      -0.033186      -0.080218      -0.022866       0.103084              9.462615       8.084399      -3.402991       3.489575      11.661206      -1.745929       8.642241          -0.003830
           36              C      12.780417      13.459417       3.185228      -0.011235      37.648987 0.41762943E+03  0.96067100E+04                                 9.610186                            6.690367       0.127422       2.049973                    0.999276      26.485281      72.477923       0.662495       0.401920      -1.086369       0.024214       0.016053       0.037920       0.047770      -0.007020      -0.014896      -0.004127      -0.017791      -0.035069      -0.024336       0.007107       0.017229             12.268030      11.364324       0.343618       7.906129      10.613362       1.527773      14.826405           0.015290
           37              C      13.421076      12.457758       3.920609      -0.094212      34.021223 0.42180674E+03  0.98657286E+04                                 9.235663                            6.946802      -0.077797       1.953908                    0.999381      29.039333      83.926169       0.610384       0.429030      -1.053754       0.001769       0.016233       0.003256       0.016650       0.009360      -0.054398       0.009915       0.019521      -0.036333      -0.057719      -0.000323       0.058043             10.914956      10.361272      -1.466929       6.447121       9.805830      -0.794895      12.577766           0.006412
           38              C      14.196713      12.771353       5.032232       0.000912      37.651440 0.42195054E+03  0.97754945E+04                                 9.736746                            6.834167       0.123325       2.056832                    0.999334      26.609216      74.171076       0.636925       0.415089      -1.072757      -0.019871       0.028802      -0.014751       0.037974       0.008069      -0.008728       0.015350      -0.002897       0.010925      -0.021520       0.004309       0.017211             12.121089      10.564829      -3.166049       5.776866      14.174036      -1.729314      11.624402           0.015865
           39              C      14.335252      14.098298       5.418450      -0.121955      34.050335 0.45838269E+03  0.11026875E+05                                 9.404585                            7.367763      -0.387536       1.851033                    0.998599      30.507547      91.581860       0.573334       0.444093      -1.037081      -0.004213      -0.018395      -0.005790       0.019739       0.016685      -0.026971      -0.004314       0.114695       0.045354      -0.067287       0.000645       0.066642             10.526929       7.953547      -1.822075       2.746513      14.326945       0.014148       9.300295           0.004707
           40              C      10.332015       1.816410       4.664541       0.085950      35.309761 0.41506194E+03  0.96172994E+04                                 9.463469                            6.902980      -0.103951       1.984554                    0.999465      26.412657      74.660296       0.614008       0.430518      -1.058494      -0.000549       0.002094      -0.002324       0.003176       0.001955      -0.002989       0.011603      -0.030341      -0.031790      -0.016310      -0.008039       0.024349             11.206888       8.570793       0.038592       4.250779      14.230073       1.970574      10.819799           0.004581
           41              C       9.553293       1.531022       3.554344      -0.138350      34.253908 0.44041726E+03  0.10420662E+05                                 9.247708                            7.083734      -0.054425       1.952666                    0.999468      29.793569      86.818260       0.605876       0.427259      -1.054048      -0.003179      -0.019048      -0.000581       0.019320      -0.016832      -0.055861      -0.026433       0.087943       0.008622      -0.072611      -0.009389       0.082000             10.636915       9.082815       1.198000       5.244626      11.142521       2.697204      11.685409           0.005034
           42              C      15.235106       5.002727      12.504335       0.616892      22.896051 0.24401828E+03  0.50109806E+04                                 7.444380                            5.542606      -0.039373       2.054611                    0.999283      21.745742      60.190039       0.631784       0.472103      -1.021984      -0.053214       0.000765       0.040752       0.067030       0.007571       0.091226       0.010874       0.048131       0.112865      -0.071263      -0.043927       0.115190              8.905818      10.289383      -0.479647      -4.857461       8.146319      -0.512317       8.281752          -0.001750
           43              C      20.636214      17.132010      11.532377      -0.138788      33.405771 0.43584484E+03  0.10280782E+05                                 9.073078                            7.038250      -0.063978       1.950228                    0.999489      29.685847      86.239170       0.609233       0.426215      -1.055188      -0.013003       0.016186      -0.000337       0.020765       0.043943       0.047177       0.008353       0.001600       0.118448      -0.071450      -0.003864       0.075315             10.221406      12.177509      -2.176043      -4.485005      10.171291      -1.153878       8.315418           0.004589
           44              C      16.412904       4.982304      11.549479      -0.001425      37.106801 0.41346012E+03  0.94918596E+04                                 9.535461                            6.672459       0.113746       2.047748                    0.999301      26.376227      72.228872       0.660722       0.403803      -1.084543       0.037271      -0.003602      -0.028189       0.046869       0.001543       0.018460       0.004153      -0.027251      -0.021128      -0.027161       0.008107       0.019055             12.040814      14.009887      -0.592935      -7.101930      10.204186      -2.612392      11.908367           0.014617
           45              C      18.845243      10.765606       9.130986       0.613970      23.272141 0.24527058E+03  0.50422555E+04                                 7.522931                            5.549125      -0.073355       2.041070                    0.999352      21.822034      60.399653       0.632837       0.470798      -1.022873      -0.018824      -0.033494      -0.052842       0.065334       0.014996      -0.028176      -0.081859      -0.079544      -0.005835      -0.071400      -0.038333       0.109732              9.111512       8.248382       0.168560       2.405428       8.308812       4.542783      10.777343          -0.001195
           46              C      18.234847      14.033600      12.939008       0.550464      25.094817 0.27203555E+03  0.57215928E+04                                 7.854246                            5.807488      -0.018237       2.042247                    0.999489      22.626651      62.713451       0.626372       0.464924      -1.029243      -0.024120       0.032688       0.015145       0.043355       0.061621      -0.007735      -0.065134      -0.048982      -0.033184      -0.080215      -0.022862       0.103077              9.462556       9.807195      -3.843719      -0.826550       9.938280       3.813394       8.642194          -0.003832
           47              C      19.398452      11.523433      10.311017      -0.011238      37.649114 0.41763094E+03  0.96067558E+04                                 9.610217                            6.690386       0.127416       2.049970                    0.999276      26.485324      72.478141       0.662493       0.401921      -1.086368       0.021554       0.019480       0.037919       0.047770      -0.010429      -0.007689      -0.013408       0.008862      -0.035069      -0.024336       0.007107       0.017229             12.268073      10.824544       0.481725       3.439650      11.153218       7.280818      14.826457           0.015288
           48              C      18.586833      12.392363      11.046398      -0.094209      34.021171 0.42180614E+03  0.98657122E+04                                 9.235662                            6.946803      -0.077787       1.953913                    0.999381      29.039280      83.926035       0.610383       0.429031      -1.053753       0.016165      -0.002309       0.003256       0.016651       0.012896      -0.003877      -0.055156      -0.008132      -0.036335      -0.057718      -0.000322       0.058040             10.914954       9.135477      -1.153337       0.827816      11.031626       6.442977      12.577760           0.006410
           49              C      19.082885      13.066076      12.158021       0.000910      37.651463 0.42195097E+03  0.97755081E+04                                 9.736758                            6.834175       0.123333       2.056834                    0.999334      26.609212      74.171103       0.636923       0.415089      -1.072756       0.022977      -0.026389      -0.014752       0.037973       0.006381       0.012709      -0.012260       0.010290       0.010928      -0.021520       0.004308       0.017212             12.121105      12.431892      -3.643714      -0.243573      12.307010       6.025242      11.624414           0.015865
           50              C      20.402764      12.871409      12.544239      -0.121946      34.050075 0.45837874E+03  0.11026757E+05                                 9.404551                            7.367743      -0.387520       1.851039                    0.998600      30.507371      91.581254       0.573333       0.444095      -1.037080      -0.018859       0.000470      -0.005799       0.019736       0.042164      -0.010876      -0.025045      -0.084578       0.045368      -0.067282       0.000655       0.066627             10.526888      13.060359      -3.128563       0.694423       9.220048       2.657294       9.300256           0.004706
           51              C       7.511889      12.037140      11.790330       0.085944      35.309830 0.41506316E+03  0.96173344E+04                                 9.463480                            6.902990      -0.103949       1.984554                    0.999465      26.412685      74.660389       0.614008       0.430518      -1.058494       0.001894      -0.001053      -0.002323       0.003177      -0.005570       0.010500      -0.005772       0.028492      -0.031789      -0.016310      -0.008039       0.024349             11.206901      13.900985      -1.325033       2.962655       8.899911       3.629738      10.819806           0.004582
           52              C       7.042399      11.353449      10.680133      -0.138348      34.253835 0.44041624E+03  0.10420630E+05                                 9.247690                            7.083723      -0.054417       1.952668                    0.999468      29.793535      86.818102       0.605877       0.427259      -1.054049      -0.019242       0.001641      -0.000581       0.019320       0.006352      -0.039453      -0.047566      -0.093304       0.008622      -0.072610      -0.009388       0.081998             10.636892      11.591296       0.556245       3.912919       8.634003       4.412469      11.685378           0.005031
           53              C       5.431282      11.042129       5.378546       0.616890      22.895939 0.24401691E+03  0.50109450E+04                                 7.444355                            5.542589      -0.039377       2.054611                    0.999283      21.745675      60.189793       0.631786       0.472103      -1.021985      -0.012448      -0.051742       0.040751       0.067029       0.018197       0.033143       0.085681      -0.034946       0.112860      -0.071260      -0.043926       0.115186              8.905784       8.047596       0.093864      -1.700244      10.388038      -4.578900       8.281718          -0.001753
           54              C      18.520777      13.268476       4.406588      -0.138788      33.405720 0.43584395E+03  0.10280757E+05                                 9.073072                            7.038244      -0.063976       1.950230                    0.999489      29.685811      86.239062       0.609233       0.426215      -1.055188       0.012458      -0.016609      -0.000336       0.020765       0.038928       0.019785       0.043634       0.040802       0.118448      -0.071450      -0.003864       0.075314             10.221399       9.249512      -1.426967      -2.229479      13.099272      -4.059079       8.315412           0.004588
           55              C       5.703413      12.188239       4.423690      -0.001425      37.106705 0.41345904E+03  0.94918277E+04                                 9.535445                            6.672451       0.113749       2.047749                    0.999301      26.376183      72.228696       0.660723       0.403803      -1.084543       0.005748       0.037001      -0.028188       0.046868      -0.005190       0.008599       0.016854       0.025385      -0.021129      -0.027161       0.008106       0.019055             12.040790      10.153200       0.393719      -4.291077      14.060833      -6.232846      11.908337           0.014615
           56              C      11.551806       5.103169      12.246381       0.613962      23.272176 0.24527103E+03  0.50422666E+04                                 7.522940                            5.549131      -0.073363       2.041067                    0.999352      21.822035      60.399647       0.632837       0.470798      -1.022873       0.037114       0.009935       0.052841       0.065332      -0.005946      -0.086287      -0.007008       0.084174      -0.005836      -0.071399      -0.038332       0.109731              9.111524       8.386058       0.133344       4.997235       8.171154       1.204452      10.777361          -0.001188
           57              C       8.537066       6.504491       8.438359       0.550471      25.095004 0.27203786E+03  0.57216542E+04                                 7.854283                            5.807513      -0.018237       2.042244                    0.999489      22.626765      62.713859       0.626371       0.464924      -1.029243      -0.025691       0.031470      -0.015147       0.043357       0.042292      -0.065022       0.008648       0.102154      -0.033184      -0.080218      -0.022865       0.103083              9.462605       8.084390      -3.402985       3.489569      11.661194      -1.745924       8.642231          -0.003832
           58              C      10.680512       4.755048      11.066350      -0.011235      37.648970 0.41762930E+03  0.96067069E+04                                 9.610188                            6.690369       0.127424       2.049973                    0.999276      26.485272      72.477919       0.662494       0.401921      -1.086369      -0.024214      -0.016053      -0.037919       0.047769      -0.007020      -0.014895      -0.004126      -0.017792      -0.035068      -0.024335       0.007106       0.017229             12.268033      11.364330       0.343618       7.906133      10.613359       1.527773      14.826410           0.015287
           59              C      10.039853       5.756707      10.330969      -0.094211      34.021182 0.42180620E+03  0.98657130E+04                                 9.235658                            6.946799      -0.077792       1.953911                    0.999381      29.039304      83.926076       0.610383       0.429030      -1.053754      -0.001769      -0.016233      -0.003256       0.016650       0.009360      -0.054396       0.009916       0.019520      -0.036331      -0.057718      -0.000323       0.058041             10.914949      10.361268      -1.466928       6.447118       9.805821      -0.794894      12.577758           0.006411
           60              C       9.264216       5.443112       9.219346       0.000910      37.651541 0.42195176E+03  0.97755312E+04                                 9.736767                            6.834179       0.123323       2.056830                    0.999334      26.609258      74.171256       0.636924       0.415089      -1.072756       0.019871      -0.028802       0.014752       0.037974       0.008069      -0.008728       0.015350      -0.002896       0.010925      -0.021520       0.004309       0.017211             12.121116      10.564855      -3.166062       5.776881      14.174068      -1.729322      11.624427           0.015865
           61              C       9.125677       4.116167       8.833128      -0.121955      34.050372 0.45838327E+03  0.11026893E+05                                 9.404592                            7.367769      -0.387538       1.851032                    0.998599      30.507580      91.581997       0.573333       0.444094      -1.037080       0.004213       0.018395       0.005790       0.019740       0.016685      -0.026971      -0.004314       0.114694       0.045353      -0.067287       0.000645       0.066642             10.526938       7.953555      -1.822079       2.746515      14.326957       0.014146       9.300302           0.004706
           62              C      13.128914      16.398055       9.587037       0.085950      35.309794 0.41506245E+03  0.96173147E+04                                 9.463476                            6.902985      -0.103952       1.984553                    0.999465      26.412676      74.660379       0.614008       0.430518      -1.058494       0.000550      -0.002093       0.002324       0.003176       0.001955      -0.002988       0.011603      -0.030342      -0.031790      -0.016310      -0.008039       0.024349             11.206896       8.570799       0.038589       4.250780      14.230085       1.970572      10.819804           0.004581
           63              C      13.907636      16.683443      10.697234      -0.138350      34.253883 0.44041702E+03  0.10420654E+05                                 9.247702                            7.083732      -0.054421       1.952667                    0.999468      29.793556      86.818199       0.605876       0.427259      -1.054048       0.003179       0.019048       0.000581       0.019320      -0.016833      -0.055859      -0.026433       0.087942       0.008624      -0.072610      -0.009388       0.081998             10.636907       9.082810       1.197998       5.244621      11.142511       2.697200      11.685400           0.005032
           64              C       8.225823      13.211738       1.747243       0.616889      22.896187 0.24401997E+03  0.50110246E+04                                 7.444411                            5.542627      -0.039376       2.054608                    0.999283      21.745823      60.190332       0.631783       0.472103      -1.021984       0.053214      -0.000764      -0.040752       0.067030       0.007572       0.091229       0.010875       0.048133       0.112868      -0.071265      -0.043929       0.115194              8.905856      10.289432      -0.479652      -4.857485       8.146350      -0.512317       8.281786          -0.001742
           65              C       2.824715       1.082455       2.719201      -0.138789      33.405819 0.43584557E+03  0.10280804E+05                                 9.073085                            7.038254      -0.063982       1.950227                    0.999489      29.685882      86.239286       0.609233       0.426215      -1.055188       0.013002      -0.016186       0.000337       0.020764       0.043942       0.047178       0.008354       0.001599       0.118449      -0.071450      -0.003865       0.075316             10.221413      12.177521      -2.176047      -4.485010      10.171296      -1.153877       8.315423           0.004590
           66              C       7.048025      13.232161       2.702099      -0.001425      37.106796 0.41346027E+03  0.94918621E+04                                 9.535450                            6.672454       0.113745       2.047747                    0.999301      26.376242      72.228858       0.660724       0.403802      -1.084543      -0.037271       0.003602       0.028189       0.046869       0.001542       0.018460       0.004153      -0.027251      -0.021125      -0.027161       0.008107       0.019054             12.040796      14.009869      -0.592941      -7.101915      10.204174      -2.612384      11.908346           0.014616
           67              C      18.336240       3.892890      10.688683       0.076607      33.886021 0.39509625E+03  0.89878129E+04                                 9.006804                            6.596128       0.083126       2.037495                    0.999302      25.940794      71.228520       0.652001       0.412959      -1.076084      -0.000728       0.000937      -0.000000       0.001187      -0.024458       0.001054       0.000818      -0.012514      -0.055454      -0.019066      -0.015421       0.034488             10.570023      11.149079      -2.490310      -3.383448      12.423289      -2.626827       8.137700           0.002467
           68              C      16.665523       6.044837      10.688683      -0.105480      34.551118 0.42580689E+03  0.99836779E+04                                 9.323435                            6.970544      -0.127769       1.933260                    0.999387      29.367797      85.003245       0.610487       0.427910      -1.054352       0.009131      -0.011762       0.000000       0.014891       0.004305       0.045457       0.035292       0.002202      -0.026069      -0.058159      -0.000098       0.058257             11.083728      11.044992       1.293726      -5.685735      10.383032      -4.414257      11.823160           0.006122
           69              C       5.124689      14.321575       3.562895       0.076606      33.886012 0.39509619E+03  0.89878106E+04                                 9.006800                            6.596126       0.083127       2.037495                    0.999302      25.940793      71.228493       0.652002       0.412958      -1.076084       0.000728      -0.000937       0.000000       0.001187      -0.024457       0.001054       0.000818      -0.012514      -0.055454      -0.019066      -0.015421       0.034487             10.570018      11.149077      -2.490307      -3.383449      12.423278      -2.626825       8.137698           0.002468
           70              C       6.795406      12.169628       3.562895      -0.105480      34.550949 0.42580475E+03  0.99836108E+04                                 9.323390                            6.970516      -0.127763       1.933262                    0.999387      29.367725      85.002844       0.610490       0.427908      -1.054353      -0.009131       0.011762       0.000001       0.014890       0.004304       0.045457       0.035291       0.002202      -0.026068      -0.058159      -0.000098       0.058257             11.083669      11.044929       1.293714      -5.685694      10.382985      -4.414232      11.823093           0.006123
           71              N      14.536092       6.332249       2.073605       0.532461      20.380828 0.22618965E+03  0.44637605E+04                                 6.333030                            4.970049      -0.011033       2.120121                    0.999294      20.015867      50.743077       0.757876       0.409524      -1.081231      -0.055842       0.005049      -0.016216       0.058367       0.018850      -0.009069      -0.033065      -0.094576      -0.060735      -0.041508      -0.031992       0.073501              7.020309       8.796728      -1.087467       1.204417       4.599923       1.032370       7.664276          -0.000806
           72              N      10.532123       3.223670       5.052184       0.532460      20.380882 0.22619039E+03  0.44637793E+04                                 6.333045                            4.970060      -0.011034       2.120119                    0.999294      20.015900      50.743207       0.757874       0.409525      -1.081230       0.008949       0.055351       0.016215       0.058367      -0.006175      -0.034281      -0.000591       0.101064      -0.060734      -0.041510      -0.031992       0.073502              7.020326       4.335502       0.053860       1.298674       9.061185       0.910969       7.664291          -0.000807
           73              N       8.924837      11.882216      12.177973       0.532460      20.380877 0.22619035E+03  0.44637779E+04                                 6.333043                            4.970059      -0.011037       2.120119                    0.999294      20.015886      50.743148       0.757875       0.409525      -1.081230       0.055842      -0.005050       0.016216       0.058367       0.018850      -0.009069      -0.033065      -0.094577      -0.060734      -0.041509      -0.031992       0.073501              7.020324       8.796749      -1.087469       1.204422       4.599932       1.032371       7.664290          -0.000806
           74              N      12.928806      14.990795       9.199394       0.532462      20.380887 0.22619047E+03  0.44637810E+04                                 6.333046                            4.970061      -0.011035       2.120119                    0.999294      20.015894      50.743184       0.757874       0.409525      -1.081230      -0.008948      -0.055351      -0.016216       0.058368      -0.006175      -0.034281      -0.000592       0.101064      -0.060734      -0.041510      -0.031992       0.073502              7.020327       4.335503       0.053859       1.298674       9.061189       0.910968       7.664291          -0.000805
           75              N       8.948108      15.985164      10.688683       0.529729      20.793621 0.21214867E+03  0.41008691E+04                                 6.282627                            4.720471       0.142696       2.168101                    0.999559      19.646780      48.545839       0.804468       0.393878      -1.096939       0.038166      -0.049159      -0.000000       0.062235       0.017102       0.038943       0.030234       0.008750       0.153416      -0.043222      -0.035856       0.079079              7.150120       8.238678      -0.630689      -1.937052       8.561377      -1.503879       4.650304          -0.000134
           76              N      14.512821       2.229301       3.562895       0.529729      20.793605 0.21214849E+03  0.41008648E+04                                 6.282623                            4.720469       0.142698       2.168102                    0.999559      19.646773      48.545818       0.804468       0.393878      -1.096939      -0.038166       0.049159       0.000000       0.062235       0.017102       0.038943       0.030234       0.008751       0.153416      -0.043222      -0.035856       0.079078              7.150116       8.238676      -0.630687      -1.937053       8.561370      -1.503877       4.650302          -0.000133
           77              O       6.370868       3.871087       1.746388      -0.519586      27.033307 0.39346048E+03  0.87129224E+04                                 6.960632                            5.971791       0.855285       2.333377                    0.999329      26.148438      65.097424       0.813774       0.339891      -1.159380      -0.032803       0.024971       0.040601       0.057862      -0.011862       0.027542      -0.020144       0.037953      -0.049884      -0.037556      -0.009765       0.047321              7.670926      10.360810      -2.777334       0.790475       7.123954       0.568562       5.528014           0.154040
           78              O       5.485814       7.203595       8.351282      -0.527434      36.428698 0.56824399E+03  0.13843882E+05                                 8.775046                            7.451380       0.142810       2.101859                    0.996483      27.408088      72.409591       0.686141       0.366412      -1.133748      -0.036083      -0.025360       0.020528       0.048647       0.002306       0.000336       0.035914       0.034582      -0.010735      -0.045982       0.018741       0.027241              9.688327      12.116603       1.729049      -3.641591       8.035745      -2.340131       8.912634           0.136548
           79              O      17.511599       8.206922       5.733125      -0.575338      38.036062 0.58116391E+03  0.14228111E+05                                 8.987479                            7.484725       0.293851       2.138522                    0.996523      27.961456      73.877091       0.692107       0.361480      -1.138422       0.036714      -0.035708      -0.043026       0.066889      -0.011966      -0.030392      -0.029770      -0.024193      -0.030602      -0.052213       0.014581       0.037632             10.207694       7.277005      -2.315894      -1.454886      12.457737       4.912545      10.888341           0.110619
           80              O       5.825615       7.278910       5.402488      -0.521346      29.994847 0.45033613E+03  0.10327690E+05                                 7.565156                            6.490198       0.498592       2.222806                    0.998232      26.433370      67.243740       0.761429       0.350760      -1.148850      -0.031413      -0.027198      -0.016487       0.044702      -0.006813       0.007034      -0.032056       0.029278      -0.081653      -0.048806       0.014065       0.034741              8.321559      10.347423       0.166496       3.543016       6.029714       0.899295       8.587542           0.126667
           81              O      17.102603       7.991181       8.678071      -0.570040      32.192779 0.47777699E+03  0.11105318E+05                                 7.893073                            6.636682       0.564549       2.225541                    0.998876      27.151220      69.231668       0.762241       0.345707      -1.154574       0.041662      -0.028511       0.029796       0.058621      -0.027576       0.031075       0.030821       0.003036      -0.012506      -0.059891       0.028833       0.031058              8.909002       7.383616      -2.714134       1.217505      11.587926      -3.617281       7.755463           0.102998
           82              O      14.199217       5.937464       0.971388      -0.318460      23.518532 0.33580117E+03  0.71824921E+04                                 6.516896                            5.692144       0.761466       2.345108                    0.997930      24.228145      60.238908       0.791430       0.361827      -1.135797       0.016435       0.015928       0.045483       0.050916       0.052631       0.039632       0.007560      -0.213292       0.303154      -0.174409       0.062385       0.112024              7.032572       5.945426       0.164428       2.496557       5.057521       0.329028      10.094768           0.024139
           83              O       4.758901       3.707014       0.245697      -0.468731      27.966134 0.41366133E+03  0.92901589E+04                                 7.234585                            6.225290       0.784266       2.325528                    0.998954      25.782283      64.970600       0.776287       0.351322      -1.148034      -0.040832       0.014224       0.023234       0.049085       0.016264       0.027725       0.011026      -0.014761       0.037708      -0.033318      -0.005592       0.038910              8.004168       6.011009      -0.739672       0.537231       8.347906       2.981601       9.653587           0.190925
           84              O      13.774277       6.855840       2.871693      -0.316028      21.978317 0.31400542E+03  0.65981191E+04                                 6.150398                            5.449086       0.788853       2.348242                    0.998873      24.084313      59.163282       0.822018       0.354602      -1.142653       0.026678      -0.018216      -0.032313       0.045691      -0.021499      -0.137701       0.005994      -0.135066      -0.006798      -0.176423       0.062127       0.114296              6.387882       7.419612      -1.575878      -1.811838       5.571346       1.151565       6.172687           0.027049
           85              O       8.583627      14.974554      11.269435      -0.333018      25.855997 0.34800264E+03  0.74749316E+04                                 6.876490                            5.741805       0.947971       2.406728                    0.999079      24.045719      58.997828       0.802668       0.355259      -1.146391       0.021017       0.039262      -0.019896       0.048776       0.104156       0.034979      -0.042818      -0.142316       0.197943      -0.170195       0.062533       0.107662              7.612847       5.658033       1.976392      -1.176293      11.673025      -3.079136       5.507482           0.005738
           86              O      14.940241      10.524129       5.379401      -0.519581      27.033173 0.39345817E+03  0.87128537E+04                                 6.960582                            5.971751       0.855308       2.333384                    0.999329      26.148506      65.097413       0.813782       0.339888      -1.159383      -0.016060       0.037967      -0.040597       0.057858      -0.001291      -0.012699       0.031674      -0.044684      -0.049916      -0.037567      -0.009755       0.047323              7.670867       5.988980      -1.658874       0.746731      11.495647       0.624891       5.527974           0.154050
           87              O      18.313807      17.162920      13.026085      -0.527432      36.428572 0.56824183E+03  0.13843822E+05                                 8.775052                            7.451387       0.142797       2.101856                    0.996483      27.407975      72.409378       0.686137       0.366414      -1.133746       0.033515       0.028671      -0.020530       0.048650       0.010317       0.034868      -0.008571      -0.028118      -0.010748      -0.045970       0.018739       0.027231              9.688333       9.116777       2.496500      -3.169682      11.035585      -2.947966       8.912637           0.136560
           88              O       7.978465       0.805641       1.392664      -0.575341      38.036153 0.58116573E+03  0.14228163E+05                                 8.987480                            7.484726       0.293854       2.138523                    0.996523      27.961521      73.877224       0.692108       0.361479      -1.138423       0.025495      -0.044418       0.043026       0.066890      -0.016310      -0.036378      -0.022070       0.009733      -0.030597      -0.052221       0.014582       0.037638             10.207695      11.027318      -3.275344       4.398673       8.707424      -2.627064      10.888342           0.110593
           89              O      11.773888      11.896997       1.723301      -0.521351      29.994898 0.45033710E+03  0.10327717E+05                                 7.565158                            6.490199       0.498588       2.222804                    0.998232      26.433420      67.243857       0.761430       0.350760      -1.148851       0.034134       0.023692       0.016487       0.044701       0.001057      -0.029315       0.014762      -0.032226      -0.081651      -0.048809       0.014068       0.034741              8.321562       6.374908       1.182797       1.749374      10.002233       3.209580       8.587545           0.126642
           90              O      14.671578       6.103796      12.699296      -0.570043      32.192779 0.47777686E+03  0.11105319E+05                                 7.893097                            6.636700       0.564537       2.225538                    0.998876      27.151135      69.231568       0.762236       0.345709      -1.154572       0.017297      -0.047427      -0.029796       0.058620      -0.023453       0.037555       0.022460      -0.029154      -0.012513      -0.059880       0.028826       0.031053              8.909031      10.026275      -3.390213      -3.202674       8.945327       2.076068       7.755493           0.103002
           91              O      10.998085       3.452187       6.154401      -0.318458      23.518507 0.33580081E+03  0.71824812E+04                                 6.516883                            5.692134       0.761471       2.345109                    0.997930      24.228170      60.238923       0.791432       0.361826      -1.135798      -0.019504      -0.011975      -0.045482       0.050916      -0.005050       0.017147       0.036524       0.237642       0.303158      -0.174412       0.062386       0.112026              7.032557       5.191019       0.357426       0.937529       5.811909       2.337107      10.094744           0.024140
           92              O      15.498720      12.045135       6.880092      -0.468734      27.966165 0.41366200E+03  0.92901731E+04                                 7.234564                            6.225274       0.784288       2.325535                    0.998954      25.782402      64.970788       0.776292       0.351320      -1.148037      -0.003658       0.043078      -0.023233       0.049081       0.010727       0.017552       0.024124       0.028598       0.037733      -0.033330      -0.005585       0.038915              8.004144       7.849116      -1.209921       3.021713       6.509760      -0.218521       9.653556           0.190918
           93              O      10.213685       4.091487       4.254096      -0.316025      21.978312 0.31400532E+03  0.65981155E+04                                 6.150389                            5.449079       0.788858       2.348244                    0.998873      24.084348      59.163337       0.822021       0.354601      -1.142653       0.011036      -0.030361       0.032313       0.045691      -0.051290      -0.028323      -0.134893       0.097825      -0.006804      -0.176428       0.062129       0.114298              6.387873       4.928088      -0.938466       0.666569       8.062852      -2.040718       6.172678           0.027050
           94              O      10.017522      16.087793      10.107932      -0.333018      25.856039 0.34800328E+03  0.74749495E+04                                 6.876501                            5.741815       0.947969       2.406728                    0.999079      24.045717      58.997861       0.802666       0.355260      -1.146391      -0.043246      -0.010630       0.019895       0.048776       0.057187      -0.032812       0.044500       0.224869       0.197942      -0.170195       0.062532       0.107662              7.612860      12.252682       0.289274      -3.274611       5.078411      -0.376428       5.507487           0.005738
           95              O      17.090061      14.343378      12.505190      -0.519587      27.033281 0.39346001E+03  0.87129108E+04                                 6.960638                            5.971797       0.855279       2.333375                    0.999329      26.148377      65.097306       0.813772       0.339892      -1.159379       0.032803      -0.024972      -0.040603       0.057864      -0.011861       0.027543      -0.020141       0.037951      -0.049874      -0.037552      -0.009767       0.047319              7.670933      10.360817      -2.777336       0.790476       7.123961       0.568563       5.528019           0.154036
           96              O      17.975115      11.010870       5.900296      -0.527429      36.428427 0.56823896E+03  0.13843743E+05                                 8.775058                            7.451393       0.142783       2.101852                    0.996483      27.407851      72.409160       0.686133       0.366417      -1.133743       0.036083       0.025366      -0.020532       0.048651       0.002290       0.000342       0.035896       0.034564      -0.010758      -0.045959       0.018737       0.027222              9.688339      12.116618       1.729046      -3.641591       8.035757      -2.340134       8.912644           0.136553
           97              O       5.949330      10.007543       8.518453      -0.575339      38.036085 0.58116433E+03  0.14228125E+05                                 8.987488                            7.484732       0.293848       2.138521                    0.996523      27.961455      73.877122       0.692106       0.361480      -1.138421      -0.036713       0.035708       0.043026       0.066889      -0.011968      -0.030389      -0.029770      -0.024191      -0.030597      -0.052211       0.014580       0.037630             10.207706       7.277014      -2.315897      -1.454888      12.457753       4.912551      10.888350           0.110619
           98              O      17.635314      10.935555       8.849090      -0.521348      29.994917 0.45033739E+03  0.10327728E+05                                 7.565177                            6.490215       0.498585       2.222804                    0.998232      26.433365      67.243801       0.761426       0.350761      -1.148849       0.031412       0.027198       0.016487       0.044702      -0.006813       0.007033      -0.032055       0.029279      -0.081646      -0.048804       0.014065       0.034739              8.321584      10.347452       0.166498       3.543030       6.029731       0.899301       8.587569           0.126664
           99              O       6.358326      10.223284       5.573507      -0.570043      32.192735 0.47777613E+03  0.11105302E+05                                 7.893112                            6.636713       0.564519       2.225532                    0.998876      27.151045      69.231430       0.762232       0.345711      -1.154570      -0.041659       0.028514      -0.029799       0.058621      -0.027566       0.031058       0.030811       0.003054      -0.012516      -0.059866       0.028820       0.031046              8.909049       7.383653      -2.714148       1.217511      11.587989      -3.617305       7.755505           0.102990
          100              O       9.261712      12.277001      13.280190      -0.318458      23.518336 0.33579773E+03  0.71823978E+04                                 6.516845                            5.692101       0.761469       2.345108                    0.997930      24.228125      60.238708       0.791436       0.361825      -1.135799      -0.016436      -0.015928      -0.045483       0.050916       0.052632       0.039633       0.007560      -0.213293       0.303154      -0.174410       0.062385       0.112025              7.032515       5.945378       0.164428       2.496532       5.057485       0.329027      10.094682           0.024139
          101              O      18.702028      14.507451      14.005881      -0.468730      27.966066 0.41366001E+03  0.92901241E+04                                 7.234588                            6.225293       0.784260       2.325528                    0.998954      25.782184      64.970381       0.776284       0.351324      -1.148033       0.040833      -0.014224      -0.023234       0.049087       0.016259       0.027726       0.011025      -0.014756       0.037697      -0.033316      -0.005593       0.038908              8.004172       6.011011      -0.739672       0.537233       8.347912       2.981603       9.653592           0.190920
          102              O       9.686652      11.358625      11.379885      -0.316027      21.978219 0.31400370E+03  0.65980727E+04                                 6.150371                            5.449065       0.788856       2.348243                    0.998873      24.084306      59.163188       0.822022       0.354601      -1.142653      -0.026678       0.018216       0.032313       0.045691      -0.021500      -0.137702       0.005994      -0.135066      -0.006799      -0.176424       0.062127       0.114297              6.387854       7.419580      -1.575870      -1.811829       5.571323       1.151558       6.172659           0.027051
          103              O      14.877302       3.239911       2.982143      -0.333018      25.856019 0.34800300E+03  0.74749420E+04                                 6.876499                            5.741813       0.947973       2.406730                    0.999079      24.045699      58.997808       0.802666       0.355260      -1.146391      -0.021018      -0.039262       0.019895       0.048776       0.104155       0.034979      -0.042818      -0.142315       0.197941      -0.170194       0.062532       0.107662              7.612857       5.658042       1.976395      -1.176295      11.673040      -3.079141       5.507489           0.005738
          104              O       8.520688       7.690336       8.872177      -0.519587      27.033283 0.39346011E+03  0.87129079E+04                                 6.960602                            5.971767       0.855304       2.333381                    0.999329      26.148560      65.097600       0.813781       0.339888      -1.159383       0.016059      -0.037967       0.040596       0.057857      -0.001291      -0.012701       0.031673      -0.044683      -0.049917      -0.037568      -0.009754       0.047322              7.670890       5.988997      -1.658881       0.746734      11.495685       0.624893       5.527989           0.154046
          105              O       5.147122       1.051545       1.225493      -0.527429      36.428552 0.56824152E+03  0.13843804E+05                                 8.775014                            7.451357       0.142816       2.101862                    0.996483      27.408043      72.409377       0.686143       0.366411      -1.133749      -0.033512      -0.028673       0.020529       0.048648       0.010325       0.034875      -0.008577      -0.028120      -0.010738      -0.045981       0.018742       0.027239              9.688288       9.116736       2.496486      -3.169661      11.035533      -2.947950       8.912594           0.136551
          106              O      15.482464      17.408824      12.858914      -0.575330      38.035759 0.58115832E+03  0.14227943E+05                                 8.987447                            7.484701       0.293842       2.138521                    0.996523      27.961291      73.876624       0.692106       0.361481      -1.138421      -0.025496       0.044418      -0.043028       0.066890      -0.016301      -0.036370      -0.022059       0.009720      -0.030603      -0.052205       0.014578       0.037627             10.207657      11.027277      -3.275330       4.398653       8.707393      -2.627054      10.888299           0.110620
          107              O      11.687041       6.317468      12.528277      -0.521340      29.994649 0.45033247E+03  0.10327588E+05                                 7.565138                            6.490184       0.498583       2.222805                    0.998232      26.433217      67.243346       0.761427       0.350762      -1.148849      -0.034137      -0.023691      -0.016490       0.044705       0.001050      -0.029305       0.014755      -0.032223      -0.081644      -0.048796       0.014059       0.034737              8.321539       6.374893       1.182794       1.749368      10.002205       3.209570       8.587520           0.126663
          108              O       8.789351      12.110669       1.552282      -0.570037      32.192665 0.47777492E+03  0.11105259E+05                                 7.893061                            6.636673       0.564545       2.225540                    0.998876      27.151154      69.231498       0.762241       0.345707      -1.154574      -0.017296       0.047428       0.029797       0.058621      -0.023456       0.037560       0.022464      -0.029149      -0.012505      -0.059886       0.028831       0.031055              8.908986      10.026221      -3.390195      -3.202648       8.945288       2.076056       7.755449           0.103003
          109              O      12.462844      14.762278       8.097177      -0.318459      23.518398 0.33579891E+03  0.71824294E+04                                 6.516856                            5.692111       0.761471       2.345109                    0.997930      24.228153      60.238802       0.791435       0.361825      -1.135799       0.019504       0.011975       0.045482       0.050916      -0.005050       0.017147       0.036524       0.237643       0.303157      -0.174412       0.062387       0.112026              7.032527       5.190999       0.357425       0.937525       5.811885       2.337093      10.094696           0.024140
          110              O       7.962209       6.169330       7.371486      -0.468740      27.966408 0.41366644E+03  0.92902972E+04                                 7.234600                            6.225303       0.784284       2.325531                    0.998954      25.782548      64.971231       0.776292       0.351319      -1.148037       0.003657      -0.043077       0.023232       0.049079       0.010733       0.017553       0.024122       0.028602       0.037746      -0.033331      -0.005587       0.038918              8.004186       7.849158      -1.209932       3.021731       6.509794      -0.218524       9.653605           0.190915
          111              O      13.247244      14.122978       9.997482      -0.316028      21.978252 0.31400424E+03  0.65980861E+04                                 6.150372                            5.449064       0.788859       2.348244                    0.998873      24.084355      59.163297       0.822023       0.354601      -1.142654      -0.011035       0.030360      -0.032313       0.045691      -0.051291      -0.028323      -0.134895       0.097825      -0.006805      -0.176429       0.062130       0.114299              6.387855       4.928075      -0.938463       0.666567       8.062829      -2.040713       6.172660           0.027047
          112              O      13.443407       2.126672       4.143646      -0.333018      25.856053 0.34800345E+03  0.74749546E+04                                 6.876506                            5.741818       0.947972       2.406729                    0.999079      24.045707      58.997849       0.802665       0.355260      -1.146390       0.043246       0.010631      -0.019895       0.048776       0.057187      -0.032812       0.044500       0.224869       0.197942      -0.170194       0.062532       0.107662              7.612866      12.252692       0.289276      -3.274615       5.078414      -0.376428       5.507492           0.005737

******************************************************
Auxiliary information for the entire system
The total spin magnetic moment of the unit cell is   3.855659
The total net atomic charge of the unit cell is   0.000000
Accuracy of reproducing the electrostatic potential in the unit cell:
  The inner radius (bohr) =    5.0000
  The outer radius (bohr) =   12.0000
  Valid grid points have density less than (e/(bohr^3)) =    0.0001
  The number of valid grid points were=       204732
  The rms potential error without charges in kcal/mol is=      6.21340
  The rms potential error with partial charges in kcal/mol is=      1.65007
  The RRMSE value at monopole order=      0.26557
  The rms potential error with partial charges and cloud penetration in kcal/mol is=      1.64567
  The RRMSE value at monopole order with cloud penetration is=      0.26486
  The rms potential error with partial charges and atomic dipoles in kcal/mol is=      0.96249
  The RRMSE value at dipole order=      0.15490
  The rms potential error with partial charges, atomic dipoles and cloud penetration in kcal/mol is=      0.95091
  The RRMSE value at dipole order with cloud penetration=      0.15304

******************************************************
The electron densities and ab initio electrostatic potential were computed in VASP using the PBE functional and
projector augmented wave method. See the main text of the journal article for a description of computational details.
The atomic charges, dipoles, and quadrupoles were computed with the DDEC6 method as described in
(a) T. A. Manz and N. Gabaldon Limas, RSC Adv. 6 (2016) 47771-47801 DOI: 10.1039/c6ra04656h
(b) N. Gabaldon Limas and T. A. Manz, RSC Adv. 8 (2018) 2678-2707 DOI: 10.1039/c7ra11829e.
For each atom in the material, the electron cloud parameters were fit to the spherically averaged atom-in-material
electron density using radial positions for which this density was between 10^-4 and 10^-2 electrons per cubic bohr.
The polarizabilities, dispersion coefficients, and quantum Drude oscillator (QDO) parameters were fit using the MCLF method.
The magnetic structure of the system was optimized in VASP from the default ferromagnetic initial guess using spin polarization.
The atomic spin moments (ASMs) were computed on this optimized magnetic structure using the DDEC6 partition as inputs
to the method of T. A. Manz and D. S. Sholl, J. Chem. Theory Comput. 7 (2011) 4146-4164 DOI: 10.1021/ct200539n.
The RMSE and RRMSE were computed using a uniform grid with Ewald summation.
