# Supplementary material for: A collection of forcefield precursors for metal–organic frameworks
Source: RSC Adv. 2019 Nov 13;9(63):36492–507. doi: 10.1039/c9ra07327b (PMC9075174; doi:10.1039/c9ra07327b)
Supplement: RA-009-C9RA07327B-s4505 [file RA-009-C9RA07327B-s4505.xyz]

 1032
jmolscript: load "" {1 1 1} spacegroup "x,y,z" unitcell [{     33.576700     0.000000     0.000000 }, {    -11.192111    31.656459     0.000000 }, {    -11.192111   -15.827971    27.415447 }]
In    14.498994    27.373686     3.157711     1.444474
In    -1.409198    14.880218    10.550012     1.444516
In    -3.966413    12.663625     9.741805     1.444504
In    13.261574    24.223876     3.965919     1.444453
In    25.691133     4.876064     2.130180     1.444503
In     9.783037    17.524786     9.253810     1.444453
In     7.225853    17.933177    11.577543     1.444474
In    24.453744     7.150920     4.453914     1.444516
In     3.306840    15.235196    22.127556     1.444516
In    20.975250    15.079943     7.611625     1.444474
In    18.418045    16.888145     6.096099     1.444453
In     2.069409    16.110151    18.995615     1.444503
In   -13.481510    11.545656    24.257736     1.444516
In     4.186900    -0.947952    16.865435     1.444474
In     1.629695    -3.164530    17.673642     1.444453
In   -14.718941     8.395831    23.449528     1.444504
In    -2.289356   -10.951947    25.285267     1.444474
In    15.379152     1.696641    18.161637     1.444517
In    12.821937     2.104987    15.837904     1.444504
In    -3.526776    -8.677135    22.961533     1.444453
In     8.902783    -0.593192     5.287891     1.444504
In    -7.005313    -0.748172    19.803822     1.444453
In    -9.562497     1.060059    21.319348     1.444474
In     7.665394     0.281822     8.419832     1.444516
In    15.668783    24.534085     1.371321     1.333764
In    -4.476305    15.036618    12.336403     1.333778
In    26.860967     4.748837     5.482541     1.333771
In     6.715916    18.993636     8.225182     1.333767
In     4.476654    18.202025    20.561585     1.333776
In    17.908119    13.454693     6.853862     1.333767
In   -12.311696     8.706088    26.044126     1.333781
In     1.119769    -0.791586    15.079044     1.333771
In    -1.119567   -11.079237    21.932906     1.333772
In    12.312045     3.165510    19.190265     1.333782
In    10.072617     2.373666     6.853862     1.333782
In   -10.072434    -2.373407    20.561585     1.333762
H      2.064080    13.598285    26.836981     0.131128
H      4.792726    11.279433    25.068685     0.134042
H      4.624835    12.570999    23.204434     0.098449
H      1.976773    14.851863    24.912417     0.097559
H      4.989516    -1.989571     3.939600     0.107703
H     18.438224    28.820078     4.046520     0.111841
H      3.460685    -0.329159     7.199296     0.110871
H     -8.277642    29.016341     3.267921     0.116832
H      1.349823    -0.930639     6.453596     0.117555
H     19.960342    25.701898     2.056159     0.122003
H     -1.808644    -2.021224     4.290517     0.107068
H     22.028672    26.604111     2.396110     0.110484
H      0.940299    14.392744    14.286189     0.131132
H     -2.155454    16.192430    16.054486     0.134037
H     -0.881764    16.464693    17.918736     0.098435
H      2.151313    14.728320    16.210754     0.097572
H      7.653300    -3.873076     9.768124     0.107703
H     -1.358599    19.076273     9.661204     0.111859
H     -1.463797    26.895389     6.508427     0.110870
H      7.731641    -6.046285    10.439802     0.116816
H     -1.327255    24.704769     7.254127     0.117568
H     -4.805792    19.471998    11.651565     0.121981
H     -1.302630    21.363450     9.417206     0.107036
H     -4.644617    21.722769    11.311613     0.110495
H     -7.570322    14.038128     7.541989     0.131128
H     -8.830539    15.318665    11.108739     0.134070
H    -10.905583    15.613062    10.225962     0.098458
H     23.873134    14.354685     6.746942     0.097576
H     -8.700698     4.614107    18.930366     0.107711
H     -5.235610     9.329273    12.123111     0.111844
H     -6.312299     2.345901    16.723423     0.110862
H     -8.250772     6.413765    17.611683     0.116820
H     -5.934003     4.172466    15.347167     0.117570
H     -5.898160    11.839659    15.166225     0.121994
H     -6.133225     7.637247    13.397929     0.107072
H     -6.735338    10.066908    16.334123     0.110479
H     15.758788    21.284278     6.165734     0.131131
H     17.386112    20.522907     2.598984     0.134063
H     18.355358    18.664681     3.481762     0.098441
H     16.768325    19.378567     6.960782     0.097564
H     -3.941751     1.249057    22.192804     0.107693
H     10.540941    21.915782     1.584613     0.111860
H     -6.876334     2.744845    24.399748     0.110865
H     -2.394972     2.273155    23.511487     0.116799
H     -5.280309     3.710380    25.776003     0.117553
H      1.936454     6.299880    25.956945     0.122003
H      9.244866    20.505474     0.309795     0.107019
H      0.544127     4.919647    24.789047     0.110492
H     24.448332     0.614156     2.220651     0.131128
H     27.177016     0.242220     5.112981     0.134070
H     27.009123    -2.018053     4.926556     0.098459
H     13.168912    29.977104     2.097282     0.097576
H     -6.202598   -11.421394    27.168708     0.107711
H     29.630340     4.922583     0.433164     0.111844
H     -7.731470    -9.428649    24.100919     0.110862
H      2.914478     4.150168     0.652488     0.116820
H     -9.842320    -9.773696    24.994663     0.117570
H     -2.424192     4.758005     4.128766     0.121994
H     20.575940   -11.101665    27.020665     0.107072
H     -0.355874     4.601296     3.177450     0.110479
H     12.132514    21.004134     7.807919     0.131131
H      9.036729    21.635657     5.365203     0.134063
H     10.310403    23.114003     4.197305     0.098441
H     13.343511    22.503056     6.555033     0.097564
H     -3.538832    -5.432004    25.885665     0.107692
H      9.833593    14.656998     6.064297     0.111860
H      9.728326     8.017006     0.869070     0.110865
H      7.731642    12.064277     0.016449     0.116799
H      9.864888     9.758126     2.393369     0.117553
H      6.386383    16.182826     4.726423     0.122003
H      9.889537    13.302084     4.205530     0.107019
H      6.547533    14.763017     2.947161     0.110492
H      3.621943    15.340828    11.487072     0.131129
H      2.361688    17.789428     8.594743     0.134042
H      0.286645    16.877724     8.781168     0.098449
H      1.488701    14.494019    11.610442     0.097560
H     13.683711    -1.740974    13.954463     0.107703
H      5.956679    21.662640    13.274559     0.111841
H     16.072151    -2.518111    17.022251     0.110871
H     14.133625    -3.782824    13.055236     0.116832
H     16.450435    -4.623274    16.128507     0.117555
H      5.294080    23.042827     9.578957     0.122003
H     16.251186    -8.043773    14.102506     0.107067
H      4.456914    24.940641    10.530273     0.110484
H     -6.625722    10.525828     5.899804     0.131132
H     -4.998365     7.817641     8.342521     0.134037
H     -4.029104     9.511273     9.510419     0.098435
H     -5.616168    12.167227     7.152690     0.097572
H     18.442675     2.766918    15.237505     0.107703
H     21.733154     6.242726     7.643427     0.111859
H     15.508060     3.930270    12.838654     0.110870
H     19.989433     3.396867    13.691274     0.116816
H     17.104065     4.639361    11.314355     0.117568
H     24.320797     3.501289     8.981300     0.121981
H     20.437104     5.843872     9.502194     0.107036
H     22.928494     3.179993    10.760563     0.110495
H     13.256199   -14.211924    25.773262     0.131132
H     15.984868   -11.521136    24.649228     0.134037
H     15.817002   -10.552429    26.699904     0.098435
H     24.361028     2.655981     0.405749     0.097572
H    -17.394758    13.411483    23.722586     0.107703
H      7.246058    13.742285    22.935763     0.111859
H     14.653067     9.758325    23.530678     0.110870
H    -19.469797    14.318438    23.495038     0.116816
H     12.542215    10.704852    23.382635     0.117568
H      8.768203    17.025044    21.230522     0.121981
H      9.383777    13.123407    23.519712     0.107036
H     10.836529    16.279540    21.841887     0.110495
H     23.324697    12.088069     5.321338     0.131128
H     20.228920     9.656859     5.995758     0.134041
H     21.502585     7.906251     5.299406     0.098448
H     24.535685    10.253571     4.649660     0.097559
H    -14.731053     9.305597    19.177105     0.107703
H     21.025861    13.751676    11.689947     0.111841
H    -12.655995    12.572552    20.037950     0.110871
H     18.923980     9.810497    16.959196     0.116832
H    -12.519463    13.022052    17.767951     0.117555
H     17.578641    11.830123    11.037459     0.122003
H    -12.494867    12.819413    13.792711     0.107067
H     17.739820    10.999161    13.156673     0.110484
H     14.814166    18.105991     8.386385     0.131131
H     13.553902    14.376854     7.711965     0.134063
H     11.478869    14.994161     8.408318     0.098441
H     12.680933    18.636243     9.058064     0.097564
H      2.491527    -2.872617    21.946065     0.107693
H     17.148817    16.493034     2.017777     0.111860
H      4.879956     0.172727    21.085220     0.110865
H      2.941470    -2.630424    24.163975     0.116799
H      5.258269     0.451325    23.355219     0.117552
H     16.486226    12.602462     2.670265     0.122003
H      5.059074     0.407043    27.330459     0.107019
H     15.649033    12.477399     0.551050     0.110492
H      4.566595    15.674840    15.349909     0.131128
H      6.193966    19.144399    16.473942     0.134069
H      7.163200    19.308993    14.423267     0.098459
H      5.576121    15.939153    13.301975     0.097576
H      7.250430    -4.015458    17.400584     0.107711
H     -0.651192    19.326440    18.187408     0.111843
H      4.315817    -6.674599    17.592492     0.110862
H      8.797191    -5.669506    17.628132     0.116820
H      5.911824    -8.349224    17.740536     0.117570
H     13.128585    -9.800652    19.892648     0.121994
H     -1.947249    21.135601    17.603459     0.107072
H     11.736274    -8.099123    19.281284     0.110479
H     -3.532151    29.426267     0.578466     0.131132
H     -0.803482    27.107448     2.346762     0.134037
H     -0.971348    28.399049     4.211013     0.098435
H      7.572678    -0.976578     2.503030     0.097572
H     -0.606408    13.838842    23.475847     0.107703
H     -9.542292    12.992031    23.368927     0.111859
H     -2.135283    15.499193    20.216151     0.110870
H     -2.681447    13.188309    24.147526     0.116816
H     -4.246135    14.897727    20.961851     0.117568
H     -8.020147     9.873889    25.359288     0.121981
H     -7.404573    13.807183    23.124930     0.107036
H     -5.951821    10.776095    25.019337     0.110495
H      6.536347    -1.435497    13.129258     0.131128
H      3.440570     0.364156    11.360961     0.134041
H      4.714235     0.636384     9.496711     0.098448
H      7.747335    -1.099956    11.204693     0.097559
H      2.057297    11.955228    17.647323     0.107703
H      4.237511     3.248120    17.754243     0.111841
H      4.132355    11.067295    20.907020     0.110871
H      2.135630     9.782006    16.975645     0.116832
H      4.268887     8.876661    20.161320     0.117555
H      0.790291     3.643807    15.763882     0.122003
H      4.293483     5.535302    17.998241     0.107067
H      0.951470     5.894585    16.103834     0.110484
H     -1.974184    -1.789985    19.873458     0.131130
H     -3.234448    -0.509515    16.306708     0.134063
H     -5.309481    -0.215102    17.189485     0.098441
H     -4.107417    -1.473413    20.668505     0.097564
H     19.279877    20.442238     8.485081     0.107693
H      0.360467    -6.498927    15.292336     0.111860
H    -11.908394    18.174074    10.692024     0.110865
H    -13.846880    22.241921     9.803764     0.116799
H    -11.530081    20.000665    12.068280     0.117552
H     -0.302124    -3.988598    12.249222     0.122003
H    -11.729276    23.465482    14.017518     0.107019
H     -1.139317    -5.761371    11.081324     0.110492
H    -12.221755     5.456191    21.249713     0.131128
H    -10.594384     4.694887    24.816463     0.134070
H     -9.625150     2.836644    23.933685     0.098458
H    -11.212229     3.550465    20.454665     0.097576
H     24.038780    17.077126     5.222643     0.107711
H    -17.439542     6.087781    25.830834     0.111844
H     21.104167    18.572873     3.015699     0.110862
H     -7.991159    18.101200     3.903960     0.116820
H     22.700174    19.538382     1.639444     0.117570
H     -3.659765    22.127879     1.458502     0.121994
H     14.841101     4.677497    27.105652     0.107072
H     -5.052076    20.747668     2.626400     0.110479
H    -14.724270    16.442602    25.194796     0.131128
H    -11.995624    16.070612    22.302466     0.134041
H    -12.163515    13.810342    22.488891     0.098448
H    -14.811577    14.149093    25.318165     0.097559
H     21.777866     4.406581     0.246739     0.107702
H      1.649874   -10.905396    26.982283     0.111841
H     20.249035     6.399384     3.314528     0.110871
H      8.510708   -11.677815    26.762959     0.116832
H     18.138173     6.054321     2.420784     0.117555
H      3.171992   -11.070044    23.286681     0.122003
H     14.979706     4.726313     0.394782     0.107068
H      5.240322   -11.226735    24.237997     0.110484
H     17.728649     5.176016    19.607528     0.131132
H     14.632896     5.807585    22.050244     0.134037
H     15.906586     7.285953    23.218142     0.098435
H    -14.637037     6.674961    20.860414     0.097572
H     24.441650    10.395996     1.529782     0.107703
H     15.429751    -1.171088    21.351150     0.111859
H     15.324553    -7.810981    26.546377     0.110870
H     24.519991    12.064276    -0.016449     0.116816
H     15.461095    -6.069890    25.022078     0.117568
H     11.982558     0.354766    22.689024     0.121981
H     15.485720    -2.525967    23.209917     0.107036
H     12.143733    -1.065009    24.468286     0.110495
H      9.218028    -0.487359    15.928375     0.131128
H      7.957811     1.961295    18.820704     0.134069
H      5.882767     1.049587    18.634279     0.098458
H      7.084784    -1.334171    15.805005     0.097576
H      8.087652    14.087251    13.460984     0.107711
H     11.552740     5.834419    14.140888     0.111844
H     10.476051    13.310056    10.393196     0.110862
H      8.537578    12.045418    14.360211     0.116820
H     10.854347    11.204910    11.286940     0.117570
H     10.890190     7.214675    17.836490     0.121994
H     10.655125     7.784449    13.312941     0.107072
H     10.053012     9.112471    16.885174     0.110479
H     -1.029562    -5.302254    21.515643     0.131130
H      0.597762    -8.010487    19.072926     0.134062
H      1.567008    -6.316878    17.905028     0.098440
H     -0.020025    -3.660878    20.262757     0.097564
H     12.846599    18.595119    12.177942     0.107693
H     -6.247409    -9.585389    19.772020     0.111860
H      9.912016    19.758516    14.576793     0.110865
H     14.393378    19.225097    13.724173     0.116799
H     11.508041    20.467635    16.101092     0.117552
H    -14.851896    19.329608    18.434147     0.122003
H     26.033216    -9.984278    17.913253     0.107019
H    -16.244223    19.008278    16.654884     0.110492
H      7.659982     1.616078     1.642185     0.131128
H     10.388666     4.306887     2.766219     0.134069
H     10.220773     5.275556     0.715543     0.098458
H     -3.619438   -13.171998    27.009698     0.097575
H     10.585752    29.239523     3.692861     0.107711
H     12.841990    -2.086118     4.479684     0.111844
H      9.056880    25.586370     3.884769     0.110862
H     19.702828    -1.509976     3.920409     0.116820
H      6.946030    26.532899     4.032812     0.117570
H     14.364158     1.196672     6.184925     0.121994
H      3.787590    28.951451     3.895735     0.107072
H     16.432476     0.451157     5.573560     0.110479
H     -4.655836    -3.740002    22.094109     0.131130
H     -7.751621    -6.171225    21.419689     0.134063
H     -6.477947    -7.921820    22.116041     0.098441
H     -3.444839    -5.574488    22.765787     0.097564
H     13.249518    25.133723     8.238342     0.107691
H     -6.954757    -2.076515    15.725500     0.111860
H     26.516676    -3.255797     7.377497     0.110865
H     24.519992    -6.017794    10.456251     0.116799
H     26.653238    -2.806254     9.647496     0.117552
H     23.174733    -3.998056    16.377988     0.122003
H     -6.898813    -3.008818    13.622736     0.107019
H     23.335883    -4.829058    14.258774     0.110492
H     20.410293     2.277862    19.029062     0.131129
H     19.150038    -1.451263    19.703482     0.134042
H     17.074995    -0.833968    19.007129     0.098449
H     18.277051     2.808101    18.357383     0.097560
H     -3.104639    12.955457     5.469382     0.107703
H    -10.831671     0.665025    25.397670     0.111841
H     -0.716199    16.000817     6.330227     0.110871
H     -2.654725    13.197608     3.251472     0.116832
H     -0.337915    16.279372     4.060228     0.117555
H    -11.494270    -3.225560    24.745182     0.122003
H     -0.537164    16.235016     0.084988     0.107068
H    -12.331436    -3.350583    26.864397     0.110484
H     10.162628    -0.153420    12.065538     0.131132
H     11.789985     3.316117    10.941505     0.134037
H     12.759246     3.480750    12.992180     0.098435
H     11.172182     0.110931    14.113472     0.097572
H      1.654325    11.812702    10.014863     0.107703
H      4.944804     3.498126     9.228039     0.111859
H     -1.280290     9.153558     9.822955     0.110870
H      3.201083    10.158650     9.787315     0.116816
H      0.315715     7.478930     9.674911     0.117568
H      7.532447     6.027461     7.522799     0.121981
H      3.648754     5.307298     9.811988     0.107036
H      6.140144     7.729001     8.134163     0.110495
C      2.597496    13.370668    26.108827    -0.155358
C      4.208046    12.002466    25.058267    -0.149248
C     17.557825    26.770626     2.641204     0.628153
C     18.947681    27.237087     2.937017    -0.030588
C      3.420569    12.285802    26.176269     0.026556
C      5.813955    -0.660297     6.050041     0.624087
C      4.114699    12.790702    23.950683     0.087431
C     14.709162    27.296257     0.006306     0.615778
C      2.557423    14.128830    24.953540     0.081276
C      4.460586    -1.064712     5.600153    -0.031960
C    -12.056142    28.112551     3.506436     0.200006
C      4.255310    -1.769554     4.468718    -0.086769
C      1.934043    -1.885097     4.833343     0.191062
C     19.161238    28.361056     3.679153    -0.095938
C      3.357710    -0.778689     6.387799    -0.098283
C      3.017445    -2.171595     4.062969    -0.159479
C      2.097460    -1.169650     5.951894    -0.163727
C     20.058840    26.510725     2.503030    -0.102734
C     20.450586    28.812163     3.879286    -0.157680
C     21.292228    27.034642     2.763477    -0.153308
C      0.547906    14.819796    15.014344    -0.155337
C     -1.278880    15.882197    16.064904    -0.149338
C     -2.997362    17.563108    11.066519     0.628173
C     -3.020862    19.028957    10.770707    -0.030584
C     -0.749273    15.234179    14.946902     0.026627
C      8.631715    -2.652739     7.657683     0.624095
C     -0.504593    16.056951    17.172488     0.087474
C     -1.552213    15.052617    13.701418     0.615758
C      1.276081    15.034755    16.169631     0.081204
C      8.701552    -4.063505     8.107570    -0.031942
C     -3.053089    21.746501    10.201288     0.199982
C      8.105460    -4.491964     9.239006    -0.086772
C     -2.421844    24.937459     8.874380     0.191087
C     -2.032367    19.604940    10.028571    -0.095962
C     -1.853282    26.648476     7.319924    -0.098273
C     -3.053077    25.863418     9.644754    -0.159457
C     -1.801800    25.329989     7.755830    -0.163764
C     -4.076060    19.834460    11.204693    -0.102715
C     -2.036840    20.970914     9.828438    -0.157655
C     -3.993234    21.171943    10.944246    -0.153315
C     -8.235359    14.358813     8.108941    -0.155372
C     -8.984998    15.118271    10.213899    -0.149332
C     -5.123450    11.921941    12.587528     0.628161
C     -5.565094    10.785008    13.453034    -0.030616
C     -7.943232    14.655130     9.407336     0.026614
C     -7.878974     2.120844    18.836057     0.624078
C    -10.229801    15.276232     9.682588     0.087437
C     -6.573076    14.435597     9.958113     0.615774
C     -9.522692    14.539251     7.638492     0.081239
C     -7.604542     3.288168    17.964520    -0.031947
C     -6.370485     8.659766    15.048339     0.199990
C     -8.127661     4.508051    18.203857    -0.086821
C     -7.001730     5.468808    16.375246     0.191143
C     -5.560178     9.506557    12.978473    -0.095921
C     -6.728645     3.162640    16.898882    -0.098241
C     -7.856810     5.593861    17.425258    -0.159446
C     -6.480179     4.269025    16.095609    -0.163782
C     -5.947411    10.996010    14.779667    -0.102750
C     -6.039204     8.482478    13.770779    -0.157696
C     -6.392862     9.914949    15.484244    -0.153276
C     16.282803    20.764157     5.598783    -0.155372
C     17.248677    20.310500     3.493825    -0.149314
C     12.947943    22.885731     1.120195     0.628224
C     12.023232    22.090354     0.254690    -0.030619
C     16.464781    21.138324     4.300387     0.026630
C     -6.566330     1.192709    22.287113     0.623946
C     17.812540    19.189550     4.025136     0.087463
C     15.801083    22.356935     3.749611     0.615730
C     16.882033    19.610600     6.069232     0.081264
C     -5.557229     1.840567    23.158651    -0.031935
C     -0.904139     4.794617    26.074832     0.199997
C     -4.232742     1.753984    22.919314    -0.086787
C     -3.702213     3.135806    24.747924     0.191003
C     10.816263    21.668853     0.729251    -0.095972
C     -5.967527     2.624549    24.224289    -0.098267
C     -3.299303     2.371292    23.697912    -0.159407
C     -5.007225     3.227612    25.027562    -0.163725
C      1.157476     5.972239    26.343503    -0.102775
C     -1.181697     5.047880    27.352391    -0.157633
C      0.286713     5.191901    25.638926    -0.153289
C     24.981755     0.097370     2.781845    -0.155372
C     26.592328    -0.128325     4.492021    -0.149332
C     28.749975     4.730294     2.910698     0.628162
C     30.139823     4.753240     2.358825    -0.030616
C     25.804841     0.698218     3.687652     0.026613
C     -5.378188   -10.258357    24.962313     0.624078
C     26.498979    -1.481639     4.363168     0.087437
C     25.901324     2.185598     3.772914     0.615774
C     24.941681    -1.282219     2.702889     0.081239
C     -6.731550   -10.445758    25.537489    -0.031947
C     -0.864013     4.808629     1.315941     0.199990
C     -6.936810   -11.073177    26.713612    -0.086821
C     -9.258079   -10.699632    26.631365     0.191143
C     30.353362     4.833951     1.014372    -0.095921
C     -7.834435    -9.906654    24.895967    -0.098241
C     -8.174668   -11.223540    27.264662    -0.159446
C     -9.094677   -10.088673    25.452501    -0.163782
C     -2.325706     4.740585     3.204866    -0.102750
C     -1.933996     4.781713     0.523635    -0.157696
C     -1.092326     4.704175     2.620917    -0.153276
C     11.740111    21.421201     7.074008    -0.155373
C      9.913307    21.799799     5.628665    -0.149314
C      8.194838    16.630625     6.672097     0.628224
C      8.171323    15.641509     5.550531    -0.030619
C     10.442928    21.155600     6.748861     0.026629
C     -2.560416    -7.869868    25.884020     0.623946
C     10.687584    22.671611     4.923540     0.087463
C      9.639999    20.167768     7.528830     0.615730
C     12.468276    22.314223     6.310213     0.081265
C     -2.490566    -6.774862    26.880846    -0.031935
C      8.139069    13.789586     3.481762     0.199997
C     -3.086661    -5.580782    26.686196    -0.086785
C      8.770286    11.044952     1.381739     0.191003
C      9.159817    14.710808     5.422775    -0.095972
C      9.338838     8.843238     0.677162    -0.098267
C      8.139037    11.249125     0.194650    -0.159407
C      9.390333     9.879996     1.601062    -0.163724
C      7.116113    15.614592     4.635952    -0.102775
C      9.155329    13.854490     4.339865    -0.157633
C      7.198926    14.720287     3.607873    -0.153289
C      2.956898    15.671475    10.925878    -0.155358
C      2.207236    17.114677     9.215703    -0.149248
C      6.068805    20.768480    10.797025     0.628153
C      5.627169    22.086502    11.348898    -0.030588
C      3.249013    16.647751    10.020072     0.026556
C     14.505464    -0.575995    16.160858     0.624088
C      0.962435    16.575568     9.344555     0.087431
C      4.619168    17.234503     9.934810     0.615777
C      1.669566    15.173836    11.004835     0.081276
C     14.779889    -1.914436    15.585682    -0.031961
C     16.013903    -7.125752    12.391782     0.200006
C     14.256754    -2.317117    14.409559    -0.086770
C     15.382686    -4.381117    14.491805     0.191062
C      5.632103    22.314758    12.693352    -0.095938
C     15.655794    -2.774536    16.227203    -0.098283
C     14.527598    -3.534313    13.858508    -0.159478
C     15.904253    -4.023388    15.670670    -0.163727
C      5.244840    23.129891    10.502858    -0.102735
C      5.153083    23.512959    13.184088    -0.157680
C      4.799398    24.280609    11.086807    -0.153308
C     -6.101698    10.294901     6.633716    -0.155337
C     -5.135804     8.698796     8.079058    -0.149338
C     24.140148     5.355548     7.035626     0.628174
C     23.215452     5.003697     8.157192    -0.030584
C     -5.919715     8.983377     6.958863     0.026627
C     15.818096     2.876766    15.239150     0.624095
C     -4.571931     9.719407     8.784183     0.087474
C     -6.583424     7.897079     6.178893     0.615758
C     -5.502456    11.279108     7.397510     0.081204
C     16.827183     3.307601    14.242325    -0.031942
C     21.480219     4.356025    10.225962     0.199982
C     18.151673     3.143623    14.436974    -0.086772
C     18.682174     4.036315    12.325985     0.191087
C     22.008485     5.625431     8.284948    -0.095962
C     16.416870     3.838469    13.030562    -0.098273
C     19.085100     3.509246    13.513074    -0.159457
C     17.377159     4.232583    12.106661    -0.163763
C     23.541820     3.999879     9.071771    -0.102715
C     21.202650     5.335784     9.367858    -0.157655
C     22.671070     3.779876    10.099851    -0.153315
C     13.789625   -13.467521    25.940222    -0.155337
C     15.400189   -11.873625    25.280606    -0.149339
C      6.365679    15.984027    21.863545     0.628173
C      7.755530    15.494621    22.119605    -0.030584
C     14.612697   -12.983503    24.966973     0.026627
C    -16.570348    10.919170    23.818540     0.624095
C     15.306856   -11.308545    26.517043     0.087474
C     14.709162   -13.653366    23.636228     0.615758
C     13.749567   -12.846093    27.174465     0.081204
C    -17.923711    11.510987    23.693252    -0.031942
C     10.328400    14.563767    22.593070     0.199982
C    -18.128972    12.843248    23.648565    -0.086772
C     13.126456    12.585246    23.366185     0.191087
C      7.969077    14.289940    22.721922    -0.095962
C     14.550102    10.685860    23.547127    -0.098273
C     14.209869    13.395652    23.503263    -0.159457
C     13.289858    11.258841    23.426499    -0.163763
C      8.866695    16.233637    21.707551    -0.102715
C      9.258423    13.891071    23.012526    -0.157654
C     10.100080    15.746130    22.031053    -0.153315
C     22.932294    11.243950     5.327096    -0.155358
C     21.105494     9.802951     5.721878    -0.149248
C     19.387079    13.291214     9.676830     0.628153
C     19.363583    12.814481    11.094209    -0.030588
C     21.635116    11.095168     5.719685     0.026557
C    -13.752609    10.523124    21.289191     0.624088
C     21.879766     8.756385     5.319419     0.087431
C     20.832193    12.264562     6.185199     0.615777
C     23.660453    10.135970     4.935603     0.081276
C    -13.682778    10.838884    19.842478    -0.031961
C     19.331364    11.948860    13.732397     0.200006
C    -14.278886    10.073264    18.905692    -0.086770
C    -13.614073    11.502536    17.159328     0.191062
C     20.352088    13.169200    11.964101    -0.095938
C    -13.045491    11.993233    19.418361    -0.098283
C    -14.245317    10.372405    17.576043    -0.159478
C    -12.994015    12.274962    18.058555    -0.163727
C     18.308379    12.035895    11.574802    -0.102735
C     20.347618    12.659543    13.247144    -0.157680
C     18.391209    11.592717    12.863328    -0.153308
C     14.149121    17.454659     8.380628    -0.155373
C     13.399454    15.251999     7.985846    -0.149314
C     17.260970    14.794526     4.030893     0.628224
C     16.819315    14.613438     2.613515    -0.030619
C     14.441231    16.182066     7.988039     0.026630
C      3.313252    -1.544332    19.833979     0.623946
C     12.154658    15.633147     8.388304     0.087463
C     15.811379    15.814846     7.522525     0.615730
C     12.861794    17.771861     8.772121     0.081265
C      3.587696    -1.373215    21.280692    -0.031935
C     16.013903    14.294474    -0.024674     0.199997
C      3.064574    -2.190417    22.217478    -0.086787
C      4.190528    -1.087173    23.963842     0.191003
C     16.824237    15.663632     1.743622    -0.095972
C      4.463606    -0.387587    21.704809    -0.098267
C      3.335435    -2.059031    23.547127    -0.159407
C      4.712084    -0.245120    23.064616    -0.163724
C     16.436980    13.359046     2.132922    -0.102775
C     16.345201    15.489510     0.460580    -0.157633
C     15.991520    13.289389     0.844396    -0.153289
C      5.090617    16.425888    15.182949    -0.155372
C      6.056519    18.475650    15.842564    -0.149331
C      1.755817    19.243668    19.259626     0.628162
C      0.831117    20.390896    19.003565    -0.030616
C      5.272613    17.363245    16.156197     0.026614
C      4.625850    -4.068958    17.304630     0.624078
C      6.620376    18.575990    14.606128     0.087437
C      4.608921    17.230934    17.486943     0.615774
C      5.689841    16.595239    13.948705     0.081239
C      5.634939    -5.147651    17.429919    -0.031947
C     10.287990    -9.150125    18.530101     0.199990
C      6.959429    -4.897089    17.474606    -0.086821
C      7.489934    -7.171603    17.756985     0.191143
C     -0.375858    20.190663    18.401248    -0.095921
C      5.224627    -6.462500    17.576043    -0.098241
C      7.892858    -5.880021    17.619908    -0.159446
C      6.184918    -7.459678    17.696671    -0.163782
C     12.349602    -9.971602    19.415620    -0.102750
C     10.010415   -10.383148    18.110644    -0.157696
C     11.478848    -8.971260    19.092117    -0.153276
C     -2.998725    29.198664     1.306620    -0.155336
C     -1.388161    27.830482     2.357180    -0.149338
C    -10.422671    10.942605    24.774243     0.628173
C     -9.032820    11.409060    24.478430    -0.030584
C     -2.175653    28.113796     1.239178     0.026627
C      0.218002    15.168077    21.365406     0.624095
C     -1.481494    28.618738     3.464764     0.087474
C     -2.079188    27.296257    -0.006306     0.615758
C     -3.038783    29.956847     2.461907     0.081204
C     -1.135361    14.763670    21.815294    -0.031942
C     -6.459950    12.284514    23.909011     0.199982
C     -1.340622    14.058850    22.946729    -0.086772
C     -3.661894    13.943300    22.582104     0.191087
C     -8.819273    12.533016    23.736294    -0.095961
C     -2.238248    15.049679    21.027648    -0.098273
C     -2.578481    13.656817    23.352478    -0.159457
C     -3.498492    14.658726    21.463553    -0.163763
C     -7.921655    10.682707    24.912417    -0.102715
C     -7.529927    12.984119    23.536161    -0.157655
C     -6.688270    11.206619    24.651970    -0.153315
C      6.143944    -1.008458    12.401103    -0.155358
C      4.317144     0.053923    11.350543    -0.149248
C      2.598729     1.734928    16.348928     0.628153
C      2.575233     3.200783    16.644740    -0.030588
C      4.846766    -0.594074    12.468545     0.026556
C      3.035741    13.175605    19.757764     0.624088
C      5.091416     0.228656    10.242959     0.087431
C      4.043843    -0.775612    13.714029     0.615777
C      6.872103    -0.793521    11.245816     0.081276
C      3.105572    11.764830    19.307877    -0.031961
C      2.543014     5.918337    17.214159     0.200006
C      2.509464    11.336349    18.176441    -0.086770
C      3.174277     9.109321    18.541067     0.191062
C      3.563738     3.776779    17.386876    -0.095938
C      3.742859    10.820367    20.095523    -0.098283
C      2.543033    10.035265    17.770693    -0.159479
C      3.794335     9.501872    19.659617    -0.163727
C      1.520029     4.006278    16.210754    -0.102735
C      3.559268     5.142758    17.587009    -0.157680
C      1.602859     5.343766    16.471201    -0.153308
C     -2.639229    -1.469311    19.306506    -0.155372
C     -3.388896    -0.709892    17.201548    -0.149313
C      0.472620    -3.906267    14.827919     0.628223
C      0.030965    -5.043217    13.962413    -0.030619
C     -2.347119    -1.173019    18.008111     0.026628
C     20.101602    17.948977     8.579390     0.623946
C     -4.633692    -0.551921    17.732859     0.087464
C     -0.976971    -1.392561    17.457334     0.615731
C     -3.926556    -1.288865    19.776955     0.081266
C     20.376046    19.116317     9.450927    -0.031935
C     -0.774447    -7.168489    12.367108     0.199997
C     19.852924    20.336196     9.211590    -0.086787
C    -12.597822    21.296987    11.040201     0.191003
C      0.035887    -6.321659    14.436974    -0.095972
C    -12.324744    18.990809    10.516565    -0.098267
C    -13.452915    21.422020     9.990189    -0.159407
C    -12.076266    20.097210    11.319838    -0.163724
C     -0.351370    -4.832239    12.635780    -0.102775
C     -0.443149    -7.345753    13.644668    -0.157633
C     -0.796830    -5.913314    11.931203    -0.153289
C    -11.697733     4.936081    21.816664    -0.155372
C    -10.731831     4.482464    23.921622    -0.149332
C    -15.032533     7.057739    26.295252     0.628161
C    -15.957233     6.262379    27.160757    -0.030616
C    -11.515737     5.310272    23.115060     0.026613
C     21.414200    17.020777     5.128334     0.624078
C    -10.167974     3.361503    23.390311     0.087437
C    -12.179429     6.528893    23.665836     0.615774
C    -11.098509     3.782515    21.346215     0.081239
C     22.423289    17.668618     4.256796    -0.031947
C     -6.500360    20.622613     1.340615     0.199990
C     23.747779    17.582040     4.496133    -0.086821
C     24.278284    18.963827     2.667523     0.191143
C    -17.164208     5.840868    26.686196    -0.095921
C     22.012977    18.452580     3.191158    -0.098241
C     24.681208    18.199333     3.717535    -0.159446
C     22.973268    19.055628     2.387885    -0.163782
C     -4.438748    21.800231     1.071944    -0.102750
C     -6.777935    20.875852     0.063056    -0.157696
C     -5.309502    21.019906     1.776521    -0.153276
C    -14.190854    15.925805    24.633602    -0.155358
C    -12.580304    15.700079    22.923426    -0.149248
C      0.769475   -11.097732    24.504749     0.628153
C      2.159331   -11.074776    25.056622    -0.030588
C    -13.367781    16.526636    23.727795     0.026557
C     22.602305     5.569661     2.453134     0.624088
C    -12.673651    14.346766    23.052279     0.087432
C     -2.079188   -13.642445    23.642533     0.615778
C    -14.230927    14.546218    24.712558     0.081277
C     21.248936     5.382249     1.877958    -0.031960
C      4.732208   -11.019367    26.099506     0.200006
C     21.043660     4.754807     0.701835    -0.086769
C     18.722393     5.128354     0.784082     0.191062
C      2.372888   -10.994039    26.401075    -0.095938
C     20.146060     5.921364     2.519480    -0.098283
C     19.805795     4.604433     0.150785    -0.159479
C     18.885810     5.739335     1.962946    -0.163727
C      3.270490   -11.087446    24.210581    -0.102734
C      3.662236   -11.046268    26.891812    -0.157680
C      4.503878   -11.123846    24.794530    -0.153308
C     17.336256     5.593097    20.341439    -0.155336
C     15.509470     5.971722    21.786782    -0.149338
C     13.790988     0.802529    20.743350     0.628173
C     13.767488    -0.186567    21.864916    -0.030584
C     16.039077     5.327502    20.666586     0.026627
C     25.420065     7.958132     1.531427     0.624095
C     16.283757     6.843547    22.491907     0.087474
C     15.236137     4.339655    19.886617     0.615758
C     18.064431     6.486133    21.105234     0.081204
C     25.489902     9.053119     0.534601    -0.031942
C     13.735261    -2.038450    23.933685     0.199982
C     24.893810    10.247203     0.729251    -0.086772
C     14.366506    -4.783045    26.033708     0.191087
C     14.755983    -1.117266    21.992672    -0.095962
C     14.935068    -6.984746    26.738285    -0.098273
C     13.735273    -4.578850    27.220797    -0.159457
C     14.986550    -5.948005    25.814385    -0.163763
C     12.712290    -0.213466    22.779495    -0.102715
C     14.751510    -1.973563    23.075582    -0.157655
C     12.795116    -1.107752    23.807574    -0.153315
C      8.552991    -0.156702    16.489569    -0.155372
C      7.803352     1.286532    18.199744    -0.149332
C     11.664900     4.940305    16.618422     0.628161
C     11.223256     6.258317    16.066549    -0.030616
C      8.845118     0.819591    17.395375     0.026613
C      8.909376    15.252188    11.254589     0.624078
C      6.558549     0.747421    18.070892     0.087437
C     10.215274     1.406345    17.480637     0.615774
C      7.265658    -0.654343    16.410612     0.081239
C      9.183808    13.913758    11.829765    -0.031947
C     10.417865     8.702502    15.023665     0.199990
C      8.660689    13.511099    13.005888    -0.086821
C      9.786620    11.447097    12.923642     0.191143
C     11.228172     6.486547    14.722095    -0.095921
C     10.059705    13.053646    11.188244    -0.098241
C      8.931540    12.293914    13.556939    -0.159446
C     10.308171    11.804804    11.744777    -0.163782
C     10.840939     7.301722    16.912589    -0.102750
C     10.749146     7.684740    14.231359    -0.157696
C     10.395488     8.452429    16.328640    -0.153276
C     -0.505547    -5.533195    20.781731    -0.155371
C      0.460327    -7.129327    19.336389    -0.149313
C     -3.840407   -10.472556    20.379821     0.628223
C     -4.765118   -10.824428    19.258255    -0.030619
C     -0.323569    -6.844725    20.456584     0.026629
C     10.222020    18.704967    12.176297     0.623946
C      1.024190    -6.108730    18.631264     0.087465
C     -0.987267    -7.931009    21.236554     0.615732
C      0.093683    -4.549003    20.017937     0.081265
C     11.231121    19.135821    13.173122    -0.031935
C    -17.692489    20.184320    17.189485     0.199997
C     12.555608    18.971838    12.978473    -0.086787
C     13.086137    19.864570    15.089462     0.191003
C     -5.972087   -10.202696    19.130499    -0.095972
C     10.820823    19.666711    14.384885    -0.098268
C     13.489047    19.337479    13.902373    -0.159407
C     11.781125    20.060842    15.308786    -0.163724
C    -15.630874    19.828196    18.343676    -0.102775
C    -17.970047    21.164096    18.047589    -0.157633
C    -16.501637    19.608174    17.315596    -0.153289
C      8.193405     2.360478     1.475225    -0.155372
C      9.803978     3.954387     2.134841    -0.149332
C     11.961625     0.155644     5.551902     0.628161
C     13.351473    -0.333767     5.295842    -0.030617
C      9.016491     2.844514     2.448474     0.026613
C     11.410162    26.747209     3.596907     0.624078
C      9.710629     4.519443     0.898404     0.087437
C      9.112974     2.174676     3.779219     0.615774
C      8.153331     2.981882     0.240982     0.081240
C     10.056800    27.339028     3.722195    -0.031947
C     15.924337    -1.264630     4.822377     0.199990
C      9.851540    28.671290     3.766882    -0.086821
C      7.530271    28.413293     4.049262     0.191143
C     13.565012    -1.538460     4.693525    -0.095921
C      8.953915    26.513904     3.868320    -0.098241
C      8.613682    29.223697     3.912184    -0.159446
C      7.693673    27.086887     3.988948    -0.163782
C     14.462644     0.405256     5.707896    -0.102750
C     14.854354    -1.937334     4.402921    -0.157696
C     15.696024    -0.082256     5.384394    -0.153276
C     -5.048239    -4.584122    22.088351    -0.155372
C     -6.875043    -6.025128    21.693569    -0.149313
C     -8.593512    -2.536940    17.738617     0.628224
C     -8.617027    -3.013699    16.321238    -0.030619
C     -6.345422    -4.732911    21.695762     0.026629
C     14.227934    26.351211     6.126256     0.623946
C     -6.100766    -7.071686    22.096028     0.087464
C     -7.148351    -3.563526    21.230248     0.615732
C     -4.320074    -5.692094    22.479844     0.081266
C     14.297784    26.666998     7.572969    -0.031935
C     24.927419    -3.879370    13.683050     0.199997
C     13.701689    25.901395     8.509755    -0.086785
C     25.558636    -4.325758    10.256119     0.191003
C     -7.628533    -2.658997    15.451346    -0.095972
C     26.127188    -3.835105     7.997086    -0.098268
C     24.927387    -5.455898     9.839404    -0.159407
C     26.178683    -3.553349     9.356892    -0.163724
C     23.904463    -3.792294    15.840645    -0.102775
C     25.943679    -3.168678    14.168303    -0.157633
C     23.987276    -4.235497    14.552119    -0.153289
C     19.745248     1.626530    19.034819    -0.155358
C     18.995586    -0.576123    19.429601    -0.149248
C    -10.719545    -1.033521    23.384554     0.628153
C    -11.161181    -1.214583    24.801932    -0.030588
C     20.037363     0.353944    19.427408     0.026556
C     -2.282886    14.283782     7.581468     0.624088
C     17.750785    -0.194983    19.027143     0.087431
C    -12.169182    -0.013266    19.892922     0.615777
C     18.457916     1.943724    18.643326     0.081276
C     -2.008461    14.454872     6.134755    -0.031961
C     -0.774447    14.294474     0.024674     0.200006
C     -2.531596    13.637652     5.197969    -0.086770
C     -1.405664    14.740863     3.451605     0.191062
C    -11.156247    -0.164372    25.671825    -0.095938
C     -1.132556    15.440492     5.710638    -0.098283
C     -2.260752    13.769013     3.868320    -0.159478
C     -0.884097    15.582933     4.350831    -0.163727
C    -11.543510    -2.468965    25.282525    -0.102734
C    -11.635267    -0.338470    26.954867    -0.157680
C    -11.988952    -2.538597    26.571051    -0.153308
C     10.686652     0.597631    12.232498    -0.155336
C     11.652546     2.647381    11.572883    -0.149338
C      7.351798     3.415334     8.155821     0.628173
C      6.427102     4.562566     8.411882    -0.030585
C     10.868635     1.534970    11.259250     0.026626
C     -0.970254    11.759204    10.110817     0.624095
C     12.216419     2.747743    12.809319     0.087474
C     10.204926     1.402633     9.928504     0.615758
C     11.285894     0.767005    13.466742     0.081204
C      0.038833    10.680509     9.985528    -0.031942
C      4.691869     6.678014     8.885346     0.199982
C      1.363323    10.931069     9.940841    -0.086772
C      1.893824     8.656550     9.658462     0.191087
C      5.220135     4.362345     9.014199    -0.095961
C     -0.371480     9.365656     9.839404    -0.098273
C      2.296750     9.948135     9.795539    -0.159457
C      0.588809     8.368477     9.718776    -0.163763
C      6.753470     5.856520     7.999827    -0.102715
C      4.414300     5.444999     9.304803    -0.157655
C      5.882720     6.856868     8.323330    -0.153315
N      3.329455    13.856416    23.887353    -0.231443
N      0.559634    -2.304547     4.622244    -0.147934
N    -10.728740    28.456027     3.777849    -0.146786
N      0.761919    15.671851    17.235817    -0.231418
N     -2.359171    23.501841     9.085479    -0.147900
N     -3.171723    23.112474     9.929875    -0.146799
N     23.054548    14.972477     8.426138    -0.231405
N     -6.518228     6.518211    15.495211    -0.147928
N     -6.753257     7.648351    15.933858    -0.146797
N     17.623623    18.812692     5.281586    -0.231433
N     -2.873979     3.941471    25.627960    -0.147871
N     -1.730135     4.096583    25.189313    -0.146805
N     14.521613    29.587109     3.471892    -0.231405
N    -10.632482   -10.672720    27.100169    -0.147928
N      0.463383     4.871937     0.882777    -0.146797
N     11.954100    22.919009     5.225384    -0.231433
N      8.832974    11.945589     2.519480    -0.147871
N      8.020420    12.871539     2.434492    -0.146805
N      0.670096    15.639337    10.235831    -0.231443
N     15.866182    -5.667957    14.023001    -0.147934
N     15.631136    -5.853158    12.824946    -0.146786
N     -4.760853    10.995951     8.482339    -0.231417
N     19.510393     4.395605    11.188244    -0.147900
N     20.654238     3.938170    11.273232    -0.146799
N     25.713724     4.041422     0.056202    -0.231418
N     11.752050    12.977783    23.108480    -0.147900
N     11.655799    14.156983    22.754821    -0.146798
N     23.146278     8.894087     4.954245    -0.231442
N    -13.551404    12.037518    15.810488    -0.147934
N     19.212733    11.500933    15.051080    -0.146785
N     11.862324    16.873133     8.753478    -0.231433
N      4.674043    -0.849737    25.312682    -0.147871
N      4.439007    -1.794675    26.072090    -0.146805
N      6.431441    17.676304    13.651522    -0.231405
N      8.318156    -8.336559    18.014690    -0.147928
N      9.462006    -8.034236    18.368349    -0.146797
N      8.925374    -1.972006     3.528094    -0.231419
N     -5.036300    13.523854    22.793203    -0.147900
N     -5.132551    12.627984    23.637598    -0.146799
N      6.357928    -0.156445    10.179630    -0.231443
N      3.236946     7.673698    18.329968    -0.147934
N      2.424383     7.284316    17.485572    -0.146786
N     -4.926026    -0.855653    18.989309    -0.231434
N    -12.114307    22.346407    11.920236    -0.147870
N    -12.349343    23.476538    11.481589    -0.146805
N    -10.356909     2.984621    22.133861    -0.231406
N     25.106506    19.769475     1.787487    -0.147928
N     -7.326344    19.924596     2.226134    -0.146797
N    -13.458895    13.759073    23.943555    -0.231444
N     17.347984     5.155257     0.315278    -0.147934
N      6.059610   -10.956050    26.532670    -0.146785
N    -16.026431     7.090939    22.190063    -0.231418
N     14.429179    -3.882430    24.895967    -0.147900
N     13.616627    -2.956478    24.980955    -0.146799
N      6.266198    -0.188827    17.179616    -0.231406
N     10.270122    10.160267    13.392446    -0.147928
N     10.035093     9.975088    14.590501    -0.146797
N      0.835273    -4.832180    18.933108    -0.231434
N     13.914371    20.223882    16.227203    -0.147870
N     15.058215    19.766445    16.142215    -0.146805
N     -2.266737   -11.786550    27.359245    -0.231406
N      6.155868    28.805835     4.306967    -0.147928
N     17.251733    -1.671417     4.660626    -0.146797
N     -4.834250    -6.933977    22.461202    -0.231434
N     25.621324    -3.790752    11.604959    -0.147871
N     24.808770    -4.327321    12.364367    -0.146805
N     17.458446     1.044997    18.661969    -0.231443
N     -0.922168    14.978273     2.102765    -0.147934
N     -1.157214    14.033321     1.343357    -0.146786
N     12.027497     1.848076    13.763925    -0.231418
N      2.722043     7.491590     9.400757    -0.147900
N      3.865888     7.793906     9.047098    -0.146799
O      4.055393    10.333559    27.355133    -0.582007
O     16.634247    27.543838     2.988558    -0.583471
O     14.255662    27.854845     1.037401    -0.573242
O      5.927007    -0.145235     7.182299    -0.578968
O     17.415452    25.663752     2.049305    -0.591327
O      6.756783    -0.874935     5.231964    -0.594508
O     -2.801489    15.181934    13.768037    -0.582020
O     -1.960518    16.950077    10.719166    -0.583469
O     -0.874419    14.811227    12.670323    -0.573249
O      9.079622    -2.374489     6.525425    -0.578965
O     -3.993469    17.059934    11.658419    -0.591351
O      8.115090    -1.835362     8.475760    -0.594510
O     -6.271996    14.976775    11.052812    -0.581995
O     -4.896481    11.641295    11.387006    -0.583474
O     -5.843350    13.681692     9.265324    -0.573250
O     -7.234978     1.070481    18.630989    -0.578947
O     -5.037486    13.068701    13.110341    -0.591311
O     -8.760020     2.291797    19.729801    -0.594512
O     16.210937    22.821166     2.654912    -0.581976
O     12.607708    23.006195     2.320718    -0.583504
O     14.847063    22.793642     4.442399    -0.573220
O     -7.771283     1.449761    22.492181    -0.578917
O     14.000459    23.349018     0.597383    -0.591374
O     -6.111486     0.419017    21.393370    -0.594421
O     26.439679     2.695276     4.788930    -0.581996
O     27.826386     4.644497     2.067399    -0.583473
O     25.447810     2.799249     2.773621    -0.573250
O     -5.265151    -9.535333    23.950134    -0.578947
O     28.607619     4.771142     4.165229    -0.591311
O     -4.435353   -10.859507    25.557228    -0.594512
O      8.390721    20.160802     7.383528    -0.581976
O      9.231692    16.636330     7.376674    -0.583504
O     10.317802    19.395515     8.253420    -0.573221
O     -2.112505    -8.989554    26.209167    -0.578917
O      7.198733    17.394814     6.811916    -0.591374
O     -3.077056    -7.570092    24.767115    -0.594421
O      4.920235    17.911942     8.918793    -0.582007
O      6.295786    19.869128    11.640325    -0.583471
O      5.348907    17.011493    10.934103    -0.573242
O     15.149473    -0.228398    17.173036    -0.578969
O      6.154753    20.647857     9.542495    -0.591327
O     13.624410     0.112527    15.565942    -0.594508
O     -6.173568     6.716927     6.324195    -0.582020
O     23.799903     6.334992     6.331049    -0.583469
O     26.039247     8.278690     5.454303    -0.573249
O     14.613139     2.925831    14.914003    -0.578966
O     25.192662     4.671134     6.895807    -0.591351
O     16.272955     2.489618    16.356056    -0.594510
O     15.247505   -13.028318    22.686831    -0.582020
O      5.442096    15.296612    22.359490    -0.583469
O      3.063537    16.830854    23.604426    -0.573249
O    -16.457312     9.681085    23.698461    -0.578966
O      6.223313    17.050052    21.200913    -0.591351
O    -15.627509    11.734959    24.041702    -0.594510
O     19.582916    12.142210     6.263881    -0.582007
O     20.423927    13.898540     9.319607    -0.583471
O     21.510000    13.278205     6.491704    -0.573242
O    -13.304687    11.364561    22.096302    -0.578969
O     18.390964    13.030199     8.945112    -0.591327
O    -14.269245     9.405971    21.588020    -0.594508
O     16.112445    14.596230     7.443842    -0.581976
O     17.487956    15.974524     4.388116    -0.583504
O     16.541115    16.791762     7.216020    -0.573221
O      3.957250    -0.841566    19.026869    -0.578917
O     17.346928    13.768389     4.762611    -0.591374
O      2.432194    -2.403807    19.535151    -0.594421
O      5.018790    17.946854    18.436340    -0.581996
O      1.415566    18.143760    18.763680    -0.583473
O      3.654893    16.412615    17.518745    -0.573250
O      3.420894    -4.375075    17.424710    -0.578947
O      2.808340    19.464795    19.922257    -0.591311
O      5.080705    -2.908118    17.081468    -0.594512
O     -1.540845    26.161531     0.060314    -0.582020
O    -11.346254    11.715811    24.426889    -0.583469
O    -13.724813    12.026854    26.378046    -0.573249
O      0.331038    15.683117    20.233148    -0.578966
O    -10.565037     9.835743    25.366142    -0.591351
O      1.160841    14.953454    22.183483    -0.594510
O      2.794566    -0.646296    13.647410    -0.582007
O      3.635577     1.121904    16.696281    -0.583471
O      4.721650    -1.016983    14.745124    -0.573243
O      3.483663    13.453875    20.890022    -0.578969
O      1.602614     1.231743    15.757028    -0.591327
O      2.519105    13.992967    18.939687    -0.594508
O     -0.675905    -0.851404    16.362635    -0.581976
O      0.699606    -4.186890    16.028441    -0.583505
O     -0.247235    -2.146453    18.150123    -0.573221
O     20.745600    16.898617     8.784458    -0.578917
O      0.558578    -2.759517    14.305106    -0.591373
O     19.220544    18.119913     7.685646    -0.594421
O    -11.769560     6.993145    24.760535    -0.581995
O    -15.372784     7.178180    25.094729    -0.583474
O    -13.133457     6.965587    22.973048    -0.573250
O     20.209244    17.277825     4.923266    -0.578947
O    -13.980010     7.521036    26.818064    -0.591311
O     21.869055    16.247101     6.022077    -0.594512
O    -12.732957    18.523674    22.626517    -0.582007
O     -0.154103   -11.183513    25.348048    -0.583471
O     -2.532688   -13.028775    24.641826    -0.573243
O     22.715357     6.292704     3.465313    -0.578969
O      0.627102   -11.056907    23.250218    -0.591327
O     23.545133     4.968499     1.858219    -0.594508
O     13.986861     4.332692    20.031919    -0.582020
O     14.827832     0.808220    20.038773    -0.583469
O     15.913931     3.567389    19.162027    -0.573249
O     25.867972     6.838440     1.206280    -0.578966
O     12.794881     1.566714    20.603531    -0.591351
O     24.903440     8.257929     2.648332    -0.594511
O     10.516354     2.083803    18.496654    -0.581995
O     11.891869     4.040937    15.775122    -0.583474
O     10.945000     1.183316    16.481344    -0.573250
O      9.553372    15.599766    10.242411    -0.578947
O     11.750864     4.819706    17.872952    -0.591311
O      8.028330    15.940722    11.849505    -0.594512
O     -0.577413    -9.111163    21.091252    -0.581977
O     -4.180642    -9.493098    21.084398    -0.583505
O     -1.941287    -7.549384    21.961144    -0.573222
O      9.017067    18.754037    12.501444    -0.578917
O     -2.787891   -11.156967    20.519640    -0.591373
O     10.676864    18.317798    11.059391    -0.594421
O      9.651329     2.799742     4.728616    -0.581996
O     11.038036    -0.531781     5.055957    -0.583474
O      8.659460     1.002438     3.811021    -0.573250
O     11.523199    25.509126     3.716986    -0.578947
O     11.819269     1.221681     6.214534    -0.591311
O     12.352997    27.562994     3.373745    -0.594512
O     -8.397629    -3.685879    21.151566    -0.581977
O     -7.556658    -1.929607    18.095840    -0.583504
O     -6.470548    -2.549889    20.923743    -0.573221
O     14.675845    27.192632     5.319145    -0.578917
O     -9.589617    -2.797940    18.470335    -0.591374
O     13.711294    25.234052     5.827427    -0.594421
O     21.708585    -1.231881    19.971605    -0.582007
O    -10.492564     0.146470    23.027331    -0.583470
O    -11.439443     0.963655    20.199427    -0.573242
O     -1.638877    14.986563     8.388578    -0.578968
O    -10.633597    -2.059672    22.652836    -0.591327
O     -3.163940    13.424312     7.880296    -0.594508
O     10.614782     2.118535     8.979107    -0.582020
O      7.011553     2.315435     8.651767    -0.583469
O      9.250897     0.584313     9.896702    -0.573249
O     -2.175211    11.453085     9.990737    -0.578966
O      8.404312     3.636448     7.493190    -0.591351
O     -0.515395    12.920048    10.333979    -0.594510
O     14.488687    25.368563     2.816663    -1.032990
O     -3.296209    14.202140    10.891060    -1.033055
O     25.680852     5.583288     4.037199    -1.033051
O      7.896032    18.159186     9.670525    -1.032991
O      3.296538    16.533096    20.561585    -1.033053
O     19.088234    15.123621     6.853862    -1.032993
O    -13.491812     9.540539    24.598784    -1.033056
O      2.299884    -1.626036    16.524387    -1.032995
O     -2.299663   -10.244759    23.378248    -1.032995
O     13.492141     2.331032    17.744922    -1.033057
O      8.892502     0.704737     6.853862    -1.033057
O     -8.892318    -0.704479    20.561585    -1.032989

The following XYZ coordinates are in angstroms. Other properties are in atomic units.
The sperically averaged electron density of each atom fit to a function of the form exp(a - br)
eigen_1, eigen_2 and eigen_3 are the three eigenvalues of traceless quadrupole moment tensor
  atom number  atomic symbol              X              Y              Z     net charge C6 coefficient C8 coefficient C10 coefficient fluctuating dipole atomic polarizability isotropic forcefield polarizability              a              b squared Pearson coefficient          <r^3>          <r^4>         wp_QDO          m_QDO          q_QDO       dipole_x       dipole_y       dipole_z         dipole            Qxy            Qxz            Qyz     Q(x^2-y^2)  Q(3z^2 - R^2)        eigen_1        eigen_2        eigen_3 static polarizability      alpha(xx)      alpha(xy)      alpha(xz)      alpha(yy)      alpha(yz)      alpha(zz) atomic spin moment
            1             In      14.498994      27.373686       3.157711       1.444474     174.934221 0.37101604E+04  0.13533039E+06                                20.596259                           16.125514       0.921836       2.018487                    0.997146      72.848028     190.148730       0.638907       0.262824      -1.315308       0.003888      -0.062356      -0.014113       0.064051      -0.016517       0.060679      -0.010437       0.102631       0.075032      -0.066428      -0.028888       0.095316             27.446298      25.928684       1.925913      -3.992158      30.391620      -3.062700      26.018590           0.000988
            2             In      -1.409198      14.880218      10.550012       1.444516     174.925664 0.37100220E+04  0.13532334E+06                                20.594879                           16.124532       0.921943       2.018528                    0.997147      72.846105     190.138912       0.638971       0.262802      -1.315343      -0.060072      -0.017134       0.014090       0.064037      -0.045096       0.030235      -0.053513      -0.059004       0.075024      -0.066416      -0.028780       0.095196             27.444384      28.681094       2.898832       1.556033      27.634065       4.785144      26.017994           0.000988
            3             In      -3.966413      12.663625       9.741805       1.444504     174.924383 0.37100118E+04  0.13532179E+06                                20.593756                           16.123408       0.922053       2.018558                    0.997148      72.845412     190.131251       0.639063       0.262766      -1.315398       0.016610       0.047903       0.039199       0.064087      -0.041757       0.020718      -0.066936      -0.026434       0.061120      -0.066216      -0.028947       0.095163             27.443185      32.111710       3.817052      -0.373575      24.619015       2.054538      25.598830           0.000989
            4             In      13.261574      24.223876       3.965919       1.444453     174.989209 0.37113536E+04  0.13538925E+06                                20.603911                           16.131082       0.922256       2.018600                    0.997151      72.853268     190.193611       0.638599       0.262921      -1.315143       0.039579       0.031583      -0.039185       0.064027      -0.024149       0.070251       0.003080       0.073019       0.061314      -0.066518      -0.028834       0.095352             27.457193      23.062449       0.613394      -2.062888      33.697144      -0.333264      25.611986           0.000987
            5             In      25.691133       4.876064       2.130180       1.444503     174.924318 0.37100122E+04  0.13532180E+06                                20.593744                           16.123404       0.922058       2.018560                    0.997148      72.845426     190.131246       0.639064       0.262766      -1.315399       0.003888       0.018992       0.061086       0.064088       0.060806      -0.015873      -0.032982       0.026964      -0.151810      -0.066218      -0.028945       0.095164             27.443154      25.926024      -4.418930       0.328966      29.760208       3.424361      26.643230           0.000988
            6             In       9.783037      17.524786       9.253810       1.444453     174.989210 0.37113538E+04  0.13538926E+06                                20.603913                           16.131084       0.922254       2.018600                    0.997151      72.853265     190.193617       0.638599       0.262921      -1.315143      -0.060075       0.020740       0.007760       0.064027       0.048757       0.024135       0.023606      -0.111343      -0.081812      -0.066517      -0.028835       0.095352             27.457196      28.697548      -0.100922      -3.291106      22.286726      -1.694122      31.387313           0.000988
            7             In       7.225853      17.933177      11.577543       1.444474     174.934258 0.37101611E+04  0.13533043E+06                                20.596264                           16.125517       0.921835       2.018487                    0.997146      72.848031     190.148755       0.638907       0.262824      -1.315308       0.016575       0.009985      -0.061058       0.064051       0.038820       0.026000       0.026200      -0.097415      -0.151956      -0.066428      -0.028888       0.095315             27.446306      32.116310      -2.232653      -3.119710      23.576563      -1.451019      26.646045           0.000988
            8             In      24.453744       7.150920       4.453914       1.444516     174.925532 0.37100195E+04  0.13532323E+06                                20.594865                           16.124524       0.921944       2.018529                    0.997147      72.846085     190.138829       0.638971       0.262802      -1.315343       0.039605      -0.049714      -0.007794       0.064038       0.072898      -0.013978      -0.030331       0.025351      -0.082026      -0.066416      -0.028780       0.095196             27.444354      23.053426      -2.091493       0.499946      27.905636       3.664663      31.374001           0.000988
            9             In       3.306840      15.235196      22.127556       1.444516     174.925623 0.37100215E+04  0.13532332E+06                                20.594873                           16.124528       0.921944       2.018529                    0.997147      72.846105     190.138891       0.638971       0.262802      -1.315343       0.003870       0.043376      -0.046951       0.064038      -0.044155      -0.044582       0.043788       0.045218      -0.097067      -0.066417      -0.028779       0.095197             27.444369      25.928363       2.495115       3.663988      24.458352      -0.360646      31.946391           0.000988
           10             In      20.975250      15.079943       7.611625       1.444474     174.934305 0.37101614E+04  0.13533044E+06                                20.596270                           16.125520       0.921833       2.018486                    0.997146      72.848020     190.148742       0.638907       0.262825      -1.315307      -0.060085      -0.003663      -0.021882       0.064051      -0.003489      -0.054090       0.030323      -0.018519       0.196659      -0.066427      -0.028888       0.095315             27.446316      28.685247      -2.798515       1.733498      30.566386      -3.092401      23.087316           0.000989
           11             In      18.418045      16.888145       6.096099       1.444453     174.989279 0.37113547E+04  0.13538931E+06                                20.603920                           16.131087       0.922254       2.018600                    0.997151      72.853270     190.193647       0.638599       0.262921      -1.315143       0.016585      -0.057857       0.021842       0.064028       0.003100      -0.046396       0.041182       0.018733       0.196820      -0.066517      -0.028835       0.095352             27.457210      32.130032      -1.586202       3.494265      27.146920      -0.602648      23.094676           0.000988
           12             In       2.069409      16.110151      18.995615       1.444503     174.924326 0.37100123E+04  0.13532180E+06                                20.593746                           16.123405       0.922056       2.018559                    0.997148      72.845428     190.131264       0.639064       0.262766      -1.315398       0.039626       0.018134       0.046989       0.064087      -0.048549      -0.055939       0.027659       0.020328      -0.097045      -0.066218      -0.028946       0.095164             27.443158      23.052362       1.478335       1.562623      27.330567      -3.332157      31.946545           0.000988
           13             In     -13.481510      11.545656      24.257736       1.444516     174.925631 0.37100212E+04  0.13532331E+06                                20.594876                           16.124529       0.921942       2.018528                    0.997147      72.846103     190.138902       0.638971       0.262802      -1.315343       0.003870      -0.062349       0.014089       0.064038      -0.016531      -0.060531       0.010670       0.102581       0.075024      -0.066416      -0.028780       0.095196             27.444375      25.928387       1.925610       3.992804      30.386735       3.062084      26.018003           0.000988
           14             In       4.186900      -0.947952      16.865435       1.444474     174.934353 0.37101623E+04  0.13533048E+06                                20.596274                           16.125522       0.921832       2.018486                    0.997146      72.848031     190.148774       0.638907       0.262825      -1.315308      -0.060086      -0.017119      -0.014113       0.064051      -0.045099      -0.030067       0.053730      -0.059063       0.075031      -0.066428      -0.028888       0.095316             27.446320      28.685241       2.900495      -1.556873      27.635107      -4.784752      26.018612           0.000989
           15             In       1.629695      -3.164530      17.673642       1.444453     174.989266 0.37113543E+04  0.13538929E+06                                20.603919                           16.131086       0.922252       2.018600                    0.997151      72.853265     190.193628       0.638599       0.262921      -1.315143       0.016585       0.047843      -0.039184       0.064027      -0.041730      -0.020513       0.067260      -0.026436       0.061314      -0.066517      -0.028835       0.095352             27.457203      32.130039       3.819223       0.373410      24.629592      -2.055966      25.611979           0.000988
           16             In     -14.718941       8.395831      23.449528       1.444504     174.924435 0.37100131E+04  0.13532184E+06                                20.593759                           16.123410       0.922054       2.018558                    0.997148      72.845424     190.131285       0.639063       0.262766      -1.315398       0.039626       0.031627       0.039199       0.064086      -0.024170      -0.070015      -0.002779       0.073049       0.061121      -0.066216      -0.028947       0.095163             27.443185      23.052368       0.614119       2.061547      33.678361       0.332615      25.598826           0.000988
           17             In      -2.289356     -10.951947      25.285267       1.444474     174.934366 0.37101624E+04  0.13533049E+06                                20.596273                           16.125521       0.921832       2.018486                    0.997146      72.848038     190.148787       0.638907       0.262824      -1.315308       0.003889       0.018956      -0.061059       0.064052       0.060808       0.016036       0.033246       0.026968      -0.151961      -0.066429      -0.028888       0.095316             27.446323      25.928736      -4.420285      -0.328122      29.764209      -3.424976      26.646024           0.000988
           18             In      15.379152       1.696641      18.161637       1.444517     174.925730 0.37100228E+04  0.13532338E+06                                20.594888                           16.124535       0.921941       2.018528                    0.997147      72.846106     190.138938       0.638970       0.262802      -1.315343      -0.060073       0.020769      -0.007795       0.064038       0.048732      -0.023936      -0.023289      -0.111355      -0.082026      -0.066416      -0.028780       0.095196             27.444399      28.681108      -0.101815       3.288497      22.278003       1.692874      31.374087           0.000988
           19             In      12.821937       2.104987      15.837904       1.444504     174.924418 0.37100125E+04  0.13532182E+06                                20.593758                           16.123408       0.922053       2.018558                    0.997148      72.845427     190.131295       0.639064       0.262766      -1.315398       0.016610       0.009996       0.061085       0.064088       0.038820      -0.025803      -0.025960      -0.097409      -0.151809      -0.066217      -0.028947       0.095164             27.443188      32.111743      -2.232025       3.118902      23.574630       1.451557      26.643192           0.000988
           20             In      -3.526776      -8.677135      22.961533       1.444453     174.989286 0.37113543E+04  0.13538929E+06                                20.603920                           16.131085       0.922252       2.018600                    0.997151      72.853273     190.193653       0.638599       0.262921      -1.315143       0.039578      -0.049726       0.007760       0.064026       0.072913       0.014211       0.030623       0.025309      -0.081812      -0.066517      -0.028835       0.095352             27.457210      23.062460      -2.093194      -0.500191      27.921831      -3.667595      31.387340           0.000988
           21             In       8.902783      -0.593192       5.287891       1.444504     174.924461 0.37100131E+04  0.13532184E+06                                20.593759                           16.123408       0.922054       2.018558                    0.997148      72.845433     190.131299       0.639064       0.262766      -1.315398       0.003888       0.043405       0.046990       0.064088      -0.044150       0.044723      -0.043521       0.045220      -0.097043      -0.066218      -0.028946       0.095164             27.443189      25.926085       2.494301      -3.662480      24.456876       0.362524      31.946606           0.000988
           22             In      -7.005313      -0.748172      19.803822       1.444453     174.989098 0.37113526E+04  0.13538920E+06                                20.603900                           16.131079       0.922256       2.018601                    0.997151      72.853260     190.193573       0.638599       0.262921      -1.315143      -0.060075      -0.003649       0.021841       0.064026      -0.003476       0.054292      -0.030015      -0.018466       0.196818      -0.066518      -0.028834       0.095352             27.457167      28.697540      -2.799703      -1.732925      30.579331       3.093530      23.094630           0.000988
           23             In      -9.562497       1.060059      21.319348       1.444474     174.934193 0.37101607E+04  0.13533041E+06                                20.596256                           16.125515       0.921836       2.018487                    0.997146      72.848026     190.148725       0.638907       0.262824      -1.315308       0.016575      -0.057871      -0.021882       0.064051       0.003108       0.046619      -0.040890       0.018790       0.196660      -0.066429      -0.028887       0.095316             27.446287      32.116269      -1.585436      -3.493367      27.135306       0.603571      23.087287           0.000988
           24             In       7.665394       0.281822       8.419832       1.444516     174.925685 0.37100217E+04  0.13532333E+06                                20.594881                           16.124531       0.921942       2.018528                    0.997147      72.846107     190.138922       0.638971       0.262802      -1.315343       0.039605       0.018107      -0.046951       0.064038      -0.048554       0.056144      -0.027436       0.020336      -0.097065      -0.066416      -0.028780       0.095196             27.444388      23.053434       1.478660      -1.561309      27.333303       3.334265      31.946426           0.000988
           25             In      15.668783      24.534085       1.371321       1.333764     156.451947 0.33315807E+04  0.12153987E+06                                20.833832                           16.460568       0.389339       1.822957                    0.998817      81.134768     231.366761       0.550512       0.304979      -1.233459      -0.107309       0.075860       0.131373       0.185819       0.048694       0.210500      -0.115565       0.022213      -0.083093      -0.266622       0.047173       0.219449             27.392660      24.539579       6.096862       3.187037      35.269457      -5.959415      22.368942           0.285004
           26             In      -4.476305      15.036618      12.336403       1.333778     156.456808 0.33316531E+04  0.12154349E+06                                20.834526                           16.460908       0.389263       1.822939                    0.998816      81.134873     231.369993       0.550497       0.304985      -1.233450       0.107317      -0.075846      -0.131393       0.185832       0.030807       0.179642      -0.159193      -0.078761      -0.083303      -0.266615       0.047407       0.219208             27.393969      30.246315       8.114969       6.681945      29.565396      -1.018011      22.370194           0.285005
           27             In      26.860967       4.748837       5.482541       1.333771     156.463081 0.33318053E+04  0.12155054E+06                                20.835116                           16.461317       0.389250       1.822929                    0.998816      81.136232     231.375948       0.550488       0.304987      -1.233448      -0.107325       0.075908      -0.131409       0.185874       0.158025      -0.146998       0.071634      -0.055005      -0.314620      -0.266677       0.047437       0.219241             27.394822      24.541617      -0.287821      -6.873775      30.756974       8.567903      26.885874           0.285022
           28             In       6.715916      18.993636       8.225182       1.333767     156.450118 0.33315350E+04  0.12153774E+06                                20.833651                           16.460437       0.389344       1.822961                    0.998817      81.134404     231.365033       0.550516       0.304979      -1.233460       0.107269      -0.075887       0.131375       0.185809       0.140144      -0.116036       0.115326      -0.155746      -0.314832      -0.266606       0.047165       0.219441             27.392402      30.245255       1.729019     -10.366993      25.048716       3.625181      26.883234           0.284998
           29             In       4.476654      18.202025      20.561585       1.333776     156.460657 0.33317461E+04  0.12154780E+06                                20.834889                           16.461158       0.389253       1.822933                    0.998816      81.135695     231.373607       0.550492       0.304986      -1.233448      -0.107295      -0.151760       0.000035       0.185859      -0.206223      -0.062796       0.044997       0.146063       0.287288      -0.266655       0.047427       0.219228             27.394492      24.540961      -5.809036       3.687357      20.433823      -2.605962      37.208693           0.285006
           30             In      17.908119      13.454693       6.853862       1.333767     156.448052 0.33314864E+04  0.12153550E+06                                20.833463                           16.460312       0.389350       1.822965                    0.998817      81.133947     231.363117       0.550518       0.304979      -1.233461       0.107276       0.151692      -0.000034       0.185792      -0.170543      -0.062806       0.044990       0.120597       0.514161      -0.266583       0.047153       0.219430             27.392124      30.244574      -9.842615       3.686525      23.285293      -2.606209      28.646506           0.284998
           31             In     -12.311696       8.706088      26.044126       1.333781     156.454582 0.33315994E+04  0.12154099E+06                                20.834304                           16.460753       0.389266       1.822942                    0.998816      81.134459     231.367996       0.550501       0.304985      -1.233451      -0.107275       0.075895      -0.131387       0.185824       0.048706      -0.209957       0.116296       0.022537      -0.083290      -0.266596       0.047398       0.219198             27.393643      24.540247       6.097601      -3.187040      35.270740       5.960378      22.369941           0.284997
           32             In       1.119769      -0.791586      15.079044       1.333771     156.445229 0.33314172E+04  0.12153231E+06                                20.833210                           16.460136       0.389352       1.822969                    0.998817      81.133270     231.360331       0.550521       0.304978      -1.233461       0.107264      -0.075866       0.131338       0.185771       0.030868      -0.179079       0.159910      -0.078470      -0.083042      -0.266553       0.047139       0.219414             27.391754      30.244154       8.113729      -6.680651      29.562861       1.018300      22.368248           0.284990
           33             In      -1.119567     -11.079237      21.932906       1.333772     156.444393 0.33313981E+04  0.12153143E+06                                20.833132                           16.460085       0.389355       1.822971                    0.998817      81.133101     231.359593       0.550523       0.304978      -1.233462      -0.107280       0.075822       0.131348       0.185769       0.157925       0.147372      -0.070934      -0.055020      -0.314785      -0.266547       0.047138       0.219409             27.391634      24.538722      -0.288292       6.873251      30.753705      -8.565400      26.882475           0.284991
           34             In      12.312045       3.165510      19.190265       1.333782     156.452906 0.33315593E+04  0.12153914E+06                                20.834155                           16.460652       0.389271       1.822946                    0.998816      81.134060     231.366363       0.550503       0.304984      -1.233452       0.107304      -0.075858      -0.131364       0.185809       0.140158       0.116475      -0.114670      -0.155839      -0.314543      -0.266577       0.047388       0.219189             27.393425      30.245693       1.729299      10.368459      25.050074      -3.624520      26.884507           0.284998
           35             In      10.072617       2.373666       6.853862       1.333782     156.453830 0.33315816E+04  0.12154018E+06                                20.834242                           16.460711       0.389268       1.822944                    0.998816      81.134260     231.367238       0.550502       0.304985      -1.233451      -0.107291      -0.151710       0.000035       0.185816      -0.206252       0.063354      -0.044206       0.145597       0.287187      -0.266587       0.047394       0.219193             27.393551      24.540542      -5.808670      -3.685872      20.432826       2.607715      37.207285           0.284996
           36             In     -10.072434      -2.373407      20.561585       1.333762     156.453530 0.33316185E+04  0.12154162E+06                                20.833983                           16.460672       0.389336       1.822955                    0.998817      81.135092     231.368213       0.550510       0.304980      -1.233459       0.107280       0.151734      -0.000034       0.185829      -0.170583       0.063353      -0.044218       0.120611       0.514244      -0.266637       0.047180       0.219457             27.392878      30.245796      -9.842829      -3.686117      23.285541       2.607061      28.647296           0.285010
           37              H       2.064080      13.598285      26.836981       0.131128       1.060093 0.74724979E+01  0.70984226E+02                                 1.618346                            1.523286      -0.933655       2.444923                    0.998855       3.167163       8.281592       0.553709       1.164470      -0.737457      -0.022232       0.007851       0.029189       0.037522      -0.011535      -0.012469       0.001385       0.000907      -0.001954      -0.016116      -0.001749       0.017865              1.672132       1.510414      -0.117255      -0.336501       1.406467       0.063973       2.099517           0.000163
           38              H       4.792726      11.279433      25.068685       0.134042       1.213001 0.89830460E+01  0.89554689E+02                                 1.809487                            1.705086      -0.942356       2.444728                    0.998811       3.214573       8.674602       0.506222       1.213669      -0.728223       0.024916      -0.029585      -0.000102       0.038679      -0.012227      -0.007315       0.003104       0.003822       0.006385      -0.013859      -0.001767       0.015627              1.841214       1.786039      -0.442222      -0.003857       2.053778      -0.153089       1.683826           0.000547
           39              H       4.624835      12.570999      23.204434       0.098449       1.212797 0.83804782E+01  0.82290415E+02                                 1.802015                            1.632579      -0.996717       2.404866                    0.997780       3.407315       9.191028       0.523016       1.192644      -0.729806       0.027383      -0.015815      -0.036004       0.047919      -0.016491      -0.012704       0.000885      -0.002319       0.002415      -0.020845      -0.000069       0.020914              1.932924       1.762125      -0.072042      -0.493367       1.503463       0.122779       2.533183           0.000176
           40              H       1.976773      14.851863      24.912417       0.097559       1.248043 0.88787514E+01  0.88510512E+02                                 1.839391                            1.683950      -1.062317       2.371883                    0.997185       3.476386       9.469215       0.513009       1.197672      -0.728549      -0.034311       0.035303       0.001423       0.049251      -0.019191      -0.011228      -0.000251       0.004041       0.003693      -0.022583       0.000468       0.022115              1.931797       1.844848      -0.495852       0.118229       2.299835      -0.168433       1.650708           0.000281
           41              H       4.989516      -1.989571       3.939600       0.107703       1.116778 0.78992473E+01  0.76216096E+02                                 1.680946                            1.567536      -0.964843       2.414386                    0.998433       3.338139       8.845676       0.544208       1.166488      -0.735891       0.027244      -0.012066      -0.021444       0.036711      -0.002437      -0.004542       0.011469       0.007222       0.018996      -0.013435      -0.001397       0.014832              1.749607       2.236200      -0.071017      -0.391068       1.347859       0.141352       1.664762           0.000043
           42              H      18.438224      28.820078       4.046520       0.111841       1.089304 0.76339047E+01  0.73219950E+02                                 1.669109                            1.552945      -0.967610       2.414447                    0.998503       3.338444       8.895644       0.539047       1.184668      -0.731144      -0.026766       0.017980       0.019445       0.037653      -0.001558      -0.007451       0.013792      -0.003202      -0.012617      -0.016207      -0.000082       0.016289              1.742970       2.290577      -0.308198      -0.230784       1.537596       0.154300       1.400737           0.000104
           43              H       3.460685      -0.329159       7.199296       0.110871       1.119491 0.78053274E+01  0.75068849E+02                                 1.683495                            1.557825      -0.968064       2.414686                    0.998518       3.312793       8.758276       0.546211       1.165943      -0.736136       0.001124       0.017471       0.034234       0.038451      -0.001142      -0.006678       0.013503       0.009468       0.022529      -0.016514      -0.001145       0.017659              1.770039       1.576963       0.146738       0.256874       1.543905       0.453773       2.189248           0.000019
           44              H      -8.277642      29.016341       3.267921       0.116832       1.459449 0.11127312E+02  0.11711914E+03                                 2.035063                            1.885282      -1.296175       2.260733                    0.995610       3.592962       9.987280       0.485820       1.197825      -0.730062       0.004552      -0.014027      -0.032352       0.035555      -0.014206      -0.010183       0.009226       0.013453       0.047349      -0.023773      -0.002214       0.025987              2.093051       1.985619       0.218046       0.209110       1.835719       0.525520       2.457813           0.000081
           45              H       1.349823      -0.930639       6.453596       0.117555       1.442732 0.10939847E+02  0.11450119E+03                                 2.020607                            1.872072      -1.108449       2.353746                    0.996859       3.488773       9.627361       0.487127       1.201337      -0.730527      -0.024905       0.014050       0.022169       0.036181      -0.007463      -0.008794       0.012891       0.001438       0.024589      -0.013304      -0.008091       0.021396              2.060900       2.519151      -0.138385      -0.361678       1.669693       0.235987       1.993856           0.000025
           46              H      19.960342      25.701898       2.056159       0.122003       1.274191 0.93558055E+01  0.94282043E+02                                 1.874759                            1.742151      -0.918848       2.448452                    0.998845       3.293145       8.952748       0.499616       1.216527      -0.727345      -0.000917      -0.037129      -0.015546       0.040263      -0.005238      -0.005336       0.010919      -0.007635      -0.036194      -0.017060      -0.000447       0.017507              1.927563       1.777811       0.212259       0.099615       2.322664       0.449154       1.682212           0.000337
           47              H      -1.808644      -2.021224       4.290517       0.107068       1.470655 0.11380821E+02  0.12034737E+03                                 2.030617                            1.893209      -1.305714       2.243351                    0.995971       3.674762      10.206183       0.490443       1.181013      -0.733356      -0.004255       0.033260       0.007676       0.034398      -0.011284      -0.017479       0.005557      -0.020412      -0.037380      -0.026380       0.000447       0.025933              2.078243       2.086679       0.264304       0.182142       2.422023       0.416394       1.726028           0.000157
           48              H      22.028672      26.604111       2.396110       0.110484       1.444566 0.10890662E+02  0.11391488E+03                                 2.025419                            1.869040      -1.067252       2.369709                    0.997087       3.510615       9.700393       0.486817       1.202857      -0.729932       0.022619      -0.016989      -0.019940       0.034610      -0.005744      -0.009344       0.014289      -0.010413      -0.003463      -0.014574      -0.006615       0.021190              2.083462       2.566480      -0.343020      -0.337884       1.906056       0.295080       1.777849           0.000001
           49              H       0.940299      14.392744      14.286189       0.131132       1.060036 0.74719846E+01  0.70978632E+02                                 1.618317                            1.523250      -0.933837       2.444834                    0.998853       3.167298       8.282094       0.553703       1.164496      -0.737448       0.014807      -0.018348      -0.029185       0.037519      -0.009259      -0.005451       0.011309       0.013797      -0.001946      -0.016133      -0.001733       0.017866              1.672107       1.491691      -0.123879      -0.172495       1.425156       0.295937       2.099473           0.000162
           50              H      -2.155454      16.192430      16.054486       0.134037       1.216930 0.90201306E+01  0.90032113E+02                                 1.815232                            1.710118      -0.942448       2.444693                    0.998808       3.216552       8.689884       0.504721       1.215823      -0.727779      -0.036187       0.013622       0.000097       0.038666      -0.010665      -0.005337       0.005886       0.012291       0.006566      -0.013832      -0.001730       0.015562              1.847192       2.310297      -0.261127       0.143840       1.542213       0.054981       1.689066           0.000551
           51              H      -0.881764      16.464693      17.918736       0.098435       1.212874 0.83813319E+01  0.82300437E+02                                 1.802016                            1.632614      -0.996861       2.404779                    0.997778       3.407521       9.191509       0.523036       1.192574      -0.729821      -0.024042       0.020563       0.035998       0.047923      -0.012097      -0.005062       0.011708       0.022548       0.002432      -0.020871      -0.000050       0.020921              1.932902       1.577435      -0.137282      -0.280110       1.688101       0.424235       2.533169           0.000176
           52              H       2.151313      14.728320      16.210754       0.097572       1.247959 0.88781324E+01  0.88503778E+02                                 1.839407                            1.683970      -1.062178       2.371959                    0.997187       3.476286       9.469255       0.512965       1.197783      -0.728524       0.044719      -0.020580      -0.001419       0.049248      -0.016193      -0.003497       0.010685       0.020981       0.003683      -0.022591       0.000477       0.022114              1.931816       2.560926      -0.242690       0.198202       1.583782      -0.055330       1.650741           0.000281
           53              H       7.653300      -3.873076       9.768124       0.107703       1.115068 0.78845843E+01  0.76040398E+02                                 1.679149                            1.565984      -0.964686       2.414438                    0.998434       3.337895       8.843460       0.544520       1.166345      -0.735903      -0.020457       0.021672       0.021447       0.036717      -0.004157      -0.012309       0.000482      -0.002512       0.018973      -0.013396      -0.001426       0.014822              1.747665       1.489722      -0.333808      -0.263171       2.090253       0.321043       1.663020           0.000043
           54              H      -1.358599      19.076273       9.661204       0.111859       1.090757 0.76460225E+01  0.73364926E+02                                 1.670724                            1.554296      -0.967695       2.414411                    0.998502       3.338685       8.897896       0.538753       1.184849      -0.731120       0.025873      -0.019239      -0.019442       0.037650      -0.000211      -0.015483       0.002443       0.004455      -0.012631      -0.016207      -0.000083       0.016289              1.744753       1.816892      -0.477163      -0.222779       2.015425       0.166431       1.401941           0.000103
           55              H      -1.463797      26.895389       6.508427       0.110870       1.118824 0.77995106E+01  0.74994942E+02                                 1.682378                            1.556890      -0.968006       2.414713                    0.998519       3.312146       8.753998       0.546590       1.165413      -0.736259       0.016095       0.006888      -0.034237       0.038454      -0.003870      -0.014940       0.001821      -0.005892       0.022496      -0.016484      -0.001169       0.017653              1.768793       1.454443       0.103632      -0.341808       1.664379      -0.393007       2.187558           0.000018
           56              H       7.731641      -6.046285      10.439802       0.116816       1.454697 0.11083147E+02  0.11653332E+03                                 2.029662                            1.880688      -1.295963       2.260806                    0.995611       3.591842       9.977581       0.486763       1.196746      -0.730258      -0.014770      -0.000383       0.032355       0.035569      -0.015258      -0.012073       0.006545       0.007473       0.047250      -0.023742      -0.002224       0.025966              2.087317       1.711232       0.121961      -0.423978       2.100132      -0.370675       2.450588           0.000082
           57              H      -1.327255      24.704769       7.254127       0.117568       1.443914 0.10950484E+02  0.11463964E+03                                 2.021836                            1.873102      -1.108321       2.353808                    0.996860       3.488780       9.628321       0.486949       1.201492      -0.730508       0.021549      -0.018795      -0.022158       0.036174      -0.006271      -0.015072       0.003981       0.008303       0.024497      -0.013302      -0.008075       0.021378              2.062177       1.852111      -0.374970      -0.343403       2.339343       0.262627       1.995078           0.000023
           58              H      -4.805792      19.471998      11.651565       0.121981       1.274199 0.93597889E+01  0.94385063E+02                                 1.879339                            1.746054      -0.918678       2.448527                    0.998847       3.296541       8.981381       0.497266       1.221463      -0.726202      -0.034690      -0.013238       0.015512       0.040240      -0.001718      -0.011963       0.001465       0.012478      -0.036477      -0.017065      -0.000391       0.017455              1.932449       2.134344       0.337622      -0.391810       1.976898      -0.244614       1.686104           0.000342
           59              H      -1.302630      21.363450       9.417206       0.107036       1.466993 0.11348199E+02  0.11993581E+03                                 2.028243                            1.891207      -1.305017       2.243653                    0.995977       3.675150      10.209845       0.490345       1.181905      -0.733099       0.032796       0.007085      -0.007677       0.034419      -0.002367      -0.011063       0.014644       0.030044      -0.037424      -0.026398       0.000464       0.025934              2.075742       2.215815       0.310320      -0.331194       2.287192      -0.309922       1.724219           0.000156
           60              H      -4.644617      21.722769      11.311613       0.110495       1.441939 0.10867200E+02  0.11361043E+03                                 2.022826                            1.866897      -1.067107       2.369780                    0.997088       3.509954       9.696669       0.487137       1.202691      -0.729942      -0.023564       0.015675       0.019936       0.034618      -0.001214      -0.016550       0.004081       0.015356      -0.003586      -0.014567      -0.006606       0.021172              2.080694       2.191937      -0.473318      -0.389953       2.274421       0.219722       1.775723           0.000001
           61              H      -7.570322      14.038128       7.541989       0.131128       1.059805 0.74700002E+01  0.70954045E+02                                 1.617961                            1.522958      -0.933713       2.444894                    0.998856       3.167045       8.280707       0.553813       1.164359      -0.737480       0.027540      -0.011603      -0.022690       0.037522      -0.002705      -0.006986       0.009136       0.014797       0.034102      -0.016127      -0.001743       0.017871              1.671720       1.976611      -0.315014      -0.260092       1.452645       0.171765       1.585903           0.000163
           62              H      -8.830539      15.318665      11.108739       0.134070       1.211048 0.89605531E+01  0.89220542E+02                                 1.802474                            1.698940      -0.942182       2.444827                    0.998811       3.210856       8.642162       0.509241       1.207959      -0.729523       0.005569       0.008049       0.037459       0.038716      -0.006650      -0.004977       0.006435       0.008280       0.033915      -0.013958      -0.001811       0.015770              1.833904       1.751443      -0.021634       0.226108       1.468116       0.173116       2.282154           0.000543
           63              H     -10.905583      15.613062      10.225962       0.098458       1.212801 0.83802925E+01  0.82286415E+02                                 1.801863                            1.632423      -0.996812       2.404816                    0.997779       3.407242       9.190082       0.523118       1.192442      -0.729852      -0.031073       0.018416       0.031493       0.047922      -0.005503      -0.005073       0.011678       0.017937       0.044326      -0.020862      -0.000064       0.020926              1.932757       2.369779      -0.415211      -0.443359       1.684719       0.193583       1.743772           0.000176
           64              H      23.873134      14.354685       6.746942       0.097576       1.247850 0.88774001E+01  0.88497076E+02                                 1.839509                            1.684065      -1.062161       2.371967                    0.997187       3.476406       9.470461       0.512861       1.198017      -0.728469      -0.004048      -0.008179      -0.048400       0.049253      -0.007476      -0.004772       0.008887       0.019491       0.054474      -0.022587       0.000466       0.022122              1.931912       1.726128       0.037211       0.377501       1.605487       0.198203       2.464122           0.000282
           65              H      -8.700698       4.614107      18.930366       0.107711       1.115393 0.78873565E+01  0.76072913E+02                                 1.679433                            1.566238      -0.964689       2.414455                    0.998434       3.337760       8.843094       0.544493       1.166313      -0.735917      -0.020904       0.007583       0.029211       0.036711      -0.008356      -0.009914       0.003868      -0.008360       0.001040      -0.013401      -0.001420       0.014821              1.747955       1.737960      -0.004599      -0.554606       1.500933      -0.090946       2.004973           0.000043
           66              H      -5.235610       9.329273      12.123111       0.111844       1.090089 0.76404071E+01  0.73295784E+02                                 1.669777                            1.553512      -0.967782       2.414368                    0.998502       3.338470       8.895685       0.539014       1.184524      -0.731188       0.016326      -0.010592      -0.032235       0.037654       0.000214      -0.010293       0.009775      -0.014895       0.009157      -0.016201      -0.000094       0.016294              1.743707       1.440515       0.048305      -0.372473       1.459276      -0.045720       2.331329           0.000104
           67              H      -6.312299       2.345901      16.723423       0.110862       1.119117 0.78019650E+01  0.75025336E+02                                 1.682800                            1.557237      -0.967885       2.414769                    0.998520       3.312262       8.755041       0.546469       1.165566      -0.736226       0.019344      -0.031947      -0.009163       0.038454      -0.008938      -0.013163       0.004332      -0.008834      -0.003238      -0.016482      -0.001169       0.017651              1.769263       1.534166      -0.406464      -0.079843       2.346569      -0.022473       1.427056           0.000019
           68              H      -8.250772       6.413765      17.611683       0.116820       1.455564 0.11091238E+02  0.11664212E+03                                 2.030872                            1.881719      -1.295915       2.260838                    0.995612       3.591461       9.978220       0.486485       1.197184      -0.730176      -0.021329       0.025901       0.011830       0.035577      -0.019084      -0.012045       0.006570       0.010018       0.023211      -0.023772      -0.002207       0.025979              2.088588       1.813727      -0.354934      -0.190443       2.725272      -0.040249       1.726764           0.000081
           69              H      -5.934003       4.172466      15.347167       0.117570       1.442613 0.10937809E+02  0.11446252E+03                                 2.019592                            1.871201      -1.108345       2.353801                    0.996861       3.487916       9.620973       0.487563       1.200444      -0.730739       0.019776      -0.010421      -0.028447       0.036179      -0.011018      -0.010905       0.009920      -0.003720       0.009607      -0.013293      -0.008096       0.021389              2.059831       1.950920      -0.075388      -0.556515       1.863383      -0.040105       2.365192           0.000025
           70              H      -5.898160      11.839659      15.166225       0.121994       1.280444 0.94136435E+01  0.95037544E+02                                 1.883952                            1.750027      -0.918781       2.448481                    0.998846       3.296221       8.977395       0.497285       1.220009      -0.726624       0.005130       0.034138       0.020680       0.040242       0.004953      -0.005614       0.010501      -0.015725       0.029252      -0.017107      -0.000388       0.017496              1.937306       1.508200       0.170688      -0.038221       2.536050       0.256570       1.767667           0.000341
           71              H      -6.133225       7.637247      13.397929       0.107072       1.474580 0.11417665E+02  0.12083861E+03                                 2.034924                            1.896859      -1.305676       2.243382                    0.995971       3.676274      10.215789       0.489727       1.181746      -0.733218      -0.007993      -0.024587      -0.022667       0.034383       0.007248      -0.006556       0.021001       0.006711       0.040455      -0.026385       0.000461       0.025924              2.082801       1.586955       0.245348      -0.034587       2.708065       0.110474       1.953384           0.000158
           72              H      -6.735338      10.066908      16.334123       0.110479       1.452715 0.10964726E+02  0.11488823E+03                                 2.034312                            1.876527      -1.067392       2.369650                    0.997086       3.512721       9.715759       0.485384       1.204324      -0.729683      -0.015810       0.012172       0.028260       0.034594      -0.002967      -0.009050       0.014764      -0.011118       0.012614      -0.014628      -0.006555       0.021183              2.092905       1.749928      -0.003517      -0.481551       1.845418       0.097404       2.683370           0.000002
           73              H      15.758788      21.284278       6.165734       0.131131       1.060151 0.74729720E+01  0.70989613E+02                                 1.618380                            1.523318      -0.933671       2.444911                    0.998856       3.167175       8.281582       0.553714       1.164445      -0.737463      -0.020116       0.022099       0.022687       0.037519      -0.006754      -0.010936       0.003555      -0.008107       0.034086      -0.016118      -0.001752       0.017870              1.672173       1.709317      -0.409872      -0.248751       1.720884       0.188056       1.586319           0.000162
           74              H      17.386112      20.522907       2.598984       0.134063       1.212130 0.89712471E+01  0.89363981E+02                                 1.804617                            1.700813      -0.942343       2.444744                    0.998811       3.211699       8.649481       0.508516       1.209181      -0.729254       0.005731       0.007927      -0.037451       0.038707      -0.007787      -0.007680       0.002603       0.001914       0.033829      -0.013937      -0.001806       0.015743              1.836137       1.514796      -0.106102      -0.088001       1.708360      -0.271413       2.285255           0.000544
           75              H      18.355358      18.664681       3.481762       0.098441       1.212864 0.83808630E+01  0.82293883E+02                                 1.801980                            1.632526      -0.996535       2.404940                    0.997783       3.407270       9.190432       0.523076       1.192511      -0.729837       0.027727      -0.023152      -0.031495       0.047924      -0.009920      -0.012688       0.000909      -0.007044       0.044326      -0.020855      -0.000067       0.020923              1.932889       2.021937      -0.538302      -0.330311       2.032874       0.353509       1.743855           0.000175
           76              H      16.768325      19.378567       6.960782       0.097564       1.248153 0.88800005E+01  0.88529759E+02                                 1.839849                            1.684348      -1.062268       2.371911                    0.997184       3.476618       9.471497       0.512800       1.198069      -0.728458      -0.006363      -0.006537       0.048397       0.049250      -0.011942      -0.009956       0.001550      -0.005758       0.054467      -0.022581       0.000464       0.022117              1.932289       1.595782      -0.008985      -0.061036       1.736415      -0.422084       2.464671           0.000281
           77              H      -3.941751       1.249057      22.192804       0.107693       1.117111 0.79018537E+01  0.76247045E+02                                 1.681243                            1.567763      -0.964798       2.414386                    0.998433       3.338401       8.846522       0.544188       1.166442      -0.735903       0.014116      -0.017177      -0.029213       0.036711      -0.003872      -0.006936       0.008095       0.017030       0.001046      -0.013443      -0.001384       0.014826              1.749944       1.531720      -0.078206      -0.099300       1.710665       0.554246       2.007446           0.000043
           78              H      10.540941      21.915782       1.584613       0.111860       1.089386 0.76347916E+01  0.73233478E+02                                 1.669474                            1.553249      -0.967811       2.414354                    0.998501       3.338891       8.898289       0.538862       1.184994      -0.731065      -0.015430       0.011856       0.032233       0.037651       0.004860      -0.012631       0.006462       0.011310       0.009163      -0.016212      -0.000066       0.016278              1.743371       1.426622       0.043452      -0.081032       1.472723       0.366282       2.330770           0.000103
           79              H      -6.876334       2.744845      24.399748       0.110865       1.119126 0.78021262E+01  0.75028749E+02                                 1.682954                            1.557363      -0.967910       2.414753                    0.998519       3.312423       8.756138       0.546378       1.165729      -0.736186      -0.036564       0.007591       0.009167       0.038453      -0.004172      -0.008460       0.010990       0.018117      -0.003228      -0.016507      -0.001144       0.017651              1.769439       2.512054      -0.060855      -0.005449       1.369074       0.082785       1.427187           0.000018
           80              H      -2.394972       2.273155      23.511487       0.116799       1.452937 0.11068272E+02  0.11635056E+03                                 2.028826                            1.880027      -1.296123       2.260739                    0.995613       3.591906       9.980190       0.486562       1.197511      -0.730062       0.031540      -0.011477      -0.011827       0.035586      -0.017971      -0.010218       0.009187       0.016224       0.023254      -0.023768      -0.002220       0.025988              2.086408       2.843515       0.010426      -0.025456       1.690461       0.192673       1.725249           0.000080
           81              H      -5.280309       3.710380      25.776003       0.117553       1.441679 0.10929057E+02  0.11434337E+03                                 2.018196                            1.870028      -1.108451       2.353742                    0.996860       3.487763       9.618105       0.487902       1.199900      -0.730852      -0.016408       0.015187       0.028456       0.036189      -0.007417      -0.012986       0.007004       0.016767       0.009756      -0.013343      -0.008073       0.021416              2.058373       1.919197      -0.086045      -0.147513       1.892556       0.537430       2.363367           0.000022
           82              H       1.936454       6.299880      25.956945       0.122003       1.277093 0.93867901E+01  0.94739120E+02                                 1.883734                            1.749829      -0.918687       2.448528                    0.998846       3.298005       8.993460       0.496122       1.223222      -0.725837       0.030454       0.016213      -0.020678       0.040222       0.008785      -0.011695       0.001797       0.005796       0.029508      -0.017093      -0.000343       0.017436              1.937101       2.314251       0.455622      -0.254611       1.729489      -0.049466       1.767563           0.000343
           83              H       9.244866      20.505474       0.309795       0.107019       1.469179 0.11368145E+02  0.12019657E+03                                 2.030304                            1.892928      -1.304829       2.243715                    0.995978       3.675594      10.212425       0.490110       1.181980      -0.733104      -0.020549      -0.015750       0.022677       0.034417       0.003553      -0.021965      -0.000820      -0.014351       0.040461      -0.026379       0.000472       0.025908              2.077937       2.423141       0.541119      -0.115250       1.861678      -0.004202       1.948990           0.000156
           84              H       0.544127       4.919647      24.789047       0.110492       1.445506 0.10899568E+02  0.11403355E+03                                 2.026533                            1.870022      -1.067336       2.369675                    0.997086       3.511067       9.703342       0.486595       1.203138      -0.729875       0.016735      -0.010849      -0.028279       0.034604       0.001174      -0.016881       0.003601       0.012399       0.012821      -0.014563      -0.006589       0.021152              2.084628       1.830332       0.027124      -0.250695       1.752200       0.418919       2.671352           0.000000
           85              H      24.448332       0.614156       2.220651       0.131128       1.059805 0.74700007E+01  0.70954057E+02                                 1.617961                            1.522959      -0.933714       2.444894                    0.998856       3.167046       8.280712       0.553812       1.164359      -0.737480      -0.022236       0.021349      -0.021393       0.037522      -0.005027       0.016234      -0.000450       0.002505       0.002826      -0.016127      -0.001743       0.017871              1.671720       1.510057      -0.232693       0.269659       1.870394      -0.331954       1.634710           0.000163
           86              H      27.177016       0.242220       5.112981       0.134070       1.211068 0.89607366E+01  0.89222930E+02                                 1.802503                            1.698966      -0.942183       2.444827                    0.998811       3.210873       8.642268       0.509233       1.207972      -0.729520       0.024934       0.014723       0.025700       0.038716      -0.000147       0.014395      -0.003659       0.002771       0.003162      -0.013958      -0.001811       0.015769              1.833935       1.779185       0.216437       0.382508       1.901051       0.235276       1.821570           0.000543
           87              H      27.009123      -2.018053       4.926556       0.098459       1.212801 0.83803007E+01  0.82286518E+02                                 1.801864                            1.632423      -0.996813       2.404816                    0.997779       3.407243       9.190087       0.523118       1.192442      -0.729852       0.027390      -0.023274       0.031695       0.047922      -0.002755       0.020649      -0.000445      -0.001593       0.004620      -0.020862      -0.000064       0.020926              1.932757       1.762034      -0.391228       0.309118       2.169111      -0.507231       1.867128           0.000176
           88              H      13.168912      29.977104       2.097282       0.097576       1.247850 0.88774008E+01  0.88497091E+02                                 1.839509                            1.684065      -1.062162       2.371967                    0.997187       3.476407       9.470466       0.512861       1.198018      -0.728468      -0.034314      -0.016426      -0.031283       0.049253      -0.000134       0.022241      -0.001535       0.000924      -0.005649      -0.022587       0.000466       0.022122              1.931913       1.844957       0.350334       0.370314       1.958995       0.365301       1.991787           0.000281
           89              H      -6.202598     -11.421394      27.168708       0.107711       1.115393 0.78873515E+01  0.76072844E+02                                 1.679431                            1.566237      -0.964687       2.414455                    0.998435       3.337759       8.843087       0.544494       1.166312      -0.735917       0.027244      -0.012540       0.021172       0.036711      -0.002717       0.004394      -0.011379       0.007303       0.019326      -0.013401      -0.001420       0.014821              1.747954       2.233750      -0.302719       0.256657       1.461934      -0.207602       1.548177           0.000043
           90              H      29.630340       4.922583       0.433164       0.111844       1.090089 0.76404077E+01  0.73295792E+02                                 1.669777                            1.553512      -0.967782       2.414368                    0.998502       3.338469       8.895683       0.539013       1.184524      -0.731188      -0.026769       0.007852      -0.025290       0.037654      -0.005672       0.005091      -0.003462       0.014667       0.041008      -0.016201      -0.000094       0.016294              1.743707       2.291691      -0.045792       0.382591       1.301741      -0.017895       1.637689           0.000104
           91              H      -7.731470      -9.428649      24.100919       0.110862       1.119117 0.78019629E+01  0.75025311E+02                                 1.682800                            1.557237      -0.967885       2.414769                    0.998520       3.312262       8.755041       0.546469       1.165566      -0.736226       0.001130       0.020917      -0.032248       0.038454      -0.005216       0.004352      -0.013652       0.009144       0.021598      -0.016482      -0.001169       0.017651              1.769263       1.576310       0.148983      -0.255338       1.634244      -0.505980       2.097235           0.000019
           92              H       2.914478       4.150168       0.652488       0.116820       1.455564 0.11091245E+02  0.11664220E+03                                 2.030872                            1.881720      -1.295916       2.260837                    0.995612       3.591461       9.978219       0.486486       1.197184      -0.730176       0.004559      -0.021011       0.028346       0.035577      -0.001712       0.017397      -0.017767      -0.001408       0.002897      -0.023772      -0.002207       0.025979              2.088588       1.981416       0.071821      -0.292410       1.843551      -0.530406       2.440798           0.000081
           93              H      -9.842320      -9.773696      24.994663       0.117570       1.442611 0.10937792E+02  0.11446229E+03                                 2.019590                            1.871199      -1.108345       2.353801                    0.996861       3.487915       9.620966       0.487564       1.200443      -0.730739      -0.024907       0.012170      -0.023248       0.036179      -0.003898       0.010876      -0.012058       0.002876       0.028756      -0.013293      -0.008096       0.021389              2.059829       2.517758      -0.243859       0.300467       1.707632      -0.258150       1.954097           0.000024
           94              H      -2.424192       4.758005       4.128766       0.121994       1.280459 0.94137767E+01  0.95039320E+02                                 1.883975                            1.750047      -0.918781       2.448481                    0.998846       3.296234       8.977480       0.497279       1.220019      -0.726621      -0.000917       0.005117       0.039904       0.040242      -0.002030       0.007218       0.004124       0.018328       0.041315      -0.017107      -0.000388       0.017496              1.937331       1.786547      -0.020043      -0.235645       1.459254       0.053210       2.566191           0.000341
           95              H      20.575940     -11.101665      27.020665       0.107072       1.474578 0.11417651E+02  0.12083843E+03                                 2.034923                            1.896858      -1.305676       2.243382                    0.995971       3.676272      10.215783       0.489726       1.181746      -0.733218      -0.004253      -0.009982      -0.032626       0.034383      -0.009501       0.018528       0.009732       0.006085       0.041954      -0.026385       0.000461       0.025924              2.082801       2.091260       0.025672      -0.321075       1.542070       0.093508       2.615073           0.000157
           96              H      -0.355874       4.601296       3.177450       0.110479       1.452715 0.10964728E+02  0.11488825E+03                                 2.034312                            1.876528      -1.067393       2.369650                    0.997086       3.512721       9.715759       0.485384       1.204324      -0.729683       0.022607      -0.008777       0.024671       0.034594      -0.005290       0.009630      -0.004120       0.007127       0.049287      -0.014628      -0.006555       0.021183              2.092905       2.579487      -0.121991       0.469278       1.559976      -0.092694       2.139251           0.000002
           97              H      12.132514      21.004134       7.807919       0.131131       1.060151 0.74729684E+01  0.70989571E+02                                 1.618380                            1.523318      -0.933671       2.444911                    0.998856       3.167175       8.281582       0.553714       1.164445      -0.737463       0.014812      -0.016099       0.030482       0.037519      -0.000098       0.010751      -0.008202       0.019148       0.014095      -0.016118      -0.001752       0.017870              1.672173       1.491719      -0.087425       0.193495       1.674698      -0.440000       1.850102           0.000162
           98              H       9.036729      21.635657       5.365203       0.134063       1.212118 0.89711370E+01  0.89362549E+02                                 1.804599                            1.700797      -0.942343       2.444744                    0.998811       3.211691       8.649424       0.508522       1.209174      -0.729256      -0.036226      -0.006729      -0.011860       0.038707       0.000758       0.012051      -0.006965       0.010650       0.000379      -0.013937      -0.001807       0.015744              1.836118       2.294918       0.252656       0.152857       1.595920      -0.090085       1.617516           0.000543
           99              H      10.310403      23.114003       4.197305       0.098441       1.212864 0.83808615E+01  0.82293870E+02                                 1.801980                            1.632526      -0.996536       2.404940                    0.997783       3.407270       9.190434       0.523076       1.192512      -0.729837      -0.024044       0.020908      -0.035798       0.047924       0.001671       0.013017      -0.011239       0.023319       0.004745      -0.020855      -0.000067       0.020923              1.932889       1.577479      -0.174051       0.259105       1.954423      -0.578029       2.266767           0.000175
          100              H      13.343511      22.503056       6.555033       0.097564       1.248153 0.88800094E+01  0.88529865E+02                                 1.839849                            1.684348      -1.062268       2.371910                    0.997184       3.476619       9.471499       0.512800       1.198068      -0.728459       0.044719       0.009061       0.018537       0.049250       0.005066       0.015780      -0.010670       0.020975       0.003696      -0.022581       0.000464       0.022117              1.932290       2.561618       0.293104       0.111094       1.682309      -0.001345       1.552942           0.000281
          101              H      -3.538832      -5.432004      25.885665       0.107692       1.117123 0.79019578E+01  0.76248287E+02                                 1.681253                            1.567771      -0.964795       2.414385                    0.998433       3.338422       8.846586       0.544188       1.166439      -0.735904      -0.020459       0.007739      -0.029483       0.036711      -0.008592       0.009780      -0.003777      -0.008311       0.001742      -0.013445      -0.001383       0.014827              1.749954       1.491466      -0.061130       0.421572       1.493537       0.024546       2.264859           0.000043
          102              H       9.833593      14.656998       6.064297       0.111860       1.089387 0.76347982E+01  0.73233560E+02                                 1.669475                            1.553250      -0.967810       2.414354                    0.998501       3.338892       8.898294       0.538861       1.184995      -0.731065       0.025872      -0.007218       0.026384       0.037651      -0.013299       0.007928       0.000568       0.009628       0.002920      -0.016212      -0.000066       0.016278              1.743373       1.815442       0.045565       0.523928       1.410241       0.182175       2.004435           0.000103
          103              H       9.728326       8.017006       0.869070       0.110865       1.119126 0.78021232E+01  0.75028713E+02                                 1.682954                            1.557362      -0.967909       2.414754                    0.998519       3.312421       8.756132       0.546378       1.165730      -0.736186       0.016094      -0.033092       0.011158       0.038453      -0.011006       0.010834      -0.004488      -0.010562       0.008573      -0.016507      -0.001144       0.017651              1.769438       1.454926      -0.348038       0.081226       2.398094      -0.030071       1.455295           0.000018
          104              H       7.731642      12.064277       0.016449       0.116799       1.452936 0.11068269E+02  0.11635053E+03                                 2.028826                            1.880027      -1.296122       2.260740                    0.995613       3.591906       9.980192       0.486561       1.197512      -0.730062      -0.014759       0.028235      -0.015853       0.035586      -0.002841       0.019280      -0.015110      -0.007463       0.002709      -0.023768      -0.002220       0.025988              2.086408       1.710582      -0.427805       0.106265       2.682625       0.033646       1.866016           0.000080
          105              H       9.864888       9.758126       2.393369       0.117553       1.441687 0.10929131E+02  0.11434437E+03                                 2.018207                            1.870037      -1.108451       2.353742                    0.996860       3.487767       9.618135       0.487900       1.199903      -0.730851       0.021545      -0.009787       0.027381       0.036189      -0.009913       0.013021      -0.009096      -0.000547      -0.001887      -0.013343      -0.008073       0.021416              2.058385       1.848948      -0.109569       0.494989       1.850512       0.017736       2.475694           0.000023
          106              H       6.386383      16.182826       4.726423       0.122003       1.277081 0.93866788E+01  0.94737651E+02                                 1.883715                            1.749813      -0.918687       2.448527                    0.998846       3.297997       8.993402       0.496127       1.223214      -0.725839      -0.034677       0.020041       0.003702       0.040222      -0.009444       0.007467       0.004508       0.022831      -0.005541      -0.017093      -0.000343       0.017436              1.937082       2.139676      -0.510013      -0.096866       1.975415       0.249240       1.696153           0.000343
          107              H       9.889537      13.302084       4.205530       0.107019       1.469177 0.11368134E+02  0.12019644E+03                                 2.030304                            1.892928      -1.304830       2.243715                    0.995978       3.675592      10.212422       0.490110       1.181981      -0.733104       0.032790      -0.010203      -0.002302       0.034417      -0.008366       0.007578      -0.005705       0.045475       0.008956      -0.026379       0.000472       0.025908              2.077936       2.218292      -0.442789      -0.103335       2.135651       0.399398       1.879866           0.000156
          108              H       6.547533      14.763017       2.947161       0.110492       1.445507 0.10899579E+02  0.11403369E+03                                 2.026533                            1.870023      -1.067337       2.369674                    0.997086       3.511068       9.703346       0.486594       1.203138      -0.729875      -0.023554       0.009423      -0.023535       0.034604      -0.013732       0.009320      -0.004579       0.014402      -0.006195      -0.014563      -0.006589       0.021152              2.084629       2.196163      -0.101333       0.606678       1.712953       0.106456       2.344771          -0.000001
          109              H       3.621943      15.340828      11.487072       0.131129       1.060094 0.74725028E+01  0.70984285E+02                                 1.618346                            1.523286      -0.933655       2.444923                    0.998855       3.167164       8.281595       0.553710       1.164469      -0.737457       0.027542      -0.013843       0.021393       0.037522      -0.004698       0.005847      -0.015141       0.004380       0.002821      -0.016116      -0.001749       0.017865              1.672133       1.977128      -0.067787       0.403022       1.404144      -0.143671       1.635126           0.000162
          110              H       2.361688      17.789428       8.594743       0.134042       1.212990 0.89829341E+01  0.89553224E+02                                 1.809468                            1.705069      -0.942356       2.444728                    0.998811       3.214565       8.674541       0.506228       1.213660      -0.728225       0.005557       0.028393      -0.025673       0.038680      -0.001015       0.008296      -0.012178      -0.001808       0.002968      -0.013859      -0.001768       0.015627              1.841194       1.758347       0.207980      -0.094898       1.936540      -0.441798       1.828696           0.000547
          111              H       0.286645      16.877724       8.781168       0.098449       1.212802 0.83805134E+01  0.82290834E+02                                 1.802018                            1.632581      -0.996716       2.404866                    0.997781       3.407320       9.191041       0.523016       1.192643      -0.729806      -0.031070       0.018060      -0.031698       0.047919      -0.001645       0.007314      -0.019299       0.004701       0.004607      -0.020845      -0.000069       0.020914              1.932927       2.370096      -0.176306       0.581282       1.561469      -0.122308       1.867216           0.000176
          112              H       1.488701      14.494019      11.610442       0.097560       1.248044 0.88787594E+01  0.88510606E+02                                 1.839391                            1.683951      -1.062319       2.371882                    0.997185       3.476387       9.469217       0.513010       1.197671      -0.728549      -0.004043      -0.037822       0.031285       0.049251      -0.000390       0.008872      -0.020446      -0.000556      -0.005660      -0.022583       0.000468       0.022115              1.931797       1.726001       0.308294      -0.220970       2.077698      -0.470896       1.991693           0.000281
          113              H      13.683711      -1.740974      13.954463       0.107703       1.116775 0.78992293E+01  0.76215897E+02                                 1.680946                            1.567536      -0.964848       2.414384                    0.998433       3.338134       8.845668       0.544207       1.166491      -0.735891      -0.020902       0.021507      -0.021171       0.036711      -0.004413       0.012220      -0.000328      -0.002283       0.019302      -0.013436      -0.001398       0.014834              1.749607       1.739573      -0.478751       0.281687       1.959753      -0.173035       1.549495           0.000043
          114              H       5.956679      21.662640      13.274559       0.111841       1.089304 0.76339048E+01  0.73219954E+02                                 1.669109                            1.552945      -0.967610       2.414447                    0.998503       3.338444       8.895645       0.539047       1.184669      -0.731144       0.016323      -0.022618       0.025294       0.037653      -0.009025       0.004964      -0.003628      -0.004281       0.041012      -0.016207      -0.000081       0.016289              1.742971       1.440006      -0.346488       0.144300       2.151896      -0.354471       1.637009           0.000104
          115              H      16.072151      -2.518111      17.022251       0.110871       1.119492 0.78053311E+01  0.75068898E+02                                 1.683496                            1.557825      -0.968064       2.414686                    0.998518       3.312794       8.758281       0.546210       1.165944      -0.736136       0.019342       0.008030       0.032247       0.038451      -0.006934       0.014339       0.000479      -0.000574       0.021614      -0.016514      -0.001145       0.017659              1.770040       1.534792       0.134183       0.392205       1.677116       0.409678       2.098211           0.000019
          116              H      14.133625      -3.782824      13.055236       0.116832       1.459452 0.11127341E+02  0.11711952E+03                                 2.035066                            1.885284      -1.296173       2.260733                    0.995610       3.592967       9.987298       0.485819       1.197825      -0.730062      -0.021321      -0.002710      -0.028323       0.035555      -0.000908       0.022558      -0.010474       0.003214       0.002917      -0.023773      -0.002214       0.025987              2.093053       1.817268       0.012553       0.403914       2.015542       0.453988       2.446350           0.000081
          117              H      16.450435      -4.623274      16.128507       0.117555       1.442731 0.10939842E+02  0.11450111E+03                                 2.020606                            1.872071      -1.108449       2.353746                    0.996859       3.488772       9.627358       0.487127       1.201337      -0.730527       0.019779      -0.019423       0.023252       0.036181      -0.003915       0.015010      -0.006212       0.002673       0.028800      -0.013304      -0.008091       0.021396              2.060900       1.951908      -0.444581       0.343813       2.275692      -0.197365       1.955099           0.000025
          118              H       5.294080      23.042827       9.578957       0.122003       1.274183 0.93557317E+01  0.94281060E+02                                 1.874746                            1.742140      -0.918853       2.448450                    0.998845       3.293139       8.952704       0.499620       1.216521      -0.727346       0.005115       0.000836      -0.039928       0.040263      -0.007295      -0.001398      -0.008135      -0.011683       0.041482      -0.017060      -0.000447       0.017507              1.927548       1.501868      -0.117412      -0.127594       1.729267       0.202687       2.551510           0.000337
          119              H      16.251186      -8.043773      14.102506       0.107067       1.470656 0.11380828E+02  0.12034745E+03                                 2.030617                            1.893209      -1.305714       2.243351                    0.995971       3.674762      10.206181       0.490443       1.181013      -0.733356      -0.007993      -0.007339       0.032642       0.034398      -0.009294      -0.003007      -0.020697       0.007214       0.042074      -0.026380       0.000447       0.025933              2.078244       1.584139      -0.152082      -0.194493       2.041958       0.270612       2.608634           0.000157
          120              H       4.456914      24.940641      10.530273       0.110484       1.444568 0.10890676E+02  0.11391506E+03                                 2.025420                            1.869041      -1.067252       2.369709                    0.997087       3.510615       9.700394       0.486817       1.202857      -0.729932      -0.015812       0.018401      -0.024683       0.034610      -0.006312       0.007119      -0.007715       0.000990       0.049271      -0.014574      -0.006615       0.021190              2.083463       1.742935      -0.412275       0.242101       2.377904      -0.408679       2.129551           0.000001
          121              H      -6.625722      10.525828       5.899804       0.131132       1.060035 0.74719841E+01  0.70978627E+02                                 1.618316                            1.523250      -0.933837       2.444834                    0.998853       3.167298       8.282094       0.553703       1.164496      -0.737448      -0.020116       0.008593      -0.030482       0.037519      -0.006088       0.011332      -0.007390      -0.014777       0.014102      -0.016133      -0.001733       0.017866              1.672106       1.709251      -0.010529       0.479305       1.457052      -0.035810       1.850016           0.000163
          122              H      -4.998365       7.817641       8.342521       0.134037       1.216950 0.90203232E+01  0.90034619E+02                                 1.815262                            1.710144      -0.942449       2.444693                    0.998808       3.216570       8.689993       0.504712       1.215835      -0.727776       0.005720      -0.036359       0.011846       0.038666      -0.002689       0.010592      -0.008882      -0.008917       0.000644      -0.013832      -0.001729       0.015561              1.847224       1.522798      -0.023297       0.137283       2.392308      -0.115049       1.626565           0.000551
          123              H      -4.029104       9.511273       9.510419       0.098435       1.212874 0.83813364E+01  0.82300493E+02                                 1.802017                            1.632615      -0.996861       2.404779                    0.997778       3.407521       9.191510       0.523036       1.192575      -0.729820       0.027713      -0.015702       0.035807       0.047923      -0.006034       0.014954      -0.008510      -0.020230       0.004746      -0.020871      -0.000050       0.020921              1.932902       2.021947      -0.016787       0.631301       1.510003      -0.051454       2.266756           0.000176
          124              H      -5.616168      12.167227       7.152690       0.097572       1.247959 0.88781304E+01  0.88503755E+02                                 1.839407                            1.683970      -1.062178       2.371959                    0.997187       3.476287       9.469258       0.512965       1.197783      -0.728524      -0.006363       0.045182      -0.018533       0.049248      -0.002653       0.015329      -0.011310      -0.022692       0.003694      -0.022591       0.000477       0.022114              1.931816       1.595429      -0.048360       0.038278       2.647416      -0.104282       1.552604           0.000281
          125              H      18.442675       2.766918      15.237505       0.107703       1.115069 0.78845951E+01  0.76040531E+02                                 1.679151                            1.565985      -0.964687       2.414437                    0.998434       3.337896       8.843465       0.544519       1.166345      -0.735903       0.014115      -0.016708       0.029492       0.036717      -0.004076       0.006838      -0.007928       0.017218       0.001705      -0.013396      -0.001426       0.014822              1.747666       1.529915      -0.046803       0.117153       1.451606      -0.404770       2.261479           0.000043
          126              H      21.733154       6.242726       7.643427       0.111859       1.090755 0.76460104E+01  0.73364782E+02                                 1.670723                            1.554295      -0.967694       2.414411                    0.998502       3.338683       8.897890       0.538753       1.184850      -0.731120      -0.015429       0.021987      -0.026382       0.037650      -0.013376       0.002124      -0.007654       0.009228       0.002913      -0.016207      -0.000083       0.016290              1.744752       1.427565      -0.092003       0.002881       1.800502      -0.555429       2.006189           0.000103
          127              H      15.508060       3.930270      12.838654       0.110870       1.118824 0.77995097E+01  0.74994936E+02                                 1.682378                            1.556891      -0.968005       2.414713                    0.998519       3.312146       8.754000       0.546589       1.165414      -0.736259      -0.036567       0.004143      -0.011153       0.038454      -0.005246       0.007855      -0.008700       0.022032       0.008548      -0.016484      -0.001169       0.017653              1.768793       2.511002       0.025714       0.055364       1.340559      -0.066501       1.454820           0.000019
          128              H      19.989433       3.396867      13.691274       0.116816       1.454699 0.11083157E+02  0.11653346E+03                                 2.029663                            1.880689      -1.295964       2.260805                    0.995611       3.591844       9.977589       0.486762       1.196746      -0.730258       0.031522      -0.004521       0.015846       0.035569       0.000121       0.020672      -0.013110       0.009294       0.002690      -0.023742      -0.002224       0.025966              2.087319       2.845020      -0.027309       0.003781       1.550203      -0.111478       1.866734           0.000082
          129              H      17.104065       4.639361      11.314355       0.117568       1.443922 0.10950555E+02  0.11464062E+03                                 2.021848                            1.873112      -1.108321       2.353808                    0.996860       3.488784       9.628356       0.486946       1.201497      -0.730507      -0.016415       0.017052      -0.027356       0.036174      -0.007541       0.012894      -0.009194       0.012894      -0.002060      -0.013302      -0.008075       0.021377              2.062190       1.922622      -0.084991       0.148741       1.783212      -0.473965       2.480735           0.000024
          130              H      24.320797       3.501289       8.981300       0.121981       1.274211 0.93599029E+01  0.94386589E+02                                 1.879359                            1.746071      -0.918678       2.448527                    0.998847       3.296553       8.981459       0.497260       1.221473      -0.726200       0.030469      -0.026022      -0.003709       0.040240      -0.014538      -0.001718      -0.008530      -0.005749      -0.005670      -0.017065      -0.000391       0.017455              1.932470       2.308231      -0.446667      -0.266199       1.796799       0.008229       1.692381           0.000342
          131              H      20.437104       5.843872       9.502194       0.107036       1.466990 0.11348170E+02  0.11993542E+03                                 2.028240                            1.891204      -1.305017       2.243654                    0.995977       3.675147      10.209831       0.490346       1.181904      -0.733099      -0.020540       0.027523       0.002297       0.034419      -0.020829       0.007924      -0.005239      -0.024828       0.008925      -0.026398       0.000464       0.025934              2.075739       2.420312      -0.369679      -0.410317       1.928850      -0.035658       1.878054           0.000157
          132              H      22.928494       3.179993      10.760563       0.110495       1.441938 0.10867193E+02  0.11361034E+03                                 2.022825                            1.866896      -1.067107       2.369779                    0.997088       3.509954       9.696668       0.487137       1.202691      -0.729942       0.016743      -0.019074       0.023543       0.034618      -0.015225       0.007435      -0.007263       0.005995      -0.006226      -0.014567      -0.006606       0.021172              2.080693       1.827162      -0.230021       0.101616       2.074883      -0.605645       2.340032           0.000001
          133              H      13.256199     -14.211924      25.773262       0.131132       1.060035 0.74719794E+01  0.70978576E+02                                 1.618317                            1.523250      -0.933837       2.444834                    0.998853       3.167297       8.282093       0.553702       1.164496      -0.737447      -0.022234      -0.029198      -0.007799       0.037519       0.016576      -0.003753      -0.000910       0.000111      -0.004337      -0.016133      -0.001733       0.017866              1.672106       1.510411       0.350057       0.066701       1.981631       0.268096       1.524277           0.000163
          134              H      15.984868     -11.521136      24.649228       0.134037       1.216940 0.90202318E+01  0.90033428E+02                                 1.815247                            1.710131      -0.942449       2.444693                    0.998808       3.216562       8.689942       0.504716       1.215829      -0.727777       0.024905       0.014872      -0.025566       0.038666       0.012426      -0.006865       0.000720      -0.002716      -0.013125      -0.013832      -0.001730       0.015562              1.847208       1.791696       0.225610      -0.382996       1.648703      -0.084005       2.101226           0.000551
          135              H      15.817002     -10.552429      26.699904       0.098435       1.212874 0.83813340E+01  0.82300467E+02                                 1.802017                            1.632615      -0.996861       2.404779                    0.997778       3.407521       9.191511       0.523036       1.192575      -0.729820       0.027401       0.039081       0.004305       0.047923       0.019268      -0.007923      -0.000413      -0.003122       0.000058      -0.020871      -0.000050       0.020921              1.932902       1.762092       0.463247       0.184315       2.381990       0.384537       1.654625           0.000176
          136              H      24.361028       2.655981       0.405749       0.097572       1.247959 0.88781297E+01  0.88503743E+02                                 1.839407                            1.683969      -1.062178       2.371959                    0.997187       3.476286       9.469254       0.512965       1.197783      -0.728524      -0.034310      -0.018879       0.029863       0.049248       0.019328      -0.010998       0.001804       0.001371      -0.004316      -0.022591       0.000477       0.022114              1.931816       1.844889       0.145525      -0.488531       1.667147      -0.196841       2.283412           0.000281
          137              H     -17.394758      13.411483      23.722586       0.107703       1.115068 0.78845835E+01  0.76040384E+02                                 1.679149                            1.565984      -0.964684       2.414439                    0.998434       3.337892       8.843450       0.544520       1.166345      -0.735903       0.027251       0.024605       0.000276       0.036717       0.005168       0.000162      -0.000060      -0.012539      -0.040182      -0.013396      -0.001426       0.014822              1.747665       2.233338       0.373554       0.133795       1.706127       0.066440       1.303529           0.000043
          138              H       7.246058      13.742285      22.935763       0.111859       1.090757 0.76460219E+01  0.73364913E+02                                 1.670723                            1.554296      -0.967695       2.414411                    0.998502       3.338685       8.897894       0.538754       1.184849      -0.731120      -0.026763      -0.025827       0.005851       0.037650       0.007246       0.002377      -0.010320      -0.009200      -0.030632      -0.016207      -0.000083       0.016289              1.744752       2.293277       0.354567      -0.151792       1.570068      -0.136648       1.370911           0.000103
          139              H      14.653067       9.758325      23.530678       0.110870       1.118825 0.77995160E+01  0.74995008E+02                                 1.682378                            1.556891      -0.968005       2.414713                    0.998519       3.312146       8.753999       0.546590       1.165413      -0.736259       0.001129      -0.038385      -0.001989       0.038454       0.006379       0.002346       0.000176      -0.014204      -0.048459      -0.016484      -0.001169       0.017653              1.768794       1.575917      -0.295508      -0.001354       2.418932       0.052502       1.311532           0.000019
          140              H     -19.469797      14.318438      23.495038       0.116816       1.454699 0.11083163E+02  0.11653353E+03                                 2.029664                            1.880690      -1.295964       2.260805                    0.995611       3.591843       9.977586       0.486762       1.196746      -0.730258       0.004562       0.035047       0.004007       0.035569       0.015937      -0.007214       0.008523      -0.017333      -0.044851      -0.023742      -0.002224       0.025966              2.087320       1.980268      -0.288804       0.083922       2.748900       0.006591       1.532792           0.000081
          141              H      12.542215      10.704852      23.382635       0.117568       1.443923 0.10950568E+02  0.11464080E+03                                 2.021849                            1.873114      -1.108321       2.353807                    0.996860       3.488786       9.628365       0.486946       1.201497      -0.730507      -0.024903      -0.026215       0.001090       0.036174       0.011345      -0.002095      -0.000829      -0.019453      -0.038135      -0.013302      -0.008075       0.021377              2.062191       2.520907       0.382833       0.061068       2.118540       0.022401       1.547127           0.000024
          142              H       8.768203      17.025044      21.230522       0.121981       1.274201 0.93598160E+01  0.94385433E+02                                 1.879344                            1.746058      -0.918678       2.448527                    0.998847       3.296546       8.981408       0.497264       1.221466      -0.726201      -0.000918       0.031993      -0.024390       0.040240       0.007279      -0.001869      -0.014926      -0.000381      -0.014986      -0.017064      -0.000391       0.017455              1.932454       1.782191      -0.193180       0.134555       2.237363      -0.503883       1.777808           0.000342
          143              H       9.383777      13.123407      23.519712       0.107036       1.466994 0.11348199E+02  0.11993582E+03                                 2.028245                            1.891208      -1.305018       2.243653                    0.995977       3.675151      10.209853       0.490344       1.181906      -0.733098      -0.004252      -0.023289       0.024984       0.034419       0.020792      -0.001024      -0.015292      -0.003517       0.013204      -0.026398       0.000464       0.025934              2.075744       2.084217      -0.289340       0.137555       2.257739      -0.508543       1.885275           0.000156
          144              H      10.836529      16.279540      21.841887       0.110495       1.441939 0.10867197E+02  0.11361038E+03                                 2.022826                            1.866896      -1.067107       2.369779                    0.997088       3.509954       9.696668       0.487137       1.202691      -0.729942       0.022633       0.025760      -0.004748       0.034618       0.010995      -0.000315      -0.010154      -0.017501      -0.024835      -0.014567      -0.006606       0.021172              2.080694       2.562752       0.463079      -0.127803       2.062658      -0.202585       1.616671           0.000001
          145              H      23.324697      12.088069       5.321338       0.131128       1.060092 0.74724899E+01  0.70984124E+02                                 1.618344                            1.523284      -0.933653       2.444924                    0.998855       3.167162       8.281585       0.553710       1.164468      -0.737457       0.014812       0.034450      -0.001292       0.037522       0.009358      -0.005286      -0.003084      -0.000426      -0.044617      -0.016116      -0.001749       0.017865              1.672131       1.491713       0.211305      -0.021033       2.187214       0.144028       1.337465           0.000163
          146              H      20.228920       9.656859       5.995758       0.134041       1.212991 0.89829502E+01  0.89553440E+02                                 1.809472                            1.705073      -0.942355       2.444728                    0.998811       3.214564       8.674546       0.506226       1.213663      -0.728224      -0.036198      -0.006904       0.011753       0.038679       0.010002      -0.006594       0.001136       0.000278      -0.029975      -0.013859      -0.001768       0.015627              1.841198       2.301959       0.006019      -0.296523       1.694657       0.035881       1.526979           0.000547
          147              H      21.502585       7.906251       5.299406       0.098448       1.212801 0.83805015E+01  0.82290679E+02                                 1.802016                            1.632580      -0.996714       2.404867                    0.997781       3.407319       9.191033       0.523017       1.192642      -0.729806      -0.024038      -0.041453      -0.000208       0.047919       0.010439      -0.007942      -0.000440       0.003061      -0.056003      -0.020845      -0.000069       0.020914              1.932924       1.577484       0.311331       0.021178       2.689309       0.153805       1.531981           0.000176
          148              H      24.535685      10.253571       4.649660       0.097559       1.248043 0.88787554E+01  0.88510549E+02                                 1.839390                            1.683950      -1.062316       2.371883                    0.997185       3.476385       9.469208       0.513010       1.197671      -0.728549       0.044721       0.011523      -0.017113       0.049251       0.011135      -0.012274       0.000007       0.002488      -0.051787      -0.022583       0.000468       0.022115              1.931796       2.560940      -0.050318      -0.309269       1.586055       0.056660       1.648393           0.000281
          149              H     -14.731053       9.305597      19.177105       0.107703       1.116774 0.78992162E+01  0.76215733E+02                                 1.680944                            1.567534      -0.964844       2.414386                    0.998433       3.338132       8.845658       0.544207       1.166491      -0.735891      -0.020457      -0.029403       0.008040       0.036711       0.012759       0.002557       0.003331      -0.009117      -0.000696      -0.013436      -0.001398       0.014834              1.749605       1.491196       0.395507      -0.157801       2.050279      -0.346168       1.707338           0.000043
          150              H      21.025861      13.751676      11.689947       0.111841       1.089303 0.76339021E+01  0.73219919E+02                                 1.669109                            1.552945      -0.967609       2.414447                    0.998503       3.338443       8.895641       0.539047       1.184669      -0.731144       0.025874       0.026460      -0.006942       0.037653       0.013515       0.007565      -0.002982       0.005409      -0.009736      -0.016207      -0.000081       0.016289              1.742970       1.814971       0.430778      -0.301332       1.697738      -0.348281       1.716200           0.000104
          151              H     -12.655995      12.572552      20.037950       0.110871       1.119490 0.78053182E+01  0.75068738E+02                                 1.683494                            1.557824      -0.968063       2.414687                    0.998518       3.312791       8.758269       0.546211       1.165943      -0.736136       0.016097       0.026206       0.023078       0.038451       0.014885       0.004132       0.002696      -0.013709      -0.000812      -0.016514      -0.001145       0.017659              1.770038       1.455348       0.244484       0.260939       1.717595       0.423504       2.137171           0.000019
          152              H      18.923980       9.810497      16.959196       0.116832       1.459452 0.11127334E+02  0.11711943E+03                                 2.035066                            1.885284      -1.296173       2.260733                    0.995610       3.592966       9.987295       0.485819       1.197825      -0.730062      -0.014742      -0.027826      -0.016508       0.035555       0.018111      -0.007184       0.008590      -0.018786      -0.031191      -0.023773      -0.002214       0.025987              2.093053       1.715327       0.307484       0.318953       2.047431       0.338501       2.516401           0.000081
          153              H     -12.519463      13.022052      17.767951       0.117555       1.442730 0.10939829E+02  0.11450093E+03                                 2.020604                            1.872069      -1.108449       2.353746                    0.996859       3.488771       9.627349       0.487128       1.201336      -0.730527       0.021548       0.028597      -0.005195       0.036181       0.016193       0.002125       0.005115      -0.007516      -0.022746      -0.013304      -0.008091       0.021396              2.060897       1.851052       0.484381      -0.152883       2.307017      -0.280095       2.024621           0.000025
          154              H      17.578641      11.830123      11.037459       0.122003       1.274183 0.93557365E+01  0.94281129E+02                                 1.874748                            1.742141      -0.918848       2.448452                    0.998845       3.293138       8.952705       0.499619       1.216522      -0.727346      -0.034700      -0.006843      -0.019240       0.040263       0.011293       0.004586      -0.005820       0.020194      -0.013178      -0.017060      -0.000447       0.017507              1.927550       2.128700       0.169820       0.486387       1.543597      -0.003555       2.110353           0.000338
          155              H     -12.494867      12.819413      13.792711       0.107067       1.470655 0.11380818E+02  0.12034733E+03                                 2.030617                            1.893209      -1.305714       2.243352                    0.995971       3.674761      10.206178       0.490443       1.181013      -0.733356       0.032776       0.003110       0.009965       0.034398       0.010763       0.003488      -0.008898       0.020138      -0.067148      -0.026380       0.000447       0.025933              2.078243       2.218639       0.131930       0.435230       1.598115      -0.088965       2.417974           0.000157
          156              H      17.739820      10.999161      13.156673       0.110484       1.444569 0.10890686E+02  0.11391519E+03                                 2.025420                            1.869041      -1.067252       2.369709                    0.997087       3.510617       9.700399       0.486817       1.202856      -0.729932      -0.023557      -0.025100       0.003594       0.034610       0.014962       0.007258       0.000543       0.007369      -0.027315      -0.014574      -0.006615       0.021190              2.083464       2.195038       0.575641      -0.215385       2.093458      -0.326458       1.961896           0.000001
          157              H      14.814166      18.105991       8.386385       0.131131       1.060151 0.74729696E+01  0.70989576E+02                                 1.618379                            1.523317      -0.933670       2.444912                    0.998856       3.167175       8.281578       0.553715       1.164444      -0.737464       0.027540       0.025447       0.001298       0.037519       0.007412       0.001155       0.006020      -0.011438      -0.044614      -0.016118      -0.001752       0.017870              1.672172       1.977214       0.382930      -0.142828       1.701802      -0.028188       1.337500           0.000162
          158              H      13.553902      14.376854       7.711965       0.134063       1.212118 0.89711313E+01  0.89362475E+02                                 1.804598                            1.700796      -0.942343       2.444744                    0.998811       3.211689       8.649417       0.508522       1.209174      -0.729256       0.005563      -0.036457      -0.011757       0.038707       0.007671      -0.003259       0.005934      -0.013018      -0.030125      -0.013937      -0.001806       0.015744              1.836117       1.753524      -0.185356      -0.132062       2.231526       0.266453       1.523303           0.000543
          159              H      11.478869      14.994161       8.408318       0.098441       1.212864 0.83808625E+01  0.82293877E+02                                 1.801980                            1.632526      -0.996535       2.404941                    0.997783       3.407269       9.190429       0.523076       1.192512      -0.729837      -0.031071      -0.036487       0.000208       0.047924       0.007156      -0.002221       0.007653      -0.015502      -0.056025      -0.020855      -0.000067       0.020923              1.932889       2.369998       0.591612      -0.137922       1.896744      -0.071230       1.531924           0.000175
          160              H      12.680933      18.636243       9.058064       0.097564       1.248153 0.88800060E+01  0.88529818E+02                                 1.839848                            1.684348      -1.062267       2.371911                    0.997184       3.476619       9.471497       0.512800       1.198068      -0.728459      -0.004042       0.046002       0.017116       0.049250       0.007879      -0.004087       0.011577      -0.015926      -0.051780      -0.022581       0.000464       0.022117              1.932289       1.726437      -0.345616      -0.156574       2.421627       0.272793       1.648803           0.000281
          161              H       2.491527      -2.872617      21.946065       0.107693       1.117110 0.79018470E+01  0.76246951E+02                                 1.681241                            1.567761      -0.964796       2.414387                    0.998433       3.338399       8.846510       0.544189       1.166440      -0.735904      -0.020900      -0.029090      -0.008039       0.036711       0.012793      -0.002271      -0.003508      -0.008955      -0.000684      -0.013443      -0.001384       0.014826              1.749941       1.739936       0.483503       0.273843       1.802282       0.264231       1.707606           0.000043
          162              H      17.148817      16.493034       2.017777       0.111860       1.089386 0.76347907E+01  0.73233472E+02                                 1.669474                            1.553249      -0.967810       2.414354                    0.998501       3.338890       8.898288       0.538861       1.184995      -0.731065       0.016321       0.033212       0.006940       0.037651       0.008810       0.005347      -0.006121      -0.021200      -0.009720      -0.016212      -0.000066       0.016278              1.743372       1.440290       0.298320       0.227985       2.073276       0.400308       1.716550           0.000103
          163              H       4.879956       0.172727      21.085220       0.110865       1.119126 0.78021267E+01  0.75028754E+02                                 1.682954                            1.557363      -0.967910       2.414753                    0.998519       3.312421       8.756132       0.546378       1.165730      -0.736186       0.019345       0.023910      -0.023080       0.038453       0.015885      -0.001150      -0.004771      -0.008054      -0.000850      -0.016507      -0.001144       0.017651              1.769438       1.534319       0.272430      -0.312137       1.637637      -0.386974       2.136359           0.000019
          164              H       2.941470      -2.630424      24.163975       0.116799       1.452936 0.11068265E+02  0.11635046E+03                                 2.028825                            1.880026      -1.296122       2.260739                    0.995613       3.591905       9.980184       0.486562       1.197511      -0.730062      -0.021334      -0.023197       0.016526       0.035586       0.019989      -0.010487       0.003908      -0.008180      -0.031198      -0.023768      -0.002220       0.025988              2.086407       1.812022       0.341792      -0.211730       1.939582      -0.411469       2.507618           0.000081
          165              H       5.258269       0.451325      23.355219       0.117552       1.441689 0.10929153E+02  0.11434467E+03                                 2.018211                            1.870041      -1.108451       2.353742                    0.996860       3.487769       9.618148       0.487899       1.199905      -0.730851       0.019788       0.029848       0.005215       0.036189       0.014986      -0.004094      -0.003647      -0.014563      -0.022780      -0.013343      -0.008073       0.021416              2.058389       1.949612       0.519050       0.212722       2.203390       0.237065       2.022165           0.000023
          166              H      16.486226      12.602462       2.670265       0.122003       1.277084 0.93867091E+01  0.94738044E+02                                 1.883720                            1.749817      -0.918687       2.448527                    0.998846       3.297998       8.993412       0.496126       1.223216      -0.725838       0.005134      -0.034965       0.019207       0.040222       0.002338       0.007136      -0.002192      -0.029816      -0.013281      -0.017093      -0.000343       0.017436              1.937086       1.508078      -0.052189       0.166861       2.181727      -0.460856       2.121453           0.000344
          167              H       5.059074       0.407043      27.330459       0.107019       1.469178 0.11368141E+02  0.12019655E+03                                 2.030306                            1.892929      -1.304829       2.243715                    0.995978       3.675593      10.212428       0.490109       1.181981      -0.733104      -0.008000       0.031950      -0.009987       0.034417       0.002034       0.009573      -0.000282      -0.029159      -0.067102      -0.026379       0.000472       0.025908              2.077938       1.583951      -0.092372       0.228906       2.232267      -0.380602       2.417597           0.000156
          168              H      15.649033      12.477399       0.551050       0.110492       1.445507 0.10899573E+02  0.11403361E+03                                 2.026533                            1.870022      -1.067337       2.369674                    0.997086       3.511069       9.703349       0.486595       1.203138      -0.729875      -0.015807      -0.030571      -0.003607       0.034604       0.009306       0.001927      -0.006989      -0.024501      -0.027324      -0.014563      -0.006589       0.021152              2.084629       1.743833       0.416146       0.236264       2.546957       0.312184       1.963096           0.000001
          169              H       4.566595      15.674840      15.349909       0.131128       1.059806 0.74700060E+01  0.70954119E+02                                 1.617962                            1.522959      -0.933714       2.444893                    0.998856       3.167046       8.280712       0.553812       1.164359      -0.737480      -0.020119      -0.030698       0.007792       0.037522       0.012853      -0.000378       0.003857      -0.020923      -0.004341      -0.016127      -0.001743       0.017871              1.671721       1.708860       0.420164      -0.230476       1.782305      -0.152222       1.523998           0.000163
          170              H       6.193966      19.144399      16.473942       0.134069       1.211059 0.89606549E+01  0.89221859E+02                                 1.802490                            1.698954      -0.942184       2.444827                    0.998811       3.210866       8.642220       0.509237       1.207966      -0.729521       0.005732       0.028473       0.025600       0.038716       0.010578      -0.002870       0.006484      -0.013725      -0.013019      -0.013958      -0.001811       0.015770              1.833921       1.513206       0.129012      -0.047762       1.903641       0.384772       2.084916           0.000543
          171              H       7.163200      19.308993      14.423267       0.098459       1.212801 0.83802956E+01  0.82286459E+02                                 1.801863                            1.632423      -0.996813       2.404816                    0.997779       3.407244       9.190090       0.523118       1.192442      -0.729852       0.027720       0.038852      -0.004308       0.047922       0.015958      -0.002238       0.007629      -0.021789       0.000059      -0.020862      -0.000064       0.020926              1.932757       2.021809       0.555160      -0.300983       2.122116      -0.301848       1.654347           0.000176
          172              H       5.576121      15.939153      13.301975       0.097576       1.247851 0.88774058E+01  0.88497149E+02                                 1.839510                            1.684065      -1.062162       2.371967                    0.997187       3.476408       9.470468       0.512861       1.198017      -0.728469      -0.006362      -0.038645      -0.029866       0.049253       0.014604      -0.005356       0.009778      -0.025359      -0.004321      -0.022587       0.000466       0.022122              1.931913       1.595504       0.057345       0.022748       1.916687       0.526231       2.283549           0.000281
          173              H       7.250430      -4.015458      17.400584       0.107711       1.115393 0.78873504E+01  0.76072833E+02                                 1.679432                            1.566237      -0.964688       2.414455                    0.998435       3.337759       8.843088       0.544493       1.166313      -0.735917       0.014117       0.033887      -0.000274       0.036711       0.007956       0.000123      -0.000122       0.003260      -0.040197      -0.013401      -0.001420       0.014821              1.747954       1.530158       0.124875      -0.018048       2.409997      -0.148337       1.303707           0.000043
          174              H      -0.651192      19.326440      18.187408       0.111843       1.090088 0.76404038E+01  0.73295747E+02                                 1.669777                            1.553512      -0.967782       2.414368                    0.998502       3.338469       8.895683       0.539013       1.184525      -0.731188      -0.015428      -0.033847      -0.005844       0.037654       0.008529       0.010521       0.001209      -0.001944      -0.030622      -0.016201      -0.000094       0.016294              1.743707       1.426830       0.048461       0.078169       2.434063       0.188468       1.370228           0.000104
          175              H       4.315817      -6.674599      17.592492       0.110862       1.119116 0.78019580E+01  0.75025249E+02                                 1.682799                            1.557236      -0.967884       2.414769                    0.998520       3.312260       8.755034       0.546469       1.165566      -0.736226      -0.036568      -0.011730       0.001991       0.038454       0.009424       0.000620      -0.002264       0.003034      -0.048456      -0.016482      -0.001169       0.017651              1.769262       2.511777       0.035115      -0.049968       1.484208      -0.016227       1.311801           0.000019
          176              H       8.797191      -5.669506      17.628132       0.116820       1.455564 0.11091235E+02  0.11664208E+03                                 2.030871                            1.881719      -1.295915       2.260838                    0.995612       3.591461       9.978219       0.486486       1.197184      -0.730176       0.031530       0.015982      -0.004023       0.035577       0.017837      -0.010477       0.003949      -0.006518      -0.044938      -0.023772      -0.002207       0.025979              2.088588       2.847080       0.016909       0.021779       1.885166      -0.081399       1.533517           0.000082
          177              H       5.911824      -8.349224      17.740536       0.117570       1.442611 0.10937794E+02  0.11446231E+03                                 2.019590                            1.871199      -1.108345       2.353801                    0.996861       3.487915       9.620965       0.487564       1.200443      -0.730739      -0.016417      -0.032222      -0.001084       0.036179       0.014948       0.000085       0.002218       0.000822      -0.038158      -0.013293      -0.008096       0.021389              2.059829       1.920490       0.170978      -0.000760       2.713312      -0.064925       1.545685           0.000025
          178              H      13.128585      -9.800652      19.892648       0.121994       1.280451 0.94137065E+01  0.95038388E+02                                 1.883963                            1.750036      -0.918781       2.448481                    0.998846       3.296228       8.977439       0.497282       1.220014      -0.726622       0.030476       0.009802       0.024383       0.040242       0.005798       0.013502       0.006737      -0.008770      -0.015069      -0.017107      -0.000388       0.017496              1.937317       2.314579      -0.007361       0.522038       1.715325       0.041191       1.782048           0.000342
          179              H      -1.947249      21.135601      17.603459       0.107072       1.474578 0.11417651E+02  0.12083842E+03                                 2.034922                            1.896858      -1.305675       2.243383                    0.995971       3.676272      10.215781       0.489727       1.181746      -0.733218      -0.020516      -0.011765      -0.024957       0.034383       0.017275       0.014048       0.006065      -0.023418       0.013194      -0.026385       0.000461       0.025924              2.082800       2.429291      -0.171386       0.528230       1.927820       0.040063       1.891291           0.000157
          180              H      11.736274      -8.099123      19.281284       0.110479       1.452716 0.10964741E+02  0.11488841E+03                                 2.034314                            1.876529      -1.067393       2.369650                    0.997086       3.512722       9.715764       0.485383       1.204324      -0.729683       0.016746       0.029898       0.004735       0.034594       0.014074       0.009495       0.003605      -0.000123      -0.024883      -0.014628      -0.006555       0.021183              2.092906       1.837019       0.204905       0.149793       2.817182       0.189773       1.624518           0.000002
          181              H      -3.532151      29.426267       0.578466       0.131132       1.060034 0.74719694E+01  0.70978446E+02                                 1.618314                            1.523248      -0.933835       2.444835                    0.998853       3.167295       8.282081       0.553703       1.164495      -0.737448      -0.022234       0.007844      -0.029185       0.037519      -0.011538       0.012479      -0.001370       0.000908      -0.001946      -0.016133      -0.001733       0.017866              1.672104       1.510409      -0.117260       0.336510       1.406435      -0.063985       2.099469           0.000162
          182              H      -0.803482      27.107448       2.346762       0.134037       1.216908 0.90199235E+01  0.90029395E+02                                 1.815196                            1.710086      -0.942447       2.444694                    0.998808       3.216536       8.689767       0.504731       1.215807      -0.727782       0.024905      -0.029577       0.000097       0.038666      -0.012159       0.007329      -0.003070       0.003847       0.006565      -0.013833      -0.001730       0.015562              1.847155       1.791645      -0.444469       0.003890       2.060785       0.153935       1.689033           0.000550
          183              H      -0.971348      28.399049       4.211013       0.098435       1.212875 0.83813362E+01  0.82300487E+02                                 1.802017                            1.632615      -0.996860       2.404780                    0.997778       3.407519       9.191503       0.523036       1.192575      -0.729821       0.027401      -0.015812       0.035998       0.047923      -0.016495       0.012725      -0.000870      -0.002330       0.002432      -0.020871      -0.000050       0.020921              1.932903       1.762092      -0.071998       0.493343       1.503445      -0.122682       2.533171           0.000176
          184              H       7.572678      -0.976578       2.503030       0.097572       1.247958 0.88781183E+01  0.88503593E+02                                 1.839405                            1.683968      -1.062177       2.371960                    0.997187       3.476284       9.469244       0.512966       1.197782      -0.728524      -0.034310       0.035302      -0.001419       0.049248      -0.019189       0.011239       0.000264       0.004037       0.003683      -0.022591       0.000477       0.022114              1.931814       1.844887      -0.495843      -0.118232       2.299815       0.168423       1.650739           0.000281
          185              H      -0.606408      13.838842      23.475847       0.107703       1.115069 0.78845932E+01  0.76040505E+02                                 1.679150                            1.565985      -0.964686       2.414438                    0.998434       3.337895       8.843461       0.544520       1.166345      -0.735903       0.027251      -0.012063       0.021447       0.036717      -0.002444       0.004557      -0.011444       0.007179       0.018973      -0.013396      -0.001426       0.014822              1.747666       2.233340      -0.070904       0.390406       1.346637      -0.141107       1.663020           0.000043
          186              H      -9.542292      12.992031      23.368927       0.111859       1.090755 0.76460096E+01  0.73364767E+02                                 1.670722                            1.554295      -0.967694       2.414411                    0.998502       3.338682       8.897885       0.538754       1.184849      -0.731120      -0.026763       0.017980      -0.019442       0.037650      -0.001564       0.007464      -0.013784      -0.003200      -0.012631      -0.016207      -0.000083       0.016289              1.744751       2.293276      -0.308736       0.231171       1.539037      -0.154562       1.401940           0.000103
          187              H      -2.135283      15.499193      20.216151       0.110870       1.118824 0.77995097E+01  0.74994936E+02                                 1.682378                            1.556891      -0.968005       2.414713                    0.998519       3.312146       8.754000       0.546589       1.165414      -0.736259       0.001129       0.017470      -0.034237       0.038454      -0.001158       0.006697      -0.013479       0.009447       0.022496      -0.016484      -0.001169       0.017653              1.768793       1.575917       0.146579      -0.256596       1.542905      -0.453261       2.187557           0.000019
          188              H      -2.681447      13.188309      24.147526       0.116816       1.454700 0.11083167E+02  0.11653359E+03                                 2.029664                            1.880691      -1.295964       2.260805                    0.995611       3.591844       9.977591       0.486762       1.196746      -0.730258       0.004562      -0.014053       0.032355       0.035569      -0.014216       0.010195      -0.009201       0.013368       0.047250      -0.023742      -0.002224       0.025966              2.087321       1.980268       0.217079      -0.208153       1.831101      -0.523289       2.450592           0.000081
          189              H      -4.246135      14.897727      20.961851       0.117568       1.443928 0.10950619E+02  0.11464150E+03                                 2.021858                            1.873121      -1.108321       2.353808                    0.996860       3.488789       9.628392       0.486944       1.201501      -0.730506      -0.024903       0.014052      -0.022158       0.036174      -0.007486       0.008777      -0.012883       0.001424       0.024497      -0.013302      -0.008075       0.021377              2.062201       2.520921      -0.138527       0.362081       1.670581      -0.236227       1.995100           0.000025
          190              H      -8.020147       9.873889      25.359288       0.121981       1.274177 0.93595868E+01  0.94382406E+02                                 1.879305                            1.746025      -0.918678       2.448526                    0.998847       3.296527       8.981279       0.497274       1.221450      -0.726205      -0.000918      -0.037119       0.015512       0.040240      -0.005258       0.005369      -0.010791      -0.007546      -0.036476      -0.017065      -0.000391       0.017455              1.932413       1.782154       0.213110      -0.100019       2.329009      -0.450926       1.686075           0.000341
          191              H      -7.404573      13.807183      23.124930       0.107036       1.466990 0.11348169E+02  0.11993542E+03                                 2.028241                            1.891205      -1.305017       2.243654                    0.995977       3.675147      10.209836       0.490345       1.181905      -0.733099      -0.004252       0.033282      -0.007677       0.034419      -0.011282       0.017494      -0.005549      -0.020393      -0.037424      -0.026398       0.000464       0.025934              2.075740       2.084213       0.263794      -0.181801       2.418790      -0.415558       1.724216           0.000156
          192              H      -5.951821      10.776095      25.019337       0.110495       1.441940 0.10867205E+02  0.11361050E+03                                 2.022827                            1.866897      -1.067108       2.369779                    0.997088       3.509956       9.696675       0.487137       1.202691      -0.729942       0.022633      -0.016992       0.019936       0.034618      -0.005770       0.009364      -0.014243      -0.010418      -0.003586      -0.014567      -0.006606       0.021172              2.080695       2.562754      -0.342217       0.337140       1.903607      -0.294412       1.775724           0.000000
          193              H       6.536347      -1.435497      13.129258       0.131128       1.060093 0.74724985E+01  0.70984230E+02                                 1.618346                            1.523285      -0.933654       2.444924                    0.998855       3.167162       8.281588       0.553710       1.164469      -0.737457       0.014812      -0.018344       0.029189       0.037522      -0.009257       0.005462      -0.011294       0.013794      -0.001954      -0.016116      -0.001749       0.017865              1.672133       1.491715      -0.123866       0.172481       1.425166      -0.295933       2.099518           0.000163
          194              H       3.440570       0.364156      11.360961       0.134041       1.212993 0.89829672E+01  0.89553663E+02                                 1.809475                            1.705076      -0.942356       2.444728                    0.998811       3.214564       8.674552       0.506225       1.213665      -0.728224      -0.036198       0.013630      -0.000103       0.038679      -0.010711       0.005365      -0.005862       0.012398       0.006385      -0.013859      -0.001767       0.015627              1.841202       2.301964      -0.259808      -0.143046       1.537826      -0.054665       1.683815           0.000548
          195              H       4.714235       0.636384       9.496711       0.098448       1.212801 0.83805065E+01  0.82290744E+02                                 1.802017                            1.632580      -0.996715       2.404867                    0.997781       3.407320       9.191038       0.523016       1.192642      -0.729806      -0.024038       0.020546      -0.036004       0.047919      -0.012097       0.005069      -0.011682       0.022534       0.002415      -0.020845      -0.000069       0.020914              1.932926       1.577485      -0.137322       0.280212       1.688106      -0.424227       2.533186           0.000176
          196              H       7.747335      -1.099956      11.204693       0.097559       1.248044 0.88787618E+01  0.88510630E+02                                 1.839391                            1.683951      -1.062318       2.371883                    0.997185       3.476386       9.469212       0.513010       1.197671      -0.728549       0.044721      -0.020581       0.001423       0.049251      -0.016196       0.003506      -0.010670       0.020982       0.003693      -0.022583       0.000468       0.022115              1.931797       2.560942      -0.242678      -0.198209       1.583742       0.055324       1.650709           0.000282
          197              H       2.057297      11.955228      17.647323       0.107703       1.116774 0.78992170E+01  0.76215741E+02                                 1.680943                            1.567534      -0.964844       2.414385                    0.998433       3.338133       8.845660       0.544207       1.166490      -0.735891      -0.020457       0.021664      -0.021444       0.036711      -0.004165       0.012328      -0.000459      -0.002553       0.018997      -0.013436      -0.001398       0.014834              1.749604       1.491196      -0.334411       0.263621       2.092858      -0.321586       1.664759           0.000043
          198              H       4.237511       3.248120      17.754243       0.111841       1.089303 0.76339015E+01  0.73219906E+02                                 1.669108                            1.552944      -0.967609       2.414447                    0.998503       3.338443       8.895638       0.539047       1.184668      -0.731144       0.025874      -0.019242       0.019445       0.037653      -0.000206       0.015487      -0.002428       0.004449      -0.012617      -0.016207      -0.000081       0.016289              1.742969       1.814970      -0.476347       0.222403       2.013200      -0.166152       1.400736           0.000104
          199              H       4.132355      11.067295      20.907020       0.110871       1.119491 0.78053245E+01  0.75068813E+02                                 1.683495                            1.557824      -0.968064       2.414686                    0.998518       3.312793       8.758275       0.546211       1.165943      -0.736136       0.016097       0.006883       0.034234       0.038451      -0.003863       0.014957      -0.001796      -0.005929       0.022529      -0.016514      -0.001145       0.017659              1.770038       1.455348       0.103741       0.342198       1.665519       0.393439       2.189248           0.000019
          200              H       2.135630       9.782006      16.975645       0.116832       1.459451 0.11127330E+02  0.11711937E+03                                 2.035065                            1.885283      -1.296173       2.260734                    0.995610       3.592965       9.987291       0.485819       1.197825      -0.730062      -0.014742      -0.000384      -0.032352       0.035555      -0.015277       0.012093      -0.006525       0.007394       0.047349      -0.023773      -0.002214       0.025987              2.093053       1.715327       0.122484       0.425764       2.106015       0.372324       2.457816           0.000082
          201              H       4.268887       8.876661      20.161320       0.117555       1.442723 0.10939767E+02  0.11450008E+03                                 2.020594                            1.872061      -1.108449       2.353746                    0.996859       3.488767       9.627319       0.487130       1.201332      -0.730528       0.021548      -0.018797       0.022169       0.036181      -0.006256       0.015086      -0.003994       0.008262       0.024589      -0.013305      -0.008091       0.021396              2.060887       1.851043      -0.374585       0.343046       2.337772      -0.262330       1.993844           0.000024
          202              H       0.790291       3.643807      15.763882       0.122003       1.274184 0.93557409E+01  0.94281180E+02                                 1.874748                            1.742142      -0.918849       2.448452                    0.998845       3.293138       8.952704       0.499619       1.216522      -0.727346      -0.034700      -0.013241      -0.015546       0.040263      -0.001674       0.012073      -0.001391       0.012522      -0.036193      -0.017060      -0.000447       0.017507              1.927550       2.128700       0.336316       0.390259       1.971747       0.243632       1.682203           0.000339
          203              H       4.293483       5.535302      17.998241       0.107067       1.470653 0.11380805E+02  0.12034714E+03                                 2.030614                            1.893207      -1.305714       2.243352                    0.995971       3.674759      10.206166       0.490444       1.181012      -0.733357       0.032776       0.007075       0.007676       0.034398      -0.002361       0.011065      -0.014627       0.030061      -0.037380      -0.026380       0.000447       0.025933              2.078240       2.218636       0.310957       0.331867       2.290058       0.310521       1.726027           0.000157
          204              H       0.951470       5.894585      16.103834       0.110484       1.444568 0.10890678E+02  0.11391507E+03                                 2.025419                            1.869040      -1.067252       2.369709                    0.997087       3.510616       9.700394       0.486817       1.202856      -0.729932      -0.023557       0.015662      -0.019940       0.034610      -0.001195       0.016586      -0.004047       0.015319      -0.003463      -0.014574      -0.006615       0.021190              2.083463       2.195036      -0.474345       0.390831       2.277502      -0.220201       1.777850           0.000002
          205              H      -1.974184      -1.789985      19.873458       0.131130       1.060150 0.74729647E+01  0.70989516E+02                                 1.618378                            1.523317      -0.933670       2.444912                    0.998856       3.167173       8.281571       0.553715       1.164444      -0.737464       0.027540      -0.011599       0.022687       0.037519      -0.002705       0.006997      -0.009125       0.014795       0.034086      -0.016118      -0.001752       0.017870              1.672172       1.977214      -0.315155       0.260217       1.452983      -0.171840       1.586318           0.000163
          206              H      -3.234448      -0.509515      16.306708       0.134063       1.212123 0.89711749E+01  0.89363038E+02                                 1.804605                            1.700802      -0.942343       2.444743                    0.998811       3.211691       8.649435       0.508520       1.209177      -0.729255       0.005563       0.008046      -0.037451       0.038707      -0.006658       0.005014      -0.006373       0.008300       0.033829      -0.013937      -0.001806       0.015743              1.836125       1.753530      -0.021693      -0.226555       1.469605      -0.173437       2.285238           0.000545
          207              H      -5.309481      -0.215102      17.189485       0.098441       1.212865 0.83808636E+01  0.82293889E+02                                 1.801980                            1.632526      -0.996535       2.404940                    0.997783       3.407270       9.190431       0.523076       1.192511      -0.729837      -0.031071       0.018424      -0.031495       0.047924      -0.005502       0.005086      -0.011659       0.017948       0.044326      -0.020855      -0.000067       0.020923              1.932888       2.369998      -0.415245       0.443394       1.684811      -0.193586       1.743856           0.000176
          208              H      -4.107417      -1.473413      20.668505       0.097564       1.248153 0.88800062E+01  0.88529822E+02                                 1.839849                            1.684348      -1.062267       2.371911                    0.997184       3.476618       9.471495       0.512800       1.198068      -0.728459      -0.004042      -0.008178       0.048397       0.049250      -0.007478       0.004780      -0.008870       0.019490       0.054467      -0.022581       0.000464       0.022117              1.932289       1.726437       0.037208      -0.377599       1.605760      -0.198238       2.464671           0.000282
          209              H      19.279877      20.442238       8.485081       0.107693       1.117111 0.79018549E+01  0.76247061E+02                                 1.681243                            1.567763      -0.964799       2.414385                    0.998433       3.338402       8.846525       0.544188       1.166441      -0.735903      -0.020900       0.007583      -0.029212       0.036711      -0.008364       0.009944      -0.003841      -0.008379       0.001046      -0.013443      -0.001384       0.014826              1.749944       1.739939      -0.004592       0.555649       1.502447       0.091125       2.007445           0.000043
          210              H       0.360467      -6.498927      15.292336       0.111860       1.089385 0.76347808E+01  0.73233344E+02                                 1.669472                            1.553248      -0.967809       2.414355                    0.998501       3.338888       8.898277       0.538862       1.184994      -0.731065       0.016321      -0.010595       0.032233       0.037651       0.000226       0.010303      -0.009755      -0.014906       0.009163      -0.016212      -0.000066       0.016278              1.743370       1.440288       0.048284       0.372344       1.459054       0.045695       2.330767           0.000104
          211              H     -11.908394      18.174074      10.692024       0.110865       1.119126 0.78021274E+01  0.75028762E+02                                 1.682954                            1.557363      -0.967910       2.414753                    0.998519       3.312422       8.756135       0.546378       1.165730      -0.736186       0.019345      -0.031943       0.009167       0.038453      -0.008938       0.013181      -0.004313      -0.008847      -0.003228      -0.016507      -0.001144       0.017651              1.769438       1.534319      -0.406533       0.079867       2.346809       0.022457       1.427187           0.000019
          212              H     -13.846880      22.241921       9.803764       0.116799       1.452937 0.11068274E+02  0.11635059E+03                                 2.028826                            1.880027      -1.296123       2.260739                    0.995613       3.591906       9.980189       0.486562       1.197511      -0.730062      -0.021334       0.025910      -0.011827       0.035586      -0.019076       0.012068      -0.006572       0.009971       0.023254      -0.023768      -0.002220       0.025988              2.086408       1.812023      -0.354257       0.190139       2.721953       0.040223       1.725249           0.000081
          213              H     -11.530081      20.000665      12.068280       0.117552       1.441697 0.10929226E+02  0.11434567E+03                                 2.018223                            1.870050      -1.108452       2.353742                    0.996860       3.487773       9.618181       0.487896       1.199909      -0.730850       0.019788      -0.010408       0.028456       0.036189      -0.011038       0.010932      -0.009909      -0.003718       0.009756      -0.013343      -0.008073       0.021415              2.058401       1.949623      -0.075297       0.555877       1.862178       0.040066       2.363402           0.000023
          214              H      -0.302124      -3.988598      12.249222       0.122003       1.277089 0.93867493E+01  0.94738577E+02                                 1.883727                            1.749823      -0.918688       2.448527                    0.998846       3.297999       8.993429       0.496124       1.223219      -0.725837       0.005134       0.034116      -0.020678       0.040222       0.005012       0.005593      -0.010427      -0.015553       0.029508      -0.017093      -0.000343       0.017436              1.937094       1.508083       0.170602       0.038233       2.535642      -0.256537       1.767557           0.000345
          215              H     -11.729276      23.465482      14.017518       0.107019       1.469178 0.11368137E+02  0.12019649E+03                                 2.030305                            1.892929      -1.304829       2.243715                    0.995978       3.675592      10.212425       0.490109       1.181982      -0.733104      -0.008000      -0.024624       0.022677       0.034417       0.007274       0.006548      -0.020982       0.006695       0.040461      -0.026379       0.000472       0.025908              2.077938       1.583951       0.244425       0.034454       2.700872      -0.110059       1.948991           0.000157
          216              H      -1.139317      -5.761371      11.081324       0.110492       1.445509 0.10899594E+02  0.11403391E+03                                 2.026536                            1.870025      -1.067337       2.369674                    0.997086       3.511070       9.703357       0.486594       1.203139      -0.729875      -0.015807       0.012162      -0.028279       0.034604      -0.002984       0.009022      -0.014715      -0.011119       0.012821      -0.014563      -0.006589       0.021152              2.084631       1.743835      -0.003458       0.478526       1.838703      -0.096721       2.671357           0.000001
          217              H     -12.221755       5.456191      21.249713       0.131128       1.059805 0.74700016E+01  0.70954065E+02                                 1.617961                            1.522959      -0.933714       2.444893                    0.998856       3.167046       8.280711       0.553812       1.164359      -0.737480      -0.020119       0.022097      -0.022690       0.037522      -0.006754       0.010942      -0.003541      -0.008108       0.034102      -0.016127      -0.001743       0.017871              1.671720       1.708859      -0.409678       0.248638       1.720398      -0.187962       1.585903           0.000163
          218              H     -10.594384       4.694887      24.816463       0.134070       1.211034 0.89604147E+01  0.89218726E+02                                 1.802449                            1.698919      -0.942184       2.444827                    0.998811       3.210845       8.642082       0.509249       1.207948      -0.729525       0.005732       0.007934       0.037459       0.038716      -0.007775       0.007726      -0.002548       0.001919       0.033917      -0.013959      -0.001811       0.015770              1.833879       1.513176      -0.105864       0.087845       1.706342       0.270875       2.282119           0.000543
          219              H      -9.625150       2.836644      23.933685       0.098458       1.212802 0.83803019E+01  0.82286531E+02                                 1.801864                            1.632423      -0.996814       2.404816                    0.997779       3.407244       9.190089       0.523118       1.192442      -0.729852       0.027721      -0.023157       0.031493       0.047922      -0.009917       0.012701      -0.000890      -0.007033       0.044326      -0.020862      -0.000064       0.020926              1.932758       2.021809      -0.538236       0.330297       2.032691      -0.353477       1.743774           0.000176
          220              H     -11.212229       3.550465      20.454665       0.097576       1.247850 0.88774060E+01  0.88497152E+02                                 1.839509                            1.684066      -1.062162       2.371967                    0.997187       3.476408       9.470468       0.512861       1.198017      -0.728469      -0.006362      -0.006543      -0.048400       0.049253      -0.011940       0.009969      -0.001537      -0.005761       0.054474      -0.022588       0.000466       0.022122              1.931913       1.595504      -0.008971       0.061036       1.736112       0.421978       2.464123           0.000282
          221              H      24.038780      17.077126       5.222643       0.107711       1.115394 0.78873622E+01  0.76072971E+02                                 1.679432                            1.566238      -0.964688       2.414455                    0.998435       3.337760       8.843090       0.544493       1.166312      -0.735917       0.014117      -0.017180       0.029211       0.036711      -0.003871       0.006952      -0.008058       0.017006       0.001040      -0.013401      -0.001420       0.014821              1.747955       1.530158      -0.078066       0.099122       1.708734      -0.553203       2.004973           0.000043
          222              H     -17.439542       6.087781      25.830834       0.111844       1.090089 0.76404071E+01  0.73295783E+02                                 1.669777                            1.553512      -0.967781       2.414368                    0.998502       3.338469       8.895682       0.539014       1.184524      -0.731188      -0.015428       0.011862      -0.032235       0.037654       0.004847       0.012647      -0.006446       0.011316       0.009157      -0.016201      -0.000094       0.016294              1.743707       1.426830       0.043466       0.081052       1.472961      -0.366412       2.331329           0.000103
          223              H      21.104167      18.572873       3.015699       0.110862       1.119117 0.78019680E+01  0.75025372E+02                                 1.682800                            1.557237      -0.967885       2.414769                    0.998520       3.312263       8.755044       0.546469       1.165566      -0.736226      -0.036568       0.007589      -0.009163       0.038454      -0.004176       0.008472      -0.010966       0.018107      -0.003238      -0.016482      -0.001169       0.017651              1.769264       2.511780      -0.060831       0.005426       1.368954      -0.082768       1.427056           0.000018
          224              H      -7.991159      18.101200       3.903960       0.116820       1.455564 0.11091243E+02  0.11664219E+03                                 2.030873                            1.881720      -1.295915       2.260837                    0.995612       3.591461       9.978224       0.486485       1.197185      -0.730176       0.031530      -0.011476       0.011830       0.035577      -0.017992       0.010209      -0.009166       0.016198       0.023211      -0.023772      -0.002207       0.025979              2.088590       2.847083       0.010407       0.025533       1.691920      -0.192968       1.726766           0.000081
          225              H      22.700174      19.538382       1.639444       0.117570       1.442605 0.10937733E+02  0.11446149E+03                                 2.019580                            1.871191      -1.108345       2.353801                    0.996861       3.487912       9.620940       0.487566       1.200440      -0.730740      -0.016417       0.015171      -0.028447       0.036179      -0.007400       0.012988      -0.006975       0.016744       0.009608      -0.013293      -0.008096       0.021389              2.059819       1.920482      -0.086145       0.147691       1.893799      -0.538051       2.365176           0.000024
          226              H      -3.659765      22.127879       1.458502       0.121994       1.280426 0.94134783E+01  0.95035359E+02                                 1.883924                            1.750003      -0.918781       2.448481                    0.998846       3.296209       8.977307       0.497293       1.219997      -0.726626       0.030476       0.016216       0.020680       0.040242       0.008794       0.011772      -0.001793       0.006005       0.029252      -0.017107      -0.000389       0.017496              1.937276       2.314524       0.455766       0.254631       1.729662       0.049487       1.767641           0.000340
          227              H      14.841101       4.677497      27.105652       0.107072       1.474579 0.11417664E+02  0.12083858E+03                                 2.034923                            1.896859      -1.305675       2.243383                    0.995971       3.676272      10.215781       0.489727       1.181746      -0.733218      -0.020516      -0.015731      -0.022667       0.034383       0.003529       0.021985       0.000819      -0.014331       0.040455      -0.026385       0.000461       0.025924              2.082801       2.429290       0.543154       0.115686       1.865728       0.004216       1.953384           0.000157
          228              H      -5.052076      20.747668       2.626400       0.110479       1.452716 0.10964740E+02  0.11488840E+03                                 2.034313                            1.876528      -1.067393       2.369650                    0.997086       3.512722       9.715762       0.485384       1.204324      -0.729683       0.016746      -0.010849       0.028260       0.034594       0.001187       0.016936      -0.003611       0.012376       0.012614      -0.014628      -0.006555       0.021183              2.092906       1.837019       0.027274       0.252350       1.758328      -0.421545       2.683372           0.000001
          229              H     -14.724270      16.442602      25.194796       0.131128       1.060092 0.74724818E+01  0.70984018E+02                                 1.618342                            1.523282      -0.933651       2.444925                    0.998855       3.167160       8.281574       0.553711       1.164467      -0.737457      -0.022232       0.021353       0.021393       0.037522      -0.005031      -0.016224       0.000466       0.002499       0.002822      -0.016116      -0.001749       0.017865              1.672129       1.510411      -0.232793      -0.269793       1.870854       0.332083       1.635122           0.000162
          230              H     -11.995624      16.070612      22.302466       0.134041       1.212987 0.89829061E+01  0.89552856E+02                                 1.809464                            1.705066      -0.942354       2.444729                    0.998811       3.214557       8.674509       0.506228       1.213660      -0.728225       0.024916       0.014703      -0.025673       0.038679      -0.000221      -0.014246       0.003762       0.002683       0.002968      -0.013859      -0.001767       0.015627              1.841190       1.786016       0.217762      -0.384899       1.908862      -0.236734       1.828692           0.000547
          231              H     -12.163515      13.810342      22.488891       0.098448       1.212796 0.83804645E+01  0.82290238E+02                                 1.802013                            1.632578      -0.996713       2.404868                    0.997781       3.407311       9.191012       0.523016       1.192644      -0.729806       0.027383      -0.023273      -0.031697       0.047919      -0.002757      -0.020633       0.000463      -0.001588       0.004606      -0.020845      -0.000069       0.020913              1.932922       1.762124      -0.391250      -0.309070       2.169429       0.507268       1.867212           0.000176
          232              H     -14.811577      14.149093      25.318165       0.097559       1.248041 0.88787308E+01  0.88510245E+02                                 1.839388                            1.683948      -1.062313       2.371885                    0.997185       3.476381       9.469195       0.513010       1.197672      -0.728549      -0.034311      -0.016419       0.031285       0.049250      -0.000129      -0.022234       0.001549       0.000923      -0.005659      -0.022583       0.000468       0.022115              1.931794       1.844845       0.350311      -0.370309       1.958848      -0.365296       1.991690           0.000281
          233              H      21.777866       4.406581       0.246739       0.107702       1.116778 0.78992537E+01  0.76216175E+02                                 1.680947                            1.567537      -0.964843       2.414386                    0.998433       3.338140       8.845680       0.544207       1.166489      -0.735891       0.027244      -0.012539      -0.021172       0.036711      -0.002715      -0.004381       0.011411       0.007323       0.019299      -0.013435      -0.001397       0.014832              1.749608       2.236201      -0.303169      -0.257034       1.463127       0.207900       1.549496           0.000043
          234              H       1.649874     -10.905396      26.982283       0.111841       1.089304 0.76339052E+01  0.73219949E+02                                 1.669108                            1.552945      -0.967609       2.414447                    0.998503       3.338443       8.895638       0.539047       1.184668      -0.731144      -0.026766       0.007850       0.025294       0.037653      -0.005674      -0.005075       0.003471       0.014674       0.041012      -0.016207      -0.000082       0.016289              1.742970       2.290577      -0.045769      -0.382298       1.301324       0.017891       1.637009           0.000103
          235              H      20.249035       6.399384       3.314528       0.110871       1.119491 0.78053237E+01  0.75068803E+02                                 1.683495                            1.557824      -0.968063       2.414687                    0.998518       3.312792       8.758272       0.546211       1.165943      -0.736136       0.001124       0.020912       0.032247       0.038451      -0.005213      -0.004328       0.013679       0.009163       0.021614      -0.016514      -0.001145       0.017659              1.770038       1.576962       0.149093       0.255513       1.634943       0.506332       2.098209           0.000019
          236              H       8.510708     -11.677815      26.762959       0.116832       1.459448 0.11127300E+02  0.11711897E+03                                 2.035062                            1.885281      -1.296175       2.260733                    0.995610       3.592960       9.987272       0.485820       1.197825      -0.730062       0.004552      -0.021005      -0.028323       0.035555      -0.001716      -0.017394       0.017777      -0.001358       0.002916      -0.023773      -0.002214       0.025987              2.093049       1.985618       0.072075       0.293388       1.847184       0.532139       2.446346           0.000082
          237              H      18.138173       6.054321       2.420784       0.117555       1.442721 0.10939747E+02  0.11449981E+03                                 2.020591                            1.872058      -1.108449       2.353746                    0.996859       3.488767       9.627313       0.487131       1.201331      -0.730528      -0.024905       0.012174       0.023252       0.036181      -0.003885      -0.010860       0.012081       0.002842       0.028801      -0.013305      -0.008091       0.021396              2.060883       2.519127      -0.244030      -0.300678       1.708438       0.258360       1.955085           0.000024
          238              H       3.171992     -11.070044      23.286681       0.122003       1.274180 0.93557007E+01  0.94280654E+02                                 1.874742                            1.742136      -0.918849       2.448452                    0.998845       3.293135       8.952684       0.499621       1.216520      -0.727346      -0.000917       0.005101      -0.039928       0.040263      -0.002002      -0.007204      -0.004029       0.018257       0.041482      -0.017060      -0.000447       0.017507              1.927544       1.777794      -0.019857       0.233625       1.453334      -0.052735       2.551503           0.000338
          239              H      14.979706       4.726313       0.394782       0.107068       1.470652 0.11380790E+02  0.12034695E+03                                 2.030613                            1.893205      -1.305713       2.243352                    0.995971       3.674758      10.206162       0.490444       1.181012      -0.733357      -0.004255      -0.009982       0.032642       0.034398      -0.009496      -0.018511      -0.009734       0.006072       0.042074      -0.026380       0.000447       0.025933              2.078239       2.086674       0.025590       0.319964       1.539415      -0.093167       2.608627           0.000156
          240              H       5.240322     -11.226735      24.237997       0.110484       1.444567 0.10890666E+02  0.11391493E+03                                 2.025419                            1.869040      -1.067252       2.369709                    0.997087       3.510616       9.700395       0.486817       1.202857      -0.729932       0.022619      -0.008774      -0.024683       0.034610      -0.005220      -0.009646       0.004141       0.007165       0.049271      -0.014574      -0.006615       0.021190              2.083462       2.566480      -0.121110      -0.466005       1.554356       0.092030       2.129549           0.000002
          241              H      17.728649       5.176016      19.607528       0.131132       1.060035 0.74719770E+01  0.70978546E+02                                 1.618316                            1.523250      -0.933837       2.444834                    0.998853       3.167297       8.282092       0.553702       1.164496      -0.737447       0.014807      -0.016102      -0.030482       0.037519      -0.000091      -0.010744       0.008220       0.019146       0.014102      -0.016133      -0.001733       0.017866              1.672106       1.491691      -0.087448      -0.193529       1.674612       0.439957       1.850015           0.000163
          242              H      14.632896       5.807585      22.050244       0.134037       1.216915 0.90199837E+01  0.90030187E+02                                 1.815207                            1.710096      -0.942448       2.444693                    0.998808       3.216540       8.689800       0.504728       1.215812      -0.727781      -0.036187      -0.006727       0.011846       0.038666       0.000711      -0.011905       0.007026       0.010318       0.000643      -0.013832      -0.001730       0.015562              1.847166       2.310260       0.255125      -0.154222       1.604719       0.091077       1.626518           0.000550
          243              H      15.906586       7.285953      23.218142       0.098435       1.212874 0.83813346E+01  0.82300474E+02                                 1.802017                            1.632615      -0.996861       2.404779                    0.997778       3.407520       9.191508       0.523036       1.192575      -0.729820      -0.024042       0.020894       0.035807       0.047923       0.001665      -0.013008       0.011262       0.023319       0.004746      -0.020871      -0.000050       0.020921              1.932903       1.577436      -0.173944      -0.258944       1.954516       0.578047       2.266757           0.000176
          244              H     -14.637037       6.674961      20.860414       0.097572       1.247958 0.88781238E+01  0.88503671E+02                                 1.839406                            1.683969      -1.062178       2.371959                    0.997187       3.476285       9.469251       0.512965       1.197783      -0.728524       0.044719       0.009061      -0.018533       0.049248       0.005068      -0.015773       0.010682       0.020985       0.003695      -0.022591       0.000477       0.022114              1.931815       2.560925       0.292991      -0.111077       1.681917       0.001328       1.552603           0.000281
          245              H      24.441650      10.395996       1.529782       0.107703       1.115068 0.78845826E+01  0.76040378E+02                                 1.679149                            1.565984      -0.964685       2.414438                    0.998434       3.337894       8.843457       0.544520       1.166345      -0.735903      -0.020457       0.007738       0.029492       0.036717      -0.008581      -0.009754       0.003805      -0.008268       0.001705      -0.013396      -0.001426       0.014822              1.747665       1.489721      -0.061012      -0.420671       1.491796      -0.024469       2.261477           0.000043
          246              H      15.429751      -1.171088      21.351150       0.111859       1.090757 0.76460212E+01  0.73364914E+02                                 1.670724                            1.554296      -0.967695       2.414411                    0.998502       3.338685       8.897898       0.538753       1.184850      -0.731120       0.025873      -0.007218      -0.026382       0.037650      -0.013304      -0.007924      -0.000549       0.009637       0.002913      -0.016207      -0.000083       0.016289              1.744753       1.816893       0.045644      -0.524626       1.411176      -0.182425       2.006191           0.000103
          247              H      15.324553      -7.810981      26.546377       0.110870       1.118824 0.77995091E+01  0.74994932E+02                                 1.682378                            1.556891      -0.968006       2.414713                    0.998519       3.312146       8.754001       0.546589       1.165414      -0.736259       0.016095      -0.033094      -0.011153       0.038454      -0.011004      -0.010821       0.004505      -0.010542       0.008548      -0.016484      -0.001169       0.017653              1.768793       1.454443      -0.347832      -0.081153       2.397117       0.030031       1.454820           0.000019
          248              H      24.519991      12.064276      -0.016449       0.116816       1.454698 0.11083148E+02  0.11653334E+03                                 2.029662                            1.880689      -1.295963       2.260806                    0.995611       3.591843       9.977585       0.486763       1.196746      -0.730258      -0.014770       0.028212       0.015846       0.035569      -0.002827      -0.019251       0.015120      -0.007380       0.002690      -0.023742      -0.002224       0.025966              2.087318       1.711232      -0.428158      -0.106364       2.683987      -0.033593       1.866733           0.000081
          249              H      15.461095      -6.069890      25.022078       0.117568       1.443930 0.10950634E+02  0.11464168E+03                                 2.021859                            1.873122      -1.108321       2.353808                    0.996860       3.488788       9.628387       0.486944       1.201501      -0.730506       0.021549      -0.009792      -0.027356       0.036174      -0.009917      -0.012966       0.009092      -0.000549      -0.002060      -0.013302      -0.008075       0.021377              2.062201       1.852131      -0.109917      -0.496443       1.853722      -0.017752       2.480751           0.000025
          250              H      11.982558       0.354766      22.689024       0.121981       1.274188 0.93596862E+01  0.94383699E+02                                 1.879321                            1.746038      -0.918678       2.448526                    0.998847       3.296533       8.981322       0.497271       1.221455      -0.726204      -0.034690       0.020053      -0.003709       0.040240      -0.009502      -0.007469      -0.004463       0.022746      -0.005672      -0.017065      -0.000391       0.017455              1.932430       2.134323      -0.508120       0.096487       1.970619      -0.248223       1.692347           0.000342
          251              H      15.485720      -2.525967      23.209917       0.107036       1.466994 0.11348208E+02  0.11993594E+03                                 2.028245                            1.891209      -1.305018       2.243653                    0.995977       3.675151      10.209854       0.490344       1.181906      -0.733098       0.032796      -0.010191       0.002297       0.034419      -0.008398      -0.007581       0.005725       0.045494       0.008925      -0.026398       0.000464       0.025934              2.075744       2.215818      -0.441983       0.103152       2.133357      -0.398738       1.878058           0.000157
          252              H      12.143733      -1.065009      24.468286       0.110495       1.441940 0.10867209E+02  0.11361056E+03                                 2.022828                            1.866898      -1.067107       2.369779                    0.997088       3.509955       9.696676       0.487137       1.202692      -0.729942      -0.023564       0.009427       0.023543       0.034618      -0.013726      -0.009326       0.004589       0.014476      -0.006226      -0.014567      -0.006606       0.021172              2.080696       2.191940      -0.101056      -0.604882       1.710112      -0.106075       2.340036           0.000001
          253              H       9.218028      -0.487359      15.928375       0.131128       1.059805 0.74699938E+01  0.70953968E+02                                 1.617960                            1.522958      -0.933712       2.444894                    0.998856       3.167044       8.280703       0.553813       1.164358      -0.737480       0.027540      -0.013848      -0.021393       0.037522      -0.004697      -0.005836       0.015155       0.004372       0.002826      -0.016127      -0.001743       0.017871              1.671719       1.976611      -0.067743      -0.402855       1.403837       0.143587       1.634709           0.000163
          254              H       7.957811       1.961295      18.820704       0.134069       1.211036 0.89604343E+01  0.89218992E+02                                 1.802454                            1.698923      -0.942182       2.444827                    0.998811       3.210845       8.642092       0.509247       1.207951      -0.729525       0.005569       0.028416       0.025700       0.038716      -0.000985      -0.008248       0.012353      -0.001971       0.003163      -0.013959      -0.001811       0.015770              1.833884       1.751423       0.206629       0.094314       1.928708       0.439038       1.821520           0.000544
          255              H       5.882767       1.049587      18.634279       0.098458       1.212800 0.83802888E+01  0.82286372E+02                                 1.801863                            1.632423      -0.996811       2.404817                    0.997779       3.407241       9.190080       0.523118       1.192443      -0.729852      -0.031073       0.018066       0.031695       0.047922      -0.001642      -0.007302       0.019319       0.004701       0.004620      -0.020862      -0.000064       0.020926              1.932757       2.369779      -0.176360      -0.581261       1.561364       0.122366       1.867128           0.000176
          256              H       7.084784      -1.334171      15.805005       0.097576       1.247849 0.88773927E+01  0.88496981E+02                                 1.839508                            1.684064      -1.062159       2.371968                    0.997187       3.476405       9.470456       0.512861       1.198017      -0.728469      -0.004048      -0.037827      -0.031283       0.049253      -0.000394      -0.008861       0.020457      -0.000550      -0.005649      -0.022587       0.000466       0.022122              1.931911       1.726126       0.308322       0.220973       2.077823       0.470900       1.991785           0.000282
          257              H       8.087652      14.087251      13.460984       0.107711       1.115393 0.78873603E+01  0.76072951E+02                                 1.679432                            1.566238      -0.964688       2.414455                    0.998434       3.337761       8.843094       0.544493       1.166312      -0.735917      -0.020904       0.021506       0.021172       0.036711      -0.004408      -0.012193       0.000349      -0.002265       0.019326      -0.013401      -0.001420       0.014821              1.747955       1.737959      -0.478006      -0.281281       1.957728       0.172779       1.548178           0.000043
          258              H      11.552740       5.834419      14.140888       0.111844       1.090088 0.76403996E+01  0.73295699E+02                                 1.669776                            1.553511      -0.967781       2.414368                    0.998502       3.338469       8.895683       0.539014       1.184524      -0.731188       0.016326      -0.022620      -0.025290       0.037654      -0.009021      -0.004961       0.003645      -0.004278       0.041008      -0.016201      -0.000094       0.016294              1.743706       1.440515      -0.346725      -0.144400       2.152916       0.354745       1.637688           0.000103
          259              H      10.476051      13.310056      10.393196       0.110862       1.119117 0.78019625E+01  0.75025306E+02                                 1.682800                            1.557237      -0.967885       2.414769                    0.998520       3.312262       8.755041       0.546469       1.165566      -0.736226       0.019344       0.008037      -0.032248       0.038454      -0.006930      -0.014322      -0.000448      -0.000556       0.021598      -0.016482      -0.001169       0.017651              1.769263       1.534166       0.134083      -0.391931       1.676388      -0.409393       2.097236           0.000018
          260              H       8.537578      12.045418      14.360211       0.116820       1.455563 0.11091234E+02  0.11664206E+03                                 2.030872                            1.881719      -1.295915       2.260838                    0.995612       3.591460       9.978219       0.486485       1.197185      -0.730176      -0.021329      -0.002706       0.028346       0.035577      -0.000889      -0.022550       0.010479       0.003247       0.002897      -0.023772      -0.002207       0.025979              2.088588       1.813727       0.012535      -0.402603       2.011240      -0.452488       2.440798           0.000081
          261              H      10.854347      11.204910      11.286940       0.117570       1.442600 0.10937685E+02  0.11446084E+03                                 2.019574                            1.871186      -1.108345       2.353801                    0.996861       3.487909       9.620920       0.487568       1.200438      -0.730741       0.019776      -0.019426      -0.023248       0.036179      -0.003935      -0.014994       0.006235       0.002663       0.028756      -0.013293      -0.008096       0.021389              2.059812       1.950903      -0.444260      -0.343536       2.274453       0.197231       1.954081           0.000023
          262              H      10.890190       7.214675      17.836490       0.121994       1.280431 0.94135164E+01  0.95035862E+02                                 1.883930                            1.750009      -0.918781       2.448480                    0.998846       3.296210       8.977322       0.497291       1.220000      -0.726626       0.005130       0.000841       0.039905       0.040242      -0.007339       0.001482       0.008180      -0.011703       0.041317      -0.017107      -0.000389       0.017496              1.937283       1.508186      -0.118441       0.128708       1.737543      -0.204423       2.566120           0.000341
          263              H      10.655125       7.784449      13.312941       0.107072       1.474579 0.11417665E+02  0.12083860E+03                                 2.034923                            1.896859      -1.305676       2.243383                    0.995971       3.676272      10.215782       0.489727       1.181746      -0.733218      -0.007993      -0.007337      -0.032626       0.034383      -0.009302       0.002999       0.020712       0.007211       0.041954      -0.026385       0.000461       0.025924              2.082801       1.586954      -0.152625       0.195185       2.046375      -0.271543       2.615073           0.000157
          264              H      10.053012       9.112471      16.885174       0.110479       1.452710 0.10964683E+02  0.11488765E+03                                 2.034307                            1.876523      -1.067393       2.369650                    0.997086       3.512718       9.715744       0.485384       1.204323      -0.729683      -0.015810       0.018388       0.024671       0.034594      -0.006354      -0.007094       0.007706       0.001106       0.049287      -0.014628      -0.006555       0.021183              2.092899       1.749924      -0.415277      -0.243817       2.389527       0.411542       2.139248           0.000001
          265              H      -1.029562      -5.302254      21.515643       0.131130       1.060150 0.74729596E+01  0.70989445E+02                                 1.618377                            1.523315      -0.933667       2.444913                    0.998856       3.167171       8.281561       0.553715       1.164443      -0.737464      -0.020116       0.008598       0.030481       0.037519      -0.006094      -0.011317       0.007402      -0.014770       0.014095      -0.016118      -0.001752       0.017869              1.672171       1.709314      -0.010493      -0.479333       1.457097       0.035764       1.850100           0.000163
          266              H       0.597762      -8.010487      19.072926       0.134062       1.212116 0.89711138E+01  0.89362240E+02                                 1.804596                            1.700794      -0.942340       2.444745                    0.998811       3.211684       8.649395       0.508522       1.209173      -0.729256       0.005731      -0.036397      -0.011860       0.038707      -0.002758      -0.010584       0.009040      -0.009236       0.000379      -0.013937      -0.001806       0.015743              1.836115       1.514779      -0.023162      -0.135885       2.376052       0.114089       1.617513           0.000545
          267              H       1.567008      -6.316878      17.905028       0.098440       1.212864 0.83808588E+01  0.82293821E+02                                 1.801979                            1.632525      -0.996530       2.404942                    0.997783       3.407266       9.190416       0.523076       1.192511      -0.729837       0.027727      -0.015700      -0.035798       0.047924      -0.006029      -0.014935       0.008526      -0.020237       0.004745      -0.020855      -0.000067       0.020922              1.932888       2.021936      -0.016913      -0.631338       1.509962       0.051613       2.266765           0.000176
          268              H      -0.020025      -3.660878      20.262757       0.097564       1.248151 0.88799872E+01  0.88529571E+02                                 1.839846                            1.684345      -1.062262       2.371914                    0.997184       3.476613       9.471473       0.512801       1.198067      -0.728459      -0.006363       0.045182       0.018537       0.049249      -0.002651      -0.015319       0.011321      -0.022682       0.003696      -0.022581       0.000464       0.022117              1.932286       1.595779      -0.048367      -0.038299       2.648138       0.104292       1.552939           0.000282
          269              H      12.846599      18.595119      12.177942       0.107693       1.117111 0.79018541E+01  0.76247046E+02                                 1.681243                            1.567762      -0.964798       2.414386                    0.998433       3.338402       8.846523       0.544188       1.166441      -0.735903       0.014116      -0.016710      -0.029482       0.036711      -0.004071      -0.006821       0.007961       0.017262       0.001740      -0.013443      -0.001384       0.014826              1.749943       1.531720      -0.046895      -0.117379       1.453266       0.405640       2.264844           0.000042
          270              H      -6.247409      -9.585389      19.772020       0.111860       1.089385 0.76347801E+01  0.73233347E+02                                 1.669473                            1.553248      -0.967810       2.414354                    0.998501       3.338889       8.898285       0.538861       1.184995      -0.731065      -0.015430       0.021987       0.026384       0.037651      -0.013369      -0.002107       0.007664       0.009229       0.002921      -0.016212      -0.000066       0.016278              1.743371       1.426621      -0.091901      -0.002885       1.799059       0.554688       2.004432           0.000103
          271              H       9.912016      19.758516      14.576793       0.110865       1.119126 0.78021245E+01  0.75028732E+02                                 1.682954                            1.557363      -0.967910       2.414753                    0.998519       3.312423       8.756139       0.546378       1.165730      -0.736186      -0.036564       0.004143       0.011158       0.038453      -0.005241      -0.007843       0.008719       0.022051       0.008574      -0.016507      -0.001144       0.017651              1.769438       2.512054       0.025709      -0.055427       1.340966       0.066557       1.455295           0.000019
          272              H      14.393378      19.225097      13.724173       0.116799       1.452937 0.11068267E+02  0.11635048E+03                                 2.028825                            1.880026      -1.296123       2.260739                    0.995613       3.591906       9.980186       0.486562       1.197510      -0.730062       0.031540      -0.004504      -0.015853       0.035586       0.000136      -0.020672       0.013141       0.009376       0.002709      -0.023768      -0.002220       0.025988              2.086407       2.843513      -0.027259      -0.003699       1.549693       0.111403       1.866014           0.000081
          273              H      11.508041      20.467635      16.101092       0.117552       1.441696 0.10929225E+02  0.11434565E+03                                 2.018222                            1.870050      -1.108452       2.353742                    0.996860       3.487773       9.618181       0.487896       1.199909      -0.730850      -0.016408       0.017051       0.027381       0.036189      -0.007538      -0.012916       0.009244       0.012886      -0.001887      -0.013343      -0.008073       0.021415              2.058401       1.919221      -0.084731      -0.148276       1.780267       0.472599       2.475714           0.000023
          274              H     -14.851896      19.329608      18.434147       0.122003       1.277084 0.93867048E+01  0.94737983E+02                                 1.883719                            1.749816      -0.918687       2.448527                    0.998846       3.297996       8.993404       0.496126       1.223215      -0.725838       0.030454      -0.026014       0.003702       0.040222      -0.014521       0.001761       0.008542      -0.005886      -0.005541      -0.017093      -0.000343       0.017436              1.937086       2.314231      -0.448303       0.267275       1.800869      -0.008247       1.696156           0.000344
          275              H      26.033216      -9.984278      17.913253       0.107019       1.469179 0.11368154E+02  0.12019672E+03                                 2.030307                            1.892931      -1.304829       2.243715                    0.995978       3.675594      10.212435       0.490109       1.181982      -0.733104      -0.020549       0.027514      -0.002302       0.034417      -0.020798      -0.007905       0.005243      -0.024853       0.008956      -0.026379       0.000472       0.025908              2.077940       2.423145      -0.370365       0.411003       1.930804       0.035705       1.879870           0.000156
          276              H     -16.244223      19.008278      16.654884       0.110492       1.445508 0.10899583E+02  0.11403375E+03                                 2.026534                            1.870023      -1.067337       2.369674                    0.997086       3.511070       9.703352       0.486595       1.203138      -0.729875       0.016735      -0.019066      -0.023535       0.034604      -0.015206      -0.007424       0.007261       0.006060      -0.006195      -0.014563      -0.006589       0.021152              2.084629       1.830334      -0.230672      -0.101856       2.078783       0.607467       2.344772           0.000001
          277              H       7.659982       1.616078       1.642185       0.131128       1.059804 0.74699898E+01  0.70953919E+02                                 1.617959                            1.522957      -0.933712       2.444894                    0.998856       3.167043       8.280699       0.553813       1.164358      -0.737480      -0.022236      -0.029201       0.007792       0.037522       0.016572       0.003763       0.000929       0.000116      -0.004341      -0.016127      -0.001743       0.017870              1.671718       1.510055       0.349877      -0.066692       1.981104      -0.268035       1.523996           0.000163
          278              H      10.388666       4.306887       2.766219       0.134069       1.211036 0.89604349E+01  0.89218999E+02                                 1.802454                            1.698923      -0.942182       2.444828                    0.998811       3.210845       8.642092       0.509247       1.207951      -0.729525       0.024934       0.014895       0.025600       0.038716       0.012541       0.007070      -0.000544      -0.002622      -0.013018      -0.013959      -0.001811       0.015770              1.833884       1.779137       0.223037       0.378675       1.637645       0.083223       2.084870           0.000543
          279              H      10.220773       5.275556       0.715543       0.098458       1.212801 0.83802929E+01  0.82286416E+02                                 1.801863                            1.632423      -0.996811       2.404817                    0.997779       3.407241       9.190078       0.523118       1.192442      -0.729852       0.027390       0.039086      -0.004308       0.047922       0.019259       0.007939       0.000433      -0.003113       0.000059      -0.020862      -0.000064       0.020926              1.932757       1.762034       0.463317      -0.184258       2.381890      -0.384384       1.654346           0.000176
          280              H      -3.619438     -13.171998      27.009698       0.097575       1.247850 0.88773957E+01  0.88497015E+02                                 1.839508                            1.684064      -1.062160       2.371968                    0.997187       3.476405       9.470455       0.512861       1.198017      -0.728469      -0.034314      -0.018880      -0.029866       0.049253       0.019328       0.011004      -0.001791       0.001366      -0.004321      -0.022587       0.000466       0.022122              1.931912       1.844956       0.145538       0.488553       1.667231       0.196855       2.283548           0.000281
          281              H      10.585752      29.239523       3.692861       0.107711       1.115393 0.78873584E+01  0.76072936E+02                                 1.679433                            1.566238      -0.964688       2.414455                    0.998434       3.337760       8.843094       0.544493       1.166313      -0.735917       0.027244       0.024606      -0.000274       0.036711       0.005164      -0.000156       0.000075      -0.012537      -0.040197      -0.013401      -0.001420       0.014821              1.747955       2.233752       0.373630      -0.133837       1.706405      -0.066460       1.303708           0.000043
          282              H      12.841990      -2.086118       4.479684       0.111844       1.090088 0.76404038E+01  0.73295743E+02                                 1.669776                            1.553511      -0.967781       2.414368                    0.998502       3.338469       8.895681       0.539014       1.184524      -0.731188      -0.026769      -0.025828      -0.005844       0.037654       0.007245      -0.002367       0.010323      -0.009210      -0.030622      -0.016201      -0.000094       0.016294              1.743706       2.291691       0.354231       0.151634       1.569201       0.136520       1.370228           0.000103
          283              H       9.056880      25.586370       3.884769       0.110862       1.119117 0.78019663E+01  0.75025349E+02                                 1.682800                            1.557237      -0.967886       2.414769                    0.998520       3.312263       8.755043       0.546469       1.165565      -0.736226       0.001130      -0.038386       0.001991       0.038454       0.006377      -0.002341      -0.000170      -0.014207      -0.048456      -0.016482      -0.001169       0.017651              1.769263       1.576311      -0.295620       0.001357       2.419679      -0.052519       1.311801           0.000018
          284              H      19.702828      -1.509976       3.920409       0.116820       1.455564 0.11091238E+02  0.11664212E+03                                 2.030872                            1.881720      -1.295915       2.260838                    0.995612       3.591460       9.978218       0.486485       1.197184      -0.730176       0.004559       0.035054      -0.004023       0.035577       0.015922       0.007216      -0.008562      -0.017353      -0.044938      -0.023772      -0.002207       0.025979              2.088588       1.981416      -0.289146      -0.084003       2.750831      -0.006599       1.533518           0.000081
          285              H       6.946030      26.532899       4.032812       0.117570       1.442594 0.10937632E+02  0.11446011E+03                                 2.019565                            1.871179      -1.108345       2.353801                    0.996861       3.487905       9.620894       0.487570       1.200435      -0.730741      -0.024907      -0.026218      -0.001084       0.036179       0.011368       0.002063       0.000819      -0.019429      -0.038159      -0.013293      -0.008097       0.021389              2.059804       2.517723       0.382133      -0.060957       2.116019      -0.022357       1.545669           0.000022
          286              H      14.364158       1.196672       6.184925       0.121994       1.280432 0.94135324E+01  0.95036070E+02                                 1.883932                            1.750010      -0.918782       2.448480                    0.998846       3.296213       8.977334       0.497291       1.220000      -0.726625      -0.000917       0.032000       0.024383       0.040242       0.007266       0.001851       0.014975      -0.000468      -0.015070      -0.017107      -0.000389       0.017496              1.937285       1.786506      -0.194046      -0.135173       2.243329       0.505900       1.782020           0.000341
          287              H       3.787590      28.951451       3.895735       0.107072       1.474578 0.11417651E+02  0.12083841E+03                                 2.034921                            1.896857      -1.305676       2.243383                    0.995971       3.676271      10.215775       0.489727       1.181745      -0.733218      -0.004253      -0.023264      -0.024957       0.034383       0.020796       0.001036       0.015267      -0.003502       0.013193      -0.026385       0.000461       0.025924              2.082799       2.091258      -0.290896      -0.138302       2.265849       0.511374       1.891290           0.000156
          288              H      16.432476       0.451157       5.573560       0.110479       1.452716 0.10964736E+02  0.11488835E+03                                 2.034313                            1.876528      -1.067393       2.369650                    0.997086       3.512722       9.715763       0.485383       1.204324      -0.729683       0.022607       0.025754       0.004735       0.034594       0.010985       0.000234       0.010154      -0.017596      -0.024883      -0.014628      -0.006555       0.021183              2.092906       2.579488       0.467405       0.128989       2.074714       0.204483       1.624517           0.000001
          289              H      -4.655836      -3.740002      22.094109       0.131130       1.060151 0.74729706E+01  0.70989584E+02                                 1.618379                            1.523317      -0.933670       2.444912                    0.998856       3.167174       8.281574       0.553715       1.164444      -0.737464       0.014812       0.034447       0.001298       0.037519       0.009360       0.005291       0.003096      -0.000421      -0.044614      -0.016118      -0.001752       0.017870              1.672172       1.491718       0.211284       0.021033       2.187299      -0.144055       1.337500           0.000163
          290              H      -7.751621      -6.171225      21.419689       0.134063       1.212137 0.89713144E+01  0.89364859E+02                                 1.804628                            1.700822      -0.942342       2.444744                    0.998811       3.211705       8.649520       0.508513       1.209186      -0.729253      -0.036226      -0.006907      -0.011757       0.038707       0.010057       0.006681      -0.001095       0.000481      -0.030124      -0.013937      -0.001806       0.015743              1.836149       2.294962       0.006054       0.295243       1.690159      -0.035694       1.523325           0.000544
          291              H      -6.477947      -7.921820      22.116041       0.098441       1.212864 0.83808630E+01  0.82293881E+02                                 1.801980                            1.632525      -0.996534       2.404941                    0.997783       3.407270       9.190431       0.523076       1.192511      -0.729837      -0.024044      -0.041456       0.000208       0.047924       0.010437       0.007955       0.000457       0.003062      -0.056025      -0.020855      -0.000067       0.020923              1.932888       1.577478       0.311416      -0.021182       2.689264      -0.153776       1.531923           0.000176
          292              H      -3.444839      -5.574488      22.765787       0.097564       1.248153 0.88800030E+01  0.88529778E+02                                 1.839848                            1.684347      -1.062266       2.371912                    0.997184       3.476617       9.471490       0.512800       1.198068      -0.728459       0.044719       0.011523       0.017116       0.049250       0.011133       0.012277       0.000006       0.002483      -0.051780      -0.022581       0.000464       0.022117              1.932289       2.561617      -0.050339       0.309383       1.586447      -0.056689       1.648802           0.000282
          293              H      13.249518      25.133723       8.238342       0.107691       1.117124 0.79019652E+01  0.76248382E+02                                 1.681255                            1.567773      -0.964796       2.414384                    0.998433       3.338423       8.846592       0.544187       1.166440      -0.735904      -0.020459      -0.029403      -0.008039       0.036711       0.012766      -0.002551      -0.003311      -0.009118      -0.000681      -0.013445      -0.001383       0.014827              1.749956       1.491468       0.395659       0.157842       2.050781       0.346263       1.707620           0.000042
          294              H      -6.954757      -2.076515      15.725500       0.111860       1.089387 0.76347973E+01  0.73233550E+02                                 1.669475                            1.553250      -0.967810       2.414354                    0.998501       3.338892       8.898294       0.538861       1.184995      -0.731065       0.025872       0.026458       0.006940       0.037651       0.013515      -0.007553       0.003001       0.005415      -0.009720      -0.016212      -0.000066       0.016278              1.743372       1.815442       0.430955       0.301420       1.698125       0.348381       1.716550           0.000104
          295              H      26.516676      -3.255797       7.377497       0.110865       1.119126 0.78021303E+01  0.75028799E+02                                 1.682955                            1.557363      -0.967910       2.414753                    0.998519       3.312423       8.756139       0.546378       1.165730      -0.736186       0.016094       0.026209      -0.023080       0.038453       0.014886      -0.004115      -0.002675      -0.013703      -0.000850      -0.016507      -0.001144       0.017651              1.769439       1.454926       0.244361      -0.260799       1.717030      -0.423276       2.136360           0.000019
          296              H      24.519992      -6.017794      10.456251       0.116799       1.452936 0.11068262E+02  0.11635044E+03                                 2.028825                            1.880027      -1.296121       2.260740                    0.995613       3.591906       9.980192       0.486561       1.197512      -0.730062      -0.014759      -0.027846       0.016526       0.035586       0.018118       0.007179      -0.008584      -0.018765      -0.031198      -0.023768      -0.002220       0.025988              2.086407       1.710582       0.305928      -0.317361       2.041023      -0.336775       2.507618           0.000081
          297              H      26.653238      -2.806254       9.647496       0.117552       1.441699 0.10929249E+02  0.11434599E+03                                 2.018227                            1.870054      -1.108452       2.353742                    0.996860       3.487774       9.618192       0.487895       1.199911      -0.730850       0.021545       0.028606       0.005215       0.036189       0.016233      -0.002074      -0.005075      -0.007512      -0.022780      -0.013343      -0.008073       0.021415              2.058405       1.848966       0.483467       0.152603       2.304069       0.279581       2.022182           0.000024
          298              H      23.174733      -3.998056      16.377988       0.122003       1.277102 0.93868714E+01  0.94740199E+02                                 1.883748                            1.749840      -0.918687       2.448528                    0.998846       3.298012       8.993508       0.496118       1.223228      -0.725836      -0.034677      -0.006814       0.019207       0.040222       0.011188      -0.004445       0.005998       0.020252      -0.013281      -0.017093      -0.000343       0.017436              1.937116       2.139716       0.171118      -0.490133       1.550144       0.003702       2.121489           0.000344
          299              H      -6.898813      -3.008818      13.622736       0.107019       1.469180 0.11368158E+02  0.12019677E+03                                 2.030307                            1.892931      -1.304830       2.243714                    0.995978       3.675595      10.212437       0.490109       1.181982      -0.733104       0.032790       0.003108      -0.009987       0.034417       0.010746      -0.003457       0.008932       0.020122      -0.067102      -0.026379       0.000472       0.025908              2.077940       2.218296       0.131900      -0.435137       1.597927       0.088949       2.417597           0.000157
          300              H      23.335883      -4.829058      14.258774       0.110492       1.445508 0.10899590E+02  0.11403385E+03                                 2.026535                            1.870024      -1.067337       2.369674                    0.997086       3.511070       9.703354       0.486594       1.203138      -0.729875      -0.023554      -0.025093      -0.003607       0.034604       0.014938      -0.007232      -0.000513       0.007359      -0.027324      -0.014563      -0.006589       0.021152              2.084630       2.196164       0.576067       0.215576       2.094630       0.326812       1.963097           0.000001
          301              H      20.410293       2.277862      19.029062       0.131129       1.060094 0.74725092E+01  0.70984361E+02                                 1.618347                            1.523286      -0.933656       2.444923                    0.998855       3.167165       8.281599       0.553709       1.164469      -0.737457       0.027542       0.025449      -0.001292       0.037522       0.007413      -0.001145      -0.006011      -0.011433      -0.044617      -0.016116      -0.001749       0.017865              1.672134       1.977129       0.382923       0.142803       1.701805       0.028179       1.337467           0.000163
          302              H      19.150038      -1.451263      19.703482       0.134042       1.213012 0.89831511E+01  0.89556052E+02                                 1.809504                            1.705101      -0.942357       2.444727                    0.998811       3.214583       8.674661       0.506218       1.213676      -0.728222       0.005557      -0.036429       0.011753       0.038679       0.007692       0.003268      -0.005838      -0.012788      -0.029975      -0.013859      -0.001767       0.015626              1.841232       1.758382      -0.186179       0.132673       2.238309      -0.267613       1.527003           0.000548
          303              H      17.074995      -0.833968      19.007129       0.098449       1.212802 0.83805121E+01  0.82290826E+02                                 1.802018                            1.632582      -0.996717       2.404866                    0.997780       3.407321       9.191047       0.523016       1.192643      -0.729806      -0.031070      -0.036481      -0.000208       0.047919       0.007157       0.002233      -0.007635      -0.015503      -0.056004      -0.020845      -0.000069       0.020914              1.932928       2.370098       0.591559       0.137951       1.896702       0.071236       1.531983           0.000176
          304              H      18.277051       2.808101      18.357383       0.097560       1.248044 0.88787664E+01  0.88510697E+02                                 1.839392                            1.683951      -1.062320       2.371882                    0.997185       3.476388       9.469222       0.513009       1.197672      -0.728549      -0.004043       0.046005      -0.017113       0.049251       0.007878       0.004098      -0.011569      -0.015932      -0.051787      -0.022584       0.000468       0.022115              1.931799       1.726002      -0.345511       0.156509       2.420999      -0.272697       1.648395           0.000281
          305              H      -3.104639      12.955457       5.469382       0.107703       1.116776 0.78992403E+01  0.76216028E+02                                 1.680947                            1.567537      -0.964848       2.414383                    0.998433       3.338135       8.845671       0.544206       1.166491      -0.735891      -0.020902      -0.029088       0.008040       0.036711       0.012789       0.002288       0.003521      -0.008949      -0.000696      -0.013436      -0.001398       0.014834              1.749608       1.739574       0.483321      -0.273772       1.801909      -0.264166       1.707342           0.000043
          306              H     -10.831671       0.665025      25.397670       0.111841       1.089304 0.76339102E+01  0.73220015E+02                                 1.669110                            1.552946      -0.967610       2.414447                    0.998503       3.338444       8.895644       0.539047       1.184668      -0.731144       0.016323       0.033214      -0.006942       0.037653       0.008812      -0.005334       0.006139      -0.021197      -0.009736      -0.016207      -0.000081       0.016289              1.742971       1.440007       0.298209      -0.227921       2.072704      -0.400192       1.716201           0.000103
          307              H      -0.716199      16.000817       6.330227       0.110871       1.119492 0.78053287E+01  0.75068863E+02                                 1.683495                            1.557825      -0.968064       2.414686                    0.998518       3.312794       8.758278       0.546211       1.165943      -0.736136       0.019342       0.023912       0.023078       0.038451       0.015885       0.001164       0.004795      -0.008049      -0.000812      -0.016514      -0.001145       0.017659              1.770039       1.534791       0.272571       0.312306       1.638153       0.387183       2.137172           0.000019
          308              H      -2.654725      13.197608       3.251472       0.116832       1.459453 0.11127347E+02  0.11711960E+03                                 2.035067                            1.885285      -1.296173       2.260733                    0.995610       3.592966       9.987297       0.485819       1.197826      -0.730062      -0.021321      -0.023174      -0.016508       0.035555       0.019990       0.010493      -0.003910      -0.008156      -0.031191      -0.023773      -0.002215       0.025987              2.093055       1.817268       0.343525       0.212825       1.945492       0.413545       2.516403           0.000081
          309              H      -0.337915      16.279372       4.060228       0.117555       1.442713 0.10939664E+02  0.11449868E+03                                 2.020578                            1.872047      -1.108449       2.353746                    0.996859       3.488763       9.627279       0.487134       1.201326      -0.730529       0.019779       0.029848      -0.005195       0.036182       0.014957       0.004114       0.003708      -0.014510      -0.022747      -0.013305      -0.008091       0.021396              2.060870       1.951881       0.520027      -0.213111       2.206134      -0.237498       2.024595           0.000023
          310              H     -11.494270      -3.225560      24.745182       0.122003       1.274197 0.93558630E+01  0.94282797E+02                                 1.874768                            1.742159      -0.918852       2.448450                    0.998845       3.293150       8.952779       0.499614       1.216531      -0.727344       0.005115      -0.034996      -0.019240       0.040263       0.002437      -0.007017       0.002384      -0.029902      -0.013178      -0.017060      -0.000447       0.017507              1.927572       1.501884      -0.051796      -0.165482       2.170454       0.457393       2.110379           0.000338
          311              H      -0.537164      16.235016       0.084988       0.107068       1.470655 0.11380814E+02  0.12034726E+03                                 2.030615                            1.893207      -1.305714       2.243351                    0.995971       3.674760      10.206169       0.490444       1.181011      -0.733357      -0.007993       0.031938       0.009965       0.034398       0.002043      -0.009552       0.000322      -0.029194      -0.067147      -0.026380       0.000447       0.025933              2.078241       1.584137      -0.092396      -0.228952       2.232613       0.380685       2.417973           0.000156
          312              H     -12.331436      -3.350583      26.864397       0.110484       1.444568 0.10890677E+02  0.11391507E+03                                 2.025419                            1.869041      -1.067252       2.369709                    0.997087       3.510615       9.700392       0.486817       1.202857      -0.729932      -0.015812      -0.030576       0.003594       0.034610       0.009321      -0.001907       0.007024      -0.024539      -0.027315      -0.014574      -0.006615       0.021190              2.083463       1.742935       0.415800      -0.235994       2.545558      -0.311885       1.961896           0.000001
          313              H      10.162628      -0.153420      12.065538       0.131132       1.060035 0.74719776E+01  0.70978554E+02                                 1.618316                            1.523250      -0.933836       2.444834                    0.998853       3.167297       8.282092       0.553702       1.164496      -0.737447      -0.020116      -0.030695      -0.007799       0.037519       0.012858       0.000393      -0.003841      -0.020923      -0.004337      -0.016133      -0.001733       0.017866              1.672106       1.709251       0.420357       0.230530       1.782790       0.152251       1.524277           0.000163
          314              H      11.789985       3.316117      10.941505       0.134037       1.216917 0.90200026E+01  0.90030432E+02                                 1.815210                            1.710098      -0.942448       2.444693                    0.998808       3.216542       8.689811       0.504727       1.215813      -0.727781       0.005720       0.028438      -0.025566       0.038666       0.010518       0.002967      -0.006233      -0.013508      -0.013124      -0.013832      -0.001730       0.015562              1.847169       1.522759       0.130533       0.048461       1.917570      -0.389081       2.101178           0.000550
          315              H      12.759246       3.480750      12.992180       0.098435       1.212875 0.83813358E+01  0.82300485E+02                                 1.802017                            1.632615      -0.996861       2.404779                    0.997778       3.407520       9.191507       0.523036       1.192575      -0.729820       0.027713       0.038861       0.004305       0.047923       0.015967       0.002252      -0.007607      -0.021793       0.000058      -0.020871      -0.000050       0.020921              1.932903       2.021948       0.555120       0.301107       2.122136       0.301952       1.654624           0.000176
          316              H      11.172182       0.110931      14.113472       0.097572       1.247959 0.88781287E+01  0.88503734E+02                                 1.839407                            1.683969      -1.062178       2.371959                    0.997187       3.476286       9.469255       0.512965       1.197783      -0.728524      -0.006363      -0.038641       0.029863       0.049248       0.014602       0.005367      -0.009768      -0.025362      -0.004316      -0.022591       0.000477       0.022114              1.931816       1.595429       0.057329      -0.022743       1.916608      -0.526205       2.283411           0.000282
          317              H       1.654325      11.812702      10.014863       0.107703       1.115069 0.78845892E+01  0.76040462E+02                                 1.679150                            1.565985      -0.964686       2.414438                    0.998434       3.337895       8.843463       0.544519       1.166345      -0.735903       0.014115       0.033894       0.000276       0.036717       0.007960      -0.000111       0.000133       0.003255      -0.040182      -0.013396      -0.001426       0.014822              1.747666       1.529914       0.124859       0.018043       2.409554       0.148291       1.303530           0.000042
          318              H       4.944804       3.498126       9.228039       0.111859       1.090756 0.76460123E+01  0.73364805E+02                                 1.670723                            1.554295      -0.967695       2.414411                    0.998502       3.338684       8.897893       0.538753       1.184850      -0.731120      -0.015429      -0.033841       0.005851       0.037650       0.008527      -0.010522      -0.001198      -0.001953      -0.030632      -0.016207      -0.000083       0.016289              1.744752       1.427565       0.048496      -0.078236       2.435779      -0.188659       1.370911           0.000103
          319              H      -1.280290       9.153558       9.822955       0.110870       1.118824 0.77995127E+01  0.74994970E+02                                 1.682378                            1.556891      -0.968006       2.414713                    0.998519       3.312147       8.754002       0.546590       1.165413      -0.736259      -0.036567      -0.011731      -0.001989       0.038454       0.009425      -0.000616       0.002270       0.003030      -0.048459      -0.016484      -0.001169       0.017653              1.768793       2.511002       0.035090       0.049950       1.483846       0.016224       1.311532           0.000019
          320              H       3.201083      10.158650       9.787315       0.116816       1.454699 0.11083157E+02  0.11653345E+03                                 2.029663                            1.880689      -1.295964       2.260805                    0.995611       3.591844       9.977589       0.486762       1.196746      -0.730258       0.031522       0.015984       0.004007       0.035569       0.017843       0.010441      -0.003961      -0.006553      -0.044851      -0.023742      -0.002224       0.025966              2.087319       2.845020       0.016929      -0.021759       1.884146       0.081320       1.532791           0.000081
          321              H       0.315715       7.478930       9.674911       0.117568       1.443933 0.10950660E+02  0.11464204E+03                                 2.021864                            1.873125      -1.108321       2.353808                    0.996860       3.488790       9.628401       0.486943       1.201503      -0.730506      -0.016415      -0.032217       0.001090       0.036174       0.014937      -0.000084      -0.002252       0.000869      -0.038135      -0.013302      -0.008075       0.021377              2.062206       1.922636       0.171311       0.000765       2.716846       0.065044       1.547136           0.000026
          322              H       7.532447       6.027461       7.522799       0.121981       1.274183 0.93596490E+01  0.94383225E+02                                 1.879316                            1.746034      -0.918678       2.448526                    0.998847       3.296531       8.981310       0.497272       1.221454      -0.726204       0.030469       0.009799      -0.024390       0.040240       0.005781      -0.013450      -0.006737      -0.008852      -0.014986      -0.017065      -0.000391       0.017455              1.932424       2.308170      -0.007205      -0.519904       1.711320      -0.041099       1.777781           0.000341
          323              H       3.648754       5.307298       9.811988       0.107036       1.466992 0.11348186E+02  0.11993564E+03                                 2.028243                            1.891206      -1.305017       2.243653                    0.995977       3.675150      10.209847       0.490345       1.181905      -0.733099      -0.020540      -0.011772       0.024984       0.034419       0.017277      -0.014076      -0.006063      -0.023401       0.013204      -0.026398       0.000464       0.025934              2.075741       2.420316      -0.170511      -0.525309       1.921635      -0.039825       1.885272           0.000157
          324              H       6.140144       7.729001       8.134163       0.110495       1.441938 0.10867191E+02  0.11361031E+03                                 2.022825                            1.866896      -1.067107       2.369779                    0.997088       3.509954       9.696667       0.487138       1.202691      -0.729943       0.016743       0.029925      -0.004748       0.034618       0.014051      -0.009468      -0.003682      -0.000209      -0.024835      -0.014567      -0.006606       0.021172              2.080693       1.827162       0.203012      -0.148399       2.798245      -0.188022       1.616671           0.000001
          325              C       2.597496      13.370668      26.108827      -0.155358      33.598618 0.40881325E+03  0.94428683E+04                                 8.987972                            6.707166       0.167199       2.026971                    0.999715      28.861209      81.629066       0.642603       0.412652      -1.069066       0.009986      -0.012053      -0.003549       0.016050       0.005807      -0.014554       0.015125       0.028647      -0.008325      -0.027992       0.004119       0.023873             11.096137       6.766503      -2.471759      -0.215086      10.921163      -5.263530      15.600744           0.003720
          326              C       4.208046      12.002466      25.058267      -0.149248      33.349380 0.39902179E+03  0.91639947E+04                                 8.925722                            6.599441       0.188329       2.038240                    0.999724      28.628329      80.824418       0.651582       0.409307      -1.070895      -0.012180       0.006232       0.014094       0.019643      -0.010929       0.003787       0.015670       0.000792      -0.056405      -0.027607       0.005259       0.022348             11.107290       6.839133      -1.541117      -1.762607       9.408477      -4.718856      17.074261           0.004724
          327              C      17.557825      26.770626       2.641204       0.628153      24.126224 0.23923784E+03  0.48978900E+04                                 7.736552                            5.476902       0.050899       2.080815                    0.999567      21.816288      60.669685       0.636291       0.470188      -1.021078      -0.068792      -0.021913      -0.015728       0.073891      -0.009336      -0.016747      -0.063654      -0.069416       0.231123      -0.080150      -0.032433       0.112584             10.112395      16.390867       2.046108       1.285463       8.643535       1.944356       5.302784           0.006648
          328              C      18.947681      27.237087       2.937017      -0.030588      39.223649 0.42365523E+03  0.98000686E+04                                10.006365                            6.773690       0.034941       2.016864                    0.999344      26.911167      74.339013       0.651959       0.406134      -1.081353       0.047566       0.015527       0.007264       0.050561      -0.001670      -0.002546      -0.005264      -0.004560      -0.009372      -0.007342       0.000661       0.006681             14.120407      25.521838       4.385469       2.558585       9.990794       2.736238       6.848589           0.004904
          329              C       3.420569      12.285802      26.176269       0.026556      37.701072 0.40100327E+03  0.91485147E+04                                 9.762705                            6.623889       0.033853       2.027183                    0.999313      26.061022      71.468219       0.654326       0.410308      -1.078711      -0.004287       0.022650      -0.039649       0.045863       0.013991       0.001771       0.024250       0.004755      -0.044062      -0.032064       0.002493       0.029571             13.661991       7.161821      -2.213814      -0.897593      12.321650      -7.706484      21.502502           0.018067
          330              C       5.813955      -0.660297       6.050041       0.624087      25.208842 0.24003562E+03  0.49137214E+04                                 7.918223                            5.476225       0.034831       2.072128                    0.999526      21.837561      60.540695       0.638636       0.468509      -1.022946       0.062579       0.022460       0.017516       0.068756      -0.027481      -0.009092      -0.049596      -0.161246      -0.056567      -0.081589      -0.030422       0.112011             10.369957      14.787229       2.221101       1.598255       5.713289       2.607932      10.609352           0.001301
          331              C       4.114699      12.790702      23.950683       0.087431      28.000354 0.31777393E+03  0.69180724E+04                                 8.062702                            5.974644       0.202687       2.081567                    0.999803      25.708173      71.466245       0.667886       0.421247      -1.059563      -0.038397       0.035998       0.015697       0.054923       0.007781      -0.006806       0.037113       0.032593      -0.050968      -0.051176       0.024152       0.027024              9.876764       6.579619      -1.853801      -1.300956       8.871361      -3.509912      14.179314           0.005283
          332              C      14.709162      27.296257       0.006306       0.615778      24.098841 0.23655132E+03  0.48224273E+04                                 7.692092                            5.427558       0.099723       2.101838                    0.999630      21.635158      59.762689       0.643355       0.466998      -1.024261       0.000087      -0.040810       0.058936       0.071686       0.055503       0.014102       0.018108       0.124399      -0.188798      -0.072024      -0.044956       0.116981             10.135280       5.020906      -1.624999      -0.302778      10.541523      -4.036093      14.843410           0.010588
          333              C       2.557423      14.128830      24.953540       0.081276      28.901956 0.33292439E+03  0.73318934E+04                                 8.234861                            6.119284       0.171881       2.066469                    0.999743      26.069509      72.860284       0.659400       0.421781      -1.059357       0.035476      -0.029920      -0.031115       0.055874      -0.005615       0.004726       0.028171       0.021858      -0.096278      -0.047871       0.019389       0.028482             10.100711       6.740527      -2.203591      -0.775523       9.696966      -3.912132      13.864641           0.006669
          334              C       4.460586      -1.064712       5.600153      -0.031960      38.335908 0.41021852E+03  0.94223688E+04                                 9.833075                            6.672041       0.009282       2.012008                    0.999351      26.738755      73.839105       0.655281       0.406943      -1.079752      -0.041210      -0.013726      -0.018160       0.047079      -0.001654      -0.005176      -0.007552      -0.007010      -0.000534      -0.010083       0.000285       0.009798             13.458238      21.977064       4.336425       4.143383       7.433653       3.570369      10.963999           0.002790
          335              C     -12.056142      28.112551       3.506436       0.200006      38.307240 0.34093798E+03  0.75964590E+04                                10.336338                            6.384356      -0.374546       1.903923                    0.999040      25.514484      73.078157       0.613169       0.448322      -1.037370       0.028212       0.012603       0.012116       0.033189       0.025729       0.010814      -0.032636      -0.025361       0.055000      -0.049357       0.003946       0.045411             15.725052      26.445684       7.020339       5.813824      11.948642       4.583203       8.780830           0.002093
          336              C       4.255310      -1.769554       4.468718      -0.086769      34.131668 0.38876430E+03  0.89050375E+04                                 9.201329                            6.596953       0.044304       1.990283                    0.999623      28.570494      81.585139       0.636979       0.419790      -1.060016      -0.028379      -0.004926       0.014729       0.032350      -0.016853      -0.021320      -0.004438      -0.014552       0.004655      -0.031892       0.008859       0.023033             11.774501      18.310471       3.658081       3.077925       6.992133       3.199900      10.020899          -0.000014
          337              C       1.934043      -1.885097       4.833343       0.191062      39.949367 0.37205706E+03  0.84531189E+04                                10.610977                            6.655930      -0.368578       1.898429                    0.998941      26.003038      74.637181       0.603753       0.446518      -1.040839      -0.022425      -0.015960      -0.013244       0.030545       0.007424       0.033403      -0.023222      -0.017348      -0.016498      -0.047319       0.012312       0.035007             16.152842      26.751740       7.654021       5.655039       9.977982       4.711840      11.728804           0.000837
          338              C      19.161238      28.361056       3.679153      -0.095938      34.560031 0.40442276E+03  0.93470394E+04                                 9.287859                            6.724540       0.059132       1.992048                    0.999657      28.823730      82.430399       0.632043       0.419296      -1.061301       0.028619      -0.007210       0.001135       0.029535      -0.017066      -0.014960       0.000755      -0.007731       0.006130      -0.023878       0.001641       0.022237             11.997425      20.362184       3.566718       1.843240       9.229681       2.478062       6.400410           0.000563
          339              C       3.357710      -0.778689       6.387799      -0.098283      35.073040 0.41511856E+03  0.96463888E+04                                 9.356739                            6.807450       0.079313       1.996162                    0.999666      28.948580      82.712959       0.629630       0.418628      -1.062898      -0.015480      -0.017904      -0.018234       0.029877      -0.005254      -0.004237       0.014944      -0.026325       0.050116      -0.022583      -0.005107       0.027691             11.847921      18.363618       3.128449       2.899803       6.864538       3.057238      10.315607           0.000639
          340              C       3.017445      -2.171595       4.062969      -0.159479      35.690746 0.41214821E+03  0.96243117E+04                                 9.568917                            6.843696      -0.014578       1.969076                    0.999517      29.801636      87.243259       0.615504       0.426147      -1.051128       0.026652       0.006725       0.009585       0.029111      -0.024126      -0.002841      -0.007623      -0.030287       0.076303      -0.041774       0.013541       0.028233             12.381726      20.684350       3.835705       2.206210       7.007599       2.649628       9.453230           0.002249
          341              C       2.097460      -1.169650       5.951894      -0.163727      37.005649 0.41613710E+03  0.97352888E+04                                 9.772931                            6.849278      -0.026149       1.960493                    0.999666      29.972356      87.658774       0.619312       0.422751      -1.053838       0.031442       0.012856       0.016631       0.037822      -0.024397      -0.028070      -0.013945      -0.037038       0.002025      -0.050256       0.019964       0.030292             12.672609      18.387260       4.167880       4.409160       8.246202       4.285535      11.384364           0.001536
          342              C      20.058840      26.510725       2.503030      -0.102734      34.007470 0.39965345E+03  0.92099553E+04                                 9.144118                            6.647071       0.061443       1.993513                    0.999711      28.839276      82.369415       0.641097       0.414580      -1.064249       0.012454       0.014928       0.018163       0.026605      -0.005148      -0.007472       0.011791      -0.038625      -0.007308      -0.021092      -0.005737       0.026829             11.569573      19.047046       2.882182       1.336560       9.462119       2.448993       6.199553           0.001451
          343              C      20.450586      28.812163       3.879286      -0.157680      36.031591 0.40997157E+03  0.95706113E+04                                 9.685487                            6.846525      -0.046392       1.958870                    0.999613      29.834373      87.618496       0.611931       0.428764      -1.048447      -0.030432      -0.008257      -0.015496       0.035134      -0.002271      -0.017565      -0.017036      -0.062209       0.049744      -0.045190       0.006909       0.038281             12.974536      23.329920       3.295893       2.279192       9.327164       2.128290       6.266525           0.002126
          344              C      21.292228      27.034642       2.763477      -0.153308      36.221495 0.39912894E+03  0.92491365E+04                                 9.660993                            6.723008       0.000389       1.974072                    0.999673      29.570023      86.335886       0.622405       0.424664      -1.051665      -0.037238      -0.007926      -0.010703       0.039548      -0.031323      -0.024650      -0.016515      -0.030491       0.063520      -0.056716       0.024160       0.032556             12.454660      18.603366       4.722241       2.549039      11.051987       3.953019       7.708627           0.001292
          345              C       0.547906      14.819796      15.014344      -0.155337      33.596386 0.40877474E+03  0.94418036E+04                                 8.987724                            6.706866       0.167327       2.027019                    0.999715      28.861046      81.629177       0.642612       0.412654      -1.069059      -0.014666       0.005407       0.003608       0.016042      -0.004490      -0.018979       0.008848      -0.029530      -0.008150      -0.027854       0.003911       0.023943             11.095847      12.013274      -0.617110       4.890521       5.674474       1.957145      15.599794           0.003719
          346              C      -1.278880      15.882197      16.064904      -0.149338      33.346380 0.39895233E+03  0.91623291E+04                                 8.924804                            6.598184       0.187966       2.038098                    0.999725      28.631805      80.843384       0.651722       0.409222      -1.070912       0.009933      -0.009393      -0.014057       0.019609      -0.008751      -0.013357      -0.008637       0.013207      -0.056446      -0.027429       0.005087       0.022342             11.105881      10.094536      -0.392706       3.861097       6.154946       3.233190      17.068160           0.004725
          347              C      -2.997362      17.563108      11.066519       0.628173      24.124602 0.23922426E+03  0.48976473E+04                                 7.736525                            5.477030       0.050913       2.080826                    0.999566      21.816771      60.675489       0.636220       0.470237      -1.021029       0.002268      -0.072162       0.015721       0.073889       0.014533       0.054551       0.037157       0.065692       0.230997      -0.080178      -0.032518       0.112696             10.112290       8.218003      -0.843878      -1.404508      16.816073      -1.859924       5.302793           0.006649
          348              C      -3.020862      19.028957      10.770707      -0.030584      39.222434 0.42364240E+03  0.97997704E+04                                10.006361                            6.773705       0.034937       2.016860                    0.999343      26.911333      74.341273       0.651936       0.406148      -1.081336      -0.001195       0.050058      -0.007293       0.050601       0.000120       0.004208       0.004276       0.005686      -0.009324      -0.007489       0.000700       0.006789             14.120351       8.961130      -1.470162      -1.727631      26.551033      -3.324252       6.848889           0.004904
          349              C      -0.749273      15.234179      14.946902       0.026627      37.704141 0.40103591E+03  0.91495563E+04                                 9.763744                            6.624530       0.033817       2.027179                    0.999313      26.061323      71.473028       0.654231       0.410353      -1.078668       0.022753       0.003530       0.039647       0.045848       0.009366      -0.022219      -0.009645      -0.021232      -0.044043      -0.031994       0.002541       0.029453             13.663404      13.141440      -0.100944       6.966044       6.344546       3.415895      21.504226           0.018062
          350              C       8.631715      -2.652739       7.657683       0.624095      25.208716 0.24003247E+03  0.49136419E+04                                 7.918173                            5.476171       0.034877       2.072141                    0.999524      21.837646      60.540880       0.638642       0.468506      -1.022948       0.000334       0.066483      -0.017528       0.068756       0.029291       0.043808       0.025215       0.159943      -0.056632      -0.081636      -0.030436       0.112072             10.369910       5.325359      -1.124233      -1.925885      15.175168      -2.375794      10.609204           0.001300
          351              C      -0.504593      16.056951      17.172488       0.087474      27.998844 0.31774116E+03  0.69171857E+04                                 8.062600                            5.974377       0.202930       2.081665                    0.999803      25.706867      71.461889       0.667893       0.421253      -1.059559       0.046713      -0.024214      -0.015676       0.054902      -0.004195      -0.037139      -0.005828      -0.035069      -0.050897      -0.051019       0.024107       0.026912              9.876825       9.783404      -0.721560       2.877512       5.668606       2.395863      14.178467           0.005282
          352              C      -1.552213      15.052617      13.701418       0.615758      24.098518 0.23655437E+03  0.48225761E+04                                 7.692238                            5.427771       0.099658       2.101821                    0.999630      21.636078      59.768640       0.643302       0.467028      -1.024229      -0.038513      -0.013526      -0.058946       0.071699       0.004059      -0.012279      -0.019214      -0.166524      -0.188767      -0.071923      -0.045025       0.116948             10.135412      10.948821       0.471042       3.704135       4.613116       1.631122      14.844298           0.010586
          353              C       1.276081      15.034755      16.169631       0.081204      28.906217 0.33298161E+03  0.73336175E+04                                 8.236363                            6.120309       0.171785       2.066419                    0.999743      26.071851      72.873965       0.659250       0.421850      -1.059292      -0.040013       0.023472       0.031115       0.055858      -0.011268      -0.024921      -0.013710      -0.009941      -0.096272      -0.047771       0.019251       0.028521             10.102693      10.755768      -0.785047       3.430892       5.685069       2.035523      13.867242           0.006668
          354              C       8.701552      -4.063505       8.107570      -0.031942      38.332290 0.41017978E+03  0.94212429E+04                                 9.832400                            6.671695       0.009249       2.011998                    0.999352      26.738072      73.835940       0.655304       0.406939      -1.079756       0.000798      -0.043427       0.018142       0.047071       0.000918       0.005461       0.007510       0.007557      -0.000552      -0.010214       0.000299       0.009916             13.457527       6.323318      -1.197898      -1.984185      23.086972      -5.096264      10.962290           0.002790
          355              C      -3.053089      21.746501      10.201288       0.199982      38.312276 0.34094875E+03  0.75970012E+04                                10.338582                            6.385127      -0.374543       1.903930                    0.999039      25.515944      73.091398       0.613016       0.448416      -1.037283       0.002486       0.030823      -0.012140       0.033221       0.027976       0.034454       0.000784      -0.012547       0.054987      -0.049351       0.003816       0.045535             15.730365       9.147739       0.905472      -2.383186      29.260010      -7.012748       8.783347           0.002093
          356              C       8.105460      -4.491964       9.239006      -0.086772      34.138895 0.38889817E+03  0.89087498E+04                                 9.202494                            6.598205       0.044267       1.990265                    0.999623      28.570669      81.584980       0.636910       0.419804      -1.060021       0.004802      -0.028406      -0.014740       0.032361      -0.008546      -0.002793       0.021760       0.032570       0.004576      -0.032091       0.009052       0.023039             11.775956       5.951159      -0.712101      -1.990563      19.355247      -3.968630      10.021462          -0.000013
          357              C      -2.421844      24.937459       8.874380       0.191087      39.953257 0.37207432E+03  0.84538987E+04                                10.613219                            6.657037      -0.368676       1.898390                    0.998943      26.004797      74.652300       0.603553       0.446646      -1.040729      -0.007557      -0.026475       0.013255       0.030557       0.011235       0.033050      -0.023673       0.004124      -0.016434      -0.047284       0.012291       0.034993             16.157933       7.032129       0.682726      -2.557320      29.710352      -6.906374      11.731320           0.000837
          358              C      -2.032367      19.604940      10.028571      -0.095962      34.555654 0.40434783E+03  0.93449933E+04                                 9.287117                            6.723760       0.059286       1.992095                    0.999656      28.823949      82.433047       0.632094       0.419277      -1.061300      -0.016354       0.024608      -0.001116       0.029568      -0.010842      -0.005540       0.014049       0.027403       0.006127      -0.024030       0.001847       0.022183             11.996450       8.225245      -0.726327      -1.722229      21.364168      -2.562507       6.399938           0.000563
          359              C      -1.853282      26.648476       7.319924      -0.098273      35.070863 0.41510975E+03  0.96457834E+04                                 9.355400                            6.806773       0.079477       1.996218                    0.999666      28.945778      82.693454       0.629768       0.418553      -1.062984      -0.011696      -0.020589       0.018234       0.029886       0.004242      -0.015361      -0.000788       0.027186       0.050010      -0.022650      -0.004892       0.027542             11.846300       6.174826      -1.180842      -1.914844      19.051097      -3.752022      10.312976           0.000638
          360              C      -3.053077      25.863418       9.644754      -0.159457      35.695804 0.41226094E+03  0.96273545E+04                                 9.570108                            6.845125      -0.014455       1.969115                    0.999514      29.800191      87.233554       0.615389       0.426208      -1.051117      -0.002602       0.027346      -0.009606       0.029101      -0.009265       0.006452       0.005516       0.053974       0.076159      -0.041860       0.013490       0.028370             12.383779       6.116926      -1.316056      -1.761365      21.582498      -2.962529       9.451913           0.002249
          361              C      -1.801800      25.329989       7.755830      -0.163764      36.993977 0.41600665E+03  0.97312986E+04                                 9.769575                            6.847191      -0.026181       1.960483                    0.999666      29.970897      87.645113       0.619555       0.422626      -1.053935       0.001667       0.033962      -0.016674       0.037872      -0.007334       0.003959       0.031400       0.059521       0.001870      -0.050540       0.020199       0.030341             12.667967       6.751182       0.053852      -2.569733      19.872891      -5.581981      11.379828           0.001534
          362              C      -4.076060      19.834460      11.204693      -0.102715      34.008680 0.39967007E+03  0.92110747E+04                                 9.145379                            6.647286       0.061342       1.993487                    0.999710      28.842646      82.401046       0.641031       0.414590      -1.064169       0.009932       0.016727      -0.018180       0.026626       0.008083      -0.013377       0.003345       0.036431      -0.007620      -0.021106      -0.005511       0.026616             11.571458       8.718331      -0.767491      -1.865306      19.794769      -2.078459       6.201275           0.001457
          363              C      -2.036840      20.970914       9.828438      -0.157655      36.043317 0.41013849E+03  0.95757834E+04                                 9.689349                            6.849174      -0.046525       1.958832                    0.999613      29.837054      87.641206       0.611625       0.428921      -1.048317       0.002355      -0.031454       0.015473       0.035133       0.017759       0.010319       0.022474       0.051167       0.049626      -0.045252       0.006788       0.038464             12.980850       8.813767      -1.839684      -1.246395      23.859896      -2.859725       6.268887           0.002126
          364              C      -3.993234      21.171943      10.944246      -0.153315      36.227658 0.39920971E+03  0.92515851E+04                                 9.663395                            6.724439       0.000526       1.974103                    0.999673      29.571443      86.346047       0.622227       0.424759      -1.051594       0.004945      -0.037759       0.010690       0.039554      -0.014785       0.007525       0.028979       0.063240       0.063186      -0.056920       0.024259       0.032661             12.458819       8.924004       1.303337      -2.877811      20.741355      -3.724790       7.711099           0.001293
          365              C      -8.235359      14.358813       8.108941      -0.155372      33.600374 0.40884341E+03  0.94437323E+04                                 8.988311                            6.707489       0.167265       2.026990                    0.999715      28.861538      81.630525       0.642577       0.412662      -1.069061      -0.000546       0.005383       0.015107       0.016046       0.001066      -0.025708      -0.000628      -0.008925       0.002453      -0.027896       0.003988       0.023907             11.096826      16.973478      -2.483759       3.945144       5.835504       0.618304      10.481496           0.003722
          366              C      -8.984998      15.118271      10.213899      -0.149332      33.350876 0.39906045E+03  0.91646555E+04                                 8.926339                            6.600743       0.188267       2.038197                    0.999724      28.627672      80.808628       0.651404       0.409429      -1.070868       0.012600      -0.006536      -0.013503       0.019591       0.003529      -0.002852       0.006265      -0.034059       0.060480      -0.027729       0.005034       0.022695             11.108232      18.346788      -3.080508       2.043984       5.833294       0.665311       9.144615           0.004719
          367              C      -5.123450      11.921941      12.587528       0.628161      24.124824 0.23923250E+03  0.48977785E+04                                 7.736226                            5.476891       0.050952       2.080837                    0.999567      21.816387      60.670966       0.636279       0.470196      -1.021068       0.020435       0.056094      -0.043488       0.073861      -0.032495       0.039564       0.016004       0.153968      -0.123413      -0.080201      -0.032349       0.112551             10.111577       5.723444       2.924565      -2.561940      12.731594      -3.495891      11.879692           0.006649
          368              C      -5.565094      10.785008      13.453034      -0.030616      39.223992 0.42365715E+03  0.98000907E+04                                10.006351                            6.773704       0.035001       2.016881                    0.999342      26.911188      74.338157       0.651961       0.406134      -1.081357      -0.017263      -0.037001       0.029884       0.050598       0.003791       0.002383       0.001705       0.009774       0.007361      -0.007488       0.000694       0.006794             14.119051       7.499968       4.631844      -4.655018      18.645710      -7.460780      16.211474           0.004904
          369              C      -7.943232      14.655130       9.407336       0.026614      37.702193 0.40101588E+03  0.91488697E+04                                 9.762998                            6.623992       0.033834       2.027185                    0.999313      26.060739      71.467590       0.654321       0.410307      -1.078712      -0.041636       0.009805      -0.016551       0.045866       0.009320      -0.014231       0.001658      -0.050627      -0.014928      -0.032046       0.002559       0.029487             13.663009      23.597569      -3.852547       4.867596       6.422981       0.441766      10.968477           0.018067
          370              C      -7.878974       2.120844      18.836057       0.624078      25.208599 0.24003100E+03  0.49135915E+04                                 7.918043                            5.476087       0.034609       2.072061                    0.999526      21.837542      60.539952       0.638660       0.468495      -1.022957      -0.017158      -0.054589       0.038123       0.068758       0.029105       0.066541       0.057359       0.076647       0.025762      -0.081674      -0.030478       0.112153             10.369688       7.805875      -0.912367      -3.060824      13.635010      -3.981150       9.668180           0.001301
          371              C     -10.229801      15.276232       9.682588       0.087437      27.997605 0.31775511E+03  0.69175582E+04                                 8.061909                            5.974442       0.202765       2.081601                    0.999803      25.707667      71.464229       0.667901       0.421244      -1.059565       0.008691      -0.014958      -0.052132       0.054928       0.004200      -0.032313       0.000992      -0.058757       0.020145      -0.051092       0.024168       0.026924              9.875382      14.980631      -2.480834       1.764931       5.556106       0.830264       9.089410           0.005284
          372              C      -6.573076      14.435597       9.958113       0.615774      24.100733 0.23656622E+03  0.48227528E+04                                 7.692491                            5.427622       0.099877       2.101885                    0.999629      21.635056      59.760339       0.643378       0.466979      -1.024283       0.067337      -0.006859       0.023655       0.071700       0.051812      -0.043642      -0.063512      -0.085141      -0.000049      -0.072038      -0.044871       0.116909             10.136124      15.558165      -2.460617       3.517267       6.455690       1.364620       8.394517           0.010587
          373              C      -9.522692      14.539251       7.638492       0.081239      28.903420 0.33294645E+03  0.73325690E+04                                 8.235312                            6.119586       0.171906       2.066475                    0.999743      26.070502      72.866221       0.659361       0.421795      -1.059339      -0.023076       0.021157       0.046232       0.055835       0.009988      -0.014953       0.000337      -0.061494       0.075326      -0.047894       0.019337       0.028558             10.101419      14.889770      -2.194951       2.556132       5.610797       0.799092       9.803689           0.006669
          374              C      -7.604542       3.288168      17.964520      -0.031947      38.334136 0.41019982E+03  0.94218474E+04                                 9.832792                            6.671936       0.009281       2.012014                    0.999351      26.738417      73.838201       0.655279       0.406949      -1.079746       0.005376       0.039056      -0.025697       0.047060       0.003044       0.002359       0.003110       0.017340       0.001628      -0.010154       0.000327       0.009827             13.457916       7.761623       0.779843      -3.713256      19.571503      -7.541769      13.040621           0.002790
          375              C      -6.370485       8.659766      15.048339       0.199990      38.304223 0.34094082E+03  0.75963690E+04                                10.335270                            6.384080      -0.374410       1.903972                    0.999040      25.513092      73.068118       0.613239       0.448280      -1.037418      -0.005470      -0.028734       0.015759       0.033225       0.007301       0.024613      -0.013151       0.038329      -0.112591      -0.049272       0.003781       0.045491             15.721409       6.958901       4.522042      -3.579436      25.214878      -8.694879      14.990449           0.002094
          376              C      -8.127661       4.508051      18.203857      -0.086821      34.137855 0.38887841E+03  0.89082073E+04                                 9.202334                            6.598038       0.044389       1.990300                    0.999622      28.571123      81.586565       0.636917       0.419804      -1.060019       0.023816       0.008139      -0.020289       0.032328      -0.001998      -0.004847       0.018907       0.035476       0.038630      -0.032121       0.008979       0.023142             11.775574       7.280545       0.513747      -3.241018      16.956347      -5.737253      11.089829          -0.000013
          377              C      -7.001730       5.468808      16.375246       0.191143      39.951279 0.37206013E+03  0.84535174E+04                                10.612966                            6.657049      -0.368730       1.898388                    0.998943      26.004074      74.650594       0.603532       0.446665      -1.040715       0.004204       0.028860      -0.009108       0.030554       0.008473       0.036493      -0.018785      -0.006644      -0.021279      -0.047280       0.012301       0.034979             16.156663       8.709919       2.843339      -4.489665      25.813141      -9.638822      13.946927           0.000837
          378              C      -5.560178       9.506557      12.978473      -0.095921      34.561714 0.40441556E+03  0.93467861E+04                                 9.288049                            6.724328       0.059103       1.992043                    0.999657      28.823166      82.427096       0.632078       0.419277      -1.061318      -0.005225      -0.009338       0.027540       0.029546      -0.005662      -0.004859       0.014993       0.021285       0.041718      -0.024037       0.001750       0.022286             11.997310       6.790140       3.639007      -3.655411      15.913829      -5.296972      13.287961           0.000564
          379              C      -6.728645       3.162640      16.898882      -0.098241      35.070170 0.41509485E+03  0.96454951E+04                                 9.355665                            6.806946       0.079327       1.996170                    0.999665      28.946150      82.698807       0.629710       0.418590      -1.062945      -0.001280       0.029771      -0.002292       0.029887      -0.015193      -0.001621       0.018670      -0.009653      -0.022958      -0.022658      -0.004925       0.027583             11.846439       7.493174       0.180697      -3.239172      16.466433      -5.624960      11.579711           0.000639
          380              C      -7.856810       5.593861      17.425258      -0.159446      35.690140 0.41219056E+03  0.96252946E+04                                 9.568546                            6.844095      -0.014321       1.969153                    0.999516      29.799909      87.230683       0.615495       0.426153      -1.051152      -0.004261      -0.022572       0.017908       0.029127      -0.023565       0.014680       0.017125       0.033705       0.015509      -0.041878       0.013670       0.028207             12.380982       8.122203       1.556731      -4.238666      16.511410      -6.465774      12.509333           0.002250
          381              C      -6.480179       4.269025      16.095609      -0.163782      36.997317 0.41605352E+03  0.97325792E+04                                 9.770467                            6.847968      -0.026193       1.960480                    0.999667      29.970708      87.642745       0.619472       0.422674      -1.053915      -0.002927      -0.033049       0.018270       0.037876       0.000949       0.002688       0.029625       0.058319       0.049950      -0.050546       0.020003       0.030543             12.669160       7.073951      -0.048023      -2.641975      19.859165      -5.686273      11.074365           0.001536
          382              C      -5.947411      10.996010      14.779667      -0.102750      33.992607 0.39936718E+03  0.92022166E+04                                 9.141210                            6.643628       0.061365       1.993490                    0.999710      28.840974      82.383977       0.641382       0.414447      -1.064275       0.003662      -0.026293       0.001545       0.026592       0.000849       0.001016       0.023789      -0.011577      -0.000546      -0.021135      -0.005747       0.026882             11.565825       6.641873       3.400250      -3.425041      14.926591      -4.282007      13.129009           0.001453
          383              C      -6.039204       8.482478      13.770779      -0.157696      36.021318 0.40980088E+03  0.95658170E+04                                 9.683260                            6.844583      -0.046456       1.958854                    0.999614      29.834769      87.621524       0.612075       0.428699      -1.048466       0.001424       0.028844      -0.020045       0.035154       0.000278       0.013762       0.027292       0.051124      -0.048788      -0.045296       0.006923       0.038373             12.970203       6.996788       4.088175      -3.926871      16.365317      -6.645200      15.548505           0.002127
          384              C      -6.392862       9.914949      15.484244      -0.153276      36.199351 0.39875929E+03  0.92385986E+04                                 9.655780                            6.718179       0.000422       1.974085                    0.999673      29.568996      86.328811       0.622855       0.424447      -1.051780       0.007388       0.029034      -0.025876       0.039587      -0.017072       0.005739       0.026482       0.071233       0.042305      -0.056889       0.024435       0.032454             12.447736       6.711801       3.292206      -3.127946      19.000865      -4.070054      11.630542           0.001294
          385              C      16.282803      20.764157       5.598783      -0.155372      33.598053 0.40879749E+03  0.94424067E+04                                 8.987840                            6.706999       0.167403       2.027039                    0.999715      28.860820      81.627359       0.642617       0.412648      -1.069070       0.005246       0.001275      -0.015111       0.016046       0.003655      -0.007862       0.024588       0.005620       0.002440      -0.028000       0.003994       0.024006             11.096308       8.633758      -5.431986       0.731957      14.173927      -3.925124      10.481238           0.003720
          386              C      17.248677      20.310500       3.493825      -0.149314      33.348760 0.39901891E+03  0.91634983E+04                                 8.925532                            6.599891       0.188237       2.038193                    0.999724      28.627010      80.806881       0.651519       0.409366      -1.070905      -0.010343       0.009705       0.013494       0.019577       0.013435      -0.006718       0.000791       0.022140       0.060342      -0.027739       0.005200       0.022538             11.107168       9.158322      -6.327261       0.054046      15.017820      -2.149278       9.145360           0.004719
          387              C      12.947943      22.885731       1.120195       0.628224      24.124873 0.23922483E+03  0.48977156E+04                                 7.736802                            5.477199       0.050869       2.080813                    0.999568      21.817067      60.678834       0.636175       0.470264      -1.021003       0.046074       0.037952       0.043485       0.073852      -0.073670      -0.001789      -0.042524      -0.078872      -0.123344      -0.080055      -0.032465       0.112521             10.112591      10.115665       4.477601       2.442885       8.341162       3.581532      11.880946           0.006649
          388              C      12.023232      22.090354       0.254690      -0.030619      39.227553 0.42369145E+03  0.98012256E+04                                10.007322                            6.774192       0.034948       2.016860                    0.999343      26.912601      74.346904       0.651897       0.406159      -1.081324      -0.029166      -0.028609      -0.029885       0.050619      -0.000134      -0.000753      -0.002730      -0.012351       0.007446      -0.007484       0.000776       0.006707             14.121315      14.499179       7.107366       5.484665      11.651819       6.877179      16.212947           0.004904
          389              C      16.464781      21.138324       4.300387       0.026630      37.699490 0.40098124E+03  0.91478583E+04                                 9.762504                            6.623679       0.033891       2.027210                    0.999313      26.059852      71.463693       0.654342       0.410304      -1.078717       0.023120      -0.035991       0.016552       0.045868       0.023177      -0.006264       0.012920       0.027671      -0.014985      -0.032079       0.002561       0.029518             13.662212      10.752077      -8.393255       1.205646      19.266046      -4.735754      10.968514           0.018064
          390              C      -6.566330       1.192709      22.287113       0.623946      25.210589 0.24006315E+03  0.49143392E+04                                 7.917915                            5.476103       0.034582       2.072017                    0.999527      21.838965      60.541432       0.638730       0.468435      -1.023005      -0.045779      -0.034336      -0.038087       0.068741      -0.001431      -0.031797      -0.081766      -0.096212       0.025709      -0.081538      -0.030518       0.112055             10.369412      13.560281       1.122205       2.733046       7.880020       4.212756       9.667936           0.001300
          391              C      17.812540      19.189550       4.025136       0.087463      27.996562 0.31773300E+03  0.69169539E+04                                 8.061738                            5.974202       0.202913       2.081646                    0.999803      25.706863      71.461278       0.667921       0.421239      -1.059569      -0.016985       0.003161       0.052138       0.054926       0.021737      -0.011614       0.030297       0.040429       0.020059      -0.051190       0.024122       0.027068              9.875268       8.162107      -4.891269      -0.194069      12.374144      -1.941274       9.089554           0.005283
          392              C      15.801083      22.356935       3.749611       0.615730      24.100603 0.23656743E+03  0.48228083E+04                                 7.692450                            5.427659       0.099805       2.101865                    0.999630      21.635571      59.762950       0.643368       0.466983      -1.024275      -0.028897       0.061195      -0.023630       0.071682       0.067060       0.045436       0.062441       0.001046      -0.000035      -0.072069      -0.044991       0.117060             10.136005       9.013723      -4.774752      -0.114031      12.999943      -3.770642       8.394350           0.010586
          393              C      16.882033      19.610600       6.069232       0.081264      28.903404 0.33293790E+03  0.73323701E+04                                 8.235446                            6.119573       0.171977       2.066501                    0.999743      26.070286      72.866750       0.659348       0.421804      -1.059328       0.027632      -0.014719      -0.046242       0.055843       0.027117      -0.005195       0.014113       0.035253       0.075338      -0.047933       0.019281       0.028653             10.101681       8.021511      -4.623458       0.098678      12.479394      -2.676236       9.804136           0.006668
          394              C      -5.557229       1.840567      23.158651      -0.031935      38.334433 0.41021885E+03  0.94224307E+04                                 9.832967                            6.672200       0.009019       2.011933                    0.999351      26.738845      73.840907       0.655247       0.406962      -1.079733       0.035032       0.018081       0.025696       0.047057      -0.003065      -0.002076      -0.003173      -0.017319       0.001645      -0.010111       0.000332       0.009779             13.458050      17.769186       4.317705       5.872189       9.564222       6.014947      13.040741           0.002789
          395              C      -0.904139       4.794617      26.074832       0.199997      38.304169 0.34091103E+03  0.75955055E+04                                10.335037                            6.383428      -0.374506       1.903936                    0.999040      25.513066      73.066018       0.613327       0.448227      -1.037453      -0.025272      -0.014750      -0.015787       0.033249      -0.006339       0.020660      -0.018721      -0.038975      -0.112582      -0.049279       0.003851       0.045428             15.723450      20.346280       9.257382       7.010277      11.832822       6.276122      14.991249           0.002093
          396              C      -4.232742       1.753984      22.919314      -0.086787      34.130205 0.38876496E+03  0.89051912E+04                                 9.201280                            6.597173       0.044095       1.990210                    0.999623      28.572219      81.594736       0.636928       0.419817      -1.059983      -0.000241       0.025145       0.020320       0.032330      -0.012729      -0.019258      -0.001497      -0.025007       0.038615      -0.031930       0.008817       0.023113             11.774178      15.554015       3.439080       4.327071       8.678473       4.968703      11.090047          -0.000014
          397              C      -3.702213       3.135806      24.747924       0.191003      39.955164 0.37209437E+03  0.84543161E+04                                10.612622                            6.656603      -0.368697       1.898379                    0.998940      26.004856      74.647918       0.603667       0.446564      -1.040795       0.025784       0.013564       0.009133       0.030532       0.008657       0.029954      -0.028103      -0.005520      -0.021272      -0.047304       0.012291       0.035012             16.157117      22.125658       7.587617       7.592324      12.398150       7.446418      13.947542           0.000836
          398              C      10.816263      21.668853       0.729251      -0.095972      34.564030 0.40447328E+03  0.93485778E+04                                 9.288842                            6.725037       0.058963       1.991992                    0.999656      28.825222      82.438566       0.632004       0.419306      -1.061286      -0.007056      -0.008069      -0.027570       0.029580      -0.011066      -0.015614      -0.000221      -0.009527       0.041749      -0.023902       0.001669       0.022234             11.998499      12.613762       5.697834       3.776238      10.091942       5.212687      13.289793           0.000562
          399              C      -5.967527       2.624549      24.224289      -0.098267      35.070691 0.41510446E+03  0.96459149E+04                                 9.356141                            6.807292       0.079368       1.996178                    0.999666      28.947549      82.707586       0.629647       0.418623      -1.062909       0.028480       0.008688       0.002293       0.029864      -0.008773      -0.018009      -0.004468       0.026701      -0.022890      -0.022392      -0.005147       0.027539             11.847063      15.357082       2.960440       4.223346       8.604175       4.928945      11.579932           0.000638
          400              C      -3.299303       2.371292      23.697912      -0.159407      35.704617 0.41238895E+03  0.96312438E+04                                 9.572596                            6.846864      -0.014326       1.969158                    0.999515      29.801217      87.245143       0.615210       0.426292      -1.051049      -0.019841      -0.011476      -0.017863       0.029059      -0.028960      -0.011090      -0.019258       0.003402       0.015597      -0.041666       0.013508       0.028158             12.387401      14.605633       3.850689       4.687300      10.039171       6.156415      12.517399           0.002247
          401              C      -5.007225       3.227612      25.027562      -0.163725      37.003060 0.41612843E+03  0.97348790E+04                                 9.772456                            6.849408      -0.026292       1.960453                    0.999667      29.971519      87.650796       0.619289       0.422776      -1.053840      -0.030184      -0.013805      -0.018246       0.037875      -0.017600      -0.026881      -0.012125      -0.046492       0.050141      -0.050371       0.020058       0.030313             12.672143      18.474007       3.982228       4.482266       8.466179       4.386995      11.076243           0.001533
          402              C       1.157476       5.972239      26.343503      -0.102775      34.011762 0.39968169E+03  0.92114084E+04                                 9.144884                            6.646294       0.061294       1.993465                    0.999710      28.843824      82.404680       0.641237       0.414454      -1.064256      -0.026063      -0.005326      -0.001532       0.026646       0.004276      -0.021847      -0.008736       0.007699      -0.000228      -0.020866      -0.005696       0.026563             11.570785      11.875984       5.251377       2.896803       9.703677       4.657619      13.132693           0.001458
          403              C      -1.181697       5.047880      27.352391      -0.157633      36.038626 0.41006951E+03  0.95735755E+04                                 9.687332                            6.847701      -0.046395       1.958878                    0.999613      29.835137      87.627012       0.611823       0.428808      -1.048407       0.026691       0.010903       0.020068       0.035128      -0.015803      -0.020945      -0.021879      -0.040273      -0.048758      -0.045027       0.006697       0.038330             12.977184      12.760540       6.127433       4.962540      10.613456       5.922795      15.557555           0.002124
          404              C       0.286713       5.191901      25.638926      -0.153289      36.221210 0.39908341E+03  0.92478293E+04                                 9.661230                            6.722382       0.000396       1.974073                    0.999672      29.569865      86.334600       0.622466       0.424633      -1.051682       0.024906       0.016674       0.025866       0.039590      -0.035676      -0.022871      -0.014066      -0.033954       0.042513      -0.056758       0.024323       0.032435             12.456084      15.580616       6.430692       2.800866      10.154815       4.308105      11.632822           0.001291
          405              C      24.981755       0.097370       2.781845      -0.155372      33.600401 0.40884390E+03  0.94437464E+04                                 8.988317                            6.707494       0.167264       2.026989                    0.999715      28.861552      81.630582       0.642577       0.412662      -1.069060       0.009979       0.002949       0.012215       0.016047      -0.015518       0.002360      -0.011820       0.034133       0.008103      -0.027896       0.003988       0.023908             11.096834       6.766430       1.049780       2.247672      18.991642       0.605368       7.532431           0.003721
          406              C      26.592328      -0.128325       4.492021      -0.149332      33.350881 0.39905996E+03  0.91646429E+04                                 8.926336                            6.600734       0.188267       2.038197                    0.999724      28.627686      80.808702       0.651405       0.409428      -1.070868      -0.012144       0.009071      -0.012412       0.019591       0.008819       0.007803       0.004488       0.035300       0.047032      -0.027729       0.005034       0.022695             11.108234       6.838389      -0.758386       2.214079      19.249046      -0.962863       7.237267           0.004719
          407              C      28.749975       4.730294       2.910698       0.628162      24.124761 0.23923191E+03  0.48977636E+04                                 7.736212                            5.476884       0.050958       2.080839                    0.999567      21.816365      60.670893       0.636280       0.470196      -1.021068      -0.068763      -0.002636       0.026836       0.073861      -0.009856       0.016568      -0.003009      -0.185118      -0.116209      -0.080201      -0.032350       0.112551             10.111555      16.389675       0.090076      -2.413084       4.453877       0.474600       9.491113           0.006649
          408              C      30.139823       4.753240       2.358825      -0.030616      39.223974 0.42365713E+03  0.98000897E+04                                10.006349                            6.773704       0.035002       2.016882                    0.999342      26.911180      74.338124       0.651961       0.406134      -1.081357       0.047597      -0.001482      -0.017102       0.050598      -0.001386       0.002810       0.005739      -0.003965      -0.007486      -0.007488       0.000694       0.006794             14.119043      25.517172       0.022710      -5.072209       5.263923      -0.007288      11.576034           0.004904
          409              C      25.804841       0.698218       3.687652       0.026613      37.702246 0.40101633E+03  0.91488821E+04                                 9.763006                            6.623995       0.033836       2.027186                    0.999313      26.060745      71.467603       0.654321       0.410307      -1.078712      -0.004258      -0.045668       0.000216       0.045866      -0.005477      -0.012918      -0.003553       0.040490       0.063130      -0.032046       0.002559       0.029487             13.663030       7.161255       0.330677       2.364819      25.885931      -0.121335       7.941904           0.018067
          410              C      -5.378188     -10.258357      24.962313       0.624078      25.208588 0.24003088E+03  0.49135884E+04                                 7.918042                            5.476086       0.034609       2.072061                    0.999526      21.837539      60.539944       0.638660       0.468495      -1.022957       0.062579       0.003926      -0.028215       0.068758       0.005873       0.028453       0.072082      -0.122528       0.059574      -0.081674      -0.030478       0.112153             10.369685      14.786782       0.273503      -2.722725       7.126679      -3.423905       9.195595           0.001300
          411              C      26.498979      -1.481639       4.363168       0.087437      27.997659 0.31775551E+03  0.69175691E+04                                 8.061920                            5.974446       0.202764       2.081601                    0.999803      25.707679      71.464275       0.667901       0.421244      -1.059565      -0.038412      -0.004362      -0.039020       0.054928      -0.009754      -0.003241      -0.014425       0.071587       0.066162      -0.051092       0.024168       0.026924              9.875402       6.579359      -0.201375       2.255860      15.888416      -0.545251       7.158432           0.005283
          412              C      25.901324       2.185598       3.772914       0.615774      24.100674 0.23656549E+03  0.48227344E+04                                 7.692477                            5.427612       0.099884       2.101887                    0.999629      21.635045      59.760304       0.643379       0.466979      -1.024283       0.000102       0.071458       0.005887       0.071700      -0.015543      -0.055014       0.004999       0.164230      -0.069217      -0.072038      -0.044871       0.116908             10.136107       5.021311       0.551051       1.558941      17.264862       0.156215       8.122148           0.010588
          413              C      24.941681      -1.282219       2.702889       0.081239      28.903411 0.33294633E+03  0.73325659E+04                                 8.235310                            6.119584       0.171906       2.066474                    0.999743      26.070508      72.866240       0.659361       0.421794      -1.059339       0.035468      -0.011937       0.041438       0.055836       0.006908       0.002592       0.002161       0.074192       0.060640      -0.047894       0.019336       0.028558             10.101416       6.740769       0.430074       2.296048      16.212467       0.151139       7.351011           0.006669
          414              C      -6.731550     -10.445758      25.537489      -0.031947      38.334130 0.41019992E+03  0.94218498E+04                                 9.832790                            6.671937       0.009280       2.012014                    0.999351      26.738408      73.838165       0.655279       0.406949      -1.079746      -0.041184      -0.008858       0.020975       0.047059      -0.003655       0.004066       0.005485      -0.010704      -0.011630      -0.010154       0.000327       0.009828             13.457912      21.977252       1.420217      -5.827801       6.988942      -3.313293      11.407542           0.002790
          415              C      -0.864013       4.808629       1.315941       0.199990      38.304209 0.34094082E+03  0.75963690E+04                                10.335269                            6.384081      -0.374411       1.903972                    0.999040      25.513086      73.068100       0.613239       0.448280      -1.037418       0.028236       0.004181      -0.017005       0.033225      -0.003479      -0.027568       0.010013      -0.064820      -0.063211      -0.049272       0.003781       0.045491             15.721405      26.432845       1.524114      -8.981846       5.602414      -0.919993      15.128957           0.002093
          416              C      -6.936810     -11.073177      26.713612      -0.086821      34.137846 0.38887819E+03  0.89082008E+04                                 9.202333                            6.598036       0.044390       1.990300                    0.999622      28.571116      81.586537       0.636917       0.419805      -1.060019      -0.028341       0.015240      -0.003096       0.032328      -0.010049       0.025424       0.004584      -0.014693       0.004383      -0.032121       0.008979       0.023142             11.775572      18.312355       0.836596      -4.707783       6.493153      -2.911298      10.521209          -0.000014
          417              C      -9.258079     -10.699632      26.631365       0.191143      39.951269 0.37206014E+03  0.84535180E+04                                10.612966                            6.657050      -0.368731       1.898388                    0.998943      26.004070      74.650586       0.603532       0.446665      -1.040715      -0.022443      -0.003476       0.020440       0.030554       0.025196      -0.023083       0.018975      -0.024727      -0.038671      -0.047281       0.012301       0.034980             16.156661      26.759221       1.071484      -9.460784       7.211456      -3.114035      14.499305           0.000837
          418              C      30.353362       4.833951       1.014372      -0.095921      34.561719 0.40441562E+03  0.93467875E+04                                 9.288050                            6.724328       0.059103       1.992043                    0.999657      28.823162      82.427076       0.632078       0.419277      -1.061318       0.028630       0.004581       0.005683       0.029546      -0.004416       0.022372       0.000132      -0.006547       0.009791      -0.024037       0.001750       0.022286             11.997309      20.360417      -0.187406      -4.010366       4.961380      -0.013746      10.670131           0.000563
          419              C      -7.834435      -9.906654      24.895967      -0.098241      35.070146 0.41509482E+03  0.96454941E+04                                 9.355661                            6.806946       0.079327       1.996170                    0.999665      28.946144      82.698782       0.629710       0.418590      -1.062945      -0.015479      -0.006830       0.024637       0.029887      -0.001074       0.006801      -0.012411      -0.022364       0.062235      -0.022658      -0.004925       0.027583             11.846429      18.361559       0.946949      -4.159008       6.804242      -3.022236      10.373487           0.000638
          420              C      -8.174668     -11.223540      27.264662      -0.159446      35.690145 0.41219036E+03  0.96252888E+04                                 9.568547                            6.844093      -0.014320       1.969153                    0.999516      29.799906      87.230671       0.615496       0.426153      -1.051152       0.026683       0.004914      -0.010594       0.029127       0.009599       0.022475      -0.005915      -0.054189       0.004634      -0.041878       0.013670       0.028207             12.380983      20.684978      -0.007610      -4.424884       6.546513      -2.382312       9.911458           0.002249
          421              C      -9.094677     -10.088673      25.452501      -0.163782      36.997256 0.41605295E+03  0.97325617E+04                                 9.770452                            6.847961      -0.026193       1.960480                    0.999667      29.970696      87.642665       0.619473       0.422674      -1.053915       0.031473       0.008022      -0.019487       0.037876      -0.012189       0.035344       0.014793      -0.036065       0.005112      -0.050546       0.020003       0.030543             12.669137      18.382226       1.734024      -5.812778       6.886567      -3.500311      12.738618           0.001535
          422              C      -2.325706       4.740585       3.204866      -0.102750      33.992546 0.39936638E+03  0.92021944E+04                                 9.141197                            6.643617       0.061366       1.993490                    0.999710      28.840970      82.383974       0.641383       0.414447      -1.064275       0.012436       0.008280      -0.021998       0.026592      -0.003911       0.008325       0.004263      -0.011128       0.074896      -0.021135      -0.005747       0.026882             11.565805      19.036806      -0.284048      -3.163227       4.891678       0.188621      10.768931           0.001453
          423              C      -1.933996       4.781713       0.523635      -0.157696      36.021304 0.40980071E+03  0.95658121E+04                                 9.683258                            6.844581      -0.046455       1.958854                    0.999614      29.834765      87.621505       0.612075       0.428699      -1.048466      -0.030438      -0.009251       0.014958       0.035154      -0.014057       0.010969       0.011432      -0.072273       0.019489      -0.045296       0.006923       0.038374             12.970200      23.317536       0.325346      -3.991834       5.186793       0.261434      10.406273           0.002126
          424              C      -1.092326       4.704175       2.620917      -0.153276      36.199334 0.39875917E+03  0.92385949E+04                                 9.655778                            6.718178       0.000422       1.974085                    0.999673      29.568991      86.328787       0.622855       0.424447      -1.051780      -0.037277      -0.005343       0.012207       0.039587      -0.005708       0.039631       0.001374      -0.057104      -0.016626      -0.056889       0.024435       0.032454             12.447733      18.592162      -0.154676      -5.356672       5.117418      -0.528561      13.633620           0.001293
          425              C      11.740111      21.421201       7.074008      -0.155373      33.598103 0.40879830E+03  0.94424302E+04                                 8.987848                            6.707005       0.167398       2.027038                    0.999715      28.860851      81.627468       0.642617       0.412648      -1.069070      -0.014689       0.000369      -0.006451       0.016047      -0.014227       0.013492       0.003958      -0.007721       0.057259      -0.028002       0.003993       0.024009             11.096321      12.012598       4.544435      -1.911827      11.424789      -5.277378       9.851575           0.003720
          426              C       9.913307      21.799799       5.628665      -0.149314      33.348796 0.39901954E+03  0.91635159E+04                                 8.925541                            6.599900       0.188236       2.038193                    0.999724      28.627021      80.806915       0.651518       0.409366      -1.070905       0.009890      -0.007474       0.015152       0.019577      -0.007202       0.014451       0.013887       0.022062      -0.030396      -0.027739       0.005200       0.022539             11.107182      10.088416       3.539224      -1.593115      11.544664      -6.346581      11.688467           0.004718
          427              C       8.194838      16.630625       6.672097       0.628224      24.124901 0.23922520E+03  0.48977249E+04                                 7.736809                            5.477204       0.050867       2.080812                    0.999568      21.817070      60.678846       0.636175       0.470264      -1.021003       0.002257       0.049667       0.054610       0.073852       0.039973      -0.039759      -0.082676      -0.013348      -0.006329      -0.080055      -0.032465       0.112521             10.112600       8.218583      -0.793866       1.433806       9.791462       5.915393      12.327755           0.006648
          428              C       8.171323      15.641509       5.550531      -0.030619      39.227535 0.42369136E+03  0.98012233E+04                                10.007319                            6.774191       0.034947       2.016860                    0.999343      26.912600      74.346905       0.651897       0.406159      -1.081324      -0.001193      -0.031357      -0.039719       0.050619       0.003591      -0.002124      -0.001274       0.010750       0.005873      -0.007483       0.000776       0.006707             14.121309       8.963076      -0.761018       2.138309      14.653045      10.193178      18.747805           0.004904
          429              C      10.442928      21.155600       6.748861       0.026629      37.699521 0.40098137E+03  0.91478621E+04                                 9.762507                            6.623679       0.033892       2.027210                    0.999313      26.059865      71.463729       0.654342       0.410304      -1.078717       0.022775       0.032574      -0.022894       0.045868      -0.023950       0.003034       0.019040      -0.005137       0.004311      -0.032079       0.002561       0.029518             13.662221      13.139921       6.084916      -3.397989      14.756246      -8.271710      13.090496           0.018064
          430              C      -2.560416      -7.869868      25.884020       0.623946      25.210590 0.24006298E+03  0.49143350E+04                                 7.917917                            5.476102       0.034584       2.072018                    0.999527      21.838958      60.541416       0.638730       0.468435      -1.023005       0.000348      -0.048433      -0.048779       0.068740       0.023320      -0.047224      -0.034873       0.143062      -0.107406      -0.081538      -0.030517       0.112055             10.369417       5.325143      -1.105717       1.936442      13.807798       3.164841      11.975310           0.001300
          431              C      10.687584      22.671611       4.923540       0.087463      27.996570 0.31773315E+03  0.69169581E+04                                 8.061738                            5.974202       0.202913       2.081646                    0.999803      25.706874      71.461313       0.667921       0.421239      -1.059569       0.046743      -0.001489       0.028806       0.054926      -0.030099       0.022291       0.021688      -0.007904       0.030723      -0.051189       0.024122       0.027068              9.875268       9.779270       2.849267      -0.811743       9.974683      -4.882849       9.871851           0.005283
          432              C       9.639999      20.167768       7.528830       0.615730      24.100639 0.23656763E+03  0.48228132E+04                                 7.692456                            5.427660       0.099805       2.101864                    0.999630      21.635584      59.762988       0.643368       0.466983      -1.024275      -0.038509      -0.044265       0.041182       0.071682      -0.012677       0.002712       0.086653      -0.049892       0.161053      -0.072069      -0.044991       0.117060             10.136018      10.950781       2.973436      -2.260424      10.874119      -5.245558       8.583154           0.010586
          433              C      12.468276      22.314223       6.310213       0.081265      28.903416 0.33293802E+03  0.73323736E+04                                 8.235449                            6.119575       0.171978       2.066501                    0.999743      26.070284      72.866748       0.659348       0.421804      -1.059328      -0.040029       0.015157      -0.035867       0.055844      -0.015931       0.022264       0.030026       0.018030      -0.012412      -0.047934       0.019281       0.028653             10.101686      10.754015       3.363227      -1.035567      10.058095      -4.560733       9.492948           0.006668
          434              C      -2.490566      -6.774862      26.880846      -0.031935      38.334502 0.41021934E+03  0.94224455E+04                                 9.832981                            6.672206       0.009003       2.011928                    0.999351      26.738863      73.840989       0.655246       0.406962      -1.079733       0.000780       0.037432       0.028506       0.047057       0.004253      -0.003465      -0.005142       0.011370       0.011036      -0.010112       0.000331       0.009780             13.458072       6.323799      -1.119830       2.029767      18.408016       7.797862      15.642400           0.002789
          435              C       8.139069      13.789586       3.481762       0.199997      38.304165 0.34091079E+03  0.75954989E+04                                10.335036                            6.383426      -0.374506       1.903936                    0.999040      25.513062      73.066004       0.613327       0.448227      -1.037453       0.002487      -0.025926      -0.020668       0.033249       0.015864      -0.041375      -0.009494      -0.027757       0.009284      -0.049279       0.003852       0.045428             15.723448       9.146403      -2.517198       0.407401      19.966310      12.365213      18.057629           0.002093
          436              C      -3.086661      -5.580782      26.686196      -0.086785      34.130069 0.38876338E+03  0.89051448E+04                                 9.201252                            6.597157       0.044117       1.990216                    0.999623      28.572159      81.594489       0.636929       0.419817      -1.059983       0.004816       0.001448       0.031934       0.032328       0.001849       0.008958      -0.018738       0.037398       0.019413      -0.031932       0.008816       0.023116             11.774138       5.950673      -1.367381       1.612933      15.787459       6.023957      13.584282          -0.000014
          437              C       8.770286      11.044952       1.381739       0.191003      39.955155 0.37209433E+03  0.84543150E+04                                10.612620                            6.656603      -0.368697       1.898379                    0.998940      26.004853      74.647906       0.603667       0.446564      -1.040795      -0.007531       0.024685       0.016313       0.030532       0.023036      -0.026208       0.014572      -0.011760      -0.064143      -0.047304       0.012291       0.035013             16.157110       7.031469      -2.555103       0.687229      22.205671      11.239023      19.234191           0.000836
          438              C       9.159817      14.710808       5.422775      -0.095972      34.564019 0.40447313E+03  0.93485734E+04                                 9.288839                            6.725035       0.058964       1.991993                    0.999656      28.825216      82.438542       0.632004       0.419306      -1.061286      -0.016355      -0.013267      -0.020773       0.029580       0.000638       0.012269      -0.014107       0.027000       0.004925      -0.023902       0.001669       0.022233             11.998496       8.226465      -1.129655       1.488704      12.363379       7.762762      15.405646           0.000562
          439              C       9.338838       8.843238       0.677162      -0.098267      35.070746 0.41510483E+03  0.96459259E+04                                 9.356152                            6.807296       0.079370       1.996179                    0.999666      28.947551      82.707609       0.629647       0.418623      -1.062909      -0.011717       0.026065       0.008671       0.029864      -0.015445       0.004205      -0.016122      -0.002555      -0.038787      -0.022392      -0.005147       0.027539             11.847082       6.175543      -1.068771       1.979976      15.749035       5.659113      13.616667           0.000638
          440              C       8.139037      11.249125       0.194650      -0.159407      35.704655 0.41238983E+03  0.96312696E+04                                 9.572605                            6.846873      -0.014336       1.969155                    0.999515      29.801237      87.245230       0.615209       0.426293      -1.051048      -0.002562      -0.021950      -0.018870       0.029059       0.010203       0.005007      -0.030712       0.009738      -0.055811      -0.041666       0.013508       0.028158             12.387412       6.118246      -0.866678       2.021204      15.053707       6.737462      15.990283           0.002246
          441              C       9.390333       9.879996       1.601062      -0.163724      37.003065 0.41612817E+03  0.97348715E+04                                 9.772455                            6.849403      -0.026291       1.960453                    0.999667      29.971512      87.650773       0.619289       0.422775      -1.053840       0.001671      -0.031424      -0.021079       0.037876       0.007079       0.004589      -0.028799       0.063594       0.014535      -0.050371       0.020058       0.030313             12.672142       6.752752      -2.253335       1.237082      18.345784       6.472331      12.917891           0.001533
          442              C       7.116113      15.614592       4.635952      -0.102775      34.011753 0.39968174E+03  0.92114093E+04                                 9.144884                            6.646297       0.061294       1.993465                    0.999710      28.843822      82.404657       0.641236       0.414454      -1.064256       0.009948      -0.024127      -0.005378       0.026646      -0.015540      -0.000187      -0.007724       0.028546      -0.031331      -0.020866      -0.005696       0.026563             11.570783       8.719162      -1.233009       1.596859      11.398708       6.924515      14.594478           0.001457
          443              C       9.155329      13.854490       4.339865      -0.157633      36.038600 0.41006910E+03  0.95735633E+04                                 9.687327                            6.847697      -0.046395       1.958878                    0.999613      29.835130      87.626980       0.611824       0.428808      -1.048408       0.002349       0.029140       0.019476       0.035128       0.000156      -0.020435      -0.032848       0.032962      -0.005439      -0.045027       0.006697       0.038330             12.977176       8.813151      -0.161546       2.214636      13.139710       9.043144      16.978667           0.002125
          444              C       7.198926      14.720287       3.607873      -0.153289      36.221223 0.39908366E+03  0.92478361E+04                                 9.661232                            6.722384       0.000396       1.974073                    0.999672      29.569865      86.334598       0.622466       0.424633      -1.051682       0.004957       0.028170       0.027373       0.039590       0.013976       0.009226      -0.041637       0.040855      -0.003659      -0.056758       0.024323       0.032435             12.456084       8.922998      -3.143456       0.311150      14.190068       7.502353      14.255186           0.001290
          445              C       2.956898      15.671475      10.925878      -0.155358      33.598635 0.40881341E+03  0.94428732E+04                                 8.987975                            6.707167       0.167198       2.026971                    0.999715      28.861222      81.629115       0.642603       0.412652      -1.069066      -0.000544       0.010399      -0.012213       0.016050      -0.022786       0.012028       0.001868      -0.007047       0.008106      -0.027993       0.004119       0.023873             11.096140      16.971445       4.657537       0.178456       8.784255      -2.321437       7.532719           0.003720
          446              C       2.207236      17.114677       9.215703      -0.149248      33.349421 0.39902242E+03  0.91640123E+04                                 8.925733                            6.599450       0.188328       2.038240                    0.999724      28.628338      80.824446       0.651581       0.409307      -1.070895       0.012630      -0.008454       0.012444       0.019643      -0.004267      -0.001441      -0.008540      -0.038383       0.046872      -0.027607       0.005259       0.022348             11.107305      18.341300       3.310650       1.643596       7.742356      -1.769263       7.238259           0.004724
          447              C       6.068805      20.768480      10.797025       0.628153      24.126238 0.23923785E+03  0.48978905E+04                                 7.736556                            5.476903       0.050897       2.080815                    0.999567      21.816293      60.669705       0.636291       0.470188      -1.021078       0.020418      -0.065746      -0.026841       0.073891       0.050546       0.008486      -0.014456       0.156395      -0.116175      -0.080150      -0.032433       0.112583             10.112402       5.723679      -3.681164      -1.252131      15.121301       2.118505       9.492226           0.006647
          448              C       5.627169      22.086502      11.348898      -0.030588      39.223681 0.42365533E+03  0.98000716E+04                                10.006370                            6.773690       0.034940       2.016864                    0.999344      26.911170      74.339026       0.651959       0.406134      -1.081353      -0.017244       0.044355       0.017079       0.050561       0.000159      -0.004419      -0.004446       0.004750      -0.007374      -0.007342       0.000661       0.006681             14.120421       7.500736      -6.348245      -1.685260      23.285638       4.789387      11.574888           0.004904
          449              C       3.249013      16.647751      10.020072       0.026556      37.701097 0.40100360E+03  0.91485239E+04                                 9.762707                            6.623890       0.033853       2.027183                    0.999313      26.061038      71.468264       0.654326       0.410307      -1.078711      -0.041622      -0.019262      -0.000208       0.045864      -0.016974      -0.000925       0.013463      -0.024631       0.063162      -0.032064       0.002494       0.029570             13.661994      23.594281       6.139232       0.903698       9.448854      -2.190035       7.942848           0.018067
          450              C      14.505464      -0.575995      16.160858       0.624088      25.208816 0.24003550E+03  0.49137187E+04                                 7.918218                            5.476225       0.034831       2.072128                    0.999526      21.837561      60.540701       0.638635       0.468509      -1.022946      -0.017145       0.060313       0.028209       0.068756       0.043065      -0.058393      -0.050709       0.087917       0.059622      -0.081589      -0.030422       0.112011             10.369945       7.806032      -2.194591       2.320689      14.108033       3.708264       9.195769           0.001301
          451              C       0.962435      16.575568       9.344555       0.087431      28.000354 0.31777383E+03  0.69180700E+04                                 8.062701                            5.974643       0.202687       2.081567                    0.999803      25.708188      71.466303       0.667886       0.421247      -1.059563       0.008646      -0.037669       0.039024       0.054923      -0.030119       0.012633       0.008003      -0.043406       0.066125      -0.051175       0.024152       0.027023              9.876763      14.982887       2.771181       1.264271       7.488735      -1.945776       7.158668           0.005283
          452              C       4.619168      17.234503       9.934810       0.615777      24.098872 0.23655162E+03  0.48224348E+04                                 7.692097                            5.427560       0.099723       2.101838                    0.999630      21.635174      59.762733       0.643355       0.466998      -1.024261       0.067330       0.023897      -0.005875       0.071686      -0.063698      -0.022981       0.050336      -0.108203      -0.069303      -0.072024      -0.044956       0.116980             10.135287      15.557203       4.275373       0.373076       6.727013      -1.521334       8.121644           0.010588
          453              C       1.669566      15.173836      11.004835       0.081276      28.901985 0.33292474E+03  0.73319027E+04                                 8.234865                            6.119286       0.171881       2.066469                    0.999743      26.069518      72.860308       0.659400       0.421781      -1.059357      -0.023127       0.029452      -0.041469       0.055875      -0.017939      -0.001077      -0.003033      -0.066357       0.060635      -0.047871       0.019389       0.028482             10.100717      14.888146       3.310736       0.622541       8.063120      -2.215315       7.350885           0.006669
          454              C      14.779889      -1.914436      15.585682      -0.031961      38.335913 0.41021901E+03  0.94223829E+04                                 9.833077                            6.672046       0.009282       2.012008                    0.999351      26.738759      73.839123       0.655281       0.406943      -1.079752       0.005380      -0.041808      -0.020967       0.047079       0.000526      -0.003760      -0.005594       0.012933      -0.011669      -0.010083       0.000285       0.009798             13.458236       7.762113      -3.605571       1.182036      21.204394       6.598493      11.408201           0.002790
          455              C      16.013903      -7.125752      12.391782       0.200006      38.307172 0.34093730E+03  0.75964402E+04                                10.336327                            6.384350      -0.374552       1.903922                    0.999040      25.514459      73.078074       0.613169       0.448322      -1.037370      -0.005452       0.027995       0.016973       0.033189       0.017623      -0.018564       0.022803       0.054750      -0.063130      -0.049354       0.003945       0.045409             15.725034       6.960949      -5.363970      -2.128152      25.088340       8.779385      15.125813           0.002094
          456              C      14.256754      -2.317117      14.409559      -0.086770      34.131613 0.38876404E+03  0.89050280E+04                                 9.201311                            6.596945       0.044286       1.990277                    0.999623      28.570481      81.585033       0.636980       0.419789      -1.060017       0.023807      -0.021683       0.003098       0.032350      -0.003192       0.004306      -0.025265       0.024039       0.004260      -0.031892       0.008859       0.023033             11.774472       7.279821      -3.063302       1.176011      17.523158       5.408217      10.520437          -0.000013
          457              C      15.382686      -4.381117      14.491805       0.191062      39.949348 0.37205709E+03  0.84531198E+04                                10.610974                            6.655930      -0.368578       1.898429                    0.998941      26.003038      74.637183       0.603753       0.446518      -1.040839       0.004184      -0.022306      -0.020443       0.030545       0.027396      -0.025566       0.015495      -0.012436      -0.038751      -0.047319       0.012312       0.035007             16.152830       8.708936      -5.308517      -0.215964      25.253354       9.953312      14.496200           0.000837
          458              C       5.632103      22.314758      12.693352      -0.095938      34.560051 0.40442297E+03  0.93470455E+04                                 9.287863                            6.724542       0.059132       1.992048                    0.999657      28.823731      82.430405       0.632043       0.419296      -1.061301      -0.005214       0.028512      -0.005677       0.029535      -0.001405       0.007449      -0.020975       0.010597       0.009893      -0.023878       0.001641       0.022237             11.997432       6.790354      -4.985345      -1.323641      18.533520       3.785789      10.668422           0.000563
          459              C      15.655794      -2.774536      16.227203      -0.098283      35.073041 0.41511838E+03  0.96463839E+04                                 9.356739                            6.807448       0.079313       1.996162                    0.999666      28.948582      82.712970       0.629630       0.418628      -1.062898      -0.001288      -0.016875      -0.024622       0.029877       0.006199       0.014124      -0.002080       0.018659       0.062176      -0.022583      -0.005108       0.027691             11.847921       7.494189      -2.895754       1.463736      17.674680       4.929010      10.374896           0.000640
          460              C      14.527598      -3.534313      13.858508      -0.159478      35.690724 0.41214815E+03  0.96243102E+04                                 9.568915                            6.843696      -0.014578       1.969076                    0.999517      29.801638      87.243274       0.615503       0.426147      -1.051128      -0.004228       0.026774       0.010616       0.029111       0.024484       0.013237      -0.018988       0.030042       0.004731      -0.041773       0.013540       0.028233             12.381717       8.122490      -4.448406       0.772550      19.109058       4.966457       9.913603           0.002249
          461              C      15.904253      -4.023388      15.670670      -0.163727      37.005660 0.41613701E+03  0.97352866E+04                                 9.772933                            6.849278      -0.026149       1.960493                    0.999666      29.972358      87.658785       0.619312       0.422751      -1.053838      -0.002961       0.032302       0.019449       0.037821       0.001889      -0.002000      -0.038003       0.043212       0.005185      -0.050255       0.019964       0.030292             12.672612       7.075891      -2.264564       1.363430      18.199881       6.648771      12.742062           0.001537
          462              C       5.244840      23.129891      10.502858      -0.102735      34.007509 0.39965390E+03  0.92099680E+04                                 9.144126                            6.647077       0.061442       1.993512                    0.999711      28.839281      82.369425       0.641096       0.414580      -1.064249       0.003642       0.014497       0.022009       0.026605       0.000486      -0.001086      -0.009075       0.013600       0.075002      -0.021092      -0.005737       0.026829             11.569586       6.645034      -4.668300      -1.232181      17.296361       2.920634      10.767363           0.001451
          463              C       5.153083      23.512959      13.184088      -0.157680      36.031628 0.40997178E+03  0.95706174E+04                                 9.685492                            6.846526      -0.046392       1.958870                    0.999613      29.834379      87.618514       0.611931       0.428763      -1.048447       0.001383      -0.031788      -0.014899       0.035134       0.011769      -0.006993      -0.013873       0.073919       0.019506      -0.045190       0.006909       0.038280             12.974546       6.999339      -5.447740      -1.577460      21.519136       3.678479      10.405163           0.002126
          464              C       4.799398      24.280609      11.086807      -0.153308      36.221533 0.39912940E+03  0.92491496E+04                                 9.660999                            6.723011       0.000388       1.974072                    0.999673      29.570026      86.335897       0.622405       0.424664      -1.051665       0.007410      -0.036877      -0.012215       0.039548       0.013547       0.012107      -0.037564       0.051621      -0.016543      -0.056716       0.024160       0.032556             12.454667       6.715570      -4.356462      -1.289388      17.008880       5.233616      13.639551           0.001292
          465              C      -6.101698      10.294901       6.633716      -0.155337      33.596392 0.40877475E+03  0.94418039E+04                                 8.987726                            6.706867       0.167327       2.027019                    0.999715      28.861047      81.629182       0.642612       0.412654      -1.069059       0.005285      -0.013686       0.006487       0.016041      -0.008607       0.000939      -0.013857       0.023858       0.057228      -0.027854       0.003911       0.023943             11.095852       8.633152       3.348852       4.337669      14.803767       3.560269       9.850637           0.003719
          466              C      -5.135804       8.698796       8.079058      -0.149338      33.346379 0.39895193E+03  0.91623187E+04                                 8.924800                            6.598175       0.187966       2.038098                    0.999725      28.631811      80.843427       0.651723       0.409221      -1.070913      -0.010361       0.006872      -0.015163       0.019609      -0.012489      -0.008145      -0.018001      -0.008026      -0.030241      -0.027429       0.005087       0.022342             11.105879       9.154222       3.207729       5.449309      12.480274       3.613490      11.683142           0.004725
          467              C      24.140148       5.355548       7.035626       0.628174      24.124529 0.23922353E+03  0.48976289E+04                                 7.736508                            5.477021       0.050919       2.080828                    0.999566      21.816752      60.675421       0.636221       0.470236      -1.021029       0.046097       0.018703      -0.054634       0.073890       0.035301       0.064790       0.065186      -0.039839      -0.006247      -0.080177      -0.032519       0.112696             10.112264      10.116180      -0.123313      -5.099338       7.893525      -3.322854      12.327089           0.006650
          468              C      23.215452       5.003697       8.157192      -0.030584      39.222410 0.42364222E+03  0.97997649E+04                                10.006354                            6.773702       0.034938       2.016861                    0.999343      26.911328      74.341239       0.651937       0.406148      -1.081336      -0.029154      -0.011575       0.039705       0.050601      -0.000592       0.000537       0.002532      -0.012869       0.005879      -0.007489       0.000700       0.006789             14.120339      14.499072       1.196809      -8.898071       9.115168      -5.412531      18.746778           0.004904
          469              C      -5.919715       8.983377       6.958863       0.026627      37.704160 0.40103570E+03  0.91495501E+04                                 9.763747                            6.624527       0.033819       2.027180                    0.999313      26.061321      71.473017       0.654231       0.410353      -1.078668       0.023124       0.032308       0.022881       0.045848      -0.017003      -0.016872      -0.009145       0.034046       0.004333      -0.031994       0.002541       0.029453             13.663414      10.753256       5.238937       6.667347      17.144418       5.958752      13.092569           0.018062
          470              C      15.818096       2.876766      15.239150       0.624095      25.208710 0.24003235E+03  0.49136387E+04                                 7.918171                            5.476169       0.034889       2.072145                    0.999524      21.837641      60.540860       0.638642       0.468506      -1.022948      -0.045763      -0.015825       0.048813       0.068756      -0.026835       0.017219       0.056225      -0.140534      -0.107346      -0.081636      -0.030436       0.112072             10.369910      13.560640       1.805807      -2.338517       5.572856      -2.880795      11.976232           0.001301
          471              C      -4.571931       9.719407       8.784183       0.087474      27.998887 0.31774158E+03  0.69171968E+04                                 8.062609                            5.974381       0.202930       2.081665                    0.999803      25.706870      71.461901       0.667893       0.421253      -1.059559      -0.016956       0.043552      -0.028808       0.054902      -0.020908      -0.012895      -0.028108       0.043922       0.030673      -0.051019       0.024107       0.026912              9.876841       8.161725       2.279455       4.332287      11.597933       2.394896       9.870867           0.005281
          472              C      -6.583424       7.897079       6.178893       0.615758      24.098464 0.23655368E+03  0.48225587E+04                                 7.692225                            5.427762       0.099665       2.101824                    0.999630      21.636059      59.768576       0.643302       0.467028      -1.024229      -0.028916      -0.051072      -0.041187       0.071699       0.005842      -0.080706      -0.031317       0.054753       0.161020      -0.071923      -0.045025       0.116948             10.135396       9.014072       2.288351       4.192448      12.808720       3.879294       8.583397           0.010586
          473              C      -5.502456      11.279108       7.397510       0.081204      28.906202 0.33298146E+03  0.73336134E+04                                 8.236360                            6.120308       0.171786       2.066420                    0.999743      26.071853      72.873971       0.659250       0.421850      -1.059292       0.027678      -0.032655       0.035885       0.055858      -0.018067      -0.020737      -0.030898       0.006036      -0.012400      -0.047771       0.019251       0.028521             10.102691       8.022143       2.397304       3.954731      12.792597       2.496550       9.493332           0.006668
          474              C      16.827183       3.307601      14.242325      -0.031942      38.332310 0.41017981E+03  0.94212435E+04                                 9.832403                            6.671695       0.009249       2.011998                    0.999352      26.738072      73.835935       0.655304       0.406939      -1.079756       0.035018       0.013227      -0.028538       0.047071      -0.000272       0.003795       0.005081      -0.014261       0.011078      -0.010214       0.000299       0.009916             13.457534      17.767844       2.926774      -6.675838       6.962306      -4.512831      15.642452           0.002790
          475              C      21.480219       4.356025      10.225962       0.199982      38.312300 0.34094907E+03  0.75970098E+04                                10.338587                            6.385130      -0.374543       1.903930                    0.999039      25.515948      73.091411       0.613016       0.448416      -1.037283      -0.025271      -0.006298       0.020624       0.033221       0.021060      -0.004786       0.042278       0.001684       0.009278      -0.049351       0.003816       0.045535             15.730377      20.354252       1.445407     -11.529649       8.769005      -4.508411      18.067874           0.002093
          476              C      18.151673       3.143623      14.436974      -0.086772      34.138938 0.38889837E+03  0.89087553E+04                                 9.202501                            6.598206       0.044267       1.990265                    0.999623      28.570672      81.584993       0.636910       0.419804      -1.060021      -0.000245       0.005007      -0.031970       0.032361      -0.010338       0.020773      -0.001987      -0.031485       0.019319      -0.032091       0.009052       0.023038             11.775970      15.558113       2.028685      -5.144058       6.184804      -3.528425      13.584992          -0.000013
          477              C      18.682174       4.036315      12.325985       0.191087      39.953254 0.37207443E+03  0.84539020E+04                                10.613220                            6.657038      -0.368676       1.898390                    0.998943      26.004798      74.652304       0.603553       0.446646      -1.040729       0.025822       0.001113      -0.016301       0.030557       0.021589      -0.022424       0.019920      -0.019771      -0.064089      -0.047284       0.012291       0.034993             16.157932      22.127481       2.780869     -10.366514       7.111606      -4.394147      19.234709           0.000837
          478              C      22.008485       5.625431       8.284948      -0.095962      34.555628 0.40434757E+03  0.93449854E+04                                 9.287112                            6.723757       0.059286       1.992096                    0.999656      28.823944      82.433017       0.632094       0.419276      -1.061300      -0.007060      -0.019842       0.020753       0.029568      -0.007999       0.017520      -0.006702      -0.021780       0.004904      -0.024030       0.001847       0.022183             11.996440      12.609830       0.421815      -6.820368       7.975452      -3.991842      15.404037           0.000563
          479              C      16.416870       3.838469      13.030562      -0.098273      35.070861 0.41510988E+03  0.96457873E+04                                 9.355401                            6.806774       0.079477       1.996218                    0.999666      28.945778      82.693453       0.629768       0.418553      -1.062984       0.028493      -0.002332      -0.008714       0.029886      -0.011228       0.016722       0.001662       0.021291      -0.038883      -0.022650      -0.004892       0.027542             11.846300      15.354428       2.177542      -4.676064       6.567140      -3.753378      13.617334           0.000639
          480              C      19.085100       3.509246      13.513074      -0.159457      35.695799 0.41226053E+03  0.96273431E+04                                 9.570107                            6.845122      -0.014455       1.969115                    0.999514      29.800192      87.233561       0.615389       0.426208      -1.051117      -0.019867      -0.009784       0.018880       0.029101       0.004822       0.030762       0.005788      -0.020587      -0.055911      -0.041860       0.013490       0.028370             12.383780      14.602691       2.132756      -5.675381       6.564299      -4.149493      15.984351           0.002249
          481              C      17.377159       4.232583      12.106661      -0.163763      36.993919 0.41600607E+03  0.97312822E+04                                 9.769564                            6.847184      -0.026180       1.960483                    0.999666      29.970894      87.645109       0.619555       0.422625      -1.053935      -0.030180      -0.008902       0.021076       0.037872      -0.014497       0.028791       0.005542      -0.058459       0.014384      -0.050540       0.020199       0.030341             12.667948      18.465475       1.889191      -5.685953       6.622770      -3.323586      12.915599           0.001535
          482              C      23.541820       3.999879       9.071771      -0.102715      34.008743 0.39967083E+03  0.92110997E+04                                 9.145401                            6.647298       0.061344       1.993487                    0.999710      28.842674      82.401255       0.641029       0.414590      -1.064168      -0.026039       0.001329       0.005396       0.026626      -0.021118       0.007354       0.002930      -0.002543      -0.031341      -0.021106      -0.005511       0.026616             11.571489      11.875801      -0.115373      -5.996889       8.242102      -3.814389      14.596565           0.001457
          483              C      21.202650       5.335784       9.367858      -0.157655      36.043335 0.41013880E+03  0.95757928E+04                                 9.689356                            6.849180      -0.046525       1.958832                    0.999613      29.837056      87.641230       0.611624       0.428921      -1.048317       0.026676       0.011929      -0.019504       0.035133      -0.010273       0.024322       0.030384      -0.025608      -0.005379      -0.045252       0.006787       0.038465             12.980860      12.762361       1.236432      -7.790781       9.194485      -5.105275      16.985736           0.002127
          484              C      22.671070       3.779876      10.099851      -0.153315      36.227653 0.39920981E+03  0.92515876E+04                                 9.663393                            6.724438       0.000526       1.974103                    0.999673      29.571440      86.346020       0.622227       0.424759      -1.051594       0.024880       0.014041      -0.027355       0.039554      -0.002043       0.042481       0.005429      -0.049316      -0.003757      -0.056920       0.024259       0.032661             12.458819      15.584782      -0.789022      -6.972092       7.533507      -2.793936      14.258168           0.001293
          485              C      13.789625     -13.467521      25.940222      -0.155337      33.596392 0.40877448E+03  0.94417963E+04                                 8.987726                            6.706864       0.167327       2.027019                    0.999715      28.861044      81.629174       0.642612       0.412654      -1.069059       0.009986       0.009137      -0.008610       0.016042       0.009809       0.012347      -0.003042       0.007996      -0.069996      -0.027854       0.003911       0.023943             11.095853       6.766646       1.422252      -2.033351       9.872133       4.657600      16.648781           0.003719
          486              C      15.400189     -11.873625      25.280606      -0.149339      33.346391 0.39895229E+03  0.91623284E+04                                 8.924805                            6.598181       0.187966       2.038098                    0.999725      28.631807      80.843406       0.651722       0.409222      -1.070912      -0.012167      -0.015291      -0.001630       0.019609       0.002282      -0.011334      -0.019799       0.008224      -0.033958      -0.027429       0.005087       0.022342             11.105886       6.839499       2.297061      -0.456120      11.067815       5.675130      15.410344           0.004725
          487              C       6.365679      15.984027      21.863545       0.628173      24.124565 0.23922384E+03  0.48976366E+04                                 7.736517                            5.477025       0.050917       2.080827                    0.999566      21.816759      60.675444       0.636221       0.470236      -1.021029      -0.068791       0.024573      -0.011119       0.073890       0.019261       0.000334       0.066904      -0.074710       0.214957      -0.080178      -0.032519       0.112696             10.112277      16.391135      -2.136035       1.128982       7.821455      -2.418407       6.124241           0.006649
          488              C       7.755530      15.494621      22.119605      -0.030584      39.222397 0.42364202E+03  0.97997591E+04                                10.006352                            6.773700       0.034938       2.016861                    0.999343      26.911327      74.341236       0.651937       0.406148      -1.081336       0.047594      -0.014096       0.009828       0.050601       0.003124      -0.000152      -0.000313       0.005308       0.020321      -0.007489       0.000700       0.006789             14.120334      25.520645      -4.407721       2.517953      10.004707      -2.729260       6.835649           0.004904
          489              C      14.612697     -12.983503      24.966973       0.026627      37.704152 0.40103546E+03  0.91495437E+04                                 9.763746                            6.624526       0.033818       2.027180                    0.999313      26.061317      71.473009       0.654231       0.410353      -1.078668      -0.004256       0.023022       0.039420       0.045848      -0.008440       0.011243      -0.020591      -0.001446      -0.062603      -0.031994       0.002541       0.029453             13.663414       7.163188       1.885430      -1.468602      12.535184       7.828901      21.291869           0.018062
          490              C     -16.570348      10.919170      23.818540       0.624095      25.208716 0.24003239E+03  0.49136397E+04                                 7.918173                            5.476170       0.034889       2.072145                    0.999524      21.837640      60.540857       0.638642       0.468506      -1.022948       0.062570      -0.026417       0.010701       0.068756       0.021684      -0.019216      -0.022311      -0.036478       0.317597      -0.081636      -0.030436       0.112072             10.369913      14.787391      -2.494410       1.124531      11.643512       0.816158       4.678835           0.001300
          491              C      15.306856     -11.308545      26.517043       0.087474      27.998875 0.31774163E+03  0.69171984E+04                                 8.062608                            5.974382       0.202928       2.081665                    0.999803      25.706869      71.461905       0.667893       0.421253      -1.059558      -0.038400      -0.031561       0.023314       0.054902       0.002083       0.010161      -0.022452       0.007424      -0.126273      -0.051019       0.024107       0.026912              9.876838       6.579326       2.052730      -0.956103       9.811006       4.053290      13.240182           0.005281
          492              C      14.709162     -13.653366      23.636228       0.615758      24.098491 0.23655394E+03  0.48225653E+04                                 7.692232                            5.427766       0.099662       2.101823                    0.999630      21.636066      59.768604       0.643302       0.467028      -1.024229       0.000085      -0.030640      -0.064823       0.071699      -0.039889       0.041045      -0.022923       0.132976      -0.163090      -0.071923      -0.045025       0.116948             10.135406       5.020999       1.074882      -1.255497      10.273249       3.881459      15.111972           0.010586
          493              C      13.749567     -12.846093      27.174465       0.081204      28.906219 0.33298147E+03  0.73336136E+04                                 8.236364                            6.120309       0.171784       2.066419                    0.999743      26.071848      72.873958       0.659250       0.421850      -1.059292       0.035468       0.041897      -0.010338       0.055858      -0.001180      -0.007194      -0.030136       0.025482      -0.085515      -0.047771       0.019251       0.028521             10.102698       6.741893       1.773651      -1.521121       9.436321       3.761570      14.129879           0.006667
          494              C     -17.923711      11.510987      23.693252      -0.031942      38.332288 0.41017945E+03  0.94212335E+04                                 9.832399                            6.671692       0.009249       2.011998                    0.999352      26.738069      73.835924       0.655304       0.406939      -1.079756      -0.041209       0.022573      -0.002814       0.047071       0.005386       0.001191       0.002184       0.002439       0.027861      -0.010214       0.000298       0.009916             13.457529      21.977300      -5.756586       1.683908      13.171200      -0.256566       5.224086           0.002789
          495              C      10.328400      14.563767      22.593070       0.199982      38.312257 0.34094896E+03  0.75970069E+04                                10.338580                            6.385129      -0.374544       1.903930                    0.999039      25.515944      73.091399       0.613016       0.448416      -1.037283       0.028232      -0.016823       0.004858       0.033221      -0.022157       0.016886       0.022777      -0.008144       0.106786      -0.049351       0.003816       0.045535             15.730358      26.456220      -8.550333       3.175146      13.545569      -3.664139       7.189285           0.002093
          496              C     -18.128972      12.843248      23.648565      -0.086772      34.138933 0.38889830E+03  0.89087529E+04                                 9.202499                            6.598205       0.044268       1.990265                    0.999623      28.570664      81.584952       0.636911       0.419804      -1.060022      -0.028383      -0.010294      -0.011649       0.032361       0.027014      -0.003898       0.000142      -0.006834       0.027843      -0.032091       0.009052       0.023038             11.775966      18.313529      -4.495056       1.629404      12.035251      -0.288452       4.979117          -0.000014
          497              C      13.126456      12.585246      23.366185       0.191087      39.953255 0.37207436E+03  0.84538999E+04                                10.613220                            6.657037      -0.368677       1.898390                    0.998943      26.004798      74.652306       0.603553       0.446646      -1.040729      -0.022442       0.019454      -0.007186       0.030557      -0.032591      -0.010222       0.004325       0.015482       0.082007      -0.047284       0.012291       0.034993             16.157932      26.761483      -8.729786       3.802641      15.375432      -1.598756       6.336882           0.000837
          498              C       7.969077      14.289940      22.721922      -0.095962      34.555641 0.40434792E+03  0.93449954E+04                                 9.287115                            6.723761       0.059286       1.992095                    0.999656      28.823946      82.433028       0.632094       0.419277      -1.061300       0.028652       0.002641      -0.006807       0.029568       0.021592      -0.007215      -0.000607      -0.007569       0.006477      -0.024030       0.001847       0.022183             11.996441      20.360811      -3.377195       2.165773       9.252974      -2.463812       6.375540           0.000563
          499              C      14.550102      10.685860      23.547127      -0.098273      35.070882 0.41511013E+03  0.96457942E+04                                 9.355403                            6.806776       0.079477       1.996218                    0.999666      28.945778      82.693448       0.629768       0.418553      -1.062984      -0.015514       0.024736      -0.006376       0.029886       0.006413      -0.002353      -0.002278      -0.048072      -0.014774      -0.022650      -0.004892       0.027542             11.846305      18.362644      -4.074818       1.259509      12.097123      -0.034308       5.079147           0.000638
          500              C      14.209869      13.395652      23.503263      -0.159457      35.695819 0.41226085E+03  0.96273519E+04                                 9.570110                            6.845124      -0.014456       1.969115                    0.999514      29.800190      87.233551       0.615389       0.426208      -1.051117       0.026650      -0.011650       0.000967       0.029101       0.014725      -0.019405       0.013882      -0.040658       0.045187      -0.041860       0.013490       0.028370             12.383783      20.691325      -3.828789       2.219729      11.134315      -0.265920       5.325709           0.002248
          501              C      13.289858      11.258841      23.426499      -0.163763      36.993930 0.41600616E+03  0.97312853E+04                                 9.769566                            6.847186      -0.026181       1.960483                    0.999666      29.970898      87.645135       0.619555       0.422626      -1.053935       0.031464      -0.020887       0.002828       0.037872       0.036700      -0.006998      -0.000522      -0.011576       0.078367      -0.050540       0.020199       0.030341             12.667953      18.381084      -5.898632       1.404479      14.305127      -0.783488       5.317648           0.001535
          502              C       8.866695      16.233637      21.707551      -0.102715      34.008761 0.39967112E+03  0.92111074E+04                                 9.145405                            6.647303       0.061343       1.993487                    0.999710      28.842671      82.401233       0.641029       0.414591      -1.064168       0.012459      -0.023214       0.003849       0.026626       0.009174      -0.000665      -0.015733      -0.031159       0.014392      -0.021106      -0.005511       0.026616             11.571495      19.046540      -2.600598       1.828749       9.140601      -2.639693       6.527344           0.001457
          503              C       9.258423      13.891071      23.012526      -0.157654      36.043296 0.41013845E+03  0.95757831E+04                                 9.689348                            6.849176      -0.046525       1.958832                    0.999613      29.837056      87.641235       0.611624       0.428921      -1.048317      -0.030440       0.017532       0.000579       0.035133       0.016505       0.006911       0.005905      -0.042522       0.108422      -0.045252       0.006787       0.038465             12.980843      23.344420      -3.623955       1.715504       8.877129      -2.389359       6.720982           0.002126
          504              C      10.100080      15.746130      22.031053      -0.153315      36.227624 0.39920942E+03  0.92515764E+04                                 9.663387                            6.724435       0.000526       1.974103                    0.999673      29.571436      86.346008       0.622227       0.424759      -1.051594      -0.037248       0.013220      -0.001518       0.039554       0.037176      -0.014764       0.015432      -0.028312       0.070056      -0.056920       0.024259       0.032661             12.458808      18.609128      -4.574262       2.817930      11.972276      -3.425927       6.795019           0.001292
          505              C      22.932294      11.243950       5.327096      -0.155358      33.598582 0.40881276E+03  0.94428540E+04                                 8.987966                            6.707162       0.167200       2.026972                    0.999715      28.861190      81.628996       0.642603       0.412652      -1.069066      -0.014692      -0.005772       0.002900       0.016049       0.018793       0.005670      -0.012547      -0.022883       0.011770      -0.027992       0.004120       0.023873             11.096127      12.013108      -3.927181      -2.979548      14.814301       3.319454       6.460972           0.003721
          506              C      21.105494       9.802951       5.721878      -0.149248      33.349351 0.39902153E+03  0.91639867E+04                                 8.925720                            6.599442       0.188329       2.038241                    0.999724      28.628308      80.824338       0.651581       0.409307      -1.070895       0.009936       0.016909      -0.001099       0.019642       0.016076      -0.000821      -0.004974       0.036968       0.015136      -0.027607       0.005260       0.022347             11.107286      10.091629      -3.148541      -2.269478      17.146113       3.110289       6.084115           0.004724
          507              C      19.387079      13.291214       9.676830       0.628153      24.126246 0.23923806E+03  0.48978959E+04                                 7.736559                            5.476907       0.050894       2.080813                    0.999567      21.816294      60.669715       0.636290       0.470188      -1.021077       0.002271       0.022459      -0.070358       0.073891      -0.054416      -0.014611       0.045765      -0.077642      -0.198982      -0.080150      -0.032433       0.112584             10.112404       8.218290       1.638139      -0.028000       6.570188      -4.055308      15.548732           0.006648
          508              C      19.363583      12.814481      11.094209      -0.030588      39.223642 0.42365519E+03  0.98000677E+04                                10.006364                            6.773690       0.034939       2.016864                    0.999344      26.911163      74.339007       0.651959       0.406134      -1.081353      -0.001216      -0.018720       0.046951       0.050560      -0.003630      -0.001941      -0.002884       0.003445      -0.015974      -0.007342       0.000661       0.006682             14.120405       8.960010       2.230511      -0.409595       8.895514      -6.869787      24.505691           0.004904
          509              C      21.635116      11.095168       5.719685       0.026557      37.701048 0.40100312E+03  0.91485107E+04                                 9.762703                            6.623890       0.033850       2.027183                    0.999313      26.061007      71.468179       0.654325       0.410308      -1.078711       0.022784      -0.036091      -0.016785       0.045863       0.014595       0.019267      -0.009271       0.011666       0.054798      -0.032065       0.002493       0.029572             13.661986      13.139793      -5.983097      -3.570086      20.670410       4.856311       7.175755           0.018067
          510              C     -13.752609      10.523124      21.289191       0.624088      25.208826 0.24003553E+03  0.49137192E+04                                 7.918221                            5.476225       0.034831       2.072128                    0.999526      21.837558      60.540691       0.638635       0.468509      -1.022946       0.000316      -0.018073       0.066337       0.068756      -0.052521       0.003510       0.009832       0.099447      -0.238106      -0.081589      -0.030423       0.112011             10.369950       5.325446       2.230053      -0.010506       9.692962      -0.788884      16.091442           0.001301
          511              C      21.879766       8.756385       5.319419       0.087431      28.000317 0.31777345E+03  0.69180598E+04                                 8.062697                            5.974642       0.202687       2.081567                    0.999803      25.708164      71.466224       0.667886       0.421248      -1.059563       0.046738       0.025695      -0.013110       0.054923       0.034363       0.015000      -0.015664       0.002313       0.061361      -0.051175       0.024152       0.027024              9.876756       9.781892      -2.129479      -2.062699      14.127232       2.486704       5.721143           0.005283
          512              C      20.832193      12.264562       6.185199       0.615777      24.098846 0.23655133E+03  0.48224279E+04                                 7.692096                            5.427560       0.099717       2.101837                    0.999630      21.635157      59.762693       0.643355       0.466998      -1.024261      -0.038505       0.057800       0.017758       0.071685       0.008677       0.009715      -0.067263      -0.016537       0.261171      -0.072025      -0.044957       0.116981             10.135284      10.949503      -3.443596      -1.444200      13.698190       3.614449       5.758158           0.010589
          513              C      23.660453      10.135970       4.935603       0.081276      28.901956 0.33292427E+03  0.73318898E+04                                 8.234860                            6.119283       0.171881       2.066469                    0.999743      26.069493      72.860223       0.659400       0.421781      -1.059357      -0.040034      -0.038683       0.004772       0.055874       0.027256       0.002761      -0.016074       0.041882       0.059196      -0.047871       0.019389       0.028482             10.100712      10.753498      -2.577996      -2.394582      13.582072       2.524661       5.966564           0.006669
          514              C     -13.682778      10.838884      19.842478      -0.031961      38.335898 0.41021867E+03  0.94223731E+04                                 9.833074                            6.672043       0.009282       2.012008                    0.999351      26.738752      73.839099       0.655281       0.406943      -1.079752       0.000795       0.005987      -0.046690       0.047079      -0.005131      -0.001904      -0.002184      -0.001498      -0.027625      -0.010083       0.000285       0.009798             13.458235       6.323963       2.317974      -0.044739       9.580907      -2.700904      24.469834           0.002790
          515              C      19.331364      11.948860      13.732397       0.200006      38.307142 0.34093714E+03  0.75964360E+04                                10.336323                            6.384350      -0.374552       1.903921                    0.999040      25.514453      73.078055       0.613169       0.448322      -1.037370       0.002479      -0.004906       0.032731       0.033189      -0.043758       0.007046       0.008834      -0.029101       0.005541      -0.049355       0.003945       0.045409             15.725021       9.146860       1.611725       1.974755       7.827361      -5.357567      30.200841           0.002094
          516              C     -14.278886      10.073264      18.905692      -0.086770      34.131687 0.38876482E+03  0.89050518E+04                                 9.201332                            6.596957       0.044305       1.990283                    0.999623      28.570499      81.585153       0.636979       0.419790      -1.060016       0.004815       0.026954      -0.017229       0.032350       0.006798      -0.005930      -0.002745      -0.000119      -0.093216      -0.031891       0.008859       0.023033             11.774502       5.950473       2.080095       0.379023       8.916830      -2.056176      20.456204          -0.000014
          517              C     -13.614073      11.502536      17.159328       0.191062      39.949317 0.37205667E+03  0.84531079E+04                                10.610968                            6.655926      -0.368579       1.898429                    0.998941      26.003031      74.637155       0.603753       0.446518      -1.040839      -0.007572       0.001761      -0.029539       0.030545      -0.034216      -0.006792       0.009205       0.029357       0.059093      -0.047319       0.012311       0.035007             16.152820       7.030879       1.873909       1.869063      10.243721      -4.329931      31.183860           0.000837
          518              C      20.352088      13.169200      11.964101      -0.095938      34.560015 0.40442277E+03  0.93470396E+04                                 9.287856                            6.724540       0.059133       1.992048                    0.999657      28.823725      82.430378       0.632043       0.419296      -1.061301      -0.016337      -0.011306       0.021854       0.029535       0.010357      -0.006542       0.000347       0.002871      -0.067653      -0.023878       0.001641       0.022236             11.997419       8.224795       1.853464       0.233559       7.921627      -5.198720      19.845834           0.000564
          519              C     -13.045491      11.993233      19.418361      -0.098283      35.073023 0.41511835E+03  0.96463825E+04                                 9.356736                            6.807448       0.079313       1.996162                    0.999666      28.948571      82.712925       0.629630       0.418628      -1.062898      -0.011720      -0.005510      -0.026925       0.029877       0.011331       0.011376       0.017206      -0.001015      -0.034168      -0.022583      -0.005107       0.027690             11.847916       6.175847       2.249394      -0.064479       9.249517      -1.906472      20.118383           0.000639
          520              C     -14.245317      10.372405      17.576043      -0.159478      35.690699 0.41214761E+03  0.96242944E+04                                 9.568908                            6.843690      -0.014578       1.969077                    0.999517      29.801631      87.243238       0.615504       0.426147      -1.051128      -0.002544      -0.005384       0.028495       0.029111      -0.000781      -0.011128       0.025576       0.000544      -0.083721      -0.041774       0.013540       0.028233             12.381710       6.116332       2.183945      -0.257324       9.917510      -3.767413      21.111287           0.002249
          521              C     -12.994015      12.274962      18.058555      -0.163727      37.005651 0.41613691E+03  0.97352832E+04                                 9.772932                            6.849277      -0.026148       1.960494                    0.999666      29.972345      87.658732       0.619312       0.422751      -1.053838       0.001640      -0.002561       0.037699       0.037822       0.000384      -0.008248      -0.002242       0.009469      -0.147997      -0.050256       0.019964       0.030292             12.672610       6.753309       2.198987       1.332734       8.671110      -0.885895      22.593410           0.001536
[truncated: 337,762 more chars]
